# Supplementary material for: Identification of State-Specific Proteomic and Transcriptomic Signatures of Microglia-Derived Extracellular Vesicles
Source: Mol Cell Proteomics. 2023 Nov 11;22(12):100678. doi: 10.1016/j.mcpro.2023.100678 (PMC10755493; doi:10.1016/j.mcpro.2023.100678)
Supplement: Supplemental Data 2 [file mmc2.xlsx]

## Sheet: Cells and EVs Proteomics
Protein IDs	Majority protein IDs		Protein names	Gene names	Fasta headers	Number of proteins	Peptides	Razor + unique peptides	Unique peptides	Sequence coverage [%]	Unique + razor sequence coverage [%]	Unique sequence coverage [%]	Intensity CTL (1)_EV	Intensity TGFB (1)_EV	Intensity IL10 (1)_EV	Intensity LPS (1)_EV	Intensity CTL (2)_EV	Intensity TGFB (2)_EV	Intensity IL10 (2)_EV	Intensity LPS (2)_EV	Intensity CTL (3)_EV	Intensity TGFB (3)_EV	Intensity IL10 (3)_EV	Intensity LPS (3)_EV	Intensity CTL (4)_EV	Intensity TGFB (4)_EV	Intensity IL10 (4)_EV	Intensity LPS (4)_EV	Intensity CTL (1)_CELL	Intensity TGFB (1)_CELL	Intensity IL10 (1)_CELL	Intensity LPS (1)_CELL	Intensity CTL (2)_CELL	Intensity TGFB (2)_CELL	Intensity IL10 (2)_CELL	Intensity LPS (2)_CELL	Intensity CTL (3)_CELL	Intensity TGFB (3)_CELL	Intensity IL10 (3)_CELL	Intensity LPS (3)_CELL	Intensity CTL (4)_CELL	Intensity TGFB (4)_CELL	Intensity IL10 (4)_CELL	Intensity LPS (4)_CELL	LFQ Intensity CTL (1)_EV	LFQ Intensity TGFB (1)_EV	LFQ Intensity IL10 (1)_EV	LFQ Intensity LPS (1)_EV	LFQ Intensity CTL (2)_EV
Q9CQL1;P61327;G3UZW7;A0A023T778	Q9CQL1;P61327;G3UZW7;A0A023T778		Protein mago nashi homolog 2;Protein mago nashi homolog	Magohb;Magoh	sp|Q9CQL1|MGN2_MOUSE Protein mago nashi homolog 2 OS=Mus musculus OX=10090 GN=Magohb PE=2 SV=1;sp|P61327|MGN_MOUSE Protein mago nashi homolog OS=Mus musculus OX=10090 GN=Magoh PE=2 SV=1;tr|G3UZW7|G3UZW7_MOUSE Protein mago nashi homolog 2 OS=Mus musculus OX	4	2	2	2	14.4	14.4	14.4	0	57214	0	876270	86791	0	0	0	30799	0	0	0	0	0	0	0	2718200	208370	1764600	346240	2632600	799430	0	6008400	947710	121330	27625	46899	352130	2187200	930340	734560	0	0	0	135230	0
P21958;F6QHF1;Q5D0F3;Q3TBA3;Q78E61;Q62429;Q62428;Q3U6V4;Q3U543;A0A068BER1	P21958;F6QHF1;Q5D0F3;Q3TBA3;Q78E61;Q62429;Q62428;Q3U6V4;Q3U543;A0A068BER1		Antigen peptide transporter 1	Tap1	sp|P21958|TAP1_MOUSE Antigen peptide transporter 1 OS=Mus musculus OX=10090 GN=Tap1 PE=1 SV=3;tr|F6QHF1|F6QHF1_MOUSE Antigen peptide transporter 1 (Fragment) OS=Mus musculus OX=10090 GN=Tap1 PE=1 SV=1;tr|Q5D0F3|Q5D0F3_MOUSE Tap1 protein OS=Mus musculus OX=	10	2	2	2	4.6	4.6	4.6	0	0	0	296910	0	0	0	0	111840	0	0	0	0	0	0	0	0	151990	1233900	307350	0	236090	1801800	4229200	0	125110	1625400	229010	190780	218310	587080	582650	0	0	0	59725	0
P46638;A0A068BFR3;P62492;G3UY29;E9Q3P9;F8WGS1;Q3UZ37;G3UZD3;G3UZL4;Q9QWU0;E9Q6B3	P46638;A0A068BFR3;P62492;G3UY29;E9Q3P9;F8WGS1;Q3UZ37;G3UZD3		Ras-related protein Rab-11B;Ras-related protein Rab-11A	Rab11b;Rab11a	sp|P46638|RB11B_MOUSE Ras-related protein Rab-11B OS=Mus musculus OX=10090 GN=Rab11b PE=1 SV=3;tr|A0A068BFR3|A0A068BFR3_MOUSE RAS oncogene family protein OS=Mus musculus OX=10090 GN=Rab11b PE=2 SV=1;sp|P62492|RB11A_MOUSE Ras-related protein Rab-11A OS=Mus	11	8	8	8	40.4	40.4	40.4	552420	706760	397260	4550400	1064300	0	59209	18752	635970	52779	0	41861	41929	0	0	89285	12898000	2210000	22188000	2872300	9715000	2669400	21788000	27517000	7512600	1444000	4564500	566730	991690	7294200	10045000	3426600	139290	166770	383040	408380	202710
Q9Z0H1;A0A3Q4EBZ6;Q8R0T3;A0A068BIU7;Q3UM80;A0A068BFS0	Q9Z0H1;A0A3Q4EBZ6;Q8R0T3;A0A068BIU7;Q3UM80;A0A068BFS0		WD repeat-containing protein 46	Wdr46	sp|Q9Z0H1|WDR46_MOUSE WD repeat-containing protein 46 OS=Mus musculus OX=10090 GN=Wdr46 PE=2 SV=1;tr|A0A3Q4EBZ6|A0A3Q4EBZ6_MOUSE WD repeat-containing protein 46 (Fragment) OS=Mus musculus OX=10090 GN=Wdr46 PE=1 SV=1;tr|Q8R0T3|Q8R0T3_MOUSE Wdr46 protein (Fr	6	2	2	2	4.8	4.8	4.8	466510	0	0	0	1297600	0	0	0	0	42758	0	0	0	0	0	0	0	0	559940	0	737900	116610	0	903330	0	0	0	0	0	303350	510630	182440	466510	0	0	0	471420
P36371;Q3UA79;Q80WF7;Q3TXM1;Q61230;Q61229;Q61228;Q61227;A0A068BGU5	P36371;Q3UA79;Q80WF7;Q3TXM1;Q61230;Q61229;Q61228;Q61227;A0A068BGU5		Antigen peptide transporter 2	Tap2	sp|P36371|TAP2_MOUSE Antigen peptide transporter 2 OS=Mus musculus OX=10090 GN=Tap2 PE=1 SV=1;tr|Q3UA79|Q3UA79_MOUSE Uncharacterized protein OS=Mus musculus OX=10090 GN=Tap2 PE=2 SV=1;tr|Q80WF7|Q80WF7_MOUSE Tap2 protein OS=Mus musculus OX=10090 GN=Tap2 PE=	9	2	2	2	8.3	8.3	8.3	0	0	0	229710	0	0	0	0	0	0	0	0	0	0	0	0	0	0	1428200	0	0	339490	0	10161000	0	192680	686080	85547	0	0	0	0	0	0	0	45653	0
Q9R233;A0A068BIS1;Q3TCU5;Q9D679;Q9R233-2;Q3U7C1;Q5XW48;Q5XW49;Q3TED6;Q91WI5;Q5XW51;Q5XW52;Q8C6N4;Q5XW46;Q5XW50;G3UZZ2;A0A3Q4EGL0;Q5XW47	Q9R233;A0A068BIS1;Q3TCU5;Q9D679;Q9R233-2;Q3U7C1;Q5XW48;Q5XW49;Q3TED6;Q91WI5;Q5XW51;Q5XW52		Tapasin	Tapbp	sp|Q9R233|TPSN_MOUSE Tapasin OS=Mus musculus OX=10090 GN=Tapbp PE=1 SV=2;tr|A0A068BIS1|A0A068BIS1_MOUSE TAP binding protein OS=Mus musculus OX=10090 GN=Tapbp PE=2 SV=1;tr|Q3TCU5|Q3TCU5_MOUSE Tapasin OS=Mus musculus OX=10090 GN=Tapbp PE=1 SV=1;tr|Q9D679|Q9D	18	5	5	5	15.1	15.1	15.1	0	142500	0	1815800	0	0	0	0	302070	0	0	0	0	0	0	0	1131200	355760	20565000	3607700	2164300	4553900	13443000	34593000	1898900	1602300	5857400	658330	69789	330760	9078900	3349200	0	35159	0	168030	0
P28063;A0A068BIT8;G3UZW8;A0A494BAB6	P28063;A0A068BIT8;G3UZW8;A0A494BAB6		Proteasome subunit beta type-8;Proteasome subunit beta type	Psmb8	sp|P28063|PSB8_MOUSE Proteasome subunit beta type-8 OS=Mus musculus OX=10090 GN=Psmb8 PE=1 SV=2;tr|A0A068BIT8|A0A068BIT8_MOUSE Proteasome subunit beta OS=Mus musculus OX=10090 GN=Psmb8 PE=2 SV=1;tr|G3UZW8|G3UZW8_MOUSE Proteasome subunit beta (Fragment) OS=	4	4	4	4	21.4	21.4	21.4	0	499270	0	2279400	150980	0	0	32029	277400	0	0	0	0	0	0	0	6739100	1185500	14332000	2333800	5726300	2554200	19001000	22975000	4551800	1853700	5890900	590280	1130800	4792300	10426000	3363000	0	291250	0	213210	0
Q61919;A0A068EVR8;Q60589;Q1KYM0;Q61920;Q04586;P11370;P70356;G4V4Z0;Q9R0Y9;Q811N3;Q3U4K5;Q61533;A0A345IT92;Q3UZF4;Q61975;Q8K030;Q61977;B2RQY6;Q62102	Q61919;A0A068EVR8;Q60589;Q1KYM0;Q61920;Q04586;P11370;P70356;G4V4Z0;Q9R0Y9;Q811N3;Q3U4K5;Q61533;A0A345IT92		Retrovirus-related Env polyprotein from Fv-4 locus	env;Mela;Fv4;F630007L15Rik	tr|Q61919|Q61919_MOUSE Envelope protein OS=Mus musculus OX=10090 PE=4 SV=1;tr|A0A068EVR8|A0A068EVR8_MOUSE Env OS=Mus musculus OX=10090 PE=4 SV=1;tr|Q60589|Q60589_MOUSE Envelope glycoprotein OS=Mus musculus OX=10090 GN=env PE=4 SV=1;tr|Q1KYM0|Q1KYM0_MOUSE E	20	4	2	2	7.9	4.8	4.8	1976300	139500	121590	77107	3147500	35046	68579	30099	0	170510	16978	0	53049	41473	0	0	973150	0	0	0	0	0	0	859180	0	0	0	32085	0	0	0	35444	2392400	53131	100760	16061	1274700
P00405;A0A075DC90	P00405;A0A075DC90		Cytochrome c oxidase subunit 2	Mtco2;COX2	sp|P00405|COX2_MOUSE Cytochrome c oxidase subunit 2 OS=Mus musculus OX=10090 GN=Mtco2 PE=1 SV=1;tr|A0A075DC90|A0A075DC90_MOUSE Cytochrome c oxidase subunit 2 OS=Mus musculus OX=10090 GN=COX2 PE=3 SV=1	2	5	5	5	37.9	37.9	37.9	0	1755100	229460	6733000	173700	0	0	0	1345100	0	0	0	0	0	4653	0	42141000	10800000	92746000	10226000	46851000	19353000	44769000	77683000	45047000	9578400	25327000	2571400	5216200	37134000	43236000	9914400	0	300760	273520	591480	93988
Q3TNL9;G3EB90;A0A141CM15;A0A075DCA9;P03888	Q3TNL9;G3EB90;A0A141CM15;A0A075DCA9;P03888		NADH-ubiquinone oxidoreductase chain 1	mt-Nd1;ND1;Mtnd1	tr|Q3TNL9|Q3TNL9_MOUSE NADH-ubiquinone oxidoreductase chain 1 (Fragment) OS=Mus musculus OX=10090 GN=mt-Nd1 PE=2 SV=1;tr|G3EB90|G3EB90_MOUSE NADH-ubiquinone oxidoreductase chain 1 OS=Mus musculus OX=10090 GN=ND1 PE=3 SV=1;tr|A0A141CM15|A0A141CM15_MOUSE NAD	5	1	1	1	6	6	6	0	0	0	58953	0	0	0	0	0	0	0	0	0	0	0	0	191120	61064	0	206520	1037300	269490	1187500	2184700	264950	337890	545070	73751	134590	0	0	139180	0	0	0	15889	0
Q4VAA2;F8WGL9;A0A087WS49;A0A087WNP6;Q4VAA2-2;A0A087WRM0	Q4VAA2;F8WGL9;A0A087WS49;A0A087WNP6;Q4VAA2-2;A0A087WRM0		Protein CDV3	Cdv3	sp|Q4VAA2|CDV3_MOUSE Protein CDV3 OS=Mus musculus OX=10090 GN=Cdv3 PE=1 SV=2;tr|F8WGL9|F8WGL9_MOUSE Protein CDV3 OS=Mus musculus OX=10090 GN=Cdv3 PE=1 SV=1;tr|A0A087WS49|A0A087WS49_MOUSE Protein CDV3 OS=Mus musculus OX=10090 GN=Cdv3 PE=1 SV=1;tr|A0A087WNP6	6	2	2	2	19.2	19.2	19.2	0	1156600	99132	4791400	0	0	0	14830	1583700	0	14089	0	0	0	0	0	14483000	3061900	8606600	3223100	12555000	3281200	8885200	12197000	8304900	2996300	2088400	1925200	1431000	8481300	7029400	3895000	0	363450	230430	421020	0
A0A087WNS9;Q8JZT1;A0A087WQ65;A0A087WRZ2;A0A087WNT2;A0A087WPY4;Q9CXN2;Q99JA5;Q64253	A0A087WNS9;Q8JZT1;A0A087WQ65;A0A087WRZ2;A0A087WNT2;A0A087WPY4;Q9CXN2;Q99JA5;Q64253		Lymphocyte antigen 6E	Ly6e	tr|A0A087WNS9|A0A087WNS9_MOUSE Lymphocyte antigen 6E (Fragment) OS=Mus musculus OX=10090 GN=Ly6e PE=1 SV=6;tr|Q8JZT1|Q8JZT1_MOUSE Ly6e protein (Fragment) OS=Mus musculus OX=10090 GN=Ly6e PE=2 SV=1;tr|A0A087WQ65|A0A087WQ65_MOUSE Lymphocyte antigen 6E (Fragm	9	1	1	1	22.2	22.2	22.2	0	0	0	166340	0	0	0	0	0	0	0	0	22469	0	0	0	0	117730	0	427570	615500	0	0	1470100	0	41271	0	0	0	368650	0	0	0	0	0	44273	0
P83940;A0A087WQE6;A0A087WNT1;A0A087WPE4	P83940;A0A087WQE6;A0A087WNT1;A0A087WPE4		Transcription elongation factor B polypeptide 1	Tceb1	sp|P83940|ELOC_MOUSE Elongin-C OS=Mus musculus OX=10090 GN=Eloc PE=1 SV=1;tr|A0A087WQE6|A0A087WQE6_MOUSE Elongin-C (Fragment) OS=Mus musculus OX=10090 GN=Eloc PE=1 SV=1;tr|A0A087WNT1|A0A087WNT1_MOUSE Elongin-C OS=Mus musculus OX=10090 GN=Eloc PE=1 SV=1;tr|	4	2	2	2	30.4	30.4	30.4	0	505320	158230	2754000	474800	32419	0	0	444670	0	0	72170	0	0	43777	10335	4261900	911920	4678300	598580	3354600	333530	2663200	4759900	2284600	0	484030	449650	502160	538030	1251800	1541200	0	207420	228930	187810	199140
Q61595;A0A087WQD0;A0A087WNW3;A0A087WS23;A0A087WQQ5;A0A087WPW5;A0A087WQI3;A0A087WP85;A0A087WPX0;Q61595-8;A0A087WQ25;A0A087WQG4;A0A087WP14;A0A087WS29;A0A087WS04;A0A087WP48;A0A087WRS1;F8VQC7;Q61595-10;Q61595-4;Q61595-11;Q61595-15;Q61595-7;Q61595-9;Q61595-5;Q61595-13;A0A087WQF8;Q61595-2;Q61595-6;Q61595-14;Q61595-3;Q61595-16;Q61595-12;A0A087WPY8;A0A087WR91	Q61595;A0A087WQD0;A0A087WNW3;A0A087WS23;A0A087WQQ5;A0A087WPW5;A0A087WQI3;A0A087WP85;A0A087WPX0;Q61595-8;A0A087WQ25;A0A087WQG4;A0A087WP14;A0A087WS29;A0A087WS04;A0A087WP48;A0A087WRS1;F8VQC7;Q61595-10;Q61595-4;Q61595-11;Q61595-15;Q61595-7;Q61595-9;Q61595-5;Q61595-13;A0A087WQF8;Q61595-2;Q61595-6;Q61595-14;Q61595-3;Q61595-16;Q61595-12		Kinectin	Ktn1	sp|Q61595|KTN1_MOUSE Kinectin OS=Mus musculus OX=10090 GN=Ktn1 PE=1 SV=1;tr|A0A087WQD0|A0A087WQD0_MOUSE Kinectin OS=Mus musculus OX=10090 GN=Ktn1 PE=1 SV=1;tr|A0A087WNW3|A0A087WNW3_MOUSE Kinectin OS=Mus musculus OX=10090 GN=Ktn1 PE=1 SV=1;tr|A0A087WS23|A0A	35	3	3	3	4	4	4	0	0	0	441650	0	0	0	0	0	0	0	0	0	0	0	0	940160	100650	1707400	251680	1380600	266860	429010	4639800	792640	251760	643450	64908	0	409140	0	211800	0	0	0	50539	0
Q8BGE6;A0A087WNY2;A0A087WRT0;D3YZP6;Q3UNF6;A0A0R4J065	Q8BGE6;A0A087WNY2;A0A087WRT0;D3YZP6;Q3UNF6;A0A0R4J065		Cysteine protease ATG4B	Atg4b	sp|Q8BGE6|ATG4B_MOUSE Cysteine protease ATG4B OS=Mus musculus OX=10090 GN=Atg4b PE=1 SV=2;tr|A0A087WNY2|A0A087WNY2_MOUSE Cysteine protease (Fragment) OS=Mus musculus OX=10090 GN=Atg4b PE=1 SV=1;tr|A0A087WRT0|A0A087WRT0_MOUSE Cysteine protease OS=Mus muscul	6	1	1	1	4.8	4.8	4.8	0	0	0	232550	0	0	0	0	0	0	0	0	0	0	0	0	0	0	0	0	0	693300	0	0	0	371300	1051500	74267	152920	0	0	311030	0	0	0	0	0
G5E870;A0A087WNZ7;A0A087WRV6;A0A0B4J1N9	G5E870;A0A087WNZ7;A0A087WRV6;A0A0B4J1N9		E3 ubiquitin-protein ligase TRIP12	Trip12	sp|G5E870|TRIPC_MOUSE E3 ubiquitin-protein ligase TRIP12 OS=Mus musculus OX=10090 GN=Trip12 PE=1 SV=1;tr|A0A087WNZ7|A0A087WNZ7_MOUSE E3 ubiquitin-protein ligase TRIP12 OS=Mus musculus OX=10090 GN=Trip12 PE=1 SV=1;tr|A0A087WRV6|A0A087WRV6_MOUSE E3 ubiquitin	4	2	2	2	1	1	1	0	0	0	0	0	0	0	0	0	0	0	0	0	0	0	0	222980	33577	619910	123490	203920	0	417360	1801100	0	0	0	0	40556	89981	214810	0	0	0	0	0	0
A0A087WP46;A0A087WRH5;F6T2X5;Q8K058;Q6ZPL5	A0A087WP46;A0A087WRH5;F6T2X5;Q8K058;Q6ZPL5			BC034090	tr|A0A087WP46|A0A087WP46_MOUSE cDNA sequence BC034090 OS=Mus musculus OX=10090 GN=BC034090 PE=1 SV=1;tr|A0A087WRH5|A0A087WRH5_MOUSE cDNA sequence BC034090 (Fragment) OS=Mus musculus OX=10090 GN=BC034090 PE=4 SV=1;tr|F6T2X5|F6T2X5_MOUSE cDNA sequence BC0340	5	1	1	1	1.5	1.5	1.5	0	0	0	0	0	0	0	0	0	0	0	0	0	0	0	0	0	0	0	0	0	0	853310	0	0	0	0	0	0	0	0	0	0	0	0	0	0
Q8VDJ3;A0A087WP83;Q3V1M8;A0A087WQY9;A0A087WPC5;A0A087WS92;Q8BX68;A0PJE9;A0A087WPH2	Q8VDJ3;A0A087WP83;Q3V1M8;A0A087WQY9;A0A087WPC5;A0A087WS92;Q8BX68		Vigilin	Hdlbp	sp|Q8VDJ3|VIGLN_MOUSE Vigilin OS=Mus musculus OX=10090 GN=Hdlbp PE=1 SV=1;tr|A0A087WP83|A0A087WP83_MOUSE Vigilin OS=Mus musculus OX=10090 GN=Hdlbp PE=1 SV=1;tr|Q3V1M8|Q3V1M8_MOUSE Uncharacterized protein OS=Mus musculus OX=10090 GN=Hdlbp PE=2 SV=1;tr|A0A08	9	8	8	8	10.2	10.2	10.2	53076	419710	0	2247300	0	21201	0	0	141280	0	0	0	0	0	0	0	10976000	1298600	10882000	1657800	8271700	1731500	8744300	20124000	4417900	1352500	6351600	640480	645030	5757700	5886600	1664400	41056	114510	0	82879	0
Q6NS82;A0A087WPR9;Q6NS82-2;Q6NS82-3	Q6NS82;A0A087WPR9;Q6NS82-2;Q6NS82-3		Protein FAM134A	Fam134a	sp|Q6NS82|RETR2_MOUSE Reticulophagy regulator 2 OS=Mus musculus OX=10090 GN=Retreg2 PE=1 SV=2;tr|A0A087WPR9|A0A087WPR9_MOUSE Reticulophagy regulator 2 (Fragment) OS=Mus musculus OX=10090 GN=Retreg2 PE=1 SV=1;sp|Q6NS82-2|RETR2_MOUSE Isoform 2 of Reticulopha	4	1	1	1	4.6	4.6	4.6	0	0	0	489040	0	0	0	0	0	0	0	0	0	0	0	0	446180	0	953880	0	480160	0	0	1643700	497980	0	0	145690	112550	0	447180	302000	0	0	0	65377	0
Q8VEE0;M0QWJ2;A0A087WQM3;M0QWQ0;Q91VZ4;Q62505;Q3UDM8;B2KGF0	Q8VEE0;M0QWJ2;A0A087WQM3;M0QWQ0;Q91VZ4;Q62505;Q3UDM8;B2KGF0		Ribulose-phosphate 3-epimerase	Rpe	sp|Q8VEE0|RPE_MOUSE Ribulose-phosphate 3-epimerase OS=Mus musculus OX=10090 GN=Rpe PE=1 SV=1;tr|M0QWJ2|M0QWJ2_MOUSE Ribulose-phosphate 3-epimerase OS=Mus musculus OX=10090 GN=Rpe PE=1 SV=1;tr|A0A087WQM3|A0A087WQM3_MOUSE Ribulose-phosphate 3-epimerase OS=Mu	8	1	1	1	8.3	8.3	8.3	0	0	0	1016300	112070	0	0	0	116500	0	0	0	0	0	0	0	2463800	446370	3045500	1059300	3900900	0	3828800	6480200	2149500	0	2017700	0	0	1707000	2678000	823760	0	0	0	148320	50901
Q9CQC6;A0A087WQS2;Q9CVI6;A0A087WPF9	Q9CQC6;A0A087WQS2;Q9CVI6;A0A087WPF9		Basic leucine zipper and W2 domain-containing protein 1	Bzw1	sp|Q9CQC6|BZW1_MOUSE Basic leucine zipper and W2 domain-containing protein 1 OS=Mus musculus OX=10090 GN=Bzw1 PE=1 SV=1;tr|A0A087WQS2|A0A087WQS2_MOUSE Basic leucine zipper and W2 domain-containing protein 1 OS=Mus musculus OX=10090 GN=Bzw1 PE=1 SV=1;tr|Q9C	4	4	4	3	8.8	8.8	7.2	0	147290	0	498840	0	0	0	0	37004	0	0	0	0	0	0	0	4472600	392210	8228900	238940	3925500	487200	5029500	8140900	2331800	111570	825120	22304	203070	1851200	1903600	488920	0	88334	0	30967	0
O89110;Q4FK85;A0A087WQT6	O89110;Q4FK85;A0A087WQT6		Caspase-8;Caspase-8 subunit p18;Caspase-8 subunit p10	Casp8	sp|O89110|CASP8_MOUSE Caspase-8 OS=Mus musculus OX=10090 GN=Casp8 PE=1 SV=1;tr|Q4FK85|Q4FK85_MOUSE Casp8 protein OS=Mus musculus OX=10090 GN=Casp8 PE=2 SV=1;tr|A0A087WQT6|A0A087WQT6_MOUSE Caspase-8 OS=Mus musculus OX=10090 GN=Casp8 PE=1 SV=1	3	3	3	3	9.6	9.6	9.6	0	0	0	264820	0	0	0	0	105830	0	0	0	0	0	0	0	833260	234150	1389800	680240	1243900	499420	1811900	2457900	853490	419510	786490	63464	334560	1092000	1422500	718160	0	0	0	25943	0
P11276;Q3TBB4;Q3UHR1;B7ZNJ1;Q3UH17;A0A087WS56;B9EHT6;Q3TCF1;A0A087WSN6;Q3UHL6;Q3UGY5;A0A087WR50;Q3TCL7;A0A087WS99;Q8R3F3;Q3UZF9	P11276;Q3TBB4;Q3UHR1;B7ZNJ1;Q3UH17;A0A087WS56;B9EHT6;Q3TCF1;A0A087WSN6;Q3UHL6;Q3UGY5;A0A087WR50;Q3TCL7		Fibronectin;Anastellin	Fn1	sp|P11276|FINC_MOUSE Fibronectin OS=Mus musculus OX=10090 GN=Fn1 PE=1 SV=4;tr|Q3TBB4|Q3TBB4_MOUSE Uncharacterized protein (Fragment) OS=Mus musculus OX=10090 GN=Fn1 PE=2 SV=1;tr|Q3UHR1|Q3UHR1_MOUSE Uncharacterized protein (Fragment) OS=Mus musculus OX=1009	16	3	3	3	2.1	2.1	2.1	1345400	0	0	0	4583500	17349	0	0	0	281020	0	0	0	0	0	0	0	0	0	0	0	0	0	0	0	0	0	0	0	0	0	0	742280	0	0	0	1208100
Q91XC8;A0A087WR57	Q91XC8;A0A087WR57		Death-associated protein 1	Dap	sp|Q91XC8|DAP1_MOUSE Death-associated protein 1 OS=Mus musculus OX=10090 GN=Dap PE=1 SV=3;tr|A0A087WR57|A0A087WR57_MOUSE Death-associated protein 1 OS=Mus musculus OX=10090 GN=Dap PE=1 SV=1	2	1	1	1	24.5	24.5	24.5	0	300050	100560	866390	0	0	21791	33373	0	0	0	46062	0	0	0	0	1559100	0	0	748040	1644500	350830	1783500	0	1627900	325350	1933600	326220	297350	0	2201600	0	0	168590	169170	152690	0
P49138;A0A087WSN7;A0A4P3APB9;Q3UMW7;Q09HN3;Q3UMW7-2;Q3UMW7-3	P49138;A0A087WSN7;A0A4P3APB9		MAP kinase-activated protein kinase 2	Mapkapk2	sp|P49138|MAPK2_MOUSE MAP kinase-activated protein kinase 2 OS=Mus musculus OX=10090 GN=Mapkapk2 PE=1 SV=2;tr|A0A087WSN7|A0A087WSN7_MOUSE MAP kinase-activated protein kinase 2 (Fragment) OS=Mus musculus OX=10090 GN=Mapkapk2 PE=1 SV=1;tr|A0A4P3APB9|A0A4P3AP	7	3	3	3	15.5	15.5	15.5	0	253310	155980	1649700	89033	0	0	0	241060	0	0	0	0	0	0	0	996370	657390	4176000	1037600	1744900	409490	4742300	6383000	1275300	83530	1081400	12868	68938	643230	901410	840170	0	161760	219720	153770	74081
P42225;Q9D323;Q8C497;Q8C3V4;Q3TW11;Q8C8M3;A0A087WSP5;Q99K94;Q91Y52;A0A087WSQ5;Q8CFQ1;A0A087WRI1	P42225;Q9D323;Q8C497;Q8C3V4;Q3TW11;Q8C8M3;A0A087WSP5;Q99K94;Q91Y52		Signal transducer and activator of transcription 1;Signal transducer and activator of transcription	Stat1	sp|P42225|STAT1_MOUSE Signal transducer and activator of transcription 1 OS=Mus musculus OX=10090 GN=Stat1 PE=1 SV=1;tr|Q9D323|Q9D323_MOUSE Signal transducer and activator of transcription OS=Mus musculus OX=10090 GN=Stat1 PE=2 SV=1;tr|Q8C497|Q8C497_MOUSE	12	5	5	5	9.5	9.5	9.5	0	0	0	520610	0	0	0	0	0	0	0	14266	0	0	0	0	534930	161260	10399000	1622200	0	550980	1345800	10496000	463750	302730	1212000	270460	168330	410780	2037800	1321400	0	0	0	43621	0
Q3TLH4;S4R294;S4R2J9;A0A0A0MQ79;Q3TLH4-5;S4R209;S4R298;S4R2E2;S4R2L9	Q3TLH4;S4R294;S4R2J9;A0A0A0MQ79;Q3TLH4-5;S4R209		Protein PRRC2C	Prrc2c	sp|Q3TLH4|PRC2C_MOUSE Protein PRRC2C OS=Mus musculus OX=10090 GN=Prrc2c PE=1 SV=3;tr|S4R294|S4R294_MOUSE Protein PRRC2C OS=Mus musculus OX=10090 GN=Prrc2c PE=1 SV=1;tr|S4R2J9|S4R2J9_MOUSE Protein PRRC2C OS=Mus musculus OX=10090 GN=Prrc2c PE=1 SV=1;tr|A0A0A	9	3	3	2	1.6	1.6	1	0	0	0	146400	0	0	0	0	0	0	0	0	0	0	0	0	1773000	196880	1568200	237270	1903400	77083	4037200	2431600	1244400	118580	561490	56903	85167	563130	1336000	27309	0	0	0	34368	0
Q3UMC0;Q9D3R6;D3Z0U5;D6RGM7;A0A0E4D027;A0A0E4HJ81;D3Z4J2;A0A0E3WJP9;A0A0E4D014;A0A0E4HEY7;A0A0G2JFY0;A0A0A0MQ80;B7ZNK9;Q9D3R6-3	Q3UMC0;Q9D3R6;D3Z0U5;D6RGM7;A0A0E4D027;A0A0E4HJ81;D3Z4J2;A0A0E3WJP9;A0A0E4D014;A0A0E4HEY7;A0A0G2JFY0;A0A0A0MQ80;B7ZNK9;Q9D3R6-3		Spermatogenesis-associated protein 5;Katanin p60 ATPase-containing subunit A-like 2	Spata5;Katnal2	sp|Q3UMC0|AFG2H_MOUSE ATPase family protein 2 homolog OS=Mus musculus OX=10090 GN=Spata5 PE=1 SV=2;sp|Q9D3R6|KATL2_MOUSE Katanin p60 ATPase-containing subunit A-like 2 OS=Mus musculus OX=10090 GN=Katnal2 PE=2 SV=2;tr|D3Z0U5|D3Z0U5_MOUSE Katanin p60 ATPase-	14	1	1	1	1.3	1.3	1.3	152300	475560	90549	3619100	482520	0	0	12780	190690	41338	15750	35150	20614	18563	10616	0	8702800	1181200	5824200	1949100	5219200	1236300	10387000	9284600	4574400	1046900	0	872330	1052300	4859900	5959600	3346100	126180	215150	128160	714610	168350
P97352;A0A0A0MQ90	P97352;A0A0A0MQ90		Protein S100-A13	S100a13	sp|P97352|S10AD_MOUSE Protein S100-A13 OS=Mus musculus OX=10090 GN=S100a13 PE=1 SV=1;tr|A0A0A0MQ90|A0A0A0MQ90_MOUSE Protein S100-A13 OS=Mus musculus OX=10090 GN=S100a13 PE=1 SV=1	2	1	1	1	11.2	11.2	11.2	0	0	0	72301	0	0	0	0	19299	0	0	0	0	0	0	0	0	66099	777930	0	0	0	0	0	657460	29788	0	10237	86969	153100	6032400	175120	0	0	0	7271.6	0
P68368;A0A0A0MQA5;A0A087WSB0;A0A087WSL5;A0A087WRB4;A0A087WQS4;Q3UX10;A0A087WS35	P68368;A0A0A0MQA5		Tubulin alpha-4A chain	Tuba4a	sp|P68368|TBA4A_MOUSE Tubulin alpha-4A chain OS=Mus musculus OX=10090 GN=Tuba4a PE=1 SV=1;tr|A0A0A0MQA5|A0A0A0MQA5_MOUSE Tubulin alpha chain (Fragment) OS=Mus musculus OX=10090 GN=Tuba4a PE=1 SV=1	8	19	5	5	72.1	18.3	18.3	2805000	0	574080	66679	7523600	28638	0	0	95601	102720	0	0	0	31363	0	0	0	0	416710	839610	0	280560	5919600	516610	0	124170	0	746240	641230	0	237430	118300	406220	0	253710	51752	1600800
Q9QXZ0;F7ACR9;Q9QXZ0-4;A0A0A0MQH5;Q80TZ5;F6Q750;A0A571BGC6;A0A571BF93;A0A0A0MQA6;E9QNP1;B1ARU1;E9QA63;B1ARU4;E9PVY8;Q9QXZ0-3;Q9QXZ0-2	Q9QXZ0;F7ACR9;Q9QXZ0-4;A0A0A0MQH5;Q80TZ5;F6Q750;A0A571BGC6;A0A571BF93;A0A0A0MQA6;E9QNP1;B1ARU1;E9QA63;B1ARU4;E9PVY8;Q9QXZ0-3;Q9QXZ0-2		Microtubule-actin cross-linking factor 1	Macf1	sp|Q9QXZ0|MACF1_MOUSE Microtubule-actin cross-linking factor 1 OS=Mus musculus OX=10090 GN=Macf1 PE=1 SV=2;tr|F7ACR9|F7ACR9_MOUSE Microtubule-actin cross-linking factor 1 (Fragment) OS=Mus musculus OX=10090 GN=Macf1 PE=1 SV=1;sp|Q9QXZ0-4|MACF1_MOUSE Isofor	16	1	1	1	0.1	0.1	0.1	0	0	0	168390	37152	0	0	0	0	0	0	0	0	0	0	0	588670	98065	529520	169850	441590	246730	344870	814750	464420	216950	462110	26839	102090	619120	510120	117520	0	0	0	30534	20605
P16858;A0A0A0MQF6;A0A1D5RLD8;S4R257;Q3TUZ9;Q4VBD1;Q6IWE3;W8QM43;Q64467;S4R1W8;Q3V2I5;S4R1N5;S4R2G5;Q8CEV2;A0A0R4J0X7;V9GXA7;Q8BJ40;Q2VWQ4	P16858;A0A0A0MQF6;A0A1D5RLD8;S4R257		Glyceraldehyde-3-phosphate dehydrogenase	Gapdh	sp|P16858|G3P_MOUSE Glyceraldehyde-3-phosphate dehydrogenase OS=Mus musculus OX=10090 GN=Gapdh PE=1 SV=2;tr|A0A0A0MQF6|A0A0A0MQF6_MOUSE Glyceraldehyde-3-phosphate dehydrogenase OS=Mus musculus OX=10090 GN=Gapdh PE=1 SV=1;tr|A0A1D5RLD8|A0A1D5RLD8_MOUSE Glyc	18	17	17	1	74.5	74.5	5.1	23188000	107130000	20942000	399460000	49445000	984150	3277800	2219100	73998000	3947700	2550200	6035300	1618100	1962700	2396400	1282500	1128900000	232970000	1471300000	311590000	876810000	354110000	1936800000	1592800000	714300000	249430000	804250000	121610000	175450000	726790000	1090900000	398090000	6074300	13576000	9472500	15260000	5947800
Q9WTN3;Q9WTN3-4;Q3TYX1;A0A0A0MQK3;F6XZS9;Q9WTN3-2;Q9WTN3-3	Q9WTN3;Q9WTN3-4;Q3TYX1;A0A0A0MQK3;F6XZS9;Q9WTN3-2;Q9WTN3-3		Sterol regulatory element-binding protein 1;Processed sterol regulatory element-binding protein 1	Srebf1	sp|Q9WTN3|SRBP1_MOUSE Sterol regulatory element-binding protein 1 OS=Mus musculus OX=10090 GN=Srebf1 PE=1 SV=4;sp|Q9WTN3-4|SRBP1_MOUSE Isoform SREBP-1C-W42 of Sterol regulatory element-binding protein 1 OS=Mus musculus OX=10090 GN=Srebf1;tr|Q3TYX1|Q3TYX1_M	7	1	1	1	0.9	0.9	0.9	0	0	0	0	0	0	0	0	188110	35621	0	0	0	0	0	0	861670	0	0	0	0	0	0	2597600	0	0	0	0	0	1394600	0	0	0	0	0	0	0
Q5RL79;A0A0A0MQN1	Q5RL79;A0A0A0MQN1		Keratinocyte-associated protein 2	Krtcap2	sp|Q5RL79|KTAP2_MOUSE Keratinocyte-associated protein 2 OS=Mus musculus OX=10090 GN=Krtcap2 PE=1 SV=2;tr|A0A0A0MQN1|A0A0A0MQN1_MOUSE Keratinocyte-associated protein 2 OS=Mus musculus OX=10090 GN=Krtcap2 PE=1 SV=1	2	1	1	1	12.5	12.5	12.5	0	0	0	227510	0	0	0	0	29700	0	0	0	0	0	0	0	839720	157210	763290	176780	0	166340	1673700	1786700	369060	111970	90200	62137	41882	465650	640670	245060	0	0	0	0	0
Q9D906;S4R2D5;Q3TM87;Q3TAB9;A0A0A0MQN4;S4R2T5;S4R2P7;S4R1T0;S4R1N8	Q9D906;S4R2D5;Q3TM87;Q3TAB9;A0A0A0MQN4;S4R2T5		Ubiquitin-like modifier-activating enzyme ATG7	Atg7	sp|Q9D906|ATG7_MOUSE Ubiquitin-like modifier-activating enzyme ATG7 OS=Mus musculus OX=10090 GN=Atg7 PE=1 SV=1;tr|S4R2D5|S4R2D5_MOUSE Ubiquitin-like modifier-activating enzyme ATG7 OS=Mus musculus OX=10090 GN=Atg7 PE=1 SV=1;tr|Q3TM87|Q3TM87_MOUSE Ubiquitin	9	7	7	7	18.2	18.2	18.2	0	0	11922	772510	228400	0	0	0	173880	0	0	0	0	0	0	0	5082700	725700	9244300	1851000	7691700	718850	5523600	9995400	1618500	641600	3046100	294180	381950	2023000	3977400	1039400	0	0	29493	52724	44793
Q921L3;A0A0A6YVS2;Q3V4A0	Q921L3;A0A0A6YVS2;Q3V4A0		Transmembrane and coiled-coil domain-containing protein 1	Tmco1	sp|Q921L3|TMCO1_MOUSE Calcium load-activated calcium channel OS=Mus musculus OX=10090 GN=Tmco1 PE=1 SV=1;tr|A0A0A6YVS2|A0A0A6YVS2_MOUSE Calcium load-activated calcium channel (Fragment) OS=Mus musculus OX=10090 GN=Tmco1 PE=1 SV=1;tr|Q3V4A0|Q3V4A0_MOUSE Unc	3	2	2	2	12.2	12.2	12.2	0	0	0	638660	0	0	0	0	101180	0	0	0	0	0	0	0	5696800	99470	17764000	968830	4739200	620060	7758100	17061000	4483400	97295	0	0	280230	5410200	6277500	245850	0	0	0	65573	0
Q9JKV1;Q8VCI8;D3YUD8;A0A0A6YVU8	Q9JKV1;Q8VCI8;D3YUD8;A0A0A6YVU8		Proteasomal ubiquitin receptor ADRM1	Adrm1;Gm9774	sp|Q9JKV1|ADRM1_MOUSE Proteasomal ubiquitin receptor ADRM1 OS=Mus musculus OX=10090 GN=Adrm1 PE=1 SV=2;tr|Q8VCI8|Q8VCI8_MOUSE Adrm1 protein OS=Mus musculus OX=10090 GN=Adrm1 PE=2 SV=1;tr|D3YUD8|D3YUD8_MOUSE Predicted pseudogene 9774 OS=Mus musculus OX=1009	4	1	1	1	3.7	3.7	3.7	0	0	0	174310	0	0	0	0	0	0	0	0	0	0	0	0	1131700	171240	1050700	311740	1484800	223840	1772700	2395900	942740	252140	656920	139390	219090	810510	1356200	305620	0	0	0	31607	0
Q80UM3;A0A0A6YW80;G3X8Y3;A0A0A6YX86;Q9DBB4;A0A0A6YXF4;E9PZ53;Q8K2S4	Q80UM3;A0A0A6YW80;G3X8Y3;A0A0A6YX86;Q9DBB4;A0A0A6YXF4;E9PZ53		N-alpha-acetyltransferase 15, NatA auxiliary subunit;N-alpha-acetyltransferase 16, NatA auxiliary subunit	Naa15;Naa16	sp|Q80UM3|NAA15_MOUSE N-alpha-acetyltransferase 15, NatA auxiliary subunit OS=Mus musculus OX=10090 GN=Naa15 PE=1 SV=1;tr|A0A0A6YW80|A0A0A6YW80_MOUSE N-alpha-acetyltransferase 15, NatA auxiliary subunit OS=Mus musculus OX=10090 GN=Naa15 PE=1 SV=1;tr|G3X8Y3	8	4	4	4	6.9	6.9	6.9	0	0	0	77161	559640	0	0	0	0	0	0	0	0	0	0	0	5082200	434330	2154300	391910	3541600	217340	597390	4014300	1366700	328880	861220	231330	273230	690000	402850	490160	0	0	0	16211	87857
A0A0A6YW87;Q9CX13	A0A0A6YW87;Q9CX13		Protein cornichon homolog 4	Cnih4	tr|A0A0A6YW87|A0A0A6YW87_MOUSE Protein cornichon homolog 4 OS=Mus musculus OX=10090 GN=Cnih4 PE=4 SV=1;sp|Q9CX13|CNIH4_MOUSE Protein cornichon homolog 4 OS=Mus musculus OX=10090 GN=Cnih4 PE=2 SV=1	2	2	2	2	53.8	53.8	53.8	0	0	0	0	0	0	0	0	0	0	0	0	0	0	0	0	0	118470	1624200	111780	2219400	0	2014900	4708500	1102300	0	905340	0	0	308280	0	237250	0	0	0	0	0
Q9Z2N8;A0A0A6YWG8;Q3TF62	Q9Z2N8;A0A0A6YWG8;Q3TF62		Actin-like protein 6A	Actl6a	sp|Q9Z2N8|ACL6A_MOUSE Actin-like protein 6A OS=Mus musculus OX=10090 GN=Actl6a PE=1 SV=2;tr|A0A0A6YWG8|A0A0A6YWG8_MOUSE Actin-like protein 6A (Fragment) OS=Mus musculus OX=10090 GN=Actl6a PE=1 SV=1;tr|Q3TF62|Q3TF62_MOUSE Uncharacterized protein OS=Mus musc	3	1	1	1	3	3	3	0	0	0	0	0	0	0	0	0	0	0	0	0	0	0	0	0	0	0	0	0	0	0	1931800	0	0	0	0	0	0	0	0	0	0	0	0	0
Q8BMG7;Q3UEY3;A0A0A6YWM5;E9QKE4;Q8BMG7-2	Q8BMG7;Q3UEY3;A0A0A6YWM5;E9QKE4;Q8BMG7-2		Rab3 GTPase-activating protein non-catalytic subunit	Rab3gap2	sp|Q8BMG7|RBGPR_MOUSE Rab3 GTPase-activating protein non-catalytic subunit OS=Mus musculus OX=10090 GN=Rab3gap2 PE=1 SV=2;tr|Q3UEY3|Q3UEY3_MOUSE RAB3GAP2_C domain-containing protein (Fragment) OS=Mus musculus OX=10090 GN=Rab3gap2 PE=2 SV=1;tr|A0A0A6YWM5|A0	5	1	1	1	1.5	1.5	1.5	0	0	0	78223	0	0	0	0	0	0	0	0	0	0	0	0	357860	48330	617750	106020	272350	149150	0	685600	272400	159550	291430	61110	134170	285440	465950	140130	0	0	0	20522	0
Q6PGA0;Q8CFE3;A0A0A6YWY4;A0A140T8R7;B2RSN6;A0A0A6YWP7;A0A0A6YXM5;Q6PGA0-2	Q6PGA0;Q8CFE3;A0A0A6YWY4;A0A140T8R7;B2RSN6;A0A0A6YWP7;A0A0A6YXM5;Q6PGA0-2		REST corepressor 3;REST corepressor 1	Rcor3;Rcor1	sp|Q6PGA0|RCOR3_MOUSE REST corepressor 3 OS=Mus musculus OX=10090 GN=Rcor3 PE=1 SV=2;sp|Q8CFE3|RCOR1_MOUSE REST corepressor 1 OS=Mus musculus OX=10090 GN=Rcor1 PE=1 SV=3;tr|A0A0A6YWY4|A0A0A6YWY4_MOUSE REST corepressor 3 OS=Mus musculus OX=10090 GN=Rcor3 PE	8	1	1	1	4.4	4.4	4.4	0	38898	0	232700	102710	0	0	0	59197	0	0	0	0	0	0	0	849920	79388	1268300	505870	946510	682150	0	1686600	711300	319530	728870	77595	0	683990	1622100	358870	0	28029	0	44833	48706
Q80TY0;Q80TY0-4;Q80TY0-3;A0A0A6YWT1;A2AQ43;A2AQ44;A2AQ42;A2AQ45;A2AQ41;Q80TY0-2;Q61053;F6VVN1;Q80TY0-5	Q80TY0;Q80TY0-4;Q80TY0-3;A0A0A6YWT1;A2AQ43;A2AQ44;A2AQ42;A2AQ45;A2AQ41;Q80TY0-2;Q61053;F6VVN1;Q80TY0-5		Formin-binding protein 1	Fnbp1	sp|Q80TY0|FNBP1_MOUSE Formin-binding protein 1 OS=Mus musculus OX=10090 GN=Fnbp1 PE=1 SV=2;sp|Q80TY0-4|FNBP1_MOUSE Isoform 4 of Formin-binding protein 1 OS=Mus musculus OX=10090 GN=Fnbp1;sp|Q80TY0-3|FNBP1_MOUSE Isoform 3 of Formin-binding protein 1 OS=Mus	13	2	2	2	6.8	6.8	6.8	0	199510	0	0	0	0	0	0	0	0	0	14433	0	0	0	0	0	549620	2538100	0	0	642020	0	2790400	491570	182650	874400	0	129460	1937900	1018400	0	0	85118	0	0	0
P14094;A0A0A6YX05;Q3TV47;Q3TSQ1	P14094;A0A0A6YX05;Q3TV47;Q3TSQ1		Sodium/potassium-transporting ATPase subunit beta-1	Atp1b1	sp|P14094|AT1B1_MOUSE Sodium/potassium-transporting ATPase subunit beta-1 OS=Mus musculus OX=10090 GN=Atp1b1 PE=1 SV=1;tr|A0A0A6YX05|A0A0A6YX05_MOUSE Sodium/potassium-transporting ATPase subunit beta (Fragment) OS=Mus musculus OX=10090 GN=Atp1b1 PE=1 SV=1;	4	1	1	1	4.6	4.6	4.6	0	0	733710	0	0	0	0	0	0	0	0	0	0	0	0	0	0	0	0	0	0	0	0	0	0	0	0	0	0	0	0	0	0	0	0	0	0
Q8BVE3;A0A0A6YX18;A0A0A6YWP6;Q3U9S9;A0A0A6YVU0	Q8BVE3;A0A0A6YX18;A0A0A6YWP6		V-type proton ATPase subunit H	Atp6v1h	sp|Q8BVE3|VATH_MOUSE V-type proton ATPase subunit H OS=Mus musculus OX=10090 GN=Atp6v1h PE=1 SV=1;tr|A0A0A6YX18|A0A0A6YX18_MOUSE V-type proton ATPase subunit H OS=Mus musculus OX=10090 GN=Atp6v1h PE=1 SV=1;tr|A0A0A6YWP6|A0A0A6YWP6_MOUSE V-type proton ATPas	5	8	8	8	23.4	23.4	23.4	0	208980	136830	3713700	138500	0	29837	0	398220	0	0	0	0	0	0	0	11176000	2068200	29872000	5124600	13961000	4388100	20520000	30302000	6223300	2105800	7315100	883240	1249400	6250000	18260000	4630500	0	78166	159540	180520	58677
P48760;P48760-4;A0A0A6YX96;A2AK70;P48760-2;P48760-5;P48760-3	P48760;P48760-4;A0A0A6YX96;A2AK70;P48760-2;P48760-5;P48760-3		Folylpolyglutamate synthase, mitochondrial	Fpgs	sp|P48760|FOLC_MOUSE Folylpolyglutamate synthase, mitochondrial OS=Mus musculus OX=10090 GN=Fpgs PE=1 SV=3;sp|P48760-4|FOLC_MOUSE Isoform 4 of Folylpolyglutamate synthase, mitochondrial OS=Mus musculus OX=10090 GN=Fpgs;tr|A0A0A6YX96|A0A0A6YX96_MOUSE Folylp	7	1	1	1	3.2	3.2	3.2	0	1238900	155110	6847400	629990	0	0	0	1281100	0	0	20752	0	0	0	0	29048000	0	0	7432700	17324000	5207300	8000900	19029000	14709000	5890400	9813800	2833700	5119600	0	14969000	7137600	0	935970	573250	1206600	580150
F7AIF3;A0A0A6YXG1	F7AIF3;A0A0A6YXG1			Mast4	tr|F7AIF3|F7AIF3_MOUSE Microtubule-associated serine/threonine-protein kinase 4 (Fragment) OS=Mus musculus OX=10090 GN=Mast4 PE=1 SV=1;tr|A0A0A6YXG1|A0A0A6YXG1_MOUSE Microtubule-associated serine/threonine-protein kinase 4 (Fragment) OS=Mus musculus OX=100	2	1	1	1	5.7	5.7	5.7	66500	0	0	0	160000	0	0	0	0	0	0	0	0	0	0	0	1032500	0	0	0	502080	0	0	0	0	0	0	0	0	0	0	0	60109	0	0	0	61235
A2A8Z1;Q8R0G3;Q5FWX7;E9Q6C1;F6UHR6;E9PXZ2;A0A0A6YXH3;A0A1S6GWJ0;A2A8Z1-2	A2A8Z1;Q8R0G3;Q5FWX7;E9Q6C1;F6UHR6;E9PXZ2;A0A0A6YXH3;A0A1S6GWJ0;A2A8Z1-2		Oxysterol-binding protein-related protein 9;Oxysterol-binding protein	Osbpl9	sp|A2A8Z1|OSBL9_MOUSE Oxysterol-binding protein-related protein 9 OS=Mus musculus OX=10090 GN=Osbpl9 PE=1 SV=1;tr|Q8R0G3|Q8R0G3_MOUSE Oxysterol-binding protein OS=Mus musculus OX=10090 GN=Osbpl9 PE=2 SV=1;tr|Q5FWX7|Q5FWX7_MOUSE Oxysterol-binding protein OS	9	3	3	3	9.2	9.2	9.2	0	0	0	78188	0	0	0	0	0	0	0	0	0	0	0	0	1279000	287860	1484200	491610	392980	0	3280200	2758900	0	319220	0	53539	62187	542450	2257900	0	0	0	0	13712	0
Q8BGS7;D3Z5Y5;D3YX12;A0A0A6YXR0;Q8BGS7-2	Q8BGS7;D3Z5Y5;D3YX12;A0A0A6YXR0;Q8BGS7-2		Choline/ethanolaminephosphotransferase 1	Cept1	sp|Q8BGS7|CEPT1_MOUSE Choline/ethanolaminephosphotransferase 1 OS=Mus musculus OX=10090 GN=Cept1 PE=1 SV=1;tr|D3Z5Y5|D3Z5Y5_MOUSE Choline/ethanolaminephosphotransferase 1 (Fragment) OS=Mus musculus OX=10090 GN=Cept1 PE=1 SV=1;tr|D3YX12|D3YX12_MOUSE Choline	5	1	1	1	2.6	2.6	2.6	0	85056	0	648570	0	0	0	0	153380	0	0	0	0	0	0	0	2084700	269850	3291200	332440	1524000	480500	4023200	4437500	778610	0	0	0	113530	1392000	1169900	371740	0	61133	0	106300	0
O70480;A0A0A6YY66;Q8BSN6	O70480;A0A0A6YY66;Q8BSN6		Vesicle-associated membrane protein 4	Vamp4	sp|O70480|VAMP4_MOUSE Vesicle-associated membrane protein 4 OS=Mus musculus OX=10090 GN=Vamp4 PE=1 SV=1;tr|A0A0A6YY66|A0A0A6YY66_MOUSE Vesicle-associated membrane protein 4 OS=Mus musculus OX=10090 GN=Vamp4 PE=1 SV=1;tr|Q8BSN6|Q8BSN6_MOUSE Vesicle-associat	3	1	1	1	13.5	13.5	13.5	0	226140	0	443420	0	0	0	0	115570	0	0	0	0	0	0	0	1479000	0	1897600	0	1639400	0	1677500	2356700	1081300	0	1251800	0	187920	1331700	1267400	0	0	117540	0	74737	0
O35343;Q3UGH8;A0A0B4J1E7;D3YTN1	O35343;Q3UGH8;A0A0B4J1E7;D3YTN1		Importin subunit alpha-3	Kpna4	sp|O35343|IMA3_MOUSE Importin subunit alpha-3 OS=Mus musculus OX=10090 GN=Kpna4 PE=1 SV=1;tr|Q3UGH8|Q3UGH8_MOUSE IBB domain-containing protein (Fragment) OS=Mus musculus OX=10090 GN=Kpna4 PE=2 SV=1;tr|A0A0B4J1E7|A0A0B4J1E7_MOUSE Importin subunit alpha-3 OS	4	3	3	2	14.4	14.4	9	0	279710	0	1980600	0	0	0	0	286840	0	0	0	0	0	0	0	6593900	131010	3703600	1614900	4935700	471740	2342300	9502200	2110600	439420	3344400	716990	546190	1949800	2078800	1156300	0	143330	0	161870	0
Q6ZWU9;A0A0G2JDW7;Q6ZWY3;A0A0G2JG29;D6RH49;D3YYB0;A0A0G2JEX7	Q6ZWU9;A0A0G2JDW7;Q6ZWY3;A0A0G2JG29;D6RH49;D3YYB0		40S ribosomal protein S27;40S ribosomal protein S27-like	Rps27;Rps27l	sp|Q6ZWU9|RS27_MOUSE 40S ribosomal protein S27 OS=Mus musculus OX=10090 GN=Rps27 PE=1 SV=3;tr|A0A0G2JDW7|A0A0G2JDW7_MOUSE 40S ribosomal protein S27 (Fragment) OS=Mus musculus OX=10090 GN=Rps27 PE=1 SV=1;sp|Q6ZWY3|RS27L_MOUSE 40S ribosomal protein S27-like	7	4	4	4	39.3	39.3	39.3	124900	463460	15135	6635500	552560	0	0	0	633000	0	0	22615	0	0	0	0	8736600	1393400	10697000	2225700	8794100	1302800	20914000	9302200	6704100	1384900	2519400	547780	765520	6747500	7468800	4010400	189120	162760	138140	223170	144260
Q99NH0;A0A1W2P6X1;A0A0G2JDZ9;E9Q804;Q99NH0-3	Q99NH0;A0A1W2P6X1;A0A0G2JDZ9;E9Q804;Q99NH0-3		Ankyrin repeat domain-containing protein 17	Ankrd17	sp|Q99NH0|ANR17_MOUSE Ankyrin repeat domain-containing protein 17 OS=Mus musculus OX=10090 GN=Ankrd17 PE=1 SV=2;tr|A0A1W2P6X1|A0A1W2P6X1_MOUSE Ankyrin repeat domain-containing protein 17 OS=Mus musculus OX=10090 GN=Ankrd17 PE=1 SV=1;tr|A0A0G2JDZ9|A0A0G2JDZ	5	1	1	1	0.4	0.4	0.4	0	0	0	0	0	0	0	0	0	0	0	0	0	0	0	0	0	23117	89599	0	0	0	0	0	0	0	0	0	0	0	0	0	0	0	0	0	0
Q80VL1;A0A0G2JE08;A0A0G2JFB2;Q6PGG8;A0A0G2JFP5;A0A0G2JFE0	Q80VL1;A0A0G2JE08;A0A0G2JFB2;Q6PGG8;A0A0G2JFP5;A0A0G2JFE0		Tudor and KH domain-containing protein	Tdrkh	sp|Q80VL1|TDRKH_MOUSE Tudor and KH domain-containing protein OS=Mus musculus OX=10090 GN=Tdrkh PE=1 SV=1;tr|A0A0G2JE08|A0A0G2JE08_MOUSE Tudor and KH domain-containing protein OS=Mus musculus OX=10090 GN=Tdrkh PE=1 SV=1;tr|A0A0G2JFB2|A0A0G2JFB2_MOUSE Tudor	6	2	2	2	4.5	4.5	4.5	0	0	0	0	0	0	0	0	0	0	0	0	0	0	0	0	498480	39882	769220	129690	887400	0	0	1510200	414200	0	111980	35410	18733	0	0	0	0	0	0	0	0
P61079;P62838;A0A494BAN1;A0A0G2JE32;Q9D1S1;A0A0G2JGL0;A0A494BA56;Q9D7F5;Q3U5V6;Q6ZWY6;P61080	P61079;P62838;A0A494BAN1;A0A0G2JE32;Q9D1S1;A0A0G2JGL0;A0A494BA56;Q9D7F5;Q3U5V6		Ubiquitin-conjugating enzyme E2 D3;Ubiquitin-conjugating enzyme E2 D2	Ube2d3;Ube2d2	sp|P61079|UB2D3_MOUSE Ubiquitin-conjugating enzyme E2 D3 OS=Mus musculus OX=10090 GN=Ube2d3 PE=1 SV=1;sp|P62838|UB2D2_MOUSE Ubiquitin-conjugating enzyme E2 D2 OS=Mus musculus OX=10090 GN=Ube2d2 PE=1 SV=1;tr|A0A494BAN1|A0A494BAN1_MOUSE Ubiquitin-conjugating	11	3	3	3	36.1	36.1	36.1	0	195490	0	1184800	0	0	0	0	635800	23717	0	0	0	0	0	0	3386300	1055800	2556300	963110	3984900	671760	2020200	10984000	704280	681950	105120	216510	1622300	1601500	3577300	750280	0	128960	0	83336	0
Q920E5;Q5M8R9;Q3US29;A0A0G2JEA5;Q3TMB3;A0A0G2JDJ5;A0A0G2JEB3;A0A0G2JE82	Q920E5;Q5M8R9;Q3US29;A0A0G2JEA5;Q3TMB3;A0A0G2JDJ5;A0A0G2JEB3		Farnesyl pyrophosphate synthase	Fdps	sp|Q920E5|FPPS_MOUSE Farnesyl pyrophosphate synthase OS=Mus musculus OX=10090 GN=Fdps PE=1 SV=1;tr|Q5M8R9|Q5M8R9_MOUSE Farnesyl diphosphate synthetase OS=Mus musculus OX=10090 GN=Fdps PE=2 SV=1;tr|Q3US29|Q3US29_MOUSE Uncharacterized protein OS=Mus musculus	8	5	5	5	21	21	21	0	1572300	55581	3810800	47483	0	0	0	1339900	0	0	53382	0	0	0	0	13998000	2260400	31157000	6631200	13342000	5005800	41099000	42585000	15161000	3906100	13072000	1587300	3704300	11019000	26261000	6369500	0	527970	123570	367150	28306
Q9CWZ3;Q9CWZ3-2;A0A0G2JEA9;A0A0G2JFX7;A0A0N4SUH6	Q9CWZ3;Q9CWZ3-2;A0A0G2JEA9;A0A0G2JFX7;A0A0N4SUH6		RNA-binding protein 8A	Rbm8a	sp|Q9CWZ3|RBM8A_MOUSE RNA-binding protein 8A OS=Mus musculus OX=10090 GN=Rbm8a PE=1 SV=4;sp|Q9CWZ3-2|RBM8A_MOUSE Isoform 2 of RNA-binding protein 8A OS=Mus musculus OX=10090 GN=Rbm8a;tr|A0A0G2JEA9|A0A0G2JEA9_MOUSE RNA-binding protein 8A OS=Mus musculus OX=	5	2	2	2	26.4	26.4	26.4	0	123450	0	767990	0	0	0	0	290050	0	0	0	0	0	0	0	2803900	540760	1556700	616210	3425100	1021700	64995	3156000	1186400	673070	386370	67733	207710	0	2293100	319270	0	57469	0	98284	0
Q9JK48;A0A0G2JEC4;Q9JK48-3;Q9JK48-2;A0A0G2JF57;A0A0G2JE45	Q9JK48;A0A0G2JEC4;Q9JK48-3;Q9JK48-2;A0A0G2JF57;A0A0G2JE45		Endophilin-B1	Sh3glb1	sp|Q9JK48|SHLB1_MOUSE Endophilin-B1 OS=Mus musculus OX=10090 GN=Sh3glb1 PE=1 SV=1;tr|A0A0G2JEC4|A0A0G2JEC4_MOUSE Endophilin-B1 OS=Mus musculus OX=10090 GN=Sh3glb1 PE=1 SV=1;sp|Q9JK48-3|SHLB1_MOUSE Isoform 3 of Endophilin-B1 OS=Mus musculus OX=10090 GN=Sh3g	6	2	2	2	18.4	18.4	18.4	0	224170	0	1001000	0	0	0	0	193080	0	0	0	0	0	0	0	1171200	359990	2135500	375580	1097600	2101600	4081500	2342600	686190	471020	920290	89002	288750	1626900	1547100	532110	0	36629	0	75173	0
Q99LC8;A0A0G2JEF1;D3Z151	Q99LC8;A0A0G2JEF1;D3Z151		Translation initiation factor eIF-2B subunit alpha	Eif2b1	sp|Q99LC8|EI2BA_MOUSE Translation initiation factor eIF-2B subunit alpha OS=Mus musculus OX=10090 GN=Eif2b1 PE=1 SV=1;tr|A0A0G2JEF1|A0A0G2JEF1_MOUSE Translation initiation factor eIF-2B subunit alpha OS=Mus musculus OX=10090 GN=Eif2b1 PE=1 SV=1;tr|D3Z151|D	3	1	1	1	3.6	3.6	3.6	0	0	0	0	0	0	0	0	0	0	0	0	0	0	0	0	0	0	0	128300	0	156370	0	0	175360	0	0	0	0	0	225110	156290	0	0	0	0	0
Q3UHD6;A0A0G2JF85;Q3UHD6-2;A0A0G2JGD5;Q8BYM0	Q3UHD6;A0A0G2JF85;Q3UHD6-2		Sorting nexin-27	Snx27	sp|Q3UHD6|SNX27_MOUSE Sorting nexin-27 OS=Mus musculus OX=10090 GN=Snx27 PE=1 SV=2;tr|A0A0G2JF85|A0A0G2JF85_MOUSE Sorting nexin-27 OS=Mus musculus OX=10090 GN=Snx27 PE=1 SV=1;sp|Q3UHD6-2|SNX27_MOUSE Isoform 2 of Sorting nexin-27 OS=Mus musculus OX=10090 GN	5	3	3	3	12.1	12.1	12.1	0	0	0	471800	0	0	0	0	154180	0	0	0	0	0	0	0	2905900	135560	3301000	2629600	3039400	647690	0	4347600	955810	194280	1990600	422050	413270	1061600	2462800	177170	0	0	0	41876	0
A0A0G2JFV8	A0A0G2JFV8				tr|A0A0G2JFV8|A0A0G2JFV8_MOUSE Polypyrimidine tract-binding protein 2 (Fragment) OS=Mus musculus OX=10090 GN=Ptbp2 PE=1 SV=1	1	1	1	1	9.7	9.7	9.7	0	0	0	0	0	0	0	0	0	0	0	0	0	0	0	0	0	0	0	33557	0	0	0	0	753920	78078	37759	0	0	0	0	151870	0	0	0	0	0
Q91WJ8;Q0P6B2;Q3TUE1;A0A0G2JGW9;Q3TIS5;A0A0G2JFY5;Q3UUU2;Q91WJ8-2;A0A0G2JFK2;A0A0G2JG00;A0A0G2JE55;A0A0G2JGT1	Q91WJ8;Q0P6B2;Q3TUE1;A0A0G2JGW9;Q3TIS5;A0A0G2JFY5;Q3UUU2;Q91WJ8-2;A0A0G2JFK2;A0A0G2JG00		Far upstream element-binding protein 1	Fubp1	sp|Q91WJ8|FUBP1_MOUSE Far upstream element-binding protein 1 OS=Mus musculus OX=10090 GN=Fubp1 PE=1 SV=1;tr|Q0P6B2|Q0P6B2_MOUSE Far upstream element (FUSE) binding protein 1 OS=Mus musculus OX=10090 GN=Fubp1 PE=2 SV=1;tr|Q3TUE1|Q3TUE1_MOUSE Far upstream el	12	3	3	3	8.1	8.1	8.1	0	0	0	480500	0	0	0	0	45504	0	0	0	0	0	0	0	3979400	706540	3437200	584770	3912300	1240200	657480	2083400	1768900	1191800	1949000	250740	463080	1607200	2271500	635320	0	0	0	38396	0
O35286;A0A0G2JG10;Q3UDX4;Q497W9;Q3TFE5;A0A0G2JGQ5	O35286;A0A0G2JG10;Q3UDX4;Q497W9;Q3TFE5;A0A0G2JGQ5		Pre-mRNA-splicing factor ATP-dependent RNA helicase DHX15	Dhx15	sp|O35286|DHX15_MOUSE Pre-mRNA-splicing factor ATP-dependent RNA helicase DHX15 OS=Mus musculus OX=10090 GN=Dhx15 PE=1 SV=2;tr|A0A0G2JG10|A0A0G2JG10_MOUSE Pre-mRNA-splicing factor ATP-dependent RNA helicase DHX15 OS=Mus musculus OX=10090 GN=Dhx15 PE=1 SV=1	6	5	5	5	8.6	8.6	8.6	72080	0	0	349760	366360	0	0	0	37722	0	0	0	0	0	0	0	6141600	282910	3908400	394650	6239600	888890	5855600	1710900	2014600	378800	1440800	150720	116180	1486600	2145500	926200	71056	0	0	44805	58259
E9Q912;Q8BKH0;A0A0G2JGC8;I6L967;E9Q6Q4;Q3TU36;Q3TPS9;Q3TLU4;Q3TA69	E9Q912;Q8BKH0;A0A0G2JGC8;I6L967;E9Q6Q4;Q3TU36;Q3TPS9;Q3TLU4;Q3TA69			Rap1gds1	tr|E9Q912|E9Q912_MOUSE RAP1, GTP-GDP dissociation stimulator 1 OS=Mus musculus OX=10090 GN=Rap1gds1 PE=1 SV=1;tr|Q8BKH0|Q8BKH0_MOUSE Uncharacterized protein OS=Mus musculus OX=10090 PE=2 SV=1;tr|A0A0G2JGC8|A0A0G2JGC8_MOUSE RAP1, GTP-GDP dissociation stimul	9	2	2	2	5.1	5.1	5.1	107510	146850	81552	394530	0	0	0	0	0	0	0	0	0	0	0	0	0	0	0	67486	0	0	1820500	622750	0	0	243610	30966	0	0	0	0	0	0	0	0	0
A0A0G2JGD2;P07091	A0A0G2JGD2;P07091		Protein S100-A4	S100a4	tr|A0A0G2JGD2|A0A0G2JGD2_MOUSE Protein S100-A4 (Fragment) OS=Mus musculus OX=10090 GN=S100a4 PE=1 SV=1;sp|P07091|S10A4_MOUSE Protein S100-A4 OS=Mus musculus OX=10090 GN=S100a4 PE=1 SV=1	2	3	3	3	59	59	59	771160	2435100	0	9164900	88945	0	73322	34369	1455400	102340	0	57545	32472	0	0	0	22498000	7889100	20646000	4823100	16624000	8276800	19242000	10411000	26052000	7933200	7461100	3077100	11721000	12743000	18404000	6252000	826660	944250	0	1086800	197010
Q8BXV2;A0A0G2JGE0	Q8BXV2;A0A0G2JGE0		BRI3-binding protein	Bri3bp	sp|Q8BXV2|BRI3B_MOUSE BRI3-binding protein OS=Mus musculus OX=10090 GN=Bri3bp PE=1 SV=1;tr|A0A0G2JGE0|A0A0G2JGE0_MOUSE BRI3-binding protein (Fragment) OS=Mus musculus OX=10090 GN=Bri3bp PE=1 SV=1	2	1	1	1	7.5	7.5	7.5	0	0	0	0	0	0	0	0	86451	0	0	0	0	0	0	0	1770700	273190	1532800	338780	2438400	0	0	0	0	487260	0	202090	241360	755660	0	314810	0	0	0	0	0
Q8CGF1;A0A0G2JGF7;Q8CGF1-2	Q8CGF1;A0A0G2JGF7;Q8CGF1-2		Rho GTPase-activating protein 29	Arhgap29	sp|Q8CGF1|RHG29_MOUSE Rho GTPase-activating protein 29 OS=Mus musculus OX=10090 GN=Arhgap29 PE=1 SV=1;tr|A0A0G2JGF7|A0A0G2JGF7_MOUSE Rho GTPase-activating protein 29 (Fragment) OS=Mus musculus OX=10090 GN=Arhgap29 PE=1 SV=1;sp|Q8CGF1-2|RHG29_MOUSE Isoform	3	1	1	1	0.8	0.8	0.8	0	0	0	0	0	0	0	0	0	0	0	0	0	0	0	0	0	0	0	0	0	70358	0	0	0	0	0	1547000	3560000	24205000	57445000	0	0	0	0	0	0
P54729;A0A0G2JGQ4;A0PJ90;A0JLP6	P54729;A0A0G2JGQ4;A0PJ90;A0JLP6		NEDD8 ultimate buster 1	Nub1	sp|P54729|NUB1_MOUSE NEDD8 ultimate buster 1 OS=Mus musculus OX=10090 GN=Nub1 PE=1 SV=2;tr|A0A0G2JGQ4|A0A0G2JGQ4_MOUSE NEDD8 ultimate buster 1 OS=Mus musculus OX=10090 GN=Nub1 PE=1 SV=1;tr|A0PJ90|A0PJ90_MOUSE Nub1 protein (Fragment) OS=Mus musculus OX=1009	4	4	4	4	11.7	11.7	11.7	0	195260	0	1355000	0	0	0	0	22138	0	0	0	0	0	0	0	3100500	640390	7897600	1614500	6515700	1637400	585630	11226000	1896500	1055500	2008800	403940	1119200	1804100	3915500	1160500	0	130360	0	94892	0
Q6PHZ2-4;A0A0G2JGS4;E9Q1W0;Q8CCM0;E9Q1V9;E9Q1T1;Q6PHZ2-2;Q6PHZ2-5;Q6PHZ2;Q8BL41;Q5SVJ1;Q68EG2;Q5SVI2;Q5SVI0;A0A2I3BQP6;Q5SVI3;Q5SVI1;P28652;Q5SVI9;Q923T9-2;Q923T9-3;Q5SVJ0;Q3TY93;Q923T9;Q8C4I3;Q8C8X9;D6RDQ8;A0A286YCB8;A0A286YDL6;Q8BW40;E9QAJ4;F6WHR9	Q6PHZ2-4;A0A0G2JGS4;E9Q1W0;Q8CCM0;E9Q1V9;E9Q1T1;Q6PHZ2-2;Q6PHZ2-5;Q6PHZ2;Q8BL41;Q5SVJ1;Q68EG2;Q5SVI2;Q5SVI0;A0A2I3BQP6;Q5SVI3;Q5SVI1;P28652;Q5SVI9;Q923T9-2;Q923T9-3;Q5SVJ0;Q3TY93;Q923T9		Calcium/calmodulin-dependent protein kinase type II subunit delta;Calcium/calmodulin-dependent protein kinase type II subunit beta;Calcium/calmodulin-dependent protein kinase type II subunit gamma	Camk2d;Camk2b;Camk2g	sp|Q6PHZ2-4|KCC2D_MOUSE Isoform 3 of Calcium/calmodulin-dependent protein kinase type II subunit delta OS=Mus musculus OX=10090 GN=Camk2d;tr|A0A0G2JGS4|A0A0G2JGS4_MOUSE Calcium/calmodulin-dependent protein kinase type II subunit delta OS=Mus musculus OX=10	32	3	1	1	8.9	2.6	2.6	0	0	0	0	0	0	0	0	124750	0	0	0	0	0	0	0	0	0	2075700	861990	1952200	0	0	2321600	0	0	1468500	0	0	0	3812800	0	0	0	0	0	0
P63073;A0A0G2JGT5;A0A0G2JH04;Q8C470;A0A0G2JG98;A0A0G2JFB4	P63073;A0A0G2JGT5;A0A0G2JH04;Q8C470;A0A0G2JG98;A0A0G2JFB4		Eukaryotic translation initiation factor 4E	Eif4e	sp|P63073|IF4E_MOUSE Eukaryotic translation initiation factor 4E OS=Mus musculus OX=10090 GN=Eif4e PE=1 SV=1;tr|A0A0G2JGT5|A0A0G2JGT5_MOUSE Eukaryotic translation initiation factor 4E (Fragment) OS=Mus musculus OX=10090 GN=Eif4e PE=1 SV=1;tr|A0A0G2JH04|A0A	6	4	4	4	26.3	26.3	26.3	143160	252780	0	1853300	694660	0	0	0	165370	0	0	23876	0	0	0	0	11943000	1792500	11232000	2195600	10152000	1865400	5253300	17980000	5789900	1379900	2775700	558740	2020000	4355900	8974900	3366500	224020	244530	0	282160	385130
A0A0G2JGT8	A0A0G2JGT8				tr|A0A0G2JGT8|A0A0G2JGT8_MOUSE Alpha-S1-casein (Fragment) OS=Mus musculus OX=10090 GN=Csn1s1 PE=1 SV=1	1	1	1	1	25.8	25.8	25.8	0	0	0	1725600	0	0	0	0	976040	0	0	0	0	0	0	0	0	0	5670400	0	0	0	0	0	0	0	0	0	2028100	0	3267300	0	0	0	0	296220	0
Q6PIC6;A0A0G2JGX4;Q8VCE0;Q8R0E8	Q6PIC6;A0A0G2JGX4;Q8VCE0;Q8R0E8		Sodium/potassium-transporting ATPase subunit alpha-3	Atp1a3	sp|Q6PIC6|AT1A3_MOUSE Sodium/potassium-transporting ATPase subunit alpha-3 OS=Mus musculus OX=10090 GN=Atp1a3 PE=1 SV=1;tr|A0A0G2JGX4|A0A0G2JGX4_MOUSE Sodium/potassium-transporting ATPase subunit alpha OS=Mus musculus OX=10090 GN=Atp1a3 PE=1 SV=1;tr|Q8VCE0	4	7	1	1	11.1	1.6	1.6	0	0	1553200	336940	0	0	0	0	0	0	0	0	0	0	0	0	0	42199	0	0	0	0	0	0	0	0	0	0	0	0	0	0	0	0	2699800	19423	0
Q9JM90;A0A0H2UKC0;B7ZP01	Q9JM90;A0A0H2UKC0;B7ZP01		Signal-transducing adaptor protein 1	Stap1	sp|Q9JM90|STAP1_MOUSE Signal-transducing adaptor protein 1 OS=Mus musculus OX=10090 GN=Stap1 PE=1 SV=1;tr|A0A0H2UKC0|A0A0H2UKC0_MOUSE Signal-transducing adaptor protein 1 OS=Mus musculus OX=10090 GN=Stap1 PE=1 SV=1;tr|B7ZP01|B7ZP01_MOUSE Stap1 protein OS=M	3	2	2	2	15.5	15.5	15.5	0	0	0	95042	0	0	0	0	0	0	0	0	0	0	0	0	1395500	0	475140	1532800	1087100	0	1738500	6756700	1354800	0	149820	433520	0	270130	0	362410	0	0	0	35476	0
P07310;A0A0J9YKD4;Q9D6U7	P07310;A0A0J9YKD4;Q9D6U7		Creatine kinase M-type	Ckm	sp|P07310|KCRM_MOUSE Creatine kinase M-type OS=Mus musculus OX=10090 GN=Ckm PE=1 SV=1;tr|A0A0J9YKD4|A0A0J9YKD4_MOUSE Creatine kinase M-type OS=Mus musculus OX=10090 GN=Ckm PE=1 SV=1;tr|Q9D6U7|Q9D6U7_MOUSE Uncharacterized protein OS=Mus musculus OX=10090 GN	3	1	1	1	2.6	2.6	2.6	0	0	0	0	0	0	0	0	0	0	0	0	0	0	0	0	0	0	0	0	0	0	0	0	0	0	0	0	0	0	0	0	0	0	0	0	0
Q91WD2;A2JY27;Q9JJJ0;A0A0J9YMK6	Q91WD2;A2JY27;Q9JJJ0;A0A0J9YMK6		Transient receptor potential cation channel subfamily V member 6	Trpv6	sp|Q91WD2|TRPV6_MOUSE Transient receptor potential cation channel subfamily V member 6 OS=Mus musculus OX=10090 GN=Trpv6 PE=1 SV=2;tr|A2JY27|A2JY27_MOUSE Epithelial calcium channel 2 OS=Mus musculus OX=10090 GN=Ecac2 PE=3 SV=1;tr|Q9JJJ0|Q9JJJ0_MOUSE Calciu	4	1	1	1	1.6	1.6	1.6	239260	0	0	0	2945500	9161.1	0	0	17974	0	0	0	0	0	0	0	65523000	0	0	39608	80232000	89004	0	777780	315160	21634	0	0	106800	0	0	83957	16042	0	0	0	48827
Q9CRD0;A0A0J9YUB6	Q9CRD0;A0A0J9YUB6		OCIA domain-containing protein 1	Ociad1	sp|Q9CRD0|OCAD1_MOUSE OCIA domain-containing protein 1 OS=Mus musculus OX=10090 GN=Ociad1 PE=1 SV=1;tr|A0A0J9YUB6|A0A0J9YUB6_MOUSE OCIA domain-containing protein 1 (Fragment) OS=Mus musculus OX=10090 GN=Ociad1 PE=1 SV=1	2	1	1	1	14.2	14.2	14.2	0	0	0	337830	0	0	0	0	164700	0	0	0	0	0	0	0	3040200	333620	0	524300	2071200	434200	0	2788400	807820	392840	1396000	235950	0	0	0	560620	0	0	0	70408	0
Q6ZQG1;Q6PDG0;B9EJ54;A0A0J9YUD5;Q6P9L5;Q3UFI7;E9Q880;Q80VE6;Q6P9Y6	Q6ZQG1;Q6PDG0;B9EJ54;A0A0J9YUD5;Q6P9L5			Nup205	tr|Q6ZQG1|Q6ZQG1_MOUSE MKIAA0225 protein (Fragment) OS=Mus musculus OX=10090 GN=Nup205 PE=2 SV=1;tr|Q6PDG0|Q6PDG0_MOUSE Nup205 protein (Fragment) OS=Mus musculus OX=10090 GN=Nup205 PE=2 SV=1;tr|B9EJ54|B9EJ54_MOUSE Nucleoporin 205 OS=Mus musculus OX=10090 G	9	3	3	3	2.4	2.4	2.4	0	0	0	55040	0	0	0	0	412130	0	0	0	0	0	0	0	2728400	519790	5543600	1015200	5388900	79765	3600300	10076000	451780	1012000	1600200	216500	805930	1677400	2976400	214350	0	0	0	62066	0
Q8BHJ5;Q9QXE7;A0A0J9YV90	Q8BHJ5;Q9QXE7;A0A0J9YV90		F-box-like/WD repeat-containing protein TBL1XR1;F-box-like/WD repeat-containing protein TBL1X	Tbl1xr1;Tbl1x	sp|Q8BHJ5|TBL1R_MOUSE F-box-like/WD repeat-containing protein TBL1XR1 OS=Mus musculus OX=10090 GN=Tbl1xr1 PE=1 SV=1;sp|Q9QXE7|TBL1X_MOUSE F-box-like/WD repeat-containing protein TBL1X OS=Mus musculus OX=10090 GN=Tbl1x PE=1 SV=2;tr|A0A0J9YV90|A0A0J9YV90_MOU	3	1	1	1	5.4	5.4	5.4	0	0	0	0	0	0	0	0	0	0	0	0	0	0	0	0	673970	0	527680	0	0	256060	0	0	605020	0	502660	39500	0	447730	528650	0	0	0	0	0	0
A0A0J9YVA2	A0A0J9YVA2				tr|A0A0J9YVA2|A0A0J9YVA2_MOUSE Transforming acidic coiled-coil-containing protein 3 (Fragment) OS=Mus musculus OX=10090 GN=Tacc3 PE=4 SV=1	1	1	1	1	3.4	3.4	3.4	0	0	118810	0	0	0	0	22437	438950	47069	39006	32967	15085	33109	20938	0	13605000	0	0	0	14297000	0	0	11604000	3847600	0	39907	156980	0	3754600	5955500	0	0	0	213880	0	0
Q99LS3;A0A0J9YVH9	Q99LS3;A0A0J9YVH9		Phosphoserine phosphatase	Psph	sp|Q99LS3|SERB_MOUSE Phosphoserine phosphatase OS=Mus musculus OX=10090 GN=Psph PE=1 SV=1;tr|A0A0J9YVH9|A0A0J9YVH9_MOUSE Phosphoserine phosphatase (Fragment) OS=Mus musculus OX=10090 GN=Psph PE=1 SV=1	2	1	1	1	5.3	5.3	5.3	0	0	0	227430	0	0	0	0	64580	0	0	0	0	0	0	0	1252200	0	0	0	695690	144960	0	1309100	0	0	246080	89130	77927	0	0	138170	0	0	0	39672	0
Q8BKS9;A0A0N4SUH4	Q8BKS9;A0A0N4SUH4		Pumilio domain-containing protein KIAA0020	Kiaa0020	sp|Q8BKS9|PUM3_MOUSE Pumilio homolog 3 OS=Mus musculus OX=10090 GN=Pum3 PE=1 SV=2;tr|A0A0N4SUH4|A0A0N4SUH4_MOUSE Pumilio homolog 3 OS=Mus musculus OX=10090 GN=Pum3 PE=1 SV=1	2	1	1	1	2.3	2.3	2.3	0	0	0	38123	46822	0	0	0	0	0	0	0	0	0	0	0	303100	0	0	0	516520	0	402070	1940100	0	0	0	37422	0	0	0	0	0	0	0	8461.9	14865
A0A0N4SUH8;D3Z285;Q9QZ23	A0A0N4SUH8;D3Z285;Q9QZ23		NFU1 iron-sulfur cluster scaffold homolog, mitochondrial	Nfu1	tr|A0A0N4SUH8|A0A0N4SUH8_MOUSE NFU1 iron-sulfur cluster scaffold homolog, mitochondrial OS=Mus musculus OX=10090 GN=Nfu1 PE=1 SV=1;tr|D3Z285|D3Z285_MOUSE NFU1 iron-sulfur cluster scaffold homolog, mitochondrial (Fragment) OS=Mus musculus OX=10090 GN=Nfu1 P	3	1	1	1	5.1	5.1	5.1	0	54439	0	194080	0	0	0	0	40204	0	0	0	0	0	0	0	726500	140510	1568400	376440	1105600	266620	1194500	1883400	943000	204020	0	93044	154730	453540	790080	197560	0	32377	0	34408	0
Q91V01;A0A0N4SUM3	Q91V01;A0A0N4SUM3		Lysophospholipid acyltransferase 5	Lpcat3	sp|Q91V01|MBOA5_MOUSE Lysophospholipid acyltransferase 5 OS=Mus musculus OX=10090 GN=Lpcat3 PE=1 SV=1;tr|A0A0N4SUM3|A0A0N4SUM3_MOUSE Lysophospholipid acyltransferase 5 OS=Mus musculus OX=10090 GN=Lpcat3 PE=1 SV=1	2	1	1	1	3.3	3.3	3.3	0	0	0	0	0	0	0	0	0	0	0	0	0	0	0	0	0	206370	506140	183460	261100	232630	0	1073800	262970	212300	0	61205	0	392120	0	236950	0	0	0	0	0
A0A0N4SUR5	A0A0N4SUR5				tr|A0A0N4SUR5|A0A0N4SUR5_MOUSE Ornithine decarboxylase antizyme 3 (Fragment) OS=Mus musculus OX=10090 GN=Oaz3 PE=4 SV=1	1	1	1	1	30.4	30.4	30.4	0	0	0	0	0	0	0	0	0	0	0	0	0	0	0	0	569740	0	0	0	528800	0	0	0	0	0	264440	0	0	315360	0	447150	0	0	0	0	0
Q91YP3;A0A0N4SUT8;A0A0N4SVH5;A0A0N4SVW1;A0A0N4SUV7;Q3THN2	Q91YP3;A0A0N4SUT8;A0A0N4SVH5;A0A0N4SVW1;A0A0N4SUV7;Q3THN2		Deoxyribose-phosphate aldolase	Dera	sp|Q91YP3|DEOC_MOUSE Deoxyribose-phosphate aldolase OS=Mus musculus OX=10090 GN=Dera PE=1 SV=1;tr|A0A0N4SUT8|A0A0N4SUT8_MOUSE Deoxyribose-phosphate aldolase (Fragment) OS=Mus musculus OX=10090 GN=Dera PE=1 SV=1;tr|A0A0N4SVH5|A0A0N4SVH5_MOUSE Deoxyribose-ph	6	2	2	2	8.2	8.2	8.2	0	0	0	235740	192150	0	0	0	0	0	0	0	0	0	0	0	459390	115340	1419200	343820	1104000	507290	1694300	1943000	640560	275860	589440	0	75209	329920	595540	185190	0	0	0	25390	47060
P17183;A0A0N4SUX5;Q3UJ20;D3Z6E4;Q922A0	P17183;A0A0N4SUX5;Q3UJ20;D3Z6E4;Q922A0		Gamma-enolase;Enolase	Eno2	sp|P17183|ENOG_MOUSE Gamma-enolase OS=Mus musculus OX=10090 GN=Eno2 PE=1 SV=2;tr|A0A0N4SUX5|A0A0N4SUX5_MOUSE Gamma-enolase OS=Mus musculus OX=10090 GN=Eno2 PE=1 SV=1;tr|Q3UJ20|Q3UJ20_MOUSE Uncharacterized protein OS=Mus musculus OX=10090 GN=Eno2 PE=2 SV=1;	5	7	2	2	27.9	10.8	10.8	0	0	1230500	0	0	0	0	0	0	0	0	0	0	0	0	0	0	0	0	122600	0	0	0	1311200	0	111160	0	0	0	0	0	0	0	0	988730	0	0
A0A0N4SUZ3;Q6ZWM4	A0A0N4SUZ3;Q6ZWM4		U6 snRNA-associated Sm-like protein LSm8	Lsm8	tr|A0A0N4SUZ3|A0A0N4SUZ3_MOUSE U6 snRNA-associated Sm-like protein LSm8 OS=Mus musculus OX=10090 GN=Lsm8 PE=1 SV=1;sp|Q6ZWM4|LSM8_MOUSE U6 snRNA-associated Sm-like protein LSm8 OS=Mus musculus OX=10090 GN=Lsm8 PE=1 SV=3	2	2	2	2	35	35	35	0	495720	51665	1539300	0	0	0	0	251170	0	0	0	0	0	0	0	0	111070	223500	219950	2168400	0	1420000	0	161940	0	0	0	256680	698700	871940	0	0	117710	65775	388520	0
Q8VGX5;A0A0N4SV02	Q8VGX5;A0A0N4SV02		Olfactory receptor	Olfr1352	tr|Q8VGX5|Q8VGX5_MOUSE Olfactory receptor OS=Mus musculus OX=10090 GN=Olfr1352 PE=3 SV=1;tr|A0A0N4SV02|A0A0N4SV02_MOUSE Olfactory receptor 1352 (Fragment) OS=Mus musculus OX=10090 GN=Olfr1352 PE=3 SV=3	2	1	1	1	2.9	2.9	2.9	0	0	0	0	0	0	0	0	0	0	0	0	0	0	0	0	0	56000	180690	45094	456920	46315	0	0	145770	0	0	0	24679	0	0	0	0	0	0	0	0
Q8BJZ4;A0A0N4SV23;A0A0R4J0L6	Q8BJZ4;A0A0N4SV23;A0A0R4J0L6		28S ribosomal protein S35, mitochondrial	Mrps35	sp|Q8BJZ4|RT35_MOUSE 28S ribosomal protein S35, mitochondrial OS=Mus musculus OX=10090 GN=Mrps35 PE=1 SV=2;tr|A0A0N4SV23|A0A0N4SV23_MOUSE 28S ribosomal protein S35, mitochondrial (Fragment) OS=Mus musculus OX=10090 GN=Mrps35 PE=1 SV=1;tr|A0A0R4J0L6|A0A0R4J	3	1	1	1	8.4	8.4	8.4	0	0	0	0	0	0	0	0	0	0	0	0	0	0	0	0	0	0	0	0	0	430280	0	0	0	0	0	0	216400	1703300	0	0	0	0	0	0	0
Q6PGL7;A0A0N4SV74;Q6PGL7-2	Q6PGL7;A0A0N4SV74;Q6PGL7-2		WASH complex subunit FAM21	Fam21	sp|Q6PGL7|WASC2_MOUSE WASH complex subunit 2 OS=Mus musculus OX=10090 GN=Washc2 PE=1 SV=1;tr|A0A0N4SV74|A0A0N4SV74_MOUSE WASH complex subunit 2 (Fragment) OS=Mus musculus OX=10090 GN=Washc2 PE=1 SV=1;sp|Q6PGL7-2|WASC2_MOUSE Isoform 2 of WASH complex subuni	3	1	1	1	1.5	1.5	1.5	0	0	0	0	0	0	0	0	0	0	0	0	0	0	0	0	0	0	0	0	0	0	2019500	0	0	0	0	0	0	0	0	0	0	0	0	0	0
Q9CQW2;A0A0N4SVB8;Q9DAB3	Q9CQW2;A0A0N4SVB8;Q9DAB3		ADP-ribosylation factor-like protein 8B	Arl8b	sp|Q9CQW2|ARL8B_MOUSE ADP-ribosylation factor-like protein 8B OS=Mus musculus OX=10090 GN=Arl8b PE=1 SV=1;tr|A0A0N4SVB8|A0A0N4SVB8_MOUSE ADP-ribosylation factor-like protein 8B OS=Mus musculus OX=10090 GN=Arl8b PE=1 SV=1;tr|Q9DAB3|Q9DAB3_MOUSE Uncharacteri	3	8	8	4	44.6	44.6	14	216080	1041600	259950	5071400	900100	0	0	12779	1188800	0	8881.3	0	0	0	0	0	25428000	3597200	44649000	3984000	20026000	5897000	19140000	37078000	19540000	2530800	16028000	1042100	1722700	11782000	20074000	3104700	88168	185040	226910	314730	143670
Q6PFR5;Q3TAP5;A0A0N4SVC2;E9QP00	Q6PFR5;Q3TAP5;A0A0N4SVC2;E9QP00		Transformer-2 protein homolog alpha	Tra2a	sp|Q6PFR5|TRA2A_MOUSE Transformer-2 protein homolog alpha OS=Mus musculus OX=10090 GN=Tra2a PE=1 SV=1;tr|Q3TAP5|Q3TAP5_MOUSE RRM domain-containing protein OS=Mus musculus OX=10090 GN=Tra2a PE=2 SV=1;tr|A0A0N4SVC2|A0A0N4SVC2_MOUSE Transformer-2 protein homo	4	1	1	1	5	5	5	0	0	0	364290	0	0	0	0	68654	0	0	0	0	0	0	0	0	291710	1237300	333810	973240	84316	2068300	974670	870890	0	0	0	0	910680	0	0	0	0	0	63207	0
Q6ZWY8;A0A0N4SVF0	Q6ZWY8;A0A0N4SVF0		Thymosin beta-10	Tmsb10	sp|Q6ZWY8|TYB10_MOUSE Thymosin beta-10 OS=Mus musculus OX=10090 GN=Tmsb10 PE=1 SV=3;tr|A0A0N4SVF0|A0A0N4SVF0_MOUSE Thymosin beta-10 OS=Mus musculus OX=10090 GN=Tmsb10 PE=1 SV=1	2	1	1	1	31.8	31.8	31.8	0	511000	135520	6852100	52291	0	30154	22121	865650	0	21351	57243	9926.5	0	0	0	21858000	2233100	22231000	4711800	14598000	1954900	26380000	33179000	10632000	1578200	5802700	1959000	2497100	10232000	6010400	8323600	0	178470	144000	949270	61842
P62322;A0A0N4SVK3	P62322;A0A0N4SVK3		U6 snRNA-associated Sm-like protein LSm5	Lsm5	sp|P62322|LSM5_MOUSE U6 snRNA-associated Sm-like protein LSm5 OS=Mus musculus OX=10090 GN=Lsm5 PE=3 SV=2;tr|A0A0N4SVK3|A0A0N4SVK3_MOUSE U6 snRNA-associated Sm-like protein LSm5 OS=Mus musculus OX=10090 GN=Lsm5 PE=1 SV=1	2	1	1	1	20.9	20.9	20.9	0	62777	0	200700	28278	0	0	0	79484	0	0	0	0	0	0	0	852640	225460	860630	176220	633200	295250	521510	943190	685540	380570	639610	214490	200950	858920	810850	283160	0	42188	0	40958	18798
Q9CQR6;A0A0N4SVL9	Q9CQR6;A0A0N4SVL9		Serine/threonine-protein phosphatase 6 catalytic subunit;Serine/threonine-protein phosphatase 6 catalytic subunit, N-terminally processed	Ppp6c	sp|Q9CQR6|PPP6_MOUSE Serine/threonine-protein phosphatase 6 catalytic subunit OS=Mus musculus OX=10090 GN=Ppp6c PE=1 SV=1;tr|A0A0N4SVL9|A0A0N4SVL9_MOUSE Serine/threonine-protein phosphatase OS=Mus musculus OX=10090 GN=Ppp6c PE=1 SV=1	2	1	1	1	7.2	7.2	7.2	0	0	0	362260	0	0	0	0	0	0	0	0	0	0	0	0	0	0	2983600	1436200	2288000	1120700	0	2335700	1307600	754770	2065700	142320	274190	1095200	2719700	832450	0	0	0	62666	0
Q91VC3;A0A0N4SVP8;E9PV04;A2AFK7;A0A0N4SVM5	Q91VC3;A0A0N4SVP8;E9PV04;A2AFK7		Eukaryotic initiation factor 4A-III;Eukaryotic initiation factor 4A-III, N-terminally processed	Eif4a3;Gm8994	sp|Q91VC3|IF4A3_MOUSE Eukaryotic initiation factor 4A-III OS=Mus musculus OX=10090 GN=Eif4a3 PE=1 SV=3;tr|A0A0N4SVP8|A0A0N4SVP8_MOUSE Eukaryotic translation initiation factor 4A3-like 2 OS=Mus musculus OX=10090 GN=Eif4a3l2 PE=3 SV=1;tr|E9PV04|E9PV04_MOUSE	5	6	5	5	15.8	14.1	14.1	130270	0	0	863120	270160	0	0	0	154610	0	0	0	0	0	0	0	5908900	545180	2824300	1524100	6841700	1585300	1964200	8695500	3817200	803290	2681800	229890	543980	2781100	3572900	1046700	231790	0	0	61754	82178
Q62425;A0A0N4SVQ1	Q62425;A0A0N4SVQ1		Cytochrome c oxidase subunit NDUFA4	Ndufa4	sp|Q62425|NDUA4_MOUSE Cytochrome c oxidase subunit NDUFA4 OS=Mus musculus OX=10090 GN=Ndufa4 PE=1 SV=2;tr|A0A0N4SVQ1|A0A0N4SVQ1_MOUSE Cytochrome c oxidase subunit NDUFA4 OS=Mus musculus OX=10090 GN=Ndufa4 PE=1 SV=1	2	2	2	2	26.8	26.8	26.8	0	0	0	0	27760	0	0	0	154510	0	0	0	0	0	0	0	0	225570	10439000	334610	2520000	546080	2855800	1823600	1499300	156260	0	51616	98304	1660900	2291700	240360	0	0	0	0	12477
Q9DAS9;A0A0N4SVT3;A0A0N4SW28	Q9DAS9;A0A0N4SVT3;A0A0N4SW28		Guanine nucleotide-binding protein G(I)/G(S)/G(O) subunit gamma-12	Gng12	sp|Q9DAS9|GBG12_MOUSE Guanine nucleotide-binding protein G(I)/G(S)/G(O) subunit gamma-12 OS=Mus musculus OX=10090 GN=Gng12 PE=1 SV=3;tr|A0A0N4SVT3|A0A0N4SVT3_MOUSE Guanine nucleotide-binding protein subunit gamma (Fragment) OS=Mus musculus OX=10090 GN=Gng1	3	1	1	1	22.2	22.2	22.2	0	112480	0	1151600	0	0	0	0	103420	0	0	0	0	0	0	0	2613000	0	6585200	1342000	6310200	0	0	8662900	1728400	0	3742300	0	0	0	3617100	1168100	0	61341	0	166670	0
Q3TVA9;A0A0N4SW14;E6Y2W7;D3Z165;E6Y2W6;E9QP94;Q3TVA9-2	Q3TVA9;A0A0N4SW14;E6Y2W7;D3Z165;E6Y2W6;E9QP94;Q3TVA9-2		Coiled-coil domain-containing protein 136	Ccdc136	sp|Q3TVA9|CC136_MOUSE Coiled-coil domain-containing protein 136 OS=Mus musculus OX=10090 GN=Ccdc136 PE=1 SV=2;tr|A0A0N4SW14|A0A0N4SW14_MOUSE Coiled-coil domain-containing protein 136 OS=Mus musculus OX=10090 GN=Ccdc136 PE=1 SV=1;tr|E6Y2W7|E6Y2W7_MOUSE Coil	7	1	1	1	1.2	1.2	1.2	0	0	0	0	0	0	0	0	0	0	0	0	0	0	0	0	0	0	892680	0	0	0	0	0	0	0	0	0	0	71113	0	0	0	0	0	0	0
Q8R361;Q6ZQ33;A0A0N4SW73	Q8R361;Q6ZQ33;A0A0N4SW73		Rab11 family-interacting protein 5	Rab11fip5	sp|Q8R361|RFIP5_MOUSE Rab11 family-interacting protein 5 OS=Mus musculus OX=10090 GN=Rab11fip5 PE=1 SV=2;tr|Q6ZQ33|Q6ZQ33_MOUSE MKIAA0857 protein (Fragment) OS=Mus musculus OX=10090 GN=Rab11fip5 PE=2 SV=1;tr|A0A0N4SW73|A0A0N4SW73_MOUSE Rab11 family-interac	3	1	1	1	4.3	4.3	4.3	0	0	0	0	0	0	0	0	0	0	0	0	0	0	0	0	0	0	899660	0	0	0	0	0	217010	47338	0	0	0	0	294760	0	0	0	0	0	0
Q9CR98;A0A0N4SWI4	Q9CR98;A0A0N4SWI4		Protein FAM136A	Fam136a	sp|Q9CR98|F136A_MOUSE Protein FAM136A OS=Mus musculus OX=10090 GN=Fam136a PE=1 SV=1;tr|A0A0N4SWI4|A0A0N4SWI4_MOUSE Protein FAM136A OS=Mus musculus OX=10090 GN=Fam136a PE=1 SV=1	2	1	1	1	7.2	7.2	7.2	82086	0	0	0	30593	0	0	0	0	0	0	0	0	0	0	0	374780	0	320260	0	301430	0	0	309440	94248	0	0	0	0	0	0	0	0	0	0	0	0
Q9DC69;A0A0R3P9C8	Q9DC69;A0A0R3P9C8		NADH dehydrogenase [ubiquinone] 1 alpha subcomplex subunit 9, mitochondrial	Ndufa9	sp|Q9DC69|NDUA9_MOUSE NADH dehydrogenase [ubiquinone] 1 alpha subcomplex subunit 9, mitochondrial OS=Mus musculus OX=10090 GN=Ndufa9 PE=1 SV=2;tr|A0A0R3P9C8|A0A0R3P9C8_MOUSE NADH dehydrogenase [ubiquinone] 1 alpha subcomplex subunit 9, mitochondrial OS=Mus	2	3	3	3	15.1	15.1	15.1	0	149870	0	220350	0	0	0	0	168810	0	0	0	0	0	0	0	6432300	259300	8071000	647260	6582000	1184900	3849500	7385000	2805900	721030	1880600	143820	220620	2435200	4072100	539540	0	132730	0	29694	0
Q3TX08;Q8R2M8;H3BKS8;E9PWD4;Q3TD26;A0A0R4IZW7;H3BK68;D3Z413;H3BL70;H3BKB8;D6RFC0;D6RG86;H3BKV3	Q3TX08;Q8R2M8;H3BKS8;E9PWD4;Q3TD26;A0A0R4IZW7;H3BK68;D3Z413;H3BL70;H3BKB8		tRNA (guanine(26)-N(2))-dimethyltransferase	Trmt1	sp|Q3TX08|TRM1_MOUSE tRNA (guanine(26)-N(2))-dimethyltransferase OS=Mus musculus OX=10090 GN=Trmt1 PE=1 SV=2;tr|Q8R2M8|Q8R2M8_MOUSE tRNA (guanine(26)-N(2))-dimethyltransferase OS=Mus musculus OX=10090 GN=Trmt1 PE=2 SV=1;tr|H3BKS8|H3BKS8_MOUSE tRNA (guanine	13	3	3	3	11.2	11.2	11.2	0	0	0	0	110610	0	0	0	113560	0	0	0	0	0	0	0	3148400	263320	344630	410100	3880000	282980	0	1205500	0	329260	910320	183410	361180	0	0	581290	0	0	0	0	79350
O88456;A0A0R4IZW8;A0A0R4J1C2	O88456;A0A0R4IZW8;A0A0R4J1C2		Calpain small subunit 1	Capns1	sp|O88456|CPNS1_MOUSE Calpain small subunit 1 OS=Mus musculus OX=10090 GN=Capns1 PE=1 SV=1;tr|A0A0R4IZW8|A0A0R4IZW8_MOUSE Calpain small subunit 1 OS=Mus musculus OX=10090 GN=Capns1 PE=1 SV=1;tr|A0A0R4J1C2|A0A0R4J1C2_MOUSE Calpain small subunit 1 OS=Mus mus	3	2	2	2	16	16	16	0	0	0	84236	0	0	0	0	0	0	0	0	0	0	0	0	340030	61891	1755200	371520	780840	280950	901730	2143600	717140	538480	1331400	164790	155340	614820	1519900	259740	0	0	0	24081	0
Q8C1A5;A0A0R4IZY0;Q99LK5	Q8C1A5;A0A0R4IZY0		Thimet oligopeptidase	Thop1	sp|Q8C1A5|THOP1_MOUSE Thimet oligopeptidase OS=Mus musculus OX=10090 GN=Thop1 PE=1 SV=1;tr|A0A0R4IZY0|A0A0R4IZY0_MOUSE Thimet oligopeptidase OS=Mus musculus OX=10090 GN=Thop1 PE=1 SV=1	3	4	4	4	9.9	9.9	9.9	269910	0	45890	1281000	151690	0	0	0	163780	0	0	0	0	0	0	0	5547600	528040	4993900	1215800	5997400	986600	4709600	4270400	2910400	363510	1526400	269140	508680	4812500	3458600	738590	204780	0	81099	230220	70747
A0A0R4J027;P54987	A0A0R4J027;P54987		Cis-aconitate decarboxylase	Irg1	tr|A0A0R4J027|A0A0R4J027_MOUSE Cis-aconitate decarboxylase OS=Mus musculus OX=10090 GN=Acod1 PE=1 SV=1;sp|P54987|IRG1_MOUSE Cis-aconitate decarboxylase OS=Mus musculus OX=10090 GN=Acod1 PE=1 SV=2	2	17	17	17	58.8	58.8	58.8	0	0	0	11183000	0	0	0	17151	1822200	0	0	28613	0	0	0	0	1144800	788270	207630	30169000	0	3049300	0	290490000	48376	0	104570	9856300	0	0	0	39754000	0	0	0	236620	0
P53569;A0A0R4J046	P53569;A0A0R4J046		CCAAT/enhancer-binding protein zeta	Cebpz	sp|P53569|CEBPZ_MOUSE CCAAT/enhancer-binding protein zeta OS=Mus musculus OX=10090 GN=Cebpz PE=1 SV=2;tr|A0A0R4J046|A0A0R4J046_MOUSE CCAAT/enhancer-binding protein zeta OS=Mus musculus OX=10090 GN=Cebpz PE=1 SV=1	2	2	2	2	2.9	2.9	2.9	0	0	0	437740	0	0	0	0	55757	0	0	0	0	0	0	0	5702200	292540	3539500	170850	3935200	171990	0	6401300	0	812840	1154800	0	171570	437880	0	0	0	0	0	47097	0
Q8CIG8;A0A0R4J049;F6QQQ6	Q8CIG8;A0A0R4J049		Protein arginine N-methyltransferase 5	Prmt5	sp|Q8CIG8|ANM5_MOUSE Protein arginine N-methyltransferase 5 OS=Mus musculus OX=10090 GN=Prmt5 PE=1 SV=3;tr|A0A0R4J049|A0A0R4J049_MOUSE Protein arginine N-methyltransferase 5 OS=Mus musculus OX=10090 GN=Prmt5 PE=1 SV=1	3	3	3	3	6.8	6.8	6.8	77088	0	0	317230	384620	0	0	0	103230	0	0	0	0	0	0	0	1090400	110290	1122400	700120	490000	74928	2247700	3130100	2280700	76190	50528	275580	519900	1848600	2783900	124190	137320	0	0	69258	29459
Q99JW2;A0A1L1SRW7;A0A1L1SS90;A0A0R4J050;A0A1L1SRC1;A0A087WRE0;A0A1L1SRL5;A0A1L1SSU4;A0A087WPX1;A0A087WPV3	Q99JW2;A0A1L1SRW7;A0A1L1SS90;A0A0R4J050;A0A1L1SRC1		Aminoacylase-1	Acy1	sp|Q99JW2|ACY1_MOUSE Aminoacylase-1 OS=Mus musculus OX=10090 GN=Acy1 PE=1 SV=1;tr|A0A1L1SRW7|A0A1L1SRW7_MOUSE Aminoacylase-1 OS=Mus musculus OX=10090 GN=Acy1 PE=1 SV=1;tr|A0A1L1SS90|A0A1L1SS90_MOUSE Aminoacylase-1 OS=Mus musculus OX=10090 GN=Acy1 PE=1 SV=1	10	7	7	7	25.5	25.5	25.5	0	439060	0	3100600	0	0	0	0	496820	0	0	0	0	0	0	0	20863000	2904200	17189000	3451500	21296000	4473300	10190000	14096000	11315000	3184800	7966000	887680	2554300	9853700	12645000	2801400	0	131630	0	202270	0
Q99KB8;E9PYA3;A0A0R4J052;G5E8T9;Q99KB8-2	Q99KB8;E9PYA3;A0A0R4J052;G5E8T9;Q99KB8-2		Hydroxyacylglutathione hydrolase, mitochondrial	Hagh	sp|Q99KB8|GLO2_MOUSE Hydroxyacylglutathione hydrolase, mitochondrial OS=Mus musculus OX=10090 GN=Hagh PE=1 SV=2;tr|E9PYA3|E9PYA3_MOUSE Hydroxyacylglutathione hydrolase, mitochondrial (Fragment) OS=Mus musculus OX=10090 GN=Hagh PE=1 SV=1;tr|A0A0R4J052|A0A0R	5	1	1	1	7.4	7.4	7.4	0	0	0	0	0	0	0	0	0	0	0	0	0	0	0	0	0	0	0	405110	0	0	978900	0	0	0	446060	0	0	0	0	0	0	0	0	0	0
Q9JLI6;A0A0R4J069;F7D651;D3Z7G6;F6ZFP8;Q9JLI6-2	Q9JLI6;A0A0R4J069		Selenocysteine lyase	Scly	sp|Q9JLI6|SCLY_MOUSE Selenocysteine lyase OS=Mus musculus OX=10090 GN=Scly PE=1 SV=1;tr|A0A0R4J069|A0A0R4J069_MOUSE Selenocysteine lyase OS=Mus musculus OX=10090 GN=Scly PE=1 SV=1	6	3	3	3	14.4	14.4	14.4	0	0	0	447250	0	0	0	0	138450	0	0	0	0	0	0	0	849340	177710	1282900	0	2216400	0	941570	1902000	1783400	0	1968500	124730	337980	0	1865900	478330	0	0	0	71372	0
Q8VCH8;Q3ULE5;A0A0R4J078;A0A087WSK5;Q6ZQF6;Q3UFS2;Q05C23;Q9CRQ1;Q9CT42;Q8C0Z0	Q8VCH8;Q3ULE5;A0A0R4J078;A0A087WSK5;Q6ZQF6;Q3UFS2;Q05C23;Q9CRQ1;Q9CT42;Q8C0Z0		UBX domain-containing protein 4	Ubxn4	sp|Q8VCH8|UBXN4_MOUSE UBX domain-containing protein 4 OS=Mus musculus OX=10090 GN=Ubxn4 PE=1 SV=1;tr|Q3ULE5|Q3ULE5_MOUSE UBX domain-containing protein (Fragment) OS=Mus musculus OX=10090 GN=Ubxn4 PE=2 SV=1;tr|A0A0R4J078|A0A0R4J078_MOUSE UBX domain-containi	10	2	2	2	10.7	10.7	10.7	0	326120	0	1834700	0	0	0	0	273660	0	0	0	0	0	0	0	1796100	1113200	4420500	901300	2331800	887020	2811500	8143500	1998600	1052600	2887700	518970	691280	2539300	2414700	1608800	0	194100	0	306710	0
P51174;A0A0R4J083	P51174;A0A0R4J083		Long-chain specific acyl-CoA dehydrogenase, mitochondrial	Acadl	sp|P51174|ACADL_MOUSE Long-chain specific acyl-CoA dehydrogenase, mitochondrial OS=Mus musculus OX=10090 GN=Acadl PE=1 SV=2;tr|A0A0R4J083|A0A0R4J083_MOUSE Long-chain-specific acyl-CoA dehydrogenase, mitochondrial OS=Mus musculus OX=10090 GN=Acadl PE=1 SV=1	2	5	5	5	11.2	11.2	11.2	0	114390	0	2051700	0	0	0	0	190460	0	0	0	0	0	0	0	5526000	683730	9982700	2011300	3795400	1273700	11175000	9823500	4429800	906870	2011200	142050	748460	2906300	3717200	1176200	0	41722	0	79777	0
A0A0R4J091;Q9JKP7;D6RDT4	A0A0R4J091;Q9JKP7		DNA polymerase epsilon subunit 3	Pole3	tr|A0A0R4J091|A0A0R4J091_MOUSE DNA polymerase epsilon subunit 3 OS=Mus musculus OX=10090 GN=Pole3 PE=1 SV=1;sp|Q9JKP7|DPOE3_MOUSE DNA polymerase epsilon subunit 3 OS=Mus musculus OX=10090 GN=Pole3 PE=1 SV=1	3	3	3	3	40.7	40.7	40.7	0	220170	0	566510	0	0	0	0	247770	0	0	0	0	0	0	0	2212700	578480	1845300	511440	1924700	432700	0	2848200	618210	438260	546920	0	0	0	272530	521660	0	137790	0	87525	0
Q9DBP5;A0A0R4J093	Q9DBP5;A0A0R4J093		UMP-CMP kinase	Cmpk1	sp|Q9DBP5|KCY_MOUSE UMP-CMP kinase OS=Mus musculus OX=10090 GN=Cmpk1 PE=1 SV=1;tr|A0A0R4J093|A0A0R4J093_MOUSE UMP-CMP kinase OS=Mus musculus OX=10090 GN=Cmpk1 PE=1 SV=1	2	4	4	4	26.5	26.5	26.5	0	232720	0	992470	0	0	0	0	139730	0	0	0	0	0	0	0	6889400	788230	9590700	521400	3566400	1359100	11087000	1884900	2733000	177350	201220	183190	233810	1735200	1851800	886500	0	108570	0	73299	0
A0A0R4J0C8	A0A0R4J0C8				tr|A0A0R4J0C8|A0A0R4J0C8_MOUSE 3-5 exoribonuclease 1 OS=Mus musculus OX=10090 GN=Eri1 PE=1 SV=1	1	1	1	1	2.3	2.3	2.3	0	114280	0	675680	0	0	0	0	63681	0	0	0	0	0	0	0	4171300	317790	0	313370	4151200	190970	0	1438100	1252100	75116	0	11059	0	0	0	0	0	75034	0	176140	0
Q3TDQ1;A0A0R4J0D3	Q3TDQ1;A0A0R4J0D3		Dolichyl-diphosphooligosaccharide--protein glycosyltransferase subunit STT3B	Stt3b	sp|Q3TDQ1|STT3B_MOUSE Dolichyl-diphosphooligosaccharide--protein glycosyltransferase subunit STT3B OS=Mus musculus OX=10090 GN=Stt3b PE=1 SV=2;tr|A0A0R4J0D3|A0A0R4J0D3_MOUSE Dolichyl-diphosphooligosaccharide--protein glycosyltransferase subunit STT3B OS=Mu	2	2	1	1	2.2	1.5	1.5	0	0	0	0	0	0	0	0	55060	0	0	0	0	0	0	0	0	0	568330	133590	483760	106500	2133200	3004600	198010	96816	449430	0	72196	0	297130	153770	0	0	0	0	0
Q99KY4;F6SLK1;Q3UDE5;Q3UIZ0;A0A0R4J0F6;Q99KY4-2	Q99KY4;F6SLK1;Q3UDE5;Q3UIZ0;A0A0R4J0F6;Q99KY4-2		Cyclin-G-associated kinase	Gak	sp|Q99KY4|GAK_MOUSE Cyclin-G-associated kinase OS=Mus musculus OX=10090 GN=Gak PE=1 SV=2;tr|F6SLK1|F6SLK1_MOUSE Cyclin-G-associated kinase (Fragment) OS=Mus musculus OX=10090 GN=Gak PE=1 SV=1;tr|Q3UDE5|Q3UDE5_MOUSE Uncharacterized protein (Fragment) OS=Mus	6	1	1	1	4.1	4.1	4.1	0	0	0	213350	0	0	0	0	0	0	0	0	0	0	0	0	1382300	0	1584700	0	1722900	0	0	1737200	1288000	0	0	0	0	965470	0	346040	0	0	0	36923	0
Q8BH04;A0A0R4J0G0;A0A2I3BQL9;A0A2I3BS39;Q3UGF0;Q8R3X7;Q3TDE6;A0A2I3BRX1;Q3UQD8;A0PJG3;A0A2I3BQC6;A0A2I3BQ75	Q8BH04;A0A0R4J0G0;A0A2I3BQL9;A0A2I3BS39;Q3UGF0;Q8R3X7;Q3TDE6;A0A2I3BRX1		Phosphoenolpyruvate carboxykinase [GTP], mitochondrial	Pck2	sp|Q8BH04|PCKGM_MOUSE Phosphoenolpyruvate carboxykinase [GTP], mitochondrial OS=Mus musculus OX=10090 GN=Pck2 PE=1 SV=1;tr|A0A0R4J0G0|A0A0R4J0G0_MOUSE Phosphoenolpyruvate carboxykinase [GTP], mitochondrial OS=Mus musculus OX=10090 GN=Pck2 PE=1 SV=1;tr|A0A2	12	12	12	12	29.1	29.1	29.1	299860	3886500	0	6422300	0	0	0	0	441720	0	0	0	0	0	0	0	24533000	2232100	19009000	2230600	20903000	3886700	13768000	20477000	6048700	2050900	3338000	663910	717130	9220200	5264700	2351800	135750	334020	0	448460	0
Q91ZX7;A0A0R4J0I9;Q3U454;Q3U5J2	Q91ZX7;A0A0R4J0I9		Prolow-density lipoprotein receptor-related protein 1;Low-density lipoprotein receptor-related protein 1 85 kDa subunit;Low-density lipoprotein receptor-related protein 1 515 kDa subunit;Low-density lipoprotein receptor-related protein 1 intracellular domain	Lrp1	sp|Q91ZX7|LRP1_MOUSE Prolow-density lipoprotein receptor-related protein 1 OS=Mus musculus OX=10090 GN=Lrp1 PE=1 SV=1;tr|A0A0R4J0I9|A0A0R4J0I9_MOUSE Prolow-density lipoprotein receptor-related protein 1 OS=Mus musculus OX=10090 GN=Lrp1 PE=1 SV=1	4	12	12	12	5.1	5.1	5.1	340850	2092100	328010	3863200	2405400	33890	178100	7813	1417500	724190	0	16148	49409	119840	0	13923	10605000	4712000	12146000	4202000	11515000	4553000	7245700	8583500	4046900	4719400	872920	509090	987390	11784000	7788400	1993600	334370	355740	336910	258240	562200
A2AGT5;Q80U79;Z4YL78;A0A0R4J0K2;K3W4R5;A2AGT5-2;A2AGT5-3	A2AGT5;Q80U79;Z4YL78;A0A0R4J0K2;K3W4R5;A2AGT5-2;A2AGT5-3		Cytoskeleton-associated protein 5	Ckap5	sp|A2AGT5|CKAP5_MOUSE Cytoskeleton-associated protein 5 OS=Mus musculus OX=10090 GN=Ckap5 PE=1 SV=1;tr|Q80U79|Q80U79_MOUSE MKIAA0097 protein (Fragment) OS=Mus musculus OX=10090 GN=Ckap5 PE=2 SV=1;tr|Z4YL78|Z4YL78_MOUSE Cytoskeleton-associated protein 5 OS=	7	1	1	1	1.4	1.4	1.4	0	0	0	443400	0	0	0	0	157120	0	0	0	0	0	0	0	663780	438410	868610	375840	795210	374810	0	1079500	468500	139090	81925	196380	228800	117970	772270	329510	0	0	0	76235	0
Q8CDG3;A0A0R4J0M9;Q80T83;Q8CDG3-2;Q3UMT4;Q05DM9	Q8CDG3;A0A0R4J0M9;Q80T83;Q8CDG3-2;Q3UMT4;Q05DM9		Deubiquitinating protein VCIP135	Vcpip1	sp|Q8CDG3|VCIP1_MOUSE Deubiquitinating protein VCIP135 OS=Mus musculus OX=10090 GN=Vcpip1 PE=1 SV=1;tr|A0A0R4J0M9|A0A0R4J0M9_MOUSE Deubiquitinating protein VCIP135 OS=Mus musculus OX=10090 GN=Vcpip1 PE=1 SV=1;tr|Q80T83|Q80T83_MOUSE MKIAA1850 protein (Fragm	6	2	2	2	2.5	2.5	2.5	105870	0	0	205150	134020	0	0	0	0	0	0	0	0	0	0	0	710420	0	1172400	448760	842180	315400	1002000	1999600	472220	339280	968520	0	53101	0	812210	122820	0	0	0	40715	0
P21619;A0A0R4J0Q5;P21619-2	P21619;A0A0R4J0Q5;P21619-2		Lamin-B2	Lmnb2	sp|P21619|LMNB2_MOUSE Lamin-B2 OS=Mus musculus OX=10090 GN=Lmnb2 PE=1 SV=2;tr|A0A0R4J0Q5|A0A0R4J0Q5_MOUSE Lamin-B2 OS=Mus musculus OX=10090 GN=Lmnb2 PE=1 SV=1;sp|P21619-2|LMNB2_MOUSE Isoform B3 of Lamin-B2 OS=Mus musculus OX=10090 GN=Lmnb2	3	1	1	1	2.9	2.9	2.9	0	0	0	0	0	0	0	0	0	0	0	0	0	0	0	0	0	0	0	194590	1385900	0	0	1653700	0	0	0	0	0	0	0	0	0	0	0	0	0
Q61285;A0A0R4J0U5;Q9QZ31;Q3TU16	Q61285;A0A0R4J0U5;Q9QZ31;Q3TU16		ATP-binding cassette sub-family D member 2	Abcd2;ALDR gene	sp|Q61285|ABCD2_MOUSE ATP-binding cassette sub-family D member 2 OS=Mus musculus OX=10090 GN=Abcd2 PE=1 SV=1;tr|A0A0R4J0U5|A0A0R4J0U5_MOUSE ATP-binding cassette sub-family D member 2 OS=Mus musculus OX=10090 GN=Abcd2 PE=1 SV=1;tr|Q9QZ31|Q9QZ31_MOUSE Adreno	4	2	2	2	5.3	5.3	5.3	0	0	0	229390	0	0	0	0	0	0	0	0	0	0	0	0	0	0	0	0	0	318760	0	0	1517400	212300	0	0	87600	803110	0	0	0	0	0	45507	0
P08775;A0A0R4J0V5;O08847	P08775;A0A0R4J0V5;O08847		DNA-directed RNA polymerase II subunit RPB1;DNA-directed RNA polymerase	Polr2a	sp|P08775|RPB1_MOUSE DNA-directed RNA polymerase II subunit RPB1 OS=Mus musculus OX=10090 GN=Polr2a PE=1 SV=3;tr|A0A0R4J0V5|A0A0R4J0V5_MOUSE DNA-directed RNA polymerase subunit OS=Mus musculus OX=10090 GN=Polr2a PE=1 SV=1;tr|O08847|O08847_MOUSE DNA-directe	3	2	2	2	2.3	2.3	2.3	0	0	0	206780	1294100	0	0	0	58909	0	0	0	0	0	0	0	527810	191120	645540	144260	820910	111640	0	784880	651580	53461	580400	0	73073	375560	0	104880	0	0	0	48379	136620
Q9CRC8;A0A0R4J0W6	Q9CRC8;A0A0R4J0W6		Leucine-rich repeat-containing protein 40	Lrrc40	sp|Q9CRC8|LRC40_MOUSE Leucine-rich repeat-containing protein 40 OS=Mus musculus OX=10090 GN=Lrrc40 PE=1 SV=2;tr|A0A0R4J0W6|A0A0R4J0W6_MOUSE Leucine-rich repeat-containing protein 40 OS=Mus musculus OX=10090 GN=Lrrc40 PE=1 SV=1	2	1	1	1	3.8	3.8	3.8	0	0	0	79451	0	0	0	0	26490	0	0	0	0	0	0	0	921800	39365	806180	66372	1220000	0	983580	1739800	582420	0	0	0	0	337900	556580	0	0	0	0	15754	0
P08003;A0A0R4J0Z1	P08003;A0A0R4J0Z1		Protein disulfide-isomerase A4	Pdia4	sp|P08003|PDIA4_MOUSE Protein disulfide-isomerase A4 OS=Mus musculus OX=10090 GN=Pdia4 PE=1 SV=3;tr|A0A0R4J0Z1|A0A0R4J0Z1_MOUSE Protein disulfide-isomerase A4 OS=Mus musculus OX=10090 GN=Pdia4 PE=1 SV=1	2	17	16	16	37.6	35.3	35.3	28843	2482700	207960	12898000	81324	0	31641	15565	2628600	22059	29161	0	0	0	0	0	40612000	7868800	54652000	9145500	37649000	8913000	41217000	50730000	15699000	8956700	26295000	2810500	5417500	24308000	30606000	7765600	8745.9	220350	60780	661190	8825.8
P13808;Q3UGM4;Q7TPS4;Q3UKP0;A0A0R4J101;A0A0R4J1K4;A0A0R4J1K9;P13808-2;P13808-3;D3YUF1;D3Z5G3;P13808-4;P13808-5	P13808;Q3UGM4;Q7TPS4;Q3UKP0;A0A0R4J101;A0A0R4J1K4;A0A0R4J1K9;P13808-2;P13808-3		Anion exchange protein 2;Anion exchange protein	Slc4a2	sp|P13808|B3A2_MOUSE Anion exchange protein 2 OS=Mus musculus OX=10090 GN=Slc4a2 PE=1 SV=1;tr|Q3UGM4|Q3UGM4_MOUSE Anion exchange protein (Fragment) OS=Mus musculus OX=10090 GN=Slc4a2 PE=2 SV=1;tr|Q7TPS4|Q7TPS4_MOUSE Anion exchange protein OS=Mus musculus O	13	3	3	3	5.8	5.8	5.8	222850	0	0	0	860260	0	0	26377	163880	0	0	0	0	0	0	95934	4275000	678710	0	178570	4370600	229960	0	0	577030	0	0	51429	0	891770	0	0	250100	0	0	0	322720
P98078;A0A0R4J104;E9QL31;P98078-2;E9PX84;Q3TRE6;Q3TMQ2;P98078-3;Q3TRI2;Q3TN55;F6TQN9;Q9DCE6;E0CXT5;E0CZ53;E0CYJ2	P98078;A0A0R4J104;E9QL31;P98078-2;E9PX84;Q3TRE6;Q3TMQ2;P98078-3;Q3TRI2;Q3TN55;F6TQN9		Disabled homolog 2	Dab2	sp|P98078|DAB2_MOUSE Disabled homolog 2 OS=Mus musculus OX=10090 GN=Dab2 PE=1 SV=2;tr|A0A0R4J104|A0A0R4J104_MOUSE Disabled homolog 2 OS=Mus musculus OX=10090 GN=Dab2 PE=1 SV=1;tr|E9QL31|E9QL31_MOUSE Disabled homolog 2 OS=Mus musculus OX=10090 GN=Dab2 PE=1	15	16	16	16	33.6	33.6	33.6	144460	873100	437310	6120300	67996	0	39346	0	649430	29382	0	17558	27333	16040	0	0	34079000	4662600	43477000	1594600	27248000	4123000	51520000	7138800	8988700	3683300	16538000	455330	2582200	13531000	21165000	980180	49340	116870	162700	265460	13478
Q8R146;A0A0R4J107;Q8R146-2	Q8R146;A0A0R4J107;Q8R146-2		Acylamino-acid-releasing enzyme	Apeh	sp|Q8R146|APEH_MOUSE Acylamino-acid-releasing enzyme OS=Mus musculus OX=10090 GN=Apeh PE=1 SV=3;tr|A0A0R4J107|A0A0R4J107_MOUSE Acylamino-acid-releasing enzyme (Fragment) OS=Mus musculus OX=10090 GN=Apeh PE=1 SV=1;sp|Q8R146-2|APEH_MOUSE Isoform 2 of Acylami	3	3	3	3	9.8	9.8	9.8	0	59587	0	559850	0	0	0	0	111100	0	0	0	0	0	0	0	2592400	72322	3966500	232250	3429800	290460	1152200	3504400	1556500	568310	582230	254130	115860	1961100	4240300	0	0	67469	0	67193	0
G3UYZ1;A0A0R4J117;Q8R366;A0A0A6YWK7;A0A0A6YVX9;D3Z4Q8	G3UYZ1;A0A0R4J117;Q8R366		Immunoglobulin superfamily member 8	Igsf8	tr|G3UYZ1|G3UYZ1_MOUSE Immunoglobulin superfamily member 8 OS=Mus musculus OX=10090 GN=Igsf8 PE=1 SV=1;tr|A0A0R4J117|A0A0R4J117_MOUSE Immunoglobulin superfamily member 8 OS=Mus musculus OX=10090 GN=Igsf8 PE=1 SV=1;sp|Q8R366|IGSF8_MOUSE Immunoglobulin super	6	8	8	8	37.6	37.6	37.6	7602600	15040000	10361000	896450	8209100	3743600	3077800	1010900	1055800	24573000	473300	2141700	3146600	3741800	892730	1821300	203760	0	136340	0	309970	0	0	0	0	0	0	25009	0	0	0	0	1904800	5603100	5408900	53899	1814100
Q7TMB8;A0A0R4J119;Q7TMB8-2;Q5SQX6;F6QD74;A0A0U1RQ05;Q810V4;Q6PGK0	Q7TMB8;A0A0R4J119;Q7TMB8-2;Q5SQX6;F6QD74;A0A0U1RQ05		Cytoplasmic FMR1-interacting protein 1;Cytoplasmic FMR1-interacting protein 2	Cyfip1;Cyfip2	sp|Q7TMB8|CYFP1_MOUSE Cytoplasmic FMR1-interacting protein 1 OS=Mus musculus OX=10090 GN=Cyfip1 PE=1 SV=1;tr|A0A0R4J119|A0A0R4J119_MOUSE Cytoplasmic FMR1-interacting protein OS=Mus musculus OX=10090 GN=Cyfip1 PE=1 SV=1;sp|Q7TMB8-2|CYFP1_MOUSE Isoform 2 of	8	4	4	4	3.1	3.1	3.1	3892600	13504000	2021900	61379000	12324000	195130	571750	319250	7772600	688030	535990	542650	308260	560820	431010	95213	140420000	36416000	176750000	442440	198670000	28561000	437210000	509870000	269630000	26559000	7477300	8474900	30727000	134970000	114230000	41531000	4042400	8037200	3591600	8795300	5441500
A0A0R4J138;P50429	A0A0R4J138;P50429		Arylsulfatase B	Arsb	tr|A0A0R4J138|A0A0R4J138_MOUSE Arylsulfatase B OS=Mus musculus OX=10090 GN=Arsb PE=1 SV=1;sp|P50429|ARSB_MOUSE Arylsulfatase B OS=Mus musculus OX=10090 GN=Arsb PE=1 SV=3	2	1	1	1	2.6	2.6	2.6	0	87234	0	147290	0	0	0	0	97506	0	0	0	0	0	0	0	0	556990	1660600	351260	0	615710	525620	976930	0	529530	0	0	0	1091400	1037800	195550	0	50270	0	30236	0
Q5SW19;A0A0R4J140;Z4YLI8;Q5SW19-3;Q5SW19-2;Q6P7U7	Q5SW19;A0A0R4J140;Z4YLI8;Q5SW19-3;Q5SW19-2		Clustered mitochondria protein homolog	Cluh	sp|Q5SW19|CLU_MOUSE Clustered mitochondria protein homolog OS=Mus musculus OX=10090 GN=Cluh PE=1 SV=2;tr|A0A0R4J140|A0A0R4J140_MOUSE Clustered mitochondria protein homolog OS=Mus musculus OX=10090 GN=Cluh PE=1 SV=1;tr|Z4YLI8|Z4YLI8_MOUSE Clustered mitochon	6	6	6	6	8.1	8.1	8.1	0	71437	0	361020	0	0	0	0	45914	0	0	0	0	0	0	0	4565900	366200	2281700	800440	6380000	354570	2309200	3788100	1679700	609700	0	174640	399710	318460	279630	542750	0	42921	0	58745	0
Q9CSU0;A0A0R4J195;Q9CSU0-3;Q9CSU0-2;Q8VDS4;F7DAY5;F6YB25	Q9CSU0;A0A0R4J195;Q9CSU0-3;Q9CSU0-2		Regulation of nuclear pre-mRNA domain-containing protein 1B	Rprd1b	sp|Q9CSU0|RPR1B_MOUSE Regulation of nuclear pre-mRNA domain-containing protein 1B OS=Mus musculus OX=10090 GN=Rprd1b PE=1 SV=2;tr|A0A0R4J195|A0A0R4J195_MOUSE Regulation of nuclear pre-mRNA domain-containing protein 1B OS=Mus musculus OX=10090 GN=Rprd1b PE=	7	3	3	3	14.1	14.1	14.1	0	0	0	366550	63804	0	0	0	34705	0	0	0	0	0	0	0	1095000	255940	1759600	523980	1830300	652530	1796200	662530	2241900	93933	1948700	99794	171380	728340	1680100	149040	0	0	0	35648	40774
Q8VC66;A0A0R4J1A9;Q69ZV4	Q8VC66;A0A0R4J1A9;Q69ZV4		Afadin- and alpha-actinin-binding protein	Ssx2ip	sp|Q8VC66|ADIP_MOUSE Afadin- and alpha-actinin-binding protein OS=Mus musculus OX=10090 GN=Ssx2ip PE=1 SV=1;tr|A0A0R4J1A9|A0A0R4J1A9_MOUSE Afadin- and alpha-actinin-binding protein OS=Mus musculus OX=10090 GN=Ssx2ip PE=1 SV=1;tr|Q69ZV4|Q69ZV4_MOUSE MKIAA09	3	1	1	1	1.3	1.3	1.3	0	0	0	0	0	0	0	0	0	0	0	0	0	0	0	0	0	0	629030	49794	0	0	0	0	27330	0	0	0	0	0	0	0	0	0	0	0	0
P31996;A0A0R4J1C8;P31996-2	P31996;A0A0R4J1C8;P31996-2		Macrosialin	Cd68	sp|P31996|CD68_MOUSE Macrosialin OS=Mus musculus OX=10090 GN=Cd68 PE=1 SV=1;tr|A0A0R4J1C8|A0A0R4J1C8_MOUSE Macrosialin OS=Mus musculus OX=10090 GN=Cd68 PE=1 SV=1;sp|P31996-2|CD68_MOUSE Isoform Short of Macrosialin OS=Mus musculus OX=10090 GN=Cd68	3	3	3	3	13.5	13.5	13.5	66272	588530	220930	3743900	178500	0	0	0	1187100	16772	0	0	0	0	11342	0	14187000	1953300	22821000	1751400	12719000	4616800	6059300	10504000	7695800	1235000	7070400	212340	695600	14625000	11592000	2355400	120840	226330	257090	371900	77399
Q8BLY1;D3Z3A3;E9QKW2;A0A0R4J1E4;Q8BLY1-2	Q8BLY1;D3Z3A3;E9QKW2;A0A0R4J1E4;Q8BLY1-2		SPARC-related modular calcium-binding protein 1	Smoc1	sp|Q8BLY1|SMOC1_MOUSE SPARC-related modular calcium-binding protein 1 OS=Mus musculus OX=10090 GN=Smoc1 PE=2 SV=2;tr|D3Z3A3|D3Z3A3_MOUSE SPARC-related modular calcium-binding protein 1 OS=Mus musculus OX=10090 GN=Smoc1 PE=1 SV=1;tr|E9QKW2|E9QKW2_MOUSE SPAR	5	1	1	1	2.4	2.4	2.4	0	0	0	1177000	0	0	0	0	125720	0	0	0	0	0	0	0	4932000	341870	1378200	642680	11516000	354910	4653300	34945000	1383500	295600	18355	0	528160	593620	4789200	0	0	0	0	102440	0
Q9ESF1;B7ZN98;A0A2Z2CEU0;A0A0R4J1K2;E9PYR6;Q9ESF1-3;Q9ESF1-2	Q9ESF1;B7ZN98;A0A2Z2CEU0;A0A0R4J1K2;E9PYR6;Q9ESF1-3;Q9ESF1-2		Otoferlin	Otof	sp|Q9ESF1|OTOF_MOUSE Otoferlin OS=Mus musculus OX=10090 GN=Otof PE=1 SV=1;tr|B7ZN98|B7ZN98_MOUSE Otof protein OS=Mus musculus OX=10090 GN=Otof PE=2 SV=1;tr|A0A2Z2CEU0|A0A2Z2CEU0_MOUSE Otoferlin OS=Mus musculus OX=10090 GN=Otof PE=2 SV=1;tr|A0A0R4J1K2|A0A0R	7	1	1	1	1.1	1.1	1.1	0	199750	0	400970	202200	0	0	0	175970	0	0	0	0	0	0	0	0	175590	2227200	642050	4044900	613000	0	2832200	1544300	65355	1273100	62222	0	0	2435300	785690	0	114980	0	89327	100550
A0A0R4J1L2;Q91VK2;F6ZFU0;P57776-2;D3YY68;D3Z7N2;D3YZT9;Q8BW50	A0A0R4J1L2;Q91VK2;F6ZFU0;P57776-2;D3YY68		Elongation factor 1-delta	Eef1d	tr|A0A0R4J1L2|A0A0R4J1L2_MOUSE Elongation factor 1-delta OS=Mus musculus OX=10090 GN=Eef1d PE=1 SV=1;tr|Q91VK2|Q91VK2_MOUSE Eef1d protein OS=Mus musculus OX=10090 GN=Eef1d PE=1 SV=1;tr|F6ZFU0|F6ZFU0_MOUSE Elongation factor 1-delta (Fragment) OS=Mus musculu	8	12	1	1	59.1	8.2	8.2	17925	0	0	162530	117770	0	0	0	0	0	0	0	0	0	0	0	1390600	28231	297170	0	667150	0	141850	449360	165460	0	0	0	47034	128560	0	0	14528	0	0	19512	29095
Q3UJB9;D6RE33;A0A0R4J1Q0;G5E896;Q3UJB9-2;F6ZJ27	Q3UJB9;D6RE33;A0A0R4J1Q0;G5E896;Q3UJB9-2		Enhancer of mRNA-decapping protein 4	Edc4	sp|Q3UJB9|EDC4_MOUSE Enhancer of mRNA-decapping protein 4 OS=Mus musculus OX=10090 GN=Edc4 PE=1 SV=2;tr|D6RE33|D6RE33_MOUSE Enhancer of mRNA-decapping protein 4 OS=Mus musculus OX=10090 GN=Edc4 PE=1 SV=1;tr|A0A0R4J1Q0|A0A0R4J1Q0_MOUSE Enhancer of mRNA-deca	6	6	6	6	7.1	7.1	7.1	0	0	0	968750	0	0	0	0	319690	0	0	0	0	0	0	0	5664800	1037500	13054000	1659200	5946200	1659900	1454800	3940000	5202000	1738200	3104300	315170	676020	3665200	5177200	699960	0	0	0	128480	0
Q91W90;A0A0R4J1Y7;E9PXX7;Q3UBW8;Q3UWX1	Q91W90;A0A0R4J1Y7;E9PXX7;Q3UBW8;Q3UWX1		Thioredoxin domain-containing protein 5	Txndc5	sp|Q91W90|TXND5_MOUSE Thioredoxin domain-containing protein 5 OS=Mus musculus OX=10090 GN=Txndc5 PE=1 SV=2;tr|A0A0R4J1Y7|A0A0R4J1Y7_MOUSE Thioredoxin domain-containing protein 5 OS=Mus musculus OX=10090 GN=Txndc5 PE=1 SV=1;tr|E9PXX7|E9PXX7_MOUSE Thioredoxi	5	4	4	4	12	12	12	0	123610	0	639590	0	0	0	0	297810	0	0	0	0	0	0	0	4906500	675910	3812200	405070	5611600	847080	6091200	8521000	4520000	293360	2845900	319090	520670	2469000	3032600	540750	0	130410	0	74648	0
D0VYS2;Q8BL67;A0A0R4J251;E9QNK9;D0VYS2-2	D0VYS2;Q8BL67;A0A0R4J251;E9QNK9;D0VYS2-2		Heat shock factor protein 3	Hsf3	sp|D0VYS2|HSF3_MOUSE Heat shock factor protein 3 OS=Mus musculus OX=10090 GN=Hsf3 PE=2 SV=1;tr|Q8BL67|Q8BL67_MOUSE Heat shock factor protein 3 OS=Mus musculus OX=10090 GN=Hsf3 PE=2 SV=1;tr|A0A0R4J251|A0A0R4J251_MOUSE Heat shock factor protein 3 OS=Mus musc	5	1	1	1	1.6	1.6	1.6	0	0	0	338250	0	0	0	0	0	0	0	0	0	0	0	0	0	0	512620	569590	0	0	560950	1630900	267800	0	272210	0	106370	250410	291420	339900	0	0	0	0	0
A0A0R4J259;Q7TMK9-2;Q7TMK9;G3UZI2;G3V018;G3UZ48;G3UXJ6;Q3TRV3;G3UWM1;G3XA76;G3UY67;G3UXU5;G3UYK7	A0A0R4J259;Q7TMK9-2;Q7TMK9;G3UZI2;G3V018;G3UZ48;G3UXJ6		Heterogeneous nuclear ribonucleoprotein Q	Syncrip	tr|A0A0R4J259|A0A0R4J259_MOUSE Heterogeneous nuclear ribonucleoprotein Q OS=Mus musculus OX=10090 GN=Syncrip PE=1 SV=1;sp|Q7TMK9-2|HNRPQ_MOUSE Isoform 2 of Heterogeneous nuclear ribonucleoprotein Q OS=Mus musculus OX=10090 GN=Syncrip;sp|Q7TMK9|HNRPQ_MOUSE	13	16	16	13	44.7	44.7	39.2	94265	2242300	89774	9204600	829360	0	0	0	2142200	0	16119	0	0	0	0	0	43044000	4379600	31011000	7336100	37811000	8820800	29417000	66198000	18705000	5940000	20112000	3220200	5316300	18474000	19948000	13204000	31464	284870	50693	494840	116200
Q91VJ9;A0A0R4J263;Q8BUB3;O35083	Q91VJ9;A0A0R4J263;Q8BUB3;O35083		1-acyl-sn-glycerol-3-phosphate acyltransferase;1-acyl-sn-glycerol-3-phosphate acyltransferase alpha	Agpat1	tr|Q91VJ9|Q91VJ9_MOUSE 1-acyl-sn-glycerol-3-phosphate acyltransferase OS=Mus musculus OX=10090 GN=Agpat1 PE=2 SV=1;tr|A0A0R4J263|A0A0R4J263_MOUSE 1-acyl-sn-glycerol-3-phosphate acyltransferase OS=Mus musculus OX=10090 GN=Agpat1 PE=1 SV=1;tr|Q8BUB3|Q8BUB3_M	4	1	1	1	8.1	8.1	8.1	0	0	0	342550	0	0	0	0	56812	0	0	0	0	0	0	0	874430	172810	958480	185830	506550	142650	0	2277300	401830	324640	526480	135640	0	477400	444900	339150	0	0	0	59112	0
Q7TMF3;Q8BME2;Q5M9K5;A0A0R4J275	Q7TMF3;Q8BME2;Q5M9K5;A0A0R4J275		NADH dehydrogenase [ubiquinone] 1 alpha subcomplex subunit 12	Ndufa12	sp|Q7TMF3|NDUAC_MOUSE NADH dehydrogenase [ubiquinone] 1 alpha subcomplex subunit 12 OS=Mus musculus OX=10090 GN=Ndufa12 PE=1 SV=2;tr|Q8BME2|Q8BME2_MOUSE NADH dehydrogenase [ubiquinone] 1 alpha subcomplex subunit 12 OS=Mus musculus OX=10090 GN=Ndufa12 PE=2	4	1	1	1	11.7	11.7	11.7	0	0	0	431390	0	0	0	0	0	0	0	0	0	0	0	0	1144800	312490	1064400	301060	1082100	224750	1526800	0	840840	0	0	0	167800	352010	0	0	0	0	0	72801	0
Q9Z0H4;S4R2U7;S4R2L5;S4R1S7;E9QA47;V9GX43;A0A0R4J2B0;A3KGT0;S4R2J2;Q9Z0H4-9;Q9Z0H4-5;Q9Z0H4-4;Q9Z0H4-8;Q9Z0H4-2;Q9Z0H4-7;Q9Z0H4-6;Q9Z0H4-11	Q9Z0H4;S4R2U7;S4R2L5;S4R1S7;E9QA47;V9GX43;A0A0R4J2B0;A3KGT0;S4R2J2;Q9Z0H4-9;Q9Z0H4-5;Q9Z0H4-4;Q9Z0H4-8;Q9Z0H4-2;Q9Z0H4-7;Q9Z0H4-6;Q9Z0H4-11		CUGBP Elav-like family member 2	Celf2	sp|Q9Z0H4|CELF2_MOUSE CUGBP Elav-like family member 2 OS=Mus musculus OX=10090 GN=Celf2 PE=1 SV=1;tr|S4R2U7|S4R2U7_MOUSE CUGBP Elav-like family member 2 OS=Mus musculus OX=10090 GN=Celf2 PE=1 SV=1;tr|S4R2L5|S4R2L5_MOUSE CUGBP Elav-like family member 2 (Fra	17	1	1	1	3.1	3.1	3.1	0	0	0	132650	0	0	0	0	51922	0	0	0	0	0	0	0	0	148980	0	459020	0	456980	0	0	801140	288640	804230	59963	0	0	0	248200	0	0	0	37199	0
Q6WVG3;A0A0R4J2B2;Q8CBQ4;Q69ZA6;Q14AX3;Q8C2V2	Q6WVG3;A0A0R4J2B2;Q8CBQ4;Q69ZA6		BTB/POZ domain-containing protein KCTD12	Kctd12	sp|Q6WVG3|KCD12_MOUSE BTB/POZ domain-containing protein KCTD12 OS=Mus musculus OX=10090 GN=Kctd12 PE=1 SV=1;tr|A0A0R4J2B2|A0A0R4J2B2_MOUSE BTB/POZ domain-containing protein KCTD12 OS=Mus musculus OX=10090 GN=Kctd12 PE=1 SV=1;tr|Q8CBQ4|Q8CBQ4_MOUSE BTB_2 do	6	5	5	5	28.7	28.7	28.7	0	0	0	58416	0	0	0	0	29244	0	0	0	0	0	0	0	0	251130	2308800	2073000	744230	940540	988480	7520600	0	183210	93478	420710	216320	346320	1807700	1286500	0	0	0	22868	0
P19096;A0A0U1RNJ1;Q3UHT6;Q3TB22;O89060;A0A0U1RPP5	P19096;A0A0U1RNJ1;Q3UHT6;Q3TB22		Fatty acid synthase;[Acyl-carrier-protein] S-acetyltransferase;[Acyl-carrier-protein] S-malonyltransferase;3-oxoacyl-[acyl-carrier-protein] synthase;3-oxoacyl-[acyl-carrier-protein] reductase;3-hydroxyacyl-[acyl-carrier-protein] dehydratase;Enoyl-[acyl-carrier-protein] reductase;Oleoyl-[acyl-carrier-protein] hydrolase	Fasn	sp|P19096|FAS_MOUSE Fatty acid synthase OS=Mus musculus OX=10090 GN=Fasn PE=1 SV=2;tr|A0A0U1RNJ1|A0A0U1RNJ1_MOUSE Fatty acid synthase OS=Mus musculus OX=10090 GN=Fasn PE=1 SV=1;tr|Q3UHT6|Q3UHT6_MOUSE Carrier domain-containing protein OS=Mus musculus OX=100	6	42	42	42	30.5	30.5	30.5	1533400	3146900	173340	14895000	12366000	104700	38498	38528	3177300	284170	38252	445690	41607	118510	50208	281420	47919000	10178000	63571000	13452000	45468000	13116000	78370000	91635000	42046000	10534000	32142000	3202600	5232100	39107000	44158000	12690000	293670	242410	58509	517550	1472300
Q3THS6;Q3TSS0;A0A0U1RNT6;Q3UZA2;A0A0U1RNK6;Q3UAP7;A0A0U1RQB0;Q6PE05;Q3TED1;Q91X83;A0A0U1RQ95	Q3THS6;Q3TSS0;A0A0U1RNT6;Q3UZA2;A0A0U1RNK6;Q3UAP7;A0A0U1RQB0;Q6PE05;Q3TED1		S-adenosylmethionine synthase isoform type-2;S-adenosylmethionine synthase	Mat2a	sp|Q3THS6|METK2_MOUSE S-adenosylmethionine synthase isoform type-2 OS=Mus musculus OX=10090 GN=Mat2a PE=1 SV=2;tr|Q3TSS0|Q3TSS0_MOUSE S-adenosylmethionine synthase OS=Mus musculus OX=10090 GN=Mat2a PE=2 SV=1;tr|A0A0U1RNT6|A0A0U1RNT6_MOUSE S-adenosylmethion	11	4	4	4	13.7	13.7	13.7	0	0	0	561140	332410	0	0	0	73607	0	0	0	0	0	0	0	5136600	454850	2736600	766870	2178100	339900	4518500	10404000	1238300	313860	1362300	148770	311620	848780	900230	705660	0	0	0	55703	71422
Q8R0G7;D6REG2;A0A0U1RNZ2;D3YWU4;A0A0U1RPY3;D3YWA9;D3YTR6	Q8R0G7;D6REG2;A0A0U1RNZ2;D3YWU4;A0A0U1RPY3;D3YWA9;D3YTR6		Protein spinster homolog 1	Spns1	sp|Q8R0G7|SPNS1_MOUSE Protein spinster homolog 1 OS=Mus musculus OX=10090 GN=Spns1 PE=2 SV=1;tr|D6REG2|D6REG2_MOUSE Protein spinster homolog 1 OS=Mus musculus OX=10090 GN=Spns1 PE=1 SV=1;tr|A0A0U1RNZ2|A0A0U1RNZ2_MOUSE Protein spinster homolog 1 OS=Mus musc	7	1	1	1	2.7	2.7	2.7	0	0	0	0	55752	0	0	0	0	0	0	0	0	0	0	0	811400	111100	427850	137210	749380	90660	0	1568600	105340	0	0	0	0	425320	0	105950	0	0	0	0	0
Q7TQH0;Q7TQH0-2;E9Q5Q0;Q3TYH7;Q3TGG2;A0A0U1RPL0;Q7TQH0-3	Q7TQH0;Q7TQH0-2;E9Q5Q0;Q3TYH7;Q3TGG2;A0A0U1RPL0;Q7TQH0-3		Ataxin-2-like protein	Atxn2l	sp|Q7TQH0|ATX2L_MOUSE Ataxin-2-like protein OS=Mus musculus OX=10090 GN=Atxn2l PE=1 SV=1;sp|Q7TQH0-2|ATX2L_MOUSE Isoform 2 of Ataxin-2-like protein OS=Mus musculus OX=10090 GN=Atxn2l;tr|E9Q5Q0|E9Q5Q0_MOUSE Ataxin-2-like protein (Fragment) OS=Mus musculus O	7	3	3	3	8.6	8.6	8.6	0	0	0	903480	0	0	0	0	0	0	0	0	0	0	0	0	4216400	949890	1452500	618880	2301500	1080600	825430	3864100	2186400	1101900	358720	423830	316780	2320400	2081200	529040	0	0	0	100580	0
Q63844;A0A0U1RPX4;D3Z3G6;D3Z6D8;Q3U2H3;A0A0U1RPZ0	Q63844;A0A0U1RPX4;D3Z3G6;D3Z6D8;Q3U2H3		Mitogen-activated protein kinase 3;Mitogen-activated protein kinase	Mapk3	sp|Q63844|MK03_MOUSE Mitogen-activated protein kinase 3 OS=Mus musculus OX=10090 GN=Mapk3 PE=1 SV=5;tr|A0A0U1RPX4|A0A0U1RPX4_MOUSE Mitogen-activated protein kinase (Fragment) OS=Mus musculus OX=10090 GN=Mapk3 PE=1 SV=1;tr|D3Z3G6|D3Z3G6_MOUSE Mitogen-activa	6	5	5	4	29.7	29.7	25.8	0	236580	0	3140400	195960	0	0	0	547590	0	0	0	0	0	0	0	8870200	1568000	13779000	4754700	5199000	3977700	10038000	11739000	2193100	3993000	6957500	495140	1573800	7481700	10259000	3192500	0	132000	0	129000	178680
P97470;A0A0U1RQ12	P97470;A0A0U1RQ12		Serine/threonine-protein phosphatase 4 catalytic subunit	Ppp4c	sp|P97470|PP4C_MOUSE Serine/threonine-protein phosphatase 4 catalytic subunit OS=Mus musculus OX=10090 GN=Ppp4c PE=1 SV=2;tr|A0A0U1RQ12|A0A0U1RQ12_MOUSE Serine/threonine-protein phosphatase 4 catalytic subunit (Fragment) OS=Mus musculus OX=10090 GN=Ppp4c P	2	1	1	1	4.2	4.2	4.2	0	0	0	142030	0	0	0	0	0	0	0	0	0	0	0	0	0	165510	1226900	191390	0	451320	1778000	2221700	844730	192470	624530	90436	144990	0	0	265100	0	0	0	26646	0
Q9WVA3;A0A140LIM5;A0A140LHA2;A0A140LI47;A0A140LJ21	Q9WVA3;A0A140LIM5;A0A140LHA2;A0A140LI47;A0A140LJ21		Mitotic checkpoint protein BUB3	Bub3	sp|Q9WVA3|BUB3_MOUSE Mitotic checkpoint protein BUB3 OS=Mus musculus OX=10090 GN=Bub3 PE=1 SV=2;tr|A0A140LIM5|A0A140LIM5_MOUSE Mitotic checkpoint protein BUB3 OS=Mus musculus OX=10090 GN=Bub3 PE=1 SV=1;tr|A0A140LHA2|A0A140LHA2_MOUSE Mitotic checkpoint prot	5	3	3	3	14.1	14.1	14.1	0	52054	0	214040	2875400	0	0	0	243610	0	0	0	0	0	0	0	2841900	300400	665010	205430	1432200	29018	0	1634400	1159300	0	999480	69710	0	2431900	1179400	0	0	39128	0	45075	809250
Q9CYN2;A0A140LHR3;A0A140LJ01;A0A140LHG8;A0A140LJG6;A0A140LIK0	Q9CYN2;A0A140LHR3;A0A140LJ01;A0A140LHG8;A0A140LJG6;A0A140LIK0		Signal peptidase complex subunit 2	Spcs2	sp|Q9CYN2|SPCS2_MOUSE Signal peptidase complex subunit 2 OS=Mus musculus OX=10090 GN=Spcs2 PE=1 SV=1;tr|A0A140LHR3|A0A140LHR3_MOUSE Signal peptidase complex subunit 2 OS=Mus musculus OX=10090 GN=Spcs2 PE=1 SV=1;tr|A0A140LJ01|A0A140LJ01_MOUSE Signal peptida	6	2	2	2	13.3	13.3	13.3	0	0	0	0	0	0	0	0	0	0	0	0	0	0	0	0	538000	283930	0	0	1490200	155660	0	4589100	215880	165500	797380	99725	93885	0	0	158990	0	0	0	0	0
O54885;A0A140LHP7	O54885;A0A140LHP7		TYRO protein tyrosine kinase-binding protein	Tyrobp	sp|O54885|TYOBP_MOUSE TYRO protein tyrosine kinase-binding protein OS=Mus musculus OX=10090 GN=Tyrobp PE=1 SV=1;tr|A0A140LHP7|A0A140LHP7_MOUSE TYRO protein tyrosine kinase-binding protein (Fragment) OS=Mus musculus OX=10090 GN=Tyrobp PE=1 SV=1	2	2	2	2	36.8	36.8	36.8	0	0	0	1283700	174670	0	1247500	345270	187120	3103400	0	0	41127	22848	235620	606870	7454600	1158800	9419000	546570	3950500	485510	20007000	14859000	1346400	586840	86176	209450	250170	1306800	517810	0	0	0	0	0	0
Q91VU8;A0A140LHX3	Q91VU8;A0A140LHX3		Prostate tumor-overexpressed gene 1 protein homolog	Ptov1	sp|Q91VU8|PTOV1_MOUSE Prostate tumor-overexpressed gene 1 protein homolog OS=Mus musculus OX=10090 GN=Ptov1 PE=1 SV=1;tr|A0A140LHX3|A0A140LHX3_MOUSE Prostate tumor-overexpressed gene 1 protein homolog (Fragment) OS=Mus musculus OX=10090 GN=Ptov1 PE=1 SV=1	2	1	1	1	4.3	4.3	4.3	101730000	0	0	0	117060000	36338000	46128000	2758100	13655000	70746000	0	47726000	0	0	0	0	13973000	0	4295500	1836400	32290000	0	9613300	44324000	5828200	0	2181900	171450	514230	6589200	0	1170300	13772000	0	0	0	9702500
A0A140LJ27;A0A140LI63;P20693-3;P20693-2;P20693	A0A140LJ27;A0A140LI63;P20693-3;P20693-2;P20693		Low affinity immunoglobulin epsilon Fc receptor	Fcer2	tr|A0A140LJ27|A0A140LJ27_MOUSE Fc receptor, IgE, low affinity II, alpha polypeptide (Fragment) OS=Mus musculus OX=10090 GN=Fcer2a PE=1 SV=1;tr|A0A140LI63|A0A140LI63_MOUSE Fc receptor, IgE, low affinity II, alpha polypeptide (Fragment) OS=Mus musculus OX=10	5	1	1	1	7.3	7.3	7.3	0	0	0	0	0	0	0	0	0	35261	0	0	0	0	0	0	0	0	0	0	0	0	0	0	0	0	0	0	0	0	0	3613500	0	0	0	0	0
O88455;Q4FJX5;Q3UIQ5;A0A140LIT2	O88455;Q4FJX5;Q3UIQ5;A0A140LIT2		7-dehydrocholesterol reductase	Dhcr7	sp|O88455|DHCR7_MOUSE 7-dehydrocholesterol reductase OS=Mus musculus OX=10090 GN=Dhcr7 PE=1 SV=1;tr|Q4FJX5|Q4FJX5_MOUSE Dhcr7 protein OS=Mus musculus OX=10090 GN=Dhcr7 PE=2 SV=1;tr|Q3UIQ5|Q3UIQ5_MOUSE Uncharacterized protein OS=Mus musculus OX=10090 GN=Dhc	4	1	1	1	2.8	2.8	2.8	0	0	0	0	0	0	0	0	0	0	0	0	0	0	0	0	0	66465	458990	36555	277780	53735	0	1105200	178590	0	0	0	0	57415	0	84140	0	0	0	0	0
A0A140LIW0;A0A286YDU8	A0A140LIW0;A0A286YDU8				tr|A0A140LIW0|A0A140LIW0_MOUSE Coiled-coil and C2 domain-containing 2B OS=Mus musculus OX=10090 GN=Cc2d2b PE=1 SV=1;tr|A0A286YDU8|A0A286YDU8_MOUSE Coiled-coil and C2 domain-containing 2B OS=Mus musculus OX=10090 GN=Cc2d2b PE=1 SV=1	2	1	1	1	0.8	0.8	0.8	0	0	0	0	0	0	0	0	0	0	0	0	0	0	0	0	0	0	0	0	0	0	0	0	0	0	0	170490	234600	28613	76929	502740	0	0	0	0	0
P54775;A0A140LIZ5;Q8BKU2;Q3UBF0;Q569X4;Q3TUN5;Q3TJ97;Q3TFA5;Q52L53	P54775;A0A140LIZ5;Q8BKU2;Q3UBF0;Q569X4;Q3TUN5;Q3TJ97;Q3TFA5		26S protease regulatory subunit 6B	Psmc4	sp|P54775|PRS6B_MOUSE 26S proteasome regulatory subunit 6B OS=Mus musculus OX=10090 GN=Psmc4 PE=1 SV=2;tr|A0A140LIZ5|A0A140LIZ5_MOUSE 26S proteasome regulatory subunit 6B OS=Mus musculus OX=10090 GN=Psmc4 PE=1 SV=1;tr|Q8BKU2|Q8BKU2_MOUSE AAA domain-contain	9	5	5	5	29.9	29.9	29.9	173190	165020	0	4886600	4278200	0	50153	15314	510330	0	0	37468	0	0	0	0	13714000	1240400	20702000	4143400	17275000	5503800	14162000	32572000	8659200	5111900	10037000	1136800	1643400	10358000	14451000	3628100	300000	57115	0	555200	1426100
Q99LD4;G3UXW9;A0A140LJB7;Q3MIA8;B1ATU4;Q99LD4-2	Q99LD4;G3UXW9;A0A140LJB7;Q3MIA8;B1ATU4;Q99LD4-2		COP9 signalosome complex subunit 1	Gps1	sp|Q99LD4|CSN1_MOUSE COP9 signalosome complex subunit 1 OS=Mus musculus OX=10090 GN=Gps1 PE=1 SV=1;tr|G3UXW9|G3UXW9_MOUSE COP9 signalosome complex subunit 1 OS=Mus musculus OX=10090 GN=Gps1 PE=1 SV=1;tr|A0A140LJB7|A0A140LJB7_MOUSE COP9 signalosome complex	6	1	1	1	5.9	5.9	5.9	0	65411	0	411220	66326	0	0	0	199870	0	0	0	0	0	0	0	2714100	622120	3424700	1023700	3034200	946340	0	2096800	1519300	952230	1546500	387610	1029800	1994100	2760400	1117000	0	92562	0	127260	81018
A2AGL3;A0A140LJF7;A0A140LJK7;E9PW34;A2AGL3-2	A2AGL3;A0A140LJF7;A0A140LJK7;E9PW34;A2AGL3-2		Ryanodine receptor 3	Ryr3	sp|A2AGL3|RYR3_MOUSE Ryanodine receptor 3 OS=Mus musculus OX=10090 GN=Ryr3 PE=1 SV=1;tr|A0A140LJF7|A0A140LJF7_MOUSE Ryanodine receptor 3 OS=Mus musculus OX=10090 GN=Ryr3 PE=1 SV=1;tr|A0A140LJK7|A0A140LJK7_MOUSE Ryanodine receptor 3 OS=Mus musculus OX=10090	5	1	1	1	0.4	0.4	0.4	0	0	0	0	0	0	0	0	0	0	0	0	0	0	0	0	2340600	319110	2099500	0	1475500	398050	0	0	1873300	0	1150400	0	112790	0	0	0	0	0	0	0	0
P35762;A0A140LJL0;Q3UWG5	P35762;A0A140LJL0;Q3UWG5		CD81 antigen;Tetraspanin	Cd81	sp|P35762|CD81_MOUSE CD81 antigen OS=Mus musculus OX=10090 GN=Cd81 PE=1 SV=2;tr|A0A140LJL0|A0A140LJL0_MOUSE CD81 antigen (Fragment) OS=Mus musculus OX=10090 GN=Cd81 PE=1 SV=1;tr|Q3UWG5|Q3UWG5_MOUSE Tetraspanin OS=Mus musculus OX=10090 GN=Cd81 PE=2 SV=1	3	2	2	2	18.2	18.2	18.2	849310	2363200	1645000	0	1461000	571370	612390	158760	622810	1711400	0	138940	186800	128920	0	296640	1786200	92517	1459000	0	1218200	235380	1473400	3651500	0	0	847560	0	0	843940	0	293580	585610	697660	1309100	0	365270
E9Q3L2;A0A338P7D3;A0A140T8I9	E9Q3L2;A0A338P7D3;A0A140T8I9			Pi4ka	sp|E9Q3L2|PI4KA_MOUSE Phosphatidylinositol 4-kinase alpha OS=Mus musculus OX=10090 GN=Pi4ka PE=1 SV=2;tr|A0A338P7D3|A0A338P7D3_MOUSE Phosphatidylinositol 4-kinase alpha (Fragment) OS=Mus musculus OX=10090 GN=Pi4ka PE=1 SV=1;tr|A0A140T8I9|A0A140T8I9_MOUSE P	3	1	1	1	1	1	1	0	0	0	0	0	0	0	0	0	0	0	0	0	0	0	0	0	0	1059000	0	0	0	814350	1280300	0	0	923230	0	0	728990	1097200	0	0	0	0	0	0
A0A140T8J4;Q9R257	A0A140T8J4;Q9R257		Heme-binding protein 1	Hebp1	tr|A0A140T8J4|A0A140T8J4_MOUSE Heme-binding protein 1 OS=Mus musculus OX=10090 GN=Hebp1 PE=1 SV=1;sp|Q9R257|HEBP1_MOUSE Heme-binding protein 1 OS=Mus musculus OX=10090 GN=Hebp1 PE=1 SV=2	2	2	2	2	22.1	22.1	22.1	22921	0	0	612320	0	0	0	0	79124	60844	0	19959	0	0	0	0	2364700	585720	3101000	183760	3059900	823090	0	4678700	1339400	726590	0	18804	362010	2882500	2627400	587050	30301	0	0	57893	0
P51410;A0A140T8T4;A0A0G2JES3;D3Z629;Q5M9J5;D3YZT0;A0A0G2JFQ3;S4R1R7	P51410;A0A140T8T4;A0A0G2JES3;D3Z629;Q5M9J5		60S ribosomal protein L9	Rpl9	sp|P51410|RL9_MOUSE 60S ribosomal protein L9 OS=Mus musculus OX=10090 GN=Rpl9 PE=2 SV=2;tr|A0A140T8T4|A0A140T8T4_MOUSE Ribosomal protein L9, pseudogene 6 OS=Mus musculus OX=10090 GN=Rpl9-ps6 PE=4 SV=1;tr|A0A0G2JES3|A0A0G2JES3_MOUSE 60S ribosomal protein L9	8	7	7	7	59.9	59.9	59.9	688300	2409400	308580	11495000	1305900	0	133360	63359	2569300	98608	56799	144630	30512	25144	40949	23233	58570000	7222100	50516000	11905000	72048000	9644500	57075000	62402000	29607000	6835700	35553000	5247700	6970600	23161000	42984000	17079000	254770	506540	156040	991910	289820
A0A142K3A7	A0A142K3A7				tr|A0A142K3A7|A0A142K3A7_MOUSE Interleukin-20 receptor subunit beta OS=Mus musculus OX=10090 GN=Il20rb PE=2 SV=1	1	1	1	1	3	3	3	0	0	0	688370	0	0	0	12580	88888	0	0	0	0	0	0	0	2690500	350090	856240	609100	0	349540	0	6735300	1652900	339470	243400	106950	267430	1842900	1165900	372690	0	0	0	0	0
E9Q555;A0A171EBL2;Q69ZG7;Q8CI06	E9Q555;A0A171EBL2		E3 ubiquitin-protein ligase RNF213	Rnf213	sp|E9Q555|RN213_MOUSE E3 ubiquitin-protein ligase RNF213 OS=Mus musculus OX=10090 GN=Rnf213 PE=1 SV=2;tr|A0A171EBL2|A0A171EBL2_MOUSE E3 ubiquitin-protein ligase RNF213 OS=Mus musculus OX=10090 GN=Rnf213 PE=1 SV=1	4	17	17	17	5.1	5.1	5.1	0	44001	0	698010	0	0	0	0	111020	0	0	0	0	0	0	0	477030	279970	7626700	3791600	1171800	186140	6517600	43616000	1580400	140700	1469700	933680	159560	484010	2008600	2154700	0	14887	0	43979	0
Q93092;A0A1B0GR11	Q93092;A0A1B0GR11		Transaldolase	Taldo1	sp|Q93092|TALDO_MOUSE Transaldolase OS=Mus musculus OX=10090 GN=Taldo1 PE=1 SV=2;tr|A0A1B0GR11|A0A1B0GR11_MOUSE Transaldolase OS=Mus musculus OX=10090 GN=Taldo1 PE=1 SV=1	2	10	10	10	28.5	28.5	28.5	26992	1597600	18142	3028200	526900	0	0	0	718740	8044	0	17910	0	0	37206	0	12850000	1008300	21018000	2074700	8588000	2944900	23418000	17887000	3062300	1040500	0	1082700	1310500	7258000	7621200	3796400	34818	415510	36518	231590	97395
P29391;Q9CZE7;A0A1B0GR60;Q9CPX4;Q3TJJ6;Q3THE6;Q3ULW5;Q3UCL5;Q3UL79;P49945	P29391;Q9CZE7;A0A1B0GR60;Q9CPX4;Q3TJJ6;Q3THE6;Q3ULW5;Q3UCL5;Q3UL79;P49945		Ferritin light chain 1;Ferritin;Ferritin light chain 2	Ftl1;Ftl2	sp|P29391|FRIL1_MOUSE Ferritin light chain 1 OS=Mus musculus OX=10090 GN=Ftl1 PE=1 SV=2;tr|Q9CZE7|Q9CZE7_MOUSE Ferritin (Fragment) OS=Mus musculus OX=10090 PE=2 SV=2;tr|A0A1B0GR60|A0A1B0GR60_MOUSE Ferritin OS=Mus musculus OX=10090 GN=Ftl1 PE=1 SV=1;tr|Q9CP	10	3	3	3	30.1	30.1	30.1	0	231420	94906	2731900	208270	0	0	0	211640	0	0	0	15529	0	0	0	3082900	1225000	4524400	288820	0	896440	14050000	1600800	1676500	1076500	3114400	172750	323450	2449800	2894200	226820	0	107270	128820	457040	76130
Q9Z2Y8;Q3UYN1;A0A1B0GRP7;A0A1B0GRR5;Q6P8V7;A0A1B0GSA1;A0A1B0GSP5;A0A1B0GQY5;Q80ZV3	Q9Z2Y8;Q3UYN1;A0A1B0GRP7;A0A1B0GRR5;Q6P8V7		Proline synthase co-transcribed bacterial homolog protein	Prosc	sp|Q9Z2Y8|PLPHP_MOUSE Pyridoxal phosphate homeostasis protein OS=Mus musculus OX=10090 GN=Plpbp PE=1 SV=1;tr|Q3UYN1|Q3UYN1_MOUSE Pyridoxal phosphate homeostasis protein OS=Mus musculus OX=10090 GN=Plpbp PE=2 SV=1;tr|A0A1B0GRP7|A0A1B0GRP7_MOUSE Pyridoxal ph	9	3	3	3	22.3	22.3	22.3	0	0	0	325720	0	0	0	0	90353	0	0	0	0	0	0	0	2176400	253220	3348000	495680	3102500	561370	3277500	4435400	1872000	440300	1262800	92053	368460	1388300	1923100	509180	0	0	0	59499	0
Q9R1C7;A0A1B0GRU8;Q9R1C7-2	Q9R1C7;A0A1B0GRU8;Q9R1C7-2		Pre-mRNA-processing factor 40 homolog A	Prpf40a	sp|Q9R1C7|PR40A_MOUSE Pre-mRNA-processing factor 40 homolog A OS=Mus musculus OX=10090 GN=Prpf40a PE=1 SV=1;tr|A0A1B0GRU8|A0A1B0GRU8_MOUSE Pre-mRNA-processing factor 40 homolog A OS=Mus musculus OX=10090 GN=Prpf40a PE=1 SV=1;sp|Q9R1C7-2|PR40A_MOUSE Isoform	3	1	1	1	1.8	1.8	1.8	0	0	0	0	0	0	0	0	0	0	0	0	0	0	0	0	910380	42246	2289400	0	1382600	0	0	1677100	786740	0	0	0	109430	749340	889050	204430	0	0	0	0	0
Q9R1P4;A0A1B0GS70;Q8BTU5;Q9JHS5	Q9R1P4;A0A1B0GS70;Q8BTU5		Proteasome subunit alpha type-1;Proteasome subunit alpha type	Psma1	sp|Q9R1P4|PSA1_MOUSE Proteasome subunit alpha type-1 OS=Mus musculus OX=10090 GN=Psma1 PE=1 SV=1;tr|A0A1B0GS70|A0A1B0GS70_MOUSE Proteasome endopeptidase complex OS=Mus musculus OX=10090 GN=Psma1 PE=1 SV=1;tr|Q8BTU5|Q8BTU5_MOUSE Proteasome subunit alpha typ	4	6	6	6	39.2	39.2	39.2	0	498910	0	4371000	439670	0	0	47171	1000000	0	0	0	0	0	0	0	26803000	2860900	34193000	10008000	38893000	9441900	19242000	31491000	15510000	3254200	12098000	638420	1705000	11806000	25292000	5103100	0	113240	0	288900	126860
A0A1B0GS91	A0A1B0GS91				tr|A0A1B0GS91|A0A1B0GS91_MOUSE Supervillin OS=Mus musculus OX=10090 GN=Svil PE=1 SV=1	1	1	1	1	0.8	0.8	0.8	0	0	0	0	0	0	0	0	0	0	0	0	0	0	0	0	0	0	0	0	0	0	0	0	41888	0	0	0	0	0	0	0	0	0	0	0	0
A0A1B0GSG7	A0A1B0GSG7				tr|A0A1B0GSG7|A0A1B0GSG7_MOUSE Kinesin-like protein OS=Mus musculus OX=10090 GN=Gm4869 PE=3 SV=1	1	1	1	1	0.8	0.8	0.8	0	0	0	0	0	0	0	0	0	0	0	0	0	0	0	0	0	0	0	0	0	0	0	0	0	0	0	0	0	0	0	0	0	0	0	0	0
P06151;A0A1B0GSX0;Q3TCI7;Q3THB4;Q3TI99;Q3UDU4;A0A1B0GSR9;Q99K20;D3YZQ9;A0A1B0GQX5;Q3UIC3;A0A1B0GT41;A0A1B0GSL7;Q6NXW3;A0A1B0GS79;A0A1B0GRW9;A0A1B0GRS2;A0A1B0GRC1;D3YVR7;D3YZE4;Q64483;P00342;A0A1B0GRE9;P16125;D3Z7F0;A0A0N4SVV8;A0A1B0GSR2	P06151;A0A1B0GSX0;Q3TCI7;Q3THB4;Q3TI99;Q3UDU4;A0A1B0GSR9;Q99K20;D3YZQ9;A0A1B0GQX5;Q3UIC3;A0A1B0GT41		L-lactate dehydrogenase A chain;L-lactate dehydrogenase	Ldha	sp|P06151|LDHA_MOUSE L-lactate dehydrogenase A chain OS=Mus musculus OX=10090 GN=Ldha PE=1 SV=3;tr|A0A1B0GSX0|A0A1B0GSX0_MOUSE L-lactate dehydrogenase OS=Mus musculus OX=10090 GN=Ldha PE=1 SV=1;tr|Q3TCI7|Q3TCI7_MOUSE L-lactate dehydrogenase OS=Mus musculus	27	16	16	16	70.2	70.2	70.2	3066600	90767000	8994100	69668000	5180900	233850	622720	801620	15117000	1075200	689320	1344700	480080	420270	378710	540690	250200000	42095000	333170000	49093000	209530000	64894000	306190000	346930000	162010000	50695000	113820000	23620000	44464000	144810000	222160000	67922000	1464900	4497800	6175200	4852000	996710
Q6PFD9;A0A1B0GSX7	Q6PFD9;A0A1B0GSX7		Nuclear pore complex protein Nup98-Nup96;Nuclear pore complex protein Nup98;Nuclear pore complex protein Nup96	Nup98	sp|Q6PFD9|NUP98_MOUSE Nuclear pore complex protein Nup98-Nup96 OS=Mus musculus OX=10090 GN=Nup98 PE=1 SV=2;tr|A0A1B0GSX7|A0A1B0GSX7_MOUSE Nuclear pore complex protein Nup98-Nup96 OS=Mus musculus OX=10090 GN=Nup98 PE=1 SV=1	2	3	3	3	2.3	2.3	2.3	0	0	0	150960	43551	0	0	0	0	0	0	0	0	0	0	0	453930	87274	2044000	396890	2004000	279640	448320	462680	1397800	200020	8353900	79358	66255	347700	1384900	281220	0	0	0	39083	66749
A0A1B0GT62;Q8K409	A0A1B0GT62;Q8K409		DNA polymerase beta	Polb	tr|A0A1B0GT62|A0A1B0GT62_MOUSE DNA polymerase beta OS=Mus musculus OX=10090 GN=Polb PE=1 SV=1;sp|Q8K409|DPOLB_MOUSE DNA polymerase beta OS=Mus musculus OX=10090 GN=Polb PE=1 SV=3	2	1	1	1	20.7	20.7	20.7	901310	0	0	0	1940800	49036	0	0	0	0	0	0	0	24333	0	0	0	0	0	0	0	0	0	0	0	0	0	0	0	0	0	0	1083400	0	0	0	577300
Q07813;A0A1B0GT81;Q3TXJ7;A0A1B0GS13;A0A165ELP6;A0A1B0GTA4;Q8K3J2;A0A1B0GSH8;Q8VHY7;A0A1B0GT35	Q07813;A0A1B0GT81;Q3TXJ7;A0A1B0GS13;A0A165ELP6;A0A1B0GTA4;Q8K3J2;A0A1B0GSH8		Apoptosis regulator BAX	Bax	sp|Q07813|BAX_MOUSE Apoptosis regulator BAX OS=Mus musculus OX=10090 GN=Bax PE=1 SV=1;tr|A0A1B0GT81|A0A1B0GT81_MOUSE Apoptosis regulator BAX OS=Mus musculus OX=10090 GN=Bax PE=1 SV=1;tr|Q3TXJ7|Q3TXJ7_MOUSE Uncharacterized protein OS=Mus musculus OX=10090 G	10	4	4	4	34.9	34.9	34.9	261210	449000	0	3009500	0	0	0	0	547330	0	0	0	0	0	0	0	12885000	2508400	14743000	3441100	13018000	2138900	18675000	23619000	10663000	2630700	6683600	707480	2041600	8881400	6626400	4440900	227460	164170	0	217640	0
O35855;A0A1B0GX27;O88374;Q8CAX1;A0A1B0GQY4;A0A1B0GST1	O35855;A0A1B0GX27;O88374;Q8CAX1		Branched-chain-amino-acid aminotransferase, mitochondrial;Branched-chain-amino-acid aminotransferase	Bcat2	sp|O35855|BCAT2_MOUSE Branched-chain-amino-acid aminotransferase, mitochondrial OS=Mus musculus OX=10090 GN=Bcat2 PE=1 SV=2;tr|A0A1B0GX27|A0A1B0GX27_MOUSE Branched-chain-amino-acid aminotransferase OS=Mus musculus OX=10090 GN=Bcat2 PE=1 SV=1;tr|O88374|O883	6	5	5	5	20.9	20.9	20.9	0	252500	0	2034700	0	0	0	0	271810	0	0	0	0	0	0	0	5297000	1587100	7151900	1479100	5503800	1290000	4546900	7108600	3596000	208930	463490	309020	807120	1663700	3207800	1473300	0	101230	0	176120	0
Q9Z1R2;G3UYQ2;A0A1B0GX81;Q3TDL4;G3UZT6;Q3UF95;Q8HWH4;G3UXT8	Q9Z1R2;G3UYQ2;A0A1B0GX81;Q3TDL4;G3UZT6;Q3UF95		Large proline-rich protein BAG6	Bag6	sp|Q9Z1R2|BAG6_MOUSE Large proline-rich protein BAG6 OS=Mus musculus OX=10090 GN=Bag6 PE=1 SV=1;tr|G3UYQ2|G3UYQ2_MOUSE Large proline-rich protein BAG6 OS=Mus musculus OX=10090 GN=Bag6 PE=1 SV=1;tr|A0A1B0GX81|A0A1B0GX81_MOUSE Large proline-rich protein BAG6	8	3	3	3	6.3	6.3	6.3	0	348510	0	333200	0	0	0	0	87322	0	0	0	0	0	0	0	2162600	547670	6813600	2853500	2379400	2474800	5863700	8387100	2043100	571860	4161500	277740	544900	1355500	4019300	871140	0	65939	0	33576	0
Q02819;A0A1C7CYU3;Q8BRD3;A0A1B0GR41;Q3TCI1;A0A1B0GT83;A0A1B0GR92	Q02819;A0A1C7CYU3;Q8BRD3;A0A1B0GR41		Nucleobindin-1	Nucb1	sp|Q02819|NUCB1_MOUSE Nucleobindin-1 OS=Mus musculus OX=10090 GN=Nucb1 PE=1 SV=2;tr|A0A1C7CYU3|A0A1C7CYU3_MOUSE Nucleobindin-1 OS=Mus musculus OX=10090 GN=Nucb1 PE=1 SV=1;tr|Q8BRD3|Q8BRD3_MOUSE Uncharacterized protein OS=Mus musculus OX=10090 GN=Nucb1 PE=2	7	5	5	5	14.8	14.8	14.8	0	167610	28659	478910	34571	0	0	0	107090	0	0	0	0	0	0	0	3554700	446330	2142300	473960	2795800	640640	0	3569200	2369400	208510	366140	57157	605840	1064300	2581200	907690	0	46192	69151	46422	25448
Q99K51;A0A1C7CYV0;B1AX58;Q3UKB1;Q3UJG9	Q99K51;A0A1C7CYV0;B1AX58;Q3UKB1;Q3UJG9		Plastin-3	Pls3	sp|Q99K51|PLST_MOUSE Plastin-3 OS=Mus musculus OX=10090 GN=Pls3 PE=1 SV=3;tr|A0A1C7CYV0|A0A1C7CYV0_MOUSE Plastin-3 (Fragment) OS=Mus musculus OX=10090 GN=Pls3 PE=1 SV=1;tr|B1AX58|B1AX58_MOUSE Plastin-3 OS=Mus musculus OX=10090 GN=Pls3 PE=1 SV=1;tr|Q3UKB1|Q	5	6	2	2	11.7	5.1	5.1	0	0	0	0	0	0	0	0	135420	0	0	0	0	0	0	0	0	112900	0	0	0	0	0	3380700	389890	318840	2038900	146210	0	649560	1561800	222610	0	0	0	0	0
Q3TZN9;A0A1C9IC75;E9Q467;B7ZWC5;E9Q236;B9EKC2	Q3TZN9;A0A1C9IC75;E9Q467;B7ZWC5;E9Q236;B9EKC2			Abcc4	tr|Q3TZN9|Q3TZN9_MOUSE Uncharacterized protein OS=Mus musculus OX=10090 GN=Abcc4 PE=2 SV=1;tr|A0A1C9IC75|A0A1C9IC75_MOUSE ABCC4-N1 OS=Mus musculus OX=10090 GN=Abcc4 PE=2 SV=1;tr|E9Q467|E9Q467_MOUSE ATP-binding cassette, sub-family C (CFTR/MRP), member 4 OS	6	1	1	1	0.8	0.8	0.8	40523	185660	29708	759250	276380	0	0	0	217500	0	0	0	0	0	0	0	2699400	237790	599610	1131900	4905900	574330	1271700	8738500	1252200	363170	3928800	0	413980	1036700	2055500	483080	74157	119930	83043	132990	127200
Q8CGZ0;G5E8I8;A0A1D5RL92	Q8CGZ0;G5E8I8;A0A1D5RL92		Calcium homeostasis endoplasmic reticulum protein	Cherp	sp|Q8CGZ0|CHERP_MOUSE Calcium homeostasis endoplasmic reticulum protein OS=Mus musculus OX=10090 GN=Cherp PE=1 SV=1;tr|G5E8I8|G5E8I8_MOUSE Calcium homeostasis endoplasmic reticulum protein OS=Mus musculus OX=10090 GN=Cherp PE=1 SV=2;tr|A0A1D5RL92|A0A1D5RL9	3	2	2	2	8.2	8.2	8.2	0	0	0	790330	0	0	0	0	288240	0	0	0	0	0	0	0	1554900	540610	5096600	1513200	1991900	1646000	1213000	2481700	2354900	1566000	1823800	394880	613960	2655600	1802000	752460	0	0	0	115750	0
Q8BIK4;B2RY08;A0A1D5RLE0;A0A5F8MPL9	Q8BIK4;B2RY08;A0A1D5RLE0;A0A5F8MPL9		Dedicator of cytokinesis protein 9	Dock9	sp|Q8BIK4|DOCK9_MOUSE Dedicator of cytokinesis protein 9 OS=Mus musculus OX=10090 GN=Dock9 PE=1 SV=2;tr|B2RY08|B2RY08_MOUSE Dock9 protein OS=Mus musculus OX=10090 GN=Dock9 PE=2 SV=1;tr|A0A1D5RLE0|A0A1D5RLE0_MOUSE Dedicator of cytokinesis protein 9 OS=Mus m	4	1	1	1	0.6	0.6	0.6	0	4881700	0	1313200	0	0	0	0	187960	0	0	0	0	0	0	0	4111800	0	1118900	678440	1736300	285510	6752100	19915000	3639000	261960	492030	156050	246150	1510000	2269200	0	0	880380	0	250390	0
Q99LJ5;A0A1D5RLU9;A0A1D5RLE8;A0A1D5RM50;Q3TA49	Q99LJ5;A0A1D5RLU9;A0A1D5RLE8;A0A1D5RM50;Q3TA49		CKLF-like MARVEL transmembrane domain-containing protein 3	Cmtm3	sp|Q99LJ5|CKLF3_MOUSE CKLF-like MARVEL transmembrane domain-containing protein 3 OS=Mus musculus OX=10090 GN=Cmtm3 PE=2 SV=1;tr|A0A1D5RLU9|A0A1D5RLU9_MOUSE CKLF-like MARVEL transmembrane domain-containing protein 3 (Fragment) OS=Mus musculus OX=10090 GN=Cm	5	1	1	1	10.3	10.3	10.3	237610	0	0	326330	116390	0	0	0	0	0	0	0	0	0	0	0	938270	248270	1119200	290590	1312000	195520	0	1100000	668680	279190	1178500	98206	125430	637590	640240	324730	206440	0	0	59828	54463
Q91WE2;A0A1D5RLF2;A0A1D5RLI3;A0A1D5RLY1;A0A1D5RLX7;A0A1D5RLW0;A0A1D5RLU2	Q91WE2;A0A1D5RLF2;A0A1D5RLI3;A0A1D5RLY1;A0A1D5RLX7;A0A1D5RLW0;A0A1D5RLU2		Protein FAM192A	Fam192a	sp|Q91WE2|PIP30_MOUSE PSME3-interacting protein OS=Mus musculus OX=10090 GN=Psme3ip1 PE=1 SV=1;tr|A0A1D5RLF2|A0A1D5RLF2_MOUSE PSME3-interacting protein (Fragment) OS=Mus musculus OX=10090 GN=Fam192a PE=1 SV=1;tr|A0A1D5RLI3|A0A1D5RLI3_MOUSE PSME3-interactin	7	1	1	1	5.9	5.9	5.9	0	0	0	350370	0	0	0	0	86934	0	0	0	0	0	0	0	954840	442420	1557700	302990	596150	0	339470	1263700	786090	242460	447090	136800	132600	494660	0	379940	0	0	0	62539	0
A0A1D5RLM8	A0A1D5RLM8				tr|A0A1D5RLM8|A0A1D5RLM8_MOUSE Predicted gene 11639 OS=Mus musculus OX=10090 GN=Gm11639 PE=1 SV=1	1	1	1	1	0.2	0.2	0.2	0	839760	0	1126600	0	0	38291	0	0	0	22542	51553	0	30542	30123	0	0	0	0	0	0	0	0	0	0	32282	1722700	0	0	0	0	0	0	0	0	0	0
P02802;A0A1D5RLN7	P02802;A0A1D5RLN7		Metallothionein-1	Mt1	sp|P02802|MT1_MOUSE Metallothionein-1 OS=Mus musculus OX=10090 GN=Mt1 PE=1 SV=1;tr|A0A1D5RLN7|A0A1D5RLN7_MOUSE Metallothionein-1 OS=Mus musculus OX=10090 GN=Mt1 PE=1 SV=1	2	1	1	1	36.1	36.1	36.1	171700	473930	0	2634200	0	0	0	0	310070	0	0	0	0	0	0	0	1882500	2266000	11566000	762050	1668300	1537800	0	4722200	1609500	724310	0	492560	1090500	2402900	3730100	818940	132800	261870	0	421700	0
Q9QZE7;A0A1D5RLR0;Q3TXK6	Q9QZE7;A0A1D5RLR0;Q3TXK6		Translin-associated protein X	Tsnax	sp|Q9QZE7|TSNAX_MOUSE Translin-associated protein X OS=Mus musculus OX=10090 GN=Tsnax PE=1 SV=1;tr|A0A1D5RLR0|A0A1D5RLR0_MOUSE Translin-associated protein X OS=Mus musculus OX=10090 GN=Tsnax PE=1 SV=1;tr|Q3TXK6|Q3TXK6_MOUSE Uncharacterized protein OS=Mus m	3	2	2	2	10.3	10.3	10.3	0	55611	0	808220	0	0	0	0	94906	0	0	0	0	0	0	0	3804300	620780	3298800	372810	4847000	518770	0	0	3147900	0	2597800	339440	296570	1752400	2252000	656710	0	37053	0	131160	0
P62717;A0A1D5RLW5;Q3THJ0;A0A1D5RM85;A0A1D5RM79;A0A1D5RME4;Q05CK2;A0A1D5RMC7	P62717;A0A1D5RLW5;Q3THJ0;A0A1D5RM85;A0A1D5RM79;A0A1D5RME4;Q05CK2		60S ribosomal protein L18a	Rpl18a	sp|P62717|RL18A_MOUSE 60S ribosomal protein L18a OS=Mus musculus OX=10090 GN=Rpl18a PE=1 SV=1;tr|A0A1D5RLW5|A0A1D5RLW5_MOUSE 60S ribosomal protein L18a OS=Mus musculus OX=10090 GN=Rpl18a PE=1 SV=1;tr|Q3THJ0|Q3THJ0_MOUSE 60S ribosomal protein L18a OS=Mus mu	8	4	4	4	24.4	24.4	24.4	2138400	16146000	41030	6587500	5131000	0	27888	47663	903940	0	0	21786	0	0	0	0	49937000	2738500	32622000	2181800	34738000	4098300	41521000	94034000	13874000	3119500	8514100	1988200	4735300	9364900	19118000	14791000	1457800	1417100	199600	848000	1491400
Q8C052;A0A1D5RLY6;B2RWW1	Q8C052;A0A1D5RLY6;B2RWW1		Microtubule-associated protein 1S;MAP1S heavy chain;MAP1S light chain	Map1s	sp|Q8C052|MAP1S_MOUSE Microtubule-associated protein 1S OS=Mus musculus OX=10090 GN=Map1s PE=1 SV=2;tr|A0A1D5RLY6|A0A1D5RLY6_MOUSE Microtubule-associated protein 1S OS=Mus musculus OX=10090 GN=Map1s PE=1 SV=1;tr|B2RWW1|B2RWW1_MOUSE Microtubule-associated p	3	1	1	1	1.4	1.4	1.4	0	0	0	0	0	0	0	0	0	0	0	0	0	0	0	0	348240	24829	443180	0	183450	0	589430	234620	126300	30744	0	0	23955	159840	196780	0	0	0	0	0	0
Q8BYD9;Q62512;F6YAM1;A0A1D5RM15	Q8BYD9;Q62512;F6YAM1;A0A1D5RM15			Zfp930	tr|Q8BYD9|Q8BYD9_MOUSE Uncharacterized protein OS=Mus musculus OX=10090 GN=Zfp930 PE=2 SV=1;tr|Q62512|Q62512_MOUSE Zinc finger protein (Fragment) OS=Mus musculus OX=10090 GN=Zfp930 PE=2 SV=1;tr|F6YAM1|F6YAM1_MOUSE Zinc finger protein 930 OS=Mus musculus OX	4	1	1	1	5	5	5	132840	0	0	0	797780	0	0	0	0	0	0	0	0	0	0	0	0	0	0	0	0	0	0	0	0	0	0	0	0	0	0	0	132840	0	0	0	344120
P62852;A0A1L1SQA8	P62852;A0A1L1SQA8		40S ribosomal protein S25	Rps25	sp|P62852|RS25_MOUSE 40S ribosomal protein S25 OS=Mus musculus OX=10090 GN=Rps25 PE=1 SV=1;tr|A0A1L1SQA8|A0A1L1SQA8_MOUSE 40S ribosomal protein S25 OS=Mus musculus OX=10090 GN=Rps25 PE=1 SV=1	2	3	3	3	22.4	22.4	22.4	609280	1201600	74011	5499500	747540	0	29263	56483	687330	14949	36469	545580	0	0	0	269960	20905000	2016100	26646000	1915700	7476200	2626900	41364000	8225500	3318700	1415000	438820	1743800	2534100	5591200	6711200	9487900	249120	772270	169610	486290	119980
A0A1L1SQX6	A0A1L1SQX6				tr|A0A1L1SQX6|A0A1L1SQX6_MOUSE Noelin-2 OS=Mus musculus OX=10090 GN=Olfm2 PE=4 SV=1	1	1	1	1	1.5	1.5	1.5	417670	610260	80289	3766500	1017100	0	0	0	388990	0	0	61410	0	0	0	23860	14141000	3232600	15987000	1942000	12169000	2298700	19978000	30004000	12847000	1380000	219670	709360	2166600	7460600	6379300	4542600	384200	326340	141190	569320	401580
Q8CH25;A0A1L1SRL0;A0A1L1STF9;Q8CH25-2	Q8CH25;A0A1L1SRL0;A0A1L1STF9;Q8CH25-2		SAFB-like transcription modulator	Sltm	sp|Q8CH25|SLTM_MOUSE SAFB-like transcription modulator OS=Mus musculus OX=10090 GN=Sltm PE=1 SV=1;tr|A0A1L1SRL0|A0A1L1SRL0_MOUSE SAFB-like transcription modulator OS=Mus musculus OX=10090 GN=Sltm PE=1 SV=1;tr|A0A1L1STF9|A0A1L1STF9_MOUSE SAFB-like transcrip	4	1	1	1	1.8	1.8	1.8	0	0	0	179630	0	0	0	0	0	0	0	0	0	0	0	0	0	0	459670	98236	0	0	862540	701430	266070	0	493990	54331	45019	0	273450	208970	0	0	0	0	0
O08739;A0A1L1SRX2;D3YU73;F6XQD0;D3Z4N3;Q922J7	O08739;A0A1L1SRX2		AMP deaminase 3	Ampd3	sp|O08739|AMPD3_MOUSE AMP deaminase 3 OS=Mus musculus OX=10090 GN=Ampd3 PE=1 SV=2;tr|A0A1L1SRX2|A0A1L1SRX2_MOUSE AMP deaminase OS=Mus musculus OX=10090 GN=Ampd3 PE=1 SV=1	6	3	3	3	10.4	10.4	10.4	0	41370	0	2112300	0	0	0	0	41226	0	0	78321	0	0	0	0	928290	60773	792560	2673300	962850	1037700	3790800	9281800	0	0	589440	1654400	220720	0	2374600	3441200	0	15399	0	289120	0
Q9CW46;A0A1L1SRY4	Q9CW46;A0A1L1SRY4		Ribonucleoprotein PTB-binding 1	Raver1	sp|Q9CW46|RAVR1_MOUSE Ribonucleoprotein PTB-binding 1 OS=Mus musculus OX=10090 GN=Raver1 PE=1 SV=2;tr|A0A1L1SRY4|A0A1L1SRY4_MOUSE Predicted gene, 38431 (Fragment) OS=Mus musculus OX=10090 GN=Gm38431 PE=1 SV=1	2	2	2	2	5.5	5.5	5.5	0	0	86437	423220	0	0	0	0	71716	0	0	0	0	0	0	0	3721500	559740	3565700	288390	1130100	324350	894360	1844800	2585000	267170	2305300	439640	219990	1211500	1208100	348320	0	0	0	85644	0
A0A1L1SS86;Q8C9M2-3;Q8C9M2-2	A0A1L1SS86;Q8C9M2-3;Q8C9M2-2				tr|A0A1L1SS86|A0A1L1SS86_MOUSE Coiled-coil domain-containing protein 15 OS=Mus musculus OX=10090 GN=Ccdc15 PE=1 SV=1;sp|Q8C9M2-3|CCD15_MOUSE Isoform 3 of Coiled-coil domain-containing protein 15 OS=Mus musculus OX=10090 GN=Ccdc15;sp|Q8C9M2-2|CCD15_MOUSE Is	3	1	1	1	15.8	15.8	15.8	0	0	50111	0	0	0	0	0	233400	0	0	0	0	0	0	0	0	0	0	0	1991000	0	0	0	2738000	0	0	0	0	0	2787700	0	0	0	102740	0	0
Q91XE8;A0A1L1SSA8	Q91XE8;A0A1L1SSA8		Transmembrane protein 205	Tmem205	sp|Q91XE8|TM205_MOUSE Transmembrane protein 205 OS=Mus musculus OX=10090 GN=Tmem205 PE=1 SV=1;tr|A0A1L1SSA8|A0A1L1SSA8_MOUSE Transmembrane protein 205 (Fragment) OS=Mus musculus OX=10090 GN=Tmem205 PE=1 SV=1	2	1	1	1	9	9	9	0	0	0	0	0	0	0	0	0	0	0	0	0	0	0	0	3533100	0	0	0	0	0	0	6279800	0	0	0	130070	0	0	0	0	0	0	0	0	0
Q3UDS7;Q3TJ10;A0A1L1SSF2;Q8VDL4-2;Q8VDL4-3;Q8VDL4	Q3UDS7;Q3TJ10;A0A1L1SSF2;Q8VDL4-2;Q8VDL4-3;Q8VDL4		ADP-dependent glucokinase	Adpgk	tr|Q3UDS7|Q3UDS7_MOUSE ADP-dependent glucokinase OS=Mus musculus OX=10090 GN=Adpgk PE=1 SV=1;tr|Q3TJ10|Q3TJ10_MOUSE Uncharacterized protein OS=Mus musculus OX=10090 GN=Adpgk PE=2 SV=1;tr|A0A1L1SSF2|A0A1L1SSF2_MOUSE ADP-dependent glucokinase OS=Mus musculus	6	1	1	1	3.2	3.2	3.2	0	0	0	117340	0	0	0	0	0	0	0	0	0	0	0	0	407250	0	327240	98799	439820	61008	560990	0	175280	0	0	0	0	0	218750	94434	0	0	0	0	0
Q6ZWR6;A0A1L1STC6;Q6ZWR6-4	Q6ZWR6;A0A1L1STC6;Q6ZWR6-4		Nesprin-1	Syne1	sp|Q6ZWR6|SYNE1_MOUSE Nesprin-1 OS=Mus musculus OX=10090 GN=Syne1 PE=1 SV=2;tr|A0A1L1STC6|A0A1L1STC6_MOUSE Nesprin-1 OS=Mus musculus OX=10090 GN=Syne1 PE=1 SV=1;sp|Q6ZWR6-4|SYNE1_MOUSE Isoform 4 of Nesprin-1 OS=Mus musculus OX=10090 GN=Syne1	3	2	2	2	0.3	0.3	0.3	0	520480	0	1201400	0	0	0	17113	265540	0	0	0	0	0	0	0	7232700	803440	2069100	1715200	17115000	553950	10058000	32741000	5835400	859750	1311800	405570	567290	2344600	6783600	1363300	0	246160	0	178840	0
Q9Z1X4;A0A1L1STE4;Q9Z1X4-3;Q45VK5;Q9Z1X4-2;Q3UD30;A0A1L1SSU8;A0A1L1SQR7;A0A1L1ST48	Q9Z1X4;A0A1L1STE4;Q9Z1X4-3;Q45VK5;Q9Z1X4-2;Q3UD30		Interleukin enhancer-binding factor 3	Ilf3	sp|Q9Z1X4|ILF3_MOUSE Interleukin enhancer-binding factor 3 OS=Mus musculus OX=10090 GN=Ilf3 PE=1 SV=2;tr|A0A1L1STE4|A0A1L1STE4_MOUSE Interleukin enhancer-binding factor 3 OS=Mus musculus OX=10090 GN=Ilf3 PE=1 SV=1;sp|Q9Z1X4-3|ILF3_MOUSE Isoform 3 of Interl	9	6	6	6	12.8	12.8	12.8	0	144980	0	836000	0	0	0	0	122470	0	0	0	0	0	0	0	3517300	603860	4170700	364260	3601500	480460	0	3419100	1783600	206040	1644000	117110	267840	2030200	3464200	690480	0	82695	0	61207	0
Q9D6R2;A0A1L1STE6;Q9D6R2-2	Q9D6R2;A0A1L1STE6;Q9D6R2-2		Isocitrate dehydrogenase [NAD] subunit alpha, mitochondrial	Idh3a	sp|Q9D6R2|IDH3A_MOUSE Isocitrate dehydrogenase [NAD] subunit alpha, mitochondrial OS=Mus musculus OX=10090 GN=Idh3a PE=1 SV=1;tr|A0A1L1STE6|A0A1L1STE6_MOUSE Isocitrate dehydrogenase [NAD] subunit, mitochondrial OS=Mus musculus OX=10090 GN=Idh3a PE=1 SV=1;s	3	6	6	6	23.2	23.2	23.2	0	353330	137800	4088500	0	0	0	0	612490	0	0	0	0	0	0	0	6277100	1507200	20113000	3705300	11017000	2712100	24755000	18181000	8811500	2106600	7033900	178160	1528400	6254400	10089000	4262000	0	44563	134700	260340	0
Q9D1P4;A0A1L1SU22;A0A1L1STQ1;A0A1L1SSG7;A0A1L1STZ1	Q9D1P4;A0A1L1SU22;A0A1L1STQ1;A0A1L1SSG7;A0A1L1STZ1		Cysteine and histidine-rich domain-containing protein 1	Chordc1	sp|Q9D1P4|CHRD1_MOUSE Cysteine and histidine-rich domain-containing protein 1 OS=Mus musculus OX=10090 GN=Chordc1 PE=1 SV=1;tr|A0A1L1SU22|A0A1L1SU22_MOUSE Cysteine and histidine-rich domain-containing protein 1 (Fragment) OS=Mus musculus OX=10090 GN=Chordc	5	2	2	2	12.1	12.1	12.1	0	79266	0	1638700	0	0	0	0	197370	0	0	0	0	0	0	0	3207400	695540	1595900	312070	0	435310	0	1246600	558050	453500	1616200	159100	392280	379210	3874000	546880	0	93202	0	119330	0
Q61206;Q8BTA2;A0A1L1SVK0;A0A1L1SQ76;A0A1L1SRD0;A0A1L1SQV7;A0A1L1SSQ5	Q61206;Q8BTA2;A0A1L1SVK0;A0A1L1SQ76;A0A1L1SRD0;A0A1L1SQV7		Platelet-activating factor acetylhydrolase IB subunit beta	Pafah1b2	sp|Q61206|PA1B2_MOUSE Platelet-activating factor acetylhydrolase IB subunit beta OS=Mus musculus OX=10090 GN=Pafah1b2 PE=1 SV=2;tr|Q8BTA2|Q8BTA2_MOUSE SGNH_hydro domain-containing protein OS=Mus musculus OX=10090 GN=Pafah1b2 PE=2 SV=1;tr|A0A1L1SVK0|A0A1L1S	7	3	3	3	21.8	21.8	21.8	0	573250	61060	1318900	132000	0	0	0	331740	26516	0	15542	0	0	0	0	2886500	878050	5738500	1329500	3687400	1378300	5729500	3353600	3306300	850730	2572600	259010	693250	3151000	4159700	1368600	0	138960	73110	168970	61867
Q8BQ48;E9QPW4;A0A1N9NPH8;Q8BQ48-4;Q8BQ48-6;Q8BQ48-5;Q8BQ48-3;Q8BQ48-2	Q8BQ48;E9QPW4;A0A1N9NPH8;Q8BQ48-4;Q8BQ48-6;Q8BQ48-5;Q8BQ48-3;Q8BQ48-2		Centrosomal protein of 295 kDa	Cep295	sp|Q8BQ48|CE295_MOUSE Centrosomal protein of 295 kDa OS=Mus musculus OX=10090 GN=Cep295 PE=1 SV=3;tr|E9QPW4|E9QPW4_MOUSE Centrosomal protein of 295 kDa OS=Mus musculus OX=10090 GN=Cep295 PE=1 SV=1;tr|A0A1N9NPH8|A0A1N9NPH8_MOUSE Centrosomal protein of 295 k	8	1	1	1	0.7	0.7	0.7	256790	1340200	267400	3517100	0	0	68407	44801	837340	96164	72273	82903	29112	41200	61165	18672	0	5210200	0	2253500	0	1793000	6399600	7347700	0	2013100	0	1266600	1035000	4108000	3151500	2053600	302630	522380	403900	464040	0
Q6PCP5;Q6PCP5-4;Q6PCP5-2;F7B1A4;F6VAL0;F7CTF8;E0CYI3;E0CYB9;A0A1S6GWF9;A0A1S6GWG0;Q6PCP5-3	Q6PCP5;Q6PCP5-4;Q6PCP5-2;F7B1A4;F6VAL0;F7CTF8;E0CYI3;E0CYB9;A0A1S6GWF9;A0A1S6GWG0;Q6PCP5-3		Mitochondrial fission factor	Mff	sp|Q6PCP5|MFF_MOUSE Mitochondrial fission factor OS=Mus musculus OX=10090 GN=Mff PE=1 SV=1;sp|Q6PCP5-4|MFF_MOUSE Isoform 4 of Mitochondrial fission factor OS=Mus musculus OX=10090 GN=Mff;sp|Q6PCP5-2|MFF_MOUSE Isoform 2 of Mitochondrial fission factor OS=Mu	11	1	1	1	9.6	9.6	9.6	0	0	0	0	0	0	0	0	0	0	0	0	0	0	0	0	0	0	1378200	0	0	275160	0	2214100	350580	498540	487440	0	63904	375180	804780	610400	0	0	0	0	0
P62814;A0A1S6GWG6;B0LAC8;Q91YH6;Q99KA3;Q6P6I3;Q8C3L6;A0A0U1RNU9	P62814;A0A1S6GWG6		V-type proton ATPase subunit B, brain isoform	Atp6v1b2	sp|P62814|VATB2_MOUSE V-type proton ATPase subunit B, brain isoform OS=Mus musculus OX=10090 GN=Atp6v1b2 PE=1 SV=1;tr|A0A1S6GWG6|A0A1S6GWG6_MOUSE Vacuolar proton pump subunit B OS=Mus musculus OX=10090 GN=Atp6v1b2 PE=2 SV=1	8	21	21	21	69.1	69.1	69.1	796830	9242000	1385200	54466000	4277600	18074	161270	130010	7267700	119840	102200	410660	33534	41847	30854	21994	116450000	17618000	149400000	35700000	117460000	26813000	180400000	158150000	58425000	20763000	48472000	13090000	18225000	69940000	95982000	27418000	73791	387570	224680	1265400	213760
Q1HFZ0;A0A1S6GWH4;H3BKN0;Q1HFZ0-2;H3BJF3	Q1HFZ0;A0A1S6GWH4;H3BKN0;Q1HFZ0-2		tRNA (cytosine(34)-C(5))-methyltransferase	Nsun2	sp|Q1HFZ0|NSUN2_MOUSE RNA cytosine C(5)-methyltransferase NSUN2 OS=Mus musculus OX=10090 GN=Nsun2 PE=1 SV=2;tr|A0A1S6GWH4|A0A1S6GWH4_MOUSE SAM_MT_RSMB_NOP domain-containing protein OS=Mus musculus OX=10090 GN=Nsun2 PE=2 SV=1;tr|H3BKN0|H3BKN0_MOUSE RNA cyto	5	13	13	13	30.4	30.4	30.4	20770	0	0	7456700	630590	0	0	22428	1798700	0	0	0	0	0	0	0	37661000	3224600	17017000	7947600	37495000	5724300	12576000	33206000	12530000	3383400	6972700	1883000	4609100	9818500	10092000	5407500	63724	0	0	230030	76230
Q02053;A0A1S6GWH5;P31254;Q61341	Q02053;A0A1S6GWH5		Ubiquitin-like modifier-activating enzyme 1	Uba1	sp|Q02053|UBA1_MOUSE Ubiquitin-like modifier-activating enzyme 1 OS=Mus musculus OX=10090 GN=Uba1 PE=1 SV=1;tr|A0A1S6GWH5|A0A1S6GWH5_MOUSE UBA_e1_C domain-containing protein OS=Mus musculus OX=10090 GN=Uba1 PE=2 SV=1	4	28	28	28	41.4	41.4	41.4	2382400	2876900	387980	25244000	13043000	14122	73394	108640	4388100	26626	120680	329090	24590	0	15804	185770	79473000	6351900	76729000	17578000	78621000	16115000	68263000	101730000	37284000	12453000	33757000	4014000	7703900	38801000	67103000	17769000	482620	257290	150470	865100	963200
Q8BHL8;A2VCP7;A0A1S6GWI1	Q8BHL8;A2VCP7;A0A1S6GWI1		Proteasome inhibitor PI31 subunit	Psmf1	sp|Q8BHL8|PSMF1_MOUSE Proteasome inhibitor PI31 subunit OS=Mus musculus OX=10090 GN=Psmf1 PE=1 SV=1;tr|A2VCP7|A2VCP7_MOUSE Psmf1 protein (Fragment) OS=Mus musculus OX=10090 GN=Psmf1 PE=2 SV=1;tr|A0A1S6GWI1|A0A1S6GWI1_MOUSE Uncharacterized protein OS=Mus mu	3	1	1	1	7.4	7.4	7.4	0	0	0	154800	0	0	0	0	58843	0	0	0	0	0	0	0	941080	174830	0	883730	1689000	0	0	0	0	877770	0	0	296480	0	1106300	601840	0	0	0	27856	0
Q8R3P3;A0A1S6GWI2;P61166	Q8R3P3;A0A1S6GWI2;P61166		Transmembrane protein 258	Tmem258	tr|Q8R3P3|Q8R3P3_MOUSE 1810006K21Rik protein OS=Mus musculus OX=10090 GN=Tmem258 PE=2 SV=1;tr|A0A1S6GWI2|A0A1S6GWI2_MOUSE Uncharacterized protein OS=Mus musculus OX=10090 GN=Tmem258 PE=2 SV=1;sp|P61166|TM258_MOUSE Transmembrane protein 258 OS=Mus musculus	3	1	1	1	16.7	16.7	16.7	0	0	0	0	0	0	0	0	0	0	0	0	0	0	0	0	0	46368	960680	69258	0	24636	0	1333700	131860	72952	0	102230	22949	0	322010	74447	0	0	0	0	0
Q99LY9;B1ARW4;A0A1S6GWI4	Q99LY9;B1ARW4;A0A1S6GWI4		NADH dehydrogenase [ubiquinone] iron-sulfur protein 5;NADH dehydrogenase [ubiquinone] iron-sulfur protein 5, N-terminally processed	Ndufs5	sp|Q99LY9|NDUS5_MOUSE NADH dehydrogenase [ubiquinone] iron-sulfur protein 5 OS=Mus musculus OX=10090 GN=Ndufs5 PE=1 SV=3;tr|B1ARW4|B1ARW4_MOUSE NADH dehydrogenase [ubiquinone] iron-sulfur protein 5 (Fragment) OS=Mus musculus OX=10090 GN=Ndufs5 PE=1 SV=1;tr	3	1	1	1	11.3	11.3	11.3	0	65894	0	206040	0	0	0	0	62801	0	0	0	0	0	0	0	1374400	197470	2627000	453570	1977500	529120	1097100	1345100	1331600	342970	1516600	81584	210790	727880	992590	237690	0	36948	0	34978	0
Q7TQK4;A0A1S6GWI6	Q7TQK4;A0A1S6GWI6		Exosome complex component RRP40	Exosc3	sp|Q7TQK4|EXOS3_MOUSE Exosome complex component RRP40 OS=Mus musculus OX=10090 GN=Exosc3 PE=1 SV=3;tr|A0A1S6GWI6|A0A1S6GWI6_MOUSE KH_dom_type_1 domain-containing protein OS=Mus musculus OX=10090 GN=Exosc3 PE=2 SV=1	2	1	1	1	11.7	11.7	11.7	0	0	0	606970	0	0	0	0	110720	0	0	0	0	0	0	0	1943700	224770	2095900	518530	1619200	0	0	0	1259900	0	1484900	0	377480	1018700	1589700	230350	0	0	0	100020	0
P55302;Q6PB52;Q6PEM5;Q5D0B0;Q6ZY49;Q3TL96;Q8K295;A0A1S6GWI9;Q8C252;F6WMD1;Q3U8U9	P55302;Q6PB52;Q6PEM5;Q5D0B0;Q6ZY49;Q3TL96;Q8K295;A0A1S6GWI9;Q8C252;F6WMD1		Alpha-2-macroglobulin receptor-associated protein	Lrpap1	sp|P55302|AMRP_MOUSE Alpha-2-macroglobulin receptor-associated protein OS=Mus musculus OX=10090 GN=Lrpap1 PE=1 SV=1;tr|Q6PB52|Q6PB52_MOUSE Lrpap1 protein (Fragment) OS=Mus musculus OX=10090 GN=Lrpap1 PE=2 SV=1;tr|Q6PEM5|Q6PEM5_MOUSE Lrpap1 protein (Fragmen	11	10	10	10	35.6	35.6	35.6	0	3498200	137000	12216000	0	0	15573	13825	2002600	0	15818	0	0	0	0	0	19866000	10880000	83399000	6329200	18787000	11686000	75519000	31285000	17173000	10069000	10167000	1209000	5169500	32982000	41626000	7001700	0	611330	72306	786840	0
Q9CZR8;Q8K239;Q3TA37;A0A1S6GWJ9;Q80UT3;Q8VDE3;Q9CX33	Q9CZR8;Q8K239;Q3TA37;A0A1S6GWJ9;Q80UT3;Q8VDE3;Q9CX33		Elongation factor Ts, mitochondrial;Elongation factor Ts	Tsfm	sp|Q9CZR8|EFTS_MOUSE Elongation factor Ts, mitochondrial OS=Mus musculus OX=10090 GN=Tsfm PE=1 SV=1;tr|Q8K239|Q8K239_MOUSE Tsfm protein (Fragment) OS=Mus musculus OX=10090 GN=Tsfm PE=2 SV=1;tr|Q3TA37|Q3TA37_MOUSE Elongation factor Ts, mitochondrial OS=Mus	7	4	4	4	26.9	26.9	26.9	0	107370	0	1655100	0	0	0	0	112270	0	0	0	0	0	0	0	4001700	1024700	6509500	1539500	6303400	1718900	0	2734800	4688000	771470	3019900	550110	685590	242970	4285100	1289300	0	82846	0	141680	0
P46978;Q8BMP9;Q5U412;Q3UA28;Q3U9H4;Q3TVN9;Q3TUR1;Q3TG02;Q3U547;A0A1S6GWK0;Q8BWT4;D3YZN5	P46978;Q8BMP9;Q5U412;Q3UA28;Q3U9H4;Q3TVN9;Q3TUR1;Q3TG02;Q3U547;A0A1S6GWK0;Q8BWT4		Dolichyl-diphosphooligosaccharide--protein glycosyltransferase subunit STT3A	Stt3a	sp|P46978|STT3A_MOUSE Dolichyl-diphosphooligosaccharide--protein glycosyltransferase subunit STT3A OS=Mus musculus OX=10090 GN=Stt3a PE=1 SV=1;tr|Q8BMP9|Q8BMP9_MOUSE Uncharacterized protein OS=Mus musculus OX=10090 GN=Stt3a PE=2 SV=1;tr|Q5U412|Q5U412_MOUSE	12	5	5	4	7.5	7.5	6.7	0	237490	0	2038100	0	0	0	0	110400	0	0	0	0	0	0	0	7558000	716680	8637300	633790	4950800	854310	9014700	20272000	1908900	1164700	86724	429830	271260	710780	3239300	1591500	0	111090	0	171190	0
A0A1W2P6G4	A0A1W2P6G4				tr|A0A1W2P6G4|A0A1W2P6G4_MOUSE GAS2-like protein 3 (Fragment) OS=Mus musculus OX=10090 GN=Gas2l3 PE=4 SV=1	1	1	1	1	50	50	50	0	0	0	121840	0	0	0	0	0	0	0	0	0	0	0	0	0	54251	0	173440	0	0	0	0	439790	152720	1050400	52339	68723	0	0	0	0	0	0	19800	0
Q9JL26;A0A1W2P6X3;Q9JL26-2;A2AB60;G3UWI1;Q3TY82	Q9JL26;A0A1W2P6X3;Q9JL26-2;A2AB60		Formin-like protein 1	Fmnl1	sp|Q9JL26|FMNL1_MOUSE Formin-like protein 1 OS=Mus musculus OX=10090 GN=Fmnl1 PE=1 SV=1;tr|A0A1W2P6X3|A0A1W2P6X3_MOUSE Formin-like protein 1 OS=Mus musculus OX=10090 GN=Fmnl1 PE=1 SV=1;sp|Q9JL26-2|FMNL1_MOUSE Isoform 2 of Formin-like protein 1 OS=Mus muscu	6	5	5	5	9.3	9.3	9.3	0	290740	140400	1005800	0	0	0	0	259550	0	0	49869	26763	0	0	0	3994700	614980	4929200	661030	3684200	1427900	3751000	5297600	1563700	655730	2759100	436000	475950	4060700	3813200	564050	0	96582	202460	88781	0
H3BJY7;H3BJ71;H3BKL6;H3BL19;Q3TZZ3;H3BJI6;H3BK44;E9PY90;H3BK48;E9Q3S2;H3BKH2;H3BJS0;A0A1W2P711;Q91ZV0-3;Q91ZV0	H3BJY7;H3BJ71;H3BKL6;H3BL19;Q3TZZ3;H3BJI6;H3BK44;E9PY90;H3BK48;E9Q3S2;H3BKH2;H3BJS0;A0A1W2P711;Q91ZV0-3;Q91ZV0		Melanoma inhibitory activity protein 2	Ctage5;Mia2	tr|H3BJY7|H3BJY7_MOUSE Melanoma inhibitory activity protein 2 (Fragment) OS=Mus musculus OX=10090 GN=Mia2 PE=1 SV=1;tr|H3BJ71|H3BJ71_MOUSE Melanoma inhibitory activity protein 2 (Fragment) OS=Mus musculus OX=10090 GN=Mia2 PE=1 SV=1;tr|H3BKL6|H3BKL6_MOUSE M	15	1	1	1	7	7	7	0	0	0	0	0	0	0	0	0	0	0	0	0	0	0	0	0	0	0	0	0	0	3612900	635970	246000	0	108690	0	0	0	0	0	0	0	0	0	0
Q8BU33;A0A1W2P8D6;A0A1W2P727;A0A1W2P8E1;Q8BU33-3;Q8BU33-2	Q8BU33;A0A1W2P8D6;A0A1W2P727;A0A1W2P8E1;Q8BU33-3;Q8BU33-2		Acetolactate synthase-like protein	Ilvbl	sp|Q8BU33|ILVBL_MOUSE Acetolactate synthase-like protein OS=Mus musculus OX=10090 GN=Ilvbl PE=1 SV=1;tr|A0A1W2P8D6|A0A1W2P8D6_MOUSE Acetolactate synthase-like protein (Fragment) OS=Mus musculus OX=10090 GN=Ilvbl PE=1 SV=1;tr|A0A1W2P727|A0A1W2P727_MOUSE Ace	6	1	1	1	3.5	3.5	3.5	0	0	0	77619	0	0	0	0	0	0	0	0	0	0	0	0	463050	73154	634010	0	0	98878	0	1036500	192360	0	219280	79081	75058	0	276970	117530	0	0	0	18473	0
Q9QXT0;A0A1W2P729	Q9QXT0;A0A1W2P729		Protein canopy homolog 2	Cnpy2	sp|Q9QXT0|CNPY2_MOUSE Protein canopy homolog 2 OS=Mus musculus OX=10090 GN=Cnpy2 PE=1 SV=1;tr|A0A1W2P729|A0A1W2P729_MOUSE Protein canopy homolog 2 (Fragment) OS=Mus musculus OX=10090 GN=Cnpy2 PE=1 SV=1	2	5	5	5	36.3	36.3	36.3	1277700	1666000	0	7510400	536940	0	51703	14069	340170	0	0	0	0	0	0	0	10699000	2339800	16053000	1854000	11394000	2809900	10801000	13437000	6343200	642380	4537500	798600	1744800	7091800	10863000	1820200	1101600	282640	0	659730	280980
P84228;A1L0U3;A0A1W2P768;F8WI35;E0CYN1;E0CYR7	P84228;A1L0U3;A0A1W2P768;F8WI35		Histone H3.2;Histone H3	Hist1h3b;Hist1h3e;H3f3a	sp|P84228|H32_MOUSE Histone H3.2 OS=Mus musculus OX=10090 GN=Hist1h3b PE=1 SV=2;tr|A1L0U3|A1L0U3_MOUSE Histone H3 (Fragment) OS=Mus musculus OX=10090 GN=Hist1h3e PE=2 SV=1;tr|A0A1W2P768|A0A1W2P768_MOUSE H3 clustered histone 14 OS=Mus musculus OX=10090 GN=H	6	4	4	1	40.4	40.4	23.5	7050500	7520400	1158400	28955000	25955000	198390	568660	466400	14253000	442300	198870	469040	0	131790	535970	45081	72198000	31748000	97303000	21893000	59233000	94702000	28359000	59829000	24145000	56349000	10531000	15856000	36225000	19562000	79146000	44924000	7807500	2949600	2130600	3759900	5614800
P59708;A0A1W2P7L7	P59708;A0A1W2P7L7		Splicing factor 3B subunit 6	Sf3b6	sp|P59708|SF3B6_MOUSE Splicing factor 3B subunit 6 OS=Mus musculus OX=10090 GN=Sf3b6 PE=1 SV=1;tr|A0A1W2P7L7|A0A1W2P7L7_MOUSE Splicing factor 3B subunit 6 (Fragment) OS=Mus musculus OX=10090 GN=Sf3b6 PE=1 SV=1	2	1	1	1	9.6	9.6	9.6	0	0	0	228320	62084	0	0	0	32513	0	0	0	0	0	0	0	2214000	157250	2919400	798650	0	363310	1002200	849200	393580	204720	337200	66866	0	471900	708250	192780	0	0	0	39806	29351
A0A1W2P7Q0;A0A1W2P7R5;A0A1W2P7P6;Q91W52;Q91W52-2	A0A1W2P7Q0;A0A1W2P7R5;A0A1W2P7P6;Q91W52;Q91W52-2		Transmembrane protein 19	Tmem19	tr|A0A1W2P7Q0|A0A1W2P7Q0_MOUSE Transmembrane protein 19 (Fragment) OS=Mus musculus OX=10090 GN=Tmem19 PE=1 SV=1;tr|A0A1W2P7R5|A0A1W2P7R5_MOUSE Transmembrane protein 19 OS=Mus musculus OX=10090 GN=Tmem19 PE=1 SV=1;tr|A0A1W2P7P6|A0A1W2P7P6_MOUSE Transmembran	5	1	1	1	5	5	5	0	0	0	0	0	0	0	0	0	0	0	0	0	0	0	0	0	0	0	199820	0	0	0	1218100	131150	0	0	43491	0	162170	0	225430	0	0	0	0	0
Q4KML4;A0A1W2P7X0;E9QMV2	Q4KML4;A0A1W2P7X0;E9QMV2		Costars family protein ABRACL	Abracl	sp|Q4KML4|ABRAL_MOUSE Costars family protein ABRACL OS=Mus musculus OX=10090 GN=Abracl PE=1 SV=1;tr|A0A1W2P7X0|A0A1W2P7X0_MOUSE Costars family protein ABRACL (Fragment) OS=Mus musculus OX=10090 GN=Abracl PE=1 SV=1;tr|E9QMV2|E9QMV2_MOUSE Costars family prot	3	2	2	2	30.9	30.9	30.9	0	0	0	979750	0	0	0	0	193040	0	0	0	0	0	0	0	4548300	363880	5358400	1079900	2503100	643700	8920200	6779300	1384200	426310	2234800	194840	284030	1948800	2176100	931710	0	0	0	107330	0
Q64281;A0A1W2P7X1;Q64281-2	Q64281;A0A1W2P7X1;Q64281-2		Leukocyte immunoglobulin-like receptor subfamily B member 4	Lilrb4	sp|Q64281|LIRB4_MOUSE Leukocyte immunoglobulin-like receptor subfamily B member 4 OS=Mus musculus OX=10090 GN=Lilrb4 PE=1 SV=1;tr|A0A1W2P7X1|A0A1W2P7X1_MOUSE Predicted gene, 49339 OS=Mus musculus OX=10090 GN=Gm49339 PE=1 SV=1;sp|Q64281-2|LIRB4_MOUSE Isofor	3	1	1	1	4.2	4.2	4.2	97330	49950	0	0	84174	0	0	0	14314	0	0	0	0	0	0	0	0	188030	2625800	0	0	0	1454600	3467800	0	0	0	0	0	0	0	0	60318	26608	0	0	31257
Q80TI1;A0A1W2P874	Q80TI1;A0A1W2P874		Pleckstrin homology domain-containing family H member 1	Plekhh1	sp|Q80TI1|PKHH1_MOUSE Pleckstrin homology domain-containing family H member 1 OS=Mus musculus OX=10090 GN=Plekhh1 PE=1 SV=2;tr|A0A1W2P874|A0A1W2P874_MOUSE Pleckstrin homology domain-containing family H member 1 (Fragment) OS=Mus musculus OX=10090 GN=Plekhh	2	1	1	1	0.8	0.8	0.8	104110	0	0	0	177170	0	0	13856	0	0	0	0	0	0	0	0	0	0	1290600	15695	1347300	15826	0	2922200	757420	274140	16451	50567	236680	1019700	1277000	604700	84963	0	0	0	72792
P41731;A0A1W2P8C6;Q3UC80;Q8BT06	P41731;A0A1W2P8C6;Q3UC80;Q8BT06		CD63 antigen;Tetraspanin	Cd63	sp|P41731|CD63_MOUSE CD63 antigen OS=Mus musculus OX=10090 GN=Cd63 PE=1 SV=2;tr|A0A1W2P8C6|A0A1W2P8C6_MOUSE Tetraspanin (Fragment) OS=Mus musculus OX=10090 GN=Cd63 PE=1 SV=1;tr|Q3UC80|Q3UC80_MOUSE Tetraspanin OS=Mus musculus OX=10090 GN=Cd63 PE=2 SV=1;tr|Q	4	1	1	1	4.6	4.6	4.6	623090	1815400	1229400	1720900	495560	44944	141310	42673	198610	985030	0	108650	142860	79702	65677	60019	0	696580	1610400	364760	0	380460	0	0	585450	306270	0	144360	0	1879500	0	465430	466740	1248400	2533100	355830	183030
P48428;A0A1Y7VJ48	P48428;A0A1Y7VJ48		Tubulin-specific chaperone A	Tbca	sp|P48428|TBCA_MOUSE Tubulin-specific chaperone A OS=Mus musculus OX=10090 GN=Tbca PE=1 SV=3;tr|A0A1Y7VJ48|A0A1Y7VJ48_MOUSE Tubulin-specific chaperone A OS=Mus musculus OX=10090 GN=Tbca PE=1 SV=1	2	3	3	3	24.1	24.1	24.1	135480	1360300	162130	1398600	0	0	59308	44288	794780	60655	0	92686	0	0	0	0	1787000	1106400	11585000	1275300	5503900	1368700	3689200	790430	1533600	1247000	3706700	326040	1142800	3437500	2388400	1064900	121600	179770	219560	306660	0
O08804;Q3TAM4;A0A1Y7VLD5	O08804;Q3TAM4;A0A1Y7VLD5			Serpinb6b	tr|O08804|O08804_MOUSE NK13 OS=Mus musculus OX=10090 GN=Serpinb6b PE=1 SV=2;tr|Q3TAM4|Q3TAM4_MOUSE SERPIN domain-containing protein OS=Mus musculus OX=10090 GN=Serpinb6b PE=2 SV=1;tr|A0A1Y7VLD5|A0A1Y7VLD5_MOUSE Serine (or cysteine) peptidase inhibitor, cla	3	2	1	1	6.9	5.3	5.3	0	0	0	100510	0	0	0	0	0	0	0	0	0	0	0	0	1211400	0	1599300	116860	1456600	176470	0	1077400	486420	199700	342710	41509	51009	391900	759600	179450	0	0	0	17829	0
Q9QYE6;A0A1Y7VMD3	Q9QYE6;A0A1Y7VMD3		Golgin subfamily A member 5	Golga5	sp|Q9QYE6|GOGA5_MOUSE Golgin subfamily A member 5 OS=Mus musculus OX=10090 GN=Golga5 PE=1 SV=2;tr|A0A1Y7VMD3|A0A1Y7VMD3_MOUSE Golgin subfamily A member 5 (Fragment) OS=Mus musculus OX=10090 GN=Golga5 PE=1 SV=1	2	1	1	1	2.5	2.5	2.5	0	0	0	0	0	0	0	0	0	0	0	0	0	0	0	0	0	0	0	290650	891740	0	0	1980200	0	0	254180	0	0	0	0	277510	0	0	0	0	0
Q80X41;A0A1Y7VMH3;Q3TL56;Q80X41-2;Q80X41-5;Q80X41-3	Q80X41;A0A1Y7VMH3;Q3TL56;Q80X41-2;Q80X41-5;Q80X41-3		Serine/threonine-protein kinase VRK1	Vrk1	sp|Q80X41|VRK1_MOUSE Serine/threonine-protein kinase VRK1 OS=Mus musculus OX=10090 GN=Vrk1 PE=1 SV=2;tr|A0A1Y7VMH3|A0A1Y7VMH3_MOUSE Serine/threonine-protein kinase VRK1 OS=Mus musculus OX=10090 GN=Vrk1 PE=1 SV=1;tr|Q3TL56|Q3TL56_MOUSE Protein kinase domain	6	2	2	2	10.7	10.7	10.7	0	0	0	316210	0	0	0	0	172070	0	0	0	0	0	0	0	799280	168180	540070	0	0	219380	0	0	2976100	0	0	0	0	588230	496510	240350	0	0	0	71292	0
P62748;A0A1Y7VMK3;P84075;A2A7R5;E9PV73	P62748;A0A1Y7VMK3;P84075;A2A7R5;E9PV73		Hippocalcin-like protein 1;Neuron-specific calcium-binding protein hippocalcin	Hpcal1;Hpca	sp|P62748|HPCL1_MOUSE Hippocalcin-like protein 1 OS=Mus musculus OX=10090 GN=Hpcal1 PE=1 SV=2;tr|A0A1Y7VMK3|A0A1Y7VMK3_MOUSE Hippocalcin-like protein 1 (Fragment) OS=Mus musculus OX=10090 GN=Hpcal1 PE=1 SV=1;sp|P84075|HPCA_MOUSE Neuron-specific calcium-bin	5	4	4	4	28	28	28	0	0	0	220890	0	0	0	0	37231	0	0	0	0	0	0	0	2401800	0	7762600	467990	0	494870	3580500	5153300	1479200	121180	1755100	0	163000	1193400	874950	792110	0	0	0	38420	0
Q68FG1;Q8BZC3;Q3TRU3;Q3V1X3;A0A1Y7VMP7	Q68FG1;Q8BZC3;Q3TRU3;Q3V1X3;A0A1Y7VMP7			Mlh3	tr|Q68FG1|Q68FG1_MOUSE MutL homolog 3 OS=Mus musculus OX=10090 GN=Mlh3 PE=2 SV=1;tr|Q8BZC3|Q8BZC3_MOUSE DNA_mis_repair domain-containing protein (Fragment) OS=Mus musculus OX=10090 GN=Mlh3 PE=2 SV=1;tr|Q3TRU3|Q3TRU3_MOUSE MutL_C domain-containing protein (	5	1	1	1	0.6	0.6	0.6	506430	0	0	0	499580	0	0	0	0	42554	0	0	0	0	0	0	0	0	0	0	0	0	0	0	0	0	0	0	0	0	0	0	506430	0	0	0	215490
Q9CXR1;A0A1Y7VN19	Q9CXR1;A0A1Y7VN19		Dehydrogenase/reductase SDR family member 7	Dhrs7	sp|Q9CXR1|DHRS7_MOUSE Dehydrogenase/reductase SDR family member 7 OS=Mus musculus OX=10090 GN=Dhrs7 PE=1 SV=2;tr|A0A1Y7VN19|A0A1Y7VN19_MOUSE Dehydrogenase/reductase SDR family member 7 (Fragment) OS=Mus musculus OX=10090 GN=Dhrs7 PE=1 SV=1	2	1	1	1	9.5	9.5	9.5	0	0	0	307900	0	0	0	0	77934	0	0	0	0	0	0	0	2048400	133090	1944700	384210	1812100	398820	0	2514900	569080	347520	0	64690	127440	786360	1458100	398830	0	0	0	51569	0
Q80Y14;A0A1Y7VN70	Q80Y14;A0A1Y7VN70		Glutaredoxin-related protein 5, mitochondrial	Glrx5	sp|Q80Y14|GLRX5_MOUSE Glutaredoxin-related protein 5, mitochondrial OS=Mus musculus OX=10090 GN=Glrx5 PE=1 SV=2;tr|A0A1Y7VN70|A0A1Y7VN70_MOUSE Glutaredoxin-related protein 5, mitochondrial OS=Mus musculus OX=10090 GN=Glrx5 PE=1 SV=1	2	2	2	2	21.7	21.7	21.7	0	261820	0	2224700	0	0	0	0	437200	0	22085	0	0	0	0	0	12962000	1565600	5583800	2161000	12759000	2034800	2841300	5660900	5288000	2103400	3644500	890430	1126400	4599400	5425800	1639500	0	171240	0	206960	0
Q61043;A0A1Y7VNC5;Q61043-4;Q61043-2;Q61043-1	Q61043;A0A1Y7VNC5;Q61043-4;Q61043-2;Q61043-1		Ninein	Nin	sp|Q61043|NIN_MOUSE Ninein OS=Mus musculus OX=10090 GN=Nin PE=1 SV=4;tr|A0A1Y7VNC5|A0A1Y7VNC5_MOUSE Ninein OS=Mus musculus OX=10090 GN=Nin PE=1 SV=1;sp|Q61043-4|NIN_MOUSE Isoform 4 of Ninein OS=Mus musculus OX=10090 GN=Nin;sp|Q61043-2|NIN_MOUSE Isoform 2 o	5	1	1	1	0.7	0.7	0.7	0	0	0	0	73336	0	0	0	0	0	0	0	0	0	0	0	757720	42651	0	174740	535980	0	0	0	0	0	0	77659	65407	0	0	264740	0	0	0	0	0
P55264;A0A286YCD7;Q8BMC5;P55264-2;A0A286YCN3	P55264;A0A286YCD7;Q8BMC5;P55264-2		Adenosine kinase	Adk	sp|P55264|ADK_MOUSE Adenosine kinase OS=Mus musculus OX=10090 GN=Adk PE=1 SV=2;tr|A0A286YCD7|A0A286YCD7_MOUSE Adenosine kinase (Fragment) OS=Mus musculus OX=10090 GN=Adk PE=1 SV=1;tr|Q8BMC5|Q8BMC5_MOUSE PfkB domain-containing protein OS=Mus musculus OX=100	5	3	3	3	14.1	14.1	14.1	0	0	0	0	202530	0	0	0	0	0	0	0	0	0	0	0	1360700	114620	1535300	312430	3303700	91956	1397800	1718200	475190	89936	1046200	48488	204950	1680300	573390	338790	0	0	0	0	100330
Q91YP2;Q3TB65;Q3UUI1;A0A286YD12;A0A286YD77	Q91YP2;Q3TB65;Q3UUI1;A0A286YD12;A0A286YD77		Neurolysin, mitochondrial	Nln	sp|Q91YP2|NEUL_MOUSE Neurolysin, mitochondrial OS=Mus musculus OX=10090 GN=Nln PE=1 SV=1;tr|Q3TB65|Q3TB65_MOUSE Peptidase_M3 domain-containing protein OS=Mus musculus OX=10090 GN=Nln PE=2 SV=1;tr|Q3UUI1|Q3UUI1_MOUSE Peptidase_M3 domain-containing protein O	5	4	4	4	8.2	8.2	8.2	0	77481	0	621770	0	0	0	0	71211	0	0	0	0	0	0	0	4502500	379500	1767000	555470	4037900	590830	2795900	2752000	2242200	364800	1230900	165880	267430	715530	1012300	447890	0	50383	0	61398	0
Q91W94;Q60915;B8JJX9;A0A286YD24;Q8BY64;B8JJY0	Q91W94;Q60915;B8JJX9;A0A286YD24;Q8BY64;B8JJY0			Zfp65	tr|Q91W94|Q91W94_MOUSE Zfp71-rs1 protein OS=Mus musculus OX=10090 GN=Zfp65 PE=2 SV=1;tr|Q60915|Q60915_MOUSE KRAB-zinc finger protein 73 (Fragment) OS=Mus musculus OX=10090 GN=Zfp65 PE=2 SV=1;tr|B8JJX9|B8JJX9_MOUSE Zinc finger protein 65 (Fragment) OS=Mus m	6	1	1	1	3.1	3.1	3.1	0	0	0	0	0	0	0	0	0	0	0	0	0	0	0	0	0	0	0	0	836070	0	0	0	0	0	0	0	0	0	0	0	0	0	0	0	0
A0A286YDA2;A0A286YDT3;E9Q5C9;A0A286YDV7;E9Q5C9-2;A0A286YDZ1;A0A286YCD1	A0A286YDA2;A0A286YDT3;E9Q5C9;A0A286YDV7;E9Q5C9-2			Nolc1	tr|A0A286YDA2|A0A286YDA2_MOUSE Nucleolar and coiled-body phosphoprotein 1 OS=Mus musculus OX=10090 GN=Nolc1 PE=1 SV=1;tr|A0A286YDT3|A0A286YDT3_MOUSE Nucleolar and coiled-body phosphoprotein 1 OS=Mus musculus OX=10090 GN=Nolc1 PE=1 SV=1;sp|E9Q5C9|NOLC1_MOUS	7	3	3	3	4.7	4.7	4.7	0	88870	0	479830	82531	0	0	0	135340	0	0	0	0	0	0	0	4374600	158800	2811700	371940	2160800	388470	1422800	3573700	2335600	122210	0	126380	156350	945150	942170	546770	0	35028	0	41052	38854
B9EK95;A0A286YDF5;Q69ZN7;E9Q390;Q69ZN7-4;A0A286YCZ3;Q69ZN7-2;Q69ZN7-3;Q9ESD7-3;A0A0N4SV63;A0A286YDV5;E9PXU9;Q9ESD7-2;E9QL12;A0A0N4SUJ2;E9Q423;A0A0N4SWG7;A0A0N4SWH3;A0A0N4SUN3;A0A0N4SVX9;Q9ESD7	B9EK95;A0A286YDF5;Q69ZN7;E9Q390;Q69ZN7-4;A0A286YCZ3;Q69ZN7-2		Myoferlin	Myof	tr|B9EK95|B9EK95_MOUSE Myof protein OS=Mus musculus OX=10090 GN=Myof PE=2 SV=1;tr|A0A286YDF5|A0A286YDF5_MOUSE Myoferlin OS=Mus musculus OX=10090 GN=Myof PE=1 SV=1;sp|Q69ZN7|MYOF_MOUSE Myoferlin OS=Mus musculus OX=10090 GN=Myof PE=1 SV=2;tr|E9Q390|E9Q390_MO	21	15	15	15	13.2	13.2	13.2	0	0	0	2573600	1188500	0	0	0	429780	0	0	0	0	0	0	0	10372000	888000	3846600	2245600	7280100	1505600	4845000	29355000	2676600	596330	471500	968530	496600	3063600	3506000	2475800	0	0	0	82676	468040
Q8CGF4;Q8R2V9;Q3V222;A0A286YDI8;Q80U83;G3X972	Q8CGF4;Q8R2V9;Q3V222;A0A286YDI8;Q80U83;G3X972			Sec24c	tr|Q8CGF4|Q8CGF4_MOUSE Sec24 related gene family, member C (S. cerevisiae) OS=Mus musculus OX=10090 GN=Sec24c PE=2 SV=1;tr|Q8R2V9|Q8R2V9_MOUSE Sec24c protein (Fragment) OS=Mus musculus OX=10090 GN=Sec24c PE=2 SV=1;tr|Q3V222|Q3V222_MOUSE Uncharacterized pro	6	2	2	2	2.7	2.7	2.7	0	142060	0	179300	0	0	0	0	0	0	0	0	0	0	0	0	1785500	155160	939770	215520	0	158170	0	0	419830	76793	670140	0	72608	920490	836710	283560	0	65077	0	40091	0
Q5SZ99;A0A286YDR5;B9EKD3	Q5SZ99;A0A286YDR5;B9EKD3			Trim38	tr|Q5SZ99|Q5SZ99_MOUSE Tripartite motif-containing 38 OS=Mus musculus OX=10090 GN=Trim38 PE=1 SV=1;tr|A0A286YDR5|A0A286YDR5_MOUSE Tripartite motif-containing 38 OS=Mus musculus OX=10090 GN=Trim38 PE=1 SV=1;tr|B9EKD3|B9EKD3_MOUSE Tripartite motif-containing	3	1	1	1	2.3	2.3	2.3	0	0	0	0	0	0	0	0	0	0	0	0	0	0	0	0	0	0	0	0	0	0	0	0	0	0	0	0	0	0	0	26296	0	0	0	0	0
Q3TTA2;A0A286YDU0;Q3V090;Q91YX7;E9PYG6	Q3TTA2;A0A286YDU0;Q3V090;Q91YX7;E9PYG6			Rasa1	tr|Q3TTA2|Q3TTA2_MOUSE Uncharacterized protein (Fragment) OS=Mus musculus OX=10090 GN=Rasa1 PE=2 SV=1;tr|A0A286YDU0|A0A286YDU0_MOUSE RAS p21 protein activator 1 (Fragment) OS=Mus musculus OX=10090 GN=Rasa1 PE=1 SV=1;tr|Q3V090|Q3V090_MOUSE Uncharacterized p	5	1	1	1	2.3	2.3	2.3	0	0	0	0	0	0	0	0	0	0	0	0	0	0	0	0	0	0	0	0	0	0	0	0	0	0	385310	0	0	1663300	0	91660	0	0	0	0	0
Q59J78;A0A286YE75;Q3TLI6	Q59J78;A0A286YE75;Q3TLI6		Mimitin, mitochondrial	Ndufaf2	sp|Q59J78|NDUF2_MOUSE NADH dehydrogenase [ubiquinone] 1 alpha subcomplex assembly factor 2 OS=Mus musculus OX=10090 GN=Ndufaf2 PE=1 SV=1;tr|A0A286YE75|A0A286YE75_MOUSE NADH dehydrogenase [ubiquinone] 1 alpha subcomplex assembly factor 2 (Fragment) OS=Mus m	3	1	1	1	10.7	10.7	10.7	0	0	0	132450	0	0	0	0	20704	0	0	0	0	0	0	0	623690	0	0	526360	764340	574570	0	1825400	490640	362420	428320	0	0	289080	669940	401630	0	0	0	33028	0
P62849;A0A286YEB7;Q9D7P1;Q9CY61;Q3TIF8;Q9CQK2;P62849-2;P62849-3;Q9DCA4	P62849;A0A286YEB7;Q9D7P1;Q9CY61;Q3TIF8;Q9CQK2;P62849-2;P62849-3;Q9DCA4		40S ribosomal protein S24	Rps24	sp|P62849|RS24_MOUSE 40S ribosomal protein S24 OS=Mus musculus OX=10090 GN=Rps24 PE=1 SV=1;tr|A0A286YEB7|A0A286YEB7_MOUSE 40S ribosomal protein S24 OS=Mus musculus OX=10090 GN=Rps24 PE=1 SV=1;tr|Q9D7P1|Q9D7P1_MOUSE 40S ribosomal protein S24 OS=Mus musculus	9	3	3	3	28.6	28.6	28.6	94535	1310500	187030	5993500	1415000	0	0	15027	733620	0	13981	0	0	0	10716	0	32060000	2609400	35286000	5609100	27193000	13547000	52242000	48351000	12532000	4423400	12281000	2859800	4002100	11129000	16704000	12508000	74672	270930	211110	635740	253890
Q07076;Q8CCV9;Q922A2;Q8BP75;Q3TJ49;A0A2C9F2D2;Q3UYL7;A0A286YCW4	Q07076;Q8CCV9;Q922A2;Q8BP75;Q3TJ49;A0A2C9F2D2;Q3UYL7		Annexin A7;Annexin	Anxa7	sp|Q07076|ANXA7_MOUSE Annexin A7 OS=Mus musculus OX=10090 GN=Anxa7 PE=1 SV=2;tr|Q8CCV9|Q8CCV9_MOUSE Annexin OS=Mus musculus OX=10090 GN=Anxa7 PE=2 SV=1;tr|Q922A2|Q922A2_MOUSE Annexin OS=Mus musculus OX=10090 GN=Anxa7 PE=2 SV=1;tr|Q8BP75|Q8BP75_MOUSE Annexi	8	4	4	4	10.4	10.4	10.4	110030	408460	32157	2224700	267630	0	0	0	449710	0	0	39231	0	12135	0	38290	9622100	1343900	7693900	1517600	8420200	1336000	9633100	11008000	3683800	1690400	1697900	730620	629450	2725500	6173700	1424700	100380	202340	52552	283100	104970
P83882;A0A2I3BPG9	P83882;A0A2I3BPG9		60S ribosomal protein L36a	Rpl36a	sp|P83882|RL36A_MOUSE 60S ribosomal protein L36a OS=Mus musculus OX=10090 GN=Rpl36a PE=3 SV=2;tr|A0A2I3BPG9|A0A2I3BPG9_MOUSE Ribosomal protein L36A, pseudogene 1 OS=Mus musculus OX=10090 GN=Rpl36a-ps1 PE=3 SV=1	2	1	1	1	8.5	8.5	8.5	536110	2675300	68524	1288900	129150	0	21390	0	462430	26719	9048.4	19631	0	47442	0	0	2203900	473120	3540600	468300	2142300	4551600	0	91434	514270	1216800	0	1735500	827740	0	3989000	1721600	307510	869910	100520	266550	61787
Q6P9J9;A0A2I3BPY8;A0A2I3BPX3;A0A2I3BRD2	Q6P9J9;A0A2I3BPY8;A0A2I3BPX3		Anoctamin-6	Ano6	sp|Q6P9J9|ANO6_MOUSE Anoctamin-6 OS=Mus musculus OX=10090 GN=Ano6 PE=1 SV=1;tr|A0A2I3BPY8|A0A2I3BPY8_MOUSE Anoctamin OS=Mus musculus OX=10090 GN=Ano6 PE=1 SV=1;tr|A0A2I3BPX3|A0A2I3BPX3_MOUSE Anoctamin OS=Mus musculus OX=10090 GN=Ano6 PE=1 SV=1	4	3	3	3	4.7	4.7	4.7	0	0	0	2082000	0	0	0	0	88877	0	0	0	0	0	0	0	1584600	298690	535110	372110	3299200	490970	2061200	8385300	3344400	219380	620410	388990	332820	76718	263120	405260	0	0	0	227350	0
Q9JI11;Q9JI10;Q9CW82;A0A2I3BQE0;Q9JI10-2	Q9JI11;Q9JI10;Q9CW82;A0A2I3BQE0;Q9JI10-2		Serine/threonine-protein kinase 4;Serine/threonine-protein kinase 4 37kDa subunit;Serine/threonine-protein kinase 4 18kDa subunit;Serine/threonine-protein kinase 3;Serine/threonine-protein kinase 3 36kDa subunit;Serine/threonine-protein kinase 3 20kDa subunit	Stk4;Stk3	sp|Q9JI11|STK4_MOUSE Serine/threonine-protein kinase 4 OS=Mus musculus OX=10090 GN=Stk4 PE=1 SV=1;sp|Q9JI10|STK3_MOUSE Serine/threonine-protein kinase 3 OS=Mus musculus OX=10090 GN=Stk3 PE=1 SV=1;tr|Q9CW82|Q9CW82_MOUSE Uncharacterized protein (Fragment) OS	5	1	1	1	2.9	2.9	2.9	0	0	0	0	0	0	0	0	78851	0	0	0	0	0	0	0	0	134110	0	454330	5136800	159050	1649000	4369800	861920	261290	530250	139510	231190	711220	487550	472840	0	0	0	0	0
P62889;A0A2I3BQF4;Q497D7;Q5PR15	P62889;A0A2I3BQF4;Q497D7;Q5PR15		60S ribosomal protein L30	Rpl30	sp|P62889|RL30_MOUSE 60S ribosomal protein L30 OS=Mus musculus OX=10090 GN=Rpl30 PE=1 SV=2;tr|A0A2I3BQF4|A0A2I3BQF4_MOUSE 60S ribosomal protein L30 OS=Mus musculus OX=10090 GN=Rpl30 PE=1 SV=1;tr|Q497D7|Q497D7_MOUSE Rpl30 protein OS=Mus musculus OX=10090 GN	4	4	4	4	50.4	50.4	50.4	859610	1258500	40911	7430500	1896300	0	45466	42787	1489100	77206	60332	89862	32968	18447	45047	0	39112000	5872100	13529000	4996500	46926000	7366300	31616000	20488000	20606000	3926100	15085000	2526500	3733600	19481000	24402000	4124800	365040	337370	206630	790940	327810
Q8K072;A0A2I3BQJ3	Q8K072;A0A2I3BQJ3		Receptor expression-enhancing protein 4	Reep4	sp|Q8K072|REEP4_MOUSE Receptor expression-enhancing protein 4 OS=Mus musculus OX=10090 GN=Reep4 PE=1 SV=1;tr|A0A2I3BQJ3|A0A2I3BQJ3_MOUSE Receptor expression-enhancing protein OS=Mus musculus OX=10090 GN=Reep4 PE=1 SV=1	2	1	1	1	8.6	8.6	8.6	0	0	0	197750	0	0	0	0	145260	0	0	0	0	0	0	0	0	270990	1791000	413260	0	426550	0	0	736430	0	819890	0	232420	792170	0	571030	0	0	0	43629	0
Q3TGF2;H3BLM7;H9H9T1;A0A2I3BR29	Q3TGF2;H3BLM7;H9H9T1;A0A2I3BR29		Protein FAM107B	Fam107b	sp|Q3TGF2|F107B_MOUSE Protein FAM107B OS=Mus musculus OX=10090 GN=Fam107b PE=1 SV=2;tr|H3BLM7|H3BLM7_MOUSE Protein FAM107B OS=Mus musculus OX=10090 GN=Fam107b PE=1 SV=1;tr|H9H9T1|H9H9T1_MOUSE Protein FAM107B OS=Mus musculus OX=10090 GN=Fam107b PE=1 SV=1;tr	4	1	1	1	9.9	9.9	9.9	0	0	0	0	0	0	0	0	0	0	0	0	0	0	0	0	2463300	0	0	0	0	174210	0	0	0	0	0	0	229490	0	0	54611	0	0	0	0	0
P29595;A0A2I3BRG0	P29595;A0A2I3BRG0		NEDD8	Nedd8	sp|P29595|NEDD8_MOUSE NEDD8 OS=Mus musculus OX=10090 GN=Nedd8 PE=1 SV=2;tr|A0A2I3BRG0|A0A2I3BRG0_MOUSE NEDD8 (Fragment) OS=Mus musculus OX=10090 GN=Nedd8 PE=1 SV=1	2	1	1	1	13.6	13.6	13.6	0	0	0	666700	0	0	0	0	91254	0	0	0	0	0	0	0	2978100	292240	3686600	519140	0	438000	0	0	1605900	457480	3081600	118810	301340	0	4048300	710890	0	0	0	115150	0
Q91VM5;A0A2I3BRL8;Q9WV02;A2AFI4;A2AFI3;Q9WV02-2;A0A2I3BQC0	Q91VM5;A0A2I3BRL8;Q9WV02;A2AFI4;A2AFI3;Q9WV02-2		RNA binding motif protein, X-linked-like-1;RNA-binding motif protein, X chromosome;RNA-binding motif protein, X chromosome, N-terminally processed	Rbmxl1;Rbmx	sp|Q91VM5|RMXL1_MOUSE RNA binding motif protein, X-linked-like-1 OS=Mus musculus OX=10090 GN=Rbmxl1 PE=2 SV=1;tr|A0A2I3BRL8|A0A2I3BRL8_MOUSE Predicted gene 7324 OS=Mus musculus OX=10090 GN=Gm7324 PE=4 SV=1;sp|Q9WV02|RBMX_MOUSE RNA-binding motif protein, X	7	3	3	3	9	9	9	53428	214970	0	801720	0	0	0	0	263860	0	0	9367.2	0	0	0	0	8580900	820810	3072600	1204900	6105000	1250800	10387000	3899200	3663100	807020	3752400	372800	712490	4351100	5697300	1068300	47682	100790	0	197040	0
A0A2I3BRS9;Q8BH93	A0A2I3BRS9;Q8BH93		MAPK-interacting and spindle-stabilizing protein-like	Mapk1ip1l	tr|A0A2I3BRS9|A0A2I3BRS9_MOUSE MAPK-interacting and spindle-stabilizing protein-like (Fragment) OS=Mus musculus OX=10090 GN=Mapk1ip1l PE=1 SV=1;sp|Q8BH93|MISSL_MOUSE MAPK-interacting and spindle-stabilizing protein-like OS=Mus musculus OX=10090 GN=Mapk1ip1	2	1	1	1	18	18	18	0	354800	0	958980	0	0	101650	21417	0	0	0	38577	44729	0	0	0	3728200	644680	2233300	576250	4424400	860460	1607900	0	1858500	909710	1764900	0	794110	2110200	0	0	0	221370	0	152180	0
Q8R0W0;A0A2I3BRT4	Q8R0W0;A0A2I3BRT4		Epiplakin	Eppk1	sp|Q8R0W0|EPIPL_MOUSE Epiplakin OS=Mus musculus OX=10090 GN=Eppk1 PE=1 SV=2;tr|A0A2I3BRT4|A0A2I3BRT4_MOUSE Epiplakin OS=Mus musculus OX=10090 GN=Eppk1 PE=1 SV=1	2	3	2	2	1	0.4	0.4	0	308500	57167	1050200	164490	0	0	0	181320	0	0	0	0	0	0	0	0	0	6062600	1055300	2384000	2262800	0	2910800	0	782610	0	0	0	4267600	2240300	831340	0	170330	106380	173530	82301
Q6PIP5;A0A2K6EDK3;Q8BJK0	Q6PIP5;A0A2K6EDK3;Q8BJK0		NudC domain-containing protein 1	Nudcd1	sp|Q6PIP5|NUDC1_MOUSE NudC domain-containing protein 1 OS=Mus musculus OX=10090 GN=Nudcd1 PE=1 SV=2;tr|A0A2K6EDK3|A0A2K6EDK3_MOUSE NudC domain-containing protein 1 OS=Mus musculus OX=10090 GN=Nudcd1 PE=1 SV=1;tr|Q8BJK0|Q8BJK0_MOUSE Uncharacterized protein	3	2	2	2	4.5	4.5	4.5	0	0	0	0	0	0	0	0	0	0	0	0	0	0	0	0	0	29270	0	0	1466300	0	0	710540	410830	72646	0	0	106430	0	0	0	0	0	0	0	0
P58771;E9Q452;E9Q454;F8WID5;E9Q456;G5E8R2;G5E8R1;E9Q455;A0A2R2Y2P8;B7ZNL3;E9Q448;Q8BP43;Q8BSH3;P58771-2;G5E8R0;E9Q450;E9Q453	P58771;E9Q452;E9Q454;F8WID5;E9Q456;G5E8R2;G5E8R1;E9Q455;A0A2R2Y2P8;B7ZNL3;E9Q448;Q8BP43;Q8BSH3;P58771-2;G5E8R0;E9Q450;E9Q453		Tropomyosin alpha-1 chain	Tpm1	sp|P58771|TPM1_MOUSE Tropomyosin alpha-1 chain OS=Mus musculus OX=10090 GN=Tpm1 PE=1 SV=1;tr|E9Q452|E9Q452_MOUSE Tropomyosin alpha-1 chain OS=Mus musculus OX=10090 GN=Tpm1 PE=1 SV=1;tr|E9Q454|E9Q454_MOUSE Tropomyosin alpha-1 chain OS=Mus musculus OX=10090	17	4	1	1	8.8	3.5	3.5	126340	127370	0	0	0	0	0	11939	0	0	0	0	0	0	0	0	0	0	7380100	2016200	0	0	10874000	0	0	0	0	918420	0	0	4313200	1955000	116510	73527	0	0	0
Q4KMM3;E9Q0A7;Q4KMM3-4;A0A2R8VHF5;A0A2R8VHT3;B1H3M0;Q4KMM3-3;Q4KMM3-2	Q4KMM3;E9Q0A7;Q4KMM3-4;A0A2R8VHF5;A0A2R8VHT3;B1H3M0;Q4KMM3-3;Q4KMM3-2		Oxidation resistance protein 1	Oxr1	sp|Q4KMM3|OXR1_MOUSE Oxidation resistance protein 1 OS=Mus musculus OX=10090 GN=Oxr1 PE=1 SV=3;tr|E9Q0A7|E9Q0A7_MOUSE Oxidation resistance protein 1 OS=Mus musculus OX=10090 GN=Oxr1 PE=1 SV=1;sp|Q4KMM3-4|OXR1_MOUSE Isoform 4 of Oxidation resistance protein	8	1	1	1	3	3	3	0	0	0	482520	0	0	0	0	0	0	0	0	0	0	0	0	1385800	318250	1777500	166320	1815800	237250	0	1622100	1126000	238210	963260	0	144050	981340	1005100	0	0	0	0	77195	0
Q99P88;Q3UL43;A0A2R8VHH1;Q80X48;Q6ZQ45;Q8BKJ0;Q8BLM6;Q8BLF5;Q8BUA6	Q99P88;Q3UL43;A0A2R8VHH1;Q80X48;Q6ZQ45;Q8BKJ0;Q8BLM6;Q8BLF5;Q8BUA6		Nuclear pore complex protein Nup155	Nup155	sp|Q99P88|NU155_MOUSE Nuclear pore complex protein Nup155 OS=Mus musculus OX=10090 GN=Nup155 PE=1 SV=1;tr|Q3UL43|Q3UL43_MOUSE Uncharacterized protein OS=Mus musculus OX=10090 GN=Nup155 PE=2 SV=1;tr|A0A2R8VHH1|A0A2R8VHH1_MOUSE Nuclear pore complex protein N	9	4	4	4	5.7	5.7	5.7	0	0	0	0	0	0	0	0	0	0	0	0	0	0	0	0	1412800	295420	2234800	569050	5004000	0	1670700	823280	1203000	128380	362510	131390	203170	441380	458570	285600	0	0	0	0	0
Q99J72;Q99J72-3;A0A2R8VHT8;A0A2R8VKS7;H3BJJ6;H3BJD1;Q3TI69;Q3U5C5;B5T0I9;E9QMH1;Q99J72-4;Q99J72-2	Q99J72;Q99J72-3;A0A2R8VHT8;A0A2R8VKS7;H3BJJ6;H3BJD1;Q3TI69;Q3U5C5;B5T0I9;E9QMH1;Q99J72-4;Q99J72-2		DNA dC->dU-editing enzyme APOBEC-3	Apobec3	sp|Q99J72|ABEC3_MOUSE DNA dC->dU-editing enzyme APOBEC-3 OS=Mus musculus OX=10090 GN=Apobec3 PE=1 SV=3;sp|Q99J72-3|ABEC3_MOUSE Isoform 3 of DNA dC->dU-editing enzyme APOBEC-3 OS=Mus musculus OX=10090 GN=Apobec3;tr|A0A2R8VHT8|A0A2R8VHT8_MOUSE DNA dC->dU-edi	12	1	1	1	3.9	3.9	3.9	0	0	0	0	0	0	0	0	0	0	0	0	0	0	0	0	0	0	1127000	294480	723040	567410	0	2352000	0	0	726260	64050	149790	515580	644070	468500	0	0	0	0	0
P23591;A0A2R8W6P6;A0A2R8VI39;A0A2R8VKL9;A0A2R8VHD0;A0A2R8W6N0	P23591;A0A2R8W6P6;A0A2R8VI39;A0A2R8VKL9;A0A2R8VHD0		GDP-L-fucose synthase	Tsta3	sp|P23591|FCL_MOUSE GDP-L-fucose synthase OS=Mus musculus OX=10090 GN=Tsta3 PE=1 SV=3;tr|A0A2R8W6P6|A0A2R8W6P6_MOUSE GDP-L-fucose synthase OS=Mus musculus OX=10090 GN=Tsta3 PE=1 SV=1;tr|A0A2R8VI39|A0A2R8VI39_MOUSE GDP-L-fucose synthase OS=Mus musculus OX=1	6	3	3	3	15.3	15.3	15.3	0	0	0	394830	258950	0	0	0	189420	0	0	0	0	0	0	0	4980500	736200	6258400	922790	5221600	595710	2784300	6502900	3489600	575110	1570500	190850	566770	2112600	4202200	841860	0	0	0	127640	96477
Q8BWW4;A0A2R8W6Y5;Q3UT02;A0A2R8VKL5;E9Q066;G3X9Q6	Q8BWW4;A0A2R8W6Y5;Q3UT02;A0A2R8VKL5;E9Q066;G3X9Q6		La-related protein 4	Larp4	sp|Q8BWW4|LARP4_MOUSE La-related protein 4 OS=Mus musculus OX=10090 GN=Larp4 PE=1 SV=2;tr|A0A2R8W6Y5|A0A2R8W6Y5_MOUSE La-related protein 4 OS=Mus musculus OX=10090 GN=Larp4 PE=1 SV=1;tr|Q3UT02|Q3UT02_MOUSE HTH La-type RNA-binding domain-containing protein	6	1	1	1	2.4	2.4	2.4	0	0	0	0	0	0	0	0	0	0	0	0	0	0	0	0	0	0	0	0	0	0	0	0	0	0	0	0	0	0	0	0	0	0	0	0	0
Q8CGR7;A0A2R8W6J9;Q8R093	Q8CGR7;A0A2R8W6J9;Q8R093		Uridine phosphorylase 2;Uridine phosphorylase	Upp2	sp|Q8CGR7|UPP2_MOUSE Uridine phosphorylase 2 OS=Mus musculus OX=10090 GN=Upp2 PE=2 SV=1;tr|A0A2R8W6J9|A0A2R8W6J9_MOUSE Uridine phosphorylase OS=Mus musculus OX=10090 GN=Upp2 PE=1 SV=1;tr|Q8R093|Q8R093_MOUSE Uridine phosphorylase OS=Mus musculus OX=10090 GN	3	1	1	1	3.1	3.1	3.1	0	0	0	0	169030	0	0	0	0	0	0	0	0	0	0	0	2542500	139520	0	193540	3053600	175900	0	136110	0	0	0	0	204630	0	302210	94897	0	0	0	0	0
P62878;A0A2R8W6R3	P62878;A0A2R8W6R3		E3 ubiquitin-protein ligase RBX1;E3 ubiquitin-protein ligase RBX1, N-terminally processed	Rbx1	sp|P62878|RBX1_MOUSE E3 ubiquitin-protein ligase RBX1 OS=Mus musculus OX=10090 GN=Rbx1 PE=1 SV=1;tr|A0A2R8W6R3|A0A2R8W6R3_MOUSE E3 ubiquitin-protein ligase RBX1 OS=Mus musculus OX=10090 GN=Rbx1 PE=1 SV=1	2	1	1	1	16.7	16.7	16.7	0	0	0	1125000	0	0	0	0	178210	0	0	0	0	0	0	0	3562500	1152100	2880300	1333400	2946700	964230	0	5921600	1532300	778700	64103	0	935230	0	2000100	1296200	0	0	0	197070	0
P15331;G5E846;A0A2R8W6R6;G3X981;P15331-3;P15331-2	P15331;G5E846;A0A2R8W6R6;G3X981;P15331-3;P15331-2		Peripherin	Prph	sp|P15331|PERI_MOUSE Peripherin OS=Mus musculus OX=10090 GN=Prph PE=1 SV=2;tr|G5E846|G5E846_MOUSE Peripherin OS=Mus musculus OX=10090 GN=Prph PE=3 SV=1;tr|A0A2R8W6R6|A0A2R8W6R6_MOUSE Peripherin OS=Mus musculus OX=10090 GN=Prph PE=1 SV=1;tr|G3X981|G3X981_MO	6	4	1	1	10.1	4	4	0	0	0	0	0	0	0	0	0	0	0	0	0	0	0	0	0	0	0	0	0	0	0	0	0	0	0	0	0	0	0	0	0	0	0	0	0
Q3TBT3;Q3TBT3-2;A0A2U8RP79;Q3TBT3-3;A0A494BBL9	Q3TBT3;Q3TBT3-2;A0A2U8RP79;Q3TBT3-3;A0A494BBL9		Stimulator of interferon genes protein	Tmem173	sp|Q3TBT3|STING_MOUSE Stimulator of interferon genes protein OS=Mus musculus OX=10090 GN=Sting1 PE=1 SV=2;sp|Q3TBT3-2|STING_MOUSE Isoform 2 of Stimulator of interferon genes protein OS=Mus musculus OX=10090 GN=Sting1;tr|A0A2U8RP79|A0A2U8RP79_MOUSE STING-be	5	4	4	4	15.9	15.9	15.9	0	98793	0	166530	0	0	0	0	19240	0	0	0	0	0	0	0	994470	391390	7423700	0	333360	287980	587300	4899100	238150	347070	2967800	0	25902	1065100	4048600	64798	0	53289	0	26379	0
A0A2X0SZ45;Q91Z67;A0A087WSQ1;A0A087WNM1	A0A2X0SZ45;Q91Z67;A0A087WSQ1;A0A087WNM1		SLIT-ROBO Rho GTPase-activating protein 2	Srgap2	tr|A0A2X0SZ45|A0A2X0SZ45_MOUSE SRGAP2 (Fragment) OS=Mus musculus OX=10090 GN=SRGAP2 PE=4 SV=1;sp|Q91Z67|SRGP2_MOUSE SLIT-ROBO Rho GTPase-activating protein 2 OS=Mus musculus OX=10090 GN=Srgap2 PE=1 SV=2;tr|A0A087WSQ1|A0A087WSQ1_MOUSE SLIT-ROBO Rho GTPase-a	4	2	2	2	3.4	3.4	3.4	0	0	0	612050	210500	0	0	10356	119680	0	0	0	0	0	0	0	2521100	366500	1222700	591680	1901300	0	0	4323900	0	47650	0	43340	204590	0	0	358780	0	0	0	129400	91055
A0A2Z4SZ50	A0A2Z4SZ50				tr|A0A2Z4SZ50|A0A2Z4SZ50_MOUSE MHC class II antigen K (Fragment) OS=Mus musculus OX=10090 GN=H2-K1 PE=4 SV=1	1	1	1	1	15.9	15.9	15.9	0	0	0	0	0	0	0	0	0	0	0	0	0	0	0	0	0	0	462780	122220	0	0	0	1454800	237740	0	0	36418	0	149590	282140	0	0	0	0	0	0
P17095;Q3TE85;A0A338P6F6	P17095;Q3TE85;A0A338P6F6		High mobility group protein HMG-I/HMG-Y	Hmga1	sp|P17095|HMGA1_MOUSE High mobility group protein HMG-I/HMG-Y OS=Mus musculus OX=10090 GN=Hmga1 PE=1 SV=4;tr|Q3TE85|Q3TE85_MOUSE High mobility group protein HMG-I/HMG-Y OS=Mus musculus OX=10090 GN=Hmga1 PE=1 SV=1;tr|A0A338P6F6|A0A338P6F6_MOUSE High mobilit	3	2	2	2	15	15	15	0	83056	13817	837080	0	0	0	0	89730	0	0	0	0	0	0	0	3913400	243290	2759100	322720	4359800	382190	4732000	8448200	1663600	255420	0	99631	264140	2606100	5686500	762050	0	72259	39784	74413	0
P68037;A0A338P786;A0A338P7E5;A0A338P702;Q3TIH9	P68037;A0A338P786;A0A338P7E5;A0A338P702;Q3TIH9		Ubiquitin-conjugating enzyme E2 L3	Ube2l3	sp|P68037|UB2L3_MOUSE Ubiquitin-conjugating enzyme E2 L3 OS=Mus musculus OX=10090 GN=Ube2l3 PE=1 SV=1;tr|A0A338P786|A0A338P786_MOUSE Ubiquitin-conjugating enzyme E2 L3 (Fragment) OS=Mus musculus OX=10090 GN=Ube2l3 PE=1 SV=1;tr|A0A338P7E5|A0A338P7E5_MOUSE U	5	4	4	4	46.1	46.1	46.1	144250	2510400	334030	4670000	109890	13996	117310	73161	1297700	58671	0	108870	0	0	72066	0	14286000	2272200	28510000	6852400	20816000	5570400	55536000	29321000	15568000	4232900	19653000	1235900	3740600	11456000	18363000	4998300	70086	608700	208950	454800	24499
A0A345IT93;P10404;Q811N6;Q80SV3;A0A0A0U6W1;A0A0A0UCD5;A0A0A0UEG7;Q61877;Q80SW4;Q61876;A0A345IT91;Q811M8;Q811N1;A0A0A0U847;B6DYU5;Q64262;Q80SV2;Q811N2	A0A345IT93;P10404;Q811N6;Q80SV3;A0A0A0U6W1;A0A0A0UCD5;A0A0A0UEG7;Q61877;Q80SW4;Q61876;A0A345IT91;Q811M8		MLV-related proviral Env polyprotein;Surface protein;Transmembrane protein	env	tr|A0A345IT93|A0A345IT93_MOUSE Envelope polyprotein (Fragment) OS=Mus musculus OX=10090 GN=env PE=4 SV=1;sp|P10404|ENV1_MOUSE MLV-related proviral Env polyprotein OS=Mus musculus OX=10090 PE=1 SV=3;tr|Q811N6|Q811N6_MOUSE Envelope polyprotein OS=Mus musculu	18	5	5	3	13.8	13.8	10	7232800	110790	253430	0	6276600	207410	382190	56114	64351	171240	26469	43590	125610	173530	29316	0	441770	0	0	57634	384590	0	0	1007800	0	0	0	28535	0	0	0	0	3699600	36096	194980	0	4284000
P18608;A0A3B2W3M7;Q8CEW1	P18608;A0A3B2W3M7;Q8CEW1		Non-histone chromosomal protein HMG-14	Hmgn1	sp|P18608|HMGN1_MOUSE Non-histone chromosomal protein HMG-14 OS=Mus musculus OX=10090 GN=Hmgn1 PE=1 SV=2;tr|A0A3B2W3M7|A0A3B2W3M7_MOUSE Non-histone chromosomal protein HMG-14 OS=Mus musculus OX=10090 GN=Hmgn1 PE=1 SV=1;tr|Q8CEW1|Q8CEW1_MOUSE Uncharacterize	3	1	1	1	31.2	31.2	31.2	0	326120	0	1626000	0	0	0	0	220180	0	0	0	0	0	0	0	3040600	758360	1853400	702670	1796100	773850	0	1853800	1070700	54334	0	0	0	900150	658540	586550	0	177710	0	290520	0
Q91VH6;A0A3B2W7C9;A0A3B2W4G7;A0A3B2WCC1;A0A3B2W4I2;A0A3F2YNL8;Q3TWT2	Q91VH6;A0A3B2W7C9;A0A3B2W4G7;A0A3B2WCC1;A0A3B2W4I2;A0A3F2YNL8;Q3TWT2		Protein MEMO1	Memo1	sp|Q91VH6|MEMO1_MOUSE Protein MEMO1 OS=Mus musculus OX=10090 GN=Memo1 PE=1 SV=1;tr|A0A3B2W7C9|A0A3B2W7C9_MOUSE Protein MEMO1 OS=Mus musculus OX=10090 GN=Memo1 PE=1 SV=1;tr|A0A3B2W4G7|A0A3B2W4G7_MOUSE Protein MEMO1 OS=Mus musculus OX=10090 GN=Memo1 PE=1 SV=	7	2	2	2	17.5	17.5	17.5	0	143100	0	250860	0	0	0	0	0	24730	0	0	0	0	0	0	4296900	0	1251700	0	7121800	806840	0	2034400	0	153430	1160900	0	289190	761380	6868800	0	0	51242	0	64295	0
Q9JK23;A0A3B2WB82;A0A3B2W3V4	Q9JK23;A0A3B2WB82;A0A3B2W3V4		Proteasome assembly chaperone 1	Psmg1	sp|Q9JK23|PSMG1_MOUSE Proteasome assembly chaperone 1 OS=Mus musculus OX=10090 GN=Psmg1 PE=1 SV=1;tr|A0A3B2WB82|A0A3B2WB82_MOUSE Proteasome assembly chaperone 1 OS=Mus musculus OX=10090 GN=Psmg1 PE=1 SV=1;tr|A0A3B2W3V4|A0A3B2W3V4_MOUSE Proteasome assembly	3	2	2	2	8.3	8.3	8.3	0	0	0	125660	28515	0	0	0	59615	0	0	0	0	0	0	0	1674300	291870	432540	303180	1871500	211260	1717600	1973200	239800	208240	0	117980	53696	737190	0	463690	0	0	0	34051	21724
Q9Z0U1;A0A3B2WBH9;A0A3B2WCN9	Q9Z0U1;A0A3B2WBH9;A0A3B2WCN9		Tight junction protein ZO-2	Tjp2	sp|Q9Z0U1|ZO2_MOUSE Tight junction protein ZO-2 OS=Mus musculus OX=10090 GN=Tjp2 PE=1 SV=2;tr|A0A3B2WBH9|A0A3B2WBH9_MOUSE Tight junction protein ZO-2 OS=Mus musculus OX=10090 GN=Tjp2 PE=1 SV=1;tr|A0A3B2WCN9|A0A3B2WCN9_MOUSE Tight junction protein ZO-2 OS=M	3	1	1	1	2.8	2.8	2.8	0	0	0	0	0	0	0	0	0	0	0	0	0	0	0	0	0	53360	0	174510	1190800	0	0	0	0	0	0	0	0	0	0	0	0	0	0	0	0
A0A3B2WBL1;Q5XJF6;P53026;A0A3B2WDD2;Q3U561;A0A3B2W824;Q99JL6;A0A3B2W820;A0A3B2WCA5;D6RE43	A0A3B2WBL1;Q5XJF6;P53026;A0A3B2WDD2;Q3U561;A0A3B2W824;Q99JL6		Ribosomal protein;60S ribosomal protein L10a	Rpl10a	tr|A0A3B2WBL1|A0A3B2WBL1_MOUSE Ribosomal protein OS=Mus musculus OX=10090 GN=Rpl10a PE=1 SV=1;tr|Q5XJF6|Q5XJF6_MOUSE Ribosomal protein OS=Mus musculus OX=10090 GN=Rpl10a PE=1 SV=1;sp|P53026|RL10A_MOUSE 60S ribosomal protein L10a OS=Mus musculus OX=10090 GN	10	9	9	9	44.4	44.4	44.4	1507300	3641200	509040	21239000	3784400	40073	82631	87814	2472400	142120	43685	115180	0	47534	20325	45730	37588000	6126800	30785000	7199300	48298000	8813800	75173000	69642000	11763000	2960200	13138000	1635400	5428900	13581000	21016000	8991500	400530	703720	279990	625040	454280
Q3U0V1;A0A3B2WCD8;Q9R1J3;A0A3B2W465	Q3U0V1;A0A3B2WCD8		Far upstream element-binding protein 2	Khsrp	sp|Q3U0V1|FUBP2_MOUSE Far upstream element-binding protein 2 OS=Mus musculus OX=10090 GN=Khsrp PE=1 SV=2;tr|A0A3B2WCD8|A0A3B2WCD8_MOUSE Far upstream element-binding protein 2 OS=Mus musculus OX=10090 GN=Khsrp PE=1 SV=1	4	13	13	13	40.4	40.4	40.4	180540	1978700	327360	7724300	33736	293770	0	59363	857370	0	110270	168010	46499	100430	51222	0	24572000	4258100	18939000	3615200	21069000	3619300	15060000	20967000	20695000	4445500	7923200	1426100	3313600	8879000	12015000	4143300	132620	518740	293100	440230	25670
Q9CT10;A0A3B2WCL5	Q9CT10;A0A3B2WCL5		Ran-binding protein 3	Ranbp3	sp|Q9CT10|RANB3_MOUSE Ran-binding protein 3 OS=Mus musculus OX=10090 GN=Ranbp3 PE=1 SV=2;tr|A0A3B2WCL5|A0A3B2WCL5_MOUSE Ran-binding protein 3 OS=Mus musculus OX=10090 GN=Ranbp3 PE=1 SV=1	2	1	1	1	9.8	9.8	9.8	0	0	0	723080	0	0	0	0	0	0	0	0	0	0	0	0	2632300	1277500	2721900	0	3172700	0	0	0	0	0	2595900	217950	1324900	1718400	2106700	422480	0	0	0	99387	0
A0A3B2WD93;Q9CWG8-2;Q9CWG8	A0A3B2WD93;Q9CWG8-2;Q9CWG8		NADH dehydrogenase [ubiquinone] complex I, assembly factor 7	Ndufaf7	tr|A0A3B2WD93|A0A3B2WD93_MOUSE Protein arginine methyltransferase NDUFAF7 (Fragment) OS=Mus musculus OX=10090 GN=Ndufaf7 PE=1 SV=1;sp|Q9CWG8-2|NDUF7_MOUSE Isoform 2 of Protein arginine methyltransferase NDUFAF7, mitochondrial OS=Mus musculus OX=10090 GN=Nd	3	1	1	1	4.5	4.5	4.5	0	0	0	0	0	0	0	0	0	0	0	0	0	0	0	0	0	0	381690	0	0	0	306530	0	186730	0	0	0	0	0	0	0	0	0	0	0	0
Q8VDD8;A0A3B2WDA2	Q8VDD8;A0A3B2WDA2		WAS protein family homolog 1	Wash1	sp|Q8VDD8|WASH1_MOUSE WASH complex subunit 1 OS=Mus musculus OX=10090 GN=Washc1 PE=1 SV=1;tr|A0A3B2WDA2|A0A3B2WDA2_MOUSE WASH complex subunit 1 (Fragment) OS=Mus musculus OX=10090 GN=Washc1 PE=1 SV=1	2	1	1	1	4.2	4.2	4.2	0	34441	0	133130	0	0	0	0	51628	0	0	0	0	0	0	0	600580	91217	1172800	223640	533470	227700	0	683440	450250	175820	485540	92427	113760	432540	707430	217710	0	24197	0	27086	0
O08539;O08539-2;A0A3Q4EBK4;Q6P1B9	O08539;O08539-2;A0A3Q4EBK4;Q6P1B9		Myc box-dependent-interacting protein 1	Bin1	sp|O08539|BIN1_MOUSE Myc box-dependent-interacting protein 1 OS=Mus musculus OX=10090 GN=Bin1 PE=1 SV=1;sp|O08539-2|BIN1_MOUSE Isoform 2 of Myc box-dependent-interacting protein 1 OS=Mus musculus OX=10090 GN=Bin1;tr|A0A3Q4EBK4|A0A3Q4EBK4_MOUSE Myc box-depe	4	3	3	3	8	8	8	0	54274	25784	639300	0	0	0	0	98856	0	0	0	0	0	0	0	888820	311830	2644600	775470	1590900	549100	3284600	4102000	1265300	220700	486510	80360	290170	845040	1458200	312430	0	49478	62608	61905	0
Q9DBC3;A0A3Q4EGE1;A0A3Q4EBV9;A0A3Q4EHZ1	Q9DBC3;A0A3Q4EGE1;A0A3Q4EBV9;A0A3Q4EHZ1		Cap-specific mRNA (nucleoside-2-O-)-methyltransferase 1	Cmtr1	sp|Q9DBC3|CMTR1_MOUSE Cap-specific mRNA (nucleoside-2-O-)-methyltransferase 1 OS=Mus musculus OX=10090 GN=Cmtr1 PE=1 SV=1;tr|A0A3Q4EGE1|A0A3Q4EGE1_MOUSE Cap-specific mRNA (nucleoside-2-O-)-methyltransferase 1 (Fragment) OS=Mus musculus OX=10090 GN=Cmtr1	4	1	1	1	4.4	4.4	4.4	0	0	0	640750	0	0	0	0	0	0	0	0	0	0	0	0	1214500	378510	2053200	1016300	2831700	0	0	0	786730	0	1673300	253330	0	1005900	1302800	928340	0	0	0	109700	0
Q8JZY2;A0A3Q4EGT0;A0A3Q4EII3;A0A3Q4EC50;A0A3Q4EHW7;Q3UTM6;A0A3Q4EHG2	Q8JZY2;A0A3Q4EGT0;A0A3Q4EII3;A0A3Q4EC50;A0A3Q4EHW7;Q3UTM6;A0A3Q4EHG2		COMM domain-containing protein 10	Commd10	sp|Q8JZY2|COMDA_MOUSE COMM domain-containing protein 10 OS=Mus musculus OX=10090 GN=Commd10 PE=1 SV=1;tr|A0A3Q4EGT0|A0A3Q4EGT0_MOUSE COMM domain-containing protein 10 OS=Mus musculus OX=10090 GN=Commd10 PE=4 SV=1;tr|A0A3Q4EII3|A0A3Q4EII3_MOUSE COMM domain-	7	1	1	1	7.4	7.4	7.4	0	0	0	0	0	0	0	0	0	0	0	0	0	0	0	0	433070	77307	0	164100	510930	0	0	0	0	0	353660	62501	81588	346090	392130	0	0	0	0	0	0
Q9D5T2;Q80W38;A0A3Q4EGB9	Q9D5T2;Q80W38;A0A3Q4EGB9			4921524L21Rik	tr|Q9D5T2|Q9D5T2_MOUSE RIKEN cDNA 4921524L21 gene OS=Mus musculus OX=10090 GN=4921524L21Rik PE=2 SV=1;tr|Q80W38|Q80W38_MOUSE 4921524L21Rik protein OS=Mus musculus OX=10090 GN=4921524L21Rik PE=2 SV=1;tr|A0A3Q4EGB9|A0A3Q4EGB9_MOUSE RIKEN cDNA 4921524L21 gene	3	1	1	1	2.3	2.3	2.3	0	0	0	0	0	0	0	0	0	0	0	0	0	0	0	0	46919	619610	0	0	0	637510	0	0	0	489450	0	75127	0	0	0	631910	0	0	0	0	0
P54276;A0A3Q4EGF1	P54276;A0A3Q4EGF1		DNA mismatch repair protein Msh6	Msh6	sp|P54276|MSH6_MOUSE DNA mismatch repair protein Msh6 OS=Mus musculus OX=10090 GN=Msh6 PE=1 SV=3;tr|A0A3Q4EGF1|A0A3Q4EGF1_MOUSE DNA mismatch repair protein Msh6 (Fragment) OS=Mus musculus OX=10090 GN=Msh6 PE=1 SV=1	2	1	1	1	1.6	1.6	1.6	0	0	0	0	0	0	0	0	0	0	0	0	0	0	0	0	0	0	0	0	0	76841	918530	0	0	0	0	0	0	0	0	0	0	0	0	0	0
Q8BL97;A0A3Q4EH04;A0A3Q4L335;A0A3Q4L393;Q8BL97-3;Q8BL97-4;Q8BL97-2	Q8BL97;A0A3Q4EH04;A0A3Q4L335;A0A3Q4L393;Q8BL97-3;Q8BL97-4;Q8BL97-2		Serine/arginine-rich splicing factor 7	Srsf7	sp|Q8BL97|SRSF7_MOUSE Serine/arginine-rich splicing factor 7 OS=Mus musculus OX=10090 GN=Srsf7 PE=1 SV=1;tr|A0A3Q4EH04|A0A3Q4EH04_MOUSE Serine/arginine-rich-splicing factor 7 OS=Mus musculus OX=10090 GN=Srsf7 PE=4 SV=1;tr|A0A3Q4L335|A0A3Q4L335_MOUSE Serine	7	3	2	2	12.4	12.4	12.4	0	525680	0	1624600	303010	0	0	0	435070	0	0	0	0	0	0	0	2536600	814850	3441200	832130	2358300	2299000	3609600	11073000	1887400	1262100	5855400	260230	615720	3727600	2425000	1397600	0	345460	0	336160	162260
P60334;A0A3Q4L374;A0A3Q4EH84;A0A3Q4L347	P60334;A0A3Q4L374;A0A3Q4EH84;A0A3Q4L347		Cysteine dioxygenase type 1	Cdo1	sp|P60334|CDO1_MOUSE Cysteine dioxygenase type 1 OS=Mus musculus OX=10090 GN=Cdo1 PE=1 SV=1;tr|A0A3Q4L374|A0A3Q4L374_MOUSE Cysteine dioxygenase OS=Mus musculus OX=10090 GN=Cdo1 PE=3 SV=1;tr|A0A3Q4EH84|A0A3Q4EH84_MOUSE Cysteine dioxygenase OS=Mus musculus O	4	1	1	1	3.5	3.5	3.5	1361300	0	0	1557000	2048400	0	0	49373	367830	0	54817	181360	51416	35546	0	0	4286400	797500	3769600	1010900	7166300	824710	1928300	6836800	4062600	667360	2266300	301030	808020	2384000	2770600	1272000	1433200	0	0	281420	930280
Q6ZQL4;A0A3Q4EHN7;Q68FC6;A0A3Q4EGD3	Q6ZQL4;A0A3Q4EHN7;Q68FC6		WD repeat-containing protein 43	Wdr43	sp|Q6ZQL4|WDR43_MOUSE WD repeat-containing protein 43 OS=Mus musculus OX=10090 GN=Wdr43 PE=1 SV=2;tr|A0A3Q4EHN7|A0A3Q4EHN7_MOUSE WD repeat-containing protein 43 OS=Mus musculus OX=10090 GN=Wdr43 PE=1 SV=1;tr|Q68FC6|Q68FC6_MOUSE Wrd43 protein (Fragment) OS=	4	3	3	3	7.7	7.7	7.7	0	0	0	501580	188970	0	0	0	139340	0	0	0	0	0	0	0	4348700	304490	629230	348000	5695500	350240	0	5863000	795690	58865	1527400	0	328560	812170	1454200	496580	0	0	0	78312	75502
P35293;A0A3Q4EI12;Q8CEH2;A0A452J8C1	P35293;A0A3Q4EI12;Q8CEH2		Ras-related protein Rab-18	Rab18	sp|P35293|RAB18_MOUSE Ras-related protein Rab-18 OS=Mus musculus OX=10090 GN=Rab18 PE=1 SV=2;tr|A0A3Q4EI12|A0A3Q4EI12_MOUSE Ras-related protein Rab-18 OS=Mus musculus OX=10090 GN=Rab18 PE=1 SV=1;tr|Q8CEH2|Q8CEH2_MOUSE Uncharacterized protein (Fragment) OS=	4	3	3	3	21.4	21.4	21.4	0	0	0	0	71362	0	0	0	126210	0	0	19471	0	0	0	0	1315300	659730	5253600	901830	1714800	546560	2366600	5189500	805190	536930	1731300	365420	256020	893860	1778000	318890	0	0	0	0	41541
Q9D0D3;A0A3Q4L2Q3	Q9D0D3;A0A3Q4L2Q3		Poly(A) RNA polymerase, mitochondrial	Mtpap	sp|Q9D0D3|PAPD1_MOUSE Poly(A) RNA polymerase, mitochondrial OS=Mus musculus OX=10090 GN=Mtpap PE=1 SV=1;tr|A0A3Q4L2Q3|A0A3Q4L2Q3_MOUSE Poly(A) RNA polymerase, mitochondrial (Fragment) OS=Mus musculus OX=10090 GN=Mtpap PE=1 SV=1	2	1	1	1	3.6	3.6	3.6	0	0	0	0	146790	0	0	0	59310	0	0	0	0	0	0	0	0	218380	0	315130	1693300	311360	1221200	2649600	0	210220	1145500	122830	206140	1185500	1373300	261210	0	0	0	0	59777
A0A3Q4L389	A0A3Q4L389				tr|A0A3Q4L389|A0A3Q4L389_MOUSE Vomeronasal 2, receptor 115 OS=Mus musculus OX=10090 GN=Vmn2r115 PE=4 SV=1	1	1	1	1	4	4	4	0	0	0	241100	384610	0	0	0	43164	0	0	0	0	0	0	0	0	315820	0	0	3325100	668900	0	0	0	755230	2481100	0	113190	0	2199000	0	0	0	0	81158	162490
P04370;P04370-6;P04370-5;P04370-10;P04370-8;Q09J72;A0A498WGS3;A0A411P8U6;P04370-14;P04370-13;P04370-7;P04370-11;P04370-9;P04370-4;P04370-2	P04370;P04370-6;P04370-5;P04370-10;P04370-8;Q09J72;A0A498WGS3;A0A411P8U6;P04370-14;P04370-13;P04370-7;P04370-11;P04370-9;P04370-4;P04370-2		Myelin basic protein	Mbp	sp|P04370|MBP_MOUSE Myelin basic protein OS=Mus musculus OX=10090 GN=Mbp PE=1 SV=2;sp|P04370-6|MBP_MOUSE Isoform 6 of Myelin basic protein OS=Mus musculus OX=10090 GN=Mbp;sp|P04370-5|MBP_MOUSE Isoform 5 of Myelin basic protein OS=Mus musculus OX=10090 GN=M	15	3	3	3	9.6	9.6	9.6	638800	101650	16762000	27950	101470	0	82413	0	0	0	0	0	0	0	0	0	0	0	0	0	0	0	902740	0	50460	0	0	53671	0	0	0	0	11360	6403.6	15944000	883.33	2667.9
Q8K4Q8;A0A452J8C7	Q8K4Q8;A0A452J8C7		Collectin-12	Colec12	sp|Q8K4Q8|COL12_MOUSE Collectin-12 OS=Mus musculus OX=10090 GN=Colec12 PE=1 SV=1;tr|A0A452J8C7|A0A452J8C7_MOUSE Collectin-12 OS=Mus musculus OX=10090 GN=Colec12 PE=1 SV=1	2	3	3	3	6.1	6.1	6.1	0	126380	0	147480	143650	0	27063	0	115460	258320	0	11730	0	0	0	90787	1479600	278830	752850	139920	2133900	308160	4071200	2194400	1142700	680600	469290	0	110270	2248400	803140	293700	0	134980	0	48149	50687
O78207;A0A482D1Q0;P01899;G3UZP7;W5XQG0;Q31167;Q31168;O78206;Q8R3Y0;A0A286R3P2;P01897;Q3KQJ3;K7X379;O19467;Q569W0;A0A2Z4SYR2;Q31152;Q31151;Q95H92;A0A2Z4SXW8;Q8HWB2;Q31149;A0A2Z4SXR9;Q66JR0;P01896;P01898;O19441;A0A2Z4SY15;P01900;Q31145;Q61641;G3UXE9;A7VMS6;Q31215;E9PX63;O19453;K7W4D1;E9Q0G4;P01895;Q0WXH7;P01895-2;Q2XN57;A0A2Z4SYI0;Q66JU6;F2WVG6;Q31216;O19440;Q0WXH4;Q6QMF3;Q4VCP1;P79569;Q31154;Q4VCP…	O78207;A0A482D1Q0;P01899;G3UZP7;W5XQG0;Q31167;Q31168;O78206;Q8R3Y0;A0A286R3P2;P01897;Q3KQJ3;K7X379;O19467;Q569W0		H-2 class I histocompatibility antigen, D-B alpha chain;H-2 class I histocompatibility antigen, L-D alpha chain	H2-D1;H-2D;H2-L	tr|O78207|O78207_MOUSE H-2D cell surface glycoprotein (Fragment) OS=Mus musculus OX=10090 GN=H2-D1 PE=2 SV=1;tr|A0A482D1Q0|A0A482D1Q0_MOUSE MHC class I heavy chain heavy chain (Fragment) OS=Mus musculus OX=10090 GN=H2-D1 PE=2 SV=1;sp|P01899|HA11_MOUSE H-2	111	8	8	3	27.3	27.3	12.5	427170	483260	81355	4541400	625540	19975	47875	34881	696600	103570	0	298750	58459	12145	0	123220	5449800	1873900	27416000	6351800	4168200	2237400	44938000	50537000	5142800	1809700	1449700	1584900	633550	5464900	12453000	10394000	133750	112390	84744	232680	103830
Q9D883;A0A494B947;G3UW94	Q9D883;A0A494B947;G3UW94		Splicing factor U2AF 35 kDa subunit	U2af1	sp|Q9D883|U2AF1_MOUSE Splicing factor U2AF 35 kDa subunit OS=Mus musculus OX=10090 GN=U2af1 PE=1 SV=4;tr|A0A494B947|A0A494B947_MOUSE Splicing factor U2AF 35 kDa subunit (Fragment) OS=Mus musculus OX=10090 GN=U2af1 PE=1 SV=1;tr|G3UW94|G3UW94_MOUSE Splicing	3	1	1	1	7.5	7.5	7.5	166910	204340	0	1244900	0	0	0	0	58127	0	0	0	0	0	0	0	0	0	2865900	151630	1172800	106520	0	3174400	1955200	185380	648260	88171	379430	1156600	1681400	0	137150	108020	0	161720	0
Q9QYB5;Q9QYB5-2;Q8BM29;Q05DT0;Q05C56;A0A494B9K4;A0A494BBK1;A0A494BAX9;Q8BJH2	Q9QYB5;Q9QYB5-2;Q8BM29;Q05DT0;Q05C56;A0A494B9K4;A0A494BBK1;A0A494BAX9;Q8BJH2		Gamma-adducin	Add3	sp|Q9QYB5|ADDG_MOUSE Gamma-adducin OS=Mus musculus OX=10090 GN=Add3 PE=1 SV=2;sp|Q9QYB5-2|ADDG_MOUSE Isoform 1 of Gamma-adducin OS=Mus musculus OX=10090 GN=Add3;tr|Q8BM29|Q8BM29_MOUSE Aldolase_II domain-containing protein (Fragment) OS=Mus musculus OX=1009	9	2	2	2	4.1	4.1	4.1	414120	481510	152460	1728900	0	0	0	0	456280	0	20667	0	0	31985	0	23507	4511800	968920	2160900	1439400	5104600	1060700	1914700	6414100	3819200	1612800	4852800	755030	952030	3353500	2984900	1317200	353980	288400	460540	230980	0
Q9D5T0;A0A494BAB5;A0A494B9L7;A0A494B9Y0	Q9D5T0;A0A494BAB5;A0A494B9L7;A0A494B9Y0		ATPase family AAA domain-containing protein 1	Atad1	sp|Q9D5T0|ATAD1_MOUSE ATPase family AAA domain-containing protein 1 OS=Mus musculus OX=10090 GN=Atad1 PE=1 SV=1;tr|A0A494BAB5|A0A494BAB5_MOUSE ATPase family AAA domain-containing protein 1 OS=Mus musculus OX=10090 GN=Atad1 PE=1 SV=1;tr|A0A494B9L7|A0A494B9L	4	1	1	1	3.3	3.3	3.3	0	0	0	124500	106300	0	0	0	0	0	0	0	0	0	0	0	664650	0	810160	288820	470870	0	1987000	1114400	283900	62511	59087	90920	0	306750	0	267240	0	0	0	23688	39404
Q9EP82;E9Q156;A0A494B9R5	Q9EP82;E9Q156;A0A494B9R5		tRNA (guanine-N(7)-)-methyltransferase non-catalytic subunit WDR4;tRNA (guanine-N(7)-)-methyltransferase non-catalytic subunit Wdr4	Wdr4	sp|Q9EP82|WDR4_MOUSE tRNA (guanine-N(7)-)-methyltransferase non-catalytic subunit WDR4 OS=Mus musculus OX=10090 GN=Wdr4 PE=1 SV=2;tr|E9Q156|E9Q156_MOUSE tRNA (guanine-N(7)-)-methyltransferase non-catalytic subunit WDR4 OS=Mus musculus OX=10090 GN=Wdr4 PE=1	3	1	1	1	6.1	6.1	6.1	0	0	0	0	0	0	0	0	0	0	0	0	0	0	0	0	0	0	0	0	1100300	0	0	0	0	0	428340	0	0	0	0	0	0	0	0	0	0
P62862;A0A494B9Z0;A0A494BBA8;Q642K5;Q3THB2;Q920W8;Q91V99	P62862;A0A494B9Z0;A0A494BBA8;Q642K5;Q3THB2;Q920W8;Q91V99		40S ribosomal protein S30	Fau;fau	sp|P62862|RS30_MOUSE 40S ribosomal protein S30 OS=Mus musculus OX=10090 GN=Fau PE=1 SV=1;tr|A0A494B9Z0|A0A494B9Z0_MOUSE 40S ribosomal protein S30 OS=Mus musculus OX=10090 GN=Fau PE=1 SV=1;tr|A0A494BBA8|A0A494BBA8_MOUSE 40S ribosomal protein S30 OS=Mus musc	7	1	1	1	16.9	16.9	16.9	0	1471400	148850	6671000	0	14617	40223	44079	759900	22909	29988	52190	20304	0	25221	0	14877000	2019000	14542000	1811200	12515000	2537700	444720	29062000	5294200	1932000	11632000	1339300	1004500	4685900	7517300	5583700	0	898910	171490	1225500	0
Q99NA9;A0A494B9Z3;Q3V1H7	Q99NA9;A0A494B9Z3;Q3V1H7		Polycomb group RING finger protein 6	Pcgf6	sp|Q99NA9|PCGF6_MOUSE Polycomb group RING finger protein 6 OS=Mus musculus OX=10090 GN=Pcgf6 PE=1 SV=1;tr|A0A494B9Z3|A0A494B9Z3_MOUSE Polycomb group RING finger protein 6 OS=Mus musculus OX=10090 GN=Pcgf6 PE=1 SV=1;tr|Q3V1H7|Q3V1H7_MOUSE RING-type domain-c	3	1	1	1	2.3	2.3	2.3	0	0	0	0	0	0	0	0	0	0	0	0	0	0	0	0	0	0	3472900	0	0	16899	0	0	2613400	3004200	0	0	0	0	0	0	0	0	0	0	0
Q04207;A0A494BA44;Q8BTL4;Q3U3Q8;Q04207-2	Q04207;A0A494BA44;Q8BTL4;Q3U3Q8;Q04207-2		Transcription factor p65	Rela	sp|Q04207|TF65_MOUSE Transcription factor p65 OS=Mus musculus OX=10090 GN=Rela PE=1 SV=1;tr|A0A494BA44|A0A494BA44_MOUSE Transcription factor p65 OS=Mus musculus OX=10090 GN=Rela PE=1 SV=1;tr|Q8BTL4|Q8BTL4_MOUSE RHD domain-containing protein OS=Mus musculus	5	1	1	1	3.1	3.1	3.1	0	0	0	0	0	0	0	0	0	0	0	0	0	0	0	0	0	0	0	0	0	0	0	774240	0	0	0	0	0	0	0	0	0	0	0	0	0
Q62422;A0A494BA97	Q62422;A0A494BA97		Osteoclast-stimulating factor 1	Ostf1	sp|Q62422|OSTF1_MOUSE Osteoclast-stimulating factor 1 OS=Mus musculus OX=10090 GN=Ostf1 PE=1 SV=2;tr|A0A494BA97|A0A494BA97_MOUSE Osteoclast-stimulating factor 1 OS=Mus musculus OX=10090 GN=Ostf1 PE=1 SV=1	2	4	4	4	29.8	29.8	29.8	0	0	0	1497400	0	0	18256	0	530810	21403	0	30702	0	0	0	0	2793700	1200000	7545400	1644000	2687900	2223300	16558000	12704000	4216700	1661000	10380000	693300	1091900	3278200	5246900	1820300	0	0	0	94325	0
P22315;F6T2S0;Q91W09;Q4QRK2;Q8C3V7;A0A494BAI5;Q544X6;Q3UC49	P22315;F6T2S0;Q91W09;Q4QRK2;Q8C3V7;A0A494BAI5;Q544X6;Q3UC49		Ferrochelatase, mitochondrial;Ferrochelatase	Fech	sp|P22315|HEMH_MOUSE Ferrochelatase, mitochondrial OS=Mus musculus OX=10090 GN=Fech PE=1 SV=2;tr|F6T2S0|F6T2S0_MOUSE Ferrochelatase OS=Mus musculus OX=10090 GN=Fech PE=1 SV=1;tr|Q91W09|Q91W09_MOUSE Ferrochelatase OS=Mus musculus OX=10090 GN=Fech PE=1 SV=1;	8	1	1	1	3.8	3.8	3.8	0	0	0	346690	0	0	0	0	33585	0	0	0	0	0	0	0	1305900	165290	0	0	1104800	0	1245500	1275600	825620	117550	0	0	0	394350	826040	118170	0	0	0	52844	0
P13011;A0A494BAV5	P13011;A0A494BAV5		Acyl-CoA desaturase 2	Scd2	sp|P13011|ACOD2_MOUSE Acyl-CoA desaturase 2 OS=Mus musculus OX=10090 GN=Scd2 PE=1 SV=2;tr|A0A494BAV5|A0A494BAV5_MOUSE Acyl-CoA desaturase 2 OS=Mus musculus OX=10090 GN=Scd2 PE=1 SV=1	2	2	2	2	13.7	13.7	13.7	0	138960	0	550150	0	0	0	0	81693	0	0	0	0	0	0	0	0	203430	0	124490	0	74182	0	4344900	77239	91339	0	0	99008	800770	536550	133820	0	47868	0	52227	0
Q8C6G8;B2RTG7;E0CYH4;A0A494BB75;F7DFQ2	Q8C6G8;B2RTG7;E0CYH4;A0A494BB75;F7DFQ2		WD repeat-containing protein 26	Wdr26	sp|Q8C6G8|WDR26_MOUSE WD repeat-containing protein 26 OS=Mus musculus OX=10090 GN=Wdr26 PE=1 SV=3;tr|B2RTG7|B2RTG7_MOUSE WD repeat domain 26 OS=Mus musculus OX=10090 GN=Wdr26 PE=2 SV=1;tr|E0CYH4|E0CYH4_MOUSE WD repeat-containing protein 26 (Fragment) OS=Mu	5	2	2	2	6.1	6.1	6.1	0	0	0	339100	443740	0	0	0	0	0	0	0	0	0	0	0	1146600	0	3202400	164940	1962900	0	0	874350	0	0	0	0	148540	0	1175900	0	0	0	0	58323	98000
P61164;A0A494BB86;A0A494BAH0;Q8R1B2	P61164;A0A494BB86		Alpha-centractin	Actr1a	sp|P61164|ACTZ_MOUSE Alpha-centractin OS=Mus musculus OX=10090 GN=Actr1a PE=1 SV=1;tr|A0A494BB86|A0A494BB86_MOUSE Alpha-centractin OS=Mus musculus OX=10090 GN=Actr1a PE=1 SV=1	4	3	3	2	16	16	11.7	861880	1667300	167800	4305800	2043300	0	0	60704	612820	39157	43803	118320	0	0	0	43709	7823500	1062900	11161000	1629700	7543500	809220	8359800	11305000	5689700	1270100	6241400	776280	1151800	4377800	6290400	1671200	423900	307010	202060	363380	518680
Q9EQC5;R4H4V1;A0A494BBD3;R4H4Y7;A0A494BBM6	Q9EQC5;R4H4V1;A0A494BBD3;R4H4Y7		N-terminal kinase-like protein	Scyl1	sp|Q9EQC5|SCYL1_MOUSE N-terminal kinase-like protein OS=Mus musculus OX=10090 GN=Scyl1 PE=1 SV=1;tr|R4H4V1|R4H4V1_MOUSE N-terminal kinase-like protein OS=Mus musculus OX=10090 GN=Scyl1 PE=1 SV=1;tr|A0A494BBD3|A0A494BBD3_MOUSE N-terminal kinase-like protein	5	3	3	3	8.7	8.7	8.7	0	0	0	406310	0	0	0	0	0	0	0	0	0	0	0	0	1958000	162200	2707100	631460	1696500	460270	0	3432900	1032500	56825	0	84619	235380	656950	614980	752450	0	0	0	33602	0
Q922Y1;A0A498WFS2	Q922Y1;A0A498WFS2		UBX domain-containing protein 1	Ubxn1	sp|Q922Y1|UBXN1_MOUSE UBX domain-containing protein 1 OS=Mus musculus OX=10090 GN=Ubxn1 PE=1 SV=1;tr|A0A498WFS2|A0A498WFS2_MOUSE UBX domain-containing protein 1 OS=Mus musculus OX=10090 GN=Ubxn1 PE=1 SV=1	2	5	5	5	30	30	30	0	621520	0	2897900	143640	0	0	0	433850	0	0	0	0	0	0	0	12479000	1579200	6320300	2073900	11980000	1613500	7782100	8372900	1832200	1214100	2971100	457950	1138200	4144400	2215300	1453700	0	305350	0	204230	156110
Q8CDN6;A0A498WGD8;A0A494BBI1;A0A494B955;Q3UBF4;Q3U8R9;Q3UNH3;A0A494BB31	Q8CDN6;A0A498WGD8;A0A494BBI1;A0A494B955;Q3UBF4;Q3U8R9;Q3UNH3		Thioredoxin-like protein 1	Txnl1	sp|Q8CDN6|TXNL1_MOUSE Thioredoxin-like protein 1 OS=Mus musculus OX=10090 GN=Txnl1 PE=1 SV=3;tr|A0A498WGD8|A0A498WGD8_MOUSE Thioredoxin-like protein 1 OS=Mus musculus OX=10090 GN=Txnl1 PE=1 SV=1;tr|A0A494BBI1|A0A494BBI1_MOUSE Thioredoxin-like protein 1 OS=	8	9	9	9	55.7	55.7	55.7	0	0	0	4422600	762240	0	0	0	414080	0	0	0	0	0	0	0	23064000	1257600	15010000	3583900	15468000	3875300	32844000	29137000	10356000	1081000	6182900	739040	1779600	9139800	10210000	4687000	0	0	0	323080	130230
Q8BP47;A0A498WGK2;A0A494BAX5;A0A494BB89;A0A494B927;A0A494BAW6;A0A494B9G0;A0A494B949;A0A494B996	Q8BP47;A0A498WGK2;A0A494BAX5;A0A494BB89		Asparagine--tRNA ligase, cytoplasmic	Nars	sp|Q8BP47|SYNC_MOUSE Asparagine--tRNA ligase, cytoplasmic OS=Mus musculus OX=10090 GN=NARS1 PE=1 SV=2;tr|A0A498WGK2|A0A498WGK2_MOUSE Asparaginyl-tRNA synthetase OS=Mus musculus OX=10090 GN=Nars PE=4 SV=1;tr|A0A494BAX5|A0A494BAX5_MOUSE Asparaginyl-tRNA synt	9	18	18	18	38.5	38.5	38.5	1347700	5408300	642250	22885000	2896100	35924	97922	146120	3979000	245160	0	638770	0	0	34374	235560	73392000	11098000	71434000	22137000	65651000	13702000	46317000	95458000	39118000	9639700	35672000	5381200	6788200	31448000	40211000	22766000	242640	523000	232920	730270	412580
Q9ET30;A0A498WGK6;Q571B0;Q8C6F5;Q3UH23	Q9ET30;A0A498WGK6;Q571B0;Q8C6F5		Transmembrane 9 superfamily member 3	Tm9sf3	sp|Q9ET30|TM9S3_MOUSE Transmembrane 9 superfamily member 3 OS=Mus musculus OX=10090 GN=Tm9sf3 PE=1 SV=1;tr|A0A498WGK6|A0A498WGK6_MOUSE Transmembrane 9 superfamily member OS=Mus musculus OX=10090 GN=Tm9sf3 PE=1 SV=1;tr|Q571B0|Q571B0_MOUSE Transmembrane 9 su	5	5	5	5	13.8	13.8	13.8	152540	0	96028	1175400	235840	0	0	0	169300	7328.6	0	0	0	0	0	0	5410300	741470	4845500	1605100	3788900	529560	4023200	6069600	2411200	627500	524240	238080	288190	2122000	3069200	681720	190200	0	86345	67427	107300
Q9ES00;G3UZM6;Q3V426;G3UZD6;Q6NWW1;Q80TU3;A0A571BD95;A0A5F8MP95	Q9ES00;G3UZM6;Q3V426;G3UZD6;Q6NWW1;Q80TU3;A0A571BD95;A0A5F8MP95		Ubiquitin conjugation factor E4 B	Ube4b;mKIAA0684	sp|Q9ES00|UBE4B_MOUSE Ubiquitin conjugation factor E4 B OS=Mus musculus OX=10090 GN=Ube4b PE=1 SV=3;tr|G3UZM6|G3UZM6_MOUSE Ubiquitin conjugation factor E4 B OS=Mus musculus OX=10090 GN=Ube4b PE=1 SV=1;tr|Q3V426|Q3V426_MOUSE Uncharacterized protein OS=Mus m	8	1	1	1	1.7	1.7	1.7	0	0	0	193220	0	0	0	0	0	0	0	0	0	0	0	0	0	0	848210	195260	664940	124200	0	0	647610	177790	861100	80608	169160	531440	0	234640	0	0	0	35979	0
Q6PIU9;A0A571BEI2	Q6PIU9;A0A571BEI2		Uncharacterized protein FLJ45252 homolog		sp|Q6PIU9|YJ005_MOUSE Uncharacterized protein FLJ45252 homolog OS=Mus musculus OX=10090 PE=1 SV=2;tr|A0A571BEI2|A0A571BEI2_MOUSE AP2-associated protein kinase 1 (Fragment) OS=Mus musculus OX=10090 GN=Aak1 PE=1 SV=1	2	1	1	1	5.1	5.1	5.1	0	0	0	0	0	0	0	0	0	0	0	0	0	0	0	0	727770	137700	1201400	274290	603690	276190	0	0	584380	151310	0	52845	161620	463260	660330	0	0	0	0	0	0
Q8CDI7;A0A571BEL4	Q8CDI7;A0A571BEL4		Coiled-coil domain-containing protein 150	Ccdc150	sp|Q8CDI7|CC150_MOUSE Coiled-coil domain-containing protein 150 OS=Mus musculus OX=10090 GN=Ccdc150 PE=2 SV=2;tr|A0A571BEL4|A0A571BEL4_MOUSE Coiled-coil domain-containing protein 150 OS=Mus musculus OX=10090 GN=Ccdc150 PE=4 SV=1	2	1	1	1	0.9	0.9	0.9	0	0	0	0	0	0	0	0	0	0	0	0	0	0	0	0	0	0	0	0	0	0	0	0	0	0	0	0	0	0	0	0	0	0	0	0	0
P62482;Q3U7L1;E0CXZ9;Q3U0B0;Q3UPV6;A0A571BGH0;A0A571BF54;A0A571BEM7	P62482;Q3U7L1;E0CXZ9;Q3U0B0;Q3UPV6;A0A571BGH0;A0A571BF54;A0A571BEM7		Voltage-gated potassium channel subunit beta-2	Kcnab2	sp|P62482|KCAB2_MOUSE Voltage-gated potassium channel subunit beta-2 OS=Mus musculus OX=10090 GN=Kcnab2 PE=1 SV=1;tr|Q3U7L1|Q3U7L1_MOUSE Aldo_ket_red domain-containing protein (Fragment) OS=Mus musculus OX=10090 GN=Kcnab2 PE=2 SV=1;tr|E0CXZ9|E0CXZ9_MOUSE V	8	1	1	1	5.2	5.2	5.2	0	0	0	173260	0	0	0	0	0	0	0	0	0	0	0	0	1040200	103710	2574900	232520	963700	219160	0	1612700	570160	126620	487030	0	60641	830160	885630	187010	0	0	0	36448	0
P46935;V9GXK3;Q3V335;Q3TUU1;A0A571BEP7;V9GWV8	P46935;V9GXK3;Q3V335;Q3TUU1;A0A571BEP7;V9GWV8		E3 ubiquitin-protein ligase NEDD4	Nedd4	sp|P46935|NEDD4_MOUSE E3 ubiquitin-protein ligase NEDD4 OS=Mus musculus OX=10090 GN=Nedd4 PE=1 SV=3;tr|V9GXK3|V9GXK3_MOUSE E3 ubiquitin-protein ligase NEDD4 OS=Mus musculus OX=10090 GN=Nedd4 PE=1 SV=1;tr|Q3V335|Q3V335_MOUSE E3 ubiquitin-protein ligase NEDD	6	2	2	2	7.4	7.4	7.4	0	0	0	678860	0	0	0	0	103000	0	0	0	0	0	0	0	1660600	0	763990	663260	0	189520	0	1849000	1054800	178490	0	380690	282750	117550	504950	673520	0	0	0	71732	0
E9Q1W3;A2AQA9;A0A571BF46;A0A571BF58	E9Q1W3;A2AQA9;A0A571BF46;A0A571BF58			Neb	tr|E9Q1W3|E9Q1W3_MOUSE Nebulin OS=Mus musculus OX=10090 GN=Neb PE=1 SV=1;tr|A2AQA9|A2AQA9_MOUSE Nebulin OS=Mus musculus OX=10090 GN=Neb PE=1 SV=1;tr|A0A571BF46|A0A571BF46_MOUSE Nebulin OS=Mus musculus OX=10090 GN=Neb PE=1 SV=1;tr|A0A571BF58|A0A571BF58_MOUS	4	1	1	1	0.2	0.2	0.2	0	0	0	0	0	0	0	0	0	0	0	0	0	0	0	0	997050	0	0	0	0	0	0	0	0	209100	0	0	0	473490	1467500	0	0	0	0	0	0
A0A571BG95;Q5SSL4;E9PUE7;Q5SSL4-3;Q5SSL4-4;Q5SSL4-2	A0A571BG95;Q5SSL4;E9PUE7;Q5SSL4-3;Q5SSL4-4;Q5SSL4-2		Active breakpoint cluster region-related protein	Abr	tr|A0A571BG95|A0A571BG95_MOUSE Active breakpoint cluster region-related protein OS=Mus musculus OX=10090 GN=Abr PE=1 SV=1;sp|Q5SSL4|ABR_MOUSE Active breakpoint cluster region-related protein OS=Mus musculus OX=10090 GN=Abr PE=1 SV=1;tr|E9PUE7|E9PUE7_MOUSE	6	2	2	2	5.5	5.5	5.5	0	0	0	195420	0	0	0	0	0	0	0	0	0	0	0	0	4813600	830710	6945500	954270	2829900	1549300	0	3869300	3673100	901870	2283600	252150	405270	2917100	2421900	239210	0	0	0	130190	0
Q5SSZ5;A0A5F8MP98;A0A5F8MPF2;Q5SSZ5-2	Q5SSZ5;A0A5F8MP98;A0A5F8MPF2;Q5SSZ5-2		Tensin-3	Tns3	sp|Q5SSZ5|TENS3_MOUSE Tensin-3 OS=Mus musculus OX=10090 GN=Tns3 PE=1 SV=1;tr|A0A5F8MP98|A0A5F8MP98_MOUSE Tensin-3 OS=Mus musculus OX=10090 GN=Tns3 PE=1 SV=1;tr|A0A5F8MPF2|A0A5F8MPF2_MOUSE Tensin-3 OS=Mus musculus OX=10090 GN=Tns3 PE=1 SV=1;sp|Q5SSZ5-2|TENS	4	1	1	1	2	2	2	0	0	0	0	0	0	0	0	63747	0	0	0	0	0	0	0	0	28842	2096800	0	0	212260	1533000	1634600	1714000	0	852190	76877	140960	0	1113900	0	0	0	0	0	0
P26043;A0A5F8MPB9;Q3TH46;Q3U111;Q8C2N4;Q7TSG6;Q05CE6;Q3UJJ8;Q3TS74	P26043;A0A5F8MPB9;Q3TH46;Q3U111;Q8C2N4;Q7TSG6;Q05CE6;Q3UJJ8		Radixin	Rdx	sp|P26043|RADI_MOUSE Radixin OS=Mus musculus OX=10090 GN=Rdx PE=1 SV=3;tr|A0A5F8MPB9|A0A5F8MPB9_MOUSE Radixin OS=Mus musculus OX=10090 GN=Rdx PE=1 SV=1;tr|Q3TH46|Q3TH46_MOUSE FERM domain-containing protein (Fragment) OS=Mus musculus OX=10090 GN=Rdx PE=2 SV	9	11	2	2	19.2	4.8	4.8	0	0	0	107470	0	0	0	0	16432	0	0	0	0	0	0	0	663130	372880	638040	0	0	184890	4996600	3718800	2147100	452300	392230	0	214090	1332400	1286400	437520	0	0	0	0	0
P57080;Q8CBA4;A0A5F8MPP4	P57080;Q8CBA4;A0A5F8MPP4		Ubiquitin carboxyl-terminal hydrolase 25	Usp25	sp|P57080|UBP25_MOUSE Ubiquitin carboxyl-terminal hydrolase 25 OS=Mus musculus OX=10090 GN=Usp25 PE=1 SV=2;tr|Q8CBA4|Q8CBA4_MOUSE USP domain-containing protein (Fragment) OS=Mus musculus OX=10090 GN=Usp25 PE=2 SV=2;tr|A0A5F8MPP4|A0A5F8MPP4_MOUSE Ubiquitin	3	1	1	1	1.1	1.1	1.1	0	0	0	0	0	0	0	0	0	0	0	0	0	0	0	68243	484000	0	0	0	12756000	0	0	0	0	0	0	536080	73344	0	0	0	0	0	0	0	0
Q7TNF4;Q5UE59;E9Q7C9;Q8CD76;A0A5F8MPZ2;O88447;Q7M6Z7;Q7M702;Q7M6Z8;Q7M701;Q7M6Z9;Q7M700;Q7M6Z6;F6UYN4	Q7TNF4;Q5UE59;E9Q7C9;Q8CD76;A0A5F8MPZ2;O88447;Q7M6Z7;Q7M702;Q7M6Z8;Q7M701;Q7M6Z9;Q7M700;Q7M6Z6		Kinesin light chain 1	Klc1	tr|Q7TNF4|Q7TNF4_MOUSE Kinesin light chain 1 OS=Mus musculus OX=10090 GN=Klc1 PE=1 SV=1;tr|Q5UE59|Q5UE59_MOUSE Kinesin light chain 1 OS=Mus musculus OX=10090 GN=Klc1 PE=1 SV=1;tr|E9Q7C9|E9Q7C9_MOUSE Kinesin light chain 1 OS=Mus musculus OX=10090 GN=Klc1 PE	14	3	3	3	11.7	11.7	11.7	30701	420300	0	1269000	0	0	0	37064	572550	0	0	81042	0	0	0	0	8594700	41284	6882500	934840	14572000	881270	0	39928000	7108400	555270	0	0	422720	930490	11092000	1034200	46799	456420	0	361820	0
D3Z6Q9;S4R1B8;S4R270;A0A5F8MQ05;S4R171;S4R2J8	D3Z6Q9;S4R1B8;S4R270;A0A5F8MQ05;S4R171;S4R2J8		Bridging integrator 2	Bin2	sp|D3Z6Q9|BIN2_MOUSE Bridging integrator 2 OS=Mus musculus OX=10090 GN=Bin2 PE=1 SV=1;tr|S4R1B8|S4R1B8_MOUSE Bridging integrator 2 OS=Mus musculus OX=10090 GN=Bin2 PE=1 SV=1;tr|S4R270|S4R270_MOUSE Bridging integrator 2 OS=Mus musculus OX=10090 GN=Bin2 PE=1	6	4	4	4	11.2	11.2	11.2	0	196990	0	2830300	202720	0	0	0	367880	0	0	0	0	0	0	0	4398700	1150700	2940200	214760	691760	1344300	9320500	5924300	3321000	1189300	2764800	365620	453930	5273500	2863100	432850	0	100970	0	235800	141140
Q9CY27;G3UWE1;A0A5F8MQC8;Q52L67;Q14C44;Q3TAN8;A0A5F8MPU6;Q9CWN2	Q9CY27;G3UWE1;A0A5F8MQC8;Q52L67;Q14C44;Q3TAN8;A0A5F8MPU6;Q9CWN2		Very-long-chain enoyl-CoA reductase	Tecr	sp|Q9CY27|TECR_MOUSE Very-long-chain enoyl-CoA reductase OS=Mus musculus OX=10090 GN=Tecr PE=1 SV=1;tr|G3UWE1|G3UWE1_MOUSE Very-long-chain enoyl-CoA reductase OS=Mus musculus OX=10090 GN=Tecr PE=1 SV=1;tr|A0A5F8MQC8|A0A5F8MQC8_MOUSE Very-long-chain enoyl-C	8	2	2	2	6.2	6.2	6.2	0	0	0	54121	0	0	0	0	52042	0	0	0	0	0	0	0	92733	38440	202520	75893	1000800	93880	6111300	504850	899990	125300	82555	56354	101240	760710	250360	192110	0	0	0	23709	0
Q3ULW8;A0A5H1ZRL8;A0A5H1ZRL5;A0A5H1ZRP0;Q3ULW8-2	Q3ULW8;A0A5H1ZRL8;A0A5H1ZRL5;A0A5H1ZRP0;Q3ULW8-2			Parp3	sp|Q3ULW8|PARP3_MOUSE Protein mono-ADP-ribosyltransferase PARP3 OS=Mus musculus OX=10090 GN=Parp3 PE=2 SV=1;tr|A0A5H1ZRL8|A0A5H1ZRL8_MOUSE Protein mono-ADP-ribosyltransferase PARP3 (Fragment) OS=Mus musculus OX=10090 GN=Parp3 PE=1 SV=1;tr|A0A5H1ZRL5|A0A5H1	5	2	2	2	6.9	6.9	6.9	0	0	0	260980	0	0	0	0	61485	0	0	0	0	0	0	0	1367800	180270	2540300	212100	0	303380	1078700	1602400	462260	71030	0	0	101240	191070	0	173770	0	0	0	40934	0
Q6NZC7;G3X928;A0AUN0;Q4G0C0	Q6NZC7;G3X928;A0AUN0;Q4G0C0		SEC23-interacting protein	Sec23ip	sp|Q6NZC7|S23IP_MOUSE SEC23-interacting protein OS=Mus musculus OX=10090 GN=Sec23ip PE=1 SV=2;tr|G3X928|G3X928_MOUSE SEC23-interacting protein OS=Mus musculus OX=10090 GN=Sec23ip PE=1 SV=1;tr|A0AUN0|A0AUN0_MOUSE Sec23ip protein (Fragment) OS=Mus musculus O	4	1	1	1	2.5	2.5	2.5	48624	0	0	407640	190460	0	0	0	63310	0	0	0	0	0	0	0	0	118260	0	285290	0	288610	0	1399700	88593	204810	908020	59892	0	0	0	314560	47800	0	0	57343	62132
F8VQC1;Q3UZL8;A0JLN1;E9Q740;Q9CS54;Q3UU23;A0PJ97	F8VQC1;Q3UZL8;A0JLN1;E9Q740;Q9CS54;Q3UU23;A0PJ97		Signal recognition particle subunit SRP72	Srp72	tr|F8VQC1|F8VQC1_MOUSE Signal recognition particle subunit SRP72 OS=Mus musculus OX=10090 GN=Srp72 PE=1 SV=1;tr|Q3UZL8|Q3UZL8_MOUSE Uncharacterized protein (Fragment) OS=Mus musculus OX=10090 GN=Srp72 PE=2 SV=1;tr|A0JLN1|A0JLN1_MOUSE Srp72 protein (Fragmen	7	2	2	2	3.7	3.7	3.7	0	0	0	624770	0	0	0	0	69546	0	0	0	0	0	0	0	2101700	309950	985740	216830	1131900	413190	1835900	1760900	1264400	145740	109030	171890	313400	458440	841810	619600	0	0	0	87480	0
Q64478;A0JLV3;Q6ZWY9;P10854;Q64475;Q64525;Q8CGP2-2;Q8CGP2;Q8CGP1;P10853;Q921L4;Q8CBB6;Q8VEE3;Q8C622;Q64524;Q8CGP0;Q9D2U9;A0JNS9;P70696	Q64478;A0JLV3;Q6ZWY9;P10854;Q64475;Q64525;Q8CGP2-2;Q8CGP2;Q8CGP1;P10853;Q921L4;Q8CBB6;Q8VEE3;Q8C622;Q64524;Q8CGP0;Q9D2U9		Histone H2B type 1-H;Histone H2B;Histone H2B type 1-C/E/G;Histone H2B type 1-M;Histone H2B type 1-B;Histone H2B type 2-B;Histone H2B type 1-P;Histone H2B type 1-K;Histone H2B type 1-F/J/L;Histone H2B type 2-E;Histone H2B type 3-B;Histone H2B type 3-A	Hist1h2bh;Hist1h2bj;Hist1h2bc;Hist1h2bm;Hist1h2bb;Hist2h2bb;Hist1h2bp;Hist1h2bk;Hist1h2bf;LOC665622;Hist1h2br;Hist2h2be;Hist3h2bb;Hist3h2ba	sp|Q64478|H2B1H_MOUSE Histone H2B type 1-H OS=Mus musculus OX=10090 GN=Hist1h2bh PE=1 SV=3;tr|A0JLV3|A0JLV3_MOUSE Histone H2B (Fragment) OS=Mus musculus OX=10090 GN=Hist1h2bj PE=2 SV=1;sp|Q6ZWY9|H2B1C_MOUSE Histone H2B type 1-C/E/G OS=Mus musculus OX=10090	19	4	4	4	27	27	27	33187000	27414000	4819500	151710000	60168000	322850	1529300	860800	21656000	1039600	864230	2368800	319880	449120	671920	569390	579770000	70384000	865790000	122960000	398590000	167460000	1085700000	786160000	462850000	107310000	144470000	29153000	84670000	476440000	485260000	136360000	7473000	6157700	3437500	7586000	9389500
A0JNT9;F6R5X6;D4PEG0	A0JNT9;F6R5X6;D4PEG0		Bicaudal D-related protein 1	Ccdc64	sp|A0JNT9|BICL1_MOUSE BICD family-like cargo adapter 1 OS=Mus musculus OX=10090 GN=Bicdl1 PE=1 SV=1;tr|F6R5X6|F6R5X6_MOUSE BICD family-like cargo adapter 1 (Fragment) OS=Mus musculus OX=10090 GN=Bicdl1 PE=1 SV=1;tr|D4PEG0|D4PEG0_MOUSE Bicaudal-D-related pr	3	1	1	1	3.3	3.3	3.3	147910	1083000	0	3527800	0	23523	36565	0	646120	0	0	0	0	0	0	0	12702000	2735800	8437700	2920100	7125100	2931600	4329200	3668500	7026600	2602100	1405500	806470	1919900	5511200	5451400	2427100	155180	317190	0	393840	0
G3XA17;A0JNY7;Q62448;Q3URI0;Q3U9U9;F7CBP1;Q62448-2;F6TW20	G3XA17;A0JNY7;Q62448;Q3URI0;Q3U9U9;F7CBP1;Q62448-2		Eukaryotic translation initiation factor 4 gamma 2	Eif4g2	tr|G3XA17|G3XA17_MOUSE Eukaryotic translation initiation factor 4 gamma 2 OS=Mus musculus OX=10090 GN=Eif4g2 PE=1 SV=1;tr|A0JNY7|A0JNY7_MOUSE Eukaryotic translation initiation factor 4, gamma 2 OS=Mus musculus OX=10090 GN=Eif4g2 PE=2 SV=1;sp|Q62448|IF4G2_M	8	6	6	6	11	11	11	0	0	0	1267100	0	0	0	0	236970	0	0	0	0	0	0	0	8763300	443510	2892200	1653700	10450000	667100	982570	11482000	2874600	503020	1852300	441710	284560	1890700	3441100	1122700	0	0	0	89575	0
Q7TPR4;A1BN54;Q99LJ3;Q9JI91;Q5FW75;Q8K3Q4	Q7TPR4;A1BN54		Alpha-actinin-1	Actn1	sp|Q7TPR4|ACTN1_MOUSE Alpha-actinin-1 OS=Mus musculus OX=10090 GN=Actn1 PE=1 SV=1;tr|A1BN54|A1BN54_MOUSE Alpha actinin 1a OS=Mus musculus OX=10090 GN=Actn1 PE=1 SV=1	6	21	12	12	35	23.3	23.3	0	817220	623440	10653000	0	0	0	0	2917300	134090	0	0	0	0	0	0	18330000	5986300	31315000	7933600	21562000	16311000	14435000	28024000	13730000	9367800	16016000	1710500	2402900	22438000	19332000	6544800	0	123040	242570	368570	0
Q61696;Q3TAI8;A1E2B8;P17879;Q9R2A1;O88687;Q61698	Q61696;Q3TAI8;A1E2B8;P17879		Heat shock 70 kDa protein 1A;Heat shock 70 kDa protein 1B	Hspa1a;Hspa1b	sp|Q61696|HS71A_MOUSE Heat shock 70 kDa protein 1A OS=Mus musculus OX=10090 GN=Hspa1a PE=1 SV=2;tr|Q3TAI8|Q3TAI8_MOUSE Uncharacterized protein OS=Mus musculus OX=10090 PE=2 SV=1;tr|A1E2B8|A1E2B8_MOUSE Inducible heat shock protein 70 OS=Mus musculus OX=1009	7	5	2	2	14.2	6.7	6.7	760090	0	0	0	5052600	0	0	0	0	0	0	0	0	0	0	0	0	0	0	0	0	0	0	0	0	0	0	0	0	0	0	0	336610	0	0	0	810870
P51807;Q9CT63;A1E5T5	P51807;Q9CT63;A1E5T5		Dynein light chain Tctex-type 1	Dynlt1	sp|P51807|DYLT1_MOUSE Dynein light chain Tctex-type 1 OS=Mus musculus OX=10090 GN=Dynlt1 PE=1 SV=1;tr|Q9CT63|Q9CT63_MOUSE Uncharacterized protein (Fragment) OS=Mus musculus OX=10090 PE=2 SV=1;tr|A1E5T5|A1E5T5_MOUSE Tctex-1 OS=Mus musculus OX=10090 PE=2 SV=	3	1	1	1	21.2	21.2	21.2	0	0	0	905680	69680	0	0	0	130790	0	0	0	0	0	0	0	784200	277790	2110400	303770	0	0	0	1762900	67265	97654	0	0	250260	324760	0	0	0	0	0	101230	44508
P68433;A1L0V4	P68433;A1L0V4		Histone H3.1;Histone H3	Hist1h3a;Hist1h3i	sp|P68433|H31_MOUSE Histone H3.1 OS=Mus musculus OX=10090 GN=H3c1 PE=1 SV=2;tr|A1L0V4|A1L0V4_MOUSE Histone H3 (Fragment) OS=Mus musculus OX=10090 GN=Hist1h3i PE=2 SV=1	2	4	1	1	40.4	23.5	23.5	39807	846280	0	2477300	1012700	0	0	31184	2455200	0	0	0	0	0	0	0	64291	2277100	0	1923000	5350000	2915900	1571100	6540900	0	26646	65752	2377300	5376000	0	52808	67535	35586	143600	0	469780	482570
Q8C7X2;Z4YJW0;A1L2Z3;Q8C7X2-2;A0A1Y7VP81;Q8C7X2-3	Q8C7X2;Z4YJW0;A1L2Z3;Q8C7X2-2		ER membrane protein complex subunit 1	Emc1	sp|Q8C7X2|EMC1_MOUSE ER membrane protein complex subunit 1 OS=Mus musculus OX=10090 GN=Emc1 PE=1 SV=1;tr|Z4YJW0|Z4YJW0_MOUSE ER membrane protein complex subunit 1 OS=Mus musculus OX=10090 GN=Emc1 PE=1 SV=1;tr|A1L2Z3|A1L2Z3_MOUSE C230096C10Rik protein OS=Mu	6	3	3	3	5	5	5	0	65395	0	667130	201990	0	0	0	36301	0	0	0	0	0	0	0	1197400	177960	781900	218640	1716700	263960	601760	4025200	974820	176720	413760	88638	123320	679350	1723400	237570	0	26782	0	39714	0
E9QN37;A1L314	E9QN37;A1L314		Macrophage-expressed gene 1 protein	Mpeg1	tr|E9QN37|E9QN37_MOUSE Macrophage-expressed gene 1 protein OS=Mus musculus OX=10090 GN=Mpeg1 PE=1 SV=1;sp|A1L314|MPEG1_MOUSE Macrophage-expressed gene 1 protein OS=Mus musculus OX=10090 GN=Mpeg1 PE=1 SV=1	2	2	2	2	3.6	3.6	3.6	0	0	0	125780	0	0	0	0	0	0	0	0	0	0	0	0	0	58769	1381500	400020	0	0	263850	2136700	257650	0	240540	35633	61484	105020	375880	153020	0	0	0	23702	0
Q61656;Q8BTS0;A1L333;Q5U222;Q3V0Z8;Q3UXW3;S4R1I6;Q9CSD9;B1ARB9;B1ARC0;O35662;S4R1E3	Q61656;Q8BTS0;A1L333;Q5U222;Q3V0Z8;Q3UXW3;S4R1I6		Probable ATP-dependent RNA helicase DDX5	Ddx5	sp|Q61656|DDX5_MOUSE Probable ATP-dependent RNA helicase DDX5 OS=Mus musculus OX=10090 GN=Ddx5 PE=1 SV=2;tr|Q8BTS0|Q8BTS0_MOUSE DEAD (Asp-Glu-Ala-Asp) box polypeptide 5 OS=Mus musculus OX=10090 GN=Ddx5 PE=1 SV=1;tr|A1L333|A1L333_MOUSE DEAD (Asp-Glu-Ala-Asp	12	16	16	11	35	35	26.1	911240	2441000	179200	12619000	4263200	0	80654	0	1655600	124130	15044	103310	0	0	14179	0	46995000	6996000	48211000	10308000	35475000	10268000	40123000	65030000	32023000	6733000	9649400	1274200	3960200	17483000	21576000	11521000	230600	263340	53215	518240	423860
Q9R1T4;A2A3W1;Q3UUU4;Q9R1T4-2;Q9R1T4-3	Q9R1T4;A2A3W1;Q3UUU4;Q9R1T4-2;Q9R1T4-3		Septin-6	2023-09-06	sp|Q9R1T4|SEPT6_MOUSE Septin-6 OS=Mus musculus OX=10090 GN=Septin6 PE=1 SV=4;tr|A2A3W1|A2A3W1_MOUSE Septin-6 (Fragment) OS=Mus musculus OX=10090 GN=Septin6 PE=1 SV=1;tr|Q3UUU4|Q3UUU4_MOUSE Septin-type G domain-containing protein OS=Mus musculus OX=10090 GN	5	1	1	1	6.9	6.9	6.9	0	0	0	0	0	0	0	0	151160	0	0	0	0	0	0	0	0	387320	1255100	403410	0	255330	1188300	534200	428200	264540	148010	153010	192090	567760	0	354750	0	0	0	0	0
A2A432;J3QJX0;E9PXY1;A2A432-2	A2A432;J3QJX0;E9PXY1;A2A432-2		Cullin-4B	Cul4b	sp|A2A432|CUL4B_MOUSE Cullin-4B OS=Mus musculus OX=10090 GN=Cul4b PE=1 SV=1;tr|J3QJX0|J3QJX0_MOUSE Cullin-4B OS=Mus musculus OX=10090 GN=Cul4b PE=1 SV=1;tr|E9PXY1|E9PXY1_MOUSE Cullin-4B OS=Mus musculus OX=10090 GN=Cul4b PE=1 SV=2;sp|A2A432-2|CUL4B_MOUSE Is	4	2	2	1	2.9	2.9	1.1	20093	134160	0	311290	0	0	0	0	0	0	0	0	0	0	0	0	1056400	0	1171500	185290	989660	258400	673100	2044300	589110	133010	347380	65314	268010	728100	1259900	239780	23441	37994	0	44997	0
P61290;A2A4J1;A2A4J3	P61290;A2A4J1;A2A4J3		Proteasome activator complex subunit 3	Psme3	sp|P61290|PSME3_MOUSE Proteasome activator complex subunit 3 OS=Mus musculus OX=10090 GN=Psme3 PE=1 SV=1;tr|A2A4J1|A2A4J1_MOUSE Proteasome activator complex subunit 3 (Fragment) OS=Mus musculus OX=10090 GN=Psme3 PE=1 SV=1;tr|A2A4J3|A2A4J3_MOUSE Proteasome	3	4	4	4	18.9	18.9	18.9	0	18472	28564	1135600	57925	0	0	0	415490	0	0	0	0	0	0	0	6385700	303700	3237500	1765400	11168000	0	7547200	4632600	2602900	0	0	354940	789510	2821700	2156600	736510	0	36914	38101	108590	21443
Q9CQ80;A8XY17;A2A4J8;E9PXS9;A2A4K0;Q9CQ80-2	Q9CQ80;A8XY17;A2A4J8;E9PXS9;A2A4K0;Q9CQ80-2		Vacuolar protein-sorting-associated protein 25	Vps25	sp|Q9CQ80|VPS25_MOUSE Vacuolar protein-sorting-associated protein 25 OS=Mus musculus OX=10090 GN=Vps25 PE=1 SV=1;tr|A8XY17|A8XY17_MOUSE Vacuolar protein-sorting-associated protein 25 OS=Mus musculus OX=10090 GN=Vps25 PE=1 SV=1;tr|A2A4J8|A2A4J8_MOUSE Vacuol	6	2	2	2	27.8	27.8	27.8	0	0	0	0	0	0	0	0	112160	0	0	0	0	0	0	0	2772100	0	791320	1202900	757100	1121000	1351500	3952400	2363900	83956	1856400	0	78553	429670	2103300	615340	0	0	0	0	0
Q69Z23;E9Q7P0;A2A520;K3W4R0;Q69Z23-2	Q69Z23;E9Q7P0;A2A520;K3W4R0;Q69Z23-2		Dynein heavy chain 17, axonemal	Dnah17	sp|Q69Z23|DYH17_MOUSE Dynein heavy chain 17, axonemal OS=Mus musculus OX=10090 GN=Dnah17 PE=1 SV=2;tr|E9Q7P0|E9Q7P0_MOUSE Dynein heavy chain 17, axonemal OS=Mus musculus OX=10090 GN=Dnah17 PE=1 SV=1;tr|A2A520|A2A520_MOUSE Dynein heavy chain 17, axonemal OS	5	1	1	1	0.4	0.4	0.4	0	73237	52088	395650	0	0	0	0	85835	60998	0	0	31429	0	0	0	1119000	302340	2094100	845980	2166700	0	3305800	2647100	1556000	0	2116100	231880	369880	1303000	3017300	661010	0	45123	89765	70137	0
P84099;A2A547	P84099;A2A547		60S ribosomal protein L19;Ribosomal protein L19	Rpl19	sp|P84099|RL19_MOUSE 60S ribosomal protein L19 OS=Mus musculus OX=10090 GN=Rpl19 PE=1 SV=1;tr|A2A547|A2A547_MOUSE Ribosomal protein L19 OS=Mus musculus OX=10090 GN=Rpl19 PE=1 SV=1	2	3	3	3	17.3	17.3	17.3	247100	1582800	335870	6426000	0	0	124750	50822	1572100	122360	46970	81097	71995	46464	38100	37640	22700000	4147600	15170000	5891200	29417000	4693100	16214000	45113000	8752600	2601500	16518000	3177900	3427500	9297700	13125000	10321000	201570	943730	432010	957900	0
A2A5N8	A2A5N8		Lethal(3)malignant brain tumor-like protein 1	L3mbtl1	sp|A2A5N8|LMBL1_MOUSE Lethal(3)malignant brain tumor-like protein 1 OS=Mus musculus OX=10090 GN=L3mbtl1 PE=2 SV=1	1	1	1	1	1.1	1.1	1.1	0	0	0	118570	0	0	0	0	0	0	0	0	0	0	0	0	412100	157950	384500	120410	363240	82709	1113800	334830	329820	71832	0	44217	54783	178040	0	96361	0	0	0	0	0
A2A5R2;G3X9K3;Q3U5C3;D3YYK9;F6YCJ0	A2A5R2;G3X9K3;Q3U5C3;D3YYK9;F6YCJ0		Brefeldin A-inhibited guanine nucleotide-exchange protein 2;Brefeldin A-inhibited guanine nucleotide-exchange protein 1	Arfgef2;Arfgef1	sp|A2A5R2|BIG2_MOUSE Brefeldin A-inhibited guanine nucleotide-exchange protein 2 OS=Mus musculus OX=10090 GN=Arfgef2 PE=1 SV=1;sp|G3X9K3|BIG1_MOUSE Brefeldin A-inhibited guanine nucleotide-exchange protein 1 OS=Mus musculus OX=10090 GN=Arfgef1 PE=1 SV=1;tr	5	2	2	2	1.1	1.1	1.1	0	0	0	82988	0	0	0	0	0	0	0	0	0	0	0	0	1271900	108850	1760100	146170	1434300	196260	947230	1455100	734320	158750	452170	28361	40581	232160	886490	185140	0	0	0	15383	0
P19973;A2A6J4;A2A6J7;P19973-2;A0A1B0GRF5	P19973;A2A6J4;A2A6J7;P19973-2		Lymphocyte-specific protein 1	Lsp1	sp|P19973|LSP1_MOUSE Lymphocyte-specific protein 1 OS=Mus musculus OX=10090 GN=Lsp1 PE=1 SV=2;tr|A2A6J4|A2A6J4_MOUSE Lymphocyte-specific protein 1 OS=Mus musculus OX=10090 GN=Lsp1 PE=1 SV=1;tr|A2A6J7|A2A6J7_MOUSE Lymphocyte-specific protein 1 OS=Mus muscul	5	6	6	6	32.7	32.7	32.7	0	354530	0	2393200	0	0	0	0	487590	0	0	0	0	0	0	0	10998000	1126900	11322000	867650	9382600	913190	7472800	3468700	18875000	512770	1154500	99203	1702500	1987800	6524400	1151600	0	125100	0	220710	0
Q80UG5;Q80UG5-3;A8Y5D3;A2A6U5;Q3TDR9;A2A6U3;Q80UG5-2	Q80UG5;Q80UG5-3;A8Y5D3;A2A6U5;Q3TDR9;A2A6U3;Q80UG5-2		Septin-9	2023-09-09	sp|Q80UG5|SEPT9_MOUSE Septin-9 OS=Mus musculus OX=10090 GN=Septin9 PE=1 SV=1;sp|Q80UG5-3|SEPT9_MOUSE Isoform 3 of Septin-9 OS=Mus musculus OX=10090 GN=Septin9;tr|A8Y5D3|A8Y5D3_MOUSE Septin-9 (Fragment) OS=Mus musculus OX=10090 GN=Septin9 PE=1 SV=1;tr|A2A6U	7	1	1	1	3.1	3.1	3.1	0	0	0	139890	0	0	0	0	0	0	0	0	0	0	0	0	458240	0	0	105870	455740	0	1208700	0	0	160210	0	0	0	0	0	240180	0	0	0	27140	0
Q91WQ3;A2A7S7;F6VXZ2	Q91WQ3;A2A7S7		Tyrosine--tRNA ligase, cytoplasmic;Tyrosine--tRNA ligase, cytoplasmic, N-terminally processed;Tyrosine--tRNA ligase	Yars	sp|Q91WQ3|SYYC_MOUSE Tyrosine--tRNA ligase, cytoplasmic OS=Mus musculus OX=10090 GN=Yars1 PE=1 SV=3;tr|A2A7S7|A2A7S7_MOUSE Tyrosine--tRNA ligase OS=Mus musculus OX=10090 GN=Yars PE=1 SV=1	3	8	8	8	18.9	18.9	18.9	56512	242010	0	1915300	421380	0	0	0	418790	0	0	0	0	0	0	0	19241000	1938400	13999000	1933800	21137000	1595400	11594000	25294000	6678100	1176400	4319300	521820	922410	5172700	8863500	2031300	23348	49217	0	101130	100260
Q52KI8;A2A8V9;E9QKA4;A2A8V8;E9PUK6;Q52KI8-2;F6T4M4;A2A983;F7BWM1	Q52KI8;A2A8V9;E9QKA4;A2A8V8;E9PUK6;Q52KI8-2;F6T4M4;A2A983;F7BWM1		Serine/arginine repetitive matrix protein 1	Srrm1	sp|Q52KI8|SRRM1_MOUSE Serine/arginine repetitive matrix protein 1 OS=Mus musculus OX=10090 GN=Srrm1 PE=1 SV=2;tr|A2A8V9|A2A8V9_MOUSE Serine/arginine repetitive matrix protein 1 OS=Mus musculus OX=10090 GN=Srrm1 PE=1 SV=1;tr|E9QKA4|E9QKA4_MOUSE Serine/argin	9	2	2	2	3.2	3.2	3.2	74913	2132400	0	12596000	930790	0	0	0	31334	71521	0	0	0	0	0	0	79140000	8679500	37644000	9274300	99120000	0	14603000	103660000	31289000	0	7286100	2107000	6860800	0	31673000	5738900	378660	1526400	0	2034300	876620
A2A935;A2A934;A2A930;A2A931;A2A933;A2A935-2;A2A935-3	A2A935;A2A934;A2A930;A2A931;A2A933;A2A935-2;A2A935-3		PR domain zinc finger protein 16	Prdm16	sp|A2A935|PRD16_MOUSE Histone-lysine N-methyltransferase PRDM16 OS=Mus musculus OX=10090 GN=Prdm16 PE=1 SV=1;tr|A2A934|A2A934_MOUSE Histone-lysine N-methyltransferase PRDM16 OS=Mus musculus OX=10090 GN=Prdm16 PE=1 SV=1;tr|A2A930|A2A930_MOUSE Histone-lysine	7	1	1	1	0.7	0.7	0.7	368090	919020	260530	4482400	1051600	0	0	36724	547610	0	92083	118430	94067	25089	19795	48213	20411000	2437200	16041000	4191200	37945000	355110	10647000	12242000	8760100	1546900	1429900	843950	1177100	5914300	22308000	6754400	0	0	0	374890	0
Q91WL5;A2A974;B0G0Y2;B0G0Y1	Q91WL5;A2A974;B0G0Y2;B0G0Y1		Cytochrome P450 4A12A	Cyp4a12a;Cyp4a12b	sp|Q91WL5|CP4CA_MOUSE Cytochrome P450 4A12A OS=Mus musculus OX=10090 GN=Cyp4a12a PE=1 SV=2;sp|A2A974|CP4CB_MOUSE Cytochrome P450 4A12B OS=Mus musculus OX=10090 GN=Cyp4a12b PE=1 SV=1;tr|B0G0Y2|B0G0Y2_MOUSE Cytochrome P450, family 4, subfamily a, polypeptide	4	1	1	1	2.6	2.6	2.6	0	0	0	0	0	0	0	0	0	0	0	0	0	0	0	0	571480	87909	0	0	1545100	102630	0	0	536470	71423	0	0	91028	213600	416480	103270	0	0	0	0	0
Q8BHG1;A6PWC3;A2A9Q2;Q3V3G9;Q8R1H1;Q8R320	Q8BHG1;A6PWC3;A2A9Q2;Q3V3G9;Q8R1H1;Q8R320		Nardilysin	Nrd1	sp|Q8BHG1|NRDC_MOUSE Nardilysin OS=Mus musculus OX=10090 GN=Nrdc PE=1 SV=1;tr|A6PWC3|A6PWC3_MOUSE Nardilysin, N-arginine dibasic convertase, NRD convertase 1 OS=Mus musculus OX=10090 GN=Nrd1 PE=1 SV=1;tr|A2A9Q2|A2A9Q2_MOUSE Nardilysin, N-arginine dibasic c	6	2	2	2	4	4	4	0	0	0	317350	0	0	0	0	47774	0	0	0	0	0	0	0	1277900	0	4358300	246910	2153100	490810	728700	5302100	0	768790	1597400	170940	634930	1429000	1924300	920840	0	0	0	68757	0
Q8BMA6;Q8K258;A2AAN2	Q8BMA6;Q8K258;A2AAN2		Signal recognition particle subunit SRP68	Srp68	sp|Q8BMA6|SRP68_MOUSE Signal recognition particle subunit SRP68 OS=Mus musculus OX=10090 GN=Srp68 PE=1 SV=2;tr|Q8K258|Q8K258_MOUSE Srp68 protein OS=Mus musculus OX=10090 GN=Srp68 PE=2 SV=1;tr|A2AAN2|A2AAN2_MOUSE Signal recognition particle subunit SRP68 OS	3	2	2	2	5.6	5.6	5.6	0	42620	0	201310	0	0	0	0	120070	0	0	0	0	0	0	0	786780	169000	1085600	327270	878050	203730	1214600	1712500	640960	153930	702010	160520	168870	1014600	1854600	587720	0	29044	0	38908	0
P97355;A2AC81;E9PZ58	P97355;A2AC81;E9PZ58		Spermine synthase	Sms	sp|P97355|SPSY_MOUSE Spermine synthase OS=Mus musculus OX=10090 GN=Sms PE=1 SV=1;tr|A2AC81|A2AC81_MOUSE Spermine synthase (Fragment) OS=Mus musculus OX=10090 GN=Sms PE=1 SV=1;tr|E9PZ58|E9PZ58_MOUSE Spermine synthase OS=Mus musculus OX=10090 GN=Sms PE=1 SV=	3	1	1	1	5.7	5.7	5.7	0	0	0	0	0	0	0	0	0	0	0	0	0	0	0	0	0	0	997370	166830	0	0	0	1917900	444990	149070	557280	0	184560	363500	552090	0	0	0	0	0	0
Q9DBG6;Q61833;A2ACG7;Q3U505	Q9DBG6;Q61833;A2ACG7;Q3U505		Dolichyl-diphosphooligosaccharide--protein glycosyltransferase subunit 2	Rpn2	sp|Q9DBG6|RPN2_MOUSE Dolichyl-diphosphooligosaccharide--protein glycosyltransferase subunit 2 OS=Mus musculus OX=10090 GN=Rpn2 PE=1 SV=1;tr|Q61833|Q61833_MOUSE Dolichyl-diphosphooligosaccharide--protein glycosyltransferase subunit 2 OS=Mus musculus OX=1009	4	12	12	12	35.3	35.3	35.3	0	2626400	189560	6858500	0	0	0	0	2005300	36962	14267	0	0	0	0	0	25190000	6028900	38974000	8339000	24006000	8271200	41593000	84584000	13923000	6199700	16445000	3311000	2542400	15874000	25753000	11878000	0	458190	121330	233210	0
Q9D903;A2ACZ1	Q9D903;A2ACZ1		Probable rRNA-processing protein EBP2	Ebna1bp2	sp|Q9D903|EBP2_MOUSE Probable rRNA-processing protein EBP2 OS=Mus musculus OX=10090 GN=Ebna1bp2 PE=2 SV=1;tr|A2ACZ1|A2ACZ1_MOUSE Probable rRNA-processing protein EBP2 (Fragment) OS=Mus musculus OX=10090 GN=Ebna1bp2 PE=1 SV=8	2	1	1	1	7.8	7.8	7.8	0	0	0	465860	0	0	0	0	0	0	0	0	0	0	0	0	0	402810	624550	0	1914400	479100	0	1288600	948480	477000	498470	348160	497580	525660	1030100	638980	0	0	0	90385	0
Q71FD7;A2ADE7	Q71FD7;A2ADE7		Filamin-binding LIM protein 1	Fblim1	sp|Q71FD7|FBLI1_MOUSE Filamin-binding LIM protein 1 OS=Mus musculus OX=10090 GN=Fblim1 PE=1 SV=2;tr|A2ADE7|A2ADE7_MOUSE Filamin-binding LIM protein 1 (Fragment) OS=Mus musculus OX=10090 GN=Fblim1 PE=1 SV=1	2	1	1	1	8.3	8.3	8.3	0	0	0	1585800	0	0	0	0	255540	0	0	0	0	0	0	0	937280	410690	3093700	553240	2164400	521440	2071100	1767000	1266200	0	0	134960	104350	2425400	0	340270	0	0	0	128130	0
Q8R3G1;A2ADR8	Q8R3G1;A2ADR8		Nuclear inhibitor of protein phosphatase 1	Ppp1r8	sp|Q8R3G1|PP1R8_MOUSE Nuclear inhibitor of protein phosphatase 1 OS=Mus musculus OX=10090 GN=Ppp1r8 PE=1 SV=1;tr|A2ADR8|A2ADR8_MOUSE Nuclear inhibitor of protein phosphatase 1 OS=Mus musculus OX=10090 GN=Ppp1r8 PE=1 SV=1	2	1	1	1	9.1	9.1	9.1	0	0	0	0	0	0	0	0	0	0	0	0	0	0	0	0	2239900	0	1285700	268470	1710400	0	0	0	1060300	268870	1334600	66393	106290	547440	0	340570	0	0	0	0	0
A2ADY9	A2ADY9		Protein DDI1 homolog 2	Ddi2	sp|A2ADY9|DDI2_MOUSE Protein DDI1 homolog 2 OS=Mus musculus OX=10090 GN=Ddi2 PE=1 SV=1	1	4	4	4	20.3	20.3	20.3	82816	140210	0	1685100	528900	0	0	0	339940	0	0	0	0	0	0	0	1985200	928070	5538000	1545400	2856900	677140	1711800	2822400	4132600	1083900	2628900	593460	800700	3311600	4027800	1298800	117540	115550	0	97577	195080
Q9DBT5;A2AE27	Q9DBT5;A2AE27		AMP deaminase 2	Ampd2	sp|Q9DBT5|AMPD2_MOUSE AMP deaminase 2 OS=Mus musculus OX=10090 GN=Ampd2 PE=1 SV=1;tr|A2AE27|A2AE27_MOUSE AMP deaminase OS=Mus musculus OX=10090 GN=Ampd2 PE=1 SV=1	2	5	5	5	11.8	11.8	11.8	0	674200	188230	2354300	313510	0	0	0	1045500	0	0	103890	0	0	0	0	8221400	1790300	3781900	1711100	6749300	2558200	9428000	4257900	3323300	2066400	2588100	800230	1113900	2416600	2771700	1129000	0	168940	186490	166010	187240
Q8BIQ5;B3V097;A2AEK1;B3V099;Q8BIQ5-2;Q8C7E9;A2AEJ8	Q8BIQ5;B3V097;A2AEK1;B3V099;Q8BIQ5-2		Cleavage stimulation factor subunit 2	Cstf2	sp|Q8BIQ5|CSTF2_MOUSE Cleavage stimulation factor subunit 2 OS=Mus musculus OX=10090 GN=Cstf2 PE=1 SV=2;tr|B3V097|B3V097_MOUSE BetaCstF-64 variant 3 OS=Mus musculus OX=10090 GN=Cstf2 PE=2 SV=1;tr|A2AEK1|A2AEK1_MOUSE AlphaCstF-64 variant 4 OS=Mus musculus O	7	3	3	3	10	10	10	0	35729	0	1529500	0	0	0	0	327160	0	0	0	0	0	0	0	3788500	911710	3721200	1154000	4454200	1203100	2789000	4243300	2940000	1103900	2979700	459120	766290	2560400	3034600	614100	0	54115	0	123330	0
Q8VD04;Q3TZ55;A2AEW6;Q3T9D9;A2AEW5;A2AEW9;A2AEW8	Q8VD04;Q3TZ55;A2AEW6;Q3T9D9;A2AEW5;A2AEW9;A2AEW8		GRIP1-associated protein 1	Gripap1	sp|Q8VD04|GRAP1_MOUSE GRIP1-associated protein 1 OS=Mus musculus OX=10090 GN=Gripap1 PE=1 SV=1;tr|Q3TZ55|Q3TZ55_MOUSE Uncharacterized protein (Fragment) OS=Mus musculus OX=10090 GN=Gripap1 PE=2 SV=1;tr|A2AEW6|A2AEW6_MOUSE GRIP1-associated protein 1 (Fragme	7	1	1	1	4.3	4.3	4.3	0	0	0	212600	0	0	0	0	0	0	0	0	0	0	0	0	327610	0	0	277510	0	0	0	1551900	541280	159470	598360	0	132590	0	983170	325680	0	0	0	44699	0
P97447;A2AEX6;A2AEX8	P97447;A2AEX6;A2AEX8		Four and a half LIM domains protein 1	Fhl1	sp|P97447|FHL1_MOUSE Four and a half LIM domains protein 1 OS=Mus musculus OX=10090 GN=Fhl1 PE=1 SV=3;tr|A2AEX6|A2AEX6_MOUSE Four and a half LIM domains protein 1 OS=Mus musculus OX=10090 GN=Fhl1 PE=1 SV=1;tr|A2AEX8|A2AEX8_MOUSE Four and a half LIM domains	3	1	1	1	3.2	3.2	3.2	0	247320	0	0	0	0	0	0	174060	0	0	0	0	0	13199	0	2249600	654390	0	1189100	0	0	1879000	0	3072300	912810	5629700	429840	0	1616700	2605100	811830	0	130890	0	0	0
Q7TMY8;Q4JG03;A2AFQ0;Q7TMY8-2;Q7TMY8-4;Q7TMY8-3	Q7TMY8;Q4JG03;A2AFQ0;Q7TMY8-2;Q7TMY8-4;Q7TMY8-3		E3 ubiquitin-protein ligase HUWE1	Huwe1	sp|Q7TMY8|HUWE1_MOUSE E3 ubiquitin-protein ligase HUWE1 OS=Mus musculus OX=10090 GN=Huwe1 PE=1 SV=5;tr|Q4JG03|Q4JG03_MOUSE Mcl-1 ubiquitin ligase OS=Mus musculus OX=10090 GN=Huwe1 PE=2 SV=1;tr|A2AFQ0|A2AFQ0_MOUSE E3 ubiquitin-protein ligase HUWE1 OS=Mus mu	6	1	1	1	0.7	0.7	0.7	0	0	0	0	0	0	0	0	0	0	0	0	0	0	0	0	1768600	0	0	0	0	0	0	2278400	0	0	0	0	0	0	0	0	0	0	0	0	0
Q5FWK3;Q8C5A0;Q8BQW4;A2AH25;A0A2X0SSA9;Q91Z04	Q5FWK3;Q8C5A0;Q8BQW4;A2AH25;A0A2X0SSA9		Rho GTPase-activating protein 1	Arhgap1	sp|Q5FWK3|RHG01_MOUSE Rho GTPase-activating protein 1 OS=Mus musculus OX=10090 GN=Arhgap1 PE=1 SV=1;tr|Q8C5A0|Q8C5A0_MOUSE Uncharacterized protein OS=Mus musculus OX=10090 GN=Arhgap1 PE=2 SV=1;tr|Q8BQW4|Q8BQW4_MOUSE Uncharacterized protein OS=Mus musculus	6	5	5	5	16.2	16.2	16.2	0	247320	49323	1555600	281510	0	0	0	524100	0	0	0	0	0	0	0	9273800	1630300	8339100	1984300	8255300	1347400	5807400	12121000	1803600	1865400	148690	676930	1251300	4201800	4094200	1546100	0	135900	85986	177590	118850
O08810;G3UZ34;Q3U5Q3;Q3TMY8;A2AH85;Q6A0E3;Q7TMX4;G3UXK8	O08810;G3UZ34;Q3U5Q3;Q3TMY8;A2AH85;Q6A0E3;Q7TMX4		116 kDa U5 small nuclear ribonucleoprotein component	Eftud2	sp|O08810|U5S1_MOUSE 116 kDa U5 small nuclear ribonucleoprotein component OS=Mus musculus OX=10090 GN=Eftud2 PE=1 SV=1;tr|G3UZ34|G3UZ34_MOUSE 116 kDa U5 small nuclear ribonucleoprotein component OS=Mus musculus OX=10090 GN=Eftud2 PE=1 SV=1;tr|Q3U5Q3|Q3U5Q3	8	10	9	9	15.6	14.5	14.5	8529700	1692700	572020	4262100	81175000	169010	111480	37220	619530	369400	217520	100670	0	185230	147910	129950	464910000	1346500	10524000	1804400	506690000	988460	6883200	5655600	3692500	1365900	6498700	1035700	1581400	6210400	2060400	2723700	18592000	931200	4405000	1387100	5506300
Q80U87;Q3UQ26;Q3UZ62;A2AI52;Q3TQM7	Q80U87;Q3UQ26;Q3UZ62;A2AI52;Q3TQM7		Ubiquitin carboxyl-terminal hydrolase 8;Ubiquitin carboxyl-terminal hydrolase	Usp8	sp|Q80U87|UBP8_MOUSE Ubiquitin carboxyl-terminal hydrolase 8 OS=Mus musculus OX=10090 GN=Usp8 PE=1 SV=2;tr|Q3UQ26|Q3UQ26_MOUSE Ubiquitin carboxyl-terminal hydrolase (Fragment) OS=Mus musculus OX=10090 GN=Usp8 PE=2 SV=1;tr|Q3UZ62|Q3UZ62_MOUSE Uncharacterize	5	2	2	2	3.2	3.2	3.2	0	0	0	332460	0	0	0	0	34945	0	0	0	0	0	0	0	591540	133430	2681900	358220	871530	377310	1222700	1481600	1192900	449640	972670	104250	178390	762630	843750	171110	0	0	0	59884	0
A2AIV8	A2AIV8		Caspase recruitment domain-containing protein 9	Card9	sp|A2AIV8|CARD9_MOUSE Caspase recruitment domain-containing protein 9 OS=Mus musculus OX=10090 GN=Card9 PE=1 SV=1	1	1	1	1	3.5	3.5	3.5	0	0	0	0	0	0	0	0	0	0	0	0	0	0	0	0	0	256850	1239200	330700	0	230590	1588200	1508000	0	246270	1282100	0	232490	947460	987490	407720	0	0	0	0	0
Q9JII1;F6XC48;A2AIX0;Q3TZ34	Q9JII1;F6XC48;A2AIX0;Q3TZ34		72 kDa inositol polyphosphate 5-phosphatase	Inpp5e	sp|Q9JII1|INP5E_MOUSE Phosphatidylinositol polyphosphate 5-phosphatase type IV OS=Mus musculus OX=10090 GN=Inpp5e PE=1 SV=1;tr|F6XC48|F6XC48_MOUSE Phosphatidylinositol polyphosphate 5-phosphatase type IV (Fragment) OS=Mus musculus OX=10090 GN=Inpp5e PE=1 S	4	1	1	1	2.8	2.8	2.8	0	364500	0	433890	0	0	0	0	159160	0	0	0	0	0	0	0	0	151840	378900	101570	0	0	0	0	282350	169920	0	0	0	591490	373350	0	0	0	0	0	0
Q3ULP9;A2AJ72;Q3TIX6;A0A0A6YY39;A0A0A6YX76;A2AJ71;A0A0A6YVV5;F7AM43	Q3ULP9;A2AJ72;Q3TIX6;A0A0A6YY39			Fubp3	tr|Q3ULP9|Q3ULP9_MOUSE Uncharacterized protein OS=Mus musculus OX=10090 GN=Fubp3 PE=2 SV=1;tr|A2AJ72|A2AJ72_MOUSE Far upstream element (FUSE)-binding protein 3 OS=Mus musculus OX=10090 GN=Fubp3 PE=1 SV=1;tr|Q3TIX6|Q3TIX6_MOUSE Far upstream element (FUSE)-b	8	3	3	3	13	13	13	0	0	0	2329800	0	0	0	0	287060	0	0	0	0	0	0	0	1534900	1996500	5495700	551370	1129900	314670	3387600	1534500	1188900	928980	2171000	375070	733040	2588800	2129700	1104200	0	0	0	296150	0
O70311;F7APP3;A2AJH3	O70311;F7APP3;A2AJH3		Glycylpeptide N-tetradecanoyltransferase 2;Glycylpeptide N-tetradecanoyltransferase	Nmt2	sp|O70311|NMT2_MOUSE Glycylpeptide N-tetradecanoyltransferase 2 OS=Mus musculus OX=10090 GN=Nmt2 PE=1 SV=1;tr|F7APP3|F7APP3_MOUSE Glycylpeptide N-tetradecanoyltransferase OS=Mus musculus OX=10090 GN=Nmt2 PE=1 SV=1;tr|A2AJH3|A2AJH3_MOUSE Glycylpeptide N-tet	3	4	2	2	11.7	5.5	5.5	0	0	0	0	0	0	0	0	0	0	0	0	0	0	0	0	0	60852	2559800	85013	751200	0	1189300	0	0	58715	0	28384	77247	0	0	0	0	0	0	0	0
Q8BTT7;B1AYU8;Q499E2;A2AK44;A2AK42;B1AYU7;Q6ZPL7	Q8BTT7;B1AYU8;Q499E2;A2AK44;A2AK42;B1AYU7;Q6ZPL7			Cwc22;Gm13695;Gm13697;mKIAA1604	tr|Q8BTT7|Q8BTT7_MOUSE Uncharacterized protein (Fragment) OS=Mus musculus OX=10090 GN=Cwc22 PE=2 SV=1;tr|B1AYU8|B1AYU8_MOUSE Pre-mRNA-splicing factor CWC22 homolog (Fragment) OS=Mus musculus OX=10090 GN=Cwc22 PE=1 SV=1;tr|Q499E2|Q499E2_MOUSE Cwc22 protein	7	1	1	1	14	14	14	0	0	0	0	0	0	0	0	0	0	0	0	0	0	0	0	0	0	0	0	0	0	0	0	0	0	0	0	0	0	0	0	0	0	0	0	0
Q8BG05;Q6P6I7;A2AL12;Q3UZG3;B2RXM2;Q8BG05-2;Q6PFA7;Q58E39;Q5U3M2;A2AL13	Q8BG05;Q6P6I7;A2AL12;Q3UZG3;B2RXM2;Q8BG05-2;Q6PFA7;Q58E39;Q5U3M2		Heterogeneous nuclear ribonucleoprotein A3	Hnrnpa3;Gm6793	sp|Q8BG05|ROA3_MOUSE Heterogeneous nuclear ribonucleoprotein A3 OS=Mus musculus OX=10090 GN=Hnrnpa3 PE=1 SV=1;tr|Q6P6I7|Q6P6I7_MOUSE Hnrpa3 protein OS=Mus musculus OX=10090 GN=Hnrnpa3 PE=2 SV=1;tr|A2AL12|A2AL12_MOUSE Heterogeneous nuclear ribonucleoprotein	10	10	10	10	29	29	29	402020	4656500	412980	26757000	452670	0	114610	38781	3626300	135540	132460	115380	0	16778	43548	0	63200000	9113900	67351000	12458000	54607000	12199000	93724000	71956000	41606000	9188700	29871000	4005300	7934300	31175000	50785000	10303000	101770	773010	179110	748540	61778
Q8C0I1;A2AL50;A2AL49;H3BKN2;Q8BKC4;Q3TNW8	Q8C0I1;A2AL50;A2AL49;H3BKN2;Q8BKC4		Alkyldihydroxyacetonephosphate synthase, peroxisomal	Agps	sp|Q8C0I1|ADAS_MOUSE Alkyldihydroxyacetonephosphate synthase, peroxisomal OS=Mus musculus OX=10090 GN=Agps PE=1 SV=1;tr|A2AL50|A2AL50_MOUSE Alkylglycerone-phosphate synthase OS=Mus musculus OX=10090 GN=Agps PE=1 SV=1;tr|A2AL49|A2AL49_MOUSE Alkylglycerone-p	6	7	7	7	22.3	22.3	22.3	0	104640	0	1409200	0	0	0	0	331890	0	0	0	0	0	0	0	6682900	780350	8642000	1808700	6270000	633860	4326300	13147000	5425000	669650	6209500	121770	1503100	4092400	5760200	1934900	0	47433	0	108880	0
Q8BSY0;A2AL85;Q8BQK0;Q8CBM2;Q9EQ66;A2AL77;A2AL81;Q3TU40;A2AL75;Q920F8;Q9EQ65;Q91WG6;Q920F9;A2AL76;A2AL71;Q8CH79;A2AL78;Q920F7;A2AL74;Q6P8S1;Q9D7J8;Q9CR06;A2AL79;A2AL83;Q9EQ62;Q8BSY0-2;Q9EQ63;Q9EQ67	Q8BSY0;A2AL85;Q8BQK0;Q8CBM2;Q9EQ66		Aspartyl/asparaginyl beta-hydroxylase	Asph;ASPH	sp|Q8BSY0|ASPH_MOUSE Aspartyl/asparaginyl beta-hydroxylase OS=Mus musculus OX=10090 GN=Asph PE=1 SV=1;tr|A2AL85|A2AL85_MOUSE Aspartyl/asparaginyl beta-hydroxylase OS=Mus musculus OX=10090 GN=Asph PE=1 SV=1;tr|Q8BQK0|Q8BQK0_MOUSE TPR_REGION domain-containin	28	8	8	8	20	20	20	0	50704	0	2613900	0	0	0	0	365860	0	0	0	0	0	0	0	5316300	1049300	14883000	1247100	7077400	1295600	21375000	8511900	4927100	624580	5078100	263180	328310	3969800	7009500	2280100	0	29607	0	69242	0
A2AM05;A2AM05-4	A2AM05;A2AM05-4		Centlein	Cntln	sp|A2AM05|CNTLN_MOUSE Centlein OS=Mus musculus OX=10090 GN=Cntln PE=1 SV=1;sp|A2AM05-4|CNTLN_MOUSE Isoform 4 of Centlein OS=Mus musculus OX=10090 GN=Cntln	2	2	2	2	1.4	1.4	1.4	0	0	0	496440	0	0	0	0	58245	0	0	0	0	0	0	0	1892100	198110	0	231780	2866300	254960	0	3222500	1039700	300220	0	80270	90415	520710	1012400	0	0	0	0	44311	0
Q3TEA8;Q3TEA8-2;A2AM65;Z4YKA3;Z4YKB8;Q3TEA8-3	Q3TEA8;Q3TEA8-2;A2AM65;Z4YKA3;Z4YKB8;Q3TEA8-3		Heterochromatin protein 1-binding protein 3	Hp1bp3	sp|Q3TEA8|HP1B3_MOUSE Heterochromatin protein 1-binding protein 3 OS=Mus musculus OX=10090 GN=Hp1bp3 PE=1 SV=1;sp|Q3TEA8-2|HP1B3_MOUSE Isoform 2 of Heterochromatin protein 1-binding protein 3 OS=Mus musculus OX=10090 GN=Hp1bp3;tr|A2AM65|A2AM65_MOUSE Hetero	6	1	1	1	2	2	2	0	45260	0	0	0	0	0	0	0	0	0	0	0	0	0	0	0	0	1300900	106270	713140	0	961040	0	0	0	0	0	0	0	892630	0	0	32344	0	0	0
Q99L43;A2AMQ5;Q6PBC0;F6S4G2;Q8BX08	Q99L43;A2AMQ5;Q6PBC0;F6S4G2;Q8BX08		Phosphatidate cytidylyltransferase 2;Phosphatidate cytidylyltransferase	Cds2	sp|Q99L43|CDS2_MOUSE Phosphatidate cytidylyltransferase 2 OS=Mus musculus OX=10090 GN=Cds2 PE=1 SV=1;tr|A2AMQ5|A2AMQ5_MOUSE Phosphatidate cytidylyltransferase OS=Mus musculus OX=10090 GN=Cds2 PE=1 SV=1;tr|Q6PBC0|Q6PBC0_MOUSE Cds2 protein OS=Mus musculus OX	5	2	2	2	8.1	8.1	8.1	0	250450	0	529630	0	0	0	0	110310	0	0	0	0	0	0	0	2637200	455070	4874300	559640	1767400	358770	5064200	6926000	1831700	324230	0	229750	193650	1640500	2397100	365620	0	71864	0	103170	0
Q3UIU2;A2AP32	Q3UIU2;A2AP32		NADH dehydrogenase [ubiquinone] 1 beta subcomplex subunit 6	Ndufb6	sp|Q3UIU2|NDUB6_MOUSE NADH dehydrogenase [ubiquinone] 1 beta subcomplex subunit 6 OS=Mus musculus OX=10090 GN=Ndufb6 PE=1 SV=3;tr|A2AP32|A2AP32_MOUSE NADH dehydrogenase [ubiquinone] 1 beta subcomplex subunit 6 OS=Mus musculus OX=10090 GN=Ndufb6 PE=1 SV=1	2	1	1	1	14.1	14.1	14.1	0	69321	0	170620	0	0	0	0	0	0	0	0	0	0	0	0	1612000	195550	1390900	235040	1626800	309630	395120	2502000	792640	288850	702080	57467	127590	665610	978680	327920	0	36435	0	27883	0
O54879;A2AP78	O54879;A2AP78		High mobility group protein B3	Hmgb3	sp|O54879|HMGB3_MOUSE High mobility group protein B3 OS=Mus musculus OX=10090 GN=Hmgb3 PE=1 SV=3;tr|A2AP78|A2AP78_MOUSE High mobility group protein B3 (Fragment) OS=Mus musculus OX=10090 GN=Hmgb3 PE=1 SV=1	2	2	2	2	13	13	13	0	0	0	0	0	0	0	0	0	0	0	0	0	0	0	0	0	81069	890940	164470	1182100	0	1722600	0	570230	0	0	42219	91750	579520	0	90509	0	0	0	0	0
P15379;P15379-7;E9QKM8;A2APM2;Q3UNN2;Q3U8S1;Q3U468;A2APM5;P15379-9;P15379-2;P15379-8;Q80X37;P15379-4;P15379-3;P15379-10;A2APM1;P15379-5;P15379-11;P15379-6;A2APM3;A2APM4;Q3TLT9;P15379-12;P15379-13	P15379;P15379-7;E9QKM8;A2APM2;Q3UNN2;Q3U8S1;Q3U468;A2APM5;P15379-9;P15379-2;P15379-8;Q80X37;P15379-4;P15379-3;P15379-10;A2APM1;P15379-5;P15379-11;P15379-6;A2APM3;A2APM4;Q3TLT9		CD44 antigen	Cd44	sp|P15379|CD44_MOUSE CD44 antigen OS=Mus musculus OX=10090 GN=Cd44 PE=1 SV=3;sp|P15379-7|CD44_MOUSE Isoform 2 of CD44 antigen OS=Mus musculus OX=10090 GN=Cd44;tr|E9QKM8|E9QKM8_MOUSE CD44 antigen OS=Mus musculus OX=10090 GN=Cd44 PE=1 SV=1;tr|A2APM2|A2APM2_M	24	3	3	3	5.3	5.3	5.3	171010	163920	145700	153210	403670	0	36769	0	0	55092	0	128270	88204	0	0	43589	1236300	0	2465600	52849	1808000	102740	1702900	2596700	125770	0	0	183220	124250	506110	0	0	170240	113890	218830	89841	172300
A2AQ25;D3Z781;B2RY09;E9QAU4;A2AQ25-9;A2AQ25-6;A2AQ25-5;A2AQ25-8;A2AQ25-4;A2AQ25-3;A2AQ25-2;Q3TYN4;Q8BHR1;Q3UFL8	A2AQ25;D3Z781;B2RY09;E9QAU4;A2AQ25-9;A2AQ25-6;A2AQ25-5;A2AQ25-8;A2AQ25-4;A2AQ25-3;A2AQ25-2;Q3TYN4;Q8BHR1;Q3UFL8		Sickle tail protein	Skt;Etl4	sp|A2AQ25|SKT_MOUSE Sickle tail protein OS=Mus musculus OX=10090 GN=Skt PE=1 SV=1;tr|D3Z781|D3Z781_MOUSE Enhancer trap locus 4 OS=Mus musculus OX=10090 GN=Etl4 PE=1 SV=2;tr|B2RY09|B2RY09_MOUSE Etl4 protein OS=Mus musculus OX=10090 GN=Etl4 PE=2 SV=1;tr|E9QA	14	2	2	2	1.8	1.8	1.8	313360	0	0	0	1062900	26160	0	0	0	0	0	0	12760	0	0	0	1942500	0	0	0	1829700	0	269490	0	3577000	0	0	0	0	0	0	0	170250	0	0	0	896370
P61202;A2AQE4;Q3UK65;P61202-2	P61202;A2AQE4;Q3UK65;P61202-2		COP9 signalosome complex subunit 2	Cops2	sp|P61202|CSN2_MOUSE COP9 signalosome complex subunit 2 OS=Mus musculus OX=10090 GN=Cops2 PE=1 SV=1;tr|A2AQE4|A2AQE4_MOUSE COP9 signalosome complex subunit 2 OS=Mus musculus OX=10090 GN=Cops2 PE=1 SV=1;tr|Q3UK65|Q3UK65_MOUSE PCI domain-containing protein O	4	2	2	2	6.1	6.1	6.1	0	0	0	158130	0	0	0	0	53142	0	0	0	0	0	0	0	1587400	128620	1987200	187210	1581200	122640	1610400	3702500	1496400	101470	1766100	80131	199710	396210	1251200	272100	0	0	0	32741	0
Q64521;A2AQR0	Q64521;A2AQR0		Glycerol-3-phosphate dehydrogenase, mitochondrial;Glycerol-3-phosphate dehydrogenase	Gpd2	sp|Q64521|GPDM_MOUSE Glycerol-3-phosphate dehydrogenase, mitochondrial OS=Mus musculus OX=10090 GN=Gpd2 PE=1 SV=2;tr|A2AQR0|A2AQR0_MOUSE Glycerol-3-phosphate dehydrogenase OS=Mus musculus OX=10090 GN=Gpd2 PE=1 SV=1	2	4	4	4	13.1	13.1	13.1	0	0	0	418980	0	0	0	0	0	0	0	0	0	0	0	0	1194500	209530	2564700	1527300	2389900	608390	440900	8353600	1307500	377880	1249500	210100	17241	1905200	274940	1039200	0	0	0	37117	0
Q99JX3;Q3V458;A2ATI8;A2ATI6;Q3TG07;A2ATI9;Q3TX06;Q3TIK1;Q99JX3-2	Q99JX3;Q3V458;A2ATI8;A2ATI6;Q3TG07;A2ATI9;Q3TX06;Q3TIK1;Q99JX3-2		Golgi reassembly-stacking protein 2	Gorasp2	sp|Q99JX3|GORS2_MOUSE Golgi reassembly-stacking protein 2 OS=Mus musculus OX=10090 GN=Gorasp2 PE=1 SV=3;tr|Q3V458|Q3V458_MOUSE GRASP55_65 domain-containing protein OS=Mus musculus OX=10090 GN=Gorasp2 PE=2 SV=1;tr|A2ATI8|A2ATI8_MOUSE Golgi reassembly-stacki	9	3	3	3	14.2	14.2	14.2	0	99030	0	716130	0	0	0	0	101620	0	0	0	0	0	0	0	1312600	543790	7275600	969300	4737300	808550	2594500	3261500	2081500	169860	1602100	190180	130820	1614900	2977200	222690	0	79603	0	44236	0
Q8C854;F6XJA1;G8JL68;A7UQY4;A2ATP5;A2ATP6;Q8C854-1;Q8C854-2;Q8C854-3	Q8C854;F6XJA1;G8JL68;A7UQY4;A2ATP5;A2ATP6;Q8C854-1;Q8C854-2;Q8C854-3		Myelin expression factor 2	Myef2	sp|Q8C854|MYEF2_MOUSE Myelin expression factor 2 OS=Mus musculus OX=10090 GN=Myef2 PE=1 SV=1;tr|F6XJA1|F6XJA1_MOUSE Myelin expression factor 2 (Fragment) OS=Mus musculus OX=10090 GN=Myef2 PE=1 SV=1;tr|G8JL68|G8JL68_MOUSE Myelin expression factor 2 (Fragmen	9	1	1	1	7.1	7.1	7.1	0	255490	0	2046000	0	0	0	0	98968	0	0	0	0	0	0	0	1283300	0	638210	443080	1141400	262810	0	0	981050	0	716820	659290	132930	0	988310	347180	0	48382	0	154190	0
Q9JKX6;A2ATT5;A0A0A6YVU1	Q9JKX6;A2ATT5;A0A0A6YVU1		ADP-sugar pyrophosphatase	Nudt5	sp|Q9JKX6|NUDT5_MOUSE ADP-sugar pyrophosphatase OS=Mus musculus OX=10090 GN=Nudt5 PE=1 SV=1;tr|A2ATT5|A2ATT5_MOUSE ADP-sugar pyrophosphatase (Fragment) OS=Mus musculus OX=10090 GN=Nudt5 PE=1 SV=1;tr|A0A0A6YVU1|A0A0A6YVU1_MOUSE ADP-sugar pyrophosphatase (Fr	3	2	2	2	19.7	19.7	19.7	0	138390	0	1931500	0	0	0	0	200250	0	0	0	0	0	0	0	6052100	671100	2139800	1995200	6750200	1170800	4088300	8022300	3070200	544320	2183800	602300	1111400	1431500	1850700	1119300	0	91638	0	161090	0
Q64012;Q64012-2;A2AU62;A2AU60;A2AU61;Q3TGD3	Q64012;Q64012-2;A2AU62;A2AU60;A2AU61;Q3TGD3		RNA-binding protein Raly	Raly	sp|Q64012|RALY_MOUSE RNA-binding protein Raly OS=Mus musculus OX=10090 GN=Raly PE=1 SV=3;sp|Q64012-2|RALY_MOUSE Isoform 1 of RNA-binding protein Raly OS=Mus musculus OX=10090 GN=Raly;tr|A2AU62|A2AU62_MOUSE RNA-binding protein Raly (Fragment) OS=Mus musculu	6	2	2	2	10.9	10.9	10.9	0	0	0	1042800	0	0	0	0	95769	0	0	0	0	0	0	0	4400100	527800	2337600	500650	3274400	446280	2044900	3288000	1745200	364680	0	154760	477530	1419300	1806000	0	0	0	0	130520	0
Q9CYZ2;A2AUD5;Q3TUJ9;Q9CZ22;Q8BKP1;Q3TAI4;F6VQ81;V9GWU5	Q9CYZ2;A2AUD5;Q3TUJ9;Q9CZ22;Q8BKP1;Q3TAI4;F6VQ81;V9GWU5		Tumor protein D54	Tpd52l2	sp|Q9CYZ2|TPD54_MOUSE Tumor protein D54 OS=Mus musculus OX=10090 GN=Tpd52l2 PE=1 SV=1;tr|A2AUD5|A2AUD5_MOUSE Tumor protein D54 OS=Mus musculus OX=10090 GN=Tpd52l2 PE=1 SV=1;tr|Q3TUJ9|Q3TUJ9_MOUSE Tumor protein D54 OS=Mus musculus OX=10090 GN=Tpd52l2 PE=1 S	8	6	6	6	40	40	40	0	0	0	1145600	0	0	0	0	287140	0	0	0	0	0	0	0	8902300	530980	7723000	1572900	10969000	915390	9246000	12313000	1491400	1030500	3019400	570810	591190	3959900	3921500	1438500	0	0	0	51140	0
P16254;A2AUM6	P16254;A2AUM6		Signal recognition particle 14 kDa protein;Signal recognition particle 14 kDa protein, N-terminally processed	Srp14	sp|P16254|SRP14_MOUSE Signal recognition particle 14 kDa protein OS=Mus musculus OX=10090 GN=Srp14 PE=1 SV=1;tr|A2AUM6|A2AUM6_MOUSE Signal recognition particle 14 kDa protein OS=Mus musculus OX=10090 GN=Srp14 PE=1 SV=1	2	1	1	1	12.7	12.7	12.7	19344	0	0	290860	0	0	0	0	33421	0	0	0	0	0	0	0	837880	45943	2042400	180070	828700	242860	2210900	1815700	476980	93606	401470	51269	81012	504700	879450	236750	19180	0	0	42268	0
Q60866;A2AUR3;Q60866-2;A2AUR5	Q60866;A2AUR3;Q60866-2;A2AUR5		Phosphotriesterase-related protein	Pter	sp|Q60866|PTER_MOUSE Phosphotriesterase-related protein OS=Mus musculus OX=10090 GN=Pter PE=1 SV=1;tr|A2AUR3|A2AUR3_MOUSE Phosphotriesterase-related protein (Fragment) OS=Mus musculus OX=10090 GN=Pter PE=1 SV=2;sp|Q60866-2|PTER_MOUSE Isoform 2 of Phosphotr	4	2	2	2	8.6	8.6	8.6	0	0	0	252830	0	0	0	0	72452	0	0	0	0	0	0	0	1770900	179400	1670500	219890	855230	262830	884010	964020	702560	124330	483130	79611	161510	579130	1559200	76460	0	0	0	49424	0
Q01730;Q9CSE4;A2AUR7;Q9D031;Q9CUS2;Q3TFN7	Q01730;Q9CSE4;A2AUR7;Q9D031;Q9CUS2;Q3TFN7		Ras suppressor protein 1	Rsu1	sp|Q01730|RSU1_MOUSE Ras suppressor protein 1 OS=Mus musculus OX=10090 GN=Rsu1 PE=1 SV=3;tr|Q9CSE4|Q9CSE4_MOUSE Uncharacterized protein (Fragment) OS=Mus musculus OX=10090 GN=Rsu1 PE=2 SV=1;tr|A2AUR7|A2AUR7_MOUSE Ras suppressor protein 1 OS=Mus musculus OX	6	3	3	3	15.9	15.9	15.9	0	86727	46908	1034700	65469	0	0	0	222110	0	0	0	0	0	0	0	5573700	521500	6658500	1824400	6471400	554940	7458700	7773100	3903500	1184800	4148100	435320	1242600	1832500	4585700	1279600	0	50271	77969	75838	30174
Q99PL5;A2AVJ7;Q6ZPS0;Q8C7E8;Q3ULC0;Q99PL5-12;Q99PL5-11;Q99PL5-10;Q99PL5-9;Q99PL5-8;Q99PL5-7;Q99PL5-6;Q99PL5-5;Q99PL5-4;Q99PL5-3;Q99PL5-2	Q99PL5;A2AVJ7;Q6ZPS0		Ribosome-binding protein 1	Rrbp1	sp|Q99PL5|RRBP1_MOUSE Ribosome-binding protein 1 OS=Mus musculus OX=10090 GN=Rrbp1 PE=1 SV=2;tr|A2AVJ7|A2AVJ7_MOUSE Ribosome-binding protein 1 OS=Mus musculus OX=10090 GN=Rrbp1 PE=1 SV=1;tr|Q6ZPS0|Q6ZPS0_MOUSE MKIAA1398 protein (Fragment) OS=Mus musculus O	16	8	8	8	8.5	8.5	8.5	141310	126600	11426	2623400	307000	0	0	0	256340	0	0	0	0	0	0	0	10462000	820300	12362000	697120	8340400	1080800	6621100	6368700	3395000	428350	3016400	136850	479270	3260100	4511700	212430	64614	38601	18852	86896	36044
P62627;A2AVR9	P62627;A2AVR9		Dynein light chain roadblock-type 1	Dynlrb1	sp|P62627|DLRB1_MOUSE Dynein light chain roadblock-type 1 OS=Mus musculus OX=10090 GN=Dynlrb1 PE=1 SV=3;tr|A2AVR9|A2AVR9_MOUSE Dynein light chain roadblock OS=Mus musculus OX=10090 GN=Dynlrb1 PE=1 SV=1	2	3	3	3	51	51	51	0	515800	0	1002000	0	0	0	0	269880	0	0	0	0	0	0	0	6834000	802060	5699700	1556600	5096000	888070	7095200	12397000	3162500	1116700	5008000	226320	422130	3413600	3973800	674630	0	132650	0	111600	0
Q08943;A2AW05;Q05DR5;Q08943-2	Q08943;A2AW05;Q05DR5;Q08943-2		FACT complex subunit SSRP1	Ssrp1	sp|Q08943|SSRP1_MOUSE FACT complex subunit SSRP1 OS=Mus musculus OX=10090 GN=Ssrp1 PE=1 SV=2;tr|A2AW05|A2AW05_MOUSE FACT complex subunit SSRP1 (Fragment) OS=Mus musculus OX=10090 GN=Ssrp1 PE=1 SV=1;tr|Q05DR5|Q05DR5_MOUSE FACT complex subunit SSRP1 (Fragmen	4	6	6	6	13	13	13	0	195620	0	2092500	198880	0	0	0	469630	0	0	22956	0	0	0	0	7010700	1738900	9085400	1663200	7015800	1643600	11142000	12293000	3199300	1615400	2578600	423410	1515200	3354200	4002400	1348100	0	94765	0	97372	57472
Q8BKZ9;A2AWH7;A2AWH8	Q8BKZ9;A2AWH7;A2AWH8		Pyruvate dehydrogenase protein X component, mitochondrial	Pdhx	sp|Q8BKZ9|ODPX_MOUSE Pyruvate dehydrogenase protein X component, mitochondrial OS=Mus musculus OX=10090 GN=Pdhx PE=1 SV=1;tr|A2AWH7|A2AWH7_MOUSE Pyruvate dehydrogenase protein X component, mitochondrial (Fragment) OS=Mus musculus OX=10090 GN=Pdhx PE=1 SV=1	3	1	1	1	5.6	5.6	5.6	0	0	0	330680	0	0	0	0	0	0	0	0	0	0	0	0	1800300	397450	982440	0	2002400	379580	0	0	1297400	200010	851930	27755	0	1061600	0	0	0	0	0	56673	0
P25976;A2AWT6;Q9DBH1;A2AWT7;A2AWT5;P25976-2	P25976;A2AWT6;Q9DBH1;A2AWT7;A2AWT5;P25976-2		Nucleolar transcription factor 1	Ubtf	sp|P25976|UBF1_MOUSE Nucleolar transcription factor 1 OS=Mus musculus OX=10090 GN=Ubtf PE=1 SV=1;tr|A2AWT6|A2AWT6_MOUSE Nucleolar transcription factor 1 OS=Mus musculus OX=10090 GN=Ubtf PE=1 SV=1;tr|Q9DBH1|Q9DBH1_MOUSE Uncharacterized protein OS=Mus muscul	6	1	1	1	1.6	1.6	1.6	0	0	0	0	0	0	0	0	0	0	0	0	0	0	0	0	0	167290	1428200	157630	1098300	163590	1790800	2034600	934150	127870	0	0	149770	0	0	317150	0	0	0	0	0
O70152;A2BDX2	O70152;A2BDX2		Dolichol-phosphate mannosyltransferase subunit 1	Dpm1	sp|O70152|DPM1_MOUSE Dolichol-phosphate mannosyltransferase subunit 1 OS=Mus musculus OX=10090 GN=Dpm1 PE=1 SV=1;tr|A2BDX2|A2BDX2_MOUSE Dolichol-phosphate mannosyltransferase subunit 1 OS=Mus musculus OX=10090 GN=Dpm1 PE=1 SV=1	2	2	2	2	12.7	12.7	12.7	0	351310	0	607280	0	0	0	0	272870	0	0	0	0	0	0	0	966640	136100	2217300	595880	706520	237880	4317100	786960	1472500	242560	526000	168460	188990	289250	438640	549450	0	137860	0	99389	0
A2BDX3	A2BDX3		Adenylyltransferase and sulfurtransferase MOCS3;Molybdopterin-synthase adenylyltransferase;Molybdopterin-synthase sulfurtransferase	Mocs3	sp|A2BDX3|MOCS3_MOUSE Adenylyltransferase and sulfurtransferase MOCS3 OS=Mus musculus OX=10090 GN=Mocs3 PE=1 SV=1	1	1	1	1	2	2	2	50998	131780	0	437030	0	0	0	0	58001	0	0	0	0	0	0	0	2549500	272550	1499000	19218	1700500	0	0	1100600	2925100	102500	0	0	0	551650	587620	286880	41799	58330	0	58190	0
Q9EQU5;Q9EQU5-2;A2BE93;Q5U445;A2BE92;Q9EQU5-3	Q9EQU5;Q9EQU5-2;A2BE93;Q5U445;A2BE92		Protein SET	Set;BC085271	sp|Q9EQU5|SET_MOUSE Protein SET OS=Mus musculus OX=10090 GN=Set PE=1 SV=1;sp|Q9EQU5-2|SET_MOUSE Isoform 2 of Protein SET OS=Mus musculus OX=10090 GN=Set;tr|A2BE93|A2BE93_MOUSE Protein SET (Fragment) OS=Mus musculus OX=10090 GN=Set PE=1 SV=1;tr|Q5U445|Q5U44	6	7	7	7	33.9	33.9	33.9	231230	5568100	481440	13269000	283600	116250	50044	69951	6161900	499020	116930	65241	0	224040	167180	0	109220000	9594200	64838000	32023000	74807000	28230000	76834000	79214000	56035000	22744000	54887000	5100400	16813000	37310000	74511000	22996000	90762	1511400	301800	1654100	57798
Q62432;Q8BUN5;Q9JIW5;F7BUP2;Q05CN3;A2CG44;E9Q5P9;Q3V3E0;Q0VER3;E9Q3M0;Q62432-2	Q62432;Q8BUN5;Q9JIW5;F7BUP2;Q05CN3;A2CG44;E9Q5P9;Q3V3E0;Q0VER3;E9Q3M0;Q62432-2		Mothers against decapentaplegic homolog 2;Mothers against decapentaplegic homolog 3;Mothers against decapentaplegic homolog 9;Mothers against decapentaplegic homolog	Smad2;Smad3;Smad9	sp|Q62432|SMAD2_MOUSE Mothers against decapentaplegic homolog 2 OS=Mus musculus OX=10090 GN=Smad2 PE=1 SV=2;sp|Q8BUN5|SMAD3_MOUSE Mothers against decapentaplegic homolog 3 OS=Mus musculus OX=10090 GN=Smad3 PE=1 SV=2;sp|Q9JIW5|SMAD9_MOUSE Mothers against de	11	1	1	1	2.8	2.8	2.8	0	0	0	76852	0	0	0	0	0	0	0	0	0	0	0	0	0	63620	0	71244	516550	0	436020	530930	220650	0	183850	0	0	0	0	0	0	0	0	16577	0
Q924C1;A2RRJ4;Q924C1-2;Q924C1-3	Q924C1;A2RRJ4;Q924C1-2		Exportin-5	Xpo5	sp|Q924C1|XPO5_MOUSE Exportin-5 OS=Mus musculus OX=10090 GN=Xpo5 PE=1 SV=1;tr|A2RRJ4|A2RRJ4_MOUSE Exportin 5 OS=Mus musculus OX=10090 GN=Xpo5 PE=2 SV=1;sp|Q924C1-2|XPO5_MOUSE Isoform 2 of Exportin-5 OS=Mus musculus OX=10090 GN=Xpo5	4	3	3	3	5	5	5	0	0	0	32797	0	0	0	0	0	0	0	0	0	0	0	0	1206300	203760	703830	367710	2095100	258950	878340	1343600	121570	0	0	0	0	89992	429230	40536	0	0	0	9503	0
Q6IRU5;A2VCP8;F7BHJ0;Q3TJ95;Q6IRU5-3;Q6IRU5-2	Q6IRU5;A2VCP8;F7BHJ0;Q3TJ95;Q6IRU5-3;Q6IRU5-2		Clathrin light chain B	Cltb	sp|Q6IRU5|CLCB_MOUSE Clathrin light chain B OS=Mus musculus OX=10090 GN=Cltb PE=1 SV=1;tr|A2VCP8|A2VCP8_MOUSE Clathrin light chain (Fragment) OS=Mus musculus OX=10090 GN=Cltb PE=2 SV=1;tr|F7BHJ0|F7BHJ0_MOUSE Clathrin light chain (Fragment) OS=Mus musculus	6	1	1	1	3.5	3.5	3.5	0	0	0	0	0	0	0	0	35630	0	0	0	0	0	0	0	573770	69871	866060	133070	531070	82070	0	398270	0	17160	0	0	66842	26273	0	24727	0	0	0	0	0
Q6PHQ9;Q91YZ8;A3KFU5;A3KFU8;Q99LF8;Q3UX16	Q6PHQ9;Q91YZ8;A3KFU5;A3KFU8;Q99LF8;Q3UX16		Polyadenylate-binding protein	Pabpc4	tr|Q6PHQ9|Q6PHQ9_MOUSE Polyadenylate-binding protein OS=Mus musculus OX=10090 GN=Pabpc4 PE=1 SV=1;tr|Q91YZ8|Q91YZ8_MOUSE Polyadenylate-binding protein OS=Mus musculus OX=10090 GN=Pabpc4 PE=1 SV=1;tr|A3KFU5|A3KFU5_MOUSE Polyadenylate-binding protein OS=Mus	6	6	1	1	13.6	1.5	1.5	0	0	0	173970	62109	0	0	0	0	0	0	0	0	0	0	0	1086100	69711	457520	91231	1058500	60836	0	731080	0	13860	0	0	51021	1583500	530370	130690	0	0	0	32033	29527
P61759;A3KMJ8;Q3TIR6	P61759;A3KMJ8;Q3TIR6		Prefoldin subunit 3	Vbp1	sp|P61759|PFD3_MOUSE Prefoldin subunit 3 OS=Mus musculus OX=10090 GN=Vbp1 PE=1 SV=2;tr|A3KMJ8|A3KMJ8_MOUSE Vbp1 protein (Fragment) OS=Mus musculus OX=10090 GN=Vbp1 PE=2 SV=1;tr|Q3TIR6|Q3TIR6_MOUSE Prefoldin subunit 3 OS=Mus musculus OX=10090 GN=Vbp1 PE=1 S	3	2	2	2	11.7	11.7	11.7	0	0	0	312940	0	0	0	0	51571	0	0	0	0	0	0	0	1343600	162550	1366100	438520	1077000	493120	499020	1083800	351560	197860	433490	128870	156090	387890	986960	194230	0	0	0	31650	0
P31750;Q60823;Q9WUA6;Q8C6X4;A4FUQ9;Q8CE74;Q8BS26;Q6NXW0;Q9WUA6-2	P31750;Q60823;Q9WUA6;Q8C6X4;A4FUQ9;Q8CE74;Q8BS26;Q6NXW0;Q9WUA6-2		RAC-alpha serine/threonine-protein kinase;RAC-beta serine/threonine-protein kinase;RAC-gamma serine/threonine-protein kinase	Akt1;Akt2;Akt3	sp|P31750|AKT1_MOUSE RAC-alpha serine/threonine-protein kinase OS=Mus musculus OX=10090 GN=Akt1 PE=1 SV=2;sp|Q60823|AKT2_MOUSE RAC-beta serine/threonine-protein kinase OS=Mus musculus OX=10090 GN=Akt2 PE=1 SV=1;sp|Q9WUA6|AKT3_MOUSE RAC-gamma serine/threoni	9	1	1	1	4.4	4.4	4.4	0	0	0	797040	0	0	0	0	122230	0	0	0	0	0	0	0	804760	576060	1913000	833350	930660	1120700	0	2468400	1041700	651810	1254000	246410	409210	1077600	1289000	571370	0	0	0	136500	0
A6BLY7	A6BLY7		Keratin, type I cytoskeletal 28	Krt28	sp|A6BLY7|K1C28_MOUSE Keratin, type I cytoskeletal 28 OS=Mus musculus OX=10090 GN=Krt28 PE=1 SV=1	1	2	1	1	3.5	1.9	1.9	0	0	637790	0	0	0	0	0	0	0	0	0	0	0	0	0	0	0	0	0	0	0	0	0	0	0	0	0	0	0	0	0	0	0	0	0	0
A6PWD2	A6PWD2		Forkhead-associated domain-containing protein 1	Fhad1	sp|A6PWD2|FHAD1_MOUSE Forkhead-associated domain-containing protein 1 OS=Mus musculus OX=10090 GN=Fhad1 PE=2 SV=1	1	1	1	1	1.1	1.1	1.1	0	0	0	0	0	0	0	0	0	0	0	0	0	0	0	0	0	0	0	0	1942600	0	1116900	0	0	0	0	0	0	0	0	0	0	0	0	0	0
Q923U0;A6PWP3;Q8BZR6;Q7TNI6;Q923U0-3	Q923U0;A6PWP3;Q8BZR6;Q7TNI6;Q923U0-3		TOM1-like protein 1	Tom1l1	sp|Q923U0|TM1L1_MOUSE TOM1-like protein 1 OS=Mus musculus OX=10090 GN=Tom1l1 PE=1 SV=1;tr|A6PWP3|A6PWP3_MOUSE TOM1-like protein 1 (Fragment) OS=Mus musculus OX=10090 GN=Tom1l1 PE=1 SV=1;tr|Q8BZR6|Q8BZR6_MOUSE TOM1-like protein 1 OS=Mus musculus OX=10090 GN	5	1	1	1	1.3	1.3	1.3	0	0	0	0	0	0	0	0	0	0	0	0	0	0	0	0	0	0	0	0	0	0	0	0	0	0	0	0	0	745020	0	0	0	0	0	0	0
A6ZI44;Q9CPQ9;D3YV98;A0A0U1RPT5;A6ZI46;A6ZI47	A6ZI44;Q9CPQ9;D3YV98;A0A0U1RPT5;A6ZI46		Fructose-bisphosphate aldolase	Aldoa;Aldoart1	tr|A6ZI44|A6ZI44_MOUSE Fructose-bisphosphate aldolase OS=Mus musculus OX=10090 GN=Aldoa PE=1 SV=1;tr|Q9CPQ9|Q9CPQ9_MOUSE Fructose-bisphosphate aldolase OS=Mus musculus OX=10090 GN=Aldoart1 PE=1 SV=1;tr|D3YV98|D3YV98_MOUSE Fructose-bisphosphate aldolase A (	6	21	1	1	70.1	7.7	7.7	0	0	0	157400	0	0	0	0	0	0	0	0	0	0	0	0	788120	128960	1695600	249740	0	0	1009300	1673300	955890	0	562890	0	0	551130	1343200	0	0	0	0	33973	0
Q2NL41;A7MCW7;P83626	Q2NL41;A7MCW7;P83626		Tumor necrosis factor receptor superfamily member 26	Tnfrsf26	tr|Q2NL41|Q2NL41_MOUSE Tnfrsf26 protein (Fragment) OS=Mus musculus OX=10090 GN=Tnfrsf26 PE=2 SV=1;tr|A7MCW7|A7MCW7_MOUSE Tnfrsf26 protein (Fragment) OS=Mus musculus OX=10090 GN=Tnfrsf26 PE=2 SV=1;sp|P83626|TNR26_MOUSE Tumor necrosis factor receptor superfa	3	1	1	1	8	8	8	0	0	0	0	0	0	0	0	34036	0	0	0	0	0	0	0	0	0	626330	87508	0	0	0	1335100	0	0	0	0	0	0	0	0	0	0	0	0	0
Q9CQI3;A7VJ98;Q80X87;A0A2I3BR94;A0A2I3BPS1;Q9ERL7;D3Z2F6;D3YY16;Q3U6A4	Q9CQI3;A7VJ98;Q80X87;A0A2I3BR94;A0A2I3BPS1		Glia maturation factor beta	Gmfb	sp|Q9CQI3|GMFB_MOUSE Glia maturation factor beta OS=Mus musculus OX=10090 GN=Gmfb PE=1 SV=3;tr|A7VJ98|A7VJ98_MOUSE Glia maturation factor OS=Mus musculus OX=10090 GN=Gmfb PE=2 SV=1;tr|Q80X87|Q80X87_MOUSE Glia maturation factor OS=Mus musculus OX=10090 GN=G	9	4	4	4	54.2	54.2	54.2	0	81735	0	1533100	0	0	0	0	430440	0	0	14066	0	0	0	0	9954700	594500	10398000	337520	8698200	281720	3363900	13047000	4915800	990440	6758700	895210	892020	5012900	10458000	1235000	0	29517	0	113360	0
Q9JLJ2;Q3TMT4;Q3THE7;A7VL18;Q3UDG0;Q3V1N7;Q3U367;Q3TG52;Q9CRH9	Q9JLJ2;Q3TMT4;Q3THE7;A7VL18;Q3UDG0;Q3V1N7;Q3U367;Q3TG52		4-trimethylaminobutyraldehyde dehydrogenase	Aldh9a1	sp|Q9JLJ2|AL9A1_MOUSE 4-trimethylaminobutyraldehyde dehydrogenase OS=Mus musculus OX=10090 GN=Aldh9a1 PE=1 SV=1;tr|Q3TMT4|Q3TMT4_MOUSE Aldedh domain-containing protein OS=Mus musculus OX=10090 GN=Aldh9a1 PE=2 SV=1;tr|Q3THE7|Q3THE7_MOUSE Aldedh domain-conta	9	8	8	8	29.6	29.6	29.6	75719	191530	0	2263300	2261900	0	0	0	247800	0	0	0	0	0	0	0	8825300	1430300	14928000	2654800	9648900	2715400	20551000	6235600	8339900	1706400	5080500	846950	1351500	6085500	6118400	2478600	70958	103330	0	159570	309960
Q9CXI5;F6USD5;F6T4L3;Q80ZP8;A8C1V1;Q3TMX5	Q9CXI5;F6USD5;F6T4L3;Q80ZP8;A8C1V1;Q3TMX5		Mesencephalic astrocyte-derived neurotrophic factor	Manf	sp|Q9CXI5|MANF_MOUSE Mesencephalic astrocyte-derived neurotrophic factor OS=Mus musculus OX=10090 GN=Manf PE=1 SV=1;tr|F6USD5|F6USD5_MOUSE Mesencephalic astrocyte-derived neurotrophic factor (Fragment) OS=Mus musculus OX=10090 GN=Manf PE=1 SV=1;tr|F6T4L3|F	6	2	2	2	17.3	17.3	17.3	0	66240	0	900420	0	0	0	0	0	0	0	0	0	0	0	0	1291600	208260	5224000	142480	2373700	108390	2122400	0	1046600	117870	1401400	0	125170	758320	946520	87708	0	34190	0	57719	0
A8DUN2;A8DUK4;A8DUQ5;A8DUQ1;A8DUL7;A8DUL2;A8DUL0;A8DUK7;A8DUK2;E9Q223;A8DUP0	A8DUN2;A8DUK4;A8DUQ5;A8DUQ1;A8DUL7;A8DUL2;A8DUL0;A8DUK7;A8DUK2;E9Q223;A8DUP0			Hbbt1;Hbb-bs	tr|A8DUN2|A8DUN2_MOUSE Beta-globin OS=Mus musculus OX=10090 GN=Hbbt1 PE=3 SV=1;tr|A8DUK4|A8DUK4_MOUSE Beta-globin OS=Mus musculus OX=10090 GN=Hbb-bs PE=1 SV=1;tr|A8DUQ5|A8DUQ5_MOUSE Beta-globin OS=Mus musculus OX=10090 GN=Hbbt1 PE=3 SV=1;tr|A8DUQ1|A8DUQ1_M	11	4	1	1	30.6	8.8	8.8	0	0	543180	0	47234	0	0	0	0	0	0	0	0	0	0	0	0	0	0	0	0	0	0	0	0	0	0	0	0	0	0	0	0	0	929110	0	20374
P02089;Q9QUN8;Q54AH9;D0U293;A8DV59;A8DV41	P02089;Q9QUN8;Q54AH9;D0U293;A8DV59;A8DV41		Hemoglobin subunit beta-2	Hbb-b2;Hbbt2	sp|P02089|HBB2_MOUSE Hemoglobin subunit beta-2 OS=Mus musculus OX=10090 GN=Hbb-b2 PE=1 SV=2;tr|Q9QUN8|Q9QUN8_MOUSE Beta-2-globin (Fragment) OS=Mus musculus OX=10090 GN=Hbb-b2 PE=2 SV=1;tr|Q54AH9|Q54AH9_MOUSE Beta-2-globin (Fragment) OS=Mus musculus OX=1009	6	3	1	1	25.9	12.9	12.9	0	0	937480	0	0	0	0	0	0	0	0	0	0	0	0	0	0	0	0	0	0	0	0	0	0	0	0	0	0	0	0	0	0	0	0	0	0
A8Y5E9;B2KGA7;Q505B7-2;Q505B7	A8Y5E9;B2KGA7;Q505B7-2;Q505B7		Protein archease	Zbtb8os	tr|A8Y5E9|A8Y5E9_MOUSE Protein archease OS=Mus musculus OX=10090 GN=Zbtb8os PE=1 SV=1;tr|B2KGA7|B2KGA7_MOUSE Protein archease OS=Mus musculus OX=10090 GN=Zbtb8os PE=1 SV=1;sp|Q505B7-2|ARCH_MOUSE Isoform 2 of Protein archease OS=Mus musculus OX=10090 GN=Zbt	4	1	1	1	12.5	12.5	12.5	0	0	0	0	0	0	0	0	0	0	0	0	0	0	0	0	366520	0	677720	116960	452020	0	0	698930	215820	85273	0	0	95814	222980	499530	148980	0	0	0	0	0
Q9EST3;Q3TS00;Q5NBZ4;Q8BTX7;A8Y5K6;Q8BY82;Q9EST3-2	Q9EST3;Q3TS00;Q5NBZ4;Q8BTX7;A8Y5K6;Q8BY82;Q9EST3-2		Eukaryotic translation initiation factor 4E transporter	Eif4enif1	sp|Q9EST3|4ET_MOUSE Eukaryotic translation initiation factor 4E transporter OS=Mus musculus OX=10090 GN=Eif4enif1 PE=1 SV=2;tr|Q3TS00|Q3TS00_MOUSE Uncharacterized protein OS=Mus musculus OX=10090 GN=Eif4enif1 PE=2 SV=1;tr|Q5NBZ4|Q5NBZ4_MOUSE Eukaryotic tra	7	1	1	1	0.9	0.9	0.9	0	0	41358	0	0	0	0	0	0	0	0	0	0	0	0	0	0	0	0	0	0	0	0	0	0	0	4252600	0	0	0	0	0	0	0	70744	0	0
Q9QUK4;Q14AY6;A9C471;Q8CGS9;Q8CG17;Q8CH66;Q8CGT1;Q8CGT0;Q8CGS8;Q8CGS7;Q540N6	Q9QUK4;Q14AY6;A9C471;Q8CGS9;Q8CG17;Q8CH66;Q8CGT1;Q8CGT0;Q8CGS8;Q8CGS7;Q540N6		Baculoviral IAP repeat-containing protein 1b	Naip2	sp|Q9QUK4|BIR1B_MOUSE Baculoviral IAP repeat-containing protein 1b OS=Mus musculus OX=10090 GN=Naip2 PE=1 SV=2;tr|Q14AY6|Q14AY6_MOUSE Naip2 protein OS=Mus musculus OX=10090 GN=Naip2 PE=2 SV=1;tr|A9C471|A9C471_MOUSE Baculoviral IAP repeat-containing protein	11	1	1	1	0.9	0.9	0.9	0	0	0	0	0	0	0	0	0	0	0	0	0	0	0	0	193530	0	393020	0	0	0	0	839390	143760	81169	0	0	20699	205080	64625	0	0	0	0	0	0
Q8JZN1;A9XX86;Q8BUD5;F6QSC4;A2CF65;J3QPR7	Q8JZN1;A9XX86;Q8BUD5;F6QSC4;A2CF65;J3QPR7			Mgl2;Clec10a	tr|Q8JZN1|Q8JZN1_MOUSE Macrophage galactose N-acetyl-galactosamine-specific lectin 2 OS=Mus musculus OX=10090 GN=Mgl2 PE=1 SV=1;tr|A9XX86|A9XX86_MOUSE Macrophage galactose N-acetyl-galactosamine specific lectin 2 isoform i OS=Mus musculus OX=10090 GN=Mgl2	6	4	4	2	17.2	17.2	8.1	734100	81638	36416	0	507930	0	0	0	0	0	0	0	0	0	0	0	13401000	0	0	0	13584000	0	0	457520	31445	0	0	21090	0	0	0	0	140840	39028	47354	0	95288
P70349;B0R1E3	P70349;B0R1E3		Histidine triad nucleotide-binding protein 1	Hint1	sp|P70349|HINT1_MOUSE Histidine triad nucleotide-binding protein 1 OS=Mus musculus OX=10090 GN=Hint1 PE=1 SV=3;tr|B0R1E3|B0R1E3_MOUSE Histidine triad nucleotide-binding protein 1 OS=Mus musculus OX=10090 GN=Hint1 PE=1 SV=1	2	2	2	2	16.7	16.7	16.7	0	0	0	1461600	351340	0	0	0	170400	0	0	0	0	0	0	0	8573200	704820	15161000	692780	4172300	662770	18070000	1891100	1360600	382840	0	57445	608270	4670300	3485900	1292300	0	0	0	204480	78718
B1AQ75;CON__O76013	B1AQ75;CON__O76013		Keratin, type I cuticular Ha6	Krt36	sp|B1AQ75|KRT36_MOUSE Keratin, type I cuticular Ha6 OS=Mus musculus OX=10090 GN=Krt36 PE=1 SV=1;	2	2	1	1	4.2	2.7	2.7	0	0	0	0	0	0	0	0	279010	0	0	0	0	0	0	0	0	1423300	0	1226600	0	0	0	0	0	0	0	553880	0	0	0	0	0	0	0	0	0
Q9D7X3;B1AQF4;H3BKL8;Q3V2Y9;H3BKD1	Q9D7X3;B1AQF4;H3BKL8;Q3V2Y9		Dual specificity protein phosphatase 3	Dusp3	sp|Q9D7X3|DUS3_MOUSE Dual specificity protein phosphatase 3 OS=Mus musculus OX=10090 GN=Dusp3 PE=1 SV=1;tr|B1AQF4|B1AQF4_MOUSE Dual specificity protein phosphatase OS=Mus musculus OX=10090 GN=Dusp3 PE=1 SV=1;tr|H3BKL8|H3BKL8_MOUSE Dual specificity protein	5	5	5	5	40.5	40.5	40.5	0	432950	0	2813400	0	0	0	0	387680	27083	0	0	0	0	0	0	9094900	1378700	12201000	2200400	8969900	2462900	19631000	9427900	737430	1217100	5131500	969400	1621400	3298700	8734800	2889000	0	145340	0	244040	0
Q9D024;B1AR93;F7C265;Q9D024-3;Q9D024-2	Q9D024;B1AR93;F7C265;Q9D024-3;Q9D024-2		Coiled-coil domain-containing protein 47	Ccdc47	sp|Q9D024|CCD47_MOUSE Coiled-coil domain-containing protein 47 OS=Mus musculus OX=10090 GN=Ccdc47 PE=1 SV=2;tr|B1AR93|B1AR93_MOUSE Coiled-coil domain-containing protein 47 (Fragment) OS=Mus musculus OX=10090 GN=Ccdc47 PE=1 SV=1;tr|F7C265|F7C265_MOUSE Coile	5	1	1	1	3.5	3.5	3.5	0	0	0	0	0	0	0	0	0	0	0	0	0	0	0	0	0	0	465060	124520	0	179750	0	1792900	241060	87684	662900	0	0	0	0	105930	0	0	0	0	0
P61255;B1ARA3;B1ARA5;Q3U7N1	P61255;B1ARA3;B1ARA5;Q3U7N1		60S ribosomal protein L26	Rpl26	sp|P61255|RL26_MOUSE 60S ribosomal protein L26 OS=Mus musculus OX=10090 GN=Rpl26 PE=1 SV=1;tr|B1ARA3|B1ARA3_MOUSE 60S ribosomal protein L26 (Fragment) OS=Mus musculus OX=10090 GN=Rpl26 PE=1 SV=1;tr|B1ARA5|B1ARA5_MOUSE 60S ribosomal protein L26 OS=Mus muscu	4	4	4	4	22.1	22.1	22.1	164270	0	0	1155500	1166800	0	0	0	326550	0	0	0	0	0	0	0	16411000	586850	7300800	282000	7141900	705660	6141300	653330	1039100	0	0	311350	779210	1504500	4164000	2151300	179800	0	0	203550	134180
Q60631;B1AT92;Q3U1Q4;Q60631-2;B1AT95	Q60631;B1AT92;Q3U1Q4;Q60631-2		Growth factor receptor-bound protein 2	Grb2	sp|Q60631|GRB2_MOUSE Growth factor receptor-bound protein 2 OS=Mus musculus OX=10090 GN=Grb2 PE=1 SV=1;tr|B1AT92|B1AT92_MOUSE Growth factor receptor-bound protein 2 OS=Mus musculus OX=10090 GN=Grb2 PE=1 SV=1;tr|Q3U1Q4|Q3U1Q4_MOUSE Uncharacterized protein O	5	5	5	5	22.1	22.1	22.1	0	0	37975	321570	190110	8771.4	0	0	63281	27890	0	0	0	0	0	0	662470	366750	6791600	316090	558810	228870	1011200	778300	878050	102390	0	14398	320640	549610	0	444750	0	0	48951	54143	47326
Q9Z0X1;B1AU25;Q2QKE3;Q9Z0X1-2	Q9Z0X1;B1AU25;Q2QKE3		Apoptosis-inducing factor 1, mitochondrial	Aifm1;Pdcd8	sp|Q9Z0X1|AIFM1_MOUSE Apoptosis-inducing factor 1, mitochondrial OS=Mus musculus OX=10090 GN=Aifm1 PE=1 SV=1;tr|B1AU25|B1AU25_MOUSE Apoptosis-inducing factor 1, mitochondrial OS=Mus musculus OX=10090 GN=Aifm1 PE=1 SV=1;tr|Q2QKE3|Q2QKE3_MOUSE Apoptosis-indu	4	10	10	10	25.3	25.3	25.3	0	782380	87727	3624600	0	0	0	0	752950	0	0	0	0	0	0	0	14506000	2829400	30720000	3100200	16156000	3259300	32248000	30015000	8763900	1946200	8206400	1278800	1736600	6619800	16441000	4919800	0	112780	75816	130170	0
Q5SS00;B1AU71	Q5SS00;B1AU71		DBF4-type zinc finger-containing protein 2 homolog	Zdbf2	sp|Q5SS00|ZDBF2_MOUSE DBF4-type zinc finger-containing protein 2 homolog OS=Mus musculus OX=10090 GN=Zdbf2 PE=2 SV=1;tr|B1AU71|B1AU71_MOUSE DBF4-type zinc finger-containing protein 2 homolog (Fragment) OS=Mus musculus OX=10090 GN=Zdbf2 PE=1 SV=1	2	1	1	1	0.3	0.3	0.3	7509100	10505000	1292800	126740000	44006000	893040	2130800	224310	24765000	351380	2510500	318960	127610	3480200	629660	348570	81995000	37869000	33800000	36400000	82216000	40829000	897920	280840000	65027000	39406000	111390000	24177000	74392000	93724000	105150000	85347000	8748700	6987000	1728000	25274000	22115000
Q9CWP6;B1AU74;Q9CWP6-2;Q9CWP6-3	Q9CWP6;B1AU74;Q9CWP6-2;Q9CWP6-3		Motile sperm domain-containing protein 2	Mospd2	sp|Q9CWP6|MSPD2_MOUSE Motile sperm domain-containing protein 2 OS=Mus musculus OX=10090 GN=Mospd2 PE=1 SV=2;tr|B1AU74|B1AU74_MOUSE Motile sperm domain-containing protein 2 OS=Mus musculus OX=10090 GN=Mospd2 PE=1 SV=1;sp|Q9CWP6-2|MSPD2_MOUSE Isoform 2 of Mo	4	1	1	1	3.3	3.3	3.3	0	0	0	0	0	0	0	0	0	0	0	0	0	0	0	0	0	126970	996200	0	544550	0	0	1914900	317890	0	555630	0	152600	223100	0	0	0	0	0	0	0
Q99MD9;Q99MD9-2;B1AU76;B1AU75	Q99MD9;Q99MD9-2;B1AU76;B1AU75		Nuclear autoantigenic sperm protein	Nasp	sp|Q99MD9|NASP_MOUSE Nuclear autoantigenic sperm protein OS=Mus musculus OX=10090 GN=Nasp PE=1 SV=2;sp|Q99MD9-2|NASP_MOUSE Isoform 2 of Nuclear autoantigenic sperm protein OS=Mus musculus OX=10090 GN=Nasp;tr|B1AU76|B1AU76_MOUSE Nuclear autoantigenic sperm	4	3	3	3	7.8	7.8	7.8	0	0	0	0	0	0	0	0	60219	0	0	0	0	0	0	0	2449000	251720	1573600	592150	2412500	459360	1116500	1287100	846240	0	1362900	0	211030	500120	821740	310280	0	0	0	0	0
Q8BH43;B1AUN0;Q80UQ8;Q3T9Z7	Q8BH43;B1AUN0;Q80UQ8;Q3T9Z7		Wiskott-Aldrich syndrome protein family member 2	Wasf2	sp|Q8BH43|WASF2_MOUSE Wiskott-Aldrich syndrome protein family member 2 OS=Mus musculus OX=10090 GN=Wasf2 PE=1 SV=1;tr|B1AUN0|B1AUN0_MOUSE Wiskott-Aldrich syndrome protein family member 2 (Fragment) OS=Mus musculus OX=10090 GN=Wasf2 PE=1 SV=1;tr|Q80UQ8|Q80U	4	1	1	1	2.6	2.6	2.6	63953	98962	22977	277780	43563	0	0	0	45908	59485	0	0	0	0	0	0	0	92215	526200	124150	685910	108340	0	833940	142410	34183	0	0	81322	40744	0	0	57054	53625	44727	49266	30926
Q61191;B1AUX2	Q61191;B1AUX2		Host cell factor 1;HCF N-terminal chain 1;HCF N-terminal chain 2;HCF N-terminal chain 3;HCF N-terminal chain 4;HCF N-terminal chain 5;HCF N-terminal chain 6;HCF C-terminal chain 1;HCF C-terminal chain 2;HCF C-terminal chain 3;HCF C-terminal chain 4;HCF C-terminal chain 5;HCF C-terminal chain 6	Hcfc1	sp|Q61191|HCFC1_MOUSE Host cell factor 1 OS=Mus musculus OX=10090 GN=Hcfc1 PE=1 SV=2;tr|B1AUX2|B1AUX2_MOUSE Host cell factor 1 OS=Mus musculus OX=10090 GN=Hcfc1 PE=1 SV=1	2	1	1	1	1.3	1.3	1.3	0	0	0	0	160830	0	0	0	74023	0	0	0	0	0	0	0	730150	217340	610590	272970	0	233440	0	0	735730	305970	784310	144670	130890	581720	596210	307500	0	0	0	0	63901
B1AWE0;Q6PFA2;Q3THU7;O08585;B1AWE1;B1AWD8;B1AWD9	B1AWE0;Q6PFA2;Q3THU7;O08585;B1AWE1;B1AWD8;B1AWD9		Clathrin light chain A	Clta	tr|B1AWE0|B1AWE0_MOUSE Clathrin light chain OS=Mus musculus OX=10090 GN=Clta PE=1 SV=1;tr|Q6PFA2|Q6PFA2_MOUSE Clathrin light chain OS=Mus musculus OX=10090 GN=Clta PE=1 SV=1;tr|Q3THU7|Q3THU7_MOUSE Clathrin light chain OS=Mus musculus OX=10090 GN=Clta PE=2	7	2	2	2	13.4	13.4	13.4	1958000	1675700	460250	6621400	5891900	141120	174750	86865	1631200	227670	51248	142130	129990	83352	66316	44149	12591000	3399300	14282000	4448700	21606000	3397300	6395100	15991000	8973700	5062500	2695700	1492100	1700200	10289000	10420000	4231100	1675500	969070	795180	938330	2099500
P63037;B1AXY1;Q3TK61;B1AXX9;B1AXY0	P63037;B1AXY1;Q3TK61;B1AXX9;B1AXY0		DnaJ homolog subfamily A member 1	Dnaja1	sp|P63037|DNJA1_MOUSE DnaJ homolog subfamily A member 1 OS=Mus musculus OX=10090 GN=Dnaja1 PE=1 SV=1;tr|B1AXY1|B1AXY1_MOUSE DnaJ homolog subfamily A member 1 (Fragment) OS=Mus musculus OX=10090 GN=Dnaja1 PE=1 SV=1;tr|Q3TK61|Q3TK61_MOUSE Uncharacterized pro	5	2	2	2	11.1	11.1	11.1	0	499290	226390	598200	507890	0	0	0	103650	171750	0	0	22939	0	0	0	1985600	0	3721300	581170	2542000	0	1676500	4535000	1607600	31408	529130	0	308600	1251400	1813900	252290	0	263770	333030	120440	233740
B1AZP2;B1AZP2-2;H3BJW9;I1E4X0;F6YMR0;E9PUF2;Q3UCF7;B7ZNS2;B1AZP2-3	B1AZP2;B1AZP2-2;H3BJW9;I1E4X0;F6YMR0;E9PUF2;Q3UCF7;B7ZNS2;B1AZP2-3		Disks large-associated protein 4	Dlgap4	sp|B1AZP2|DLGP4_MOUSE Disks large-associated protein 4 OS=Mus musculus OX=10090 GN=Dlgap4 PE=1 SV=1;sp|B1AZP2-2|DLGP4_MOUSE Isoform 2 of Disks large-associated protein 4 OS=Mus musculus OX=10090 GN=Dlgap4;tr|H3BJW9|H3BJW9_MOUSE Disks large-associated prote	9	1	1	1	4.2	4.2	4.2	0	0	0	0	0	0	0	0	0	0	0	0	0	0	0	0	0	0	1460200	0	0	417360	0	0	0	0	261960	0	0	1133000	0	0	0	0	0	0	0
P14206;B2CY77;A0A1L1SRW0;A0A1L1SUK3	P14206;B2CY77		40S ribosomal protein SA	Rpsa	sp|P14206|RSSA_MOUSE 40S ribosomal protein SA OS=Mus musculus OX=10090 GN=Rpsa PE=1 SV=4;tr|B2CY77|B2CY77_MOUSE Laminin receptor (Fragment) OS=Mus musculus OX=10090 GN=Rpsa PE=2 SV=1	4	14	14	14	63.1	63.1	63.1	13111000	10780000	1457000	44057000	52460000	86090	144490	227250	11849000	484930	354360	737580	24675	142080	119510	446980	236830000	21458000	227790000	33627000	247350000	28618000	186450000	232130000	118870000	24963000	96525000	9994300	15010000	87524000	132510000	28693000	2463100	1244100	366050	1464500	4120900
Q8CEW7;Q9D1L0;B2RPU8;D3Z5B1	Q8CEW7;Q9D1L0;B2RPU8;D3Z5B1		Coiled-coil-helix-coiled-coil-helix domain-containing protein 2	Zbed5;Chchd2	tr|Q8CEW7|Q8CEW7_MOUSE Uncharacterized protein OS=Mus musculus OX=10090 GN=Zbed5 PE=2 SV=1;sp|Q9D1L0|CHCH2_MOUSE Coiled-coil-helix-coiled-coil-helix domain-containing protein 2 OS=Mus musculus OX=10090 GN=Chchd2 PE=2 SV=1;tr|B2RPU8|B2RPU8_MOUSE SCAN domain	4	1	1	1	4.1	4.1	4.1	0	0	0	271360	0	0	0	0	21944	0	0	0	0	0	0	0	1859600	173910	1778800	420480	1041900	194060	384260	3563600	419000	81419	0	0	80729	502360	0	741470	0	0	0	38720	0
Q6P9Q6;B2RQ18;Q6P9Q6-2	Q6P9Q6;B2RQ18;Q6P9Q6-2		FK506-binding protein 15;Peptidyl-prolyl cis-trans isomerase	Fkbp15	sp|Q6P9Q6|FKB15_MOUSE FK506-binding protein 15 OS=Mus musculus OX=10090 GN=Fkbp15 PE=1 SV=2;tr|B2RQ18|B2RQ18_MOUSE Peptidylprolyl isomerase OS=Mus musculus OX=10090 GN=Fkbp15 PE=2 SV=1;sp|Q6P9Q6-2|FKB15_MOUSE Isoform B of FK506-binding protein 15 OS=Mus mu	3	2	2	2	3	3	3	0	0	0	192710	0	0	0	0	75270	0	0	0	0	0	0	0	1421900	246210	2930700	1019800	1613300	1117200	0	1466000	966260	569450	1001500	0	291690	703150	0	604400	0	0	0	87946	0
B2RQC6;E9QAI5;G3UWN2;B2RQC6-2;Q6P9L1;E9QAT6;Q7TN13;Q80VF8;F6S3Z3	B2RQC6;E9QAI5;G3UWN2;B2RQC6-2;Q6P9L1		CAD protein;Glutamine-dependent carbamoyl-phosphate synthase;Aspartate carbamoyltransferase;Dihydroorotase	Cad	sp|B2RQC6|PYR1_MOUSE CAD protein OS=Mus musculus OX=10090 GN=Cad PE=1 SV=1;tr|E9QAI5|E9QAI5_MOUSE CAD protein OS=Mus musculus OX=10090 GN=Cad PE=1 SV=1;tr|G3UWN2|G3UWN2_MOUSE CAD protein OS=Mus musculus OX=10090 GN=Cad PE=1 SV=1;sp|B2RQC6-2|PYR1_MOUSE Isof	9	14	14	14	10.3	10.3	10.3	46830	434800	0	1762100	0	0	0	0	211420	0	0	0	0	0	0	0	21074000	1531800	12703000	1423400	15108000	1538100	4602300	16952000	9046800	1036400	5265900	903930	1270900	4799400	5807200	1619500	24542	66920	0	75768	0
B2RQC7;Q3UH60-2	B2RQC7;Q3UH60-2		Disco-interacting protein 2 homolog B	Dip2b	tr|B2RQC7|B2RQC7_MOUSE DIP2 disco-interacting protein 2 homolog B (Drosophila) OS=Mus musculus OX=10090 GN=Dip2b PE=1 SV=1;sp|Q3UH60-2|DIP2B_MOUSE Isoform 2 of Disco-interacting protein 2 homolog B OS=Mus musculus OX=10090 GN=Dip2b	2	3	3	1	4.6	4.6	1.9	114390	1111400	856950	367180	144160	146940	334450	202260	292500	815730	0	145660	292110	112890	70771	121730	1159700	508760	1482900	0	1801200	583540	0	0	1265500	394030	830290	64255	221520	1237500	1107400	169970	118990	610660	1410800	358800	354660
Q924W6;Q3UH62;E9PZP2;B2RQQ4;Q5SEK5;E9QLR8;Q924W6-2	Q924W6;Q3UH62;E9PZP2;B2RQQ4;Q5SEK5;E9QLR8;Q924W6-2		Tripartite motif-containing protein 66	Trim66	sp|Q924W6|TRI66_MOUSE Tripartite motif-containing protein 66 OS=Mus musculus OX=10090 GN=Trim66 PE=1 SV=3;tr|Q3UH62|Q3UH62_MOUSE Uncharacterized protein OS=Mus musculus OX=10090 GN=Trim66 PE=2 SV=1;tr|E9PZP2|E9PZP2_MOUSE Tripartite motif-containing protein	7	1	1	1	1.2	1.2	1.2	0	0	0	0	0	0	0	0	0	0	0	0	0	0	0	0	0	0	0	0	0	0	0	0	0	0	0	0	0	0	0	0	0	0	0	0	0
B2RQW1;Q3U4L9;D3Z4L9;Q61333;G3XA62;G3UWJ7;G3UXC6	B2RQW1;Q3U4L9;D3Z4L9;Q61333		Tumor necrosis factor alpha-induced protein 2	Tnfaip2	tr|B2RQW1|B2RQW1_MOUSE Tumor necrosis factor, alpha-induced protein 2 OS=Mus musculus OX=10090 GN=Tnfaip2 PE=2 SV=1;tr|Q3U4L9|Q3U4L9_MOUSE Uncharacterized protein OS=Mus musculus OX=10090 GN=Tnfaip2 PE=2 SV=1;tr|D3Z4L9|D3Z4L9_MOUSE Tumor necrosis factor al	7	3	3	3	6.5	6.5	6.5	0	0	0	116970	0	0	0	0	13606	0	0	0	0	0	0	0	800080	139050	2778900	272410	1298800	0	899140	3193800	932000	108430	846030	76973	115390	384830	1315100	284200	0	0	0	26848	0
Q2EMV9;Q9DAS7;Q3U0S9;B2RSI3	Q2EMV9;Q9DAS7;Q3U0S9;B2RSI3		Poly [ADP-ribose] polymerase 14	Parp14	sp|Q2EMV9|PAR14_MOUSE Protein mono-ADP-ribosyltransferase PARP14 OS=Mus musculus OX=10090 GN=Parp14 PE=1 SV=3;tr|Q9DAS7|Q9DAS7_MOUSE Uncharacterized protein OS=Mus musculus OX=10090 GN=Parp14 PE=2 SV=1;tr|Q3U0S9|Q3U0S9_MOUSE Uncharacterized protein OS=Mus	4	1	1	1	0.8	0.8	0.8	0	0	0	0	0	0	0	0	0	0	0	0	0	0	0	0	0	0	0	0	0	0	0	0	0	0	0	0	0	115090	103300	0	0	0	0	0	0
B2RT41;Q6A049	B2RT41;Q6A049			Zfc3h1	tr|B2RT41|B2RT41_MOUSE Zinc finger, C3H1-type-containing OS=Mus musculus OX=10090 GN=Zfc3h1 PE=1 SV=1;tr|Q6A049|Q6A049_MOUSE MKIAA0546 protein (Fragment) OS=Mus musculus OX=10090 GN=Zfc3h1 PE=2 SV=1	2	1	1	1	0.5	0.5	0.5	0	0	0	0	0	0	0	0	0	0	0	0	0	0	0	0	0	0	0	0	0	0	0	0	0	0	0	5791300	0	0	0	0	0	0	0	0	0
Q3UMS6;Q00519;B2RUJ7;Q3TP30;A0A3B2WDA8;Q3TAT6;G3X982;Q9ESH4;Q9ES55;Q6V956;Q148T8;A0A3B2W454;Q6V957;A0A3B2WBF8;Q9CVF2;Q99KV3;Q3TYQ9;Q9CW59	Q3UMS6;Q00519;B2RUJ7		Xanthine dehydrogenase/oxidase;Xanthine dehydrogenase;Xanthine oxidase	Xdh	tr|Q3UMS6|Q3UMS6_MOUSE Uncharacterized protein OS=Mus musculus OX=10090 GN=Xdh PE=2 SV=1;sp|Q00519|XDH_MOUSE Xanthine dehydrogenase/oxidase OS=Mus musculus OX=10090 GN=Xdh PE=1 SV=5;tr|B2RUJ7|B2RUJ7_MOUSE Xanthine dehydrogenase OS=Mus musculus OX=10090 GN=	18	14	14	14	16.8	16.8	16.8	0	636230	33159	2873500	0	0	0	0	371870	0	0	0	0	0	0	0	18725000	906970	30284000	3024400	21580000	1852000	20924000	17754000	9813100	1530500	12884000	1273100	1813600	4903400	19466000	2968800	0	110650	50720	130810	0
B2RWU7	B2RWU7			AI607873	tr|B2RWU7|B2RWU7_MOUSE AI607873 protein OS=Mus musculus OX=10090 GN=Ifi207 PE=2 SV=1	1	3	1	0	8	3.8	0	0	0	0	0	0	0	0	0	0	0	0	0	0	0	0	0	472650	0	1470000	0	0	0	2966600	1522600	728270	0	809160	74565	0	0	3176400	151700	0	0	0	0	0
Q8BQ30;B7ZND7;B2RWV7;Q8BQ30-2	Q8BQ30;B7ZND7;B2RWV7;Q8BQ30-2		Phostensin	Ppp1r18	sp|Q8BQ30|PPR18_MOUSE Phostensin OS=Mus musculus OX=10090 GN=Ppp1r18 PE=1 SV=1;tr|B7ZND7|B7ZND7_MOUSE 2310014H01Rik protein OS=Mus musculus OX=10090 GN=Ppp1r18 PE=2 SV=1;tr|B2RWV7|B2RWV7_MOUSE 2310014H01Rik protein OS=Mus musculus OX=10090 GN=Ppp1r18 PE=2	4	1	1	1	6.6	6.6	6.6	0	0	0	647820	0	0	0	0	0	0	0	0	0	0	0	0	0	441080	0	0	0	0	1831900	1777600	853310	0	1587600	137730	234180	1204300	0	0	0	0	0	108330	0
B2RX06;Q3UHN1;Q9WVB4	B2RX06;Q3UHN1;Q9WVB4		Slit homolog 3 protein	Slit3	tr|B2RX06|B2RX06_MOUSE Slit homolog 3 (Drosophila) OS=Mus musculus OX=10090 GN=Slit3 PE=2 SV=1;tr|Q3UHN1|Q3UHN1_MOUSE Uncharacterized protein OS=Mus musculus OX=10090 GN=Slit3 PE=2 SV=1;sp|Q9WVB4|SLIT3_MOUSE Slit homolog 3 protein OS=Mus musculus OX=10090	3	1	1	1	1.4	1.4	1.4	0	0	0	0	0	0	0	0	0	0	0	0	0	0	0	0	0	0	0	0	0	0	0	0	0	337030	0	0	0	0	0	0	0	0	0	0	0
P51954;B2RXQ4;B7ZWK0;Q69Z74;B2RXX0	P51954;B2RXQ4;B7ZWK0;Q69Z74;B2RXX0		Serine/threonine-protein kinase Nek1	Nek1	sp|P51954|NEK1_MOUSE Serine/threonine-protein kinase Nek1 OS=Mus musculus OX=10090 GN=Nek1 PE=1 SV=2;tr|B2RXQ4|B2RXQ4_MOUSE Nek1 protein OS=Mus musculus OX=10090 GN=Nek1 PE=1 SV=1;tr|B7ZWK0|B7ZWK0_MOUSE Nek1 protein OS=Mus musculus OX=10090 GN=Nek1 PE=1 SV	5	1	1	1	0.9	0.9	0.9	0	0	0	0	0	0	0	0	0	0	0	0	0	0	0	0	0	0	0	0	0	0	1452600	0	0	0	0	218270	1827200	0	0	1925100	0	0	0	0	0
Q8VD65;B2RY05;B2RXR2	Q8VD65;B2RY05;B2RXR2		Phosphoinositide 3-kinase regulatory subunit 4	Pik3r4	sp|Q8VD65|PI3R4_MOUSE Phosphoinositide 3-kinase regulatory subunit 4 OS=Mus musculus OX=10090 GN=Pik3r4 PE=1 SV=3;tr|B2RY05|B2RY05_MOUSE Pik3r4 protein OS=Mus musculus OX=10090 GN=Pik3r4 PE=2 SV=1;tr|B2RXR2|B2RXR2_MOUSE Phosphatidylinositol 3 kinase, regul	3	1	1	1	1.9	1.9	1.9	0	0	0	0	0	0	0	0	0	0	0	0	0	0	0	0	1045700	129440	2916200	160300	1033900	583510	1203100	1067200	1282700	189180	667080	116210	238030	508680	913730	313750	0	0	0	0	0
B2RXS4;Q8CHG6;Q99LF0	B2RXS4;Q8CHG6;Q99LF0		Plexin-B2	Plxnb2;mKIAA0315	sp|B2RXS4|PLXB2_MOUSE Plexin-B2 OS=Mus musculus OX=10090 GN=Plxnb2 PE=1 SV=1;tr|Q8CHG6|Q8CHG6_MOUSE MKIAA0315 protein (Fragment) OS=Mus musculus OX=10090 GN=mKIAA0315 PE=4 SV=2;tr|Q99LF0|Q99LF0_MOUSE Plxnb2 protein OS=Mus musculus OX=10090 GN=Plxnb2 PE=2 S	3	3	3	3	2.2	2.2	2.2	0	0	53385	143890	0	0	18291	0	18818	0	0	0	0	0	0	13137	1729400	197510	3537800	164170	618230	145710	1103800	2776300	362640	347130	276040	42206	245340	1149600	539500	196980	0	0	78078	32656	0
E9Q7L0;B2RXT3	E9Q7L0;B2RXT3			Ogdhl	tr|E9Q7L0|E9Q7L0_MOUSE Oxoglutarate dehydrogenase-like OS=Mus musculus OX=10090 GN=Ogdhl PE=1 SV=1;tr|B2RXT3|B2RXT3_MOUSE Ogdhl protein OS=Mus musculus OX=10090 GN=Ogdhl PE=1 SV=1	2	5	4	4	8.6	7.3	7.3	0	0	0	120620	0	0	0	0	59116	0	0	0	0	0	0	0	3133300	434590	7705900	225790	4055500	1472100	5116000	5534800	2290300	596470	1527000	104320	468060	1642300	4056900	872640	0	0	0	31407	0
P85094;B2RY90	P85094;B2RY90		Isochorismatase domain-containing protein 2A, mitochondrial	Isoc2a	sp|P85094|ISC2A_MOUSE Isochorismatase domain-containing protein 2A OS=Mus musculus OX=10090 GN=Isoc2a PE=1 SV=1;tr|B2RY90|B2RY90_MOUSE Isoc2a protein OS=Mus musculus OX=10090 GN=Isoc2a PE=2 SV=1	2	3	3	3	32	32	32	0	55717	0	522290	0	0	0	0	126380	0	0	0	0	0	0	0	451110	222210	2152900	454910	347830	539580	911580	835790	449330	281610	461920	178120	90817	1082300	1590100	372940	0	36494	0	50298	0
P97369;B6DT57;Q3TC82;A8XU21	P97369;B6DT57;Q3TC82;A8XU21		Neutrophil cytosol factor 4	Ncf4	sp|P97369|NCF4_MOUSE Neutrophil cytosol factor 4 OS=Mus musculus OX=10090 GN=Ncf4 PE=1 SV=2;tr|B6DT57|B6DT57_MOUSE p40phox OS=Mus musculus OX=10090 GN=Ncf4 PE=2 SV=1;tr|Q3TC82|Q3TC82_MOUSE Uncharacterized protein (Fragment) OS=Mus musculus OX=10090 GN=Ncf4	4	9	9	9	36.6	36.6	36.6	0	0	0	1459800	0	0	0	0	404820	0	0	0	0	0	0	0	2924800	583760	4080000	4673800	1027400	628810	2681400	13807000	3646400	344210	1149300	1536500	992440	1912500	2439000	4004300	0	0	0	80460	0
O70318;Q80UE5;Q3UNQ6;Q80UE3;B6ZHD0;B6ZHC5;Q80UE4;B6ZHC7;B6ZHC6;Q811B2;Q8C928;Q811C0;A0A1W2P6I5;Q8CGJ6;Q7TPN6;A0A1W2P6H2;A0A1W2P7I2;Q8BSR4	O70318;Q80UE5;Q3UNQ6;Q80UE3;B6ZHD0;B6ZHC5;Q80UE4;B6ZHC7;B6ZHC6;Q811B2;Q8C928;Q811C0		Band 4.1-like protein 2	Epb41l2;Epb4.1l2	sp|O70318|E41L2_MOUSE Band 4.1-like protein 2 OS=Mus musculus OX=10090 GN=Epb41l2 PE=1 SV=2;tr|Q80UE5|Q80UE5_MOUSE Band 4.1-like protein 2 OS=Mus musculus OX=10090 GN=Epb41l2 PE=1 SV=1;tr|Q3UNQ6|Q3UNQ6_MOUSE FERM domain-containing protein OS=Mus musculus O	18	7	7	7	13.6	13.6	13.6	0	960400	181730	4444400	142860	106260	236460	94368	394180	106310	0	24656	0	0	45862	41903	5302500	2615100	7269600	427090	6791700	2987300	5120500	2076200	4656600	1854900	4341200	57829	1167500	9212300	6379400	858310	0	305990	279190	275650	69372
Q8BTM8;B7FAU9;B7FAV1;B9EKP5;Q6KAM8;Q3U7N9;F6XC15;J3JS91;Q4FZG4;Q8BTM8-2;Q9JJ37;I7HPX4;F6Z2C0	Q8BTM8;B7FAU9;B7FAV1;B9EKP5;Q6KAM8		Filamin-A	Flna	sp|Q8BTM8|FLNA_MOUSE Filamin-A OS=Mus musculus OX=10090 GN=Flna PE=1 SV=5;tr|B7FAU9|B7FAU9_MOUSE Filamin, alpha OS=Mus musculus OX=10090 GN=Flna PE=1 SV=1;tr|B7FAV1|B7FAV1_MOUSE Filamin, alpha (Fragment) OS=Mus musculus OX=10090 GN=Flna PE=1 SV=1;tr|B9EKP5	13	52	52	48	35.2	35.2	33.2	2456300	6671300	509260	36557000	11853000	0	197730	94995	6578500	162390	70931	513770	0	33578	0	0	123940000	14584000	107400000	47183000	114080000	19435000	107000000	221090000	76466000	17703000	64478000	15711000	13751000	61347000	63479000	46021000	355220	477350	88438	854890	886320
P10107;Q4FK88;Q3U5N9;B7STB7;A0A494BBD8;Q3US43	P10107;Q4FK88;Q3U5N9;B7STB7;A0A494BBD8;Q3US43		Annexin A1;Annexin	Anxa1	sp|P10107|ANXA1_MOUSE Annexin A1 OS=Mus musculus OX=10090 GN=Anxa1 PE=1 SV=2;tr|Q4FK88|Q4FK88_MOUSE Annexin OS=Mus musculus OX=10090 GN=Anxa1 PE=2 SV=1;tr|Q3U5N9|Q3U5N9_MOUSE Annexin OS=Mus musculus OX=10090 GN=Anxa1 PE=2 SV=1;tr|B7STB7|B7STB7_MOUSE Annexi	6	12	12	12	45.4	45.4	45.4	66114	1494800	449640	11251000	298890	0	123750	54051	2024900	81800	38648	89940	50468	42412	0	37029	27944000	6155900	74624000	3501500	28903000	11459000	110210000	39193000	36977000	7745500	29482000	1943700	5565800	27069000	54570000	7684000	28257	154050	93096	406780	18920
Q9CZY3;B7ZBY7;E9PY39;Q9D2M8;B7ZBY6;Q9CZY3-2;A6X925;Q9D2M8-2;B2KF55	Q9CZY3;B7ZBY7;E9PY39;Q9D2M8;B7ZBY6;Q9CZY3-2		Ubiquitin-conjugating enzyme E2 variant 1;Ubiquitin-conjugating enzyme E2 variant 2	Ube2v1;Gm20431;Ube2v2	sp|Q9CZY3|UB2V1_MOUSE Ubiquitin-conjugating enzyme E2 variant 1 OS=Mus musculus OX=10090 GN=Ube2v1 PE=1 SV=1;tr|B7ZBY7|B7ZBY7_MOUSE Ubiquitin-conjugating enzyme E2 variant 1 OS=Mus musculus OX=10090 GN=Ube2v1 PE=4 SV=1;tr|E9PY39|E9PY39_MOUSE Predicted gene	9	5	5	5	38.8	38.8	38.8	0	0	0	2584600	107210	0	0	0	205480	0	0	0	0	0	0	0	14623000	2459500	12883000	2530000	12912000	1969300	10100000	20040000	4361200	1776200	15260	456950	1556400	4272000	8433800	1394400	0	0	0	265030	39828
P70290;B7ZCL8;B7ZCL9;Q684Q6;A2AN84;B7ZCM0;Q3THA8	P70290;B7ZCL8;B7ZCL9;Q684Q6;A2AN84		55 kDa erythrocyte membrane protein	Mpp1	sp|P70290|EM55_MOUSE 55 kDa erythrocyte membrane protein OS=Mus musculus OX=10090 GN=Mpp1 PE=1 SV=1;tr|B7ZCL8|B7ZCL8_MOUSE 55 kDa erythrocyte membrane protein OS=Mus musculus OX=10090 GN=Mpp1 PE=1 SV=1;tr|B7ZCL9|B7ZCL9_MOUSE 55 kDa erythrocyte membrane pro	7	7	7	7	25.8	25.8	25.8	0	169030	147560	997860	0	0	83314	0	291400	0	0	27271	18079	0	0	0	4689400	514770	6502600	1566300	5018600	1274300	8883900	5425000	3479400	1064200	4627800	223380	615840	4202300	4675000	1249300	0	136300	117750	28739	0
P0C871;B7ZCM8;B7ZCN0;B7ZCM9	P0C871;B7ZCM8;B7ZCN0;B7ZCM9		Cytosolic phospholipase A2 beta	Pla2g4b;Gm28042	sp|P0C871|PA24B_MOUSE Cytosolic phospholipase A2 beta OS=Mus musculus OX=10090 GN=Pla2g4b PE=2 SV=1;tr|B7ZCM8|B7ZCM8_MOUSE Phospholipase A2 OS=Mus musculus OX=10090 GN=Pla2g4b PE=4 SV=1;tr|B7ZCN0|B7ZCN0_MOUSE Phospholipase A2 OS=Mus musculus OX=10090 GN=Gm	4	1	1	1	2.2	2.2	2.2	0	0	0	0	0	0	0	0	0	0	0	0	0	0	0	0	0	1557100	0	0	8690700	720660	0	20643000	0	1146100	25670000	551190	1074800	3925000	10990000	0	0	0	0	0	0
Q8C166;B7ZCP4;A3KGK7;Q571A1;Q3U893;B7ZCP7;B7ZCP6;B7ZCP5;E9Q806;V9GX86;B7ZCP8;V9GWY2;V9GXM6;F6R587	Q8C166;B7ZCP4;A3KGK7;Q571A1;Q3U893;B7ZCP7;B7ZCP6;B7ZCP5;E9Q806		Copine-1	Cpne1	sp|Q8C166|CPNE1_MOUSE Copine-1 OS=Mus musculus OX=10090 GN=Cpne1 PE=1 SV=1;tr|B7ZCP4|B7ZCP4_MOUSE Copine-1 OS=Mus musculus OX=10090 GN=Cpne1 PE=1 SV=1;tr|A3KGK7|A3KGK7_MOUSE Copine-1 (Fragment) OS=Mus musculus OX=10090 GN=Cpne1 PE=1 SV=1;tr|Q571A1|Q571A1_M	14	4	3	3	10.1	8.4	8.4	0	23412	0	771660	22971	0	0	0	69864	0	0	0	0	0	0	0	4821000	83738	3862700	855290	4096900	662690	6158600	3650700	2089400	269280	1585700	135510	317190	1553300	6958200	278180	0	15901	0	39089	12391
B7ZMQ6	B7ZMQ6			Siglech	tr|B7ZMQ6|B7ZMQ6_MOUSE Sialic acid-binding Ig-like lectin H OS=Mus musculus OX=10090 GN=Siglech PE=2 SV=1	1	1	1	1	3.6	3.6	3.6	0	36546	0	206080	0	0	0	0	87789	0	0	0	0	0	0	0	703640	248070	0	875410	1927600	454780	199090	2165200	3695200	0	3941400	276690	258470	464070	1927900	331430	0	18657	0	27723	0
Q80TM9;B7ZN33;Q80TM9-3;Q80TM9-2	Q80TM9;B7ZN33;Q80TM9-3;Q80TM9-2		Nischarin	Nisch	sp|Q80TM9|NISCH_MOUSE Nischarin OS=Mus musculus OX=10090 GN=Nisch PE=1 SV=2;tr|B7ZN33|B7ZN33_MOUSE Nisch protein (Fragment) OS=Mus musculus OX=10090 GN=Nisch PE=2 SV=1;sp|Q80TM9-3|NISCH_MOUSE Isoform 3 of Nischarin OS=Mus musculus OX=10090 GN=Nisch;sp|Q80T	4	1	1	1	1.5	1.5	1.5	0	0	0	168940	0	0	0	0	64164	0	0	0	0	0	0	0	663730	174300	417380	356190	598620	112390	0	892980	270050	30606	0	0	85917	0	190240	256450	0	0	0	33109	0
Q78ZA7;B7ZNL2;Q8C1W9;A0A140LJB5;A0A140LJ37;A0A140LI78	Q78ZA7;B7ZNL2;Q8C1W9;A0A140LJB5		Nucleosome assembly protein 1-like 4	Nap1l4	sp|Q78ZA7|NP1L4_MOUSE Nucleosome assembly protein 1-like 4 OS=Mus musculus OX=10090 GN=Nap1l4 PE=1 SV=1;tr|B7ZNL2|B7ZNL2_MOUSE Nap1l4 protein OS=Mus musculus OX=10090 GN=Nap1l4 PE=1 SV=1;tr|Q8C1W9|Q8C1W9_MOUSE Uncharacterized protein OS=Mus musculus OX=100	6	6	5	5	26.9	24.3	24.3	58996	110410	70733	1765600	616060	0	0	0	332980	42231	0	50841	0	0	0	0	4698700	1149300	7969100	2558600	5606100	2850700	3470800	9581100	3353400	1475200	4179600	502450	1248600	5073100	6807300	2076900	54129	57538	105040	105690	133700
B7ZNM9	B7ZNM9			Top1mt	tr|B7ZNM9|B7ZNM9_MOUSE DNA topoisomerase I OS=Mus musculus OX=10090 GN=Top1mt PE=2 SV=1	1	3	1	1	6.2	1.7	1.7	0	0	0	0	0	0	0	0	0	0	0	0	0	0	0	0	0	0	0	0	0	0	0	1022700	0	0	0	0	0	0	0	0	0	0	0	0	0
Q61235;B7ZNU9;Q3V2N5	Q61235;B7ZNU9;Q3V2N5		Beta-2-syntrophin	Sntb2	sp|Q61235|SNTB2_MOUSE Beta-2-syntrophin OS=Mus musculus OX=10090 GN=Sntb2 PE=1 SV=2;tr|B7ZNU9|B7ZNU9_MOUSE Beta-2-syntrophin OS=Mus musculus OX=10090 GN=Sntb2 PE=1 SV=1;tr|Q3V2N5|Q3V2N5_MOUSE Uncharacterized protein OS=Mus musculus OX=10090 GN=Sntb2 PE=2 S	3	1	1	1	2.3	2.3	2.3	0	0	0	0	0	0	0	0	0	0	0	0	0	0	0	0	0	0	236450	74635	0	0	0	0	71664	0	0	0	0	128350	334110	0	0	0	0	0	0
Q810B6;B7ZP20	Q810B6;B7ZP20		Rabankyrin-5	Ankfy1	sp|Q810B6|ANFY1_MOUSE Rabankyrin-5 OS=Mus musculus OX=10090 GN=Ankfy1 PE=1 SV=2;tr|B7ZP20|B7ZP20_MOUSE Ankyrin repeat and FYVE domain containing 1 OS=Mus musculus OX=10090 GN=Ankfy1 PE=2 SV=1	2	1	1	1	2.5	2.5	2.5	0	0	0	0	144240	0	0	0	0	0	0	0	0	0	0	0	1471300	0	0	0	0	0	0	0	0	0	0	0	0	0	0	0	0	0	0	0	0
O88569;B7ZP22;O88569-2;A0A0N4SUM2	O88569;B7ZP22;O88569-2		Heterogeneous nuclear ribonucleoproteins A2/B1	Hnrnpa2b1	sp|O88569|ROA2_MOUSE Heterogeneous nuclear ribonucleoproteins A2/B1 OS=Mus musculus OX=10090 GN=Hnrnpa2b1 PE=1 SV=2;tr|B7ZP22|B7ZP22_MOUSE Heterogeneous nuclear ribonucleoprotein A2/B1 OS=Mus musculus OX=10090 GN=Hnrnpa2b1 PE=2 SV=1;sp|O88569-2|ROA2_MOUSE	4	13	13	2	56.7	56.7	22.4	1472300	8887000	969870	26316000	1331600	0	151300	49056	7174700	269980	132120	187950	33168	107630	85553	0	115970000	22076000	93153000	22629000	83772000	25424000	109600000	106210000	56640000	23687000	20994000	8500600	15478000	45534000	74609000	20545000	580820	1730300	797910	1729800	162110
Q62433;Q3TD08;B7ZWC0;Q3TSR4;E9Q514;E9Q5I8;E9Q3F9;E9PVF3;E9Q0J8;E9PZC7;E9Q7G8;E9Q147;E9Q7V2;F6VLR8	Q62433;Q3TD08;B7ZWC0;Q3TSR4		Protein NDRG1	Ndrg1	sp|Q62433|NDRG1_MOUSE Protein NDRG1 OS=Mus musculus OX=10090 GN=Ndrg1 PE=1 SV=1;tr|Q3TD08|Q3TD08_MOUSE Uncharacterized protein OS=Mus musculus OX=10090 GN=Ndrg1 PE=2 SV=1;tr|B7ZWC0|B7ZWC0_MOUSE N-myc downstream regulated gene 1 OS=Mus musculus OX=10090 GN=	14	7	7	7	38.6	38.6	38.6	0	988110	86788	3196700	254570	0	0	49939	434790	0	0	0	0	0	0	0	13670000	450120	40214000	561040	18536000	3106700	43034000	2067500	23871000	3478400	31935000	184950	3195700	11488000	48892000	0	0	226300	78310	214840	91466
Q07113;Q8C2F9;B9EKB8;B7ZWC4;Q8K0J1;Q8C6V9;Q80VF2;Q7TMR1	Q07113;Q8C2F9;B9EKB8;B7ZWC4;Q8K0J1;Q8C6V9		Cation-independent mannose-6-phosphate receptor	Igf2r	sp|Q07113|MPRI_MOUSE Cation-independent mannose-6-phosphate receptor OS=Mus musculus OX=10090 GN=Igf2r PE=1 SV=1;tr|Q8C2F9|Q8C2F9_MOUSE Fibronectin type-II domain-containing protein (Fragment) OS=Mus musculus OX=10090 GN=Igf2r PE=2 SV=1;tr|B9EKB8|B9EKB8_MO	8	5	5	5	5.2	5.2	5.2	37524	169900	0	2436900	205280	0	0	0	21133	0	0	0	0	0	0	0	10191000	521620	10911000	1529300	4696900	3359300	1724900	8507000	5159600	1839800	4804600	193410	768260	4762900	7870600	827540	62549	71897	0	101760	124990
Q9D1J3;B7ZWI2;A0A1W2P7G2;A0A1W2P6N2	Q9D1J3;B7ZWI2;A0A1W2P7G2		SAP domain-containing ribonucleoprotein	Sarnp;1110005A23Rik	sp|Q9D1J3|SARNP_MOUSE SAP domain-containing ribonucleoprotein OS=Mus musculus OX=10090 GN=Sarnp PE=1 SV=3;tr|B7ZWI2|B7ZWI2_MOUSE 1110005A23Rik protein OS=Mus musculus OX=10090 GN=Sarnp PE=2 SV=1;tr|A0A1W2P7G2|A0A1W2P7G2_MOUSE SAP domain-containing ribonucl	4	3	3	3	18.1	18.1	18.1	0	68417	0	448590	0	0	0	0	46761	0	0	0	0	0	0	0	5013300	431450	2352300	374910	2944500	1652300	0	2725800	1151400	220510	0	0	450790	978270	1936700	497070	0	93367	0	79260	0
B9EJ86;A0A0R4J150;A0A5F8MPC5	B9EJ86;A0A0R4J150		Oxysterol-binding protein	Osbpl8	sp|B9EJ86|OSBL8_MOUSE Oxysterol-binding protein-related protein 8 OS=Mus musculus OX=10090 GN=Osbpl8 PE=1 SV=1;tr|A0A0R4J150|A0A0R4J150_MOUSE Oxysterol-binding protein OS=Mus musculus OX=10090 GN=Osbpl8 PE=1 SV=1	3	9	9	9	15.4	15.4	15.4	47775	441420	54295	1586600	174620	0	0	0	386430	0	0	0	0	0	0	0	11346000	1185700	24065000	2315500	10657000	999090	13672000	23976000	7168200	1630600	4076900	313560	1217800	3089300	5911700	3829200	86839	48884	121080	161190	109040
Q62167;B9EKE9;B7ZWF1;P16381;Q3TUR4	Q62167;B9EKE9;B7ZWF1;P16381		ATP-dependent RNA helicase DDX3X;Putative ATP-dependent RNA helicase Pl10	Ddx3x;D1Pas1	sp|Q62167|DDX3X_MOUSE ATP-dependent RNA helicase DDX3X OS=Mus musculus OX=10090 GN=Ddx3x PE=1 SV=3;tr|B9EKE9|B9EKE9_MOUSE Ddx3x protein OS=Mus musculus OX=10090 GN=Ddx3x PE=2 SV=1;tr|B7ZWF1|B7ZWF1_MOUSE Ddx3x protein OS=Mus musculus OX=10090 GN=Ddx3x PE=2	5	14	13	4	31	29.3	13.7	278250	1996000	98428	7646300	637130	0	87930	12998	1507400	32507	0	0	0	0	0	0	30972000	3003400	21272000	4319000	41551000	3826500	37679000	36439000	13060000	3137200	12098000	1440900	2019900	10993000	13185000	5506300	49685	128910	48999	410000	122780
P62835;Q3U7U8;C5H0E8;A0A0G2JDL9;A0A0G2JE52;Q3V3W9;A0A0G2JED9;C5H0E9	P62835;Q3U7U8;C5H0E8;A0A0G2JDL9;A0A0G2JE52;Q3V3W9;A0A0G2JED9;C5H0E9		Ras-related protein Rap-1A	Rap1a;Gm9392	sp|P62835|RAP1A_MOUSE Ras-related protein Rap-1A OS=Mus musculus OX=10090 GN=Rap1a PE=1 SV=1;tr|Q3U7U8|Q3U7U8_MOUSE Uncharacterized protein OS=Mus musculus OX=10090 GN=Rap1a PE=2 SV=1;tr|C5H0E8|C5H0E8_MOUSE Rap1A-retro1 OS=Mus musculus OX=10090 GN=Gm9392 P	8	6	1	1	33.7	7.1	7.1	389670	725420	440660	1114500	277580	56674	85943	53090	281700	165830	22090	151290	146990	37710	27150	82612	5520900	760120	4987400	1493700	4458800	592840	0	0	3082300	882250	5749000	234480	409170	2487500	2822200	1240300	408150	392090	750440	181140	137320
P24860;Q68EM3;C5IGX4;G3UY65;Q3UWL3;Q3TFV6	P24860;Q68EM3;C5IGX4;G3UY65;Q3UWL3;Q3TFV6		G2/mitotic-specific cyclin-B1	Ccnb1	sp|P24860|CCNB1_MOUSE G2/mitotic-specific cyclin-B1 OS=Mus musculus OX=10090 GN=Ccnb1 PE=1 SV=3;tr|Q68EM3|Q68EM3_MOUSE Ccnb1 protein OS=Mus musculus OX=10090 GN=Ccnb1 PE=1 SV=1;tr|C5IGX4|C5IGX4_MOUSE Cyclin b1 variant 1 OS=Mus musculus OX=10090 GN=Ccnb1 PE	6	1	1	1	2.8	2.8	2.8	0	0	0	150260	0	0	0	0	0	0	0	0	0	0	0	0	0	83395	222530	374130	0	100140	629910	0	207360	114120	57294	121000	0	0	424840	253040	0	0	0	0	0
Q9Z2I8;C6EQH3;Q9Z2I8-2;A0A0N4SWD1	Q9Z2I8;C6EQH3;Q9Z2I8-2		Succinyl-CoA ligase [GDP-forming] subunit beta, mitochondrial;Succinyl-CoA ligase subunit beta	Suclg2	sp|Q9Z2I8|SUCB2_MOUSE Succinate--CoA ligase [GDP-forming] subunit beta, mitochondrial OS=Mus musculus OX=10090 GN=Suclg2 PE=1 SV=3;tr|C6EQH3|C6EQH3_MOUSE Succinate--CoA ligase [GDP-forming] subunit beta, mitochondrial OS=Mus musculus OX=10090 GN=Suclg2 PE=	4	6	6	6	26.1	26.1	26.1	0	690610	79103	1731700	0	0	0	0	521210	0	0	0	0	0	0	0	6645000	915930	9591400	924640	11505000	1372000	5500900	5110200	6243800	1619500	5247400	558420	725460	6063800	4600400	1027900	0	239820	149530	195030	0
O35465;C9K0Z7;O35465-2;F6WP10	O35465;C9K0Z7;O35465-2;F6WP10		Peptidyl-prolyl cis-trans isomerase FKBP8	Fkbp8	sp|O35465|FKBP8_MOUSE Peptidyl-prolyl cis-trans isomerase FKBP8 OS=Mus musculus OX=10090 GN=Fkbp8 PE=1 SV=2;tr|C9K0Z7|C9K0Z7_MOUSE Peptidylprolyl isomerase OS=Mus musculus OX=10090 GN=Fkbp8 PE=2 SV=1;sp|O35465-2|FKBP8_MOUSE Isoform 2 of Peptidyl-prolyl cis	4	2	2	2	8	8	8	0	0	0	319880	0	0	0	0	191940	0	0	0	0	0	0	0	2563100	498470	1971500	819970	837350	437850	2215400	4732200	1397500	807700	1202600	184970	281120	716850	336980	645460	0	0	0	62046	0
C9K0Z9;Q9D3L0	C9K0Z9;Q9D3L0		Membrane protein FAM174A	Fam174a	tr|C9K0Z9|C9K0Z9_MOUSE NAA6 protein OS=Mus musculus OX=10090 GN=Fam174a PE=2 SV=1;sp|Q9D3L0|F174A_MOUSE Membrane protein FAM174A OS=Mus musculus OX=10090 GN=Fam174a PE=2 SV=2	2	1	1	1	17.9	17.9	17.9	0	0	0	0	0	0	0	0	0	0	0	0	0	0	0	0	0	0	1152600	0	0	452530	0	1111400	0	0	0	0	134710	0	539700	0	0	0	0	0	0
CON__A2I7N1;CON__A2I7N0	CON__A2I7N1;CON__A2I7N0				;	2	5	1	1	13.4	2.9	2.9	0	0	0	0	0	0	0	0	0	0	0	0	0	0	0	0	925650	0	0	0	518470	0	0	0	0	0	0	0	0	0	0	0	0	0	0	0	0
CON__ENSEMBL:ENSBTAP00000007350;CON__P01030	CON__ENSEMBL:ENSBTAP00000007350;CON__P01030				;	2	5	5	5	5.2	5.2	5.2	1619500	0	0	0	6229100	0	30882	0	0	41746	0	0	0	0	0	0	1298200	0	0	0	579390	0	0	0	0	22337	0	0	116290	0	0	0	395460	0	0	0	2140000
CON__ENSEMBL:ENSBTAP00000014147	CON__ENSEMBL:ENSBTAP00000014147					1	1	1	1	13.3	13.3	13.3	645260	0	27572	0	476100	9628	0	0	0	0	0	0	0	0	0	0	664620	0	0	0	620410	0	0	0	0	0	0	0	0	0	0	0	850360	0	31445	0	65617
CON__ENSEMBL:ENSBTAP00000016046;Q3TWK8;Q08879;Q08879-2	CON__ENSEMBL:ENSBTAP00000016046					4	9	9	9	26.8	26.8	26.8	6742100	360740	0	873960	16472000	95944	0	0	213210	0	0	0	0	0	0	0	15350000	696610	1030200	438090	13468000	843470	6086600	4735300	3105300	0	507820	393140	0	2325300	2977800	377460	823920	40541	0	34602	4866900
CON__ENSEMBL:ENSBTAP00000018229	CON__ENSEMBL:ENSBTAP00000018229					1	15	1	1	49.9	2.7	2.7	0	0	0	0	0	0	0	0	0	0	0	0	0	0	0	0	849480	0	0	0	650350	0	0	0	0	0	0	0	0	0	0	0	0	0	0	0	0
CON__ENSEMBL:ENSBTAP00000018574	CON__ENSEMBL:ENSBTAP00000018574					1	4	4	4	9.5	9.5	9.5	2404400	0	0	0	3015200	0	0	0	0	0	0	0	0	0	0	0	1735000	0	0	0	0	0	0	0	0	0	0	0	0	0	0	0	1178400	0	0	0	572420
CON__ENSEMBL:ENSBTAP00000024146;Q6GQT1;P28665;A0A0N4SVU1	CON__ENSEMBL:ENSBTAP00000024146					4	64	64	64	62.5	62.5	62.5	1170800000	132100000	111550000	44012000	1685700000	33454000	30084000	15717000	23348000	105630000	6155900	28683000	17985000	32375000	7469400	22046000	267840000	702160	1807400	417960	192210000	472710	990800	621190	2209200	111300	649970	307330	334890	321890	3457300	333470	200280000	12893000	32962000	1460600	124980000
CON__ENSEMBL:ENSBTAP00000024466;CON__ENSEMBL:ENSBTAP00000024462	CON__ENSEMBL:ENSBTAP00000024466;CON__ENSEMBL:ENSBTAP00000024462				;	2	4	4	4	18.2	18.2	18.2	509130	133020	0	0	1383000	0	0	0	0	0	17955	0	0	0	0	0	16709000	0	0	0	2349100	0	0	0	0	0	0	46438	0	0	0	0	195710	97333	0	0	474380
CON__ENSEMBL:ENSBTAP00000025008;A2AQ07	CON__ENSEMBL:ENSBTAP00000025008					2	11	8	8	31.7	27.8	27.8	3857700	0	41231	185380	16174000	0	0	0	0	50621	0	121440	0	0	0	0	0	0	0	101380	0	0	332110	0	178790	51807	0	0	0	0	0	0	82416	0	4555.8	3060.3	2612400
CON__ENSEMBL:ENSBTAP00000032840	CON__ENSEMBL:ENSBTAP00000032840					1	24	24	23	37.9	37.9	36.5	29633000	320730	246440	122600	86004000	1855000	713480	226650	401340	7017000	237600	868430	491580	1474500	19778	605390	628860	58022	0	168290	22443	0	0	323520	0	0	208180	80161	109800	0	142470	0	6097500	5006.2	11252	1678.2	15473000
CON__ENSEMBL:ENSBTAP00000033053	CON__ENSEMBL:ENSBTAP00000033053					1	1	1	1	15.1	15.1	15.1	441210	0	0	0	1552500	0	0	0	0	0	0	0	0	0	0	0	0	0	0	0	583590	0	0	0	0	0	0	0	0	0	0	0	215970	0	0	0	868530
CON__ENSEMBL:ENSBTAP00000034412	CON__ENSEMBL:ENSBTAP00000034412					1	2	2	2	12.1	12.1	12.1	1273500	0	0	0	5887700	0	0	0	0	0	0	0	0	0	0	0	3896100	0	0	0	3188100	0	0	0	0	0	0	0	0	0	0	0	1175600	0	0	0	1905000
CON__ENSEMBL:ENSBTAP00000037665	CON__ENSEMBL:ENSBTAP00000037665					1	12	12	12	34.3	34.3	34.3	22623000	415610	439630	268430	46005000	642290	256390	193540	310960	592940	82175	351830	116480	169630	96494	153260	3483700	0	0	0	3602100	0	0	0	0	0	13550	0	0	0	0	0	10308000	26039	78459	8660.7	8989800
CON__ENSEMBL:ENSBTAP00000038329	CON__ENSEMBL:ENSBTAP00000038329					1	2	1	1	27.5	15	15	342800	0	0	0	541990	0	0	0	0	0	0	0	0	0	0	0	944070	0	0	0	1158800	0	0	0	0	0	0	0	0	0	0	0	290520	0	0	0	251850
CON__P00735	CON__P00735					1	15	15	10	37	37	27.7	100160000	508540	366880	510030	307710000	981780	489240	99034	183910	1180800	302560	271740	216300	933990	70676	331350	9264500	80305	0	0	8507100	209350	0	407060	0	0	0	0	0	0	479260	0	29943000	42416	72500	14568	56471000
CON__P00761	CON__P00761					1	1	1	1	3.5	3.5	3.5	30808000	22818000	25256000	19076000	17916000	3563600	4082600	3727500	3144800	8432100	21454000	4876200	1431100	4452600	4000900	2616000	3783800	606620	5945900	551850	1953300	537880	0	524510	58033	252270	0	238490	1182200	2881800	4917100	1004400	30737000	13036000	43230000	3276800	7597200
CON__P00978	CON__P00978					1	7	7	7	23	23	23	1483700	0	0	0	3755300	0	0	0	0	0	0	0	0	0	21546	51191	28165000	48935	1297500	0	19982000	0	0	0	0	73455	0	21918	0	0	0	68315	149630	0	0	0	494840
CON__P01044-1;CON__Q2KJ62	CON__P01044-1;CON__Q2KJ62				;	2	6	6	1	14.5	14.5	1.3	103480	0	0	0	1452200	0	0	0	0	32889	0	0	0	0	0	0	10989000	0	168600	0	7824800	0	0	0	103990	0	29108	0	0	0	0	0	29254	0	0	0	102670
CON__P01966;P01942;Q91VB8;Q9QWJ3;Q9CY10;Q9CY06;Q9CWS5;Q8BPF4;Q61287;A8DUV1;P06467;A7M7S6	CON__P01966					12	8	8	8	78.2	78.2	78.2	167930000	999690	861080	4005400	229530000	324960	162260	178080	798620	1867300	422890	281310	169630	96728	78741	70343	38741000	1299100	5050000	1461400	34500000	1037000	3261000	10916000	2526500	1178500	984950	1856300	737590	4646100	4323900	3145000	43942000	138290	444390	510020	32568000
CON__P02070;P02104;Q61650	CON__P02070					3	6	2	2	46.2	22.1	22.1	382480	0	0	0	1623500	0	0	0	0	0	0	0	0	0	0	0	476630	0	0	0	0	0	0	0	0	0	0	0	0	0	0	0	295260	0	0	0	481770
CON__P02584	CON__P02584					1	5	1	1	45.7	11.4	11.4	122050	0	0	0	821870	0	0	0	0	15026	0	0	0	0	0	0	0	0	0	0	0	0	0	0	0	0	0	0	0	0	0	0	86242	0	0	0	387900
CON__P02672	CON__P02672					1	13	13	13	26.8	26.8	26.8	6820100	45002	166710	0	18376000	25956	31194	0	0	229810	0	0	0	58158	0	0	1075000	0	0	0	323620	0	0	0	47955	0	0	0	0	31531	0	0	1311400	12429	41407	0	5994400
CON__P02676;Q8K0E8	CON__P02676					2	15	15	15	37.8	37.8	37.8	11648000	0	0	0	31792000	24176	0	0	0	162090	0	0	0	0	0	0	0	0	107980	62101	0	0	0	0	0	0	0	0	0	0	0	85629	3721600	0	0	0	2675600
CON__P02769;CON__P02768-1	CON__P02769					2	38	38	37	65.6	65.6	65.6	138890000	15893000	4103200	64399000	1412800000	3630100	2050500	936170	7551800	8936500	3625400	1330000	1309300	4044200	1950000	1242000	14290000000	21539000	84296000	23301000	10396000000	32388000	54494000	147960000	66718000	15779000	62514000	6731300	20099000	67633000	54383000	44731000	30827000	2580100	2314300	2355600	104580000
CON__P04264;CON__ENSEMBL:ENSBTAP00000038253;Q6IFT3;CON__H-INV:HIT000016045;Q4L0E7;Q678L1;Q9CV72;Q99MH7;Q0VDM9;A1L0X5;Q0VDN0;E9Q0F0	CON__P04264					12	22	22	16	41.5	41.5	33.1	11903000	37223000	22330000	23455000	68947000	2234500	1679900	7226300	51350000	8011700	5482600	2743700	1383000	2622300	3035100	1844800	15045000	766370	9984100	1386100	9271700	1571000	14820000	20111000	2500300	640910	659030	780450	1772200	6227300	3509700	3407400	1511800	2937900	5862300	571140	4949300
CON__P06868	CON__P06868					1	16	16	16	31.5	31.5	31.5	1711800	0	44247	0	9602100	0	0	0	0	0	57715	122010	0	0	0	50043	28131000	0	0	301690	22121000	42991	0	802980	0	51010	58747	0	40794	276080	0	25342	127820	0	16716	0	2545700
CON__P12763	CON__P12763					1	10	10	10	44.6	44.6	44.6	39755000	3167000	538150	7264500	210360000	821960	155420	187950	2075700	1118400	488000	136580	257920	415670	314090	278690	2121600000	17943000	14441000	5316100	1503400000	11342000	14653000	32953000	12497000	4369500	11628000	2637500	5302200	14990000	6478700	7311300	8339400	917270	825520	571580	40117000
CON__P13645;P02535;P02535-2;P02535-3;CON__P02535-1;A2A513;CON__Q148H6;P08730-2;CON__A2A4G1;B1AQ77;Q61414;P08730;CON__P08779;CON__P08730-1;CON__Q7Z3Y7;Q9EQD6;P19001;Q9EQD7;CON__ENSEMBL:ENSP00000377550;CON__Q9Z2K1;Q3ZAW8;CON__P19012;CON__Q3ZAW8;P05784;CON__Q7Z3Y8;CON__P05784;CON__P19001;CON__Q04695;CON__Q7Z3Z0;CON__Q9QWL7;Q9Z2K1;Q9QWL7;Q61781;CON__P08727;CON__REFSEQ:XP_986630;CON__Q2M2I5;CON__A2A5Y…	CON__P13645					60	18	17	15	41.8	40.6	37.9	9894300	81207000	31814000	9374000	18495000	940800	1805700	5060500	17826000	6812600	2226300	1161900	723190	3001800	2698700	794990	4981700	391360	1407500	1199400	2769300	524300	822940	3507300	1489200	306160	1352800	553480	1197100	3137600	679480	832550	5191000	11878000	18972000	915180	4627700
CON__P15497;Q00623;Q58EV2;Q3V2G1	CON__P15497					4	14	14	14	53.2	53.2	53.2	24500000	81151	57643	1028200	97404000	430580	107550	95699	243740	645870	259350	458640	80628	176920	178400	183530	167430000	125090	821120	207030	110540000	3418200	653250	2689600	1067600	29588	145520	148800	220950	250120	120130	521640	6940300	1345.8	2616.2	6815.5	10681000
CON__P15636	CON__P15636					1	8	8	8	19.1	19.1	19.1	41771000	78288000	55732000	48961000	43303000	6386500	26979000	48429000	17673000	53564000	25134000	37647000	11139000	23378000	12338000	20976000	125210000	12191000	74474000	7989000	41042000	16034000	66927000	33687000	30318000	6178200	8046200	2672200	12282000	33651000	10831000	5321300	15018000	18362000	25422000	3207000	5872300
CON__P17690	CON__P17690					1	6	6	6	27.5	27.5	27.5	199610	0	0	0	2418400	37377	0	0	0	0	0	0	0	22880	0	0	24999000	0	0	0	16569000	0	0	0	0	0	0	0	0	0	0	0	140910	0	0	0	365690
CON__P17697	CON__P17697					1	9	9	9	28.7	28.7	28.7	31254000	432670	0	0	83579000	69926	0	27540	0	164180	109120	72892	34986	0	0	13734	3307500	0	0	0	4761400	0	0	0	0	0	0	0	0	0	0	0	6570400	5350.2	0	0	6588000
CON__P28800	CON__P28800					1	6	6	6	16.3	16.3	16.3	2783200	0	0	0	7706700	17749	0	0	16549	27904	14964	0	0	30558	0	0	12536000	0	0	0	10629000	0	0	0	22238	0	0	0	0	0	0	0	2141600	0	0	0	1936000
CON__P34955	CON__P34955					1	13	13	13	38.7	38.7	38.7	58279000	1554300	286710	3461500	201550000	1731500	1005700	199730	932010	3268900	691990	527950	466660	2195100	368830	490230	624510000	4094500	1352000	1668500	574680000	4426000	2734000	7313600	2220600	911790	1403200	784250	1070300	2739400	3375800	2578700	25676000	674190	311130	160230	39853000
CON__P35527;CON__Q99456	CON__P35527					2	21	21	20	61.6	61.6	60.5	13535000	45290000	45432000	37739000	127470000	5115200	6806000	20840000	144690000	25461000	16322000	6386500	4689100	7525100	13075000	2786600	6128400	1098600	2574400	1477000	1908400	749100	4241500	23844000	1232300	189750	2228300	666360	1246100	5309300	0	4250000	3820700	5884700	17206000	1563400	15857000
CON__P35908v2;CON__P35908;Q3TTY5;B2RTP7;CON__Q7Z794;CON__O95678;CON__Q5XKE5;CON__Q6NXH9;CON__Q3TTY5;CON__Q9R0H5;Q9R0H5;Q6IFZ9;Q6NXH9;Q8BIS2;CON__P19013;Q6IFZ8;Q99M73;E9Q1Z0;CON__Q14CN4-1;Q148Q7;CON__Q01546;CON__Q6IME9;CON__P12035;CON__Q7RTS7;P07744;CON__Q3SY84;Q6IME9;CON__P07744	CON__P35908v2;CON__P35908				;	28	17	15	13	36.2	33	30	4283700	13623000	8041200	8529100	14624000	113550	659520	3264000	7182500	4623800	981850	908280	218590	2160100	655190	510170	2718200	1129300	7278300	2781500	5961000	538740	2923500	5917700	3193300	151520	283690	375240	2200600	5674900	3312300	1636800	1460500	6105500	8174100	708170	2560500
CON__P41361;P32261;A0A0A6YXS8;A0A0A6YX49;A0A0A6YWH7	CON__P41361					5	4	4	4	11.2	11.2	11.2	986980	0	0	0	1026400	0	26084	0	19168	46932	0	0	0	38002	0	0	5375400	0	0	0	3309100	0	0	0	0	0	0	0	0	0	0	0	1030400	0	0	0	186310
CON__P50448	CON__P50448					1	1	1	1	1.9	1.9	1.9	0	0	0	0	30758	0	0	0	0	0	0	0	0	0	0	0	557480	0	0	0	0	0	0	343880	0	0	0	0	0	0	0	0	0	0	0	0	0
CON__P81644	CON__P81644					1	2	2	2	26	26	26	1255600	0	0	61842	2906000	0	0	0	64880	0	0	0	0	0	0	0	12046000	39250	677410	0	22342000	0	1130500	3170300	110390	0	0	85630	149760	470600	0	932120	894210	0	0	13073	1227500
CON__Q03247	CON__Q03247					1	8	7	7	31.3	29.4	29.4	6274300	0	0	306400	13485000	0	0	0	0	0	0	18407	0	0	0	16394	465990	0	164900	0	600550	0	0	0	136240	0	0	0	0	0	0	30645	1717300	0	0	1569.8	1154800
CON__Q05443;P51885	CON__Q05443					2	10	10	10	43	43	43	7237300	0	222950	0	34181000	54048	0	0	35404	206780	25384	68935	70466	0	0	24027	268940	30401	0	0	265130	0	0	0	46802	0	0	44104	0	0	0	56655	608990	0	11044	0	7086100
CON__Q05B55	CON__Q05B55					1	3	3	3	24.2	24.2	24.2	4740200	0	0	0	5725100	0	0	0	0	45300	0	0	13993	61607	0	0	1711600	0	0	0	577910	0	0	0	0	0	0	0	0	0	0	0	2314200	0	0	0	987430
CON__Q29443;CON__Q0IIK2	CON__Q29443;CON__Q0IIK2				;	2	24	24	24	49.5	49.5	49.5	5036000	152880	0	216600	21297000	0	0	0	204620	17033	8307.7	29667	0	0	25566	0	491660000	1012700	369570	65975	443320000	630200	1341700	0	555870	57016	428590	0	271080	53722	0	213090	98757	609.26	0	188.3	1102500
CON__Q0V8M9;A0A2I3BRQ3;Q61704	CON__Q0V8M9					3	9	9	9	13.9	13.9	13.9	4338100	0	0	0	10695000	0	0	0	0	0	0	0	0	0	0	0	4428300	0	0	14452	2660700	0	0	0	0	13555	171660	30137	0	0	0	0	332300	0	0	0	1449100
CON__Q0VCM5	CON__Q0VCM5					1	1	1	1	2.6	2.6	2.6	0	0	0	0	1945300	0	0	0	0	0	0	0	0	0	0	0	2066600	0	0	0	2188900	0	0	0	0	0	0	0	0	0	0	0	0	0	0	0	839090
CON__Q1RMK2	CON__Q1RMK2					1	19	19	19	52.8	52.8	52.8	93823000	7359000	6956000	712640	111170000	1030700	820210	617710	790270	3774900	174590	928970	493130	399210	147510	503400	6964200	68218	92665	55646	1738700	1147100	86441	0	60648	73487	170490	39654	111990	0	0	164040	29200000	164650	398380	2423.8	14026000
CON__Q1RMN8	CON__Q1RMN8					1	2	2	2	15	15	15	5776300	0	96367	0	3464800	0	0	0	0	0	0	0	0	0	0	0	668790	0	0	0	1201200	0	0	0	0	0	0	0	0	0	0	0	2407600	0	40912	0	812400
CON__Q28107;O88783	CON__Q28107					2	14	14	14	9	9	9	6242800	51903	138220	161490	27430000	100120	96275	0	40675	280310	87314	22987	17334	23805	0	0	0	0	0	357720	2053900	0	0	0	626890	0	77461	0	144820	0	0	0	559730	5046.3	13120	4881	6168100
CON__Q28194;P35441;Q3TR40;Q8CGB2;Q80YQ1;Q3TPD3;Q3TP59	CON__Q28194					7	16	16	16	23.2	23.2	23.2	28750000	480910	0	0	42784000	601310	143860	0	55403	864040	42564	79627	71427	288490	0	55689	1072500	0	0	0	519790	0	0	0	0	0	0	0	0	0	0	0	10050000	20242	0	0	8343200
CON__Q2KIG3;Q9JHH6	CON__Q2KIG3					2	5	5	5	20.8	20.8	20.8	606170	0	0	0	7005300	55318	25439	0	0	0	20607	0	0	0	0	0	0	0	0	0	0	0	0	0	0	0	0	0	0	0	0	0	278500	0	0	0	2231400
CON__Q2KIS7	CON__Q2KIS7					1	1	1	1	10.4	10.4	10.4	0	0	0	0	177570	0	0	0	0	0	0	0	0	0	0	0	1070000	0	0	0	801780	0	0	0	0	0	0	0	0	0	0	0	0	0	0	0	0
CON__Q2KJ83	CON__Q2KJ83					1	6	6	5	20.8	20.8	17.5	1738800	0	0	73575	10315000	11254	0	0	0	32965	0	0	0	16535	0	0	0	0	0	0	0	0	0	0	0	0	0	84080	0	0	0	0	311610	0	0	2756.9	1876300
CON__Q2KJF1	CON__Q2KJF1					1	9	9	9	34	34	34	0	0	2470800	0	5252000	0	0	0	0	0	0	0	0	0	0	0	74038000	0	168340	29797	45341000	0	0	0	0	0	0	0	0	0	0	56654	0	0	386100	0	302630
CON__Q2UVX4;P01027-2;H3BL60;B5APU1;Q207D2;E1APH6	CON__Q2UVX4					6	60	60	54	48.3	48.3	44.5	155910000	1058300	384450	249950	598190000	4590800	958480	576780	873620	8756700	1186700	2180200	1411400	4630500	234110	1948100	55542000	115170	1005600	174790	35314000	111540	27318	956550	2991800	376530	15712	131980	250120	518130	0	949720	29616000	11682	13584	833.61	68540000
CON__Q3KUS7;P04186;B8JJM3;F6W2T4;H3BK95;Q3U925;Q3U9W1;B8JJM5;F6VQX8;B8JJN0	CON__Q3KUS7					10	7	7	7	16.2	16.2	16.2	3735600	62684	0	217450	9087400	0	0	0	254650	0	0	0	0	0	0	0	12390000	543980	3998200	2692300	8487000	2598700	0	475800	1921000	2039800	0	929610	847740	2825200	0	3051200	3060500	0	0	0	1649100
CON__Q3MHH8	CON__Q3MHH8					1	4	4	4	15.9	15.9	15.9	689030	0	0	625530	4962500	0	0	0	0	35049	0	0	0	0	0	19785	3674700	0	0	0	0	0	0	0	0	0	0	0	0	1390100	2872700	317950	107440	0	0	63513	1424500
CON__Q3MHN2	CON__Q3MHN2					1	1	1	1	4.9	4.9	4.9	1839200	0	0	0	1543800	0	0	0	0	140770	0	0	0	38329	0	0	847150	0	0	0	508350	0	0	0	0	0	0	0	0	0	0	0	2013700	0	0	0	729100
CON__Q3MHN5	CON__Q3MHN5					1	16	16	2	51.1	51.1	3.8	7186000	0	0	0	28165000	0	0	0	0	65166	0	0	0	0	0	0	190680000	51442	0	49288	125230000	7056.9	1948400	0	0	0	0	30636	41592	22041	0	81630	517140	0	0	0	1825900
CON__Q3SX09;P02088;B1Q450;A8DUP7;A8DUP5;A8DUM2;A8DUL5;A8DUP3	CON__Q3SX09					8	12	12	6	61.2	61.2	32.8	130270000	1609000	4593200	9881200	393500000	1106300	667640	341770	882320	4831600	877720	630990	552160	616530	162310	438380	46223000	237460	29953000	2176500	37279000	4832200	2886300	13841000	4757400	3043800	1214300	1248800	3159800	2210000	2590500	7154400	33739000	342730	917170	252220	59416000
CON__Q3SZ57	CON__Q3SZ57					1	23	23	23	55.7	55.7	55.7	2057100	43302	0	210450	23829000	0	0	0	56148	19754	0	0	0	0	22744	0	209330000	400830	0	86555	160400000	275600	168470	0	738590	122310	328720	0	433600	125140	0	134990	17464	548.81	0	729.44	2226300
CON__Q3SZH5	CON__Q3SZH5					1	8	8	8	31.4	31.4	31.4	5116500	69422	56101	44093	21581000	58377	19219	0	39362	87607	25019	44577	30082	0	0	0	10366000	54056	0	0	7259200	0	0	0	0	0	621660	0	0	0	0	70138	979410	9822	17200	2254.7	3654700
CON__Q3SZR3	CON__Q3SZR3					1	7	7	7	38.1	38.1	38.1	339280	0	0	0	8544900	0	14662	0	0	0	0	0	0	0	44501	0	88322000	0	0	0	47089000	0	0	0	176540	102680	0	0	156800	0	520740	0	10826	0	0	0	898880
CON__Q3SZV7	CON__Q3SZV7					1	4	4	4	17.2	17.2	17.2	0	0	0	0	710370	18550	0	0	0	0	0	0	0	0	0	0	8592800	0	0	0	12945000	0	0	0	0	0	0	0	0	0	0	0	0	0	0	0	245870
CON__Q3T052	CON__Q3T052					1	11	11	10	20.2	20.2	19.3	489660	0	0	0	7711700	0	0	0	0	0	0	0	0	0	0	0	29093000	0	252220	19188	17687000	0	406160	583170	354050	50366	58402	52927	0	237440	0	30269	60150	0	0	0	387570
CON__Q3Y5Z3	CON__Q3Y5Z3					1	5	5	5	25.4	25.4	25.4	14848000	2696900	1470400	507790	4302100	609140	579730	287650	96858	1969800	20897	591560	256970	872310	399810	315280	2647200	203910	0	37830	1980400	0	0	0	0	0	0	38582	71410	0	0	0	13015000	377210	401870	68740	4641200
CON__Q3ZBS7	CON__Q3ZBS7					1	10	10	10	27.7	27.7	27.7	17518000	116980	91024	462000	54208000	189580	213210	29064	234680	451640	74627	93087	103910	203540	0	101640	14551000	52150	859830	657020	9935800	59768	0	1308400	0	35111	0	164050	0	0	472830	333620	5015000	5895.9	11605	6043.8	7210300
CON__Q58D62	CON__Q58D62					1	7	7	7	25.8	25.8	25.8	5922400	0	0	0	73710000	38866	196290	0	575110	23989	506150	193890	146050	0	0	92807	125770000	227970	86279	518760	94007000	0	0	129190	637640	154510	112410	0	447900	0	0	464130	3878300	0	0	0	22908000
CON__Q95121;P97298;Q5ND37;B7ZC25;F6S1M4;E9PWS2	CON__Q95121					6	8	8	8	24.3	24.3	24.3	3581200	0	0	0	12775000	25696	49615	0	60284	174400	0	0	0	48133	0	27463	2376200	0	0	0	2323100	0	0	0	0	0	0	57426	0	0	0	125670	634950	0	0	0	2258200
CON__Q9N2I2	CON__Q9N2I2					1	1	1	1	6.2	6.2	6.2	0	0	0	0	175980	0	0	0	0	0	0	0	0	0	0	0	0	0	0	0	0	0	0	0	0	0	0	0	0	0	0	0	0	0	0	0	0
CON__Q9TRI1;Q61703;Q8K016;G3X977;Q3UEG7	CON__Q9TRI1					5	15	15	15	24.5	24.5	24.5	24318000	204360	156320	0	57019000	51958	150450	0	0	429540	50867	122810	53851	0	0	125660	36660000	0	0	0	21767000	0	0	0	0	0	0	0	0	0	0	83782	8732800	92071	171510	0	18989000
CON__Q9TT36	CON__Q9TT36					1	1	1	1	4.4	4.4	4.4	0	0	0	0	0	0	0	0	0	0	0	0	0	0	0	0	1953900	0	0	0	678100	0	0	0	0	0	0	0	0	0	0	0	0	0	0	0	0
CON__Q9TTE1	CON__Q9TTE1					1	7	7	3	21.7	21.7	11.2	323170	0	0	61069	5592500	0	0	0	0	0	0	0	0	0	0	0	54036000	0	0	0	47616000	0	0	167710	87484	14132	0	0	27088	0	0	17806	7558	0	0	553.46	407110
CON__REFSEQ:XP_001252647;CON__A2I7N3	CON__REFSEQ:XP_001252647;CON__A2I7N3				;	2	4	3	2	10.3	8.4	6	78261	0	0	0	1308200	0	0	0	0	0	0	0	0	0	0	0	11449000	0	0	0	8696200	0	0	0	0	0	0	0	0	0	0	0	75768	0	0	0	272190
Q9D1C9;D3U0D6;Q3U5H9	Q9D1C9;D3U0D6;Q3U5H9		Ribosomal RNA-processing protein 7 homolog A	Rrp7a	sp|Q9D1C9|RRP7A_MOUSE Ribosomal RNA-processing protein 7 homolog A OS=Mus musculus OX=10090 GN=Rrp7a PE=2 SV=1;tr|D3U0D6|D3U0D6_MOUSE Kidney highly expressed protein 1 OS=Mus musculus OX=10090 GN=Rrp7a PE=2 SV=1;tr|Q3U5H9|Q3U5H9_MOUSE Uncharacterized prote	3	1	1	1	5.7	5.7	5.7	0	0	0	0	0	0	0	0	0	0	0	0	0	0	0	0	0	186310	0	656160	0	636720	938890	0	1187200	36754	0	40690	0	0	0	385180	0	0	0	0	0
Q9CRA4;D3YTN3;D3Z458	Q9CRA4;D3YTN3;D3Z458		Methylsterol monooxygenase 1	Msmo1	sp|Q9CRA4|MSMO1_MOUSE Methylsterol monooxygenase 1 OS=Mus musculus OX=10090 GN=Msmo1 PE=1 SV=1;tr|D3YTN3|D3YTN3_MOUSE Methylsterol monooxygenase 1 (Fragment) OS=Mus musculus OX=10090 GN=Msmo1 PE=1 SV=1;tr|D3Z458|D3Z458_MOUSE Methylsterol monooxygenase 1 (F	3	1	1	1	4.1	4.1	4.1	0	0	0	0	0	0	0	0	0	0	0	0	0	0	0	0	501110	0	0	104000	429630	0	0	1576700	0	27221	0	0	0	0	0	70550	0	0	0	0	0
Q9Z130;D3YTQ3;F6VQH5	Q9Z130;D3YTQ3;F6VQH5		Heterogeneous nuclear ribonucleoprotein D-like	Hnrnpdl	sp|Q9Z130|HNRDL_MOUSE Heterogeneous nuclear ribonucleoprotein D-like OS=Mus musculus OX=10090 GN=Hnrnpdl PE=1 SV=1;tr|D3YTQ3|D3YTQ3_MOUSE Heterogeneous nuclear ribonucleoprotein D-like OS=Mus musculus OX=10090 GN=Hnrnpdl PE=1 SV=1;tr|F6VQH5|F6VQH5_MOUSE He	3	3	2	2	10.6	8	8	0	0	0	1009100	0	0	0	0	0	0	0	0	0	0	0	0	4733100	114050	0	22246	575670	97536	0	771350	1793100	277060	2831600	145480	365480	1475300	197160	0	0	0	0	71847	0
Q91VS7;D3YU60;E9QJW0	Q91VS7;D3YU60;E9QJW0		Microsomal glutathione S-transferase 1	Mgst1	sp|Q91VS7|MGST1_MOUSE Microsomal glutathione S-transferase 1 OS=Mus musculus OX=10090 GN=Mgst1 PE=1 SV=3;tr|D3YU60|D3YU60_MOUSE Microsomal glutathione S-transferase 1 OS=Mus musculus OX=10090 GN=Mgst1 PE=1 SV=1;tr|E9QJW0|E9QJW0_MOUSE Microsomal glutathione	3	1	1	1	8.4	8.4	8.4	0	392180	0	2025700	0	0	0	0	303290	0	26773	0	0	0	0	0	7221000	1244000	16673000	1210300	8937200	871830	21728000	28157000	1901000	864770	92372	54771	573850	2050300	10161000	1469700	0	166230	0	362330	0
Q9CZX8;D3YUT3;D3YUG3;Q5M9P3;D3Z5R8;D3Z722;S4R223	Q9CZX8;D3YUT3;D3YUG3;Q5M9P3;D3Z5R8;D3Z722;S4R223		40S ribosomal protein S19	Rps19	sp|Q9CZX8|RS19_MOUSE 40S ribosomal protein S19 OS=Mus musculus OX=10090 GN=Rps19 PE=1 SV=3;tr|D3YUT3|D3YUT3_MOUSE 40S ribosomal protein S19 (Fragment) OS=Mus musculus OX=10090 GN=Rps19 PE=1 SV=2;tr|D3YUG3|D3YUG3_MOUSE 40S ribosomal protein S19 (Fragment) O	7	5	5	5	28.3	28.3	28.3	256830	2266100	274210	26692000	619650	0	107040	34095	2580900	56477	128770	80653	0	16815	116980	0	65697000	6015200	44752000	11400000	67491000	11273000	82387000	82655000	22587000	7757400	22887000	1997700	6349400	17315000	33362000	9302000	317190	1066900	294770	1641700	148660
P97823;D3Z269;D3YUG4;J3QP56;P97823-2	P97823;D3Z269;D3YUG4;J3QP56;P97823-2		Acyl-protein thioesterase 1	Lypla1	sp|P97823|LYPA1_MOUSE Acyl-protein thioesterase 1 OS=Mus musculus OX=10090 GN=Lypla1 PE=1 SV=1;tr|D3Z269|D3Z269_MOUSE Acyl-protein thioesterase 1 (Fragment) OS=Mus musculus OX=10090 GN=Lypla1 PE=1 SV=1;tr|D3YUG4|D3YUG4_MOUSE Acyl-protein thioesterase 1 (Fr	5	1	1	1	6.1	6.1	6.1	0	0	0	0	0	0	0	0	0	0	0	0	0	0	0	0	0	0	1425700	0	0	0	974420	0	0	0	0	0	0	0	0	0	0	0	0	0	0
Q9DCS9;D3YUK4	Q9DCS9;D3YUK4		NADH dehydrogenase [ubiquinone] 1 beta subcomplex subunit 10	Ndufb10	sp|Q9DCS9|NDUBA_MOUSE NADH dehydrogenase [ubiquinone] 1 beta subcomplex subunit 10 OS=Mus musculus OX=10090 GN=Ndufb10 PE=1 SV=3;tr|D3YUK4|D3YUK4_MOUSE NADH dehydrogenase [ubiquinone] 1 beta subcomplex subunit 10 (Fragment) OS=Mus musculus OX=10090 GN=Nduf	2	3	3	3	25.6	25.6	25.6	0	175150	0	775990	0	0	0	0	165980	0	0	0	0	0	0	0	7938200	491990	3891000	665030	10054000	801150	4665800	10634000	2189600	671410	1763500	269190	375080	1578200	2455400	533410	0	102710	0	86790	0
Q91YT0;D3YUM1;D3Z1U9;D3Z0K1;D3YXX5;D6RG60;A0A494BAS8	Q91YT0;D3YUM1;D3Z1U9;D3Z0K1		NADH dehydrogenase [ubiquinone] flavoprotein 1, mitochondrial	Ndufv1	sp|Q91YT0|NDUV1_MOUSE NADH dehydrogenase [ubiquinone] flavoprotein 1, mitochondrial OS=Mus musculus OX=10090 GN=Ndufv1 PE=1 SV=1;tr|D3YUM1|D3YUM1_MOUSE NADH dehydrogenase [ubiquinone] flavoprotein 1, mitochondrial OS=Mus musculus OX=10090 GN=Ndufv1 PE=1 SV	7	6	6	6	25.6	25.6	25.6	95148	429290	204440	2095500	0	0	0	0	314200	0	0	0	0	0	0	0	8462100	1118500	11621000	1132000	13336000	1503200	4827900	11146000	8998400	1544900	7946200	320190	875350	5671200	8344900	1357700	101260	117020	219120	103050	0
Q99J45;D3YUV1;Q3TCW5	Q99J45;D3YUV1;Q3TCW5		Nuclear receptor-binding protein	Nrbp1	sp|Q99J45|NRBP_MOUSE Nuclear receptor-binding protein OS=Mus musculus OX=10090 GN=Nrbp1 PE=1 SV=1;tr|D3YUV1|D3YUV1_MOUSE Nuclear receptor-binding protein OS=Mus musculus OX=10090 GN=Nrbp1 PE=1 SV=1;tr|Q3TCW5|Q3TCW5_MOUSE Protein kinase domain-containing pr	3	2	2	2	9.3	9.3	9.3	0	0	0	0	0	0	0	0	0	41417	0	0	0	0	0	0	361250	195000	515760	0	1184200	0	0	868120	667620	0	0	0	0	790860	700970	116790	0	0	0	0	0
D3YVF0;H3BIV5	D3YVF0;H3BIV5		A-kinase anchor protein 5	Akap5	sp|D3YVF0|AKAP5_MOUSE A-kinase anchor protein 5 OS=Mus musculus OX=10090 GN=Akap5 PE=1 SV=2;tr|H3BIV5|H3BIV5_MOUSE A-kinase anchor protein 5 OS=Mus musculus OX=10090 GN=Akap5 PE=1 SV=1	2	1	1	1	1.7	1.7	1.7	0	0	0	98593	58360	0	0	0	0	0	0	0	0	0	0	0	905580	68890	586970	123400	815840	128230	523930	1325100	438370	114580	333260	33190	72599	377920	335300	0	0	0	0	0	0
Q64213;Q64213-2;D6RDB7;F8WHF9;D3YVH4;Q3TZI3;E9Q4Q2;D3YZC9;D3YZD0;Q3UK67;Q64213-3	Q64213;Q64213-2;D6RDB7;F8WHF9;D3YVH4;Q3TZI3;E9Q4Q2;D3YZC9;D3YZD0;Q3UK67;Q64213-3		Splicing factor 1	Sf1	sp|Q64213|SF01_MOUSE Splicing factor 1 OS=Mus musculus OX=10090 GN=Sf1 PE=1 SV=6;sp|Q64213-2|SF01_MOUSE Isoform CW17E of Splicing factor 1 OS=Mus musculus OX=10090 GN=Sf1;tr|D6RDB7|D6RDB7_MOUSE Splicing factor 1 OS=Mus musculus OX=10090 GN=Sf1 PE=1 SV=1;tr	11	1	1	1	2.5	2.5	2.5	0	0	0	504320	0	0	0	0	40770	0	0	0	0	0	0	0	0	406660	0	560450	0	0	0	3700300	2411900	0	2609700	145280	225390	1605900	2781500	0	0	0	0	70800	0
P23249;Q3UD86;Q3TFC0;D3Z3E8;Q69ZE2;E9PW39;D3YVL0	P23249;Q3UD86;Q3TFC0;D3Z3E8;Q69ZE2;E9PW39;D3YVL0		Putative helicase MOV-10	Mov10	sp|P23249|MOV10_MOUSE Putative helicase MOV-10 OS=Mus musculus OX=10090 GN=Mov10 PE=1 SV=2;tr|Q3UD86|Q3UD86_MOUSE AAA_12 domain-containing protein OS=Mus musculus OX=10090 GN=Mov10 PE=2 SV=1;tr|Q3TFC0|Q3TFC0_MOUSE AAA_12 domain-containing protein OS=Mus mu	7	3	3	3	5.1	5.1	5.1	307060	124310	212020	1428900	0	0	117830	0	392660	73681	0	86219	113770	0	0	0	436370	647750	3028500	1065700	1246700	788180	2803100	2420000	1795600	619310	206770	228920	328580	1919600	3316700	751060	208480	96579	229840	155140	0
P47802;G3XA66;Q8R5C0;D3YVW0;F7C846;G3UYJ5;G3XA75;G3UXX9;D3Z3F4	P47802;G3XA66;Q8R5C0;D3YVW0;F7C846;G3UYJ5;G3XA75;G3UXX9;D3Z3F4		Metaxin-1	Mtx1	sp|P47802|MTX1_MOUSE Metaxin-1 OS=Mus musculus OX=10090 GN=Mtx1 PE=1 SV=1;tr|G3XA66|G3XA66_MOUSE Metaxin-1 (Fragment) OS=Mus musculus OX=10090 GN=Mtx1 PE=1 SV=1;tr|Q8R5C0|Q8R5C0_MOUSE Metaxin OS=Mus musculus OX=10090 GN=Mtx1 PE=2 SV=1;tr|D3YVW0|D3YVW0_MOUS	9	2	2	2	7.9	7.9	7.9	26997	0	0	486770	183410	0	0	0	55280	0	0	0	0	0	0	0	3115500	137550	629510	0	667930	175760	1959500	2653800	597190	0	490410	75630	33679	0	605600	0	40063	0	0	42939	44716
Q3U6X5;D3YW23;Q3UK71;Q3UAS6;P17515	Q3U6X5;D3YW23;Q3UK71;Q3UAS6;P17515		C-X-C motif chemokine;C-X-C motif chemokine 10	Cxcl10	tr|Q3U6X5|Q3U6X5_MOUSE SCY domain-containing protein (Fragment) OS=Mus musculus OX=10090 GN=Cxcl10 PE=2 SV=1;tr|D3YW23|D3YW23_MOUSE C-X-C motif chemokine OS=Mus musculus OX=10090 GN=Cxcl10 PE=3 SV=1;tr|Q3UK71|Q3UK71_MOUSE C-X-C motif chemokine OS=Mus muscu	5	1	1	1	13.4	13.4	13.4	0	0	0	1631700	0	0	0	0	280120	0	0	0	0	0	40500	0	13472000	0	8509800	12613000	8363700	1634400	0	88887000	2274400	774540	312340	1533200	1089600	12535000	8931700	0	0	0	0	0	0
D3YWB3;F8VQ45;Q7TQ65-3;Q7TQ65	D3YWB3;F8VQ45;Q7TQ65-3;Q7TQ65		Transmembrane channel-like protein;Transmembrane channel-like protein 4	Tmc4	tr|D3YWB3|D3YWB3_MOUSE Transmembrane channel-like protein OS=Mus musculus OX=10090 GN=Tmc4 PE=1 SV=1;tr|F8VQ45|F8VQ45_MOUSE Transmembrane channel-like protein OS=Mus musculus OX=10090 GN=Tmc4 PE=1 SV=1;sp|Q7TQ65-3|TMC4_MOUSE Isoform 3 of Transmembrane chan	4	1	1	1	1.6	1.6	1.6	0	0	0	0	0	0	0	0	0	0	0	0	0	0	0	0	0	0	274010	0	0	0	0	0	0	0	0	0	0	0	0	0	0	0	0	0	0
Q69Z89;D3YYI1;D3YWJ9;Q69Z89-4;Q69Z89-2;Q69Z89-5	Q69Z89;D3YYI1;D3YWJ9;Q69Z89-4;Q69Z89-2;Q69Z89-5		Ras-associating and dilute domain-containing protein	Radil	sp|Q69Z89|RADIL_MOUSE Ras-associating and dilute domain-containing protein OS=Mus musculus OX=10090 GN=Radil PE=1 SV=2;tr|D3YYI1|D3YYI1_MOUSE Ras-associating and dilute domain-containing protein (Fragment) OS=Mus musculus OX=10090 GN=Radil PE=1 SV=1;tr|D3Y	6	1	1	1	1.1	1.1	1.1	0	0	0	0	0	0	0	0	0	0	0	0	0	0	0	0	0	0	223570	0	0	0	0	0	0	31171	0	0	38791	0	0	0	0	0	0	0	0
Q9QUN3;D3YWR2;O54737	Q9QUN3;D3YWR2;O54737		B-cell linker protein	Blnk	sp|Q9QUN3|BLNK_MOUSE B-cell linker protein OS=Mus musculus OX=10090 GN=Blnk PE=1 SV=1;tr|D3YWR2|D3YWR2_MOUSE B-cell linker protein OS=Mus musculus OX=10090 GN=Blnk PE=1 SV=1;tr|O54737|O54737_MOUSE BCA protein (Fragment) OS=Mus musculus OX=10090 GN=Blnk PE=	3	1	1	1	5.3	5.3	5.3	0	0	0	0	0	0	0	0	0	0	0	0	0	0	0	0	0	0	2121900	494790	0	381370	0	3305400	0	348710	825960	243400	178590	0	0	534770	0	0	0	0	0
Q8BVI4;D3YWR7;A0A0G2JGY0;A0A0G2JGJ1;D3Z099;D3Z1A1	Q8BVI4;D3YWR7;A0A0G2JGY0;A0A0G2JGJ1		Dihydropteridine reductase	Qdpr	sp|Q8BVI4|DHPR_MOUSE Dihydropteridine reductase OS=Mus musculus OX=10090 GN=Qdpr PE=1 SV=2;tr|D3YWR7|D3YWR7_MOUSE Dihydropteridine reductase OS=Mus musculus OX=10090 GN=Qdpr PE=1 SV=1;tr|A0A0G2JGY0|A0A0G2JGY0_MOUSE Dihydropteridine reductase OS=Mus musculu	6	6	6	6	37.3	37.3	37.3	0	248490	57312	1478000	485670	0	0	59085	328850	0	29576	16679	0	0	0	7681.6	6318100	871250	8874800	772680	9081700	1388500	9784900	10362000	5294400	1550700	5683000	180890	624990	2607200	7919100	1446800	0	42624	104630	79666	142080
Q4LDD4;D3YWW7;Q4LDD4-3;Q4LDD4-2	Q4LDD4;D3YWW7;Q4LDD4-3;Q4LDD4-2		Arf-GAP with Rho-GAP domain, ANK repeat and PH domain-containing protein 1	Arap1	sp|Q4LDD4|ARAP1_MOUSE Arf-GAP with Rho-GAP domain, ANK repeat and PH domain-containing protein 1 OS=Mus musculus OX=10090 GN=Arap1 PE=1 SV=2;tr|D3YWW7|D3YWW7_MOUSE Arf-GAP with Rho-GAP domain, ANK repeat and PH domain-containing protein 1 (Fragment) OS=Mus	4	1	1	1	1.8	1.8	1.8	0	0	0	71324	0	0	0	0	0	0	0	0	0	0	0	0	354840	0	1039200	426640	372370	0	0	2192900	289700	0	0	60743	0	254400	746000	379410	0	0	0	14674	0
Q9JIY5;F6TCV0;D3YX27;Q3TXN0;Q3UJR3;F6XUR8;S4R1B3;D3YX28;Q80V84;S4R1A8	Q9JIY5;F6TCV0;D3YX27;Q3TXN0;Q3UJR3;F6XUR8;S4R1B3;D3YX28;Q80V84		Serine protease HTRA2, mitochondrial	Htra2	sp|Q9JIY5|HTRA2_MOUSE Serine protease HTRA2, mitochondrial OS=Mus musculus OX=10090 GN=Htra2 PE=1 SV=2;tr|F6TCV0|F6TCV0_MOUSE Serine protease HTRA2, mitochondrial (Fragment) OS=Mus musculus OX=10090 GN=Htra2 PE=1 SV=1;tr|D3YX27|D3YX27_MOUSE Serine protease	10	3	3	3	10.7	10.7	10.7	0	0	0	765720	0	0	0	0	54295	0	0	0	0	0	0	0	3085000	326750	1942600	607390	2819200	586220	9307600	4488400	1036000	437540	433130	135450	269350	1227300	2453100	733650	0	0	0	63607	0
D3YX34;Q3TB96;Q3T9V8;E9Q586;O08788;Q6NZM3;E9Q3M3;O08788-2	D3YX34;Q3TB96;Q3T9V8;E9Q586;O08788;Q6NZM3;E9Q3M3;O08788-2		Dynactin subunit 1	Dctn1	tr|D3YX34|D3YX34_MOUSE Dynactin subunit 1 OS=Mus musculus OX=10090 GN=Dctn1 PE=1 SV=1;tr|Q3TB96|Q3TB96_MOUSE CAP-Gly domain-containing protein OS=Mus musculus OX=10090 GN=Dctn1 PE=2 SV=1;tr|Q3T9V8|Q3T9V8_MOUSE CAP-Gly domain-containing protein OS=Mus muscu	8	3	3	3	6.1	6.1	6.1	0	0	0	378400	93867	0	0	0	0	0	0	0	0	0	0	0	3921400	256630	3745900	0	3028000	155230	4884100	3970900	1296500	137510	375980	0	167650	2140300	1736900	334240	0	0	0	53620	44322
Q7SIG6;Q3TS63;D3YX85;Q3UH05;Q6A074;Q3UH27;E9PX52	Q7SIG6;Q3TS63;D3YX85;Q3UH05;Q6A074;Q3UH27;E9PX52		Arf-GAP with SH3 domain, ANK repeat and PH domain-containing protein 2	Asap2	sp|Q7SIG6|ASAP2_MOUSE Arf-GAP with SH3 domain, ANK repeat and PH domain-containing protein 2 OS=Mus musculus OX=10090 GN=Asap2 PE=1 SV=3;tr|Q3TS63|Q3TS63_MOUSE Uncharacterized protein (Fragment) OS=Mus musculus OX=10090 GN=Asap2 PE=2 SV=1;tr|D3YX85|D3YX85_	7	1	1	1	0.8	0.8	0.8	0	0	0	0	0	0	0	0	0	0	0	0	0	0	0	0	0	0	0	0	0	0	0	0	481420	76034	0	0	34249	133360	0	0	0	0	0	0	0
Q2YDW2;E9PUB7;D3YX87;Q2YDW2-2	Q2YDW2;E9PUB7;D3YX87;Q2YDW2-2		Protein misato homolog 1	Msto1	sp|Q2YDW2|MSTO1_MOUSE Protein misato homolog 1 OS=Mus musculus OX=10090 GN=Msto1 PE=1 SV=1;tr|E9PUB7|E9PUB7_MOUSE Protein misato homolog 1 OS=Mus musculus OX=10090 GN=Msto1 PE=1 SV=1;tr|D3YX87|D3YX87_MOUSE Protein misato homolog 1 OS=Mus musculus OX=10090	4	2	2	2	5.9	5.9	5.9	0	43599	0	249020	468960	0	0	0	53463	0	0	0	0	0	0	0	2299100	107050	2336800	304340	2882200	497780	2023800	3550600	975650	313680	1200800	94811	260310	1121800	1449900	445300	0	27875	0	44313	79158
Q9CQH3;D3Z568;F6Y6V5;D3YX99;D3Z6W9;Q8BU20	Q9CQH3;D3Z568;F6Y6V5;D3YX99;D3Z6W9;Q8BU20		NADH dehydrogenase [ubiquinone] 1 beta subcomplex subunit 5, mitochondrial	Ndufb5	sp|Q9CQH3|NDUB5_MOUSE NADH dehydrogenase [ubiquinone] 1 beta subcomplex subunit 5, mitochondrial OS=Mus musculus OX=10090 GN=Ndufb5 PE=1 SV=1;tr|D3Z568|D3Z568_MOUSE NADH dehydrogenase [ubiquinone] 1 beta subcomplex subunit 5, mitochondrial OS=Mus musculus	6	1	1	1	5.8	5.8	5.8	0	0	0	0	0	0	0	0	0	0	0	0	0	0	0	0	772340	73233	463160	0	0	89080	793480	1542300	0	118870	72550	46215	0	372070	0	112130	0	0	0	0	0
Q9DBN4;D3YXF2;D3Z1F7;Q9DBN4-3	Q9DBN4;D3YXF2;D3Z1F7;Q9DBN4-3		Putative monooxygenase p33MONOX	P33monox;4833439L19Rik	sp|Q9DBN4|P33MX_MOUSE Putative monooxygenase p33MONOX OS=Mus musculus OX=10090 GN=P33monox PE=1 SV=1;tr|D3YXF2|D3YXF2_MOUSE RIKEN cDNA 4833439L19 gene (Fragment) OS=Mus musculus OX=10090 GN=4833439L19Rik PE=1 SV=1;tr|D3Z1F7|D3Z1F7_MOUSE RIKEN cDNA 4833439L	4	1	1	1	5.3	5.3	5.3	255090	0	0	0	0	0	0	0	0	0	0	0	0	0	0	0	0	0	0	0	0	0	0	3573500	0	0	249820	0	0	0	0	0	0	0	0	0	0
D3YXK2;S4R1M2;Q80YR5;Q3UGR1;Q6A0C0;S4R2Q5	D3YXK2;S4R1M2		Scaffold attachment factor B1	Safb	sp|D3YXK2|SAFB1_MOUSE Scaffold attachment factor B1 OS=Mus musculus OX=10090 GN=Safb PE=1 SV=2;tr|S4R1M2|S4R1M2_MOUSE Scaffold attachment factor B1 OS=Mus musculus OX=10090 GN=Safb PE=1 SV=1	6	7	7	7	17.6	17.6	17.6	0	326710	0	4254300	0	0	0	0	694180	0	0	0	0	0	0	0	9118100	2656700	8984000	2754000	8206300	2181200	6713200	13863000	7478500	2893800	727850	699610	1229100	4279200	8040100	3656000	0	152880	0	515550	0
Q91WT8;D3Z113;D3YXZ5;Q91WT8-2	Q91WT8;D3Z113;D3YXZ5;Q91WT8-2		RNA-binding protein 47	Rbm47	sp|Q91WT8|RBM47_MOUSE RNA-binding protein 47 OS=Mus musculus OX=10090 GN=Rbm47 PE=1 SV=1;tr|D3Z113|D3Z113_MOUSE RNA-binding protein 47 (Fragment) OS=Mus musculus OX=10090 GN=Rbm47 PE=1 SV=1;tr|D3YXZ5|D3YXZ5_MOUSE RNA-binding protein 47 OS=Mus musculus OX=1	4	1	1	1	2.7	2.7	2.7	0	0	0	0	0	0	0	0	0	0	0	0	0	0	0	0	0	163440	1382500	0	0	673330	0	706780	0	317170	746040	93372	132990	400030	1082900	309270	0	0	0	0	0
O88974;G5E8N3;D3YYC3;O88974-2;O88974-5;O88974-6;O88974-7;O88974-4	O88974;G5E8N3;D3YYC3;O88974-2;O88974-5;O88974-6;O88974-7;O88974-4		Histone-lysine N-methyltransferase SETDB1	Setdb1	sp|O88974|SETB1_MOUSE Histone-lysine N-methyltransferase SETDB1 OS=Mus musculus OX=10090 GN=Setdb1 PE=1 SV=1;tr|G5E8N3|G5E8N3_MOUSE Histone-lysine N-methyltransferase SETDB1 OS=Mus musculus OX=10090 GN=Setdb1 PE=1 SV=1;tr|D3YYC3|D3YYC3_MOUSE Histone-lysine	8	1	1	1	0.5	0.5	0.5	136200	428040	0	4228300	0	0	0	24798	534710	0	38023	66210	0	0	0	0	6983300	1010600	4474000	5944800	7665800	1010600	0	66022000	4911400	699530	6849200	1657700	820300	3171100	3395200	6581900	128670	222020	0	613310	0
Q9QZ88;D3YYD5;D3Z645;Q9QZ88-2;D3YW98	Q9QZ88;D3YYD5;D3Z645;Q9QZ88-2		Vacuolar protein sorting-associated protein 29	Vps29	sp|Q9QZ88|VPS29_MOUSE Vacuolar protein sorting-associated protein 29 OS=Mus musculus OX=10090 GN=Vps29 PE=1 SV=1;tr|D3YYD5|D3YYD5_MOUSE Vacuolar protein sorting-associated protein 29 (Fragment) OS=Mus musculus OX=10090 GN=Vps29 PE=1 SV=1;tr|D3Z645|D3Z645_M	5	3	3	3	26.9	26.9	26.9	0	355190	0	1895600	848430	0	0	0	221630	0	0	0	0	0	0	0	10325000	888220	12421000	1431700	7747300	949820	10152000	16441000	3499900	539350	2098900	152220	656170	4515600	6275200	1633300	0	191440	0	229110	212880
D3YYM6;D3Z1S8;Q91V55;P97461	D3YYM6;D3Z1S8;Q91V55;P97461		40S ribosomal protein S5;40S ribosomal protein S5, N-terminally processed	Rps5	tr|D3YYM6|D3YYM6_MOUSE 40S ribosomal protein S5 (Fragment) OS=Mus musculus OX=10090 GN=Rps5 PE=1 SV=1;tr|D3Z1S8|D3Z1S8_MOUSE 40S ribosomal protein S5 (Fragment) OS=Mus musculus OX=10090 GN=Rps5 PE=1 SV=1;tr|Q91V55|Q91V55_MOUSE 40S ribosomal protein S5 OS=M	4	6	6	6	41.2	41.2	41.2	589350	1903400	196000	12776000	2784500	0	41799	37231	2919600	23879	51281	121730	0	0	0	49418	61458000	7314900	51181000	15985000	46867000	13543000	54510000	51071000	45739000	10367000	32618000	5640800	7290900	24778000	37363000	14300000	281460	451480	142320	886490	492640
Q91V81;D3YYW8	Q91V81;D3YYW8		RNA-binding protein 42	Rbm42	sp|Q91V81|RBM42_MOUSE RNA-binding protein 42 OS=Mus musculus OX=10090 GN=Rbm42 PE=1 SV=2;tr|D3YYW8|D3YYW8_MOUSE RNA-binding protein 42 OS=Mus musculus OX=10090 GN=Rbm42 PE=1 SV=1	2	3	3	3	13.8	13.8	13.8	0	0	0	502740	0	0	0	0	52798	0	0	0	0	0	0	0	14927000	271630	2294500	1070400	976630	808980	416850	3071000	1486300	723000	1038900	226240	222030	1644200	1474600	557420	0	0	0	32970	0
Q9CY66;D3YZ09;Q3TKG5;Q9CY66-3;Q9CY66-2;F6SL78	Q9CY66;D3YZ09;Q3TKG5;Q9CY66-3;Q9CY66-2		H/ACA ribonucleoprotein complex subunit 1	Gar1	sp|Q9CY66|GAR1_MOUSE H/ACA ribonucleoprotein complex subunit 1 OS=Mus musculus OX=10090 GN=Gar1 PE=1 SV=1;tr|D3YZ09|D3YZ09_MOUSE H/ACA ribonucleoprotein complex subunit (Fragment) OS=Mus musculus OX=10090 GN=Gar1 PE=1 SV=1;tr|Q3TKG5|Q3TKG5_MOUSE H/ACA ribo	6	4	4	4	20.3	20.3	20.3	248740	290110	0	552410	961200	0	0	0	67887	0	0	0	0	0	0	0	7321300	198480	2585300	421130	9322500	408300	1048700	8838900	1725600	474890	1968800	89364	120270	462440	121870	275680	137150	104580	0	62729	158800
Q99104;D3YZ62;D3Z4J3;F6TDE5;P21271;G5E8G6;G3X9Y9;P21271-3	Q99104;D3YZ62;D3Z4J3;F6TDE5		Unconventional myosin-Va	Myo5a	sp|Q99104|MYO5A_MOUSE Unconventional myosin-Va OS=Mus musculus OX=10090 GN=Myo5a PE=1 SV=2;tr|D3YZ62|D3YZ62_MOUSE Unconventional myosin-Va OS=Mus musculus OX=10090 GN=Myo5a PE=1 SV=1;tr|D3Z4J3|D3Z4J3_MOUSE Unconventional myosin-Va OS=Mus musculus OX=10090	8	3	3	3	3	3	3	0	25844	0	448760	0	0	0	0	24000	0	0	0	0	0	0	0	418630	182150	4436400	194070	439870	293850	1296900	716590	1909600	158320	222490	0	76356	920050	440820	191640	0	31868	0	37685	0
D3YZ64;E9PUA6;Q80UN1	D3YZ64;E9PUA6;Q80UN1		BTB/POZ domain-containing protein KCTD9	Kctd9	tr|D3YZ64|D3YZ64_MOUSE BTB/POZ domain-containing protein KCTD9 OS=Mus musculus OX=10090 GN=Kctd9 PE=1 SV=1;tr|E9PUA6|E9PUA6_MOUSE BTB/POZ domain-containing protein KCTD9 OS=Mus musculus OX=10090 GN=Kctd9 PE=1 SV=1;sp|Q80UN1|KCTD9_MOUSE BTB/POZ domain-conta	3	1	1	1	4.5	4.5	4.5	0	0	0	0	99619	0	0	0	0	0	0	0	0	0	0	0	470560	0	0	0	567990	0	0	0	0	0	0	0	0	0	0	0	0	0	0	0	37418
D3YZP9	D3YZP9		Coiled-coil domain-containing protein 6	Ccdc6	sp|D3YZP9|CCDC6_MOUSE Coiled-coil domain-containing protein 6 OS=Mus musculus OX=10090 GN=Ccdc6 PE=1 SV=1	1	1	1	1	3.6	3.6	3.6	0	0	0	0	0	0	0	0	44392	0	0	0	0	0	0	0	0	0	0	0	0	0	0	0	0	0	0	0	0	327600	0	0	0	0	0	0	0
D3YZZ5;E9Q7G1	D3YZZ5;E9Q7G1			Tmed7	tr|D3YZZ5|D3YZZ5_MOUSE Transmembrane p24-trafficking protein 7 OS=Mus musculus OX=10090 GN=Tmed7 PE=1 SV=1;tr|E9Q7G1|E9Q7G1_MOUSE Transmembrane p24-trafficking protein 7 OS=Mus musculus OX=10090 GN=Tmed7 PE=1 SV=1	2	1	1	1	8.9	8.9	8.9	0	0	0	52674	0	0	0	0	63872	0	0	0	0	0	0	0	614210	103040	2120800	1078300	803400	1051100	2186300	1858000	1046100	554620	1186700	159170	220720	882370	1375300	687680	0	0	0	9419.6	0
Q3U2S8;D3Z019	Q3U2S8;D3Z019		Voltage-gated hydrogen channel 1	Hvcn1	sp|Q3U2S8|HVCN1_MOUSE Voltage-gated hydrogen channel 1 OS=Mus musculus OX=10090 GN=Hvcn1 PE=1 SV=2;tr|D3Z019|D3Z019_MOUSE Voltage-gated hydrogen channel 1 (Fragment) OS=Mus musculus OX=10090 GN=Hvcn1 PE=1 SV=1	2	1	1	1	13.4	13.4	13.4	410440	448320	0	1062800	378820	0	65069	0	0	0	0	172630	0	0	0	69401	1986400	1083600	1622000	996590	1227500	0	0	4704200	0	0	0	122830	0	0	246070	962610	413000	275510	0	175550	187540
P41216;D3Z041;D3Z457;D3YVF6	P41216;D3Z041		Long-chain-fatty-acid--CoA ligase 1	Acsl1	sp|P41216|ACSL1_MOUSE Long-chain-fatty-acid--CoA ligase 1 OS=Mus musculus OX=10090 GN=Acsl1 PE=1 SV=2;tr|D3Z041|D3Z041_MOUSE Long-chain-fatty-acid--CoA ligase 1 OS=Mus musculus OX=10090 GN=Acsl1 PE=1 SV=1	4	14	14	13	27.9	27.9	26.6	26537	300910	77569	3707600	0	0	14018	14400	625760	0	0	12742	0	0	0	0	6766900	1091900	16343000	4419400	4997500	998870	9753500	39499000	2684200	436500	4001200	1526300	593090	2234200	5391600	4218400	19755	84142	78521	157040	0
O08808;F6XC54;D3Z074;E9PXV7;E9PV41;Q5DTQ4;Q3U104;Q3US76;Q3UX40	O08808;F6XC54;D3Z074;E9PXV7;E9PV41;Q5DTQ4;Q3U104		Protein diaphanous homolog 1	Diaph1;Diap1	sp|O08808|DIAP1_MOUSE Protein diaphanous homolog 1 OS=Mus musculus OX=10090 GN=Diaph1 PE=1 SV=1;tr|F6XC54|F6XC54_MOUSE Protein diaphanous homolog 1 OS=Mus musculus OX=10090 GN=Diaph1 PE=1 SV=1;tr|D3Z074|D3Z074_MOUSE Protein diaphanous homolog 1 OS=Mus musc	9	8	8	8	9.6	9.6	9.6	300290	4356400	355380	13903000	418980	25146	224110	46008	2977700	53946	58728	113070	54894	7842.2	0	18104	4174500	9794500	83070000	1698100	39141000	9769200	6473300	4490900	3432000	7988200	2968600	282210	9116200	22072000	37803000	1462700	1301400	725830	1807500	762900	0
D3Z0B7;D3Z0T3;Q9DCK3	D3Z0B7;D3Z0T3;Q9DCK3		Tetraspanin;Tetraspanin-4	Tspan4	tr|D3Z0B7|D3Z0B7_MOUSE Tetraspanin (Fragment) OS=Mus musculus OX=10090 GN=Tspan4 PE=1 SV=1;tr|D3Z0T3|D3Z0T3_MOUSE Tetraspanin (Fragment) OS=Mus musculus OX=10090 GN=Tspan4 PE=1 SV=1;sp|Q9DCK3|TSN4_MOUSE Tetraspanin-4 OS=Mus musculus OX=10090 GN=Tspan4 PE=1	3	1	1	1	16.2	16.2	16.2	0	119230	169750	0	1053600	0	106920	42792	64318	54420	0	0	0	0	0	0	0	0	0	0	0	0	0	0	0	0	0	0	0	0	0	0	0	127480	263300	0	678950
Q9Z0S1;D3Z0E6;Q3UBN8	Q9Z0S1;D3Z0E6;Q3UBN8		3(2),5-bisphosphate nucleotidase 1	Bpnt1	sp|Q9Z0S1|BPNT1_MOUSE 3(2),5-bisphosphate nucleotidase 1 OS=Mus musculus OX=10090 GN=Bpnt1 PE=1 SV=2;tr|D3Z0E6|D3Z0E6_MOUSE 3(2),5-bisphosphate nucleotidase 1 OS=Mus musculus OX=10090 GN=Bpnt1 PE=1 SV=1;tr|Q3UBN8|Q3UBN8_MOUSE Uncharacterized protein	3	1	1	1	7.5	7.5	7.5	0	0	0	0	0	0	0	0	0	0	0	0	0	0	0	0	1292900	190730	1031700	326220	1213600	315570	580330	0	959800	335030	0	242150	223520	1049200	1128200	325220	0	0	0	0	0
Q8R238;D3Z0F6	Q8R238;D3Z0F6		Serine dehydratase-like	Sdsl	sp|Q8R238|SDSL_MOUSE Serine dehydratase-like OS=Mus musculus OX=10090 GN=Sdsl PE=1 SV=1;tr|D3Z0F6|D3Z0F6_MOUSE Serine dehydratase-like (Fragment) OS=Mus musculus OX=10090 GN=Sdsl PE=1 SV=1	2	1	1	1	5.8	5.8	5.8	0	0	0	177800	0	0	0	0	0	0	0	0	0	0	0	0	615470	77511	918230	116890	426340	167940	1029000	1143400	413720	73827	477670	36794	44359	290510	570240	134330	0	0	0	30558	0
Q9CRB9;S4R238;Q9D9P1;Q91VG6;D3Z0L4	Q9CRB9;S4R238;Q9D9P1;Q91VG6;D3Z0L4		MICOS complex subunit Mic19	Chchd3	sp|Q9CRB9|MIC19_MOUSE MICOS complex subunit Mic19 OS=Mus musculus OX=10090 GN=Chchd3 PE=1 SV=1;tr|S4R238|S4R238_MOUSE MICOS complex subunit OS=Mus musculus OX=10090 GN=Chchd3 PE=1 SV=1;tr|Q9D9P1|Q9D9P1_MOUSE MICOS complex subunit OS=Mus musculus OX=10090 G	5	2	2	2	11.5	11.5	11.5	0	38436	0	575220	0	0	0	0	86971	0	0	0	0	0	0	0	4508700	439040	1069700	683390	4140200	293340	6927700	11295000	652120	216000	0	62251	201820	572790	593590	150150	0	26799	0	40805	0
D3Z0L8;D3Z761	D3Z0L8;D3Z761			Actn4	tr|D3Z0L8|D3Z0L8_MOUSE Alpha-actinin-4 (Fragment) OS=Mus musculus OX=10090 GN=Actn4 PE=1 SV=1;tr|D3Z761|D3Z761_MOUSE Alpha-actinin-4 (Fragment) OS=Mus musculus OX=10090 GN=Actn4 PE=1 SV=1	2	9	2	2	50.5	5.3	5.3	0	0	0	43116	0	0	0	0	0	0	0	0	0	0	0	0	363880	42265	198740	76114	451370	0	261210	2467800	241750	154930	980240	0	0	310170	1590600	45175	0	0	0	16858	0
P49282;P49282-2;D3Z0R6;D3Z314;P49282-3;P49282-4	P49282;P49282-2;D3Z0R6;D3Z314;P49282-3;P49282-4		Natural resistance-associated macrophage protein 2	Slc11a2	sp|P49282|NRAM2_MOUSE Natural resistance-associated macrophage protein 2 OS=Mus musculus OX=10090 GN=Slc11a2 PE=1 SV=2;sp|P49282-2|NRAM2_MOUSE Isoform 1 of Natural resistance-associated macrophage protein 2 OS=Mus musculus OX=10090 GN=Slc11a2;tr|D3Z0R6|D3Z	6	1	1	1	8.1	8.1	8.1	0	0	0	0	0	0	0	0	0	0	0	101160	0	0	0	63393	0	0	0	1700500	0	226660	0	4396000	0	0	0	478810	0	0	0	1063500	0	0	0	0	0
Q62189;D3Z0S6;D6RI83;Q9CXX7	Q62189;D3Z0S6;D6RI83;Q9CXX7		U1 small nuclear ribonucleoprotein A	Snrpa	sp|Q62189|SNRPA_MOUSE U1 small nuclear ribonucleoprotein A OS=Mus musculus OX=10090 GN=Snrpa PE=1 SV=3;tr|D3Z0S6|D3Z0S6_MOUSE U1 small nuclear ribonucleoprotein A (Fragment) OS=Mus musculus OX=10090 GN=Snrpa PE=1 SV=1;tr|D6RI83|D6RI83_MOUSE U1 small nuclea	4	2	2	2	13.9	13.9	13.9	0	206170	28109	1395700	66502	0	0	0	171200	16654	0	0	0	0	0	0	6126700	1791500	2979700	890660	4916400	1171700	2298200	4435500	2679700	1338300	5505500	555190	1276900	2374900	2754200	1183000	0	113750	60351	91962	46615
Q62393;F8WHQ1;E9PUA7;D3Z125;D3Z7X7;Q62393-2;Q62393-3;D3Z637;D3Z2U2	Q62393;F8WHQ1;E9PUA7;D3Z125;D3Z7X7;Q62393-2;Q62393-3;D3Z637;D3Z2U2		Tumor protein D52	Tpd52	sp|Q62393|TPD52_MOUSE Tumor protein D52 OS=Mus musculus OX=10090 GN=Tpd52 PE=1 SV=2;tr|F8WHQ1|F8WHQ1_MOUSE Tumor protein D52 OS=Mus musculus OX=10090 GN=Tpd52 PE=1 SV=1;tr|E9PUA7|E9PUA7_MOUSE Tumor protein D52 OS=Mus musculus OX=10090 GN=Tpd52 PE=1 SV=1;tr	9	5	5	5	36.6	36.6	36.6	65695	890890	144190	4049100	0	91773	0	0	628630	0	0	0	0	0	0	0	18961000	1994500	27885000	640360	4844200	2812000	22325000	21028000	10526000	3821600	18192000	620530	2613300	7306100	14696000	3741300	55082	242740	181170	414140	0
D3Z158;Q8BML9;Q3TIN2;Q8R1V9;A0A140LHB3;A0A140LIS6;A0A140LHZ5;F6TDS3;A0A140LHJ3;A0A140LJK5;A0A140LJH1;A0A140LIR0;A0A140LJH2;A0A0A6YY08;A0A140LID3;A0A140LIN2	D3Z158;Q8BML9;Q3TIN2;Q8R1V9			Qars	tr|D3Z158|D3Z158_MOUSE Glutamine--tRNA ligase OS=Mus musculus OX=10090 GN=Qars PE=1 SV=2;sp|Q8BML9|SYQ_MOUSE Glutamine--tRNA ligase OS=Mus musculus OX=10090 GN=Qars1 PE=1 SV=1;tr|Q3TIN2|Q3TIN2_MOUSE Uncharacterized protein OS=Mus musculus OX=10090 GN=Qars	16	10	10	10	15.7	15.7	15.7	210890	120210	0	476740	591010	0	0	0	99048	0	0	0	0	0	0	0	8884300	975250	10600000	1629500	7248300	917090	11992000	8468800	2964500	273040	803770	222080	465880	3580000	5221200	732640	18246	35233	0	34806	70112
P54227;D3Z1Z8;D3Z5N2;Q9DCP3;Q91XT3;P55821;Q9CYU5;Q9CXQ8;Q8C2H3;Q9CZ46	P54227;D3Z1Z8;D3Z5N2;Q9DCP3;Q91XT3;P55821;Q9CYU5;Q9CXQ8;Q8C2H3;Q9CZ46		Stathmin;Stathmin-2	Stmn1;Stmn2	sp|P54227|STMN1_MOUSE Stathmin OS=Mus musculus OX=10090 GN=Stmn1 PE=1 SV=2;tr|D3Z1Z8|D3Z1Z8_MOUSE Stathmin (Fragment) OS=Mus musculus OX=10090 GN=Stmn1 PE=1 SV=1;tr|D3Z5N2|D3Z5N2_MOUSE Stathmin OS=Mus musculus OX=10090 GN=Stmn1 PE=1 SV=1;tr|Q9DCP3|Q9DCP3_M	10	2	2	2	14.1	14.1	14.1	0	0	0	4655600	0	0	7486.1	0	403820	0	0	0	14754	0	0	0	3577100	356130	4982100	0	1818900	1018400	3173800	3880200	6299900	842030	1761900	372900	567010	2704800	3943900	445850	0	0	0	514910	0
E9Q3L4;D3Z2E7	E9Q3L4;D3Z2E7			AI607873	tr|E9Q3L4|E9Q3L4_MOUSE Interferon-activated gene 207 OS=Mus musculus OX=10090 GN=Ifi207 PE=1 SV=2;tr|D3Z2E7|D3Z2E7_MOUSE Interferon-activated gene 207 OS=Mus musculus OX=10090 GN=Ifi207 PE=1 SV=1	2	3	1	1	8.1	2.1	2.1	0	0	0	0	0	0	0	0	0	0	0	0	0	0	0	0	0	0	290500	0	0	0	786050	0	152090	0	0	0	0	0	0	0	0	0	0	0	0
P30999;P30999-3;E9Q8Z6;E9Q8Z5;G3X9V2;E9Q904;E9Q901;E9Q986;E9Q903;E9Q8Z9;E9Q8Z4;E9Q905;E9Q907;E9Q906;Q3TPD1;D3Z7H6;E9Q8Z8;P30999-2;D3Z2H2;D3Z2H7	P30999;P30999-3;E9Q8Z6;E9Q8Z5;G3X9V2;E9Q904;E9Q901;E9Q986;E9Q903;E9Q8Z9;E9Q8Z4;E9Q905;E9Q907;E9Q906;Q3TPD1;D3Z7H6;E9Q8Z8;P30999-2;D3Z2H2;D3Z2H7		Catenin delta-1	Ctnnd1	sp|P30999|CTND1_MOUSE Catenin delta-1 OS=Mus musculus OX=10090 GN=Ctnnd1 PE=1 SV=2;sp|P30999-3|CTND1_MOUSE Isoform 3 of Catenin delta-1 OS=Mus musculus OX=10090 GN=Ctnnd1;tr|E9Q8Z6|E9Q8Z6_MOUSE Catenin delta-1 OS=Mus musculus OX=10090 GN=Ctnnd1 PE=1 SV=1;t	20	2	2	2	3.2	3.2	3.2	0	0	0	0	0	0	0	0	0	0	0	0	0	0	0	0	0	0	0	0	421560	0	821510	149540	0	32231	251990	0	65680	309120	0	101960	0	0	0	0	0
O89079;D3Z315;Q9D1J2;E9Q6I5;F6YFR7;F6XIG5	O89079;D3Z315;Q9D1J2		Coatomer subunit epsilon	Cope	sp|O89079|COPE_MOUSE Coatomer subunit epsilon OS=Mus musculus OX=10090 GN=Cope PE=1 SV=3;tr|D3Z315|D3Z315_MOUSE Coatomer subunit epsilon (Fragment) OS=Mus musculus OX=10090 GN=Cope PE=1 SV=1;tr|Q9D1J2|Q9D1J2_MOUSE Coatomer subunit epsilon OS=Mus musculus O	6	5	5	5	27.6	27.6	27.6	72108	208080	0	5912700	101180	0	0	0	375590	0	0	0	0	0	0	0	9367600	1571300	11030000	2446400	9792500	1849000	13704000	14255000	3171400	948580	326590	381560	1517600	5219000	5239000	986730	103220	132480	0	188300	82613
Q9DCL8;D3Z3A0;Q9CT86;Q8BVM6	Q9DCL8;D3Z3A0;Q9CT86;Q8BVM6		Protein phosphatase inhibitor 2	Ppp1r2	sp|Q9DCL8|IPP2_MOUSE Protein phosphatase inhibitor 2 OS=Mus musculus OX=10090 GN=Ppp1r2 PE=1 SV=3;tr|D3Z3A0|D3Z3A0_MOUSE Protein phosphatase inhibitor 2 OS=Mus musculus OX=10090 GN=Ppp1r2 PE=1 SV=1;tr|Q9CT86|Q9CT86_MOUSE Uncharacterized protein (Fragment)	4	2	2	2	17	17	17	0	0	0	600630	0	0	0	0	155710	0	0	0	0	0	0	0	2752800	317260	2554100	787740	11770000	433890	0	2445800	936010	271340	1226200	219090	317430	648110	2021100	769980	0	0	0	125410	0
Q9WUQ2;D3Z3S1;F6XLZ3;A0A0J9YU39	Q9WUQ2;D3Z3S1;F6XLZ3;A0A0J9YU39		Prolactin regulatory element-binding protein	Preb	sp|Q9WUQ2|PREB_MOUSE Prolactin regulatory element-binding protein OS=Mus musculus OX=10090 GN=Preb PE=1 SV=1;tr|D3Z3S1|D3Z3S1_MOUSE Prolactin regulatory element-binding protein OS=Mus musculus OX=10090 GN=Preb PE=1 SV=1;tr|F6XLZ3|F6XLZ3_MOUSE Prolactin reg	4	2	2	2	8.4	8.4	8.4	0	0	0	139790	0	0	0	0	23068	0	0	0	0	0	0	0	655830	79134	818490	120080	303890	0	1681300	5408300	234020	192120	685550	58948	57865	501220	0	543880	0	0	0	29789	0
Q9CYR0;Q8R2K3;D3Z3Y3	Q9CYR0;Q8R2K3;D3Z3Y3		Single-stranded DNA-binding protein, mitochondrial;Single-stranded DNA-binding protein	Ssbp1	sp|Q9CYR0|SSBP_MOUSE Single-stranded DNA-binding protein, mitochondrial OS=Mus musculus OX=10090 GN=Ssbp1 PE=1 SV=1;tr|Q8R2K3|Q8R2K3_MOUSE Single-stranded DNA binding protein 1 OS=Mus musculus OX=10090 GN=Ssbp1 PE=1 SV=1;tr|D3Z3Y3|D3Z3Y3_MOUSE Single-stran	3	1	1	1	9.9	9.9	9.9	0	0	0	120890	0	0	0	0	0	0	0	0	0	0	0	0	1113100	0	2104800	0	1137700	0	0	873340	411640	0	0	0	0	273310	0	0	0	0	0	24905	0
Q3UIX4;E9Q6E5;D3Z4B0;Q8C0Z3;Q8CFF2;Q8CGI3;Q9CT17;Q6NSR2;F6RDI8	Q3UIX4;E9Q6E5;D3Z4B0;Q8C0Z3;Q8CFF2;Q8CGI3;Q9CT17;Q6NSR2;F6RDI8			Srsf11	tr|Q3UIX4|Q3UIX4_MOUSE Serine and arginine-rich-splicing factor 11 OS=Mus musculus OX=10090 GN=Srsf11 PE=1 SV=1;tr|E9Q6E5|E9Q6E5_MOUSE Serine and arginine-rich-splicing factor 11 OS=Mus musculus OX=10090 GN=Srsf11 PE=1 SV=1;tr|D3Z4B0|D3Z4B0_MOUSE Serine an	9	1	1	1	3.6	3.6	3.6	87834	0	0	214040	242390	0	0	0	0	0	0	0	0	0	0	0	0	68346	684920	0	1192700	0	1150700	0	760420	0	0	73313	124700	0	457810	0	66905	0	0	43272	72997
Q9D1H7;D3Z4J5	Q9D1H7;D3Z4J5		Golgi to ER traffic protein 4 homolog	Get4	sp|Q9D1H7|GET4_MOUSE Golgi to ER traffic protein 4 homolog OS=Mus musculus OX=10090 GN=Get4 PE=1 SV=2;tr|D3Z4J5|D3Z4J5_MOUSE Golgi to ER traffic protein 4 homolog (Fragment) OS=Mus musculus OX=10090 GN=Get4 PE=1 SV=1	2	1	1	1	4	4	4	0	0	0	0	0	0	0	0	0	0	0	0	0	0	0	0	267730	56939	435630	22663	405560	0	0	0	214280	0	0	0	0	0	0	0	0	0	0	0	0
Q08509;D3Z7F4;D3Z5I5;Q3UFL4;Q3UGL1;Q3U2Z5	Q08509;D3Z7F4;D3Z5I5;Q3UFL4;Q3UGL1;Q3U2Z5		Epidermal growth factor receptor kinase substrate 8	Eps8	sp|Q08509|EPS8_MOUSE Epidermal growth factor receptor kinase substrate 8 OS=Mus musculus OX=10090 GN=Eps8 PE=1 SV=2;tr|D3Z7F4|D3Z7F4_MOUSE Epidermal growth factor receptor kinase substrate 8 (Fragment) OS=Mus musculus OX=10090 GN=Eps8 PE=1 SV=1;tr|D3Z5I5|D	6	2	2	2	3.5	3.5	3.5	0	0	0	0	208980	0	0	0	37948	0	0	0	0	0	0	0	3297600	0	1650400	67276	0	0	0	0	0	0	868600	0	0	0	0	115700	0	0	0	0	0
Q9JJX6;D3Z5U5;Q9Z257;Q3TR36;Q9JJX6-3;D3YYR5;Q9Z256;Q3UCX4;Q9JJX6-4;Q9JJX6-2	Q9JJX6;D3Z5U5;Q9Z257;Q3TR36;Q9JJX6-3;D3YYR5;Q9Z256;Q3UCX4;Q9JJX6-4;Q9JJX6-2		P2X purinoceptor 4;P2X purinoceptor	P2rx4	sp|Q9JJX6|P2RX4_MOUSE P2X purinoceptor 4 OS=Mus musculus OX=10090 GN=P2rx4 PE=1 SV=1;tr|D3Z5U5|D3Z5U5_MOUSE P2X purinoceptor OS=Mus musculus OX=10090 GN=P2rx4 PE=1 SV=2;tr|Q9Z257|Q9Z257_MOUSE P2X purinoceptor OS=Mus musculus OX=10090 GN=P2rx4 PE=1 SV=1;tr|	10	2	2	2	8.2	8.2	8.2	0	0	0	239590	0	0	0	0	0	0	0	0	0	0	0	0	1737600	115590	1694300	109550	2945000	72899	0	4192400	650040	71915	1717900	34417	0	1471100	2702900	263780	0	0	0	62496	0
Q91VM9;D3Z636	Q91VM9;D3Z636		Inorganic pyrophosphatase 2, mitochondrial	Ppa2	sp|Q91VM9|IPYR2_MOUSE Inorganic pyrophosphatase 2, mitochondrial OS=Mus musculus OX=10090 GN=Ppa2 PE=1 SV=1;tr|D3Z636|D3Z636_MOUSE Inorganic pyrophosphatase 2, mitochondrial OS=Mus musculus OX=10090 GN=Ppa2 PE=1 SV=1	2	1	1	1	5.8	5.8	5.8	0	0	0	0	0	0	0	0	0	0	0	0	0	0	0	0	739930	80330	2041700	204430	1190700	481280	0	968970	391460	271590	0	0	0	0	648420	152190	0	0	0	0	0
Q91W40;D3Z710	Q91W40;D3Z710		Kinesin light chain 3	Klc3	sp|Q91W40|KLC3_MOUSE Kinesin light chain 3 OS=Mus musculus OX=10090 GN=Klc3 PE=1 SV=1;tr|D3Z710|D3Z710_MOUSE Kinesin light chain 3 OS=Mus musculus OX=10090 GN=Klc3 PE=1 SV=1	2	1	1	1	3.7	3.7	3.7	0	0	0	0	0	0	0	0	0	0	0	0	0	0	0	0	0	0	0	0	0	0	0	0	0	0	0	0	0	0	656200	0	0	0	0	0	0
P61957;Q9Z172;G3UZX6;H7BWX9;D3Z794;G3UZ60;G3UWI9;G3UWX9;G3UZA7;Q9Z172-2	P61957;Q9Z172;G3UZX6;H7BWX9;D3Z794;G3UZ60;G3UWI9;G3UWX9;G3UZA7;Q9Z172-2		Small ubiquitin-related modifier 2;Small ubiquitin-related modifier 3;Small ubiquitin-related modifier	Sumo2;Sumo3	sp|P61957|SUMO2_MOUSE Small ubiquitin-related modifier 2 OS=Mus musculus OX=10090 GN=Sumo2 PE=1 SV=1;sp|Q9Z172|SUMO3_MOUSE Small ubiquitin-related modifier 3 OS=Mus musculus OX=10090 GN=Sumo3 PE=1 SV=1;tr|G3UZX6|G3UZX6_MOUSE Small ubiquitin-related modifie	10	1	1	1	12.6	12.6	12.6	0	309740	0	716190	0	0	0	0	112410	0	0	0	0	0	0	0	4425100	427850	2511200	396930	3359700	329560	2879000	2312400	1509900	109120	0	23395	309460	1028500	3798800	517960	0	146400	0	132120	0
Q8K3W0;D3Z7P0;Q8K3W0-4;Q8K3W0-6;Q8K3W0-5;Q8K3W0-1	Q8K3W0;D3Z7P0;Q8K3W0-4;Q8K3W0-6;Q8K3W0-5;Q8K3W0-1		BRCA1-A complex subunit BRE	Bre	sp|Q8K3W0|BABA2_MOUSE BRISC and BRCA1-A complex member 2 OS=Mus musculus OX=10090 GN=Babam2 PE=1 SV=2;tr|D3Z7P0|D3Z7P0_MOUSE BRISC and BRCA1-A complex member 2 OS=Mus musculus OX=10090 GN=Babam2 PE=1 SV=3;sp|Q8K3W0-4|BABA2_MOUSE Isoform 3 of BRISC and BRCA	6	1	1	1	3.7	3.7	3.7	0	0	0	119780	56824	0	0	0	0	0	0	0	0	0	0	0	538930	0	820330	146340	706460	220210	1381500	1242600	346790	113190	196340	35906	65275	215720	467230	115030	0	0	0	23218	26102
D3Z7P3-2;D3Z7P3;D3Z7P4	D3Z7P3-2;D3Z7P3		Glutaminase kidney isoform, mitochondrial	Gls	sp|D3Z7P3-2|GLSK_MOUSE Isoform 2 of Glutaminase kidney isoform, mitochondrial OS=Mus musculus OX=10090 GN=Gls;sp|D3Z7P3|GLSK_MOUSE Glutaminase kidney isoform, mitochondrial OS=Mus musculus OX=10090 GN=Gls PE=1 SV=1	3	4	4	4	12.3	12.3	12.3	0	0	0	90151	0	0	0	0	131260	0	0	0	0	0	0	0	3609300	110170	1872400	724910	3460600	0	0	3897000	4232900	227720	0	210210	408990	680000	0	586530	0	0	0	39022	0
G3X922;D4AFX7;Q3TNE7;Q8BNL1;Q3UX52;Q3UQJ7;Q8CHD7	G3X922;D4AFX7;Q3TNE7;Q8BNL1			Dnajc13	tr|G3X922|G3X922_MOUSE DnaJ heat shock protein family (Hsp40) member C13 OS=Mus musculus OX=10090 GN=Dnajc13 PE=1 SV=1;tr|D4AFX7|D4AFX7_MOUSE DnaJ heat shock protein family (Hsp40) member C13 OS=Mus musculus OX=10090 GN=Dnajc13 PE=1 SV=1;tr|Q3TNE7|Q3TNE7_M	7	5	5	5	3.4	3.4	3.4	0	53362	0	416490	667900	0	0	0	131190	0	0	0	0	0	0	0	2260800	644810	3557900	620890	4986700	90005	5101000	4606000	2177800	361350	1893700	59010	290030	1109900	2799100	586650	0	59860	0	78687	86436
D5MCW4;Q9CQ89	D5MCW4;Q9CQ89		Protein CutA	Cuta	tr|D5MCW4|D5MCW4_MOUSE Protein CutA OS=Mus musculus OX=10090 GN=Cuta PE=1 SV=1;sp|Q9CQ89|CUTA_MOUSE Protein CutA OS=Mus musculus OX=10090 GN=Cuta PE=1 SV=3	2	1	1	1	9.1	9.1	9.1	0	62510	0	235050	0	0	0	0	58487	0	0	0	0	0	0	0	0	251900	0	183250	930140	306290	1027700	0	848480	380790	355980	43373	172410	0	0	148240	0	40648	0	44569	0
Q3TDN2;D6RE51;Q3TDN2-2	Q3TDN2;D6RE51;Q3TDN2-2		FAS-associated factor 2	Faf2	sp|Q3TDN2|FAF2_MOUSE FAS-associated factor 2 OS=Mus musculus OX=10090 GN=Faf2 PE=1 SV=2;tr|D6RE51|D6RE51_MOUSE FAS-associated factor 2 OS=Mus musculus OX=10090 GN=Faf2 PE=1 SV=1;sp|Q3TDN2-2|FAF2_MOUSE Isoform 2 of FAS-associated factor 2 OS=Mus musculus OX	3	1	1	1	3.4	3.4	3.4	0	0	0	332240	0	0	0	0	56470	0	0	0	0	0	0	0	0	244680	1404500	222000	0	229670	0	0	388520	206100	0	0	213170	575860	772040	534070	0	0	0	60589	0
Q8R0X7;D6REF7;Q4FK38;Q3UDJ2;Q69ZN1;D3YZT4;D3YY13;D3Z1Z3	Q8R0X7;D6REF7;Q4FK38;Q3UDJ2;Q69ZN1;D3YZT4		Sphingosine-1-phosphate lyase 1	Sgpl1	sp|Q8R0X7|SGPL1_MOUSE Sphingosine-1-phosphate lyase 1 OS=Mus musculus OX=10090 GN=Sgpl1 PE=1 SV=1;tr|D6REF7|D6REF7_MOUSE Sphingosine-1-phosphate lyase 1 OS=Mus musculus OX=10090 GN=Sgpl1 PE=1 SV=1;tr|Q4FK38|Q4FK38_MOUSE Sgpl1 protein OS=Mus musculus OX=100	8	6	6	6	14.1	14.1	14.1	0	72486	0	1800900	0	0	0	0	368780	0	0	0	0	0	0	0	15067000	1436900	13015000	2710900	8560800	2007800	20973000	46729000	1645500	1294100	1627200	515290	685150	1624100	5111000	3190600	0	26045	0	58004	0
Q91Z53;D6REG4	Q91Z53;D6REG4		Glyoxylate reductase/hydroxypyruvate reductase	Grhpr	sp|Q91Z53|GRHPR_MOUSE Glyoxylate reductase/hydroxypyruvate reductase OS=Mus musculus OX=10090 GN=Grhpr PE=1 SV=1;tr|D6REG4|D6REG4_MOUSE Glyoxylate reductase/hydroxypyruvate reductase OS=Mus musculus OX=10090 GN=Grhpr PE=1 SV=1	2	2	2	2	9.8	9.8	9.8	0	0	0	1378500	0	0	0	0	221710	0	0	0	0	0	0	0	0	495010	0	425290	2231100	436370	0	1047800	1886300	862690	1068100	238470	459340	1658100	1254000	486170	0	0	0	218110	0
Q99LR1;F7BHM8;D6RFU2;Q99LR1-2	Q99LR1;F7BHM8;D6RFU2;Q99LR1-2		Monoacylglycerol lipase ABHD12	Abhd12	sp|Q99LR1|ABD12_MOUSE Lysophosphatidylserine lipase ABHD12 OS=Mus musculus OX=10090 GN=Abhd12 PE=1 SV=2;tr|F7BHM8|F7BHM8_MOUSE Lysophosphatidylserine lipase ABHD12 (Fragment) OS=Mus musculus OX=10090 GN=Abhd12 PE=1 SV=1;tr|D6RFU2|D6RFU2_MOUSE Lysophosphati	4	1	1	1	4.3	4.3	4.3	0	0	0	447320	0	0	0	0	124270	0	0	0	0	0	0	0	1501500	537280	1919600	605060	978280	674230	0	3509400	966530	773850	689090	116880	254830	1721100	1426700	337700	0	0	0	77483	0
Q99J62;D6RGM1;Q3UI84	Q99J62;D6RGM1;Q3UI84		Replication factor C subunit 4	Rfc4	sp|Q99J62|RFC4_MOUSE Replication factor C subunit 4 OS=Mus musculus OX=10090 GN=Rfc4 PE=1 SV=1;tr|D6RGM1|D6RGM1_MOUSE Replication factor C subunit 4 (Fragment) OS=Mus musculus OX=10090 GN=Rfc4 PE=1 SV=2;tr|Q3UI84|Q3UI84_MOUSE Replication factor C subunit 4	3	1	1	1	5.5	5.5	5.5	0	0	0	0	0	0	0	0	0	0	0	0	0	0	0	0	0	0	0	398730	854980	300650	1031200	929420	125900	0	0	0	0	0	0	0	0	0	0	0	0
E9QK48;Q7TNG5;D6RGM3;Q7TNG5-2;A0A0U1RPM7;A0A0U1RQ42	E9QK48;Q7TNG5;D6RGM3;Q7TNG5-2		Echinoderm microtubule-associated protein-like 2	Eml2	tr|E9QK48|E9QK48_MOUSE Echinoderm microtubule-associated protein-like 2 OS=Mus musculus OX=10090 GN=Eml2 PE=1 SV=1;sp|Q7TNG5|EMAL2_MOUSE Echinoderm microtubule-associated protein-like 2 OS=Mus musculus OX=10090 GN=Eml2 PE=1 SV=1;tr|D6RGM3|D6RGM3_MOUSE Echi	6	3	3	3	6.5	6.5	6.5	0	0	0	1604700	0	0	0	0	66685	0	0	0	0	0	0	0	0	0	2998500	170340	656140	206890	2712200	1077200	1933700	80568	0	61352	35844	1979000	0	54081	0	0	0	101580	0
P70268;D6RH37;P70268-2	P70268;D6RH37;P70268-2		Serine/threonine-protein kinase N1	Pkn1	sp|P70268|PKN1_MOUSE Serine/threonine-protein kinase N1 OS=Mus musculus OX=10090 GN=Pkn1 PE=1 SV=3;tr|D6RH37|D6RH37_MOUSE Serine/threonine-protein kinase N1 OS=Mus musculus OX=10090 GN=Pkn1 PE=1 SV=1;sp|P70268-2|PKN1_MOUSE Isoform 2 of Serine/threonine-pro	3	1	1	1	1.1	1.1	1.1	0	0	0	0	0	0	0	0	0	0	0	0	0	0	0	0	552590	40738	442520	33467	315940	0	650820	1423900	0	0	0	0	29648	211580	290410	0	0	0	0	0	0
P82343;D6RHA2;P82343-2	P82343;D6RHA2;P82343-2		N-acylglucosamine 2-epimerase	Renbp	sp|P82343|RENBP_MOUSE N-acylglucosamine 2-epimerase OS=Mus musculus OX=10090 GN=Renbp PE=1 SV=3;tr|D6RHA2|D6RHA2_MOUSE N-acylglucosamine 2-epimerase OS=Mus musculus OX=10090 GN=Renbp PE=1 SV=2;sp|P82343-2|RENBP_MOUSE Isoform 2 of N-acylglucosamine 2-epimer	3	7	7	7	27.2	27.2	27.2	0	353640	0	1126900	19305	0	0	0	188360	0	0	0	0	0	0	0	6299100	600770	4856800	3458700	7506900	4050600	6339400	9342700	4075500	1504300	2158700	224880	760480	2483500	1468900	1241700	0	272680	0	147390	0
Q9D8N2;D6RIQ6	Q9D8N2;D6RIQ6		Protein FAM45A	Fam45a	sp|Q9D8N2|DEN10_MOUSE DENN domain-containing protein 10 OS=Mus musculus OX=10090 GN=Dennd10 PE=1 SV=2;tr|D6RIQ6|D6RIQ6_MOUSE Family with sequence similarity 45, member A OS=Mus musculus OX=10090 GN=Fam45a PE=1 SV=1	2	2	2	2	10.4	10.4	10.4	0	0	0	124200	0	0	0	0	0	0	0	0	0	0	0	0	0	0	839630	191780	0	0	528860	1079200	645250	0	542200	33783	165570	405960	500100	0	0	0	0	29225	0
Q8CI51;D9J2Z9;D9J300;D9J301;Q2Q7P0;D9J302;Q8CI51-3;Q9CRA2;D9J303;F8WJI6;E9Q8P5;Q8CI51-2;A0A0G2JGZ5;A0A0G2JEJ0	Q8CI51;D9J2Z9;D9J300;D9J301;Q2Q7P0;D9J302;Q8CI51-3;Q9CRA2;D9J303;F8WJI6;E9Q8P5;Q8CI51-2		PDZ and LIM domain protein 5	Pdlim5	sp|Q8CI51|PDLI5_MOUSE PDZ and LIM domain protein 5 OS=Mus musculus OX=10090 GN=Pdlim5 PE=1 SV=4;tr|D9J2Z9|D9J2Z9_MOUSE ENH isoform 1b OS=Mus musculus OX=10090 GN=Pdlim5 PE=1 SV=1;tr|D9J300|D9J300_MOUSE ENH isoform 1c OS=Mus musculus OX=10090 GN=Pdlim5 PE=1	14	3	3	3	8.5	8.5	8.5	0	0	0	77498	0	0	0	0	0	0	0	0	0	0	0	0	2421900	273310	2681900	91762	1230800	470870	2341000	2181300	1293800	226320	27861	0	154640	658540	1621500	439150	0	0	0	24582	0
P97808;F6TWM7;F8WJA1;E0CXN1	P97808;F6TWM7;F8WJA1;E0CXN1		FXYD domain-containing ion transport regulator 5	Fxyd5	sp|P97808|FXYD5_MOUSE FXYD domain-containing ion transport regulator 5 OS=Mus musculus OX=10090 GN=Fxyd5 PE=1 SV=3;tr|F6TWM7|F6TWM7_MOUSE FXYD domain-containing ion transport regulator (Fragment) OS=Mus musculus OX=10090 GN=Fxyd5 PE=1 SV=1;tr|F8WJA1|F8WJA1	4	1	1	1	15.7	15.7	15.7	0	0	0	0	0	0	0	0	179690	48737	0	0	0	0	0	0	0	0	4584100	912680	0	534100	2497800	3078600	839320	430580	0	159700	503560	670510	1501200	0	0	0	0	0	0
Q9D4H8;E0CYT5;Q571A2;Q9D4H8-2	Q9D4H8;E0CYT5;Q571A2;Q9D4H8-2		Cullin-2	Cul2	sp|Q9D4H8|CUL2_MOUSE Cullin-2 OS=Mus musculus OX=10090 GN=Cul2 PE=1 SV=2;tr|E0CYT5|E0CYT5_MOUSE Cullin-2 (Fragment) OS=Mus musculus OX=10090 GN=Cul2 PE=1 SV=1;tr|Q571A2|Q571A2_MOUSE MKIAA4106 protein (Fragment) OS=Mus musculus OX=10090 GN=Cul2 PE=2 SV=1;sp	4	1	1	1	2.6	2.6	2.6	0	0	0	0	0	0	0	0	0	0	0	0	0	0	0	0	0	64420	1184800	205890	1333600	446130	2088200	0	0	0	0	0	69968	0	702750	332900	0	0	0	0	0
P23506;Q8BPI6;F7D432;E9PWE0;E0CYV0;P23506-2;F6V9F1;F6TXE3	P23506;Q8BPI6;F7D432;E9PWE0;E0CYV0;P23506-2;F6V9F1		Protein-L-isoaspartate(D-aspartate) O-methyltransferase;Protein-L-isoaspartate O-methyltransferase	Pcmt1	sp|P23506|PIMT_MOUSE Protein-L-isoaspartate(D-aspartate) O-methyltransferase OS=Mus musculus OX=10090 GN=Pcmt1 PE=1 SV=3;tr|Q8BPI6|Q8BPI6_MOUSE Protein-L-isoaspartate O-methyltransferase (Fragment) OS=Mus musculus OX=10090 GN=Pcmt1 PE=2 SV=1;tr|F7D432|F7D4	8	3	3	3	20.3	20.3	20.3	0	158330	0	307860	0	0	0	0	60278	0	0	0	0	0	0	0	0	88934	0	273720	1302000	75489	1215400	2918800	370400	0	0	137370	153990	390490	0	147280	0	90391	0	0	0
E0CZ22;D3Z624;Q80T84	E0CZ22;D3Z624;Q80T84			Mroh1	tr|E0CZ22|E0CZ22_MOUSE Maestro heat-like repeat family member 1 OS=Mus musculus OX=10090 GN=Mroh1 PE=1 SV=1;tr|D3Z624|D3Z624_MOUSE Maestro heat-like repeat family member 1 OS=Mus musculus OX=10090 GN=Mroh1 PE=1 SV=2;tr|Q80T84|Q80T84_MOUSE MKIAA1833 protein	3	2	2	2	1.5	1.5	1.5	0	0	0	46465	0	0	0	0	36373	0	0	0	0	0	0	0	415300	32271	673780	145980	236930	129040	495440	765090	217580	111050	0	19616	38829	368670	608020	119750	0	0	0	12607	0
P84244;P02301;E0CZ27	P84244;P02301;E0CZ27		Histone H3.3;Histone H3.3C;Histone H3	H3f3a;H3f3c	sp|P84244|H33_MOUSE Histone H3.3 OS=Mus musculus OX=10090 GN=H3-3a PE=1 SV=2;sp|P02301|H3C_MOUSE Histone H3.3C OS=Mus musculus OX=10090 GN=H3f3c PE=3 SV=3;tr|E0CZ27|E0CZ27_MOUSE Histone H3 (Fragment) OS=Mus musculus OX=10090 GN=H3f3a PE=3 SV=1	3	4	1	1	40.4	23.5	23.5	0	443180	59901	2377800	1252400	0	0	0	2278100	0	0	0	0	0	0	0	4186800	2052300	14657000	0	7409500	3657000	9082500	3035800	0	0	0	4508900	1312000	0	9358600	12508000	0	199310	101800	356810	549050
Q8VBW6;Q3TS59;E0CZE0	Q8VBW6;Q3TS59;E0CZE0		NEDD8-activating enzyme E1 regulatory subunit	Nae1	sp|Q8VBW6|ULA1_MOUSE NEDD8-activating enzyme E1 regulatory subunit OS=Mus musculus OX=10090 GN=Nae1 PE=1 SV=1;tr|Q3TS59|Q3TS59_MOUSE ThiF domain-containing protein (Fragment) OS=Mus musculus OX=10090 GN=Nae1 PE=2 SV=1;tr|E0CZE0|E0CZE0_MOUSE NEDD8-activatin	3	1	1	1	4.3	4.3	4.3	0	0	0	412090	195970	0	0	0	81750	0	0	0	0	0	0	0	0	249460	0	636220	0	787070	0	2122000	1739500	588130	0	186110	380800	0	2225100	0	0	0	0	88004	99098
Q8K1M6;E9PUD2;Q8K1M6-3;Q8K1M6-2;Q3U4P3;Q8K1M6-5;Q8K1M6-4;A0A2U3TZ67	Q8K1M6;E9PUD2;Q8K1M6-3;Q8K1M6-2;Q3U4P3;Q8K1M6-5;Q8K1M6-4		Dynamin-1-like protein	Dnm1l	sp|Q8K1M6|DNM1L_MOUSE Dynamin-1-like protein OS=Mus musculus OX=10090 GN=Dnm1l PE=1 SV=2;tr|E9PUD2|E9PUD2_MOUSE Dynamin-1-like protein OS=Mus musculus OX=10090 GN=Dnm1l PE=1 SV=1;sp|Q8K1M6-3|DNM1L_MOUSE Isoform 3 of Dynamin-1-like protein OS=Mus musculus O	8	5	5	5	11.3	11.3	11.3	0	0	0	861440	570660	0	0	0	78133	0	0	0	0	0	0	0	5790500	343790	7019300	1295900	5634900	1106500	2558300	7171600	2045600	586080	1626200	273610	482100	1927500	3035400	674760	0	0	0	112400	119490
F6SY41;F6ZHN3;Q05BM5;Q3UYU2;E9PUQ7;Q3UJM1;Q8BNV1	F6SY41;F6ZHN3;Q05BM5;Q3UYU2;E9PUQ7;Q3UJM1;Q8BNV1		tRNA (uracil-5-)-methyltransferase homolog A	Trmt2a	tr|F6SY41|F6SY41_MOUSE tRNA (uracil-5-)-methyltransferase homolog A (Fragment) OS=Mus musculus OX=10090 GN=Trmt2a PE=1 SV=1;tr|F6ZHN3|F6ZHN3_MOUSE tRNA (uracil-5-)-methyltransferase homolog A (Fragment) OS=Mus musculus OX=10090 GN=Trmt2a PE=1 SV=1;tr|Q05BM	7	1	1	1	40	40	40	0	0	0	0	0	0	0	0	0	0	0	0	0	0	0	0	0	0	0	184250	894510	0	0	1339000	514750	0	671390	32587	60024	0	659970	289590	0	0	0	0	0
Q505F5;E9PV22;F6Z4L9	Q505F5;E9PV22		Leucine-rich repeat-containing protein 47	Lrrc47	sp|Q505F5|LRC47_MOUSE Leucine-rich repeat-containing protein 47 OS=Mus musculus OX=10090 GN=Lrrc47 PE=1 SV=1;tr|E9PV22|E9PV22_MOUSE Leucine-rich repeat-containing protein 47 OS=Mus musculus OX=10090 GN=Lrrc47 PE=1 SV=1	3	4	4	4	10.3	10.3	10.3	0	313280	39234	666580	73618	0	0	0	231930	0	0	0	0	0	0	0	6795600	735790	7733000	1123800	8568400	768440	3797700	5853900	3610100	654990	3510100	95788	484030	2648300	3454100	826020	0	98307	90889	92489	39050
E9PV87;E9Q0E2	E9PV87;E9Q0E2		Protein TALPID3	Talpid3;2700049A03Rik	sp|E9PV87|TALD3_MOUSE Protein TALPID3 OS=Mus musculus OX=10090 GN=Talpid3 PE=1 SV=1;tr|E9Q0E2|E9Q0E2_MOUSE RIKEN cDNA 2700049A03 gene OS=Mus musculus OX=10090 GN=2700049A03Rik PE=1 SV=1	2	1	1	1	0.7	0.7	0.7	0	0	0	724210	0	0	0	0	0	0	0	0	0	0	0	0	0	0	0	0	0	43264	0	986330	0	0	0	0	0	0	0	0	0	0	0	0	0
Q6NZJ6;E9PVC5;E9Q9E1;E9PVC6;Q6NZJ6-2;A0A0J9YUS5;Q6PD42;Q8K0J8;E9Q770;A0A0J9YVC1;A0A0J9YUC1;Q8R2V4;Q3UQI5;Q3UYM6;Q3UTK0;Q3UZD9;A0PJB5;Q80XI3-3;Q80XI3;Q6DI78;A2AMI7;A0A0N4SVL0;Q80XI3-4;Z4YKC4;A0A0R4J112;A2AMI2;Q80XI3-2;D3Z439;A0A0J9YUL1	Q6NZJ6;E9PVC5;E9Q9E1;E9PVC6;Q6NZJ6-2;A0A0J9YUS5;Q6PD42;Q8K0J8		Eukaryotic translation initiation factor 4 gamma 1	Eif4g1	sp|Q6NZJ6|IF4G1_MOUSE Eukaryotic translation initiation factor 4 gamma 1 OS=Mus musculus OX=10090 GN=Eif4g1 PE=1 SV=1;tr|E9PVC5|E9PVC5_MOUSE Eukaryotic translation initiation factor 4 gamma 1 OS=Mus musculus OX=10090 GN=Eif4g1 PE=1 SV=1;tr|E9Q9E1|E9Q9E1_MO	29	13	13	13	12.2	12.2	12.2	935750	216210	9318.1	3145900	1353400	0	52350	28540	812240	291890	28700	88752	57829	217830	22662	76949	23126000	2455400	19840000	5823300	21113000	3951100	13880000	35187000	9399500	2766100	6356500	1585500	1759200	7257800	8779000	6081100	931600	131240	49549	243120	63704
E9PVX6;E9PVX6-2	E9PVX6;E9PVX6-2			Mki67	sp|E9PVX6|KI67_MOUSE Proliferation marker protein Ki-67 OS=Mus musculus OX=10090 GN=Mki67 PE=1 SV=1;sp|E9PVX6-2|KI67_MOUSE Isoform 2 of Proliferation marker protein Ki-67 OS=Mus musculus OX=10090 GN=Mki67	2	4	4	4	4.5	4.5	4.5	0	0	0	553550	0	0	0	0	177480	0	0	0	0	0	0	0	643820	0	0	391630	754940	209950	1726000	8087000	0	166110	0	36947	0	0	0	236730	0	0	0	57131	0
Q6XBG1;E9QAF2;E9PWJ7	Q6XBG1;E9QAF2;E9PWJ7			Abca16	tr|Q6XBG1|Q6XBG1_MOUSE ATP-binding cassette transporter sub-family A member 16 OS=Mus musculus OX=10090 GN=Abca16 PE=2 SV=1;tr|E9QAF2|E9QAF2_MOUSE ATP-binding cassette, sub-family A (ABC1), member 16 OS=Mus musculus OX=10090 GN=Abca16 PE=4 SV=1;tr|E9PWJ7|E	3	1	1	1	0.6	0.6	0.6	0	0	0	0	0	0	0	0	0	0	0	0	0	0	0	0	0	0	5247300	0	0	0	0	0	0	0	0	0	0	0	0	0	0	0	0	0	0
E9PWX4	E9PWX4			Eps8l1	tr|E9PWX4|E9PWX4_MOUSE Epidermal growth factor receptor kinase substrate 8-like protein 1 (Fragment) OS=Mus musculus OX=10090 GN=Eps8l1 PE=1 SV=1	1	1	1	1	15.1	15.1	15.1	0	0	0	68944	0	0	0	0	0	0	0	0	0	0	0	0	0	0	0	341860	1630800	0	0	0	0	0	0	0	0	0	0	0	0	0	0	0	0
P14576;Q99JZ9;E9PXC0;A0A1W2P809;A0A1Y7VJJ0;Q8C1Y6;P14576-2	P14576;Q99JZ9;E9PXC0;A0A1W2P809;A0A1Y7VJJ0;Q8C1Y6;P14576-2		Signal recognition particle 54 kDa protein	Srp54;Srp54c	sp|P14576|SRP54_MOUSE Signal recognition particle 54 kDa protein OS=Mus musculus OX=10090 GN=Srp54 PE=1 SV=2;tr|Q99JZ9|Q99JZ9_MOUSE Signal recognition particle 54 kDa protein OS=Mus musculus OX=10090 GN=Srp54c PE=2 SV=1;tr|E9PXC0|E9PXC0_MOUSE Signal recogn	7	2	2	2	7.1	7.1	7.1	0	0	0	0	0	0	0	0	78781	0	0	0	0	0	0	0	1540000	206670	2423900	461810	1658900	575470	1190000	2853900	1191100	895990	1253800	0	340060	1040100	2119400	789460	0	0	0	0	0
E9PYB0;Q3UUE0	E9PYB0			Ahnak2	tr|E9PYB0|E9PYB0_MOUSE AHNAK nucleoprotein 2 (Fragment) OS=Mus musculus OX=10090 GN=Ahnak2 PE=1 SV=8	2	10	1	1	39.1	1.3	1.3	0	0	0	814030	0	0	0	0	95948	0	0	0	25602	0	0	0	0	0	0	0	0	0	1406000	3327700	0	0	0	110500	0	0	0	0	0	0	0	127050	0
Q9JMA1;E9PYI8;Q80UN0;Q3TC32	Q9JMA1;E9PYI8;Q80UN0;Q3TC32		Ubiquitin carboxyl-terminal hydrolase 14;Ubiquitin carboxyl-terminal hydrolase	Usp14	sp|Q9JMA1|UBP14_MOUSE Ubiquitin carboxyl-terminal hydrolase 14 OS=Mus musculus OX=10090 GN=Usp14 PE=1 SV=3;tr|E9PYI8|E9PYI8_MOUSE Ubiquitin carboxyl-terminal hydrolase OS=Mus musculus OX=10090 GN=Usp14 PE=1 SV=1;tr|Q80UN0|Q80UN0_MOUSE Ubiquitin carboxyl-te	4	12	12	12	37.7	37.7	37.7	235510	620650	99558	6792200	906600	0	17274	0	1501800	0	0	49500	0	0	0	0	33615000	2709000	25251000	10135000	28121000	6430700	29827000	29017000	14800000	3378700	11414000	1231500	2949900	12093000	19411000	3566400	105610	127760	105020	299350	86660
Q8R5M8;Q1WIL9;E9PYN1;Q8R5M8-4;Q8R5M8-3;Q8R5M8-2;E0CY16;Q8R5M8-7;Q8R5M8-6;Q8R5M8-5;Q9QYL3;Q9QYL4	Q8R5M8;Q1WIL9;E9PYN1;Q8R5M8-4;Q8R5M8-3;Q8R5M8-2;E0CY16;Q8R5M8-7;Q8R5M8-6;Q8R5M8-5;Q9QYL3;Q9QYL4		Cell adhesion molecule 1	Cadm1	sp|Q8R5M8|CADM1_MOUSE Cell adhesion molecule 1 OS=Mus musculus OX=10090 GN=Cadm1 PE=1 SV=2;tr|Q1WIL9|Q1WIL9_MOUSE Nectin-like 2 (Fragment) OS=Mus musculus OX=10090 GN=Cadm1 PE=2 SV=1;tr|E9PYN1|E9PYN1_MOUSE Cell adhesion molecule 1 OS=Mus musculus OX=10090	12	4	4	4	18.9	18.9	18.9	0	121170	521700	1642300	0	0	68614	0	548700	74608	0	43839	40277	0	0	0	385550	1194800	7306400	1862600	0	2428300	2201600	9645000	3657900	774380	2434000	559730	674930	4661100	4580100	878420	0	151880	480980	207730	0
Q91YH5;E9PYT3;A0A494BAU1;A0A494BAX8;Q91YH5-2	Q91YH5;E9PYT3;A0A494BAU1;A0A494BAX8;Q91YH5-2		Atlastin-3	Atl3	sp|Q91YH5|ATLA3_MOUSE Atlastin-3 OS=Mus musculus OX=10090 GN=Atl3 PE=1 SV=1;tr|E9PYT3|E9PYT3_MOUSE Atlastin-3 OS=Mus musculus OX=10090 GN=Atl3 PE=1 SV=1;tr|A0A494BAU1|A0A494BAU1_MOUSE Atlastin-3 OS=Mus musculus OX=10090 GN=Atl3 PE=1 SV=1;tr|A0A494BAX8|A0A4	5	2	2	2	5.7	5.7	5.7	0	0	0	0	0	0	0	0	145450	0	0	0	0	0	0	0	1288700	484260	3112300	985280	2449800	617160	0	4820300	1207600	521670	1036700	96276	345900	415930	1960600	509430	0	0	0	0	0
Q3TWM9;E9PZ00;Q3UE29;Q3TXJ0;Q8BFQ1;Q3TWL8;Q3TXP9;Q3U825;Q3U897;Q3U8C4;Q3TKB2;J3QPG5;B2RUD7;K3W4L3;Q3TWF9;Q3TID4;Q3TIT5;Q3TWE9;Q3U5W2;Q3UAS4;Q61207;Q3TKK3	Q3TWM9;E9PZ00;Q3UE29;Q3TXJ0;Q8BFQ1;Q3TWL8;Q3TXP9;Q3U825;Q3U897;Q3U8C4;Q3TKB2;J3QPG5;B2RUD7;K3W4L3;Q3TWF9;Q3TID4;Q3TIT5;Q3TWE9;Q3U5W2;Q3UAS4;Q61207;Q3TKK3		Prosaposin	Psap	tr|Q3TWM9|Q3TWM9_MOUSE Uncharacterized protein (Fragment) OS=Mus musculus OX=10090 GN=Psap PE=2 SV=1;tr|E9PZ00|E9PZ00_MOUSE Prosaposin OS=Mus musculus OX=10090 GN=Psap PE=1 SV=1;tr|Q3UE29|Q3UE29_MOUSE Uncharacterized protein OS=Mus musculus OX=10090 GN=Psa	22	15	15	15	38.1	38.1	38.1	952640	6269900	767910	21544000	882870	31709	30212	54723	4698400	243070	189680	241230	29301	36197	88735	136290	129300000	16838000	115950000	29779000	93815000	13565000	69983000	154190000	30223000	6704100	27987000	10315000	11756000	50917000	55503000	27252000	206870	824250	289370	1200000	108240
E9PZF0;Q01768;B0LAA8;Q5NC80;Q8R4B4;Q5NC79	E9PZF0;Q01768;B0LAA8;Q5NC80;Q8R4B4		Nucleoside diphosphate kinase;Nucleoside diphosphate kinase B	Gm20390;Nme2;Nme1	tr|E9PZF0|E9PZF0_MOUSE Nucleoside diphosphate kinase OS=Mus musculus OX=10090 GN=Gm20390 PE=3 SV=1;sp|Q01768|NDKB_MOUSE Nucleoside diphosphate kinase B OS=Mus musculus OX=10090 GN=Nme2 PE=1 SV=1;tr|B0LAA8|B0LAA8_MOUSE Nucleoside diphosphate kinase (Fragmen	6	12	12	5	74.2	74.2	25.1	3166400	57414000	1086200	74894000	1637500	285020	936270	202960	9348800	354250	463080	324940	41990	573880	306090	135090	206390000	21537000	102060000	32178000	498120000	30152000	158380000	167620000	61166000	14944000	38857000	10485000	16029000	61556000	107860000	36712000	842230	6319300	528790	4430800	162120
G3UX83;E9QKG2;E9PZI6	G3UX83;E9QKG2;E9PZI6		Katanin p60 ATPase-containing subunit A1	Katna1	tr|G3UX83|G3UX83_MOUSE Katanin p60 ATPase-containing subunit A1 OS=Mus musculus OX=10090 GN=Katna1 PE=1 SV=1;tr|E9QKG2|E9QKG2_MOUSE Katanin p60 ATPase-containing subunit A1 OS=Mus musculus OX=10090 GN=Katna1 PE=1 SV=1;tr|E9PZI6|E9PZI6_MOUSE Katanin p60 ATP	3	1	1	1	22.3	22.3	22.3	0	0	0	0	0	0	0	0	0	0	0	0	0	0	0	0	738320	0	1142800	0	953400	382460	0	0	640510	67781	550730	0	0	391160	640900	0	0	0	0	0	0
Q11011;F6QYF8;E9Q039;E9Q6F4;F6V7K3;F2Z3V5;F7ANF4	Q11011;F6QYF8;E9Q039;E9Q6F4		Puromycin-sensitive aminopeptidase	Npepps	sp|Q11011|PSA_MOUSE Puromycin-sensitive aminopeptidase OS=Mus musculus OX=10090 GN=Npepps PE=1 SV=2;tr|F6QYF8|F6QYF8_MOUSE Aminopeptidase (Fragment) OS=Mus musculus OX=10090 GN=Npepps PE=1 SV=1;tr|E9Q039|E9Q039_MOUSE Aminopeptidase OS=Mus musculus OX=10090	7	15	15	15	27.3	27.3	27.3	0	345450	35523	4737600	230630	0	0	0	370100	0	0	0	0	0	0	0	15807000	1919400	24868000	3121500	13823000	1905200	26269000	23288000	11471000	1590000	10660000	892720	1515600	9145200	23908000	2978500	0	65725	30868	173990	40826
P62305;E9Q0W8;E9Q4F4	P62305;E9Q0W8;E9Q4F4		Small nuclear ribonucleoprotein E	Snrpe	sp|P62305|RUXE_MOUSE Small nuclear ribonucleoprotein E OS=Mus musculus OX=10090 GN=Snrpe PE=1 SV=1;tr|E9Q0W8|E9Q0W8_MOUSE Small nuclear ribonucleoprotein E OS=Mus musculus OX=10090 GN=Snrpe PE=1 SV=1;tr|E9Q4F4|E9Q4F4_MOUSE Small nuclear ribonucleoprotein E	3	1	1	1	12	12	12	0	64511	0	193340	0	0	0	0	0	0	0	0	0	0	0	0	870640	93723	4091200	111710	505650	273530	3033900	738940	349010	98057	0	69723	150770	734170	791540	132770	0	28907	0	35815	0
E9Q166;Q571M9	E9Q166;Q571M9			Atad2b	tr|E9Q166|E9Q166_MOUSE ATPase family, AAA domain-containing 2B OS=Mus musculus OX=10090 GN=Atad2b PE=1 SV=1;tr|Q571M9|Q571M9_MOUSE MKIAA1240 protein (Fragment) OS=Mus musculus OX=10090 GN=Atad2b PE=2 SV=1	2	1	1	1	0.5	0.5	0.5	0	658260	0	1601100	0	0	0	0	262490	0	0	25693	0	16728	0	0	18785000	949890	2468400	1376100	13125000	712730	3409900	9116900	4127800	784420	72516	87845	1174200	3080700	7739400	1494800	0	384360	0	281110	0
Q9CPV4;E9Q197;Q9CPV4-2;F6ZTG3;Q9CPV4-3;E9Q055;E9Q2R6;Q7TMP4	Q9CPV4;E9Q197;Q9CPV4-2;F6ZTG3;Q9CPV4-3		Glyoxalase domain-containing protein 4	Glod4	sp|Q9CPV4|GLOD4_MOUSE Glyoxalase domain-containing protein 4 OS=Mus musculus OX=10090 GN=Glod4 PE=1 SV=1;tr|E9Q197|E9Q197_MOUSE Glyoxalase domain-containing protein 4 OS=Mus musculus OX=10090 GN=Glod4 PE=1 SV=1;sp|Q9CPV4-2|GLOD4_MOUSE Isoform 2 of Glyoxala	8	3	3	3	11.4	11.4	11.4	0	0	0	374180	0	0	0	0	0	0	0	0	0	0	0	0	2998200	486430	3283200	662300	2881600	502260	3134500	4864800	1504800	433560	1530400	72513	376180	1434400	756590	77160	0	0	0	44190	0
O55131;Q5DTS3;Q8C2A3;Q3UNN1;E9Q9F5;E9Q1G8;Q3UGE0	O55131;Q5DTS3;Q8C2A3;Q3UNN1;E9Q9F5;E9Q1G8;Q3UGE0		Septin-7	2023-09-07	sp|O55131|SEPT7_MOUSE Septin-7 OS=Mus musculus OX=10090 GN=Septin7 PE=1 SV=1;tr|Q5DTS3|Q5DTS3_MOUSE MKIAA4020 protein (Fragment) OS=Mus musculus OX=10090 GN=Septin7 PE=2 SV=1;tr|Q8C2A3|Q8C2A3_MOUSE Septin-type G domain-containing protein OS=Mus musculus OX	7	3	3	3	12.2	12.2	12.2	292620	445130	508050	3191200	1245300	0	46309	0	327780	30574	0	116770	0	0	0	0	8177400	1274000	11766000	2817200	5273600	3069400	9983400	8506700	5768900	2780000	9523800	997050	1354500	5853900	10612000	2000600	96219	115010	327050	275150	219420
Q01405;E9Q1S3	Q01405;E9Q1S3		Protein transport protein Sec23A	Sec23a	sp|Q01405|SC23A_MOUSE Protein transport protein Sec23A OS=Mus musculus OX=10090 GN=Sec23a PE=1 SV=2;tr|E9Q1S3|E9Q1S3_MOUSE Protein transport protein SEC23 OS=Mus musculus OX=10090 GN=Sec23a PE=1 SV=1	2	3	1	1	5.4	1.7	1.7	0	0	0	0	0	0	0	0	0	0	0	0	0	0	0	0	0	0	0	122490	0	235420	0	462880	0	154180	0	36892	0	0	265350	182450	0	0	0	0	0
E9Q414;E9Q1Y3	E9Q414;E9Q1Y3		Apolipoprotein B-100;Apolipoprotein B-48	Apob	sp|E9Q414|APOB_MOUSE Apolipoprotein B-100 OS=Mus musculus OX=10090 GN=Apob PE=1 SV=1;tr|E9Q1Y3|E9Q1Y3_MOUSE Apolipoprotein B-100 (Fragment) OS=Mus musculus OX=10090 GN=Apob PE=1 SV=1	2	3	2	2	0.8	0.5	0.5	1433000	0	0	0	3051300	30095	0	29235	0	220240	0	60465	41293	118390	0	0	0	0	0	0	0	0	0	444250	0	0	0	0	0	0	0	0	567050	0	0	0	851640
Q9EPL9;Q3TAW3;E9Q296;Q8C178;D3Z2N6	Q9EPL9;Q3TAW3;E9Q296;Q8C178;D3Z2N6		Peroxisomal acyl-coenzyme A oxidase 3;Acyl-coenzyme A oxidase	Acox3	sp|Q9EPL9|ACOX3_MOUSE Peroxisomal acyl-coenzyme A oxidase 3 OS=Mus musculus OX=10090 GN=Acox3 PE=1 SV=2;tr|Q3TAW3|Q3TAW3_MOUSE Acyl-coenzyme A oxidase OS=Mus musculus OX=10090 GN=Acox3 PE=1 SV=1;tr|E9Q296|E9Q296_MOUSE Acyl-coenzyme A oxidase OS=Mus musculu	5	5	5	5	9.1	9.1	9.1	0	0	0	542820	0	0	0	0	115420	0	0	0	0	0	0	0	1637900	372700	7124000	1213800	2560100	421360	5210500	9776600	2088500	203990	2088300	29544	222410	1163300	4449700	331390	0	0	0	31828	0
Q9QVP9;Q8C2G0;E9Q2A6;Q3UDE9;F7CCX1;Q8C6R5;Q8C9L4	Q9QVP9;Q8C2G0;E9Q2A6;Q3UDE9;F7CCX1;Q8C6R5;Q8C9L4		Protein-tyrosine kinase 2-beta	Ptk2b	sp|Q9QVP9|FAK2_MOUSE Protein-tyrosine kinase 2-beta OS=Mus musculus OX=10090 GN=Ptk2b PE=1 SV=2;tr|Q8C2G0|Q8C2G0_MOUSE Uncharacterized protein OS=Mus musculus OX=10090 GN=Ptk2b PE=2 SV=1;tr|E9Q2A6|E9Q2A6_MOUSE Protein-tyrosine kinase 2-beta OS=Mus musculus	7	2	2	2	3.6	3.6	3.6	0	0	0	0	0	0	0	0	0	0	0	0	0	0	0	0	288250	0	368040	0	271910	136880	0	1726200	319910	0	0	103030	58374	282750	800900	0	0	0	0	0	0
Q6Y7W8;Q3TUA5;E9Q2M5;Q8C585;G3UYR9;G3UWR2;G3UYG6	Q6Y7W8;Q3TUA5;E9Q2M5;Q8C585;G3UYR9;G3UWR2;G3UYG6		PERQ amino acid-rich with GYF domain-containing protein 2	Gigyf2	sp|Q6Y7W8|GGYF2_MOUSE GRB10-interacting GYF protein 2 OS=Mus musculus OX=10090 GN=Gigyf2 PE=1 SV=2;tr|Q3TUA5|Q3TUA5_MOUSE GYF domain-containing protein (Fragment) OS=Mus musculus OX=10090 GN=Gigyf2 PE=2 SV=1;tr|E9Q2M5|E9Q2M5_MOUSE GRB10-interacting GYF pro	7	1	1	1	1.2	1.2	1.2	0	0	0	0	0	0	0	0	0	0	0	0	0	0	0	0	436970	0	667110	211630	417490	0	0	0	302860	0	0	57899	0	505480	489250	207270	0	0	0	0	0
P56212;E9Q4B9;E9Q827;P56212-2;P60840;E9PXD7;P60840-2	P56212;E9Q4B9;E9Q827;P56212-2		cAMP-regulated phosphoprotein 19	Arpp19	sp|P56212|ARP19_MOUSE cAMP-regulated phosphoprotein 19 OS=Mus musculus OX=10090 GN=Arpp19 PE=1 SV=2;tr|E9Q4B9|E9Q4B9_MOUSE cAMP-regulated phosphoprotein 19 OS=Mus musculus OX=10090 GN=Arpp19 PE=1 SV=1;tr|E9Q827|E9Q827_MOUSE cAMP-regulated phosphoprotein 19	7	3	3	3	37.5	37.5	37.5	0	127640	0	704910	0	0	0	0	145920	0	0	0	0	0	0	0	3759400	555610	2300400	785710	836250	649570	5247300	7465600	529800	401740	70139	115060	620840	1875900	3181700	716430	0	109720	0	131660	0
E9Q4P1;Q8R3I5	E9Q4P1;Q8R3I5			Wdfy1	sp|E9Q4P1|WDFY1_MOUSE WD repeat and FYVE domain-containing protein 1 OS=Mus musculus OX=10090 GN=Wdfy1 PE=1 SV=1;tr|Q8R3I5|Q8R3I5_MOUSE Wdfy1 protein OS=Mus musculus OX=10090 GN=Wdfy1 PE=2 SV=1	2	1	1	1	4.6	4.6	4.6	0	0	0	0	0	0	0	0	0	0	0	0	0	0	0	0	5271900	863740	11355000	1653900	4543100	2285700	7429200	17193000	4737500	1287100	5107700	0	966920	2694100	4868200	1795100	0	0	0	0	0
Q3UWL8;E9Q4Q8;E9Q8R1;Q6P0X1;E9Q6U4	Q3UWL8;E9Q4Q8;E9Q8R1;Q6P0X1;E9Q6U4		Prefoldin subunit 4	Pfdn4	tr|Q3UWL8|Q3UWL8_MOUSE Prefoldin subunit 4 OS=Mus musculus OX=10090 GN=Pfdn4 PE=1 SV=1;tr|E9Q4Q8|E9Q4Q8_MOUSE Prefoldin 4 (Fragment) OS=Mus musculus OX=10090 GN=Pfdn4 PE=1 SV=1;tr|E9Q8R1|E9Q8R1_MOUSE Prefoldin 4 (Fragment) OS=Mus musculus OX=10090 GN=Pfdn4	5	1	1	1	9	9	9	0	0	0	504190	0	0	0	0	187210	0	0	0	0	0	0	0	1689700	162550	1106400	520580	3029100	256050	0	0	787130	232140	304280	121250	85870	939360	624660	262850	0	0	0	84792	0
Q9JLV5;E9Q4T8;Q6ZQ84	Q9JLV5;E9Q4T8;Q6ZQ84		Cullin-3	Cul3;mKIAA0617	sp|Q9JLV5|CUL3_MOUSE Cullin-3 OS=Mus musculus OX=10090 GN=Cul3 PE=1 SV=1;tr|E9Q4T8|E9Q4T8_MOUSE Cullin-3 OS=Mus musculus OX=10090 GN=Cul3 PE=1 SV=1;tr|Q6ZQ84|Q6ZQ84_MOUSE MKIAA0617 protein (Fragment) OS=Mus musculus OX=10090 GN=mKIAA0617 PE=3 SV=1	3	3	3	3	5.2	5.2	5.2	0	0	0	273560	0	0	0	0	0	0	0	0	0	0	0	0	1161800	178070	530030	243830	348220	151960	589440	4637700	621500	63332	267740	46537	0	0	601140	0	0	0	0	45610	0
E9Q5B6;Q3UXC8;Q9D3U4;A0A0G2JFL4	E9Q5B6;Q3UXC8			Hnrnpd	tr|E9Q5B6|E9Q5B6_MOUSE Heterogeneous nuclear ribonucleoprotein D0 (Fragment) OS=Mus musculus OX=10090 GN=Hnrnpd PE=1 SV=1;tr|Q3UXC8|Q3UXC8_MOUSE RRM domain-containing protein (Fragment) OS=Mus musculus OX=10090 GN=Hnrnpd PE=2 SV=1	4	4	1	1	40.2	10.3	10.3	0	156660	0	1615000	0	0	10908	0	169050	0	0	0	0	0	0	0	3586900	692440	2418700	768010	1493800	399440	0	2742800	1173500	401490	64854	252490	71090	1106800	3891500	1092100	0	77111	0	312600	0
Q9WVJ2;E9Q5I9;E9Q0U1;E9PY93;F6ZQQ3	Q9WVJ2;E9Q5I9;E9Q0U1		26S proteasome non-ATPase regulatory subunit 13	Psmd13	sp|Q9WVJ2|PSD13_MOUSE 26S proteasome non-ATPase regulatory subunit 13 OS=Mus musculus OX=10090 GN=Psmd13 PE=1 SV=1;tr|E9Q5I9|E9Q5I9_MOUSE 26S proteasome non-ATPase regulatory subunit 13 OS=Mus musculus OX=10090 GN=Psmd13 PE=1 SV=1;tr|E9Q0U1|E9Q0U1_MOUSE 26	5	8	8	8	30.1	30.1	30.1	211990	732270	40509	3518800	540970	0	0	0	628450	0	0	29264	18231	0	0	0	10108000	1034000	14895000	2399300	12123000	1314600	7654900	21096000	6202700	1265800	7134900	729790	844180	4454600	8400800	2791000	73439	216010	51938	184940	71143
Q8K0Z5;E9Q5J9	Q8K0Z5;E9Q5J9			Tpm3	tr|Q8K0Z5|Q8K0Z5_MOUSE Tropomyosin 3, gamma OS=Mus musculus OX=10090 GN=Tpm3 PE=2 SV=1;tr|E9Q5J9|E9Q5J9_MOUSE Tropomyosin alpha-3 chain OS=Mus musculus OX=10090 GN=Tpm3 PE=1 SV=1	2	8	1	0	23.6	4.6	0	0	0	0	0	0	0	0	0	0	0	0	0	0	0	0	0	0	0	0	0	0	0	0	0	0	0	0	0	0	0	0	0	0	0	0	0	0
Q8BG77;E9Q5K2	Q8BG77;E9Q5K2			Gm10069;Gm17728	tr|Q8BG77|Q8BG77_MOUSE Uncharacterized protein OS=Mus musculus OX=10090 GN=Gm10069 PE=2 SV=1;tr|E9Q5K2|E9Q5K2_MOUSE Predicted gene, 17728 OS=Mus musculus OX=10090 GN=Gm17728 PE=4 SV=1	2	1	1	1	7.6	7.6	7.6	6501100	231760	514170	216050	14136000	0	0	0	0	0	29065	0	0	0	0	0	0	0	0	0	0	0	0	0	0	0	0	0	0	0	0	0	7016700	49429	174750	21171	6581200
Q3U1U4;Q3TBT0;Q3TD86;E9Q604;G5E8F1;Q3U3F0;E9Q5K8;P05555;Q3U1W4;A0A0R4J1B4;Q3U4I5;P05555-2;Q3UJ88;A1E2I0	Q3U1U4;Q3TBT0;Q3TD86;E9Q604;G5E8F1;Q3U3F0;E9Q5K8;P05555;Q3U1W4;A0A0R4J1B4;Q3U4I5;P05555-2;Q3UJ88		Integrin alpha-M	Itgam	tr|Q3U1U4|Q3U1U4_MOUSE Predicted gene, 49368 OS=Mus musculus OX=10090 GN=Gm49368 PE=1 SV=1;tr|Q3TBT0|Q3TBT0_MOUSE VWFA domain-containing protein (Fragment) OS=Mus musculus OX=10090 PE=2 SV=1;tr|Q3TD86|Q3TD86_MOUSE VWFA domain-containing protein OS=Mus musc	14	9	9	9	10.5	10.5	10.5	0	88073	231730	1757900	576900	9749.9	24896	0	103210	88183	0	0	52170	16592	0	30589	6436000	586150	10650000	2071900	6870300	1128900	7746300	9772900	4954500	1481600	3619900	784250	492150	2788200	8213700	2010200	0	54046	270610	92931	122830
E9Q616;Q6UL10;A0PJF4;Q61484;A0JLR7;Q8BKS2;Q8VDN3;Q8BRB8;Q8CGE7;A0A494BBD5;Q3UYW8;G5E8K8;Q8R2L7;A0A494B8Y7;Q8CEX7	E9Q616			Ahnak	tr|E9Q616|E9Q616_MOUSE AHNAK nucleoprotein (desmoyokin) OS=Mus musculus OX=10090 GN=Ahnak PE=1 SV=1	15	81	81	72	36.6	36.6	34	576270	14293000	1079300	42701000	68536	121020	452310	314860	10043000	313940	215560	315160	408450	186680	273680	50831	210640000	27108000	160890000	28622000	239800000	24514000	225090000	206900000	156230000	26725000	92678000	10745000	32852000	111900000	130120000	31468000	130840	2050100	358620	1812800	9102.5
E9Q634;Q8C123	E9Q634;Q8C123		Unconventional myosin-Ie	Myo1e	sp|E9Q634|MYO1E_MOUSE Unconventional myosin-Ie OS=Mus musculus OX=10090 GN=Myo1e PE=1 SV=1;tr|Q8C123|Q8C123_MOUSE Myosin motor domain-containing protein OS=Mus musculus OX=10090 GN=Myo1e PE=2 SV=1	2	4	2	2	5.1	2.4	2.4	0	0	0	512910	23872	0	0	0	72440	0	0	0	0	0	0	0	2709400	272340	2969700	51019	1534200	452820	2428300	627080	926530	348770	857080	0	153800	1016700	698140	0	0	0	0	31575	11659
O08547;E9Q6R3;Q3UZ06;A0A0G2JF08	O08547;E9Q6R3;Q3UZ06		Vesicle-trafficking protein SEC22b	Sec22b	sp|O08547|SC22B_MOUSE Vesicle-trafficking protein SEC22b OS=Mus musculus OX=10090 GN=Sec22b PE=1 SV=3;tr|E9Q6R3|E9Q6R3_MOUSE Vesicle-trafficking protein SEC22b OS=Mus musculus OX=10090 GN=Sec22b PE=1 SV=1;tr|Q3UZ06|Q3UZ06_MOUSE Uncharacterized protein OS=M	4	4	4	4	34.9	34.9	34.9	0	832750	115190	7114600	0	0	90607	28911	1087700	0	79695	0	0	0	0	0	19082000	6726800	4682400	4056900	20732000	4706100	7297800	19615000	9728800	547650	11069000	545410	2241100	14658000	1507800	3225700	0	685570	441350	318210	0
Q60715;Q3TTT2;E9Q7B0;Q3TN84;Q3UF16;Q60715-2	Q60715;Q3TTT2;E9Q7B0;Q3TN84;Q3UF16;Q60715-2		Prolyl 4-hydroxylase subunit alpha-1	P4ha1	sp|Q60715|P4HA1_MOUSE Prolyl 4-hydroxylase subunit alpha-1 OS=Mus musculus OX=10090 GN=P4ha1 PE=1 SV=2;tr|Q3TTT2|Q3TTT2_MOUSE Fe2OG dioxygenase domain-containing protein OS=Mus musculus OX=10090 GN=P4ha1 PE=2 SV=1;tr|E9Q7B0|E9Q7B0_MOUSE Prolyl 4-hydroxylas	6	1	1	1	2.8	2.8	2.8	0	0	0	166490	0	0	0	0	28286	0	0	0	0	0	0	0	0	92751	631150	228370	0	171160	405320	0	332100	97878	263760	0	0	294890	745250	0	0	0	0	29635	0
E9Q7G0;A0A1B0GT61;A0A1B0GSW3;A0A1B0GSH2;Q3TH77;A0A1B0GT38;Q91W16;F6ZQA3	E9Q7G0;A0A1B0GT61;A0A1B0GSW3;A0A1B0GSH2;Q3TH77			Numa1	sp|E9Q7G0|NUMA1_MOUSE Nuclear mitotic apparatus protein 1 OS=Mus musculus OX=10090 GN=Numa1 PE=1 SV=1;tr|A0A1B0GT61|A0A1B0GT61_MOUSE Nuclear mitotic apparatus protein 1 (Fragment) OS=Mus musculus OX=10090 GN=Numa1 PE=1 SV=1;tr|A0A1B0GSW3|A0A1B0GSW3_MOUSE N	8	4	4	4	3.8	3.8	3.8	0	0	0	99458	0	0	0	0	0	0	0	0	0	0	0	0	1711000	835410	18103000	225790	3303700	1790800	0	33588000	6681900	784340	12710000	103950	443510	10132000	285760	271720	0	0	0	128660	0
Q8C7C3;E9Q7Q3;D3Z6I8;P58774;P58774-2;A2AIM5;S4R2U0;Q9D1R6;Q61344;CON__Q3SX28;A2AIM4;Q91VH3;D3YVR0	Q8C7C3;E9Q7Q3;D3Z6I8			Tpm3	tr|Q8C7C3|Q8C7C3_MOUSE Uncharacterized protein OS=Mus musculus OX=10090 GN=Tpm3 PE=2 SV=1;tr|E9Q7Q3|E9Q7Q3_MOUSE Tropomyosin alpha-3 chain OS=Mus musculus OX=10090 GN=Tpm3 PE=1 SV=1;tr|D3Z6I8|D3Z6I8_MOUSE Tropomyosin alpha-3 chain OS=Mus musculus OX=10090	13	9	1	0	34.7	6.5	0	0	0	0	193750	0	0	0	0	0	0	0	0	0	0	0	0	0	103350	2180300	395350	1906700	606560	1595800	1982400	1333700	413720	1351100	98811	228910	1056200	1803200	0	0	0	0	34611	0
E9Q8I7	E9Q8I7			Nfxl1	tr|E9Q8I7|E9Q8I7_MOUSE Nuclear transcription factor, X-box-binding-like 1 OS=Mus musculus OX=10090 GN=Nfxl1 PE=1 SV=1	1	1	1	1	3.9	3.9	3.9	0	0	0	229870	0	0	0	0	0	0	0	0	0	0	0	0	0	0	1426100	0	715810	0	0	1509700	404170	0	341920	0	0	0	0	261040	0	0	0	40038	0
P24529;F6VPB5;E9Q9G5;Q3UTB3	P24529;F6VPB5;E9Q9G5;Q3UTB3		Tyrosine 3-monooxygenase	Th	sp|P24529|TY3H_MOUSE Tyrosine 3-monooxygenase OS=Mus musculus OX=10090 GN=Th PE=1 SV=3;tr|F6VPB5|F6VPB5_MOUSE Tyrosine 3-monooxygenase (Fragment) OS=Mus musculus OX=10090 GN=Th PE=1 SV=1;tr|E9Q9G5|E9Q9G5_MOUSE Tyrosine 3-monooxygenase OS=Mus musculus OX=10	4	1	1	1	2	2	2	0	235840	0	395460	0	0	0	0	91002	0	0	0	0	0	0	0	0	169420	0	124030	869200	122750	0	376160	507940	190300	468540	47047	82867	553700	553410	114000	0	0	0	0	0
P54103;E9Q9H3;E9Q9H2;Q3TRX6;Q3TE39;Q3UVT4;Q3TTG9	P54103;E9Q9H3;E9Q9H2		DnaJ homolog subfamily C member 2;DnaJ homolog subfamily C member 2, N-terminally processed	Dnajc2	sp|P54103|DNJC2_MOUSE DnaJ homolog subfamily C member 2 OS=Mus musculus OX=10090 GN=Dnajc2 PE=1 SV=2;tr|E9Q9H3|E9Q9H3_MOUSE DnaJ homolog subfamily C member 2 OS=Mus musculus OX=10090 GN=Dnajc2 PE=1 SV=1;tr|E9Q9H2|E9Q9H2_MOUSE DnaJ homolog subfamily C membe	7	3	3	3	11	11	11	0	0	42580	439050	0	0	0	0	68604	0	0	0	0	0	0	0	2131000	203560	2761400	581220	1368700	659140	2449200	0	1577000	403430	1509300	0	240910	1145200	1193700	231190	0	0	54120	80021	0
Q9D6J5;F6VCY0;E9Q9J5;Q3V406	Q9D6J5;F6VCY0;E9Q9J5;Q3V406		NADH dehydrogenase [ubiquinone] 1 beta subcomplex subunit 8, mitochondrial	Ndufb8	sp|Q9D6J5|NDUB8_MOUSE NADH dehydrogenase [ubiquinone] 1 beta subcomplex subunit 8, mitochondrial OS=Mus musculus OX=10090 GN=Ndufb8 PE=1 SV=1;tr|F6VCY0|F6VCY0_MOUSE NADH dehydrogenase [ubiquinone] 1 beta subcomplex subunit 8, mitochondrial (Fragment) OS=Mu	4	1	1	1	12.4	12.4	12.4	0	0	0	0	0	0	0	0	0	0	0	0	0	0	0	0	0	300110	1193600	207770	0	440720	0	1597300	712080	782120	953180	83810	169570	792160	941230	341320	0	0	0	0	0
Q91ZU6;S4R1P5;E9Q9X1;Q91ZU6-3;Q91ZU6-4;A0A087WPR7;A0A087WSP0;Q91ZU6-2	Q91ZU6;S4R1P5;E9Q9X1;Q91ZU6-3;Q91ZU6-4;A0A087WPR7;A0A087WSP0;Q91ZU6-2		Dystonin	Dst	sp|Q91ZU6|DYST_MOUSE Dystonin OS=Mus musculus OX=10090 GN=Dst PE=1 SV=2;tr|S4R1P5|S4R1P5_MOUSE Dystonin OS=Mus musculus OX=10090 GN=Dst PE=1 SV=1;tr|E9Q9X1|E9Q9X1_MOUSE Dystonin OS=Mus musculus OX=10090 GN=Dst PE=1 SV=2;sp|Q91ZU6-3|DYST_MOUSE Isoform 3 of	8	2	2	2	0.3	0.3	0.3	0	0	0	403020000	105350000	47520000	197410000	3151100	35870000	166830000	35306000	62773000	9288900	214340000	25219000	64301000	27385000	0	5379600	0	0	0	9504200	18620000	2088500	2140300	974650	473810	0	12003000	0	0	0	0	0	77257000	56366000
Q3UIA2;E9QAJ9;Q3UIA2-2;A0A0U1RNM6;Q3UIA2-4;Q3UIA2-3	Q3UIA2;E9QAJ9;Q3UIA2-2;A0A0U1RNM6;Q3UIA2-4;Q3UIA2-3		Rho GTPase-activating protein 17	Arhgap17	sp|Q3UIA2|RHG17_MOUSE Rho GTPase-activating protein 17 OS=Mus musculus OX=10090 GN=Arhgap17 PE=1 SV=1;tr|E9QAJ9|E9QAJ9_MOUSE Rho GTPase-activating protein 17 OS=Mus musculus OX=10090 GN=Arhgap17 PE=1 SV=1;sp|Q3UIA2-2|RHG17_MOUSE Isoform 2 of Rho GTPase-act	6	2	2	2	5.9	5.9	5.9	0	0	0	820330	0	0	0	0	0	0	0	0	0	0	0	0	1061900	684470	0	571840	0	403610	1171400	1662600	1907600	962320	2445100	392740	313750	865440	0	458800	0	0	0	70764	0
Q6PDQ2;E9QAS5;E9QAS4;Q5DTP7;Q99JM0;Q3U582;Q8BM83;Q3UFM8;B1AR17;Q3ULG0;F6WR45;F7C528;E9Q614	Q6PDQ2;E9QAS5;E9QAS4;Q5DTP7;Q99JM0;Q3U582;Q8BM83		Chromodomain-helicase-DNA-binding protein 4	Chd4	sp|Q6PDQ2|CHD4_MOUSE Chromodomain-helicase-DNA-binding protein 4 OS=Mus musculus OX=10090 GN=Chd4 PE=1 SV=1;tr|E9QAS5|E9QAS5_MOUSE Chromodomain-helicase-DNA-binding protein 4 OS=Mus musculus OX=10090 GN=Chd4 PE=1 SV=1;tr|E9QAS4|E9QAS4_MOUSE Chromodomain-he	13	8	8	7	9.9	9.9	8.9	0	44745	0	2494800	270860	0	0	0	346750	0	0	0	0	0	0	0	8684400	2503100	11992000	2962100	10532000	3553200	858780	12424000	7583700	3117000	5759600	622710	1144800	4513500	7914500	3030100	0	40307	0	152350	65137
Q68FL6;E9QB02;F6W0G8	Q68FL6;E9QB02		Methionine--tRNA ligase, cytoplasmic	Mars	sp|Q68FL6|SYMC_MOUSE Methionine--tRNA ligase, cytoplasmic OS=Mus musculus OX=10090 GN=Mars1 PE=1 SV=1;tr|E9QB02|E9QB02_MOUSE Methionine-tRNA synthetase 1 OS=Mus musculus OX=10090 GN=Mars1 PE=1 SV=1	3	11	11	11	18.5	18.5	18.5	81191	300730	20642	3213500	1826100	0	0	0	354680	0	0	0	0	0	0	0	17413000	1264800	15212000	749640	13132000	2110300	12156000	11306000	7403100	1522800	4030200	675310	998030	6774000	10885000	2194600	98131	114620	29068	198300	193620
Q9WVL2;Q9QXJ2;Q6P1X8;Q8CD97;Q3U5W1;E9QJX9;Q9QZE4;Q3UDU1	Q9WVL2;Q9QXJ2;Q6P1X8;Q8CD97;Q3U5W1;E9QJX9;Q9QZE4;Q3UDU1		Signal transducer and activator of transcription 2;Signal transducer and activator of transcription	Stat2	sp|Q9WVL2|STAT2_MOUSE Signal transducer and activator of transcription 2 OS=Mus musculus OX=10090 GN=Stat2 PE=1 SV=1;tr|Q9QXJ2|Q9QXJ2_MOUSE Signal transducer and activator of transcription OS=Mus musculus OX=10090 GN=Stat2 PE=1 SV=1;tr|Q6P1X8|Q6P1X8_MOUSE	8	2	2	2	2.4	2.4	2.4	0	0	0	0	0	0	0	0	0	0	0	0	0	0	0	0	0	0	1224000	88974	0	0	1121800	1334300	109190	25981	416510	28496	0	58198	322190	104090	0	0	0	0	0
Q91YE6;Q4G0B8;E9QKZ2;E0CXB2;E0CY46;F6UT58;F6TLX3;Q69ZP1	Q91YE6;Q4G0B8;E9QKZ2;E0CXB2		Importin-9	Ipo9	sp|Q91YE6|IPO9_MOUSE Importin-9 OS=Mus musculus OX=10090 GN=Ipo9 PE=1 SV=3;tr|Q4G0B8|Q4G0B8_MOUSE Importin 9 OS=Mus musculus OX=10090 GN=Ipo9 PE=2 SV=1;tr|E9QKZ2|E9QKZ2_MOUSE Importin-9 OS=Mus musculus OX=10090 GN=Ipo9 PE=1 SV=1;tr|E0CXB2|E0CXB2_MOUSE Impo	8	7	7	7	12	12	12	387960	80570	0	1441900	64309	0	0	0	188860	0	0	21653	0	0	0	0	4069800	900340	7420700	2282100	4279200	2394800	6614200	6417600	5729500	1679400	4564400	861570	1067800	2428800	6019500	2121400	353350	51922	0	75267	51267
Q8C2Q3;E9QL13;Q3U6A2;Q8C2Q3-2	Q8C2Q3;E9QL13;Q3U6A2;Q8C2Q3-2		RNA-binding protein 14	Rbm14	sp|Q8C2Q3|RBM14_MOUSE RNA-binding protein 14 OS=Mus musculus OX=10090 GN=Rbm14 PE=1 SV=1;tr|E9QL13|E9QL13_MOUSE RNA-binding protein 14 OS=Mus musculus OX=10090 GN=Rbm14 PE=1 SV=2;tr|Q3U6A2|Q3U6A2_MOUSE Uncharacterized protein OS=Mus musculus OX=10090 GN=Rb	4	1	1	1	3.6	3.6	3.6	0	0	0	178660	0	0	0	0	0	0	0	0	0	0	0	0	3453800	133100	650740	75037	1542800	63409	0	0	0	0	0	0	49512	0	227030	102350	0	0	0	21035	0
O35625;Q6IS36;E9QMJ8	O35625;Q6IS36;E9QMJ8		Axin-1	Axin1	sp|O35625|AXIN1_MOUSE Axin-1 OS=Mus musculus OX=10090 GN=Axin1 PE=1 SV=3;tr|Q6IS36|Q6IS36_MOUSE Axin1 protein (Fragment) OS=Mus musculus OX=10090 GN=Axin1 PE=2 SV=1;tr|E9QMJ8|E9QMJ8_MOUSE Axin-1 OS=Mus musculus OX=10090 GN=Axin1 PE=1 SV=1	3	1	1	1	1.4	1.4	1.4	0	0	0	0	0	0	0	0	0	0	0	0	0	0	0	0	0	0	0	0	0	0	0	0	0	0	0	0	0	0	0	782140	0	0	0	0	0
Q8BH86;Q3U7K4;E9QMK9;Q8BH86-2	Q8BH86;Q3U7K4;E9QMK9;Q8BH86-2		UPF0317 protein C14orf159 homolog, mitochondrial	9030617O03Rik	sp|Q8BH86|GLUCM_MOUSE D-glutamate cyclase, mitochondrial OS=Mus musculus OX=10090 GN=Dglucy PE=1 SV=1;tr|Q3U7K4|Q3U7K4_MOUSE DUF4392 domain-containing protein (Fragment) OS=Mus musculus OX=10090 GN=Dglucy PE=2 SV=1;tr|E9QMK9|E9QMK9_MOUSE D-glutamate cyclas	4	2	2	2	3.7	3.7	3.7	0	0	0	119580	0	0	0	0	32299	0	0	0	0	0	0	0	0	124280	0	144660	0	0	3289000	1203900	259430	217430	0	25762	76574	0	563860	115700	0	0	0	27925	0
E9QN31;Q922K7;Q99KC3	E9QN31;Q922K7;Q99KC3		Probable 28S rRNA (cytosine-C(5))-methyltransferase	Nop2	tr|E9QN31|E9QN31_MOUSE Probable 28S rRNA (cytosine-C(5))-methyltransferase OS=Mus musculus OX=10090 GN=Nop2 PE=1 SV=1;sp|Q922K7|NOP2_MOUSE Probable 28S rRNA (cytosine-C(5))-methyltransferase OS=Mus musculus OX=10090 GN=Nop2 PE=1 SV=1;tr|Q99KC3|Q99KC3_MOUSE	3	7	7	7	15.7	15.7	15.7	192810	0	0	1351900	1650600	20981	81624	0	132370	83066	43488	52701	0	32808	0	0	10715000	636170	3919300	880110	10832000	677210	5973200	14463000	1451200	225720	869820	223620	496440	1468600	0	2239400	78787	0	0	98254	212600
Q6PA06;E9QND8;Q8BYP9;Q6PA06-2	Q6PA06;E9QND8;Q8BYP9;Q6PA06-2		Atlastin-2	Atl2	sp|Q6PA06|ATLA2_MOUSE Atlastin-2 OS=Mus musculus OX=10090 GN=Atl2 PE=1 SV=1;tr|E9QND8|E9QND8_MOUSE Atlastin-2 OS=Mus musculus OX=10090 GN=Atl2 PE=1 SV=1;tr|Q8BYP9|Q8BYP9_MOUSE GB1/RHD3-type G domain-containing protein OS=Mus musculus OX=10090 GN=Atl2 PE=2	4	1	1	1	2.6	2.6	2.6	0	0	0	90826	51633	0	0	0	0	0	0	0	0	0	0	0	327980	64547	411440	116010	443270	122460	471010	725340	195780	121260	292210	30537	58389	272410	324940	116870	0	0	0	19389	23173
E9QNN1;O70133-2;A0A087WPL5;O70133;O70133-3;Q3UR42;A0A0R4J2C3;Q05BR6;Q3TF92;Q3TEB2	E9QNN1;O70133-2;A0A087WPL5;O70133;O70133-3;Q3UR42		ATP-dependent RNA helicase A	Dhx9	tr|E9QNN1|E9QNN1_MOUSE ATP-dependent RNA helicase A OS=Mus musculus OX=10090 GN=Dhx9 PE=1 SV=1;sp|O70133-2|DHX9_MOUSE Isoform 2 of ATP-dependent RNA helicase A OS=Mus musculus OX=10090 GN=Dhx9;tr|A0A087WPL5|A0A087WPL5_MOUSE ATP-dependent RNA helicase A OS=	10	18	18	18	22.6	22.6	22.6	3963600	4003600	97264	14363000	6974300	0	0	0	2836600	0	76504	48199	0	0	0	131520	54420000	11316000	43071000	11161000	40406000	9072800	28003000	47301000	22295000	9494000	13718000	1595500	6526500	24631000	23382000	10457000	810110	421670	98172	658680	1041500
Q9JLC8;E9QNY8;Q9JLC8-2;Q9JLC8-3	Q9JLC8;E9QNY8;Q9JLC8-2;Q9JLC8-3		Sacsin	Sacs	sp|Q9JLC8|SACS_MOUSE Sacsin OS=Mus musculus OX=10090 GN=Sacs PE=1 SV=2;tr|E9QNY8|E9QNY8_MOUSE Sacsin OS=Mus musculus OX=10090 GN=Sacs PE=1 SV=1;sp|Q9JLC8-2|SACS_MOUSE Isoform 2 of Sacsin OS=Mus musculus OX=10090 GN=Sacs;sp|Q9JLC8-3|SACS_MOUSE Isoform 3 of	4	1	1	1	0.2	0.2	0.2	0	0	0	0	0	0	0	0	0	0	0	0	0	0	0	0	585240	0	0	0	516840	0	0	0	0	0	0	0	0	0	0	0	0	0	0	0	0
Q05920;G5E8R3;Q3TCQ3;Q3T9S7;E9QPD7;Q3UFS6;Q8BP54;Q62043;A0A286YCC5;A0A494B912	Q05920;G5E8R3;Q3TCQ3;Q3T9S7;E9QPD7;Q3UFS6;Q8BP54;Q62043		Pyruvate carboxylase, mitochondrial;Pyruvate carboxylase	Pc;Pcx	sp|Q05920|PYC_MOUSE Pyruvate carboxylase, mitochondrial OS=Mus musculus OX=10090 GN=Pc PE=1 SV=1;tr|G5E8R3|G5E8R3_MOUSE Pyruvate carboxylase OS=Mus musculus OX=10090 GN=Pcx PE=1 SV=1;tr|Q3TCQ3|Q3TCQ3_MOUSE Pyruvate carboxylase OS=Mus musculus OX=10090 GN=P	10	10	10	10	15.7	15.7	15.7	98031	17374	0	1046800	0	0	0	0	134890	0	0	0	0	0	0	0	847670	319890	3013900	2367100	900740	581090	2157700	30258000	2215100	300750	1287500	619690	494640	2096800	3557900	2382200	31533	10030	0	71047	0
Q9R059;F2Z455;D6RJ68	Q9R059;F2Z455;D6RJ68		Four and a half LIM domains protein 3	Fhl3	sp|Q9R059|FHL3_MOUSE Four and a half LIM domains protein 3 OS=Mus musculus OX=10090 GN=Fhl3 PE=1 SV=2;tr|F2Z455|F2Z455_MOUSE Four and a half LIM domains protein 3 OS=Mus musculus OX=10090 GN=Fhl3 PE=1 SV=1;tr|D6RJ68|D6RJ68_MOUSE Four and a half LIM domains	3	2	2	2	17.6	17.6	17.6	0	0	0	1039500	0	0	0	0	309760	0	0	0	0	0	0	0	724120	508950	1416300	1478900	700340	1211600	795930	1248000	479020	1071700	2020600	553800	958750	460770	899730	416410	0	0	0	93911	0
Q8BQ46;F6QCI0;Q3TLE4	Q8BQ46;F6QCI0;Q3TLE4			Taf15	tr|Q8BQ46|Q8BQ46_MOUSE TAF15 RNA polymerase II, TATA box binding protein (TBP)-associated factor OS=Mus musculus OX=10090 GN=Taf15 PE=1 SV=1;tr|F6QCI0|F6QCI0_MOUSE TATA-box-binding protein-associated factor 15 (Fragment) OS=Mus musculus OX=10090 GN=Taf15 P	3	2	1	1	9.5	7	7	0	191050	91014	1055500	0	0	0	0	528450	0	32281	0	0	0	0	0	3340800	356790	4099900	2928400	3188100	2289300	702630	2315200	1968600	1380000	2499300	755950	578350	1577300	2138700	1411600	0	101020	139980	133970	0
Q9Z1A1;F6QJV5;Q9D828;Q8C2C6	Q9Z1A1;F6QJV5;Q9D828;Q8C2C6			Tfg	tr|Q9Z1A1|Q9Z1A1_MOUSE TFG protein OS=Mus musculus OX=10090 GN=Tfg PE=1 SV=1;tr|F6QJV5|F6QJV5_MOUSE Trk-fused gene (Fragment) OS=Mus musculus OX=10090 GN=Tfg PE=1 SV=1;tr|Q9D828|Q9D828_MOUSE PB1 domain-containing protein OS=Mus musculus OX=10090 GN=Tfg PE=	4	2	2	2	12.6	12.6	12.6	0	824490	0	1540800	0	0	0	0	245080	156250	0	0	0	0	0	0	2825000	481220	1542800	727500	4065000	514690	0	3577600	2591300	459080	2356100	331360	505210	2336700	2301800	770030	0	235960	0	144050	0
Q8VEH3;F6QKK2	Q8VEH3;F6QKK2		ADP-ribosylation factor-like protein 8A	Arl8a	sp|Q8VEH3|ARL8A_MOUSE ADP-ribosylation factor-like protein 8A OS=Mus musculus OX=10090 GN=Arl8a PE=1 SV=1;tr|F6QKK2|F6QKK2_MOUSE ADP-ribosylation factor-like protein 8A (Fragment) OS=Mus musculus OX=10090 GN=Arl8a PE=1 SV=1	2	6	2	2	40.9	10.2	10.2	0	0	0	1038300	334570	0	0	0	202000	0	7390	0	0	0	0	0	2726000	717080	4642400	438920	2444700	580450	4641600	5693300	726550	338150	100170	31372	452330	220570	2231800	498970	0	0	0	151290	69984
P25118;F6R6K0;Q6QHF1;Q6QHF0;Q3TVS9	P25118;F6R6K0;Q6QHF1;Q6QHF0;Q3TVS9		Tumor necrosis factor receptor superfamily member 1A	Tnfrsf1a	sp|P25118|TNR1A_MOUSE Tumor necrosis factor receptor superfamily member 1A OS=Mus musculus OX=10090 GN=Tnfrsf1a PE=1 SV=1;tr|F6R6K0|F6R6K0_MOUSE Tumor necrosis factor receptor superfamily member 1A (Fragment) OS=Mus musculus OX=10090 GN=Tnfrsf1a PE=1 SV=1;	5	1	1	1	4	4	4	32926000	117430000	202810000	47245000	38727000	944530	0	0	0	0	0	0	0	0	0	0	3371600	0	833290	0	8380400	0	0	2991900	0	0	706540	0	188680	0	1214500	767420	28636000	40861000	92949000	14212000	275910000
Q9JIX8;F6RJ39;Q9JIX8-4;Q80TU6;B8JJ92;Q7TSL7;B8JJ91;Q9JIX8-2;Q52KR6;Q3UXT9;B8JJ90;Q9JIX8-3	Q9JIX8;F6RJ39;Q9JIX8-4;Q80TU6;B8JJ92;Q7TSL7;B8JJ91;Q9JIX8-2		Apoptotic chromatin condensation inducer in the nucleus	Acin1	sp|Q9JIX8|ACINU_MOUSE Apoptotic chromatin condensation inducer in the nucleus OS=Mus musculus OX=10090 GN=Acin1 PE=1 SV=3;tr|F6RJ39|F6RJ39_MOUSE Apoptotic chromatin condensation inducer in the nucleus (Fragment) OS=Mus musculus OX=10090 GN=Acin1 PE=1 SV=1;	12	4	4	4	7.3	7.3	7.3	0	142900	0	1954900	0	0	0	0	159420	0	0	0	0	0	0	0	3095500	533940	2374400	1959500	4540000	758520	1550200	3529700	4337900	1463100	3100400	398080	890370	2317600	1874700	1741200	0	156860	0	85366	0
Q9JHR7;F6RPJ9;Q8CGB9;Q8CE37	Q9JHR7;F6RPJ9;Q8CGB9		Insulin-degrading enzyme	Ide	sp|Q9JHR7|IDE_MOUSE Insulin-degrading enzyme OS=Mus musculus OX=10090 GN=Ide PE=1 SV=1;tr|F6RPJ9|F6RPJ9_MOUSE Insulin-degrading enzyme (Fragment) OS=Mus musculus OX=10090 GN=Ide PE=1 SV=1;tr|Q8CGB9|Q8CGB9_MOUSE Insulin degrading enzyme OS=Mus musculus OX=1	4	7	7	7	10.6	10.6	10.6	0	20487	0	859290	44331	0	0	0	120310	0	0	0	0	0	0	0	16078000	294570	9085600	2643700	21285000	2029600	6946900	10755000	5538100	1451900	5411300	513310	1070600	3767500	4856700	1733600	0	21690	0	36075	31359
Q80U51;F6SLR4;Q9ER58	Q80U51;F6SLR4;Q9ER58		Testican-2	Spock2	tr|Q80U51|Q80U51_MOUSE MKIAA0275 protein (Fragment) OS=Mus musculus OX=10090 GN=Spock2 PE=2 SV=1;tr|F6SLR4|F6SLR4_MOUSE Testican-2 OS=Mus musculus OX=10090 GN=Spock2 PE=1 SV=1;sp|Q9ER58|TICN2_MOUSE Testican-2 OS=Mus musculus OX=10090 GN=Spock2 PE=1 SV=1	3	1	1	1	2.1	2.1	2.1	0	4185300	126830	2416900	2924000	47353	133580	130050	2599900	0	136860	0	0	113000	0	116730	1640800	0	2789200	1587000	1173400	236530	0	151990	86171	0	0	22420	2407300	0	173190	3673600	0	7817700	232060	320920	559540
Q91VA6;F6SQH7	Q91VA6;F6SQH7		Polymerase delta-interacting protein 2	Poldip2	sp|Q91VA6|PDIP2_MOUSE Polymerase delta-interacting protein 2 OS=Mus musculus OX=10090 GN=Poldip2 PE=1 SV=1;tr|F6SQH7|F6SQH7_MOUSE Polymerase delta-interacting protein 2 (Fragment) OS=Mus musculus OX=10090 GN=Poldip2 PE=1 SV=1	2	1	1	1	9.2	9.2	9.2	0	57220	0	374890	0	0	0	0	62115	0	0	0	0	0	0	0	0	0	1646800	452290	0	0	0	2151300	573840	241940	588900	0	0	721570	717130	413060	0	46943	0	65889	0
F6T4B9	F6T4B9			Vti1b	tr|F6T4B9|F6T4B9_MOUSE Vesicle transport through interaction with t-SNAREs homolog 1B (Fragment) OS=Mus musculus OX=10090 GN=Vti1b PE=1 SV=1	1	1	1	1	20.3	20.3	20.3	0	0	0	661810	0	0	0	0	0	0	0	0	0	0	0	0	994380	226250	2069000	91959	1201700	390880	93339	949420	97729	0	0	65108	85813	0	5417400	0	0	0	0	45958	0
O88384;Q3TUP8;F6UHS3;Q9Z2P7;Q91XH6	O88384;Q3TUP8;F6UHS3;Q9Z2P7;Q91XH6		Vesicle transport through interaction with t-SNAREs homolog 1B	Vti1b	sp|O88384|VTI1B_MOUSE Vesicle transport through interaction with t-SNAREs homolog 1B OS=Mus musculus OX=10090 GN=Vti1b PE=1 SV=1;tr|Q3TUP8|Q3TUP8_MOUSE t-SNARE coiled-coil homology domain-containing protein (Fragment) OS=Mus musculus OX=10090 GN=Vti1b PE=2	5	1	1	1	8.6	8.6	8.6	0	0	0	106590	0	0	0	0	0	0	0	0	0	0	0	0	457100	0	0	0	0	201430	0	1229600	0	148090	522870	0	0	166370	0	125670	0	0	0	25856	0
Q8VBT0;F6V084	Q8VBT0;F6V084		Thioredoxin-related transmembrane protein 1	Tmx1	sp|Q8VBT0|TMX1_MOUSE Thioredoxin-related transmembrane protein 1 OS=Mus musculus OX=10090 GN=Tmx1 PE=1 SV=1;tr|F6V084|F6V084_MOUSE Thioredoxin-related transmembrane protein 1 (Fragment) OS=Mus musculus OX=10090 GN=Tmx1 PE=1 SV=1	2	2	2	2	7.6	7.6	7.6	0	0	0	0	0	0	0	0	60341	0	0	0	0	0	0	0	1375800	324860	1882700	216350	1460300	379090	1448800	5147100	1133900	207130	215550	118060	0	588920	1074300	345260	0	0	0	0	0
Q9R0Q3;Q3THL1;Q8BPI2;Q3U9H7;Q8C1Z9;F6V6T4	Q9R0Q3;Q3THL1;Q8BPI2;Q3U9H7;Q8C1Z9;F6V6T4		Transmembrane emp24 domain-containing protein 2	Tmed2	sp|Q9R0Q3|TMED2_MOUSE Transmembrane emp24 domain-containing protein 2 OS=Mus musculus OX=10090 GN=Tmed2 PE=1 SV=1;tr|Q3THL1|Q3THL1_MOUSE GOLD domain-containing protein OS=Mus musculus OX=10090 PE=2 SV=1;tr|Q8BPI2|Q8BPI2_MOUSE Transmembrane emp24 domain-con	6	1	1	1	8	8	8	0	0	0	169060	0	0	0	0	0	0	0	0	0	0	0	0	0	104050	1613900	218500	0	523000	1081800	4060300	695560	114450	824430	0	0	651720	0	164640	0	0	0	28016	0
P42567;F6W2Q5;Q5JC28;H3BK65;A0A0R4J0A0;P42567-2	P42567;F6W2Q5;Q5JC28;H3BK65;A0A0R4J0A0;P42567-2		Epidermal growth factor receptor substrate 15	Eps15	sp|P42567|EPS15_MOUSE Epidermal growth factor receptor substrate 15 OS=Mus musculus OX=10090 GN=Eps15 PE=1 SV=1;tr|F6W2Q5|F6W2Q5_MOUSE Epidermal growth factor receptor substrate 15 OS=Mus musculus OX=10090 GN=Eps15 PE=1 SV=1;tr|Q5JC28|Q5JC28_MOUSE Epiderma	6	2	2	2	3.6	3.6	3.6	0	0	0	157030	0	0	0	0	43047	0	0	0	0	0	0	0	0	50530	1488000	369640	0	407860	0	1741300	582270	374640	671890	155580	153120	419050	423700	456610	0	0	0	36999	0
F6WHQ7;P19639;O35660;P48774;G5E8M7;D3YVP8;D3YVP9;E9PV63;E9PVM7;Q9D5J8	F6WHQ7			Gstm1	tr|F6WHQ7|F6WHQ7_MOUSE Glutathione S-transferase Mu 1 (Fragment) OS=Mus musculus OX=10090 GN=Gstm1 PE=1 SV=1	10	8	1	1	40.7	7.2	7.2	0	0	0	0	0	0	0	0	0	0	0	0	0	0	0	0	0	0	0	0	0	0	0	0	0	0	0	0	0	0	0	0	0	0	0	0	0
Q3UBR4;Q99M14;F6WR04;Q8BSZ5;Q3UD32;O70370;Q3U5K1	Q3UBR4;Q99M14;F6WR04;Q8BSZ5;Q3UD32;O70370;Q3U5K1		Cathepsin S	Ctss	tr|Q3UBR4|Q3UBR4_MOUSE Uncharacterized protein OS=Mus musculus OX=10090 GN=Ctss PE=2 SV=1;tr|Q99M14|Q99M14_MOUSE Ctss protein OS=Mus musculus OX=10090 GN=Ctss PE=2 SV=1;tr|F6WR04|F6WR04_MOUSE Cathepsin S OS=Mus musculus OX=10090 GN=Ctss PE=1 SV=1;tr|Q8BSZ5	7	2	2	2	12.6	12.6	12.6	0	0	0	783590	0	0	0	0	93762	0	0	0	0	0	0	0	0	902820	2814300	764870	1622000	713830	3735400	0	930710	579290	1028700	189110	83670	2793700	1486600	277810	0	0	0	62123	0
Q8BRN9;F6XC25;Q7TPN1	Q8BRN9;F6XC25;Q7TPN1		Coiled-coil and C2 domain-containing protein 1B	Cc2d1b	sp|Q8BRN9|C2D1B_MOUSE Coiled-coil and C2 domain-containing protein 1B OS=Mus musculus OX=10090 GN=Cc2d1b PE=1 SV=1;tr|F6XC25|F6XC25_MOUSE Coiled-coil and C2 domain-containing protein 1B (Fragment) OS=Mus musculus OX=10090 GN=Cc2d1b PE=1 SV=1;tr|Q7TPN1|Q7TP	3	1	1	1	2.4	2.4	2.4	0	0	0	114660	0	0	0	0	0	0	0	0	0	0	0	0	1161900	176500	1278600	235920	926560	376850	0	0	723320	148180	0	0	146490	601690	0	367290	0	0	0	33913	0
Q9CR21;F6ZFT1;F8WJ64;Q3TJG2	Q9CR21;F6ZFT1;F8WJ64;Q3TJG2		Acyl carrier protein, mitochondrial;Acyl carrier protein	Ndufab1	sp|Q9CR21|ACPM_MOUSE Acyl carrier protein, mitochondrial OS=Mus musculus OX=10090 GN=Ndufab1 PE=1 SV=1;tr|F6ZFT1|F6ZFT1_MOUSE Acyl carrier protein (Fragment) OS=Mus musculus OX=10090 GN=Ndufab1 PE=1 SV=1;tr|F8WJ64|F8WJ64_MOUSE Acyl carrier protein (Fragmen	4	2	2	2	9.6	9.6	9.6	0	0	0	352170	0	0	0	0	20530	0	0	0	0	0	0	0	854770	332410	3871000	500370	3272900	860270	1609200	4077200	1961800	0	1133300	0	911640	1671500	1208200	501430	0	0	0	46275	0
Q60668;Q60668-3;F6ZV59;G5E8G0;G3X9W0;Q60668-4;Q60668-2;F6SHF3	Q60668;Q60668-3;F6ZV59;G5E8G0;G3X9W0;Q60668-4;Q60668-2;F6SHF3		Heterogeneous nuclear ribonucleoprotein D0	Hnrnpd	sp|Q60668|HNRPD_MOUSE Heterogeneous nuclear ribonucleoprotein D0 OS=Mus musculus OX=10090 GN=Hnrnpd PE=1 SV=2;sp|Q60668-3|HNRPD_MOUSE Isoform 3 of Heterogeneous nuclear ribonucleoprotein D0 OS=Mus musculus OX=10090 GN=Hnrnpd;tr|F6ZV59|F6ZV59_MOUSE Heteroge	8	6	6	3	17.2	17.2	8.2	120050	901670	102670	6343800	829520	0	0	0	760620	0	15286	0	0	0	0	0	37268000	5244800	64462000	8413800	36419000	6454300	60944000	43413000	19435000	5308000	10126000	1273700	3754000	23424000	33150000	2986300	45440	28675	138250	401510	120240
Q6ZWZ6;F7AEH4;P63323;A0A1W2P7A1	Q6ZWZ6;F7AEH4;P63323;A0A1W2P7A1		40S ribosomal protein S12	Rps12	tr|Q6ZWZ6|Q6ZWZ6_MOUSE 40S ribosomal protein S12 OS=Mus musculus OX=10090 GN=Rps12 PE=1 SV=1;tr|F7AEH4|F7AEH4_MOUSE 40S ribosomal protein S12 OS=Mus musculus OX=10090 GN=Rps12 PE=1 SV=1;sp|P63323|RS12_MOUSE 40S ribosomal protein S12 OS=Mus musculus OX=1009	4	7	7	7	62.9	62.9	62.9	819980	2921900	1935200	13609000	1242100	0	81694	119820	1816600	137700	103420	197150	0	0	68078	101330	62869000	6816900	33536000	10506000	48874000	8712500	52298000	76700000	22667000	4810700	18611000	2081000	4270600	19339000	25449000	13509000	385010	972050	426600	1070600	223080
Q9QYI3;F7BTP8;Q3UL32	Q9QYI3;F7BTP8;Q3UL32		DnaJ homolog subfamily C member 7	Dnajc7	sp|Q9QYI3|DNJC7_MOUSE DnaJ homolog subfamily C member 7 OS=Mus musculus OX=10090 GN=Dnajc7 PE=1 SV=2;tr|F7BTP8|F7BTP8_MOUSE DnaJ homolog subfamily C member 7 (Fragment) OS=Mus musculus OX=10090 GN=Dnajc7 PE=1 SV=1;tr|Q3UL32|Q3UL32_MOUSE Uncharacterized pro	3	2	2	2	6.3	6.3	6.3	0	0	0	236420	0	0	0	0	35388	0	0	0	0	0	0	0	514370	233140	0	118670	857710	68748	1237400	0	0	88180	0	61982	216110	234170	0	457540	0	0	0	40022	0
O08734;F7CUQ1;Q91WX5	O08734;F7CUQ1;Q91WX5		Bcl-2 homologous antagonist/killer	Bak1	sp|O08734|BAK_MOUSE Bcl-2 homologous antagonist/killer OS=Mus musculus OX=10090 GN=Bak1 PE=1 SV=3;tr|F7CUQ1|F7CUQ1_MOUSE Bcl-2 homologous antagonist/killer OS=Mus musculus OX=10090 GN=Bak1 PE=1 SV=2;tr|Q91WX5|Q91WX5_MOUSE Bak1 protein OS=Mus musculus OX=10	3	2	2	2	30.1	30.1	30.1	0	362040	0	2221400	0	0	0	0	484870	0	0	0	0	0	0	0	3572600	1476200	3759100	1908200	3575200	1227100	0	10781000	2685300	969160	169000	689090	388440	1543300	3261900	2042400	0	163280	0	236370	0
F7CVJ5	F7CVJ5			Ahnak2	tr|F7CVJ5|F7CVJ5_MOUSE AHNAK nucleoprotein 2 (Fragment) OS=Mus musculus OX=10090 GN=Ahnak2 PE=1 SV=1	1	11	3	1	58.3	5.6	2.1	0	247550	0	2503100	0	0	0	0	450330	0	20125	0	0	0	0	0	3655000	1495000	7147600	2646600	6839400	1310800	10399000	12888000	2608100	1202600	5009000	1351100	987040	3173600	7086400	2969000	0	145980	0	260780	0
Q60855;F7D1J2	Q60855;F7D1J2		Receptor-interacting serine/threonine-protein kinase 1	Ripk1	sp|Q60855|RIPK1_MOUSE Receptor-interacting serine/threonine-protein kinase 1 OS=Mus musculus OX=10090 GN=Ripk1 PE=1 SV=1;tr|F7D1J2|F7D1J2_MOUSE Receptor-interacting serine/threonine-protein kinase 1 (Fragment) OS=Mus musculus OX=10090 GN=Ripk1 PE=1 SV=1	2	1	1	1	4.3	4.3	4.3	0	0	0	370770	0	0	0	0	89702	0	0	0	0	0	0	0	1304500	243630	1572200	293840	2102000	394170	0	1709100	1428900	110890	1239700	145560	407280	821470	1638400	411870	0	0	0	30873	0
Q8R326;F7D909;Q8R326-2	Q8R326;F7D909;Q8R326-2		Paraspeckle component 1	Pspc1	sp|Q8R326|PSPC1_MOUSE Paraspeckle component 1 OS=Mus musculus OX=10090 GN=Pspc1 PE=1 SV=1;tr|F7D909|F7D909_MOUSE Paraspeckle component 1 (Fragment) OS=Mus musculus OX=10090 GN=Pspc1 PE=1 SV=1;sp|Q8R326-2|PSPC1_MOUSE Isoform 2 of Paraspeckle component 1 OS=	3	1	1	1	3.1	3.1	3.1	0	0	0	276570	0	0	0	0	0	0	0	0	0	0	0	0	2504100	389470	1523500	201460	1711800	206360	1270100	2252400	967980	240350	748160	62047	114950	785470	775820	0	0	0	0	49648	0
F7DBB3;Q3URZ6	F7DBB3			Ahnak2	tr|F7DBB3|F7DBB3_MOUSE AHNAK nucleoprotein 2 (Fragment) OS=Mus musculus OX=10090 GN=Ahnak2 PE=1 SV=1	2	20	20	12	35.1	35.1	15	818860	9213000	1005300	48658000	688530	0	426530	192620	9443700	496720	341290	666400	97028	158310	276550	102470	104750000	23470000	188970000	78116000	108420000	57424000	232220000	328530000	73578000	25209000	110010000	21847000	19009000	111790000	171040000	82067000	245070	1853400	435180	3280100	85950
Q921B4;F8VQL6	Q921B4;F8VQL6		Neurotrophin receptor-interacting factor 2	Nrif2;Zfp369	sp|Q921B4|NRIF2_MOUSE Neurotrophin receptor-interacting factor 2 OS=Mus musculus OX=10090 GN=Nrif2 PE=1 SV=1;tr|F8VQL6|F8VQL6_MOUSE Zinc finger protein 369 OS=Mus musculus OX=10090 GN=Zfp369 PE=4 SV=1	2	1	1	1	1.3	1.3	1.3	0	0	0	0	0	0	0	0	0	0	0	0	0	0	0	0	0	0	0	0	0	441490	0	0	0	0	0	0	0	0	0	0	0	0	0	0	0
Q09014;Q3UA02;S4R293;Q7TMH0;Q3U9Y3;Q3UBI5;F8WH69	Q09014;Q3UA02;S4R293;Q7TMH0;Q3U9Y3;Q3UBI5;F8WH69		Neutrophil cytosol factor 1	Ncf1	sp|Q09014|NCF1_MOUSE Neutrophil cytosol factor 1 OS=Mus musculus OX=10090 GN=Ncf1 PE=1 SV=3;tr|Q3UA02|Q3UA02_MOUSE Uncharacterized protein (Fragment) OS=Mus musculus OX=10090 GN=Ncf1 PE=2 SV=1;tr|S4R293|S4R293_MOUSE Neutrophil cytosol factor 1 OS=Mus muscu	7	4	4	4	19	19	19	0	725200	0	2154100	0	0	0	0	687840	0	0	14618	0	0	0	0	1456700	789070	10534000	5128700	738850	4465300	1103200	15549000	4375300	2115700	5024200	1073500	1113100	5292800	6749700	3498500	0	260210	0	192370	0
P49300;F8WHB7;Q3TCD3	P49300;F8WHB7;Q3TCD3		C-type lectin domain family 10 member A	Clec10a	sp|P49300|CLC10_MOUSE C-type lectin domain family 10 member A OS=Mus musculus OX=10090 GN=Clec10a PE=1 SV=1;tr|F8WHB7|F8WHB7_MOUSE C-type lectin domain family 10 member A OS=Mus musculus OX=10090 GN=Clec10a PE=1 SV=1;tr|Q3TCD3|Q3TCD3_MOUSE C-type lectin do	3	3	1	1	22	12.2	12.2	0	0	0	0	0	0	0	0	0	0	0	0	0	0	0	0	11349000	0	0	0	10777000	0	0	0	0	0	0	0	0	0	0	0	0	0	0	0	0
Q8CIE6;Q8BTF0;F8WHL2;Q63ZW9;Q8R393;Q99JW9;Q8BTF3;Q3TAU7	Q8CIE6;Q8BTF0;F8WHL2;Q63ZW9		Coatomer subunit alpha;Xenin;Proxenin;Coatomer subunit alpha	Copa	sp|Q8CIE6|COPA_MOUSE Coatomer subunit alpha OS=Mus musculus OX=10090 GN=Copa PE=1 SV=2;tr|Q8BTF0|Q8BTF0_MOUSE Coatomer subunit alpha OS=Mus musculus OX=10090 GN=Copa PE=2 SV=1;tr|F8WHL2|F8WHL2_MOUSE Coatomer subunit alpha OS=Mus musculus OX=10090 GN=Copa P	8	12	12	12	14.6	14.6	14.6	429440	700400	60582	2589000	1834600	0	0	0	467580	32315	0	78778	0	10696	7316.8	0	16613000	1676900	19288000	2276600	18924000	2749800	14759000	25804000	6986500	1815400	6344600	1202100	855980	6254100	6034600	3981500	163490	95430	80169	94552	483990
Q61543;F8WHM5;F6RSH1;Q8BQH1	Q61543;F8WHM5;F6RSH1		Golgi apparatus protein 1	Glg1	sp|Q61543|GSLG1_MOUSE Golgi apparatus protein 1 OS=Mus musculus OX=10090 GN=Glg1 PE=1 SV=1;tr|F8WHM5|F8WHM5_MOUSE Golgi apparatus protein 1 (Fragment) OS=Mus musculus OX=10090 GN=Glg1 PE=1 SV=1;tr|F6RSH1|F6RSH1_MOUSE Golgi apparatus protein 1 (Fragment) OS	4	6	6	6	11.7	11.7	11.7	0	280170	0	2153300	0	0	0	0	770190	0	0	0	0	0	0	0	7116000	1442400	8885200	2180800	13465000	3233200	2182000	17551000	4995900	1919300	7555500	882550	1001200	6520800	7430100	2709600	0	75600	0	149340	0
P56135;F8WHP8	P56135;F8WHP8		ATP synthase subunit f, mitochondrial	Atp5j2	sp|P56135|ATPK_MOUSE ATP synthase subunit f, mitochondrial OS=Mus musculus OX=10090 GN=Atp5mf PE=1 SV=3;tr|F8WHP8|F8WHP8_MOUSE ATP synthase, H+-transporting, mitochondrial F0 complex, subunit F2 OS=Mus musculus OX=10090 GN=Atp5j2 PE=1 SV=1	2	2	2	2	26.1	26.1	26.1	0	1217400	148100	2617200	83449	0	36787	42185	506340	39035	34211	33565	0	55517	20847	0	10297000	1989500	21833000	1954100	8136400	2259900	10571000	20565000	5164900	1967500	5555200	1147100	875840	4569000	5811900	2312900	0	753710	213240	421520	28229
Q569Z5;F8WHR6;Q569Z5-2;Q3UZ56	Q569Z5;F8WHR6;Q569Z5-2		Probable ATP-dependent RNA helicase DDX46	Ddx46	sp|Q569Z5|DDX46_MOUSE Probable ATP-dependent RNA helicase DDX46 OS=Mus musculus OX=10090 GN=Ddx46 PE=1 SV=2;tr|F8WHR6|F8WHR6_MOUSE Probable ATP-dependent RNA helicase DDX46 OS=Mus musculus OX=10090 GN=Ddx46 PE=1 SV=1;sp|Q569Z5-2|DDX46_MOUSE Isoform 2 of Pr	4	3	3	3	4.9	4.9	4.9	0	0	0	333310	0	0	0	0	39397	0	0	0	0	0	0	0	2206100	265070	1163600	374120	1696100	440070	0	898380	1080400	308370	996340	120030	192150	840280	928690	349250	0	0	0	0	0
Q62384;F8WHU9;Q8C8U3;Q3TI08;Q9JJA1;Q3TY03;Q3TIH8	Q62384;F8WHU9;Q8C8U3;Q3TI08;Q9JJA1;Q3TY03;Q3TIH8		Zinc finger protein ZPR1	Zpr1	sp|Q62384|ZPR1_MOUSE Zinc finger protein ZPR1 OS=Mus musculus OX=10090 GN=Zpr1 PE=1 SV=1;tr|F8WHU9|F8WHU9_MOUSE Zinc finger protein ZPR1 (Fragment) OS=Mus musculus OX=10090 GN=Zpr1 PE=1 SV=1;tr|Q8C8U3|Q8C8U3_MOUSE Uncharacterized protein OS=Mus musculus OX	7	1	1	1	3.1	3.1	3.1	0	0	0	126730	0	0	0	0	0	0	0	0	0	0	0	0	1028200	80901	636450	215640	1051200	188630	401130	0	431840	146930	389580	55783	109380	384310	733730	197300	0	0	0	29016	0
P61211;F8WIB1;Q9D7H9;Q3TIR2;Q4V9U3;E9Q006	P61211;F8WIB1;Q9D7H9;Q3TIR2;Q4V9U3		ADP-ribosylation factor-like protein 1	Arl1	sp|P61211|ARL1_MOUSE ADP-ribosylation factor-like protein 1 OS=Mus musculus OX=10090 GN=Arl1 PE=1 SV=1;tr|F8WIB1|F8WIB1_MOUSE ADP-ribosylation factor-like protein 1 (Fragment) OS=Mus musculus OX=10090 GN=Arl1 PE=1 SV=1;tr|Q9D7H9|Q9D7H9_MOUSE Uncharacterize	6	4	4	4	38.7	38.7	38.7	0	0	0	182000	0	0	0	0	0	0	0	0	0	0	0	0	0	302800	3196300	481200	1046200	371540	1906300	3580100	934280	202140	502760	187250	74929	864460	1027100	248900	0	0	0	36090	0
P10923;F8WIP8;Q3UZY3;Q3UBR1;Q3TND2;Q66JX3;Q3TLP1;D3Z4N2;D3Z513	P10923;F8WIP8;Q3UZY3;Q3UBR1;Q3TND2;Q66JX3;Q3TLP1		Osteopontin	Spp1	sp|P10923|OSTP_MOUSE Osteopontin OS=Mus musculus OX=10090 GN=Spp1 PE=1 SV=1;tr|F8WIP8|F8WIP8_MOUSE Osteopontin OS=Mus musculus OX=10090 GN=Spp1 PE=1 SV=1;tr|Q3UZY3|Q3UZY3_MOUSE Uncharacterized protein OS=Mus musculus OX=10090 GN=Spp1 PE=2 SV=1;tr|Q3UBR1|Q3	9	7	7	7	41.2	41.2	41.2	193050	942960	57353	2557700	1313900	330130	271050	0	359690	460390	0	0	0	31190	206860	0	13061000	1622000	39534000	705970	14098000	3304200	16430000	7927300	6961500	2510200	13564000	349560	778670	8096800	17994000	1384800	178200	402110	119680	284380	321300
P11798;Q80TN1;F8WIS9;F8WHB5;P11798-2	P11798;Q80TN1;F8WIS9		Calcium/calmodulin-dependent protein kinase type II subunit alpha	Camk2a	sp|P11798|KCC2A_MOUSE Calcium/calmodulin-dependent protein kinase type II subunit alpha OS=Mus musculus OX=10090 GN=Camk2a PE=1 SV=2;tr|Q80TN1|Q80TN1_MOUSE MKIAA0968 protein (Fragment) OS=Mus musculus OX=10090 GN=Camk2a PE=2 SV=3;tr|F8WIS9|F8WIS9_MOUSE Cal	5	3	3	1	10.5	10.5	4	61359	117030	5122300	0	0	0	23128	0	0	0	0	0	0	0	0	23848	3393100	0	0	0	0	0	4441900	0	1366700	0	1536000	281450	0	0	2351700	0	21426	52587	3538100	0	0
Q60854;Q3U3L3;F8WIV2;E9Q108;E9Q0P9;K7E6F1;E9Q3Y1;Q8BZR2;E9Q6X2;E9PYY0;W4VSP4;E9PZQ9;E9Q4R2;Q6P6K7;Q8VHQ0	Q60854;Q3U3L3;F8WIV2;E9Q108;E9Q0P9;K7E6F1		Serpin B6	Serpinb6;Serpinb6a	sp|Q60854|SPB6_MOUSE Serpin B6 OS=Mus musculus OX=10090 GN=Serpinb6 PE=1 SV=1;tr|Q3U3L3|Q3U3L3_MOUSE SERPIN domain-containing protein OS=Mus musculus OX=10090 GN=Serpinb6a PE=2 SV=1;tr|F8WIV2|F8WIV2_MOUSE Serine (or cysteine) peptidase inhibitor, clade B,	15	10	10	9	36.5	36.5	34.9	0	986160	179700	6363300	301960	0	0	38360	917350	54023	0	83197	40058	0	11469	0	30701000	3964400	30588000	5090600	24982000	5523800	25651000	26583000	13163000	3564000	14018000	1506500	2303700	17363000	16170000	3791900	0	188320	137170	338700	78380
P39054;G3X9G4;Q3TBU6;Q3TCR7;P39054-2;F8WIV5;Q3T9X3;G3UZZ3;Q9CUM4;A0A0J9YUN4;A0A0J9YUE9;P39053;Q91Z39;P39053-5;P39053-3;P39053-4;P39053-6;Q8BUT2;Q8BZ98-2;E9QLL2;Q8BZ98;G3UY64;G3UXX2	P39054;G3X9G4;Q3TBU6;Q3TCR7;P39054-2;F8WIV5;Q3T9X3;G3UZZ3;Q9CUM4		Dynamin-2	Dnm2	sp|P39054|DYN2_MOUSE Dynamin-2 OS=Mus musculus OX=10090 GN=Dnm2 PE=1 SV=2;tr|G3X9G4|G3X9G4_MOUSE Dynamin-2 OS=Mus musculus OX=10090 GN=Dnm2 PE=1 SV=1;tr|Q3TBU6|Q3TBU6_MOUSE Uncharacterized protein OS=Mus musculus OX=10090 GN=Dnm2 PE=2 SV=1;tr|Q3TCR7|Q3TCR7	23	12	12	12	23.3	23.3	23.3	525830	50186	299060	3919200	1484600	0	0	0	482130	56547	0	16692	0	0	0	0	12137000	3122500	20114000	4054800	14850000	2052300	15146000	23153000	7490000	2650200	9027500	1260800	961760	5081800	13407000	3078000	1547400	41792	113800	110960	105140
P62245;F8WJ41;D3YVB4;D3Z712	P62245;F8WJ41;D3YVB4;D3Z712		40S ribosomal protein S15a	Rps15a	sp|P62245|RS15A_MOUSE 40S ribosomal protein S15a OS=Mus musculus OX=10090 GN=Rps15a PE=1 SV=2;tr|F8WJ41|F8WJ41_MOUSE 40S ribosomal protein S15a (Fragment) OS=Mus musculus OX=10090 GN=Rps15a PE=1 SV=1;tr|D3YVB4|D3YVB4_MOUSE 40S ribosomal protein S15a (Fragm	4	5	5	5	36.2	36.2	36.2	719020	0	0	3039300	1270500	0	0	0	249540	0	0	67462	0	0	0	0	19344000	1086400	12042000	1412000	20322000	1725300	35370000	34641000	6226300	716460	7352000	410760	711210	8769400	10648000	3729300	246370	0	0	210950	257120
P62996;F8WJG3;Q5PR75	P62996;F8WJG3;Q5PR75		Transformer-2 protein homolog beta	Tra2b	sp|P62996|TRA2B_MOUSE Transformer-2 protein homolog beta OS=Mus musculus OX=10090 GN=Tra2b PE=1 SV=1;tr|F8WJG3|F8WJG3_MOUSE Transformer-2 protein homolog beta OS=Mus musculus OX=10090 GN=Tra2b PE=1 SV=1;tr|Q5PR75|Q5PR75_MOUSE Sfrs10 protein OS=Mus musculus	3	3	3	3	17.7	17.7	17.7	0	101350	0	674940	0	0	0	0	177510	0	0	0	0	0	0	0	0	332140	4830600	1016800	0	1848500	7401600	2669600	0	867190	0	241670	395620	2195800	2100700	1288000	0	58469	0	107350	0
Q99L47;F8WJK8;Q3U9V1;Q3U8D2;Q3TGW8;Q3U3N7;E9Q1V0	Q99L47;F8WJK8;Q3U9V1;Q3U8D2;Q3TGW8;Q3U3N7		Hsc70-interacting protein	St13	sp|Q99L47|F10A1_MOUSE Hsc70-interacting protein OS=Mus musculus OX=10090 GN=St13 PE=1 SV=1;tr|F8WJK8|F8WJK8_MOUSE Hsc70-interacting protein OS=Mus musculus OX=10090 GN=St13 PE=1 SV=1;tr|Q3U9V1|Q3U9V1_MOUSE TPR_REGION domain-containing protein OS=Mus muscul	7	5	5	5	17.8	17.8	17.8	173840	1903200	193700	6845000	565390	0	28329	0	837240	68564	21557	79651	85213	18240	20083	11340	25988000	2696000	22029000	4220100	17696000	2789800	22547000	41483000	7254900	2345600	4572200	712190	2194500	17015000	13258000	4340200	90036	266850	97243	432530	89486
P17710;G3UVV4;Q3TJE3;P17710-3;P17710-4;P17710-2;Q3TTB4;Q3UE51;Q3UPC4;Q91W97	P17710;G3UVV4;Q3TJE3;P17710-3;P17710-4;P17710-2;Q3TTB4;Q3UE51;Q3UPC4		Hexokinase-1;Hexokinase	Hk1	sp|P17710|HXK1_MOUSE Hexokinase-1 OS=Mus musculus OX=10090 GN=Hk1 PE=1 SV=3;tr|G3UVV4|G3UVV4_MOUSE Hexokinase-1 OS=Mus musculus OX=10090 GN=Hk1 PE=1 SV=1;tr|Q3TJE3|Q3TJE3_MOUSE Uncharacterized protein OS=Mus musculus OX=10090 GN=Hk1 PE=2 SV=1;sp|P17710-3|H	10	11	10	8	13.7	12.4	10.2	0	211240	177060	1471100	0	0	0	0	240360	0	0	0	0	0	0	0	5085200	861550	9708400	1347600	2104400	654320	3440400	14148000	2428500	917010	1858200	409230	730430	1368800	4655100	1082300	0	77939	115330	65739	0
Q925H1;V9GXA5;Q5XK21;Q80V18;Q8K1J0;V9GXE9;Q3UQJ9;Q499D6;G3UW90;V9GX74	Q925H1;V9GXA5;Q5XK21;Q80V18;Q8K1J0;V9GXE9;Q3UQJ9;Q499D6;G3UW90;V9GX74		Zinc finger transcription factor Trps1	Trps1	sp|Q925H1|TRPS1_MOUSE Zinc finger transcription factor Trps1 OS=Mus musculus OX=10090 GN=Trps1 PE=1 SV=1;tr|V9GXA5|V9GXA5_MOUSE Zinc finger transcription factor Trps1 OS=Mus musculus OX=10090 GN=Trps1 PE=1 SV=1;tr|Q5XK21|Q5XK21_MOUSE Trps1 protein (Fragmen	10	1	1	1	0.7	0.7	0.7	0	0	0	0	0	0	0	0	0	0	0	0	0	0	0	0	0	0	0	0	0	0	0	0	0	0	0	0	0	0	0	0	0	0	0	0	0
P48381;G3UWP0;Q3V1T0;G5E890;P48381-2	P48381;G3UWP0;Q3V1T0;G5E890;P48381-2		Transcription factor RFX3	Rfx3	sp|P48381|RFX3_MOUSE Transcription factor RFX3 OS=Mus musculus OX=10090 GN=Rfx3 PE=1 SV=2;tr|G3UWP0|G3UWP0_MOUSE Transcription factor RFX3 OS=Mus musculus OX=10090 GN=Rfx3 PE=1 SV=1;tr|Q3V1T0|Q3V1T0_MOUSE RFX-type winged-helix domain-containing protein (Fr	5	1	1	1	0.9	0.9	0.9	0	0	0	464760	0	0	0	0	61115	0	0	0	0	0	0	0	2229300	260940	2176700	286230	2313400	255480	0	2737900	437480	0	0	69807	264860	979180	1209500	429950	0	0	0	0	0
Q60930;G3UX26;A0A286YCR8;D3YZT5;D3YUN8	Q60930;G3UX26;A0A286YCR8;D3YZT5		Voltage-dependent anion-selective channel protein 2	Vdac2	sp|Q60930|VDAC2_MOUSE Voltage-dependent anion-selective channel protein 2 OS=Mus musculus OX=10090 GN=Vdac2 PE=1 SV=2;tr|G3UX26|G3UX26_MOUSE Voltage-dependent anion-selective channel protein 2 OS=Mus musculus OX=10090 GN=Vdac2 PE=1 SV=1;tr|A0A286YCR8|A0A28	5	10	10	10	49.5	49.5	49.5	0	4313700	963540	16704000	23891	0	97766	13996	4499700	257950	72596	15313	0	47377	18946	0	39004000	9121900	56421000	15059000	37703000	13708000	86437000	99783000	25235000	8799800	26764000	3158300	5332400	26389000	38613000	13273000	0	348300	361050	1291200	5458.5
Q8BHD7;G3UZ01;G8JL74;G3UXA6;Q8BHD7-2;G3UY95;Q8C5Q1	Q8BHD7;G3UZ01;G8JL74;G3UXA6;Q8BHD7-2;G3UY95		Polypyrimidine tract-binding protein 3	Ptbp3	sp|Q8BHD7|PTBP3_MOUSE Polypyrimidine tract-binding protein 3 OS=Mus musculus OX=10090 GN=Ptbp3 PE=1 SV=1;tr|G3UZ01|G3UZ01_MOUSE Polypyrimidine tract-binding protein 3 OS=Mus musculus OX=10090 GN=Ptbp3 PE=1 SV=1;tr|G8JL74|G8JL74_MOUSE Polypyrimidine tract-b	7	4	4	4	18.2	18.2	18.2	0	168450	0	1238500	0	0	0	0	263760	0	0	0	0	0	0	0	4234600	463690	4784900	878540	5046900	994020	4036300	5264000	3303600	995870	2158100	223280	612540	1961100	1864600	988590	0	57847	0	134360	0
Q8C1J3;G3UXE1;Q8VEU4;Q6UAE8;Q8C0S2	Q8C1J3;G3UXE1;Q8VEU4;Q6UAE8;Q8C0S2		Olfactory receptor	Olfr112;Olfr113	tr|Q8C1J3|Q8C1J3_MOUSE Uncharacterized protein OS=Mus musculus OX=10090 GN=Olfr112 PE=2 SV=1;tr|G3UXE1|G3UXE1_MOUSE Olfactory receptor (Fragment) OS=Mus musculus OX=10090 GN=Olfr112 PE=3 SV=1;tr|Q8VEU4|Q8VEU4_MOUSE Olfactory receptor OS=Mus musculus OX=100	5	1	1	1	8.6	8.6	8.6	2985300	976110	0	2302400	8119800	0	0	43123	591210	0	52622	0	0	0	21224	18655	2229600	977400	791590	1492200	8445300	2309400	2956000	29730000	3488100	1093500	5987700	228460	573500	1953100	2788100	1003600	1351600	583940	0	491770	1463900
Q9D7G0;Q9CS42;G3UXL2;Q3UYQ0;Q3TI27;Q3UPD5;Q8C5R8;Q9CVZ1;Q32M04	Q9D7G0;Q9CS42;G3UXL2;Q3UYQ0;Q3TI27;Q3UPD5;Q8C5R8		Ribose-phosphate pyrophosphokinase 1;Ribose-phosphate pyrophosphokinase 2	Prps1;Prps2;Prps1l3;Prps1l1	sp|Q9D7G0|PRPS1_MOUSE Ribose-phosphate pyrophosphokinase 1 OS=Mus musculus OX=10090 GN=Prps1 PE=1 SV=4;sp|Q9CS42|PRPS2_MOUSE Ribose-phosphate pyrophosphokinase 2 OS=Mus musculus OX=10090 GN=Prps2 PE=1 SV=4;tr|G3UXL2|G3UXL2_MOUSE Phosphoribosyl pyrophosphat	9	5	5	5	23.3	23.3	23.3	86594	1143300	71728	2644100	338200	0	22696	0	624930	25183	24209	100980	10739	0	19797	0	8401100	1585400	10191000	988000	6030600	2204200	9910800	2404100	2878800	1523200	3219000	587900	675340	2807800	0	1130000	96240	241940	130550	188600	151900
P97371;G3UXZ5;G3UXY0;G3X9K9;G3UWN9	P97371;G3UXZ5;G3UXY0;G3X9K9;G3UWN9		Proteasome activator complex subunit 1	Psme1	sp|P97371|PSME1_MOUSE Proteasome activator complex subunit 1 OS=Mus musculus OX=10090 GN=Psme1 PE=1 SV=2;tr|G3UXZ5|G3UXZ5_MOUSE Proteasome activator complex subunit 1 (Fragment) OS=Mus musculus OX=10090 GN=Psme1 PE=1 SV=1;tr|G3UXY0|G3UXY0_MOUSE Proteasome	5	11	11	11	49	49	49	33444	1039000	72456	8297400	0	0	0	0	991170	0	29470	0	0	0	0	0	23881000	3993600	37330000	6765300	19252000	6784500	54500000	58274000	14782000	3364300	11281000	2111400	2948700	14583000	16637000	8496600	14988	159530	31668	407540	0
Q8CCS6;G3UY42;Q8CCS6-2;G3UX74	Q8CCS6;G3UY42;Q8CCS6-2		Polyadenylate-binding protein 2	Pabpn1	sp|Q8CCS6|PABP2_MOUSE Polyadenylate-binding protein 2 OS=Mus musculus OX=10090 GN=Pabpn1 PE=1 SV=3;tr|G3UY42|G3UY42_MOUSE Polyadenylate-binding protein 2 OS=Mus musculus OX=10090 GN=Pabpn1 PE=1 SV=1;sp|Q8CCS6-2|PABP2_MOUSE Isoform 2 of Polyadenylate-bindin	4	3	3	3	36.4	36.4	36.4	214670	3311300	0	15424000	0	0	0	122160	4233500	37456	146260	84092	60477	0	128410	0	22498000	6919100	13191000	6900700	17380000	6584800	453050	17264000	4656600	6745400	12388000	4976800	5950500	9161400	7667600	10124000	205010	761780	0	1528400	0
[truncated: 1,626 more rows]
[truncated: 27 more columns]
