# Supplementary material for: Identification of State-Specific Proteomic and Transcriptomic Signatures of Microglia-Derived Extracellular Vesicles
Source: Mol Cell Proteomics. 2023 Nov 11;22(12):100678. doi: 10.1016/j.mcpro.2023.100678 (PMC10755493; doi:10.1016/j.mcpro.2023.100678)
Supplement: Supplemental Data 8 [file mmc8.xlsx]

## Sheet: Counts
	Geneid	control.cells_1	control.cells_2	control.cells_3		Geneid	control.Evs_1	control.Evs_2	control.Evs_3
Gnai3	Gnai3	4499	5973	5861	Gnai3	Gnai3	3709	914	1717
Cdc45	Cdc45	691	1007	756	Cdc45	Cdc45	366	0	417
Narf	Narf	999	1432	1243	Narf	Narf	1424	0	0
Cav2	Cav2	402	470	492	Cav2	Cav2	387	151	6
Klf6	Klf6	1660	1734	1934	Klf6	Klf6	2203	495	64
Scmh1	Scmh1	862	989	966	Scmh1	Scmh1	0	231	0
Cox5a	Cox5a	1531	1904	1647	Cox5a	Cox5a	1415	389	576
Wnt9a	Wnt9a	145	112	100	Wnt9a	Wnt9a	0	0	16
Fer	Fer	545	555	596	Fer	Fer	0	0	0
Xpo6	Xpo6	3642	4676	4091	Xpo6	Xpo6	0	225	0
Tfe3	Tfe3	3410	4640	3863	Tfe3	Tfe3	1219	78	825
Brat1	Brat1	2274	3139	2936	Brat1	Brat1	1644	455	139
Gna12	Gna12	480	578	562	Gna12	Gna12	4	1092	833
Slc22a18	Slc22a18	253	255	251	Slc22a18	Slc22a18	301	0	0
Pih1d2	Pih1d2	13	21	12	Pih1d2	Pih1d2	246	0	1
Dlat	Dlat	2988	3355	3540	Dlat	Dlat	1860	87	94
Sdhd	Sdhd	6188	7779	6563	Sdhd	Sdhd	5748	1010	699
Ccnd2	Ccnd2	0	1	0	Ccnd2	Ccnd2	0	6	0
Gpr107	Gpr107	4107	4903	4670	Gpr107	Gpr107	4030	833	137
Tspan32	Tspan32	1398	1908	1675	Tspan32	Tspan32	805	456	454
Lhx2	Lhx2	72	66	55	Lhx2	Lhx2	21	0	0
Gmpr	Gmpr	1692	1997	1571	Gmpr	Gmpr	952	48	324
Trim25	Trim25	5902	6776	6462	Trim25	Trim25	3181	19	286
Dgke	Dgke	110	164	196	Dgke	Dgke	0	3	0
Scpep1	Scpep1	12021	13902	13511	Scpep1	Scpep1	10915	612	2008
Mnt	Mnt	703	871	901	Mnt	Mnt	228	97	224
Itgb2	Itgb2	16393	19421	18764	Itgb2	Itgb2	9791	1271	959
Hddc2	Hddc2	316	431	378	Hddc2	Hddc2	404	378	370
Pemt	Pemt	91	128	68	Pemt	Pemt	0	0	0
Cdh4	Cdh4	29	14	18	Cdh4	Cdh4	0	0	0
Ckmt1	Ckmt1	4	0	0	Ckmt1	Ckmt1	0	4	0
Clec10a	Clec10a	787	1035	793	Clec10a	Clec10a	0	64	170
Alox12	Alox12	2	7	4	Alox12	Alox12	0	0	0
Arvcf	Arvcf	162	168	170	Arvcf	Arvcf	0	0	0
Comt	Comt	4144	5023	4069	Comt	Comt	2486	264	1018
Rtca	Rtca	802	1010	905	Rtca	Rtca	1398	504	1076
Dbt	Dbt	379	477	450	Dbt	Dbt	786	0	41
Dazap2	Dazap2	12570	16616	14192	Dazap2	Dazap2	8421	873	2820
Mcts1	Mcts1	602	792	769	Mcts1	Mcts1	496	85	305
Rem1	Rem1	193	156	153	Rem1	Rem1	0	51	3
Trappc10	Trappc10	1189	1408	1321	Trappc10	Trappc10	243	95	95
Ccm2	Ccm2	1788	2208	1981	Ccm2	Ccm2	1497	328	187
Tbrg4	Tbrg4	705	901	786	Tbrg4	Tbrg4	365	34	510
Mx1	Mx1	0	0	5	Mx1	Mx1	0	0	73
Ndufa9	Ndufa9	4472	5129	4631	Ndufa9	Ndufa9	3068	219	722
Lck	Lck	251	226	226	Lck	Lck	191	42	0
Cttnbp2	Cttnbp2	0	4	0	Cttnbp2	Cttnbp2	0	0	0
Galnt1	Galnt1	535	635	660	Galnt1	Galnt1	0	34	85
Mkrn2	Mkrn2	690	877	726	Mkrn2	Mkrn2	251	597	230
Raf1	Raf1	2485	2856	2766	Raf1	Raf1	870	84	118
Pdgfb	Pdgfb	1218	1382	1467	Pdgfb	Pdgfb	304	15	3
Acvrl1	Acvrl1	1722	2134	1972	Acvrl1	Acvrl1	560	256	509
Grasp	Grasp	34	78	58	Grasp	Grasp	0	21	66
Acvr1b	Acvr1b	104	112	88	Acvr1b	Acvr1b	0	50	14
Tom1l2	Tom1l2	1733	1886	1714	Tom1l2	Tom1l2	2505	235	479
Zfp385a	Zfp385a	2509	3324	2873	Zfp385a	Zfp385a	582	135	265
Itga5	Itga5	13184	13120	14556	Itga5	Itga5	3761	778	1149
Wdr77	Wdr77	2068	2519	2257	Wdr77	Wdr77	1071	837	473
Adora3	Adora3	6	33	12	Adora3	Adora3	0	0	0
Atp5f1	Atp5f1	11452	14398	12411	Atp5f1	Atp5f1	10757	2947	3104
Hnrnpd	Hnrnpd	778	945	907	Hnrnpd	Hnrnpd	118	43	1
Dynlt1c	Dynlt1c	188	150	173	Dynlt1c	Dynlt1c	118	15	38
C1d	C1d	454	532	462	C1d	C1d	1061	415	362
Gm2a	Gm2a	14111	18048	16898	Gm2a	Gm2a	7576	971	927
Krit1	Krit1	393	507	464	Krit1	Krit1	1075	0	0
Clcn4	Clcn4	1010	990	1094	Clcn4	Clcn4	903	1	0
Hk2	Hk2	4093	5123	5461	Hk2	Hk2	2397	30	459
Myo18a	Myo18a	3077	3637	3506	Myo18a	Myo18a	249	435	0
Haao	Haao	108	157	120	Haao	Haao	336	0	0
Cd52	Cd52	2083	2296	1972	Cd52	Cd52	3566	366	910
Abhd15	Abhd15	86	135	100	Abhd15	Abhd15	0	0	0
Loxl3	Loxl3	35	27	62	Loxl3	Loxl3	0	0	0
Kat2b	Kat2b	140	138	177	Kat2b	Kat2b	223	18	7
Rab5b	Rab5b	1684	1955	1907	Rab5b	Rab5b	398	75	108
Dnmt3l	Dnmt3l	140	152	100	Dnmt3l	Dnmt3l	0	142	84
Icosl	Icosl	342	365	390	Icosl	Icosl	863	0	7
Spg7	Spg7	2005	2458	2297	Spg7	Spg7	650	193	38
Sult5a1	Sult5a1	0	0	2	Sult5a1	Sult5a1	0	0	0
Rpl13	Rpl13	26024	33689	29820	Rpl13	Rpl13	25924	21084	21262
Chmp1a	Chmp1a	6667	8708	7833	Chmp1a	Chmp1a	6734	3003	2230
Rpa1	Rpa1	2173	3006	2561	Rpa1	Rpa1	497	188	1022
Serpinf1	Serpinf1	225	303	179	Serpinf1	Serpinf1	0	137	51
Tubgcp3	Tubgcp3	1093	1337	1073	Tubgcp3	Tubgcp3	0	0	1
Oprm1	Oprm1	0	0	0	Oprm1	Oprm1	0	0	0
Polr3d	Polr3d	421	616	644	Polr3d	Polr3d	0	96	149
Ddx3x	Ddx3x	4054	5246	5073	Ddx3x	Ddx3x	2252	482	226
Il12rb1	Il12rb1	371	382	376	Il12rb1	Il12rb1	0	0	70
Kcnn3	Kcnn3	2	2	4	Kcnn3	Kcnn3	0	0	0
Usp32	Usp32	373	380	405	Usp32	Usp32	357	0	15
Txnrd3	Txnrd3	480	561	591	Txnrd3	Txnrd3	0	0	0
Zfp512b	Zfp512b	482	658	554	Zfp512b	Zfp512b	12	98	514
Dnajc5	Dnajc5	5922	6829	6515	Dnajc5	Dnajc5	1719	7486	6424
Tpd52l2	Tpd52l2	2929	3636	3444	Tpd52l2	Tpd52l2	2124	63	531
Fmr1	Fmr1	438	600	555	Fmr1	Fmr1	0	0	50
Bcl11a	Bcl11a	0	0	0	Bcl11a	Bcl11a	0	0	0
Il4	Il4	25	41	36	Il4	Il4	0	30	0
Pxmp4	Pxmp4	771	1097	806	Pxmp4	Pxmp4	395	127	185
Dlg3	Dlg3	21	25	40	Dlg3	Dlg3	0	0	0
Gnb1l	Gnb1l	154	171	180	Gnb1l	Gnb1l	0	0	0
Smarcb1	Smarcb1	1300	1552	1412	Smarcb1	Smarcb1	1420	176	110
Hip1r	Hip1r	52	67	56	Hip1r	Hip1r	0	0	0
Nsun5	Nsun5	685	957	728	Nsun5	Nsun5	217	0	0
Top1mt	Top1mt	356	514	447	Top1mt	Top1mt	485	26	183
Mmp14	Mmp14	11	14	9	Mmp14	Mmp14	0	0	43
Slc7a7	Slc7a7	87	82	39	Slc7a7	Slc7a7	0	0	0
Oxa1l	Oxa1l	1501	1947	1799	Oxa1l	Oxa1l	993	189	18
Heatr6	Heatr6	820	1126	1005	Heatr6	Heatr6	0	162	0
Ccl3	Ccl3	2663	2216	2668	Ccl3	Ccl3	7738	408	2866
Ilf2	Ilf2	2008	2412	2103	Ilf2	Ilf2	2100	142	526
Chtop	Chtop	2340	2950	3045	Chtop	Chtop	2023	731	462
Snapin	Snapin	2066	2558	2329	Snapin	Snapin	2292	350	1526
S100a4	S100a4	37	51	34	S100a4	S100a4	47	4	15
S100a3	S100a3	20	12	7	S100a3	S100a3	0	1	44
S100a6	S100a6	6267	6504	5702	S100a6	S100a6	2918	674	1282
Icam2	Icam2	105	93	82	Icam2	Icam2	0	49	0
Mapk7	Mapk7	1508	1908	1643	Mapk7	Mapk7	426	0	284
Epn2	Epn2	225	316	311	Epn2	Epn2	999	107	0
B9d1	B9d1	41	50	70	B9d1	B9d1	108	0	0
Sec24b	Sec24b	2495	3110	3005	Sec24b	Sec24b	1751	7	425
N4bp3	N4bp3	525	546	641	N4bp3	N4bp3	0	16	1
Rmnd5b	Rmnd5b	2108	2600	2237	Rmnd5b	Rmnd5b	543	0	578
Nhp2	Nhp2	3189	4200	3299	Nhp2	Nhp2	4476	2074	2428
Vps9d1	Vps9d1	399	429	399	Vps9d1	Vps9d1	219	181	0
Zfp276	Zfp276	323	500	539	Zfp276	Zfp276	207	157	0
Mfsd10	Mfsd10	1519	2199	1819	Mfsd10	Mfsd10	775	86	364
Luzp1	Luzp1	462	555	699	Luzp1	Luzp1	0	616	184
Kctd10	Kctd10	849	1146	1026	Kctd10	Kctd10	607	567	400
Poldip2	Poldip2	4117	5143	4494	Poldip2	Poldip2	4105	1138	2129
Ift20	Ift20	314	335	317	Ift20	Ift20	379	305	240
Lgals9	Lgals9	3844	4785	4280	Lgals9	Lgals9	3633	365	713
Araf	Araf	2487	3150	2824	Araf	Araf	737	691	1301
Cfp	Cfp	4761	6043	5251	Cfp	Cfp	4381	156	868
Uxt	Uxt	339	360	359	Uxt	Uxt	191	100	67
Cnnm3	Cnnm3	93	71	42	Cnnm3	Cnnm3	0	173	69
Lman2l	Lman2l	1801	2003	2145	Lman2l	Lman2l	1608	475	0
Mcm3ap	Mcm3ap	2039	2475	2290	Mcm3ap	Mcm3ap	356	34	0
Pcnt	Pcnt	505	692	707	Pcnt	Pcnt	217	92	30
Mxd1	Mxd1	1098	1580	1165	Mxd1	Mxd1	384	67	190
Gmcl1	Gmcl1	886	1115	1173	Gmcl1	Gmcl1	776	1056	931
Snrnp27	Snrnp27	560	756	690	Snrnp27	Snrnp27	882	161	232
Oas1c	Oas1c	44	110	52	Oas1c	Oas1c	0	0	0
Ocrl	Ocrl	33	37	11	Ocrl	Ocrl	751	12	16
Calm1	Calm1	9099	10685	9124	Calm1	Calm1	9115	1532	3811
Agpat3	Agpat3	2285	2641	2297	Agpat3	Agpat3	851	572	553
Slc26a3	Slc26a3	0	1	0	Slc26a3	Slc26a3	0	0	0
Sema6b	Sema6b	323	541	445	Sema6b	Sema6b	0	45	0
Uhrf1	Uhrf1	1736	2870	1938	Uhrf1	Uhrf1	606	542	0
Dpp9	Dpp9	2178	2685	2407	Dpp9	Dpp9	1318	0	739
Lsr	Lsr	33	17	28	Lsr	Lsr	0	0	0
Gramd1a	Gramd1a	1307	1643	1532	Gramd1a	Gramd1a	901	1061	523
Hpn	Hpn	0	0	0	Hpn	Hpn	0	0	0
Ckb	Ckb	3186	3628	3424	Ckb	Ckb	1826	407	345
Sp1	Sp1	549	671	729	Sp1	Sp1	351	217	52
Itgb7	Itgb7	1466	2170	1750	Itgb7	Itgb7	1112	191	828
Myg1	Myg1	1770	2084	1917	Myg1	Myg1	792	126	152
Rarg	Rarg	146	233	308	Rarg	Rarg	175	0	0
Pfdn5	Pfdn5	2204	2422	2184	Pfdn5	Pfdn5	1560	1235	1972
Rrp15	Rrp15	337	452	432	Rrp15	Rrp15	492	67	0
Rnd2	Rnd2	202	231	190	Rnd2	Rnd2	0	80	0
Srr	Srr	334	243	322	Srr	Srr	315	28	120
Acp5	Acp5	1479	1866	1634	Acp5	Acp5	1529	36	734
Fbxo9	Fbxo9	180	238	226	Fbxo9	Fbxo9	0	88	215
Vps50	Vps50	2588	3067	2928	Vps50	Vps50	479	245	0
Hars	Hars	2094	2643	2353	Hars	Hars	1506	0	129
Zmat2	Zmat2	854	903	855	Zmat2	Zmat2	477	177	393
Ube2c	Ube2c	1164	1760	1189	Ube2c	Ube2c	1891	261	494
Smg5	Smg5	1039	1186	1211	Smg5	Smg5	943	199	222
Cct3	Cct3	13805	17649	15015	Cct3	Cct3	16166	3166	6788
Glmp	Glmp	23167	27037	25149	Glmp	Glmp	15530	1438	2156
Mef2d	Mef2d	6943	8389	8262	Mef2d	Mef2d	2528	421	230
Tmem79	Tmem79	16	13	13	Tmem79	Tmem79	0	1	0
Snd1	Snd1	9838	12599	10676	Snd1	Snd1	4451	1110	2655
Col18a1	Col18a1	228	217	278	Col18a1	Col18a1	0	23	0
Slc19a1	Slc19a1	713	967	1043	Slc19a1	Slc19a1	690	114	0
Kpnb1	Kpnb1	1262	1658	1222	Kpnb1	Kpnb1	637	2022	1800
Npepps	Npepps	2592	3232	2745	Npepps	Npepps	2283	197	744
Mrpl10	Mrpl10	1589	1718	1684	Mrpl10	Mrpl10	2258	339	538
Cyp51	Cyp51	977	1113	978	Cyp51	Cyp51	694	372	694
Tcf25	Tcf25	9171	11780	10690	Tcf25	Tcf25	5364	5052	4149
Tubb6	Tubb6	2878	4532	3311	Tubb6	Tubb6	3302	172	604
Def8	Def8	1782	2444	2078	Def8	Def8	2233	402	734
Itga3	Itga3	35	59	35	Itga3	Itga3	0	0	1
Foxm1	Foxm1	580	822	636	Foxm1	Foxm1	917	33	0
Itfg2	Itfg2	186	229	224	Itfg2	Itfg2	206	0	6
Nrip2	Nrip2	3	2	0	Nrip2	Nrip2	4	47	47
Tulp3	Tulp3	114	149	130	Tulp3	Tulp3	21	71	8
Gtf2h4	Gtf2h4	1437	1838	1522	Gtf2h4	Gtf2h4	311	341	169
Tubb5	Tubb5	7703	11383	8659	Tubb5	Tubb5	5943	1269	2488
Ell2	Ell2	745	982	910	Ell2	Ell2	1382	215	58
Jup	Jup	419	602	502	Jup	Jup	508	1	121
Nom1	Nom1	951	1139	1139	Nom1	Nom1	312	426	2
Ergic1	Ergic1	6554	7644	7113	Ergic1	Ergic1	2531	254	654
Acap1	Acap1	1921	2492	2187	Acap1	Acap1	847	0	79
Tcea3	Tcea3	23	21	15	Tcea3	Tcea3	0	0	0
Ifrd1	Ifrd1	2357	2448	2858	Ifrd1	Ifrd1	2245	293	532
Stk38l	Stk38l	1058	945	1034	Stk38l	Stk38l	1	107	137
Brpf1	Brpf1	2002	2418	2235	Brpf1	Brpf1	544	282	243
Akr1b3	Akr1b3	4374	5805	4765	Akr1b3	Akr1b3	5105	843	1161
Hoxc6	Hoxc6	126	164	121	Hoxc6	Hoxc6	0	16	3
Gstt3	Gstt3	256	340	307	Gstt3	Gstt3	1	87	0
Ddt	Ddt	85	91	78	Ddt	Ddt	35	11	11
Marveld3	Marveld3	0	0	0	Marveld3	Marveld3	0	0	0
Ddx18	Ddx18	1440	1777	1540	Ddx18	Ddx18	868	219	712
Ubl3	Ubl3	5755	7104	6573	Ubl3	Ubl3	1118	499	612
Gramd3	Gramd3	313	248	326	Gramd3	Gramd3	251	0	0
Eef1e1	Eef1e1	1062	1363	981	Eef1e1	Eef1e1	656	136	63
Akt1	Akt1	4051	5574	4370	Akt1	Akt1	584	553	370
Il16	Il16	852	949	951	Il16	Il16	96	61	0
Tcirg1	Tcirg1	16466	20336	18243	Tcirg1	Tcirg1	10082	641	1132
Naglu	Naglu	8435	10099	9070	Naglu	Naglu	4262	167	483
Coasy	Coasy	3207	3738	3638	Coasy	Coasy	2401	182	41
Smo	Smo	797	965	720	Smo	Smo	1	301	262
Crnkl1	Crnkl1	776	1189	931	Crnkl1	Crnkl1	975	129	229
Rin2	Rin2	1610	2220	1751	Rin2	Rin2	956	22	8
Chordc1	Chordc1	789	1065	990	Chordc1	Chordc1	1717	78	380
Rtcb	Rtcb	3780	4520	3818	Rtcb	Rtcb	2842	600	582
Pwp1	Pwp1	3654	4001	3851	Pwp1	Pwp1	4329	1108	1391
Fbxo7	Fbxo7	710	837	965	Fbxo7	Fbxo7	691	144	208
Capns1	Capns1	3441	3863	3426	Capns1	Capns1	806	86	310
Folr1	Folr1	206	237	192	Folr1	Folr1	0	0	194
Clpb	Clpb	3146	4145	3289	Clpb	Clpb	1732	185	24
X45176	45176	1679	2151	1878	X45176	45176	1222	48	321
Zdhhc4	Zdhhc4	1166	1347	1345	Zdhhc4	Zdhhc4	1380	492	323
Rac1	Rac1	7945	10274	8778	Rac1	Rac1	1494	446	867
Nup214	Nup214	3944	5102	4485	Nup214	Nup214	375	131	0
Ltbp1	Ltbp1	0	0	0	Ltbp1	Ltbp1	0	0	0
Ugp2	Ugp2	7512	8681	8783	Ugp2	Ugp2	6526	576	1596
Trmt1	Trmt1	2263	2939	2653	Trmt1	Trmt1	1420	173	1436
Nacc1	Nacc1	1260	1586	1448	Nacc1	Nacc1	614	71	12
Nfix	Nfix	118	134	125	Nfix	Nfix	7	176	141
Slc1a5	Slc1a5	4510	5295	5266	Slc1a5	Slc1a5	3386	290	219
Uba1	Uba1	11415	14070	12811	Uba1	Uba1	4080	392	704
Vwf	Vwf	3598	3961	4248	Vwf	Vwf	1184	0	0
Siae	Siae	2094	2006	2034	Siae	Siae	1762	399	266
Spa17	Spa17	64	50	45	Spa17	Spa17	0	9	0
Fam50a	Fam50a	2997	3309	3148	Fam50a	Fam50a	2654	22	554
Emd	Emd	1133	1137	1114	Emd	Emd	1	106	0
Taco1	Taco1	257	302	255	Taco1	Taco1	0	0	0
Npas1	Npas1	22	28	16	Npas1	Npas1	0	0	0
Sipa1l2	Sipa1l2	2054	2419	2389	Sipa1l2	Sipa1l2	216	117	48
Ap4e1	Ap4e1	910	1273	1151	Ap4e1	Ap4e1	552	105	3
Blvra	Blvra	4399	5369	4613	Blvra	Blvra	3949	1907	2931
Srpk3	Srpk3	272	456	333	Srpk3	Srpk3	250	0	1
Idh3g	Idh3g	7595	10056	8109	Idh3g	Idh3g	5065	490	843
Ssr4	Ssr4	3340	3587	3245	Ssr4	Ssr4	2639	703	722
Bcap31	Bcap31	5720	6810	5771	Bcap31	Bcap31	5837	263	1662
Fam98a	Fam98a	699	984	1012	Fam98a	Fam98a	962	141	0
Ltbp2	Ltbp2	9	0	6	Ltbp2	Ltbp2	646	0	0
Kmt2a	Kmt2a	1016	844	1111	Kmt2a	Kmt2a	223	208	4
Ift46	Ift46	404	545	467	Ift46	Ift46	222	63	280
Trappc6a	Trappc6a	1462	1884	1768	Trappc6a	Trappc6a	1386	248	347
Supt6	Supt6	4200	4597	4224	Supt6	Supt6	1620	1	340
Spag5	Spag5	517	679	510	Spag5	Spag5	0	204	0
Unc119	Unc119	1766	1862	1639	Unc119	Unc119	1094	289	174
Rab34	Rab34	0	0	1	Rab34	Rab34	0	0	1
Sdf2	Sdf2	941	1177	1101	Sdf2	Sdf2	324	134	0
Ccne1	Ccne1	528	775	566	Ccne1	Ccne1	1221	229	177
Bbc3	Bbc3	1023	1090	1036	Bbc3	Bbc3	394	30	132
Mybpc3	Mybpc3	10	15	9	Mybpc3	Mybpc3	0	0	0
Psmc3	Psmc3	6759	8239	7163	Psmc3	Psmc3	4760	1029	1461
Acp2	Acp2	3543	3341	3545	Acp2	Acp2	2566	467	292
Rapsn	Rapsn	14	10	6	Rapsn	Rapsn	100	0	0
Slc39a13	Slc39a13	920	1009	991	Slc39a13	Slc39a13	588	351	370
Celf2	Celf2	630	971	901	Celf2	Celf2	0	45	321
Nr1h3	Nr1h3	333	489	459	Nr1h3	Nr1h3	0	30	1
Ddb2	Ddb2	181	221	238	Ddb2	Ddb2	285	0	0
Spi1	Spi1	10371	12535	11665	Spi1	Spi1	5546	568	1112
Sf3a1	Sf3a1	1686	2221	2065	Sf3a1	Sf3a1	1435	203	720
Stat6	Stat6	9216	11026	10451	Stat6	Stat6	4824	108	936
Napsa	Napsa	4971	5373	4906	Napsa	Napsa	2219	223	649
Vrk3	Vrk3	1475	1734	1696	Vrk3	Vrk3	683	354	1043
Smg9	Smg9	364	400	433	Smg9	Smg9	260	0	17
Paxip1	Paxip1	777	1077	837	Paxip1	Paxip1	282	141	4
Rmnd5a	Rmnd5a	904	946	1055	Rmnd5a	Rmnd5a	154	717	186
Mov10	Mov10	6281	7604	6758	Mov10	Mov10	5653	379	127
Ppm1j	Ppm1j	1382	1568	1633	Ppm1j	Ppm1j	1476	76	551
Rhoc	Rhoc	5446	5695	5708	Rhoc	Rhoc	5066	538	1033
Ppard	Ppard	83	93	82	Ppard	Ppard	15	4	0
Def6	Def6	968	1529	1380	Def6	Def6	732	78	1
Metrn	Metrn	30	18	19	Metrn	Metrn	55	136	318
Lmf1	Lmf1	965	1178	1007	Lmf1	Lmf1	681	530	172
Narfl	Narfl	1643	2110	1780	Narfl	Narfl	1331	17	0
Dbf4	Dbf4	403	489	441	Dbf4	Dbf4	689	1404	725
Daxx	Daxx	1434	2029	1742	Daxx	Daxx	281	12	68
Cd320	Cd320	643	798	671	Cd320	Cd320	181	80	242
Ipo4	Ipo4	1148	1524	1417	Ipo4	Ipo4	743	69	324
Tm9sf1	Tm9sf1	1434	1769	1631	Tm9sf1	Tm9sf1	951	261	469
Irf9	Irf9	884	1097	973	Irf9	Irf9	554	162	257
Gmpr2	Gmpr2	186	236	170	Gmpr2	Gmpr2	162	0	163
Mdp1	Mdp1	253	272	274	Mdp1	Mdp1	259	0	0
Dhrs1	Dhrs1	1599	1716	1700	Dhrs1	Dhrs1	1373	62	128
Tmem161a	Tmem161a	1166	1438	1473	Tmem161a	Tmem161a	984	243	1061
Armc6	Armc6	301	315	337	Armc6	Armc6	0	122	0
Borcs8	Borcs8	525	663	563	Borcs8	Borcs8	518	0	98
Slc25a42	Slc25a42	129	128	91	Slc25a42	Slc25a42	0	0	150
Snx9	Snx9	2160	2450	2236	Snx9	Snx9	1763	176	166
Ranbp3	Ranbp3	3067	4169	3684	Ranbp3	Ranbp3	1239	183	596
Ndufa11	Ndufa11	1466	1517	1344	Ndufa11	Ndufa11	1020	306	435
Nr2f6	Nr2f6	476	548	608	Nr2f6	Nr2f6	95	35	11
Use1	Use1	2049	2712	2297	Use1	Use1	1656	760	814
Ocel1	Ocel1	438	459	372	Ocel1	Ocel1	0	208	89
Dyrk1b	Dyrk1b	195	251	188	Dyrk1b	Dyrk1b	132	90	154
Braf	Braf	540	702	722	Braf	Braf	324	187	22
Ndufb2	Ndufb2	71	91	82	Ndufb2	Ndufb2	86	48	17
Hltf	Hltf	212	458	334	Hltf	Hltf	542	92	1
Prpf6	Prpf6	5569	6220	6122	Prpf6	Prpf6	3290	0	192
Rgs19	Rgs19	2224	2815	2510	Rgs19	Rgs19	965	298	273
Rgs20	Rgs20	96	108	94	Rgs20	Rgs20	127	0	0
Snrpd1	Snrpd1	583	813	577	Snrpd1	Snrpd1	828	184	486
Tchp	Tchp	114	85	138	Tchp	Tchp	0	28	64
Tiam1	Tiam1	0	3	1	Tiam1	Tiam1	0	0	0
Tsc2	Tsc2	5351	6237	5495	Tsc2	Tsc2	1332	0	566
Rpl3l	Rpl3l	11	14	19	Rpl3l	Rpl3l	68	0	21
Puf60	Puf60	4714	6165	5488	Puf60	Puf60	2594	333	1
Golga2	Golga2	2182	2264	2504	Golga2	Golga2	128	68	0
Uck1	Uck1	909	1160	931	Uck1	Uck1	820	360	435
Mien1	Mien1	418	421	322	Mien1	Mien1	254	57	109
Axl	Axl	13	0	0	Axl	Axl	0	0	0
Tgfb1	Tgfb1	3919	4877	4100	Tgfb1	Tgfb1	1355	313	95
Ccdc97	Ccdc97	1357	1452	1518	Ccdc97	Ccdc97	644	136	165
Zfp40	Zfp40	12	12	31	Zfp40	Zfp40	0	0	0
Akap8l	Akap8l	1033	1161	1107	Akap8l	Akap8l	251	0	100
Pdcd2l	Pdcd2l	1064	1221	1114	Pdcd2l	Pdcd2l	937	162	440
Gtf2f1	Gtf2f1	2289	2629	2810	Gtf2f1	Gtf2f1	3147	197	9
Clpp	Clpp	2377	2792	2416	Clpp	Clpp	1409	189	463
Alkbh7	Alkbh7	611	748	685	Alkbh7	Alkbh7	512	47	127
Dennd1c	Dennd1c	623	751	619	Dennd1c	Dennd1c	367	0	0
Med6	Med6	371	365	386	Med6	Med6	313	213	187
Lcp2	Lcp2	2987	3604	3542	Lcp2	Lcp2	2287	243	676
Cse1l	Cse1l	3057	3692	3195	Cse1l	Cse1l	2556	182	617
Naa20	Naa20	2902	3441	2999	Naa20	Naa20	2412	335	490
Prkra	Prkra	762	907	677	Prkra	Prkra	878	123	71
Fkbp7	Fkbp7	38	49	60	Fkbp7	Fkbp7	0	0	87
Plekha3	Plekha3	508	568	427	Plekha3	Plekha3	84	94	197
Ykt6	Ykt6	2202	2411	2455	Ykt6	Ykt6	862	334	870
Baz1b	Baz1b	1835	2080	1926	Baz1b	Baz1b	752	306	2
Pex6	Pex6	1904	2507	2385	Pex6	Pex6	220	0	0
Mrpl2	Mrpl2	2428	2814	2496	Mrpl2	Mrpl2	2306	452	905
Mea1	Mea1	1893	2238	1890	Mea1	Mea1	1949	489	388
Kdelr1	Kdelr1	1240	1358	1482	Kdelr1	Kdelr1	722	6	67
Tmem143	Tmem143	253	276	279	Tmem143	Tmem143	0	0	9
Pdxk.ps	Pdxk-ps	9	0	7	Pdxk.ps	Pdxk-ps	0	0	0
Ggct	Ggct	81	83	102	Ggct	Ggct	114	26	121
Jag2	Jag2	764	950	814	Jag2	Jag2	4	240	96
Btbd6	Btbd6	623	478	580	Btbd6	Btbd6	268	0	437
Nudt14	Nudt14	1887	2380	1953	Nudt14	Nudt14	1341	398	423
Flii	Flii	5858	6849	6753	Flii	Flii	1657	421	499
Top3a	Top3a	789	1042	1049	Top3a	Top3a	0	0	0
Atg4d	Atg4d	813	935	818	Atg4d	Atg4d	0	927	1166
Qtrt1	Qtrt1	720	807	741	Qtrt1	Qtrt1	199	56	0
Hdgfl2	Hdgfl2	1800	2077	1938	Hdgfl2	Hdgfl2	811	505	510
Chaf1a	Chaf1a	912	1278	1141	Chaf1a	Chaf1a	630	346	549
Adprh	Adprh	2635	3249	2872	Adprh	Adprh	1474	56	124
Tmem39a	Tmem39a	540	601	566	Tmem39a	Tmem39a	0	0	4
Timmdc1	Timmdc1	157	163	131	Timmdc1	Timmdc1	30	48	0
Pla1a	Pla1a	829	1125	1017	Pla1a	Pla1a	987	10	0
Mcm2	Mcm2	2933	4261	3537	Mcm2	Mcm2	1807	184	1
Tpra1	Tpra1	3683	4238	4042	Tpra1	Tpra1	3213	464	0
Nab1	Nab1	729	958	678	Nab1	Nab1	239	150	346
Adgre5	Adgre5	10	13	29	Adgre5	Adgre5	0	0	0
Il17ra	Il17ra	969	1260	1046	Il17ra	Il17ra	796	128	5
Lamb1	Lamb1	10	5	25	Lamb1	Lamb1	0	0	0
Kcnn1	Kcnn1	59	105	96	Kcnn1	Kcnn1	0	0	0
Arrdc2	Arrdc2	265	371	383	Arrdc2	Arrdc2	104	0	6
Cd36	Cd36	519	541	473	Cd36	Cd36	0	0	0
Map2k7	Map2k7	754	1004	992	Map2k7	Map2k7	583	139	7
Timm44	Timm44	1582	1875	1759	Timm44	Timm44	2380	94	403
Ap2a2	Ap2a2	4502	5293	4904	Ap2a2	Ap2a2	3165	2233	1479
Pnkp	Pnkp	2206	2403	2496	Pnkp	Pnkp	1563	343	0
Med25	Med25	1492	1909	1753	Med25	Med25	839	171	78
Bcam	Bcam	10	2	4	Bcam	Bcam	0	0	0
Clptm1	Clptm1	6435	7733	7218	Clptm1	Clptm1	3031	292	358
Relb	Relb	697	747	915	Relb	Relb	495	91	243
Tomm40	Tomm40	2549	3480	2840	Tomm40	Tomm40	2860	403	1273
Apoe	Apoe	413466	514752	452857	Apoe	Apoe	280409	65484	70796
Hbp1	Hbp1	3325	3882	3772	Hbp1	Hbp1	1966	777	609
Prkar2b	Prkar2b	1081	1780	1428	Prkar2b	Prkar2b	2399	179	14
Cdkn1b	Cdkn1b	56	77	43	Cdkn1b	Cdkn1b	7	0	4
Klf4	Klf4	251	289	310	Klf4	Klf4	43	40	4
Ap1m1	Ap1m1	3562	4671	4077	Ap1m1	Ap1m1	1949	550	469
Rab8a	Rab8a	5214	6130	5702	Rab8a	Rab8a	3815	684	1280
Hmgn2	Hmgn2	1461	1928	1693	Hmgn2	Hmgn2	1683	715	763
Fam32a	Fam32a	3659	4197	3737	Fam32a	Fam32a	3466	1207	3027
Stard3nl	Stard3nl	466	547	503	Stard3nl	Stard3nl	275	174	850
Stk11	Stk11	969	1042	939	Stk11	Stk11	0	313	194
Efna2	Efna2	37	78	30	Efna2	Efna2	0	0	0
Atp5d	Atp5d	6933	8492	7566	Atp5d	Atp5d	5206	1374	2044
Ppp5c	Ppp5c	1410	1727	1515	Ppp5c	Ppp5c	1059	244	94
Cdk12	Cdk12	232	358	286	Cdk12	Cdk12	101	0	0
Lipe	Lipe	226	327	268	Lipe	Lipe	0	0	0
Pafah1b2	Pafah1b2	2298	2546	2601	Pafah1b2	Pafah1b2	3032	839	648
Tbc1d8	Tbc1d8	19	43	21	Tbc1d8	Tbc1d8	0	34	0
Cnot11	Cnot11	1583	1854	1674	Cnot11	Cnot11	511	17	172
Slc2a3	Slc2a3	24	19	24	Slc2a3	Slc2a3	0	15	7
Foxj2	Foxj2	1099	1430	1492	Foxj2	Foxj2	577	0	0
Sri	Sri	1716	2087	1836	Sri	Sri	1312	591	427
Dgcr2	Dgcr2	1092	1330	1157	Dgcr2	Dgcr2	816	0	10
Irf3	Irf3	616	812	613	Irf3	Irf3	629	0	166
Bcl2l12	Bcl2l12	22	38	37	Bcl2l12	Bcl2l12	76	0	17
Zfp959	Zfp959	52	83	111	Zfp959	Zfp959	0	0	0
Mpnd	Mpnd	5032	6391	5483	Mpnd	Mpnd	2431	312	937
Sh3gl1	Sh3gl1	2382	2844	2662	Sh3gl1	Sh3gl1	1072	0	195
Ebi3	Ebi3	31	29	44	Ebi3	Ebi3	65	0	0
Yju2	Yju2	231	330	266	Yju2	Yju2	346	0	0
Ranbp2	Ranbp2	2349	3102	3072	Ranbp2	Ranbp2	2075	139	183
Grk5	Grk5	50	86	40	Grk5	Grk5	724	0	0
Dvl3	Dvl3	1009	1205	1151	Dvl3	Dvl3	139	0	0
Abcf3	Abcf3	2497	3249	2780	Abcf3	Abcf3	1567	0	587
Eif2b5	Eif2b5	2857	3485	3368	Eif2b5	Eif2b5	1631	99	113
Cyth2	Cyth2	1535	1780	1668	Cyth2	Cyth2	1696	161	398
Sult2b1	Sult2b1	32	63	64	Sult2b1	Sult2b1	0	12	0
Dlgap1	Dlgap1	20	7	2	Dlgap1	Dlgap1	0	0	0
Hck	Hck	27	66	30	Hck	Hck	0	0	0
Mrpl4	Mrpl4	3066	3864	3497	Mrpl4	Mrpl4	1693	196	99
Keap1	Keap1	1002	1413	1369	Keap1	Keap1	371	527	60
Glg1	Glg1	5053	5558	5891	Glg1	Glg1	2495	706	8
Atp8b3	Atp8b3	187	202	220	Atp8b3	Atp8b3	0	0	0
Btbd2	Btbd2	802	1118	916	Btbd2	Btbd2	254	0	0
Csnk1g2	Csnk1g2	2102	2380	2282	Csnk1g2	Csnk1g2	155	113	158
Abhd17a	Abhd17a	3327	4195	3527	Abhd17a	Abhd17a	2656	1398	807
Mob3a	Mob3a	249	232	267	Mob3a	Mob3a	0	70	10
Cacnb3	Cacnb3	45	110	79	Cacnb3	Cacnb3	0	0	1
Ccdc65	Ccdc65	28	10	47	Ccdc65	Ccdc65	0	0	0
Fkbp11	Fkbp11	1559	1984	1522	Fkbp11	Fkbp11	1672	685	938
Ddx23	Ddx23	197	234	199	Ddx23	Ddx23	0	4	0
Pld3	Pld3	13191	14413	14791	Pld3	Pld3	6945	842	2422
Grik5	Grik5	17	14	11	Grik5	Grik5	0	1	0
Rabac1	Rabac1	3053	3675	3186	Rabac1	Rabac1	1253	570	825
Etv3	Etv3	1853	2217	2090	Etv3	Etv3	27	807	345
Prkcsh	Prkcsh	3311	3887	3672	Prkcsh	Prkcsh	1746	513	20
Elavl3	Elavl3	1	0	0	Elavl3	Elavl3	0	0	0
Rab3b	Rab3b	0	0	0	Rab3b	Rab3b	0	0	0
St8sia6	St8sia6	0	0	0	St8sia6	St8sia6	0	0	0
Fcgrt	Fcgrt	1784	2004	1928	Fcgrt	Fcgrt	1354	234	570
Nosip	Nosip	845	1146	939	Nosip	Nosip	524	76	132
Pih1d1	Pih1d1	429	461	405	Pih1d1	Pih1d1	260	106	69
Rps11	Rps11	4803	5494	4425	Rps11	Rps11	3298	2122	2596
Supt5	Supt5	5343	6519	6036	Supt5	Supt5	3341	703	713
Paf1	Paf1	1361	1671	1406	Paf1	Paf1	0	112	1
Timm50	Timm50	2570	3129	2897	Timm50	Timm50	2506	320	705
Med29	Med29	292	328	297	Med29	Med29	302	106	183
Bicd1	Bicd1	0	0	0	Bicd1	Bicd1	0	0	0
Ncstn	Ncstn	8066	9129	9295	Ncstn	Ncstn	5750	330	0
Pex19	Pex19	2888	3581	3215	Pex19	Pex19	3164	308	402
Crhr2	Crhr2	21	44	44	Crhr2	Crhr2	132	0	3
Cyp4f18	Cyp4f18	343	505	463	Cyp4f18	Cyp4f18	124	152	137
Impdh1	Impdh1	1408	1929	1628	Impdh1	Impdh1	1101	170	24
Dusp3	Dusp3	1811	2076	2206	Dusp3	Dusp3	399	372	666
Ess2	Ess2	1012	1218	950	Ess2	Ess2	1459	0	95
Slc25a1	Slc25a1	3779	4819	4085	Slc25a1	Slc25a1	1600	904	422
Dgcr6	Dgcr6	796	1016	891	Dgcr6	Dgcr6	845	242	409
Ddr1	Ddr1	14	18	34	Ddr1	Ddr1	0	0	0
Ier3	Ier3	1524	2540	2105	Ier3	Ier3	1874	411	400
Klc4	Klc4	3877	4863	4539	Klc4	Klc4	2904	841	822
Ercc1	Ercc1	346	402	388	Ercc1	Ercc1	313	0	0
As3mt	As3mt	0	0	0	As3mt	As3mt	0	0	0
Homer3	Homer3	488	636	555	Homer3	Homer3	201	6	75
Crtc1	Crtc1	547	809	786	Crtc1	Crtc1	245	69	76
Rnf215	Rnf215	146	244	146	Rnf215	Rnf215	0	0	0
Sec14l2	Sec14l2	896	1108	970	Sec14l2	Sec14l2	201	18	219
Aven	Aven	643	619	597	Aven	Aven	239	101	121
Cp	Cp	6	1	0	Cp	Cp	0	0	0
Crot	Crot	693	903	890	Crot	Crot	1037	0	231
Rps6ka1	Rps6ka1	6158	7902	7038	Rps6ka1	Rps6ka1	2787	761	815
Snrnp200	Snrnp200	12694	14545	14173	Snrnp200	Snrnp200	1387	316	812
Ciao1	Ciao1	2527	3497	3025	Ciao1	Ciao1	1285	312	368
Taf6l	Taf6l	1125	1284	1052	Taf6l	Taf6l	366	0	0
Insig2	Insig2	3623	4088	4345	Insig2	Insig2	2486	885	1850
Kpna6	Kpna6	2173	2225	2320	Kpna6	Kpna6	1254	262	357
Man1a	Man1a	1948	2361	2399	Man1a	Man1a	1119	109	197
Itpkc	Itpkc	306	333	465	Itpkc	Itpkc	0	0	0
Coq8b	Coq8b	691	872	675	Coq8b	Coq8b	0	51	41
Brd8	Brd8	1457	1606	1521	Brd8	Brd8	451	256	78
Kif20a	Kif20a	807	1350	1031	Kif20a	Kif20a	1321	243	204
Farsa	Farsa	3228	4640	3730	Farsa	Farsa	2266	331	634
Gcdh	Gcdh	1019	1063	1063	Gcdh	Gcdh	1433	0	145
Mast2	Mast2	1151	1365	1186	Mast2	Mast2	32	357	337
Dnase2a	Dnase2a	3651	4657	4670	Dnase2a	Dnase2a	3682	277	212
Rad23a	Rad23a	3225	3576	3491	Rad23a	Rad23a	1213	149	324
Calr	Calr	32277	38829	35622	Calr	Calr	23001	3165	6171
Syce2	Syce2	439	496	366	Syce2	Syce2	469	106	417
Nfat5	Nfat5	224	269	273	Nfat5	Nfat5	3	0	1
Nob1	Nob1	1494	1870	1791	Nob1	Nob1	918	114	26
Nqo1	Nqo1	144	146	102	Nqo1	Nqo1	234	0	0
Ppfia3	Ppfia3	40	47	35	Ppfia3	Ppfia3	0	0	0
Gys1	Gys1	3421	4304	4125	Gys1	Gys1	1977	1295	1148
Ruvbl2	Ruvbl2	2180	2853	2144	Ruvbl2	Ruvbl2	1317	316	398
Bax	Bax	3909	4897	4446	Bax	Bax	2840	595	892
Il7r	Il7r	15	9	6	Il7r	Il7r	0	0	0
Tfam	Tfam	497	567	525	Tfam	Tfam	1154	9	358
Zfp81	Zfp81	102	134	106	Zfp81	Zfp81	0	195	1
Mmd	Mmd	211	253	269	Mmd	Mmd	1034	185	100
Fam162a	Fam162a	468	695	576	Fam162a	Fam162a	616	286	168
Rpl8	Rpl8	11746	14835	12572	Rpl8	Rpl8	7339	9301	10033
Fancl	Fancl	168	191	142	Fancl	Fancl	506	38	0
Gstm5	Gstm5	803	826	779	Gstm5	Gstm5	393	372	389
Gstm3	Gstm3	22	32	30	Gstm3	Gstm3	21	0	1
Stat3	Stat3	5874	6695	6859	Stat3	Stat3	5601	662	222
Stat5a	Stat5a	836	985	906	Stat5a	Stat5a	528	190	0
Map3k11	Map3k11	2582	3536	2740	Map3k11	Map3k11	377	458	2
Akt2	Akt2	1809	2542	2150	Akt2	Akt2	977	907	842
Dnaja3	Dnaja3	3878	4519	4196	Dnaja3	Dnaja3	1604	449	816
Hmox2	Hmox2	1478	1834	1540	Hmox2	Hmox2	349	102	170
Cdip1	Cdip1	3459	3917	3685	Cdip1	Cdip1	1474	969	1085
Map3k20	Map3k20	2756	3496	3149	Map3k20	Map3k20	1925	591	485
Cwc15	Cwc15	1169	1319	1198	Cwc15	Cwc15	1262	290	448
Col5a3	Col5a3	0	0	0	Col5a3	Col5a3	0	0	1
Dnmt1	Dnmt1	8208	11106	9215	Dnmt1	Dnmt1	3121	283	726
Ppan	Ppan	1887	2408	1877	Ppan	Ppan	1016	170	320
Angptl2	Angptl2	9037	11003	10951	Angptl2	Angptl2	1983	554	1113
Cacna1e	Cacna1e	0	0	0	Cacna1e	Cacna1e	0	0	0
Cacna1b	Cacna1b	20	12	55	Cacna1b	Cacna1b	0	0	0
Trmt10a	Trmt10a	88	188	117	Trmt10a	Trmt10a	0	144	5
Etv1	Etv1	602	668	698	Etv1	Etv1	233	22	200
Kifc2	Kifc2	19	25	4	Kifc2	Kifc2	0	0	0
Psap	Psap	153593	172153	171630	Psap	Psap	52594	8386	16091
Ikbkg	Ikbkg	2593	2783	2664	Ikbkg	Ikbkg	1769	331	480
Wars2	Wars2	503	611	631	Wars2	Wars2	2	9	278
Phb2	Phb2	4078	5191	4339	Phb2	Phb2	4089	1390	1903
Ptpn6	Ptpn6	7805	9737	8762	Ptpn6	Ptpn6	6485	1413	2216
Eno2	Eno2	1176	1317	1318	Eno2	Eno2	0	0	17
Emg1	Emg1	1496	2006	1814	Emg1	Emg1	782	686	445
Lpcat3	Lpcat3	2686	2963	2837	Lpcat3	Lpcat3	1749	140	184
Atp6v1f	Atp6v1f	10390	11481	10527	Atp6v1f	Atp6v1f	7759	1234	2334
Clcn5	Clcn5	1515	1390	1734	Clcn5	Clcn5	254	223	56
Clcn3	Clcn3	1742	1850	1907	Clcn3	Clcn3	979	149	0
Pde1c	Pde1c	0	0	3	Pde1c	Pde1c	0	0	0
Utp20	Utp20	1320	1553	1586	Utp20	Utp20	0	369	0
Spic	Spic	0	0	0	Spic	Spic	0	0	0
Cul3	Cul3	189	259	257	Cul3	Cul3	1	218	51
Large1	Large1	1529	1552	1610	Large1	Large1	136	126	34
Ddx56	Ddx56	3839	4581	4130	Ddx56	Ddx56	2592	217	570
Tmed4	Tmed4	4277	5108	5051	Tmed4	Tmed4	3586	237	0
Col26a1	Col26a1	1	2	0	Col26a1	Col26a1	0	0	0
Bid	Bid	2036	2702	2431	Bid	Bid	3172	395	497
Ralb	Ralb	2564	3263	2888	Ralb	Ralb	3080	1838	1822
Ppp1cc	Ppp1cc	3637	4189	3841	Ppp1cc	Ppp1cc	2122	1237	2002
Dnajb11	Dnajb11	2653	3060	2868	Dnajb11	Dnajb11	2160	1061	456
Tbccd1	Tbccd1	638	657	726	Tbccd1	Tbccd1	0	331	3
Clec11a	Clec11a	95	85	57	Clec11a	Clec11a	0	0	0
Zfp324	Zfp324	166	282	238	Zfp324	Zfp324	0	0	0
Gab2	Gab2	3470	3557	3855	Gab2	Gab2	1577	80	0
Coro1c	Coro1c	11255	13618	12573	Coro1c	Coro1c	9336	1735	2106
Tax1bp1	Tax1bp1	9213	10421	10428	Tax1bp1	Tax1bp1	11644	348	2430
Ctse	Ctse	34	42	38	Ctse	Ctse	22	0	0
Mettl17	Mettl17	425	532	529	Mettl17	Mettl17	148	108	0
Arhgef40	Arhgef40	0	3	0	Arhgef40	Arhgef40	89	835	753
Pnpla6	Pnpla6	882	1240	1177	Pnpla6	Pnpla6	11	0	0
Mcoln1	Mcoln1	5038	5725	5756	Mcoln1	Mcoln1	3576	254	411
Arhgef18	Arhgef18	1499	1917	1778	Arhgef18	Arhgef18	725	0	0
Pkn2	Pkn2	764	1025	1087	Pkn2	Pkn2	485	78	221
Cd33	Cd33	4539	5196	5187	Cd33	Cd33	2757	151	843
Etfb	Etfb	208	259	248	Etfb	Etfb	140	48	40
Stxbp2	Stxbp2	13530	15546	14597	Stxbp2	Stxbp2	6760	1373	1515
Sgce	Sgce	510	544	537	Sgce	Sgce	311	0	0
Wwox	Wwox	776	921	837	Wwox	Wwox	0	19	0
Slbp	Slbp	759	921	848	Slbp	Slbp	712	139	144
Arid3b	Arid3b	117	122	191	Arid3b	Arid3b	0	0	0
Cnn2	Cnn2	2	7	6	Cnn2	Cnn2	0	0	0
Polr2e	Polr2e	2686	3166	2523	Polr2e	Polr2e	1689	259	454
Abca13	Abca13	0	2	0	Abca13	Abca13	0	0	53
Myo9b	Myo9b	7906	9151	8849	Myo9b	Myo9b	3177	220	417
Hdac9	Hdac9	1	1	0	Hdac9	Hdac9	0	0	0
Ly9	Ly9	1206	1210	1178	Ly9	Ly9	681	155	0
Cd244a	Cd244a	107	97	188	Cd244a	Cd244a	0	0	0
Adgre1	Adgre1	17323	20821	18829	Adgre1	Adgre1	17706	3579	1633
Mtfp1	Mtfp1	374	442	460	Mtfp1	Mtfp1	294	98	0
Rab23	Rab23	144	182	106	Rab23	Rab23	0	0	0
Rab11a	Rab11a	2392	2824	2841	Rab11a	Rab11a	1744	243	551
Eif2b2	Eif2b2	2110	2562	2372	Eif2b2	Eif2b2	1121	249	186
Dlst	Dlst	4177	5333	4708	Dlst	Dlst	1462	348	297
Pgf	Pgf	0	5	11	Pgf	Pgf	0	0	2
Ulk2	Ulk2	371	557	532	Ulk2	Ulk2	0	0	7
Ccl24	Ccl24	27	21	26	Ccl24	Ccl24	0	0	0
Dgkq	Dgkq	381	377	416	Dgkq	Dgkq	2	0	0
Grap	Grap	0	0	0	Grap	Grap	0	0	0
Chmp2b	Chmp2b	1275	1571	1425	Chmp2b	Chmp2b	1349	161	433
Plod3	Plod3	3610	4160	3773	Plod3	Plod3	934	1075	450
Ap1s1	Ap1s1	5903	7763	6360	Ap1s1	Ap1s1	5118	1639	1393
Srpk1	Srpk1	5084	6039	5832	Srpk1	Srpk1	3782	521	597
Pax3	Pax3	103	83	107	Pax3	Pax3	0	0	11
Lbr	Lbr	311	456	389	Lbr	Lbr	409	0	243
Prcc	Prcc	636	852	609	Prcc	Prcc	346	20	130
Rrnad1	Rrnad1	272	414	384	Rrnad1	Rrnad1	558	37	113
Hdgf	Hdgf	6266	7206	6357	Hdgf	Hdgf	2229	387	1273
Thop1	Thop1	2093	2902	2434	Thop1	Thop1	1947	163	74
Apba3	Apba3	1256	1555	1339	Apba3	Apba3	909	171	166
Pias4	Pias4	1696	2070	1797	Pias4	Pias4	794	210	332
Map2k1	Map2k1	2638	2886	2678	Map2k1	Map2k1	1464	505	435
Sgta	Sgta	3281	3967	3716	Sgta	Sgta	3831	221	675
Tmem242	Tmem242	895	1003	915	Tmem242	Tmem242	420	202	214
Dtx2	Dtx2	392	607	484	Dtx2	Dtx2	534	90	183
Rasa4	Rasa4	938	1264	1146	Rasa4	Rasa4	0	65	22
Hnrnpa2b1	Hnrnpa2b1	7288	9699	7886	Hnrnpa2b1	Hnrnpa2b1	5209	1052	2601
Ccdc130	Ccdc130	968	1015	1043	Ccdc130	Ccdc130	0	120	195
Mri1	Mri1	5888	7310	6488	Mri1	Mri1	3131	337	542
Prkacb	Prkacb	2025	2598	2533	Prkacb	Prkacb	1013	970	1029
Sgsh	Sgsh	397	483	488	Sgsh	Sgsh	44	62	0
Chd5	Chd5	5	1	6	Chd5	Chd5	0	0	10
Cstb	Cstb	14190	15913	13768	Cstb	Cstb	13001	2439	4387
Sh2b2	Sh2b2	2301	2985	2656	Sh2b2	Sh2b2	853	118	419
Pex5	Pex5	2047	2950	2536	Pex5	Pex5	1212	1031	2064
Jkamp	Jkamp	546	594	586	Jkamp	Jkamp	539	332	161
Cd44	Cd44	5524	5556	6173	Cd44	Cd44	3878	181	477
Slc1a2	Slc1a2	8	1	12	Slc1a2	Slc1a2	0	0	42
Eif2ak4	Eif2ak4	3696	4413	4030	Eif2ak4	Eif2ak4	2524	396	687
Wdr1	Wdr1	10230	11603	11214	Wdr1	Wdr1	4814	538	1510
Slc2a9	Slc2a9	385	371	396	Slc2a9	Slc2a9	838	0	166
Ndrg1	Ndrg1	10625	14212	12444	Ndrg1	Ndrg1	4209	242	527
X4930550C14Rik	4930550C14Rik	4	19	21	X4930550C14Rik	4930550C14Rik	0	0	0
Man2b1	Man2b1	16695	19484	18716	Man2b1	Man2b1	8006	1239	1261
Wdr83	Wdr83	740	774	762	Wdr83	Wdr83	873	127	45
Prdx2	Prdx2	6968	8573	6789	Prdx2	Prdx2	4618	1905	1408
Polr2a	Polr2a	4829	5468	5733	Polr2a	Polr2a	984	154	263
Senp3	Senp3	2396	2617	2371	Senp3	Senp3	317	394	9
Plekha8	Plekha8	1242	1423	1335	Plekha8	Plekha8	374	810	953
Spc25	Spc25	364	627	337	Spc25	Spc25	426	115	1012
Dnah2	Dnah2	0	0	0	Dnah2	Dnah2	0	0	1
Ufd1	Ufd1	618	858	848	Ufd1	Ufd1	1066	82	199
Zfp287	Zfp287	153	200	173	Zfp287	Zfp287	0	6	4
Prlr	Prlr	1	0	1	Prlr	Prlr	0	0	144
Letm1	Letm1	2282	2752	2335	Letm1	Letm1	761	10	270
Ubqln1	Ubqln1	6689	8068	7708	Ubqln1	Ubqln1	1592	734	2085
Fgfr4	Fgfr4	0	0	0	Fgfr4	Fgfr4	1	6	18
Txn2	Txn2	3366	4393	3729	Txn2	Txn2	3421	1540	1988
Slc1a3	Slc1a3	0	1	0	Slc1a3	Slc1a3	0	0	12
Crbn	Crbn	631	908	788	Crbn	Crbn	1087	0	147
Msh6	Msh6	3729	4466	3775	Msh6	Msh6	1080	484	71
Fbxo11	Fbxo11	115	184	174	Fbxo11	Fbxo11	0	17	129
Mlxipl	Mlxipl	0	0	0	Mlxipl	Mlxipl	0	0	0
Tbl2	Tbl2	826	932	844	Tbl2	Tbl2	296	1542	492
Bud23	Bud23	1257	1555	1333	Bud23	Bud23	1107	106	308
Mcm5	Mcm5	2762	3953	2832	Mcm5	Mcm5	858	604	574
Hmox1	Hmox1	19475	25008	21631	Hmox1	Hmox1	12284	2406	3618
Mprip	Mprip	902	1055	920	Mprip	Mprip	39	656	668
Cic	Cic	996	1162	1115	Cic	Cic	88	1326	677
Il27ra	Il27ra	2	5	1	Il27ra	Il27ra	0	0	0
Prkaca	Prkaca	3256	4059	3573	Prkaca	Prkaca	430	106	136
Asf1b	Asf1b	1252	1840	1529	Asf1b	Asf1b	1354	0	21
Ddx39	Ddx39	4324	6069	4739	Ddx39	Ddx39	3519	371	982
Dnajb1	Dnajb1	736	1155	977	Dnajb1	Dnajb1	727	138	225
Usp40	Usp40	972	872	1079	Usp40	Usp40	800	470	68
Kbtbd4	Kbtbd4	475	553	533	Kbtbd4	Kbtbd4	282	83	134
Celf1	Celf1	3264	3727	3933	Celf1	Celf1	1856	400	518
Ndufs3	Ndufs3	3666	4563	4056	Ndufs3	Ndufs3	2593	734	827
Por	Por	9901	12132	11503	Por	Por	7791	1635	153
Igf1r	Igf1r	1062	1011	1095	Igf1r	Igf1r	26	13	101
Insr	Insr	568	545	548	Insr	Insr	0	153	403
Trim28	Trim28	3520	4913	4006	Trim28	Trim28	1095	1275	756
Ube2m	Ube2m	2235	2601	2240	Ube2m	Ube2m	281	67	386
Adcy9	Adcy9	262	326	306	Adcy9	Adcy9	181	0	68
Mef2c	Mef2c	921	1336	1073	Mef2c	Mef2c	474	255	459
Ctr9	Ctr9	2301	2480	2435	Ctr9	Ctr9	2678	0	239
Eif4g2	Eif4g2	20760	24495	23199	Eif4g2	Eif4g2	16597	3157	4068
Pcyt1a	Pcyt1a	3766	4085	4395	Pcyt1a	Pcyt1a	857	57	344
Zfp592	Zfp592	733	879	1004	Zfp592	Zfp592	997	0	0
Psmd4	Psmd4	7905	9867	8934	Psmd4	Psmd4	6487	1351	2203
Tmod4	Tmod4	1	2	11	Tmod4	Tmod4	0	0	0
Snx6	Snx6	2371	2820	2321	Snx6	Snx6	3084	1079	1246
Mthfd2	Mthfd2	2839	3120	3375	Mthfd2	Mthfd2	4043	1161	1121
Kit	Kit	0	0	0	Kit	Kit	0	0	0
Tomm40l	Tomm40l	416	479	421	Tomm40l	Tomm40l	286	129	144
Apoa2	Apoa2	19	26	20	Apoa2	Apoa2	0	0	0
Pan2	Pan2	789	938	921	Pan2	Pan2	552	19	0
Cs	Cs	8646	10701	9546	Cs	Cs	5764	892	1695
Ampd3	Ampd3	2796	2759	2996	Ampd3	Ampd3	2078	462	345
Bcas2	Bcas2	3532	4503	3952	Bcas2	Bcas2	4878	713	892
Ctcf	Ctcf	604	780	657	Ctcf	Ctcf	627	98	432
Pard6a	Pard6a	340	501	365	Pard6a	Pard6a	185	17	7
Tfap4	Tfap4	21	32	43	Tfap4	Tfap4	0	42	0
Ranbp1	Ranbp1	766	942	815	Ranbp1	Ranbp1	1470	118	277
Rfx5	Rfx5	271	297	348	Rfx5	Rfx5	332	0	0
Psmb4	Psmb4	6815	7876	6897	Psmb4	Psmb4	4523	1705	2477
Mmp8	Mmp8	2	22	7	Mmp8	Mmp8	256	100	0
Slc30a4	Slc30a4	994	1008	1005	Slc30a4	Slc30a4	161	486	596
Sqor	Sqor	3352	3829	3721	Sqor	Sqor	2775	73	712
Bloc1s6	Bloc1s6	1855	1902	1837	Bloc1s6	Bloc1s6	1114	377	538
Metap1	Metap1	1275	1504	1462	Metap1	Metap1	2441	136	286
Gpr108	Gpr108	3827	4741	4607	Gpr108	Gpr108	2687	452	352
Tnfsf14	Tnfsf14	91	96	120	Tnfsf14	Tnfsf14	0	119	0
Rsl1d1	Rsl1d1	2365	3187	2984	Rsl1d1	Rsl1d1	4074	855	1118
Apc	Apc	515	406	657	Apc	Apc	122	29	0
Reep5	Reep5	2445	2790	2635	Reep5	Reep5	1358	593	513
Ergic3	Ergic3	8777	11097	9777	Ergic3	Ergic3	6250	1121	951
Uqcc1	Uqcc1	2921	3341	2965	Uqcc1	Uqcc1	1253	631	933
Ncoa2	Ncoa2	780	1159	961	Ncoa2	Ncoa2	886	12	0
Nr2c2	Nr2c2	406	389	352	Nr2c2	Nr2c2	0	500	634
Nr2c1	Nr2c1	348	579	443	Nr2c1	Nr2c1	198	0	171
Smpd4	Smpd4	693	906	758	Smpd4	Smpd4	0	33	1
Pex1	Pex1	839	921	844	Pex1	Pex1	439	157	0
Kctd20	Kctd20	2939	3705	3207	Kctd20	Kctd20	2098	1615	1995
Ctns	Ctns	2230	2447	2626	Ctns	Ctns	2049	359	0
Shpk	Shpk	231	249	305	Shpk	Shpk	0	0	0
Ephb3	Ephb3	2349	2509	2553	Ephb3	Ephb3	775	0	0
Tuft1	Tuft1	784	1001	930	Tuft1	Tuft1	425	0	1
Rcn1	Rcn1	527	595	588	Rcn1	Rcn1	368	385	499
Dnase1	Dnase1	26	26	16	Dnase1	Dnase1	106	0	0
Trap1	Trap1	6273	8072	6920	Trap1	Trap1	3321	668	925
Naa60	Naa60	721	858	845	Naa60	Naa60	720	71	0
X1700037C18Rik	1700037C18Rik	77	48	88	X1700037C18Rik	1700037C18Rik	82	35	0
Ankrd13d	Ankrd13d	292	449	425	Ankrd13d	Ankrd13d	0	0	261
Tpr	Tpr	2157	2609	2378	Tpr	Tpr	1844	722	179
Odr4	Odr4	705	887	814	Odr4	Odr4	2318	292	8
Prg4	Prg4	0	23	5	Prg4	Prg4	0	0	0
Dhx34	Dhx34	1375	1560	1682	Dhx34	Dhx34	778	155	0
Kptn	Kptn	466	600	529	Kptn	Kptn	222	91	0
Napa	Napa	10934	13316	11490	Napa	Napa	7964	761	1226
Sra1	Sra1	2134	2101	2240	Sra1	Sra1	2106	155	517
Atp5g1	Atp5g1	4108	5110	4139	Atp5g1	Atp5g1	3158	1959	2417
Snf8	Snf8	1500	1648	1526	Snf8	Snf8	666	367	300
Tbcb	Tbcb	1638	2071	1735	Tbcb	Tbcb	1398	426	427
Inpp5k	Inpp5k	1388	1569	1358	Inpp5k	Inpp5k	1284	122	0
Crkl	Crkl	1210	1119	1375	Crkl	Crkl	531	281	250
Clint1	Clint1	3691	4598	4289	Clint1	Clint1	1793	439	4
Prss16	Prss16	18	34	48	Prss16	Prss16	0	98	376
Cdkal1	Cdkal1	392	518	372	Cdkal1	Cdkal1	382	116	296
X5430419D17Rik	5430419D17Rik	0	0	0	X5430419D17Rik	5430419D17Rik	0	0	0
Htra1	Htra1	401	488	556	Htra1	Htra1	19	130	190
Zbtb17	Zbtb17	1000	1360	1354	Zbtb17	Zbtb17	760	152	229
Fblim1	Fblim1	7777	8787	8860	Fblim1	Fblim1	4152	510	262
Hspb7	Hspb7	427	533	632	Hspb7	Hspb7	0	100	0
Ccdc159	Ccdc159	160	202	161	Ccdc159	Ccdc159	260	122	40
Mob1b	Mob1b	98	156	114	Mob1b	Mob1b	130	5	42
Atp6v1b2	Atp6v1b2	51162	57104	54227	Atp6v1b2	Atp6v1b2	25165	11330	13644
Eps15l1	Eps15l1	1441	1743	1459	Eps15l1	Eps15l1	164	289	257
Tep1	Tep1	2396	2793	2642	Tep1	Tep1	1059	91	473
Ttc5	Ttc5	1478	1696	1316	Ttc5	Ttc5	1491	0	558
Osgep	Osgep	1207	1515	1409	Osgep	Osgep	948	59	249
Aamp	Aamp	7055	9147	7882	Aamp	Aamp	4605	422	295
Tmbim1	Tmbim1	4562	5368	5037	Tmbim1	Tmbim1	3105	1185	458
Arpc2	Arpc2	14924	17674	16547	Arpc2	Arpc2	12519	2142	3847
Kmt2b	Kmt2b	342	470	365	Kmt2b	Kmt2b	0	0	0
Zbtb32	Zbtb32	93	99	101	Zbtb32	Zbtb32	0	51	0
Tmem147	Tmem147	2287	2639	2456	Tmem147	Tmem147	1133	543	722
Rps9	Rps9	12259	14603	12690	Rps9	Rps9	12057	7701	8746
Tfpt	Tfpt	377	400	394	Tfpt	Tfpt	232	96	0
Susd2	Susd2	1	0	3	Susd2	Susd2	0	0	0
Ggt5	Ggt5	1	0	4	Ggt5	Ggt5	0	0	0
Cbfa2t3	Cbfa2t3	0	0	0	Cbfa2t3	Cbfa2t3	0	0	5
Fbln1	Fbln1	351	432	399	Fbln1	Fbln1	777	0	104
Pgrmc1	Pgrmc1	1365	1707	1770	Pgrmc1	Pgrmc1	777	72	369
Gcat	Gcat	139	148	118	Gcat	Gcat	73	24	22
Elovl1	Elovl1	4156	4955	4559	Elovl1	Elovl1	3154	315	379
Med8	Med8	1076	1248	1092	Med8	Med8	366	586	660
Hyi	Hyi	482	540	483	Hyi	Hyi	317	16	91
Cdc20	Cdc20	1616	2517	1859	Cdc20	Cdc20	909	261	1170
Adamts4	Adamts4	30	34	23	Adamts4	Adamts4	467	0	0
Nectin4	Nectin4	64	89	78	Nectin4	Nectin4	0	0	41
Pfdn2	Pfdn2	1013	1222	920	Pfdn2	Pfdn2	1181	241	105
Rnf114	Rnf114	4116	5067	4653	Rnf114	Rnf114	3423	676	816
C330007P06Rik	C330007P06Rik	1421	1622	1537	C330007P06Rik	C330007P06Rik	2604	279	742
Neurl1a	Neurl1a	101	100	50	Neurl1a	Neurl1a	8	0	0
Srm	Srm	3521	4573	3765	Srm	Srm	3614	5344	3650
Epha2	Epha2	5	0	15	Epha2	Epha2	0	0	0
Rbm14	Rbm14	1170	1443	1271	Rbm14	Rbm14	554	157	184
Actn3	Actn3	5	16	17	Actn3	Actn3	0	0	0
A530013C23Rik	A530013C23Rik	28	15	8	A530013C23Rik	A530013C23Rik	0	0	0
Zdhhc24	Zdhhc24	821	963	936	Zdhhc24	Zdhhc24	1095	16	14
Bbs1	Bbs1	514	667	540	Bbs1	Bbs1	0	8	0
Ndor1	Ndor1	389	432	422	Ndor1	Ndor1	153	17	54
Nsmf	Nsmf	111	177	133	Nsmf	Nsmf	0	0	3
Pdk1	Pdk1	2902	4057	3274	Pdk1	Pdk1	1635	2217	1281
Ptbp1	Ptbp1	4525	6363	5448	Ptbp1	Ptbp1	2607	314	1178
Mvd	Mvd	1374	1872	1335	Mvd	Mvd	2849	740	855
Cyba	Cyba	45692	53821	51300	Cyba	Cyba	33890	5952	9068
Tmem110	Tmem110	353	557	504	Tmem110	Tmem110	0	66	219
Sfmbt1	Sfmbt1	726	687	766	Sfmbt1	Sfmbt1	58	218	387
Rundc3a	Rundc3a	10	39	18	Rundc3a	Rundc3a	131	0	311
Slc4a3	Slc4a3	36	26	3	Slc4a3	Slc4a3	0	0	0
Cdt1	Cdt1	2080	2857	2367	Cdt1	Cdt1	569	247	474
Aprt	Aprt	8898	10576	9041	Aprt	Aprt	5318	1376	1291
Gtf2h1	Gtf2h1	1653	2094	1948	Gtf2h1	Gtf2h1	1798	926	1035
Hfe	Hfe	1216	1507	1358	Hfe	Hfe	519	231	105
Slc5a6	Slc5a6	365	526	440	Slc5a6	Slc5a6	0	253	0
Qrich1	Qrich1	3154	3457	3532	Qrich1	Qrich1	3443	253	464
Usp19	Usp19	8283	10403	9810	Usp19	Usp19	3747	863	917
Pola1	Pola1	453	565	513	Pola1	Pola1	488	8	365
Cdc42	Cdc42	11030	13489	12555	Cdc42	Cdc42	10550	894	2340
Pknox1	Pknox1	1042	1066	1110	Pknox1	Pknox1	515	1072	718
Gmnn	Gmnn	247	326	210	Gmnn	Gmnn	434	124	130
Acot13	Acot13	787	976	812	Acot13	Acot13	517	228	191
Zfp184	Zfp184	48	23	17	Zfp184	Zfp184	0	0	24
Cdk4	Cdk4	10149	12844	10802	Cdk4	Cdk4	8477	1552	3522
B4galnt1	B4galnt1	4754	5806	5456	B4galnt1	B4galnt1	1646	391	0
Mettl1	Mettl1	301	366	353	Mettl1	Mettl1	263	67	275
Tspan31	Tspan31	3519	3970	3617	Tspan31	Tspan31	2611	176	471
Kif5b	Kif5b	765	1197	1078	Kif5b	Kif5b	995	120	180
Saal1	Saal1	601	661	622	Saal1	Saal1	419	26	6
Tph2	Tph2	21	23	24	Tph2	Tph2	0	18	151
Cnp	Cnp	965	1345	1127	Cnp	Cnp	1	0	193
Ttc25	Ttc25	41	46	25	Ttc25	Ttc25	18	142	118
Sulf2	Sulf2	6820	8706	7593	Sulf2	Sulf2	3732	467	380
Sod2	Sod2	1451	1805	1438	Sod2	Sod2	2459	539	1005
Tmco6	Tmco6	282	422	277	Tmco6	Tmco6	238	0	0
Stambp	Stambp	932	1091	1091	Stambp	Stambp	381	84	53
Ezh1	Ezh1	1900	2238	2265	Ezh1	Ezh1	1207	222	725
Hap1	Hap1	166	331	242	Hap1	Hap1	135	178	0
Ctnnb1	Ctnnb1	26633	31921	31843	Ctnnb1	Ctnnb1	16088	2319	3315
Eif1b	Eif1b	747	951	835	Eif1b	Eif1b	252	591	559
Psmd2	Psmd2	21878	25588	23921	Psmd2	Psmd2	19219	2208	3644
Syngr3	Syngr3	59	70	36	Syngr3	Syngr3	0	0	0
Vars	Vars	13033	17429	15321	Vars	Vars	5159	1310	681
Hspa1l	Hspa1l	93	89	87	Hspa1l	Hspa1l	0	14	1
Msh5	Msh5	52	22	37	Msh5	Msh5	23	0	29
Abhd16a	Abhd16a	2434	3231	2671	Abhd16a	Abhd16a	632	771	96
Neu1	Neu1	13062	16166	14429	Neu1	Neu1	6952	971	1992
Clic1	Clic1	11846	14310	12778	Clic1	Clic1	6884	859	2228
Lsm2	Lsm2	640	1006	844	Lsm2	Lsm2	871	506	427
Pole	Pole	576	777	599	Pole	Pole	0	0	0
Stx1a	Stx1a	74	182	106	Stx1a	Stx1a	0	0	0
Zfp775	Zfp775	310	267	287	Zfp775	Zfp775	0	0	0
Mrpl49	Mrpl49	936	1076	858	Mrpl49	Mrpl49	696	238	118
Dennd2c	Dennd2c	594	694	700	Dennd2c	Dennd2c	0	137	0
Mark3	Mark3	1873	2242	1916	Mark3	Mark3	51	78	393
Gatad1	Gatad1	286	394	276	Gatad1	Gatad1	209	415	255
M6pr	M6pr	9108	10828	9901	M6pr	M6pr	7509	698	2063
Lrrc8a	Lrrc8a	94	112	114	Lrrc8a	Lrrc8a	7	0	6
Ppp2r1a	Ppp2r1a	14893	17086	15330	Ppp2r1a	Ppp2r1a	5770	1309	1358
Fance	Fance	570	684	612	Fance	Fance	598	143	2
Tinf2	Tinf2	622	750	742	Tinf2	Tinf2	515	19	29
Hapln4	Hapln4	889	954	961	Hapln4	Hapln4	0	33	622
Dus3l	Dus3l	1039	1297	998	Dus3l	Dus3l	630	0	246
Gtpbp3	Gtpbp3	543	721	596	Gtpbp3	Gtpbp3	0	0	0
Tgfbr1	Tgfbr1	901	1110	1140	Tgfbr1	Tgfbr1	0	18	263
Homer1	Homer1	155	259	167	Homer1	Homer1	461	1	25
Rad51c	Rad51c	50	92	88	Rad51c	Rad51c	0	0	0
Arpp19	Arpp19	1140	1283	1386	Arpp19	Arpp19	1079	250	501
Bcl2l1	Bcl2l1	3718	4066	4006	Bcl2l1	Bcl2l1	1340	298	645
Khsrp	Khsrp	4205	5522	4935	Khsrp	Khsrp	1056	34	398
Ccdc124	Ccdc124	1610	2067	1726	Ccdc124	Ccdc124	1009	238	512
Cct4	Cct4	4764	5547	5218	Cct4	Cct4	5951	5292	4338
X0610009B22Rik	0610009B22Rik	514	644	526	X0610009B22Rik	0610009B22Rik	645	135	203
Cpt1c	Cpt1c	24	34	19	Cpt1c	Cpt1c	81	26	0
Zfp655	Zfp655	2784	3095	3214	Zfp655	Zfp655	1388	949	634
Rhoa	Rhoa	5726	6485	5987	Rhoa	Rhoa	3191	341	787
Zmiz1	Zmiz1	5428	6213	6795	Zmiz1	Zmiz1	1725	27	36
Ankrd26	Ankrd26	186	190	171	Ankrd26	Ankrd26	256	132	33
Aldh16a1	Aldh16a1	2321	2736	2296	Aldh16a1	Aldh16a1	1418	185	0
Hnrnpa0	Hnrnpa0	87	118	123	Hnrnpa0	Hnrnpa0	155	88	79
Prrg2	Prrg2	197	261	234	Prrg2	Prrg2	0	0	0
Hnrnph1	Hnrnph1	1020	1202	1031	Hnrnph1	Hnrnph1	828	337	205
Ift43	Ift43	479	553	446	Ift43	Ift43	97	171	64
Id3	Id3	44	60	44	Id3	Id3	0	0	0
Arid1a	Arid1a	1391	1536	1449	Arid1a	Arid1a	464	4	495
Ctsd	Ctsd	146422	164738	161347	Ctsd	Ctsd	110981	17419	24110
Rplp1	Rplp1	6185	6516	5750	Rplp1	Rplp1	4646	6406	6556
Abhd8	Abhd8	967	1116	1173	Abhd8	Abhd8	464	141	49
Ift22	Ift22	1488	1916	1712	Ift22	Ift22	1286	304	168
Mid1ip1	Mid1ip1	1505	1764	1833	Mid1ip1	Mid1ip1	1265	420	187
Ap2s1	Ap2s1	3038	3562	3212	Ap2s1	Ap2s1	2498	400	1054
Fgfrl1	Fgfrl1	44	70	43	Fgfrl1	Fgfrl1	0	0	0
X4930432K21Rik	4930432K21Rik	339	357	336	X4930432K21Rik	4930432K21Rik	329	0	0
Emc10	Emc10	2057	2589	2345	Emc10	Emc10	933	165	513
Clstn3	Clstn3	20	29	41	Clstn3	Clstn3	79	0	2
Fbxw9	Fbxw9	797	856	751	Fbxw9	Fbxw9	174	0	270
Fnbp4	Fnbp4	694	925	856	Fnbp4	Fnbp4	526	0	0
Cers4	Cers4	2	1	1	Cers4	Cers4	0	0	0
Scrn3	Scrn3	648	778	764	Scrn3	Scrn3	447	12	1
Phax	Phax	826	1060	920	Phax	Phax	713	221	329
Tle1	Tle1	428	598	571	Tle1	Tle1	0	3	121
Relt	Relt	346	389	353	Relt	Relt	0	495	0
Snrpb2	Snrpb2	579	707	451	Snrpb2	Snrpb2	1213	50	467
Ubc	Ubc	10455	11805	11577	Ubc	Ubc	6778	962	1681
Prpf31	Prpf31	2484	3348	2728	Prpf31	Prpf31	1260	22	476
Sertad1	Sertad1	384	471	394	Sertad1	Sertad1	144	65	209
Carhsp1	Carhsp1	782	763	758	Carhsp1	Carhsp1	705	12	598
Elk3	Elk3	406	471	414	Elk3	Elk3	52	108	592
Herpud2	Herpud2	850	872	989	Herpud2	Herpud2	580	157	223
Rdh13	Rdh13	886	843	792	Rdh13	Rdh13	196	0	5
Nutf2	Nutf2	1144	1645	1478	Nutf2	Nutf2	1336	308	915
Arpc5	Arpc5	8017	9837	9345	Arpc5	Arpc5	12622	2021	2765
Elavl2	Elavl2	4	4	0	Elavl2	Elavl2	0	0	0
Pou2f2	Pou2f2	41	36	47	Pou2f2	Pou2f2	105	0	59
Mgst1	Mgst1	3378	4472	3650	Mgst1	Mgst1	5751	533	719
Nfib	Nfib	0	0	1	Nfib	Nfib	0	0	3
Ubqln4	Ubqln4	3189	3403	3095	Ubqln4	Ubqln4	834	383	101
Rps18	Rps18	24100	26692	24174	Rps18	Rps18	19931	21006	21146
Rpl10	Rpl10	18905	22650	20061	Rpl10	Rpl10	12236	6908	8072
Rps15a	Rps15a	4203	4441	4208	Rps15a	Rps15a	3934	3340	4303
Ncaph2	Ncaph2	4736	6168	4982	Ncaph2	Ncaph2	861	970	863
Hipk1	Hipk1	2350	2725	2881	Hipk1	Hipk1	1223	875	514
Gprc5b	Gprc5b	385	416	443	Gprc5b	Gprc5b	141	0	11
Man1a2	Man1a2	1614	1928	1780	Man1a2	Man1a2	1501	220	254
Acyp1	Acyp1	165	168	134	Acyp1	Acyp1	292	5	82
Hdac5	Hdac5	4016	5135	4438	Hdac5	Hdac5	977	252	612
Rala	Rala	491	545	543	Rala	Rala	405	513	469
Vdac3	Vdac3	4547	5206	4955	Vdac3	Vdac3	3299	440	685
Vps72	Vps72	2540	2788	2705	Vps72	Vps72	1464	216	444
Gabpa	Gabpa	572	740	725	Gabpa	Gabpa	785	144	0
Dynll1	Dynll1	3358	3773	3356	Dynll1	Dynll1	2912	889	986
Pdcl	Pdcl	1054	1407	1272	Pdcl	Pdcl	581	298	0
Tmem184b	Tmem184b	3856	4697	4321	Tmem184b	Tmem184b	3458	418	337
Nf2	Nf2	2346	3113	2711	Nf2	Nf2	431	184	256
Zmat5	Zmat5	214	261	200	Zmat5	Zmat5	245	52	53
Ewsr1	Ewsr1	7798	9687	8693	Ewsr1	Ewsr1	5424	726	1927
Ap1b1	Ap1b1	6462	8018	7329	Ap1b1	Ap1b1	3264	1049	1148
Gnat2	Gnat2	54	47	74	Gnat2	Gnat2	0	0	0
Bcl2l13	Bcl2l13	1243	1615	1466	Bcl2l13	Bcl2l13	458	1006	638
Dqx1	Dqx1	3	1	1	Dqx1	Dqx1	0	16	12
Ccl8	Ccl8	0	0	0	Ccl8	Ccl8	0	0	0
Lnpk	Lnpk	216	394	330	Lnpk	Lnpk	606	102	0
Pttg1ip	Pttg1ip	2284	2671	2332	Pttg1ip	Pttg1ip	2072	596	174
Trpm2	Trpm2	39	77	48	Trpm2	Trpm2	24	36	39
Ube2g2	Ube2g2	1318	1652	1397	Ube2g2	Ube2g2	432	414	857
Met	Met	1	1	0	Met	Met	0	0	0
Syn2	Syn2	3	2	24	Syn2	Syn2	0	75	0
Elk1	Elk1	630	901	754	Elk1	Elk1	441	62	8
Nav1	Nav1	1432	1616	1627	Nav1	Nav1	20	31	186
Tnpo1	Tnpo1	3394	4467	4238	Tnpo1	Tnpo1	1904	223	183
Rnmt	Rnmt	1349	1823	1588	Rnmt	Rnmt	2485	511	511
Srp14	Srp14	4679	5149	4992	Srp14	Srp14	3600	834	1146
Cdk9	Cdk9	5942	6832	6934	Cdk9	Cdk9	2889	468	464
Tor2a	Tor2a	1757	2061	1906	Tor2a	Tor2a	491	265	473
Fpgs	Fpgs	564	696	525	Fpgs	Fpgs	551	0	0
Mrtfb	Mrtfb	720	936	882	Mrtfb	Mrtfb	2258	11	206
Cbx5	Cbx5	975	1322	1171	Cbx5	Cbx5	918	4440	1353
Apobec3	Apobec3	817	922	781	Apobec3	Apobec3	548	120	198
Sardh	Sardh	512	636	556	Sardh	Sardh	0	59	0
Vav2	Vav2	1090	1138	1063	Vav2	Vav2	467	176	199
Ppp2cb	Ppp2cb	137	118	95	Ppp2cb	Ppp2cb	99	147	88
Dmap1	Dmap1	897	1073	983	Dmap1	Dmap1	490	76	453
Mcu	Mcu	790	906	1007	Mcu	Mcu	744	108	126
Oit3	Oit3	1360	1506	1315	Oit3	Oit3	863	6	275
Bcr	Bcr	130	142	122	Bcr	Bcr	1	0	0
Fxyd5	Fxyd5	20549	24997	23514	Fxyd5	Fxyd5	16645	2337	5496
Tfcp2	Tfcp2	548	480	592	Tfcp2	Tfcp2	0	252	2
Ubp1	Ubp1	593	628	653	Ubp1	Ubp1	180	43	330
Nuak2	Nuak2	989	1378	1136	Nuak2	Nuak2	770	162	375
Ick	Ick	110	162	103	Ick	Ick	345	0	0
Sdhb	Sdhb	7005	8229	6922	Sdhb	Sdhb	4491	1073	1159
Snap47	Snap47	2964	3402	2941	Snap47	Snap47	1024	383	97
Kdsr	Kdsr	842	835	865	Kdsr	Kdsr	723	0	144
Vps4b	Vps4b	2707	3090	3182	Vps4b	Vps4b	1642	415	1517
Rps25	Rps25	7484	7870	7310	Rps25	Rps25	5845	5088	5528
Taz	Taz	1422	1368	1370	Taz	Taz	1528	87	226
Kif19a	Kif19a	216	290	293	Kif19a	Kif19a	73	16	0
Aldh3a2	Aldh3a2	1005	1207	1107	Aldh3a2	Aldh3a2	577	3	0
Tmem115	Tmem115	1446	1847	1759	Tmem115	Tmem115	935	382	4
Hyal2	Hyal2	2372	2867	2386	Hyal2	Hyal2	1145	0	211
Ifrd2	Ifrd2	829	1017	886	Ifrd2	Ifrd2	114	272	370
Hyal1	Hyal1	3165	3393	3539	Hyal1	Hyal1	1892	77	47
Tusc2	Tusc2	1160	1457	1309	Tusc2	Tusc2	782	181	592
Nprl2	Nprl2	815	1111	882	Nprl2	Nprl2	447	0	175
Rassf1	Rassf1	276	318	273	Rassf1	Rassf1	535	11	76
Slc3a2	Slc3a2	10199	11405	11393	Slc3a2	Slc3a2	10280	698	1628
Nxf1	Nxf1	1639	2125	2057	Nxf1	Nxf1	1207	190	0
Stx5a	Stx5a	2123	2438	2530	Stx5a	Stx5a	1313	507	331
Tnfrsf13b	Tnfrsf13b	348	491	512	Tnfrsf13b	Tnfrsf13b	339	456	97
Spire2	Spire2	420	430	402	Spire2	Spire2	0	101	9
X2610507B11Rik	2610507B11Rik	7210	7923	7492	X2610507B11Rik	2610507B11Rik	4463	285	881
AI597479	AI597479	575	620	624	AI597479	AI597479	32	5	312
Tmem86a	Tmem86a	2107	2405	2460	Tmem86a	Tmem86a	1343	155	156
Tex14	Tex14	67	97	77	Tex14	Tex14	166	3	0
Ifi35	Ifi35	363	563	434	Ifi35	Ifi35	643	90	104
Rdm1	Rdm1	190	257	210	Rdm1	Rdm1	0	0	112
Nedd8	Nedd8	2171	2465	2199	Nedd8	Nedd8	2485	501	647
Gosr1	Gosr1	1563	1608	1672	Gosr1	Gosr1	643	476	5
Mrpl52	Mrpl52	1009	1230	1040	Mrpl52	Mrpl52	1387	540	801
Kansl3	Kansl3	1021	1314	1252	Kansl3	Kansl3	524	273	754
Eya4	Eya4	712	784	739	Eya4	Eya4	0	71	0
Faf1	Faf1	3279	3850	3505	Faf1	Faf1	1040	97	80
Tsacc	Tsacc	10	18	27	Tsacc	Tsacc	30	0	26
Mettl16	Mettl16	793	818	840	Mettl16	Mettl16	716	2	0
Pigyl	Pigyl	250	280	269	Pigyl	Pigyl	317	17	175
Rbm25	Rbm25	499	783	586	Rbm25	Rbm25	594	391	224
Psen2	Psen2	2796	3139	2849	Psen2	Psen2	1721	137	405
Plcd1	Plcd1	58	58	60	Plcd1	Plcd1	0	0	0
Fads1	Fads1	10380	13309	12195	Fads1	Fads1	7143	2456	2041
Lmbr1	Lmbr1	99	97	131	Lmbr1	Lmbr1	0	0	0
Tnfrsf22	Tnfrsf22	1097	1292	1094	Tnfrsf22	Tnfrsf22	590	386	629
Cars	Cars	4443	5337	5593	Cars	Cars	3145	619	831
Phlda2	Phlda2	13	18	13	Phlda2	Phlda2	108	0	0
Kdelr3	Kdelr3	806	965	743	Kdelr3	Kdelr3	581	147	0
Apip	Apip	638	743	736	Apip	Apip	633	169	108
Pdhx	Pdhx	2028	2382	2110	Pdhx	Pdhx	2813	158	569
Vac14	Vac14	6171	7340	6749	Vac14	Vac14	3496	325	495
Mcoln2	Mcoln2	582	780	786	Mcoln2	Mcoln2	1165	13	723
Akt1s1	Akt1s1	702	856	918	Akt1s1	Akt1s1	359	168	244
Tbrg1	Tbrg1	2965	3477	2984	Tbrg1	Tbrg1	1524	813	1015
Adssl1	Adssl1	5531	7697	6599	Adssl1	Adssl1	3353	1218	637
Brf1	Brf1	1294	1605	1418	Brf1	Brf1	1083	433	319
Odc1	Odc1	2160	2676	2341	Odc1	Odc1	1099	9465	7649
Thg1l	Thg1l	79	83	79	Thg1l	Thg1l	1	0	2
Pabpc4	Pabpc4	612	766	590	Pabpc4	Pabpc4	535	2619	2942
Exoc3l2	Exoc3l2	13	14	20	Exoc3l2	Exoc3l2	0	0	0
Zfp296	Zfp296	59	121	64	Zfp296	Zfp296	0	0	227
Sugp1	Sugp1	1854	2092	2004	Sugp1	Sugp1	1777	266	566
Dhdh	Dhdh	216	227	263	Dhdh	Dhdh	471	11	17
Zfp790	Zfp790	388	399	409	Zfp790	Zfp790	551	117	0
Fuz	Fuz	129	154	133	Fuz	Fuz	149	0	0
Sptbn4	Sptbn4	5	9	2	Sptbn4	Sptbn4	0	0	38
Pgam1	Pgam1	20005	24699	22429	Pgam1	Pgam1	11830	2434	3408
Evi5	Evi5	611	700	638	Evi5	Evi5	0	7	0
Evi5l	Evi5l	500	660	482	Evi5l	Evi5l	17	0	155
Snapc2	Snapc2	841	1246	1117	Snapc2	Snapc2	163	54	249
Git1	Git1	597	685	642	Git1	Git1	1019	46	102
Gltp	Gltp	5693	6964	6385	Gltp	Gltp	4030	777	1884
Bnip2	Bnip2	1449	1628	1729	Bnip2	Bnip2	1068	277	375
Ccnt1	Ccnt1	1587	1788	1766	Ccnt1	Ccnt1	940	1119	670
Brms1l	Brms1l	334	388	306	Brms1l	Brms1l	0	30	14
Med15	Med15	3405	4090	3978	Med15	Med15	393	91	340
Dhdds	Dhdds	1877	2487	2337	Dhdds	Dhdds	3011	136	489
Crybg2	Crybg2	100	100	110	Crybg2	Crybg2	0	0	0
Ubxn11	Ubxn11	90	143	114	Ubxn11	Ubxn11	0	92	0
Tjap1	Tjap1	743	1013	897	Tjap1	Tjap1	274	0	76
Rpl15	Rpl15	7113	9055	7515	Rpl15	Rpl15	5264	3437	3076
Tmem167	Tmem167	1486	1722	1584	Tmem167	Tmem167	979	940	1556
Mplkip	Mplkip	262	362	296	Mplkip	Mplkip	116	263	0
Kif11	Kif11	909	1289	986	Kif11	Kif11	445	0	532
Rpa3	Rpa3	224	293	218	Rpa3	Rpa3	235	0	38
Mlkl	Mlkl	1278	1478	1355	Mlkl	Mlkl	749	118	20
Tnpo3	Tnpo3	2997	3664	3515	Tnpo3	Tnpo3	1917	441	392
Ttll5	Ttll5	339	412	374	Ttll5	Ttll5	89	0	0
Zfp715	Zfp715	808	843	844	Zfp715	Zfp715	0	96	366
Retn	Retn	0	0	0	Retn	Retn	22	32	47
Cdh23	Cdh23	28	26	23	Cdh23	Cdh23	0	0	22
Rps5	Rps5	12454	14649	12598	Rps5	Rps5	7904	5283	5435
Adgrl1	Adgrl1	132	150	95	Adgrl1	Adgrl1	0	95	39
Amotl1	Amotl1	1372	1375	1489	Amotl1	Amotl1	496	2711	3012
X2200002J24Rik	2200002J24Rik	145	177	173	X2200002J24Rik	2200002J24Rik	154	25	0
Etv5	Etv5	1603	2014	1921	Etv5	Etv5	511	390	28
Gfod2	Gfod2	138	82	104	Gfod2	Gfod2	8	14	82
Enkd1	Enkd1	141	289	170	Enkd1	Enkd1	390	19	130
Atp6v0d1	Atp6v0d1	17882	21008	18583	Atp6v0d1	Atp6v0d1	7231	1218	1415
Ptprs	Ptprs	10852	12282	11283	Ptprs	Ptprs	1020	442	622
Slc41a1	Slc41a1	888	972	1068	Slc41a1	Slc41a1	1076	257	0
Igf2bp1	Igf2bp1	0	0	0	Igf2bp1	Igf2bp1	0	0	0
B4galnt2	B4galnt2	44	55	39	B4galnt2	B4galnt2	0	0	12
Nelfb	Nelfb	3017	3637	3162	Nelfb	Nelfb	1711	3	221
Card14	Card14	4975	5700	5515	Card14	Card14	4097	253	95
Tmem175	Tmem175	1340	1409	1453	Tmem175	Tmem175	659	0	418
Tango2	Tango2	1774	2172	1803	Tango2	Tango2	2162	405	187
Ndufs2	Ndufs2	9371	11474	10196	Ndufs2	Ndufs2	8226	1520	1732
Atraid	Atraid	1930	2131	2058	Atraid	Atraid	899	214	197
Cad	Cad	2586	3825	3356	Cad	Cad	2129	803	136
Sh3bp5l	Sh3bp5l	1090	1007	1141	Sh3bp5l	Sh3bp5l	1175	56	242
Atad1	Atad1	1055	1169	1351	Atad1	Atad1	645	0	487
Pten	Pten	1460	1894	1785	Pten	Pten	1202	288	1022
Pea15a	Pea15a	5749	6152	6175	Pea15a	Pea15a	3396	985	877
Timm23	Timm23	2292	2425	2384	Timm23	Timm23	2400	866	1142
Tnfaip8l2	Tnfaip8l2	6528	7681	6641	Tnfaip8l2	Tnfaip8l2	3869	1571	2091
Trnt1	Trnt1	696	985	828	Trnt1	Trnt1	677	217	879
Ehmt2	Ehmt2	4882	6715	5552	Ehmt2	Ehmt2	1441	1719	1265
Elof1	Elof1	772	1069	794	Elof1	Elof1	307	379	271
Med16	Med16	1198	1616	1465	Med16	Med16	6	315	1
St3gal1	St3gal1	280	363	336	St3gal1	St3gal1	0	0	0
Tmem259	Tmem259	448	516	481	Tmem259	Tmem259	0	124	125
Rnf170	Rnf170	121	188	139	Rnf170	Rnf170	166	41	368
Myl2	Myl2	8	13	1	Myl2	Myl2	0	0	0
Dedd	Dedd	45	63	46	Dedd	Dedd	14	9	0
Mcemp1	Mcemp1	45	36	34	Mcemp1	Mcemp1	0	0	0
Nit1	Nit1	1518	1687	1624	Nit1	Nit1	760	152	448
Prdm15	Prdm15	338	365	357	Prdm15	Prdm15	0	0	0
Rnf168	Rnf168	280	442	330	Rnf168	Rnf168	537	39	0
Tctex1d2	Tctex1d2	226	345	246	Tctex1d2	Tctex1d2	680	25	82
Chp1	Chp1	2441	2999	2755	Chp1	Chp1	751	760	268
Trpv4	Trpv4	0	14	2	Trpv4	Trpv4	0	0	360
Tvp23b	Tvp23b	646	800	736	Tvp23b	Tvp23b	1085	277	374
Dnajc7	Dnajc7	1428	1700	1641	Dnajc7	Dnajc7	1187	486	340
Zfp385c	Zfp385c	40	7	30	Zfp385c	Zfp385c	0	0	0
Cacybp	Cacybp	1978	2597	2429	Cacybp	Cacybp	3168	1454	1416
Cluap1	Cluap1	89	114	93	Cluap1	Cluap1	0	0	0
Zswim7	Zswim7	200	165	175	Zswim7	Zswim7	90	41	170
Pigl	Pigl	134	131	113	Pigl	Pigl	271	1	1
Ndufa2	Ndufa2	2524	2757	2413	Ndufa2	Ndufa2	2190	828	1203
Pam16	Pam16	367	436	394	Pam16	Pam16	599	174	260
Cox6c	Cox6c	5691	6423	5495	Cox6c	Cox6c	7221	1371	2504
Bicc1	Bicc1	2	1	0	Bicc1	Bicc1	0	0	0
Ube2z	Ube2z	2503	2916	2712	Ube2z	Ube2z	1080	627	501
Tmem87b	Tmem87b	1893	2014	2143	Tmem87b	Tmem87b	1278	310	350
Anapc1	Anapc1	13220	15466	15365	Anapc1	Anapc1	5683	1522	2938
Mertk	Mertk	1616	1708	1634	Mertk	Mertk	2348	19	0
Tsg101	Tsg101	1633	1888	1706	Tsg101	Tsg101	999	606	190
Hps5	Hps5	994	1174	1214	Hps5	Hps5	772	30	0
Map3k4	Map3k4	1426	1767	1675	Map3k4	Map3k4	814	148	131
Piezo1	Piezo1	5332	5668	5787	Piezo1	Piezo1	2740	0	168
Rnf166	Rnf166	1492	1561	1620	Rnf166	Rnf166	727	289	321
Ankrd28	Ankrd28	813	1084	826	Ankrd28	Ankrd28	0	0	164
Ankrd52	Ankrd52	504	697	444	Ankrd52	Ankrd52	0	196	296
Pkd2l2	Pkd2l2	11	2	12	Pkd2l2	Pkd2l2	0	21	0
Srp19	Srp19	782	957	835	Srp19	Srp19	826	324	745
Wdfy2	Wdfy2	2086	2240	2442	Wdfy2	Wdfy2	502	0	0
Rbsn	Rbsn	1186	1401	1550	Rbsn	Rbsn	451	9	655
Mrps25	Mrps25	381	406	360	Mrps25	Mrps25	652	196	359
Dguok	Dguok	652	864	742	Dguok	Dguok	639	89	0
Camta1	Camta1	124	139	131	Camta1	Camta1	279	123	75
Csf1	Csf1	22556	23840	24651	Csf1	Csf1	10851	883	1434
Strip1	Strip1	4642	5183	5031	Strip1	Strip1	2751	235	15
Kif1a	Kif1a	500	828	600	Kif1a	Kif1a	0	13	661
Slc25a11	Slc25a11	4970	5632	4961	Slc25a11	Slc25a11	4255	804	1101
Cmc2	Cmc2	340	354	380	Cmc2	Cmc2	350	168	308
Chfr	Chfr	826	1018	987	Chfr	Chfr	1050	195	435
Adam28	Adam28	0	0	0	Adam28	Adam28	0	0	0
Tex261	Tex261	1462	1461	1402	Tex261	Tex261	1353	2896	3470
Fam120b	Fam120b	1398	1806	1467	Fam120b	Fam120b	1068	12	422
Tbp	Tbp	657	752	746	Tbp	Tbp	419	0	326
Psmb1	Psmb1	4219	5205	4644	Psmb1	Psmb1	3015	859	1193
Fhod1	Fhod1	93	75	94	Fhod1	Fhod1	0	14	212
Slc9a5	Slc9a5	89	171	115	Slc9a5	Slc9a5	0	0	3
X4931428F04Rik	4931428F04Rik	100	146	100	X4931428F04Rik	4931428F04Rik	381	0	0
Msh3	Msh3	246	224	221	Msh3	Msh3	0	0	0
Adamts13	Adamts13	4	9	12	Adamts13	Adamts13	0	0	0
Tmem208	Tmem208	1041	1468	1086	Tmem208	Tmem208	670	344	586
E2f4	E2f4	2227	2767	2500	E2f4	E2f4	1257	828	728
Surf4	Surf4	9802	11555	10998	Surf4	Surf4	10156	943	1871
Surf2	Surf2	584	593	642	Surf2	Surf2	391	64	161
Dnajb9	Dnajb9	152	186	180	Dnajb9	Dnajb9	0	0	0
Naf1	Naf1	86	93	123	Naf1	Naf1	5	10	118
Yes1	Yes1	112	144	89	Yes1	Yes1	0	5	0
Ppp1cb	Ppp1cb	1475	2030	1614	Ppp1cb	Ppp1cb	864	409	346
Gorasp2	Gorasp2	4601	5041	4844	Gorasp2	Gorasp2	2836	929	846
Tsen15	Tsen15	416	536	479	Tsen15	Tsen15	300	123	287
Efr3a	Efr3a	2406	2478	2408	Efr3a	Efr3a	706	273	649
Trappc2l	Trappc2l	2453	2767	2501	Trappc2l	Trappc2l	1593	381	464
Acsf3	Acsf3	372	553	421	Acsf3	Acsf3	106	0	0
Ddx19a	Ddx19a	682	873	758	Ddx19a	Ddx19a	145	0	18
Galns	Galns	3088	3772	3308	Galns	Galns	2268	158	43
C8g	C8g	148	155	182	C8g	C8g	208	0	21
Rabl6	Rabl6	3121	3681	3292	Rabl6	Rabl6	2041	1166	988
Edf1	Edf1	3973	4412	4100	Edf1	Edf1	3294	905	899
Fbxw5	Fbxw5	2587	3003	2725	Fbxw5	Fbxw5	1815	306	1588
Slc25a13	Slc25a13	2580	3331	2923	Slc25a13	Slc25a13	2001	192	453
Ube2i	Ube2i	2374	2882	2448	Ube2i	Ube2i	2227	557	919
Tsr3	Tsr3	720	939	730	Tsr3	Tsr3	727	195	499
Unkl	Unkl	88	143	98	Unkl	Unkl	334	0	0
Lrrk1	Lrrk1	788	940	778	Lrrk1	Lrrk1	810	285	526
Aldh1a3	Aldh1a3	3	5	4	Aldh1a3	Aldh1a3	90	579	545
Actn1	Actn1	843	899	780	Actn1	Actn1	106	0	61
Sirt2	Sirt2	3934	4560	4518	Sirt2	Sirt2	3041	313	70
Hnrnpl	Hnrnpl	4307	5335	4743	Hnrnpl	Hnrnpl	2536	189	452
Nolc1	Nolc1	3577	4536	3877	Nolc1	Nolc1	3144	317	1657
Cnksr3	Cnksr3	1668	1476	1897	Cnksr3	Cnksr3	659	152	11
Mtmr1	Mtmr1	1302	1525	1500	Mtmr1	Mtmr1	773	238	475
Hmgb3	Hmgb3	256	317	285	Hmgb3	Hmgb3	543	71	0
Abca1	Abca1	10505	10774	12105	Abca1	Abca1	6455	844	73
Nipsnap3b	Nipsnap3b	972	1222	955	Nipsnap3b	Nipsnap3b	886	193	182
Lage3	Lage3	380	345	305	Lage3	Lage3	358	91	59
Ubl4a	Ubl4a	1389	1602	1550	Ubl4a	Ubl4a	757	342	223
Gdi1	Gdi1	4890	5442	5969	Gdi1	Gdi1	3987	186	972
Sash1	Sash1	95	117	78	Sash1	Sash1	7	20	8
Gadd45b	Gadd45b	668	833	641	Gadd45b	Gadd45b	874	175	146
Slamf6	Slamf6	42	34	27	Slamf6	Slamf6	0	0	0
Zdhhc12	Zdhhc12	1836	2314	1854	Zdhhc12	Zdhhc12	1541	53	487
Endog	Endog	157	164	147	Endog	Endog	50	77	0
Cybb	Cybb	18177	20657	19710	Cybb	Cybb	15283	159	2000
Golga7	Golga7	2197	2909	2877	Golga7	Golga7	3016	2379	2355
Xk	Xk	216	264	230	Xk	Xk	0	126	0
Cd48	Cd48	1648	2310	1918	Cd48	Cd48	1335	0	480
Clpx	Clpx	2419	2969	2706	Clpx	Clpx	2100	116	0
Trabd	Trabd	1858	2553	2039	Trabd	Trabd	1635	3122	2170
Dennd6b	Dennd6b	43	117	67	Dennd6b	Dennd6b	0	7	0
Cd83	Cd83	3516	4174	3861	Cd83	Cd83	3263	121	856
Atf6b	Atf6b	3216	3980	4018	Atf6b	Atf6b	2357	19	380
Notch4	Notch4	8	16	1	Notch4	Notch4	0	0	0
Ppt2	Ppt2	577	495	567	Ppt2	Ppt2	190	87	202
Rnf5	Rnf5	1336	1618	1393	Rnf5	Rnf5	1404	258	197
Cacfd1	Cacfd1	771	855	766	Cacfd1	Cacfd1	280	469	596
Hivep2	Hivep2	309	222	347	Hivep2	Hivep2	0	0	12
Arnt	Arnt	3581	4290	4139	Arnt	Arnt	636	582	1125
Itga2	Itga2	0	1	0	Itga2	Itga2	0	0	0
Mocs2	Mocs2	1067	1007	1178	Mocs2	Mocs2	497	218	472
Nat9	Nat9	1411	1708	1678	Nat9	Nat9	863	137	321
Lpl	Lpl	10404	10424	10348	Lpl	Lpl	5960	680	996
Atp6v0e	Atp6v0e	8516	9343	8302	Atp6v0e	Atp6v0e	4529	1130	1370
Zfp318	Zfp318	373	367	434	Zfp318	Zfp318	0	94	5
Srf	Srf	651	792	762	Srf	Srf	141	193	412
Gata3	Gata3	175	193	202	Gata3	Gata3	53	92	1
Lama5	Lama5	113	67	92	Lama5	Lama5	0	0	6
Steap2	Steap2	0	0	6	Steap2	Steap2	0	0	0
Hspa8	Hspa8	35985	46487	38406	Hspa8	Hspa8	31750	4864	8967
Serac1	Serac1	288	259	392	Serac1	Serac1	0	0	255
Pdzd11	Pdzd11	762	780	756	Pdzd11	Pdzd11	184	93	186
Psma2	Psma2	2958	3312	2810	Psma2	Psma2	2856	451	1149
Mrpl32	Mrpl32	302	438	400	Mrpl32	Mrpl32	613	13	223
Setdb1	Setdb1	4015	4974	4792	Setdb1	Setdb1	917	178	890
Anxa9	Anxa9	199	210	134	Anxa9	Anxa9	256	0	240
Arnt2	Arnt2	440	380	396	Arnt2	Arnt2	0	0	584
Prune1	Prune1	1863	2021	1983	Prune1	Prune1	508	121	396
Cers2	Cers2	9154	10987	10018	Cers2	Cers2	6493	990	365
Capza2	Capza2	5588	7355	6118	Capza2	Capza2	4871	1807	2526
Plekho1	Plekho1	5226	5945	5514	Plekho1	Plekho1	1593	505	1149
Vps45	Vps45	3241	3677	3498	Vps45	Vps45	2275	3879	3555
Prpf3	Prpf3	1863	2241	1964	Prpf3	Prpf3	1302	532	0
Anp32e	Anp32e	3604	4843	3682	Anp32e	Anp32e	5113	1001	1070
Aph1a	Aph1a	2644	3697	3020	Aph1a	Aph1a	1780	700	555
Tab2	Tab2	284	392	404	Tab2	Tab2	1	113	37
Ppil4	Ppil4	632	901	713	Ppil4	Ppil4	646	306	90
Cnih1	Cnih1	798	888	982	Cnih1	Cnih1	707	543	1086
Eps8	Eps8	2531	2579	2499	Eps8	Eps8	634	346	109
Med22	Med22	1526	1596	1326	Med22	Med22	0	1877	2391
Surf1	Surf1	1683	1876	1751	Surf1	Surf1	972	222	269
Med28	Med28	2094	2303	1920	Med28	Med28	2450	884	875
Qdpr	Qdpr	927	1090	958	Qdpr	Qdpr	596	182	528
Tnr	Tnr	6	2	10	Tnr	Tnr	0	0	42
Sqstm1	Sqstm1	49202	56872	59597	Sqstm1	Sqstm1	31912	3652	5794
Nfe2l2	Nfe2l2	7621	9385	8344	Nfe2l2	Nfe2l2	6753	1262	1164
Rxra	Rxra	1769	2229	2123	Rxra	Rxra	743	719	348
Adamtsl4	Adamtsl4	0	8	2	Adamtsl4	Adamtsl4	0	0	0
Cd5l	Cd5l	40	37	36	Cd5l	Cd5l	0	0	0
Prpsap1	Prpsap1	3647	3893	3935	Prpsap1	Prpsap1	1998	1092	756
Ncapg	Ncapg	299	474	338	Ncapg	Ncapg	0	0	85
Lcorl	Lcorl	296	383	429	Lcorl	Lcorl	732	36	278
Lta4h	Lta4h	2160	2923	2436	Lta4h	Lta4h	726	58	175
Amdhd1	Amdhd1	23	26	19	Amdhd1	Amdhd1	0	0	0
Dstn	Dstn	1214	1386	1238	Dstn	Dstn	856	505	498
H2afy	H2afy	2610	3534	2989	H2afy	H2afy	2883	414	339
Gtf2ird2	Gtf2ird2	372	313	383	Gtf2ird2	Gtf2ird2	486	0	167
Bola1	Bola1	1182	1495	1087	Bola1	Bola1	1052	214	496
Castor2	Castor2	653	753	701	Castor2	Castor2	556	401	556
Fcgr1	Fcgr1	1078	1158	912	Fcgr1	Fcgr1	955	84	129
Ncf1	Ncf1	3548	4106	3823	Ncf1	Ncf1	4723	633	555
Wnt11	Wnt11	75	77	60	Wnt11	Wnt11	0	0	0
Adss	Adss	1575	2014	1729	Adss	Adss	400	0	4
Cacna1d	Cacna1d	157	252	164	Cacna1d	Cacna1d	0	394	77
Actr8	Actr8	1487	1463	1430	Actr8	Actr8	740	125	702
Lrrc27	Lrrc27	605	718	785	Lrrc27	Lrrc27	421	189	72
Fnta	Fnta	1770	2129	1935	Fnta	Fnta	1133	532	611
Mtrex	Mtrex	2995	3943	3503	Mtrex	Mtrex	3245	786	547
Lbp	Lbp	22	3	9	Lbp	Lbp	0	0	0
Celsr1	Celsr1	307	489	327	Celsr1	Celsr1	47	6	62
Fli1	Fli1	778	1071	829	Fli1	Fli1	1372	84	0
Diexf	Diexf	216	215	178	Diexf	Diexf	0	0	0
Hsd11b1	Hsd11b1	50	76	60	Hsd11b1	Hsd11b1	188	0	0
Syt14	Syt14	43	37	84	Syt14	Syt14	0	4	1
H2.M3	H2-M3	1757	1933	1724	H2.M3	H2-M3	2349	268	487
Lonrf3	Lonrf3	1023	962	1181	Lonrf3	Lonrf3	481	123	111
Atp5e	Atp5e	3058	3155	2858	Atp5e	Atp5e	3145	850	1307
Nelfcd	Nelfcd	2379	2862	2488	Nelfcd	Nelfcd	1511	0	589
Tubb1	Tubb1	6	19	13	Tubb1	Tubb1	0	0	0
Ctsz	Ctsz	109858	125548	117040	Ctsz	Ctsz	68016	11579	15220
Prelid3b	Prelid3b	1683	2083	1820	Prelid3b	Prelid3b	2536	1468	1148
H2.M2	H2-M2	17	16	14	H2.M2	H2-M2	1520	59	263
Ube2a	Ube2a	1969	2103	2085	Ube2a	Ube2a	1490	112	610
Slc25a5	Slc25a5	17915	21401	17510	Slc25a5	Slc25a5	15002	2622	3998
Ppdpf	Ppdpf	1184	1332	1170	Ppdpf	Ppdpf	1465	376	409
Kcnq2	Kcnq2	0	2	0	Kcnq2	Kcnq2	0	0	1
Pls3	Pls3	1443	1721	1383	Pls3	Pls3	2085	183	685
Nkap	Nkap	462	534	429	Nkap	Nkap	1065	0	0
Ndufa1	Ndufa1	4760	4702	4264	Ndufa1	Ndufa1	2991	627	1214
E2f3	E2f3	207	200	218	E2f3	E2f3	212	91	291
Cr1l	Cr1l	590	800	628	Cr1l	Cr1l	0	0	58
Ppfibp1	Ppfibp1	2598	3273	3189	Ppfibp1	Ppfibp1	3131	323	1166
Cd34	Cd34	0	3	0	Cd34	Cd34	0	0	0
Plgrkt	Plgrkt	1403	1468	1363	Plgrkt	Plgrkt	1745	222	765
Cd274	Cd274	489	633	658	Cd274	Cd274	647	188	0
Pdcd1lg2	Pdcd1lg2	29	19	18	Pdcd1lg2	Pdcd1lg2	0	42	75
Gtf3a	Gtf3a	407	462	354	Gtf3a	Gtf3a	345	353	540
Mtif3	Mtif3	457	484	450	Mtif3	Mtif3	437	139	126
Lnx2	Lnx2	2221	2261	2430	Lnx2	Lnx2	1310	0	798
Dyrk3	Dyrk3	413	573	483	Dyrk3	Dyrk3	0	40	0
Mapkapk2	Mapkapk2	11397	13463	12402	Mapkapk2	Mapkapk2	2878	9573	13329
Lamp2	Lamp2	18097	20718	19222	Lamp2	Lamp2	14418	1929	2134
Atxn10	Atxn10	21413	25653	24000	Atxn10	Atxn10	10804	1991	2511
Foxred2	Foxred2	1162	1347	1353	Foxred2	Foxred2	0	0	0
Eif3d	Eif3d	2737	3839	3343	Eif3d	Eif3d	2709	198	380
H3f3b	H3f3b	6734	7997	7501	H3f3b	H3f3b	8615	854	2692
Nup50	Nup50	2084	2242	2198	Nup50	Nup50	866	429	132
Phf21b	Phf21b	29	22	19	Phf21b	Phf21b	0	0	0
Ift27	Ift27	433	616	509	Ift27	Ift27	171	257	268
Pacsin2	Pacsin2	2202	2571	2174	Pacsin2	Pacsin2	2920	1611	1134
Ttll12	Ttll12	1352	1807	1442	Ttll12	Ttll12	1025	48	475
Bik	Bik	0	1	0	Bik	Bik	0	0	0
Tox4	Tox4	4089	5181	4917	Tox4	Tox4	4968	168	0
Mrps18c	Mrps18c	710	718	693	Mrps18c	Mrps18c	560	157	213
Srsf6	Srsf6	3261	3985	3756	Srsf6	Srsf6	3197	938	302
Plcg1	Plcg1	3344	4290	3953	Plcg1	Plcg1	1474	206	88
Kctd2	Kctd2	153	197	172	Kctd2	Kctd2	0	9	127
Kctd5	Kctd5	1217	1323	1213	Kctd5	Kctd5	1631	221	252
Etaa1	Etaa1	179	201	199	Etaa1	Etaa1	53	0	263
Slpi	Slpi	5529	7250	6106	Slpi	Slpi	7546	725	2295
Sdc4	Sdc4	2365	2654	2387	Sdc4	Sdc4	1234	157	659
Il13ra1	Il13ra1	4317	5131	4722	Il13ra1	Il13ra1	2390	667	1117
Nbr1	Nbr1	8005	8909	8956	Nbr1	Nbr1	739	899	1240
Cyth1	Cyth1	1260	1518	1321	Cyth1	Cyth1	993	227	776
Brca1	Brca1	718	823	731	Brca1	Brca1	555	0	0
Cntnap1	Cntnap1	12	16	19	Cntnap1	Cntnap1	0	0	0
Nt5c3b	Nt5c3b	631	799	648	Nt5c3b	Nt5c3b	437	41	90
Coa3	Coa3	2213	2646	2245	Coa3	Coa3	1506	438	369
Med24	Med24	2174	2470	2135	Med24	Med24	20	19	336
Psmd3	Psmd3	3633	5074	4309	Psmd3	Psmd3	2881	232	817
Exosc10	Exosc10	2297	2624	2458	Exosc10	Exosc10	1147	169	0
Glod4	Glod4	1618	2055	1733	Glod4	Glod4	948	149	661
Vps53	Vps53	1351	1862	1687	Vps53	Vps53	973	153	30
Taok1	Taok1	474	632	585	Taok1	Taok1	262	224	140
Dnttip1	Dnttip1	711	723	722	Dnttip1	Dnttip1	889	11	15
Acot8	Acot8	425	412	403	Acot8	Acot8	463	97	65
Cd300lg	Cd300lg	177	143	105	Cd300lg	Cd300lg	0	0	0
Mpp2	Mpp2	254	276	303	Mpp2	Mpp2	0	0	0
Nlk	Nlk	61	103	109	Nlk	Nlk	0	0	2
Traf4	Traf4	225	312	154	Traf4	Traf4	263	149	256
Aldoc	Aldoc	7880	9865	9072	Aldoc	Aldoc	5521	669	948
Stac2	Stac2	725	951	892	Stac2	Stac2	602	164	0
Rpl19	Rpl19	9809	11803	9993	Rpl19	Rpl19	7494	3248	4666
Nek8	Nek8	77	67	51	Nek8	Nek8	0	0	0
Plxdc1	Plxdc1	2725	3333	2957	Plxdc1	Plxdc1	2202	202	0
Arl5b	Arl5b	256	206	296	Arl5b	Arl5b	99	99	157
Zfp207	Zfp207	2996	3829	3045	Zfp207	Zfp207	2347	305	1159
Psmd11	Psmd11	3747	4497	4042	Psmd11	Psmd11	3916	595	630
Timp2	Timp2	13713	16196	15228	Timp2	Timp2	3384	468	2929
Zc3h18	Zc3h18	1814	2251	2144	Zc3h18	Zc3h18	907	191	155
Top2b	Top2b	1112	1594	1292	Top2b	Top2b	592	0	163
Igfbp4	Igfbp4	1561	2235	1658	Igfbp4	Igfbp4	482	1204	1112
Cdc6	Cdc6	279	279	242	Cdc6	Cdc6	201	26	496
Suz12	Suz12	542	886	735	Suz12	Suz12	283	0	2
Atad5	Atad5	121	268	168	Atad5	Atad5	207	0	0
Crlf3	Crlf3	1500	1793	1523	Crlf3	Crlf3	1657	346	656
Tns4	Tns4	148	142	117	Tns4	Tns4	0	0	0
Tnfaip1	Tnfaip1	2429	2939	2876	Tnfaip1	Tnfaip1	2174	505	770
Abr	Abr	7453	9188	8670	Abr	Abr	3738	1199	544
Rab11fip4	Rab11fip4	0	0	0	Rab11fip4	Rab11fip4	0	0	0
Cd40	Cd40	1104	1212	1171	Cd40	Cd40	731	261	263
Slc35c2	Slc35c2	6924	8636	7804	Slc35c2	Slc35c2	4721	998	998
Zfp334	Zfp334	499	702	644	Zfp334	Zfp334	0	111	0
Elmo2	Elmo2	3098	3589	3014	Elmo2	Elmo2	1709	280	154
Wsb1	Wsb1	1682	2049	2011	Wsb1	Wsb1	1990	47	295
Ttpal	Ttpal	2417	2314	2434	Ttpal	Ttpal	743	291	134
Rhot1	Rhot1	1155	1346	1352	Rhot1	Rhot1	1470	0	575
Ada	Ada	72	131	94	Ada	Ada	163	0	113
Serinc3	Serinc3	13853	16866	15087	Serinc3	Serinc3	9683	1996	4113
Tha1	Tha1	39	67	52	Tha1	Tha1	0	0	0
Pgs1	Pgs1	1747	2252	1995	Pgs1	Pgs1	504	401	573
Birc5	Birc5	554	784	590	Birc5	Birc5	1090	702	509
Afmid	Afmid	39	49	75	Afmid	Afmid	8	37	58
Pigt	Pigt	1731	2231	1841	Pigt	Pigt	639	44	233
Etv4	Etv4	73	91	62	Etv4	Etv4	0	0	0
Dbndd2	Dbndd2	21	28	14	Dbndd2	Dbndd2	0	1	0
Mmp9	Mmp9	233	245	232	Mmp9	Mmp9	853	0	336
Slc12a5	Slc12a5	99	81	61	Slc12a5	Slc12a5	0	0	0
Ghdc	Ghdc	403	482	442	Ghdc	Ghdc	0	0	0
Pltp	Pltp	36	45	41	Pltp	Pltp	0	0	0
Slc12a7	Slc12a7	3739	4322	4090	Slc12a7	Slc12a7	1603	556	1095
Ctsa	Ctsa	125821	151703	140819	Ctsa	Ctsa	78057	10451	13694
Zswim1	Zswim1	854	1132	876	Zswim1	Zswim1	1494	212	0
Slc12a4	Slc12a4	2432	2408	2467	Slc12a4	Slc12a4	1453	0	0
Myo1c	Myo1c	5251	5992	5908	Myo1c	Myo1c	2634	488	509
Crk	Crk	1686	2065	1853	Crk	Crk	1854	291	824
Cox7c	Cox7c	3517	4526	3488	Cox7c	Cox7c	4316	1358	2205
Pitpna	Pitpna	5643	6587	6000	Pitpna	Pitpna	3976	801	464
Mlx	Mlx	1210	1474	1390	Mlx	Mlx	617	0	392
Retreg3	Retreg3	1948	2392	2150	Retreg3	Retreg3	470	97	0
Dhx58	Dhx58	681	1049	706	Dhx58	Dhx58	288	1	0
Rab5a	Rab5a	1048	1350	1240	Rab5a	Rab5a	1154	116	73
Nkiras2	Nkiras2	2609	3151	2951	Nkiras2	Nkiras2	3307	25	399
Ppp2r5c	Ppp2r5c	3051	3949	3686	Ppp2r5c	Ppp2r5c	2936	435	1349
Ift52	Ift52	3524	3953	3870	Ift52	Ift52	1492	400	874
Mybl2	Mybl2	1664	2342	1623	Mybl2	Mybl2	1693	1578	1368
B4galt5	B4galt5	2289	2178	2463	B4galt5	B4galt5	424	50	316
Gdap1l1	Gdap1l1	238	334	275	Gdap1l1	Gdap1l1	295	36	23
Hnf4a	Hnf4a	70	32	77	Hnf4a	Hnf4a	0	0	0
Ddx27	Ddx27	2838	3666	3310	Ddx27	Ddx27	1445	485	0
Cyth3	Cyth3	2291	2688	2707	Cyth3	Cyth3	340	223	458
Cyth4	Cyth4	3258	3671	3441	Cyth4	Cyth4	2124	195	641
Rrp7a	Rrp7a	1845	2442	1923	Rrp7a	Rrp7a	919	291	75
Cyb5r3	Cyb5r3	14292	16556	15307	Cyb5r3	Cyb5r3	8744	1686	3719
Ints2	Ints2	560	731	925	Ints2	Ints2	523	116	359
Med13l	Med13l	699	777	912	Med13l	Med13l	4	445	394
Hist1h2bc	Hist1h2bc	1772	2403	2075	Hist1h2bc	Hist1h2bc	3071	267	468
Mafk	Mafk	2067	2257	2258	Mafk	Mafk	1575	643	13
Med1	Med1	1222	1341	1390	Med1	Med1	1065	497	314
Erbb3	Erbb3	1	0	9	Erbb3	Erbb3	0	0	0
Stard3	Stard3	1690	2215	1916	Stard3	Stard3	584	649	943
Mfng	Mfng	10	17	1	Mfng	Mfng	0	0	0
Vmp1	Vmp1	3012	3297	3375	Vmp1	Vmp1	2433	485	1103
Uchl5	Uchl5	1054	1556	1379	Uchl5	Uchl5	1947	184	353
Glrx2	Glrx2	574	623	623	Glrx2	Glrx2	781	62	167
Trove2	Trove2	380	420	360	Trove2	Trove2	921	0	208
Stk4	Stk4	3527	4307	4246	Stk4	Stk4	1514	145	1212
Pmp22	Pmp22	15684	17214	17333	Pmp22	Pmp22	8962	1289	2194
Zcchc10	Zcchc10	292	380	339	Zcchc10	Zcchc10	450	230	7
Psmb6	Psmb6	38647	45408	40944	Psmb6	Psmb6	25936	9755	11207
Spag7	Spag7	2119	2599	2226	Spag7	Spag7	1862	269	540
Pfn1	Pfn1	13650	17231	15118	Pfn1	Pfn1	11628	2254	3478
Tomm34	Tomm34	2286	2920	2483	Tomm34	Tomm34	1494	346	506
Ywhab	Ywhab	5809	7131	6483	Ywhab	Ywhab	5518	3137	3246
Ksr1	Ksr1	6	20	15	Ksr1	Ksr1	0	0	24
Anxa6	Anxa6	5463	6440	6504	Anxa6	Anxa6	3495	627	1487
Il12rb2	Il12rb2	592	564	628	Il12rb2	Il12rb2	321	0	197
Zkscan6	Zkscan6	354	460	447	Zkscan6	Zkscan6	550	0	209
Kpna2	Kpna2	3148	3967	3469	Kpna2	Kpna2	1327	339	992
Smurf2	Smurf2	121	215	129	Smurf2	Smurf2	562	120	9
Cep95	Cep95	153	178	206	Cep95	Cep95	348	14	0
Vezf1	Vezf1	499	680	705	Vezf1	Vezf1	879	9	0
Cuedc1	Cuedc1	133	149	161	Cuedc1	Cuedc1	194	0	15
Srsf1	Srsf1	1406	2003	1649	Srsf1	Srsf1	1925	332	306
Abi3	Abi3	216	277	205	Abi3	Abi3	86	49	66
Kif3a	Kif3a	1819	1981	1879	Kif3a	Kif3a	966	140	155
X45177	45177	2527	2496	2971	X45177	45177	342	326	241
Mtmr4	Mtmr4	1503	1701	1702	Mtmr4	Mtmr4	0	360	0
Mrm1	Mrm1	461	590	524	Mrm1	Mrm1	0	0	0
Mapt	Mapt	167	244	209	Mapt	Mapt	20	0	264
Kansl1	Kansl1	1887	2037	1817	Kansl1	Kansl1	481	0	0
Gid4	Gid4	909	1053	1069	Gid4	Gid4	123	248	125
Myo1b	Myo1b	0	2	0	Myo1b	Myo1b	0	0	0
Dhx40	Dhx40	1175	1300	1283	Dhx40	Dhx40	227	104	0
Ypel2	Ypel2	102	112	125	Ypel2	Ypel2	0	0	0
Akap1	Akap1	1826	2146	1902	Akap1	Akap1	642	225	710
Nol11	Nol11	713	896	935	Nol11	Nol11	608	154	223
Derl2	Derl2	1175	1563	1466	Derl2	Derl2	1096	218	422
C1qbp	C1qbp	4407	5538	4742	C1qbp	C1qbp	2675	904	805
Rpain	Rpain	689	886	725	Rpain	Rpain	179	138	84
Slc13a3	Slc13a3	33	72	37	Slc13a3	Slc13a3	17	0	0
Kcnab3	Kcnab3	19	30	21	Kcnab3	Kcnab3	0	0	0
Chd3	Chd3	1085	1208	1155	Chd3	Chd3	6	36	612
Kdm6b	Kdm6b	11	20	16	Kdm6b	Kdm6b	0	0	65
Appbp2	Appbp2	1221	1282	1280	Appbp2	Appbp2	832	304	623
Adora2b	Adora2b	134	131	165	Adora2b	Adora2b	430	0	0
Ncor1	Ncor1	1547	1735	1964	Ncor1	Ncor1	485	138	29
Trpv2	Trpv2	7458	8047	8701	Trpv2	Trpv2	6108	141	61
Cenpv	Cenpv	402	423	410	Cenpv	Cenpv	4	6	41
Pcgf2	Pcgf2	68	127	72	Pcgf2	Pcgf2	70	157	140
Cwc25	Cwc25	766	965	892	Cwc25	Cwc25	314	39	115
Pip4k2b	Pip4k2b	142	152	114	Pip4k2b	Pip4k2b	12	102	70
Trim37	Trim37	1987	2550	2289	Trim37	Trim37	43	43	907
Ctdnep1	Ctdnep1	519	639	628	Ctdnep1	Ctdnep1	231	328	320
Elp5	Elp5	1566	1870	1619	Elp5	Elp5	1643	219	547
Slc2a4	Slc2a4	17	29	21	Slc2a4	Slc2a4	0	0	0
Gabarap	Gabarap	10116	11445	10755	Gabarap	Gabarap	5435	1719	1688
Phf23	Phf23	1876	2125	2153	Phf23	Phf23	811	250	122
Acadvl	Acadvl	1405	1753	1488	Acadvl	Acadvl	1232	168	0
Dnah11	Dnah11	0	6	2	Dnah11	Dnah11	0	0	8
G3bp1	G3bp1	9296	11541	10638	G3bp1	G3bp1	8980	10420	11756
Atox1	Atox1	2766	2815	2574	Atox1	Atox1	2540	497	845
Mief2	Mief2	315	326	337	Mief2	Mief2	304	0	0
Dusp14	Dusp14	197	151	152	Dusp14	Dusp14	0	105	108
Tada2a	Tada2a	328	327	505	Tada2a	Tada2a	141	124	0
Ikzf1	Ikzf1	479	570	535	Ikzf1	Ikzf1	54	0	0
Pnpo	Pnpo	1037	1429	1242	Pnpo	Pnpo	843	131	185
Cog1	Cog1	1685	1909	2007	Cog1	Cog1	496	164	0
Cbx1	Cbx1	200	257	249	Cbx1	Cbx1	7	91	15
Cdk5rap3	Cdk5rap3	1983	2394	2039	Cdk5rap3	Cdk5rap3	1298	574	0
Copz2	Copz2	114	159	184	Copz2	Copz2	129	0	0
Slc25a39	Slc25a39	15476	18907	16500	Slc25a39	Slc25a39	14571	7878	8721
Sp2	Sp2	606	796	636	Sp2	Sp2	215	0	193
Aatf	Aatf	666	850	692	Aatf	Aatf	227	109	194
Lhx1	Lhx1	18	22	20	Lhx1	Lhx1	0	0	0
Dync1h1	Dync1h1	14921	14853	14787	Dync1h1	Dync1h1	1031	46	1431
Pex12	Pex12	377	372	260	Pex12	Pex12	309	0	0
Ndel1	Ndel1	2184	2137	2417	Ndel1	Ndel1	2293	145	750
Slc25a35	Slc25a35	49	44	75	Slc25a35	Slc25a35	0	0	0
Zbtb4	Zbtb4	253	274	231	Zbtb4	Zbtb4	97	0	140
Mpdu1	Mpdu1	1168	1607	1443	Mpdu1	Mpdu1	1420	265	120
Fxr2	Fxr2	2039	2535	2405	Fxr2	Fxr2	318	245	205
Atp5g3	Atp5g3	8316	10051	8537	Atp5g3	Atp5g3	6575	3956	4694
Cd68	Cd68	70379	79600	75330	Cd68	Cd68	41957	6971	10692
Acsl1	Acsl1	5185	5551	5375	Acsl1	Acsl1	7766	508	1621
Abca5	Abca5	839	975	978	Abca5	Abca5	0	0	0
Smyd4	Smyd4	323	283	301	Smyd4	Smyd4	0	14	0
Lsp1	Lsp1	10974	11761	10959	Lsp1	Lsp1	4917	323	415
Zfyve27	Zfyve27	1432	1516	1684	Zfyve27	Zfyve27	1116	31	0
Avpi1	Avpi1	992	1443	1078	Avpi1	Avpi1	365	308	323
Rad51d	Rad51d	453	561	508	Rad51d	Rad51d	469	89	201
Unc45b	Unc45b	0	4	0	Unc45b	Unc45b	0	0	0
Pank3	Pank3	588	910	787	Pank3	Pank3	56	589	300
Rars	Rars	7611	7933	8376	Rars	Rars	7993	265	1326
Wwc1	Wwc1	38	46	32	Wwc1	Wwc1	0	0	4
Mrpl58	Mrpl58	575	621	551	Mrpl58	Mrpl58	145	8	148
Fdxr	Fdxr	501	539	509	Fdxr	Fdxr	644	155	0
Sult4a1	Sult4a1	524	652	544	Sult4a1	Sult4a1	657	119	145
Mrpl45	Mrpl45	1858	2169	1892	Mrpl45	Mrpl45	3055	616	757
Irf1	Irf1	477	548	562	Irf1	Irf1	870	0	0
Slc22a5	Slc22a5	164	211	204	Slc22a5	Slc22a5	0	2	0
P4ha2	P4ha2	339	425	316	P4ha2	P4ha2	173	0	0
Arrb1	Arrb1	3704	5109	4736	Arrb1	Arrb1	1390	1483	2912
Tm4sf5	Tm4sf5	122	158	118	Tm4sf5	Tm4sf5	457	0	0
Cxcl16	Cxcl16	10	6	10	Cxcl16	Cxcl16	0	0	0
Pelp1	Pelp1	1008	1270	1129	Pelp1	Pelp1	510	24	88
Med11	Med11	513	677	692	Med11	Med11	568	72	395
Ccl6	Ccl6	10	24	6	Ccl6	Ccl6	0	0	0
Ccl4	Ccl4	1357	1141	1282	Ccl4	Ccl4	3239	207	511
Natd1	Natd1	1140	1280	1199	Natd1	Natd1	0	167	691
Map2k3	Map2k3	1948	2472	2163	Map2k3	Map2k3	1383	368	1350
Ywhah	Ywhah	3998	4496	4126	Ywhah	Ywhah	4327	409	911
Sart3	Sart3	1599	2315	1772	Sart3	Sart3	597	620	0
E2f2	E2f2	1114	1382	1223	E2f2	E2f2	663	796	540
Slfn3	Slfn3	60	113	136	Slfn3	Slfn3	0	0	1
Nars2	Nars2	597	625	631	Nars2	Nars2	0	0	305
Slc35b4	Slc35b4	2029	2011	2343	Slc35b4	Slc35b4	4142	569	38
Dnah1	Dnah1	1	5	16	Dnah1	Dnah1	0	0	0
Dalrd3	Dalrd3	669	848	685	Dalrd3	Dalrd3	459	0	0
Fis1	Fis1	2800	3443	3052	Fis1	Fis1	2102	571	913
Plod1	Plod1	4823	6269	5982	Plod1	Plod1	3386	14	288
Rab3d	Rab3d	991	1277	1226	Rab3d	Rab3d	1122	0	406
Mfsd3	Mfsd3	341	455	427	Mfsd3	Mfsd3	514	0	0
Slc25a22	Slc25a22	553	819	732	Slc25a22	Slc25a22	656	0	0
Atp6ap1	Atp6ap1	22556	25890	24023	Atp6ap1	Atp6ap1	11278	2293	2467
Dnase1l1	Dnase1l1	1669	1804	1742	Dnase1l1	Dnase1l1	199	152	92
Ccl9	Ccl9	827	966	735	Ccl9	Ccl9	2525	564	1041
BC005537	BC005537	511	518	599	BC005537	BC005537	5	522	324
Isyna1	Isyna1	3925	5254	4263	Isyna1	Isyna1	1177	138	0
Hars2	Hars2	636	801	775	Hars2	Hars2	288	1	0
Tmem160	Tmem160	1932	2127	1799	Tmem160	Tmem160	1215	197	523
Rab5c	Rab5c	1046	1066	956	Rab5c	Rab5c	55	67	192
Mdh2	Mdh2	12039	14919	12710	Mdh2	Mdh2	9716	2945	5899
H13	H13	2404	2977	2669	H13	H13	1889	244	418
Rnf145	Rnf145	2338	2115	2323	Rnf145	Rnf145	972	1830	1145
Atp6v1e1	Atp6v1e1	8462	9652	8872	Atp6v1e1	Atp6v1e1	10552	988	2608
Chtf18	Chtf18	427	484	358	Chtf18	Chtf18	396	112	143
Lhx9	Lhx9	0	0	0	Lhx9	Lhx9	0	0	0
Etnppl	Etnppl	0	2	1	Etnppl	Etnppl	0	0	0
Rps6kl1	Rps6kl1	13	27	23	Rps6kl1	Rps6kl1	0	0	0
Ppp1r12c	Ppp1r12c	1265	1423	1214	Ppp1r12c	Ppp1r12c	438	1139	1363
Map1s	Map1s	3346	4369	3785	Map1s	Map1s	940	238	0
Tmem129	Tmem129	686	808	684	Tmem129	Tmem129	186	0	219
Nop9	Nop9	2146	2665	2561	Nop9	Nop9	906	290	676
Atp6v0a1	Atp6v0a1	11421	13313	13761	Atp6v0a1	Atp6v0a1	4975	267	740
Psmc3ip	Psmc3ip	85	112	66	Psmc3ip	Psmc3ip	160	67	47
Zfp687	Zfp687	1427	1500	1434	Zfp687	Zfp687	0	100	0
Gdpd2	Gdpd2	2	4	13	Gdpd2	Gdpd2	0	0	0
D8Ertd738e	D8Ertd738e	2308	2582	2471	D8Ertd738e	D8Ertd738e	2703	804	1321
Calm3	Calm3	2993	3627	2911	Calm3	Calm3	1820	475	942
Cops3	Cops3	1331	1539	1380	Cops3	Cops3	1631	461	886
Fkbp8	Fkbp8	7999	10497	9216	Fkbp8	Fkbp8	2464	733	1780
Ddx39b	Ddx39b	2673	3499	3008	Ddx39b	Ddx39b	2438	299	166
Gipc1	Gipc1	2710	3413	3172	Gipc1	Gipc1	1894	156	661
Tlcd1	Tlcd1	64	66	71	Tlcd1	Tlcd1	222	61	0
Plscr3	Plscr3	1087	1352	1143	Plscr3	Plscr3	206	30	250
Arhgef25	Arhgef25	26	46	59	Arhgef25	Arhgef25	0	0	0
Xab2	Xab2	4334	5100	4883	Xab2	Xab2	2682	0	389
Cdc37	Cdc37	5488	7291	6094	Cdc37	Cdc37	3435	981	926
Rab4a	Rab4a	293	390	382	Rab4a	Rab4a	114	162	134
Trip10	Trip10	1263	1790	1585	Trip10	Trip10	0	251	171
Cops6	Cops6	7475	9013	8025	Cops6	Cops6	6113	1344	1361
Ubb	Ubb	31596	35587	33095	Ubb	Ubb	23723	3100	5604
Ap4m1	Ap4m1	306	520	340	Ap4m1	Ap4m1	0	0	34
Gyg	Gyg	508	544	527	Gyg	Gyg	0	1	0
Slc6a8	Slc6a8	2508	2860	2437	Slc6a8	Slc6a8	387	378	199
Arid3a	Arid3a	1063	1187	1059	Arid3a	Arid3a	389	0	187
Ubxn6	Ubxn6	478	613	518	Ubxn6	Ubxn6	358	117	122
Mydgf	Mydgf	2440	3136	2454	Mydgf	Mydgf	2254	683	459
Cyb561	Cyb561	40	64	48	Cyb561	Cyb561	0	148	0
Sema6a	Sema6a	6	0	0	Sema6a	Sema6a	0	0	0
Ccdc12	Ccdc12	779	957	722	Ccdc12	Ccdc12	712	78	252
Fmc1	Fmc1	437	523	452	Fmc1	Fmc1	528	376	336
Akt3	Akt3	71	43	80	Akt3	Akt3	0	0	458
Mrpl24	Mrpl24	1442	1558	1370	Mrpl24	Mrpl24	987	112	505
Gle1	Gle1	2317	2394	2320	Gle1	Gle1	1088	2581	3084
L3hypdh	L3hypdh	59	129	55	L3hypdh	L3hypdh	0	0	0
Lyst	Lyst	2570	2484	3044	Lyst	Lyst	848	106	0
Slc35e1	Slc35e1	2061	2455	2186	Slc35e1	Slc35e1	612	1173	979
Calr3	Calr3	28	69	42	Calr3	Calr3	194	0	0
Tmc4	Tmc4	4	1	0	Tmc4	Tmc4	0	0	0
Polr2i	Polr2i	383	477	416	Polr2i	Polr2i	302	162	233
Rmnd1	Rmnd1	969	1133	986	Rmnd1	Rmnd1	737	331	440
Esr1	Esr1	0	1	0	Esr1	Esr1	0	0	0
Fbxo5	Fbxo5	251	294	271	Fbxo5	Fbxo5	533	60	182
Mtrf1l	Mtrf1l	164	199	202	Mtrf1l	Mtrf1l	269	0	153
Hdac2	Hdac2	1385	2184	1852	Hdac2	Hdac2	709	293	251
Frk	Frk	73	131	94	Frk	Frk	0	0	0
Rwdd1	Rwdd1	426	563	467	Rwdd1	Rwdd1	786	310	504
Stxbp5	Stxbp5	4852	5526	5542	Stxbp5	Stxbp5	1704	140	1064
Hint3	Hint3	213	263	241	Hint3	Hint3	232	73	30
Trmt11	Trmt11	219	239	235	Trmt11	Trmt11	601	16	0
Katna1	Katna1	776	900	772	Katna1	Katna1	347	141	252
Pcmt1	Pcmt1	1403	1700	1485	Pcmt1	Pcmt1	1415	164	220
Lrp11	Lrp11	476	535	516	Lrp11	Lrp11	485	140	382
X1700021F05Rik	1700021F05Rik	318	494	414	X1700021F05Rik	1700021F05Rik	609	155	392
Sec63	Sec63	1510	2042	2018	Sec63	Sec63	352	211	42
Snx3	Snx3	3941	5316	4448	Snx3	Snx3	3976	392	818
Aig1	Aig1	1320	1377	1472	Aig1	Aig1	232	66	108
Adat2	Adat2	82	41	50	Adat2	Adat2	108	0	0
Pex3	Pex3	506	713	609	Pex3	Pex3	281	0	0
Fuca2	Fuca2	8623	9730	9769	Fuca2	Fuca2	5361	697	754
Cep57l1	Cep57l1	178	263	225	Cep57l1	Cep57l1	362	4	0
Ltv1	Ltv1	1319	1548	1405	Ltv1	Ltv1	861	132	217
Cd164	Cd164	4904	5989	5598	Cd164	Cd164	4065	825	920
Utrn	Utrn	460	436	446	Utrn	Utrn	345	0	0
Smpd2	Smpd2	471	650	507	Smpd2	Smpd2	0	578	168
Mical1	Mical1	4917	5498	5350	Mical1	Mical1	1706	2	609
Zbtb24	Zbtb24	766	810	720	Zbtb24	Zbtb24	721	0	76
Wasf1	Wasf1	20	37	38	Wasf1	Wasf1	0	0	26
Rab32	Rab32	3579	3946	3913	Rab32	Rab32	1959	252	327
Gtf3c6	Gtf3c6	392	467	509	Gtf3c6	Gtf3c6	201	210	28
Slc16a10	Slc16a10	471	502	516	Slc16a10	Slc16a10	543	0	192
Rev3l	Rev3l	236	275	304	Rev3l	Rev3l	0	0	0
Traf3ip2	Traf3ip2	128	200	226	Traf3ip2	Traf3ip2	320	0	0
Fyn	Fyn	3238	3385	3705	Fyn	Fyn	1782	84	186
Tube1	Tube1	156	169	143	Tube1	Tube1	0	0	0
Prep	Prep	3357	4460	3875	Prep	Prep	2258	346	1006
Tnfaip3	Tnfaip3	443	489	630	Tnfaip3	Tnfaip3	467	0	452
Arfgef3	Arfgef3	3259	3873	3932	Arfgef3	Arfgef3	838	83	30
Reps1	Reps1	221	404	237	Reps1	Reps1	193	92	266
Asf1a	Asf1a	132	172	165	Asf1a	Asf1a	62	41	110
Gopc	Gopc	265	412	408	Gopc	Gopc	537	0	135
Qrsl1	Qrsl1	315	341	415	Qrsl1	Qrsl1	253	57	0
Rtn4ip1	Rtn4ip1	851	783	862	Rtn4ip1	Rtn4ip1	0	141	0
Crybg1	Crybg1	1325	1443	1649	Crybg1	Crybg1	0	0	323
Vta1	Vta1	1384	1699	1415	Vta1	Vta1	2361	273	386
Reep3	Reep3	1219	1552	1556	Reep3	Reep3	1289	86	199
Pkib	Pkib	510	613	485	Pkib	Pkib	450	116	353
Serinc1	Serinc1	3941	4690	4641	Serinc1	Serinc1	3966	258	640
Hsf2	Hsf2	25	67	30	Hsf2	Hsf2	0	0	0
Echdc1	Echdc1	105	197	144	Echdc1	Echdc1	162	7	0
Ptprk	Ptprk	2	1	0	Ptprk	Ptprk	2	0	0
Dcbld1	Dcbld1	178	163	152	Dcbld1	Dcbld1	0	0	0
Ccdc59	Ccdc59	487	679	607	Ccdc59	Ccdc59	399	139	31
Lama2	Lama2	0	0	0	Lama2	Lama2	0	0	0
Ppp1r12a	Ppp1r12a	376	546	493	Ppp1r12a	Ppp1r12a	239	8	36
P4ha1	P4ha1	3033	3895	3742	P4ha1	P4ha1	2977	492	774
X45179	45179	127	170	143	X45179	45179	217	0	0
Lims1	Lims1	1321	1646	1772	Lims1	Lims1	1228	575	278
Zwint	Zwint	3051	3398	3394	Zwint	Zwint	3933	557	360
Ube2d1	Ube2d1	319	380	364	Ube2d1	Ube2d1	19	106	2
Cdk1	Cdk1	1364	1962	1456	Cdk1	Cdk1	1267	85	451
Atp2b1	Atp2b1	6317	6715	7356	Atp2b1	Atp2b1	2480	213	317
Rhobtb1	Rhobtb1	154	164	162	Rhobtb1	Rhobtb1	0	0	0
Arid5b	Arid5b	685	808	760	Arid5b	Arid5b	192	58	144
Actr6	Actr6	241	342	251	Actr6	Actr6	417	79	0
Uhrf1bp1l	Uhrf1bp1l	1483	1432	1810	Uhrf1bp1l	Uhrf1bp1l	1114	66	98
Poc1b	Poc1b	296	353	284	Poc1b	Poc1b	4	329	139
Dusp6	Dusp6	140	192	111	Dusp6	Dusp6	0	0	0
Tmpo	Tmpo	1434	1783	1908	Tmpo	Tmpo	1488	409	950
Kitl	Kitl	139	195	168	Kitl	Kitl	0	51	0
Psen1	Psen1	3495	4115	3793	Psen1	Psen1	3130	235	0
Sgk1	Sgk1	757	595	749	Sgk1	Sgk1	294	9	1
Cep290	Cep290	29	71	60	Cep290	Cep290	0	0	35
Ikbip	Ikbip	227	254	295	Ikbip	Ikbip	638	104	0
Hbs1l	Hbs1l	2150	2491	2595	Hbs1l	Hbs1l	2454	2261	2216
Epb41l2	Epb41l2	4621	5824	5557	Epb41l2	Epb41l2	2948	570	233
Apaf1	Apaf1	1839	2057	2170	Apaf1	Apaf1	2132	70	420
Med23	Med23	1927	2291	2223	Med23	Med23	299	1	0
Ahi1	Ahi1	106	145	134	Ahi1	Ahi1	30	0	0
Arg1	Arg1	6224	11216	7009	Arg1	Arg1	2605	775	1036
Nedd1	Nedd1	851	926	932	Nedd1	Nedd1	924	154	250
Enpp3	Enpp3	0	0	0	Enpp3	Enpp3	0	0	0
Mtfr2	Mtfr2	85	157	81	Mtfr2	Mtfr2	20	0	0
Stx7	Stx7	3116	4280	3774	Stx7	Stx7	2735	1344	1153
Pex7	Pex7	490	718	571	Pex7	Pex7	355	0	12
Ifngr1	Ifngr1	2799	3343	3074	Ifngr1	Ifngr1	2487	371	167
Vnn3	Vnn3	349	646	552	Vnn3	Vnn3	1737	525	0
Cfap54	Cfap54	1	0	0	Cfap54	Cfap54	59	0	1
Cdk17	Cdk17	1133	1268	1271	Cdk17	Cdk17	708	77	19
Hal	Hal	652	743	664	Hal	Hal	278	126	0
Fgd6	Fgd6	1227	1382	1185	Fgd6	Fgd6	90	379	311
Ndufa12	Ndufa12	2012	2278	2022	Ndufa12	Ndufa12	1398	575	958
Tmcc3	Tmcc3	817	797	873	Tmcc3	Tmcc3	112	243	166
Cep83	Cep83	113	219	197	Cep83	Cep83	226	62	0
Socs2	Socs2	101	126	135	Socs2	Socs2	134	118	138
Nudt4	Nudt4	660	877	624	Nudt4	Nudt4	275	273	164
Nuak1	Nuak1	49	38	84	Nuak1	Nuak1	27	23	0
Tcp11l2	Tcp11l2	3478	4905	4090	Tcp11l2	Tcp11l2	1043	49	404
Cry1	Cry1	1252	1537	1508	Cry1	Cry1	1368	206	0
Hsp90b1	Hsp90b1	6344	7894	6809	Hsp90b1	Hsp90b1	5561	516	1583
Igf1	Igf1	7789	8701	8662	Igf1	Igf1	5831	1283	2204
Washc3	Washc3	861	994	853	Washc3	Washc3	627	378	46
Dram1	Dram1	29	41	38	Dram1	Dram1	0	0	0
Sirt1	Sirt1	59	48	67	Sirt1	Sirt1	0	54	32
Herc4	Herc4	832	1124	996	Herc4	Herc4	560	0	362
Hnrnph3	Hnrnph3	213	275	298	Hnrnph3	Hnrnph3	0	2	80
Rufy2	Rufy2	321	507	407	Rufy2	Rufy2	0	48	1
Ccar1	Ccar1	1088	1278	1308	Ccar1	Ccar1	1330	198	609
Ddx21	Ddx21	900	1111	839	Ddx21	Ddx21	2107	203	147
Ddx50	Ddx50	960	1102	946	Ddx50	Ddx50	1525	670	382
Srgn	Srgn	2163	2690	2698	Srgn	Srgn	1723	647	845
Vps26a	Vps26a	2601	3175	3010	Vps26a	Vps26a	3097	539	537
Supv3l1	Supv3l1	1000	1162	1050	Supv3l1	Supv3l1	348	599	269
Aifm2	Aifm2	3130	3568	3295	Aifm2	Aifm2	1377	408	0
H2afy2	H2afy2	15	45	50	H2afy2	H2afy2	22	0	0
Tysnd1	Tysnd1	1159	1520	1256	Tysnd1	Tysnd1	67	210	238
Sar1a	Sar1a	2736	2817	2812	Sar1a	Sar1a	2155	3103	3566
Ppa1	Ppa1	732	935	690	Ppa1	Ppa1	62	166	273
Eif4ebp2	Eif4ebp2	957	1112	1079	Eif4ebp2	Eif4ebp2	2535	14132	13876
Pald1	Pald1	1747	2561	1733	Pald1	Pald1	1014	0	1
Sgpl1	Sgpl1	22670	24961	25407	Sgpl1	Sgpl1	13250	2125	1158
Unc5b	Unc5b	68	71	68	Unc5b	Unc5b	253	0	20
Slc29a3	Slc29a3	2807	2584	3297	Slc29a3	Slc29a3	554	66	28
Vsir	Vsir	3865	4200	4356	Vsir	Vsir	1899	513	209
Lrig3	Lrig3	97	124	108	Lrig3	Lrig3	0	0	0
Anapc16	Anapc16	313	397	339	Anapc16	Anapc16	278	201	280
Ddit4	Ddit4	362	510	391	Ddit4	Ddit4	0	1	32
Dnajb12	Dnajb12	949	1056	1031	Dnajb12	Dnajb12	570	152	444
Micu1	Micu1	2528	2908	2979	Micu1	Micu1	2264	191	203
Cand1	Cand1	2415	3209	2861	Cand1	Cand1	2795	0	478
Tbk1	Tbk1	1465	1693	1635	Tbk1	Tbk1	2456	272	239
Pno1	Pno1	684	741	729	Pno1	Pno1	899	6	96
Plek	Plek	18300	22324	21228	Plek	Plek	20427	2194	8632
Usp15	Usp15	1847	2281	1940	Usp15	Usp15	1913	148	1589
Elane	Elane	2	14	6	Elane	Elane	0	32	0
Vps54	Vps54	201	281	262	Vps54	Vps54	167	0	107
Tbc1d15	Tbc1d15	2160	2964	2502	Tbc1d15	Tbc1d15	1033	158	609
Pcsk4	Pcsk4	32	59	32	Pcsk4	Pcsk4	0	0	0
Rab21	Rab21	155	174	174	Rab21	Rab21	0	7	82
X2310011J03Rik	2310011J03Rik	946	1010	984	X2310011J03Rik	2310011J03Rik	982	257	407
Peli1	Peli1	1074	1300	1166	Peli1	Peli1	874	110	393
Thap2	Thap2	45	94	39	Thap2	Thap2	7	43	0
Slc1a4	Slc1a4	504	562	573	Slc1a4	Slc1a4	644	0	736
Dock2	Dock2	8702	9273	9642	Dock2	Dock2	3256	291	969
Rab1a	Rab1a	4069	5099	4571	Rab1a	Rab1a	3177	517	792
Gamt	Gamt	243	291	290	Gamt	Gamt	106	97	79
Actr2	Actr2	3380	4306	3842	Actr2	Actr2	1965	422	191
Ndufs7	Ndufs7	5691	7192	5786	Ndufs7	Ndufs7	4012	306	816
Ptprb	Ptprb	0	0	0	Ptprb	Ptprb	10	0	0
Mum1	Mum1	1041	1408	1101	Mum1	Mum1	420	232	446
Meis1	Meis1	177	184	228	Meis1	Meis1	282	0	0
Uqcr11	Uqcr11	3609	4154	3397	Uqcr11	Uqcr11	3525	1353	1726
Cnot2	Cnot2	1082	1186	1393	Cnot2	Cnot2	364	384	337
Tcf3	Tcf3	1269	1488	1325	Tcf3	Tcf3	552	521	1043
Frs2	Frs2	412	508	602	Frs2	Frs2	0	71	0
Yeats4	Yeats4	361	426	388	Yeats4	Yeats4	537	224	554
Grb10	Grb10	144	194	190	Grb10	Grb10	0	0	32
Adora2a	Adora2a	22	39	21	Adora2a	Adora2a	0	0	0
Snrpd3	Snrpd3	1271	1634	1295	Snrpd3	Snrpd3	1711	370	409
Nav3	Nav3	0	0	9	Nav3	Nav3	0	0	0
Cpm	Cpm	0	3	0	Cpm	Cpm	0	0	0
Mdm2	Mdm2	1926	2134	2136	Mdm2	Mdm2	1252	200	425
E2f7	E2f7	59	99	67	E2f7	E2f7	0	6	91
Osbpl8	Osbpl8	7532	9234	8866	Osbpl8	Osbpl8	5533	194	1388
Mknk2	Mknk2	4752	5872	4870	Mknk2	Mknk2	422	1226	2988
Zpbp	Zpbp	15	40	30	Zpbp	Zpbp	19	0	0
Cabin1	Cabin1	2502	3180	2928	Cabin1	Cabin1	2579	0	405
Ap3d1	Ap3d1	7671	9415	8673	Ap3d1	Ap3d1	4317	286	2332
Phlda1	Phlda1	16	25	11	Phlda1	Phlda1	61	0	0
Sf3a2	Sf3a2	967	1234	1139	Sf3a2	Sf3a2	522	81	41
Mdm1	Mdm1	155	248	160	Mdm1	Mdm1	0	0	260
Timm13	Timm13	2206	2609	2343	Timm13	Timm13	1614	688	876
Vps13d	Vps13d	147	186	218	Vps13d	Vps13d	0	0	0
Llph	Llph	583	817	686	Llph	Llph	1253	201	212
Tmbim4	Tmbim4	2605	3016	2739	Tmbim4	Tmbim4	2995	814	1194
Slc5a4b	Slc5a4b	0	0	0	Slc5a4b	Slc5a4b	0	0	0
Irak3	Irak3	194	192	186	Irak3	Irak3	0	0	0
Helb	Helb	438	649	642	Helb	Helb	547	21	170
Prmt2	Prmt2	1888	2166	2068	Prmt2	Prmt2	617	159	935
Dip2a	Dip2a	1334	1435	1509	Dip2a	Dip2a	575	0	13
Hmg20b	Hmg20b	462	658	558	Hmg20b	Hmg20b	73	135	46
X4930404N11Rik	4930404N11Rik	42	17	43	X4930404N11Rik	4930404N11Rik	0	0	0
Fzr1	Fzr1	2223	2869	2726	Fzr1	Fzr1	1800	302	134
Ncln	Ncln	2835	3855	3564	Ncln	Ncln	3134	16	277
Hcfc2	Hcfc2	201	308	324	Hcfc2	Hcfc2	276	0	0
Nfyb	Nfyb	224	215	283	Nfyb	Nfyb	723	109	0
Txnrd1	Txnrd1	8248	9957	9772	Txnrd1	Txnrd1	3650	411	638
Ppm1m	Ppm1m	646	733	695	Ppm1m	Ppm1m	754	393	594
D10Wsu102e	D10Wsu102e	1052	1198	1053	D10Wsu102e	D10Wsu102e	295	532	989
Aldh1l2	Aldh1l2	556	733	776	Aldh1l2	Aldh1l2	0	0	0
Wdr82	Wdr82	1060	1248	1200	Wdr82	Wdr82	0	496	72
Glyctk	Glyctk	15	6	28	Glyctk	Glyctk	0	0	0
Pofut2	Pofut2	1871	2230	2218	Pofut2	Pofut2	836	86	32
Slc36a1	Slc36a1	82	88	71	Slc36a1	Slc36a1	36	139	0
Adarb1	Adarb1	160	219	176	Adarb1	Adarb1	72	107	424
Appl2	Appl2	1644	2232	2181	Appl2	Appl2	2337	218	0
Slc36a2	Slc36a2	1018	1302	1240	Slc36a2	Slc36a2	875	187	278
Sumo3	Sumo3	3038	3960	3494	Sumo3	Sumo3	2308	2523	1886
Hint1	Hint1	3678	4260	3707	Hint1	Hint1	2921	818	1010
Lyrm7	Lyrm7	65	52	76	Lyrm7	Lyrm7	0	0	56
Fbxw11	Fbxw11	3466	3804	3791	Fbxw11	Fbxw11	2800	2844	1167
Stk10	Stk10	927	1020	1049	Stk10	Stk10	0	37	0
Papolg	Papolg	273	329	337	Papolg	Papolg	6	0	0
Rel	Rel	273	234	264	Rel	Rel	0	0	46
Pfkl	Pfkl	8557	12089	9646	Pfkl	Pfkl	6592	1256	721
Pus10	Pus10	490	648	588	Pus10	Pus10	922	125	0
Pex13	Pex13	402	564	489	Pex13	Pex13	343	38	0
X1810043G02Rik	1810043G02Rik	326	530	465	X1810043G02Rik	1810043G02Rik	0	281	297
Mpg	Mpg	148	165	191	Mpg	Mpg	21	33	0
Ahsa2	Ahsa2	172	214	186	Ahsa2	Ahsa2	286	32	134
Nprl3	Nprl3	683	849	865	Nprl3	Nprl3	320	52	1
Xpo1	Xpo1	2188	2765	2543	Xpo1	Xpo1	1859	529	447
Hbq1a	Hbq1a	15	14	14	Hbq1a	Hbq1a	0	0	0
Cpeb4	Cpeb4	1375	1600	1797	Cpeb4	Cpeb4	1607	234	282
Stc2	Stc2	19	43	21	Stc2	Stc2	0	0	0
Asb3	Asb3	502	471	447	Asb3	Asb3	484	0	0
Cdc34	Cdc34	2544	3031	2533	Cdc34	Cdc34	1144	748	824
Tpgs1	Tpgs1	1196	1272	1094	Tpgs1	Tpgs1	945	238	183
Chac2	Chac2	99	96	63	Chac2	Chac2	431	0	0
Erlec1	Erlec1	91	108	131	Erlec1	Erlec1	33	30	0
Shc2	Shc2	519	538	521	Shc2	Shc2	7	7	0
Sptbn1	Sptbn1	1	0	4	Sptbn1	Sptbn1	41	7	24
Wdpcp	Wdpcp	229	310	338	Wdpcp	Wdpcp	403	0	12
Mdh1	Mdh1	8792	11128	8872	Mdh1	Mdh1	6663	1707	1662
Ccng1	Ccng1	1822	2334	2024	Ccng1	Ccng1	3160	465	782
Nudcd2	Nudcd2	730	809	798	Nudcd2	Nudcd2	1154	337	433
Polrmt	Polrmt	1934	2360	2178	Polrmt	Polrmt	498	0	0
Hmmr	Hmmr	539	805	531	Hmmr	Hmmr	544	34	315
Hcn2	Hcn2	16	20	18	Hcn2	Hcn2	0	0	0
Slc22a4	Slc22a4	387	311	361	Slc22a4	Slc22a4	1185	0	152
Cyfip2	Cyfip2	10134	10625	11327	Cyfip2	Cyfip2	4894	0	408
Mgat1	Mgat1	2162	2504	2363	Mgat1	Mgat1	981	196	871
Ppp2ca	Ppp2ca	5487	6657	6236	Ppp2ca	Ppp2ca	987	139	392
Hnrnpab	Hnrnpab	5291	6514	5908	Hnrnpab	Hnrnpab	2864	502	914
Phykpl	Phykpl	544	773	622	Phykpl	Phykpl	203	676	652
Hspa4	Hspa4	10069	12156	10821	Hspa4	Hspa4	6557	1265	1703
Cnot6	Cnot6	592	802	697	Cnot6	Cnot6	515	1703	3149
Zfp354a	Zfp354a	28	30	38	Zfp354a	Zfp354a	304	0	0
Mapk9	Mapk9	1371	1654	1346	Mapk9	Mapk9	824	507	195
Canx	Canx	10686	13084	12204	Canx	Canx	8676	889	875
Rack1	Rack1	11748	15075	12448	Rack1	Rack1	8469	4713	5561
Rufy1	Rufy1	1559	1612	1653	Rufy1	Rufy1	237	1	0
Rnf130	Rnf130	3633	4441	4021	Rnf130	Rnf130	897	554	1018
Ltc4s	Ltc4s	17	18	11	Ltc4s	Ltc4s	0	0	0
Rad50	Rad50	850	979	911	Rad50	Rad50	1624	304	0
Mrnip	Mrnip	77	115	118	Mrnip	Mrnip	0	16	121
Clk4	Clk4	421	396	441	Clk4	Clk4	995	72	11
Sar1b	Sar1b	1195	1670	1426	Sar1b	Sar1b	1606	126	710
Jade2	Jade2	127	146	139	Jade2	Jade2	694	0	1
Pdlim4	Pdlim4	542	695	664	Pdlim4	Pdlim4	325	0	0
Cdkl3	Cdkl3	7	11	10	Cdkl3	Cdkl3	0	24	0
Ube2b	Ube2b	1267	1579	1379	Ube2b	Ube2b	1495	66	551
Cdkn2aipnl	Cdkn2aipnl	2339	2896	2916	Cdkn2aipnl	Cdkn2aipnl	3342	253	972
Kremen1	Kremen1	1080	1312	1006	Kremen1	Kremen1	413	7	0
Nefh	Nefh	481	932	583	Nefh	Nefh	83	121	174
Med7	Med7	84	87	88	Med7	Med7	72	0	0
Havcr2	Havcr2	505	528	651	Havcr2	Havcr2	365	16	0
Tnip1	Tnip1	2904	3291	3276	Tnip1	Tnip1	2649	150	339
Vdac1	Vdac1	4273	5524	5139	Vdac1	Vdac1	2791	455	795
Upp1	Upp1	534	605	504	Upp1	Upp1	596	48	165
Slu7	Slu7	1930	1932	2082	Slu7	Slu7	2284	274	973
Ascc2	Ascc2	2902	3784	3439	Ascc2	Ascc2	1233	222	265
Hus1	Hus1	454	542	588	Hus1	Hus1	216	174	250
Pttg1	Pttg1	686	850	710	Pttg1	Pttg1	250	70	153
Zfp607a	Zfp607a	75	84	49	Zfp607a	Zfp607a	0	0	13
Tns3	Tns3	2280	2411	2666	Tns3	Tns3	979	39	53
Btg2	Btg2	808	825	898	Btg2	Btg2	885	31	235
Castor1	Castor1	474	524	352	Castor1	Castor1	456	10	506
Pes1	Pes1	3817	4717	3960	Pes1	Pes1	2159	115	751
Tcn2	Tcn2	5487	6463	6122	Tcn2	Tcn2	3686	519	196
Osbp2	Osbp2	91	51	79	Osbp2	Osbp2	0	0	0
Gabrg2	Gabrg2	0	0	0	Gabrg2	Gabrg2	0	0	0
Myo1g	Myo1g	2091	2421	2237	Myo1g	Myo1g	9	0	335
Smtn	Smtn	373	491	345	Smtn	Smtn	344	78	171
Arf5	Arf5	3729	4689	3881	Arf5	Arf5	2300	961	747
X2310033P09Rik	2310033P09Rik	141	150	127	X2310033P09Rik	2310033P09Rik	58	0	9
Guk1	Guk1	1001	1090	939	Guk1	Guk1	552	700	225
Rnf185	Rnf185	1209	1549	1409	Rnf185	Rnf185	795	35	368
Limk2	Limk2	1515	1673	1703	Limk2	Limk2	594	26	109
Patz1	Patz1	501	742	632	Patz1	Patz1	0	68	171
Eif4enif1	Eif4enif1	666	792	757	Eif4enif1	Eif4enif1	0	0	95
Trim11	Trim11	753	770	725	Trim11	Trim11	1	14	64
Ogdh	Ogdh	17436	21114	19891	Ogdh	Ogdh	6827	1452	379
Drg1	Drg1	3486	4101	3821	Drg1	Drg1	2516	6570	6730
Rtn4	Rtn4	1404	1626	1594	Rtn4	Rtn4	195	219	495
Mtif2	Mtif2	626	631	685	Mtif2	Mtif2	506	145	63
Rps27a	Rps27a	7932	9426	8285	Rps27a	Rps27a	7551	8405	10890
Cfap36	Cfap36	266	312	268	Cfap36	Cfap36	227	80	297
Ppp4r3b	Ppp4r3b	1126	1570	1529	Ppp4r3b	Ppp4r3b	1391	0	234
Pnpt1	Pnpt1	860	1094	1002	Pnpt1	Pnpt1	1227	0	0
Pold2	Pold2	1434	2075	1808	Pold2	Pold2	517	384	249
Zkscan17	Zkscan17	1064	1223	1190	Zkscan17	Zkscan17	486	105	329
Aebp1	Aebp1	24	18	9	Aebp1	Aebp1	0	0	0
Polm	Polm	249	388	384	Polm	Polm	0	0	0
Pgam2	Pgam2	37	38	39	Pgam2	Pgam2	59	0	0
Dbnl	Dbnl	7342	8298	7777	Dbnl	Dbnl	4780	286	459
Mrps24	Mrps24	1119	1455	1207	Mrps24	Mrps24	1267	687	1040
Ccdc117	Ccdc117	831	1067	957	Ccdc117	Ccdc117	277	1491	694
Dynll2	Dynll2	750	905	858	Dynll2	Dynll2	73	154	284
Xbp1	Xbp1	8181	9978	9080	Xbp1	Xbp1	4031	584	1106
Supt4a	Supt4a	1466	1629	1403	Supt4a	Supt4a	716	133	977
X2810021J22Rik	2810021J22Rik	39	47	28	X2810021J22Rik	2810021J22Rik	0	1	0
Ska2	Ska2	58	120	61	Ska2	Ska2	0	0	0
Prr11	Prr11	107	116	114	Prr11	Prr11	37	0	9
Smg8	Smg8	1362	1453	1460	Smg8	Smg8	1374	0	0
Rnf187	Rnf187	4693	6284	5248	Rnf187	Rnf187	609	741	828
Tubd1	Tubd1	337	317	329	Tubd1	Tubd1	565	0	0
Mrpl22	Mrpl22	924	1253	998	Mrpl22	Mrpl22	867	109	558
Cnot8	Cnot8	2693	3089	2987	Cnot8	Cnot8	1043	242	145
Rps6kb1	Rps6kb1	764	842	784	Rps6kb1	Rps6kb1	100	155	294
Sap30l	Sap30l	189	206	134	Sap30l	Sap30l	28	161	336
Galnt10	Galnt10	1144	1686	1403	Galnt10	Galnt10	520	54	378
Rnft1	Rnft1	661	933	767	Rnft1	Rnft1	636	436	143
Mfap3	Mfap3	962	971	1173	Mfap3	Mfap3	956	104	179
Fam114a2	Fam114a2	1330	1544	1398	Fam114a2	Fam114a2	956	56	589
Gria1	Gria1	0	0	1	Gria1	Gria1	0	1	10
Ppm1d	Ppm1d	308	409	438	Ppm1d	Ppm1d	165	131	78
Znhit3	Znhit3	285	370	289	Znhit3	Znhit3	352	81	454
Myo19	Myo19	93	153	112	Myo19	Myo19	0	0	1
Prpsap2	Prpsap2	360	384	336	Prpsap2	Prpsap2	0	0	0
Ggnbp2	Ggnbp2	1383	1668	1545	Ggnbp2	Ggnbp2	1482	262	584
Acaca	Acaca	1532	1475	1539	Acaca	Acaca	808	429	0
Shmt1	Shmt1	605	1094	709	Shmt1	Shmt1	1199	163	317
Llgl1	Llgl1	1760	2208	2122	Llgl1	Llgl1	94	96	27
Drg2	Drg2	2010	2628	2157	Drg2	Drg2	2131	107	553
Srebf1	Srebf1	3603	4900	3956	Srebf1	Srebf1	2330	29	4
Tom1l1	Tom1l1	464	543	495	Tom1l1	Tom1l1	356	60	7
Cox11	Cox11	81	102	112	Cox11	Cox11	36	21	0
Stxbp4	Stxbp4	110	109	106	Stxbp4	Stxbp4	7	0	245
Bzw2	Bzw2	2185	2766	2077	Bzw2	Bzw2	2972	997	1483
Elac2	Elac2	1416	1808	1777	Elac2	Elac2	0	0	538
Pctp	Pctp	1332	1763	1654	Pctp	Pctp	286	201	301
Twistnb	Twistnb	602	658	637	Twistnb	Twistnb	834	327	78
Atxn7l1	Atxn7l1	662	902	793	Atxn7l1	Atxn7l1	1214	302	45
Atp6v1c2	Atp6v1c2	3	0	0	Atp6v1c2	Atp6v1c2	0	0	0
Sypl	Sypl	1894	2391	2331	Sypl	Sypl	2113	1185	1598
Pdia6	Pdia6	12649	16284	13803	Pdia6	Pdia6	10363	2009	4006
Nampt	Nampt	3650	4929	4244	Nampt	Nampt	3093	757	426
Pik3cg	Pik3cg	2810	3336	3177	Pik3cg	Pik3cg	1326	19	0
Nbas	Nbas	1796	2310	1965	Nbas	Nbas	965	2	0
Tspan13	Tspan13	888	967	960	Tspan13	Tspan13	332	179	176
Rock2	Rock2	1295	1614	1603	Rock2	Rock2	1406	303	514
Matn3	Matn3	0	0	0	Matn3	Matn3	0	0	1
Laptm4a	Laptm4a	5972	7123	6779	Laptm4a	Laptm4a	4163	458	1080
Fam49a	Fam49a	2494	2781	2655	Fam49a	Fam49a	3566	0	102
Snx13	Snx13	765	974	872	Snx13	Snx13	469	559	24
Sdc1	Sdc1	2169	2913	2559	Sdc1	Sdc1	2266	344	161
Lpin1	Lpin1	4219	5647	4751	Lpin1	Lpin1	1014	246	406
Pum2	Pum2	820	871	1028	Pum2	Pum2	408	24	436
Nrcam	Nrcam	150	22	72	Nrcam	Nrcam	0	0	0
Trib2	Trib2	94	160	144	Trib2	Trib2	0	103	59
Arsg	Arsg	1841	2193	2274	Arsg	Arsg	950	158	1
Hs1bp3	Hs1bp3	3083	3836	3458	Hs1bp3	Hs1bp3	1656	319	681
Fam84a	Fam84a	0	1	0	Fam84a	Fam84a	0	0	0
Smc6	Smc6	748	962	848	Smc6	Smc6	1471	893	1226
Apob	Apob	0	1	11	Apob	Apob	6	0	4
Amz2	Amz2	683	750	756	Amz2	Amz2	272	465	580
Gna13	Gna13	4087	4212	4807	Gna13	Gna13	916	2549	969
Prkar1a	Prkar1a	7698	9068	8886	Prkar1a	Prkar1a	3982	1633	1545
Abca8b	Abca8b	124	137	173	Abca8b	Abca8b	192	0	0
Rdh14	Rdh14	401	524	452	Rdh14	Rdh14	145	0	0
Map2k6	Map2k6	88	179	145	Map2k6	Map2k6	22	0	44
Klhl29	Klhl29	0	3	0	Klhl29	Klhl29	0	0	0
Trappc12	Trappc12	3453	3941	3655	Trappc12	Trappc12	1525	470	349
Adi1	Adi1	7318	8589	8006	Adi1	Adi1	3913	682	951
Rnaseh1	Rnaseh1	962	880	1032	Rnaseh1	Rnaseh1	170	0	163
Ubxn2a	Ubxn2a	517	536	467	Ubxn2a	Ubxn2a	1278	195	502
Fkbp1b	Fkbp1b	548	537	477	Fkbp1b	Fkbp1b	465	108	89
Cmpk2	Cmpk2	1	0	0	Cmpk2	Cmpk2	0	0	0
Pfn4	Pfn4	8	20	8	Pfn4	Pfn4	0	0	0
Itsn2	Itsn2	1921	2184	2401	Itsn2	Itsn2	552	12	204
Rsad2	Rsad2	8	23	5	Rsad2	Rsad2	259	0	5
Id2	Id2	5028	5894	5345	Id2	Id2	3397	490	992
Ncoa1	Ncoa1	1230	1274	1339	Ncoa1	Ncoa1	17	35	0
Dus4l	Dus4l	227	244	224	Dus4l	Dus4l	10	0	0
Rrm2	Rrm2	737	1089	858	Rrm2	Rrm2	687	1073	1374
Bcap29	Bcap29	1678	2485	2250	Bcap29	Bcap29	2454	1652	1023
Slc26a4	Slc26a4	0	5	0	Slc26a4	Slc26a4	0	49	6
Cenpo	Cenpo	375	485	425	Cenpo	Cenpo	686	277	220
Klf11	Klf11	269	310	404	Klf11	Klf11	0	0	345
Adcy3	Adcy3	27	15	34	Adcy3	Adcy3	0	0	0
Dnajc27	Dnajc27	661	906	738	Dnajc27	Dnajc27	450	664	10
Efr3b	Efr3b	780	919	833	Efr3b	Efr3b	6	380	236
Cbll1	Cbll1	489	726	741	Cbll1	Cbll1	205	21	167
Dnmt3a	Dnmt3a	9533	9866	10326	Dnmt3a	Dnmt3a	5434	9818	7141
Dld	Dld	4991	6869	6079	Dld	Dld	5953	281	2416
Kif3c	Kif3c	1248	1397	1452	Kif3c	Kif3c	0	0	0
Sh3yl1	Sh3yl1	27	15	47	Sh3yl1	Sh3yl1	0	0	0
Rab10	Rab10	5819	6587	6804	Rab10	Rab10	4908	506	1324
Tpo	Tpo	0	4	0	Tpo	Tpo	0	0	0
Pxdn	Pxdn	0	1	0	Pxdn	Pxdn	0	0	0
Ddx52	Ddx52	1115	1092	1244	Ddx52	Ddx52	532	383	167
Taf15	Taf15	142	115	216	Taf15	Taf15	0	14	94
Ace	Ace	503	636	651	Ace	Ace	216	0	0
Cdc27	Cdc27	658	834	762	Cdc27	Cdc27	560	25	329
Mettl2	Mettl2	537	759	618	Mettl2	Mettl2	247	172	576
Nle1	Nle1	528	771	676	Nle1	Nle1	246	93	124
Tlk2	Tlk2	336	482	440	Tlk2	Tlk2	0	136	523
Rffl	Rffl	1036	1464	1400	Rffl	Rffl	1040	809	287
Lig3	Lig3	1067	1349	1237	Lig3	Lig3	468	281	0
Map3k3	Map3k3	1977	2082	2011	Map3k3	Map3k3	4	191	272
Ddx42	Ddx42	2390	2474	2498	Ddx42	Ddx42	3446	74	384
Ftsj3	Ftsj3	2227	3074	2509	Ftsj3	Ftsj3	3880	44	699
Rnf135	Rnf135	171	178	156	Rnf135	Rnf135	253	0	181
Psmc5	Psmc5	3311	3942	3543	Psmc5	Psmc5	2446	416	916
Tcam1	Tcam1	1253	1670	1450	Tcam1	Tcam1	423	19	0
Ern1	Ern1	930	1204	1145	Ern1	Ern1	297	38	59
Nf1	Nf1	327	302	343	Nf1	Nf1	1	4	136
Pecam1	Pecam1	0	0	0	Pecam1	Pecam1	0	0	0
Polg2	Polg2	56	46	58	Polg2	Polg2	24	38	47
Ddx5	Ddx5	4842	5810	5348	Ddx5	Ddx5	3928	503	710
Psmd12	Psmd12	3110	3824	3402	Psmd12	Psmd12	3655	310	852
Helz	Helz	1707	1672	1894	Helz	Helz	223	383	13
Rab37	Rab37	39	33	44	Rab37	Rab37	127	0	0
Slc9a3r1	Slc9a3r1	5579	7489	6631	Slc9a3r1	Slc9a3r1	4212	1	691
Nt5c	Nt5c	690	727	634	Nt5c	Nt5c	1112	92	87
Jpt1	Jpt1	3395	4197	3490	Jpt1	Jpt1	2285	606	1067
Sumo2	Sumo2	884	1063	972	Sumo2	Sumo2	1130	424	492
Nup85	Nup85	1532	2203	1478	Nup85	Nup85	957	513	381
Gga3	Gga3	1418	1649	1612	Gga3	Gga3	851	0	276
Cluh	Cluh	6982	8141	7556	Cluh	Cluh	2763	293	429
Mif4gd	Mif4gd	690	845	721	Mif4gd	Mif4gd	1209	110	265
Slc25a19	Slc25a19	818	1014	942	Slc25a19	Slc25a19	345	89	135
Pafah1b1	Pafah1b1	1209	1359	1411	Pafah1b1	Pafah1b1	409	254	172
Tmem94	Tmem94	1363	1532	1559	Tmem94	Tmem94	22	0	0
Recql5	Recql5	806	843	780	Recql5	Recql5	662	0	40
Sap30bp	Sap30bp	1316	1752	1382	Sap30bp	Sap30bp	660	58	64
Itgb4	Itgb4	5	1	9	Itgb4	Itgb4	0	0	0
Galk1	Galk1	5113	7227	5398	Galk1	Galk1	3744	646	782
Unk	Unk	1066	1394	1141	Unk	Unk	19	288	418
Trim47	Trim47	1111	1328	1312	Trim47	Trim47	245	70	206
Mrpl38	Mrpl38	1460	1727	1640	Mrpl38	Mrpl38	1318	77	726
Fbf1	Fbf1	1008	1153	1092	Fbf1	Fbf1	14	0	1
Acox1	Acox1	3428	3785	3873	Acox1	Acox1	1769	289	171
Ten1	Ten1	621	721	749	Ten1	Ten1	592	205	277
Srp68	Srp68	3487	4299	3933	Srp68	Srp68	4642	343	382
Tsen54	Tsen54	513	670	697	Tsen54	Tsen54	485	383	0
Llgl2	Llgl2	176	233	275	Llgl2	Llgl2	357	0	0
Ncbp3	Ncbp3	533	557	596	Ncbp3	Ncbp3	12	18	29
Atp2a3	Atp2a3	19	25	38	Atp2a3	Atp2a3	0	0	1
Ankfy1	Ankfy1	5204	5428	5639	Ankfy1	Ankfy1	3344	1082	999
Exoc7	Exoc7	2452	3059	2716	Exoc7	Exoc7	1000	0	0
Ube2g1	Ube2g1	859	1198	1162	Ube2g1	Ube2g1	1649	367	8
Spns3	Spns3	8	7	8	Spns3	Spns3	0	8	0
Med31	Med31	294	415	337	Med31	Med31	185	44	66
Ube2o	Ube2o	857	1159	838	Ube2o	Ube2o	0	0	0
Txndc17	Txndc17	1621	1801	1712	Txndc17	Txndc17	1933	758	1003
Rhbdf2	Rhbdf2	2724	3193	3071	Rhbdf2	Rhbdf2	1628	2	0
X4933427D14Rik	4933427D14Rik	150	230	171	X4933427D14Rik	4933427D14Rik	0	0	0
Pimreg	Pimreg	445	628	387	Pimreg	Pimreg	209	32	232
X1810032O08Rik	1810032O08Rik	31	22	45	X1810032O08Rik	1810032O08Rik	88	33	18
Rabep1	Rabep1	2224	2757	2743	Rabep1	Rabep1	2584	617	973
Mfsd11	Mfsd11	2884	3325	2810	Mfsd11	Mfsd11	1641	336	615
Kif1c	Kif1c	298	434	415	Kif1c	Kif1c	592	2953	3343
Sec14l1	Sec14l1	3880	4763	4227	Sec14l1	Sec14l1	311	310	198
Nos2	Nos2	1700	2954	2074	Nos2	Nos2	1214	108	339
Mink1	Mink1	1193	1358	1315	Mink1	Mink1	304	19	219
[truncated: 11,291 more rows]

## Sheet: Post norm counts
	control_cells_1	control_cells_2	control_cells_3	control_EVS_1	control_EVS_2	control_EVS_3
Gnai3	2513.09	2799.55	2992.1	2994.93	2874.97	3822.5
Cdc45	385.985	471.982	385.945	295.537	0	928.352
Narf	558.031	671.18	634.563	1149.85	0	0
Cav2	224.553	220.29	251.171	312.494	474.967	13.3576
Klf6	927.258	812.728	987.325	1778.87	1557.01	142.481
Scmh1	481.504	463.545	493.152	0	726.605	0
Cox5a	855.2	892.407	840.809	1142.58	1223.59	1282.33
Wnt9a	80.9954	52.4945	51.0509	0	0	35.6202
Fer	304.431	260.129	304.264	0	0	0
Xpo6	2034.38	2191.65	2088.49	0	707.732	0
Tfe3	1904.79	2174.77	1972.1	984.314	245.347	1836.67
Brat1	1270.23	1471.25	1498.86	1327.49	1431.19	309.451
Gna12	268.123	270.909	286.906	3.22991	3434.86	1854.48
Slc22a18	141.323	119.519	128.138	243.051	0	0
Pih1d2	7.26166	9.84272	6.12611	198.639	0	2.22626
Dlat	1669.06	1572.49	1807.2	1501.91	273.656	209.269
Sdhd	3456.55	3646.03	3350.47	4641.38	3176.93	1556.16
Gpr107	2294.13	2298.04	2384.08	3254.13	2620.18	304.998
Tspan32	780.908	894.282	855.103	650.019	1434.34	1010.72
Lhx2	40.2184	30.9343	28.078	16.957	0	0
Gmpr	945.133	935.996	802.01	768.718	150.983	721.309
Trim25	3296.79	3175.92	3298.91	2568.58	59.764	636.711
Dgke	61.4448	76.867	100.06	0	9.43643	0
Scpep1	6714.8	6515.88	6897.49	8813.61	1925.03	4470.34
Mnt	392.688	408.239	459.969	184.105	305.111	498.683
Itgb2	9156.95	9102.64	9579.2	7906.01	3997.9	2134.99
Hddc2	176.514	202.01	192.973	326.221	1188.99	823.718
Pemt	50.8316	59.9937	34.7146	0	0	0
Cdh4	16.1991	6.56182	9.18917	0	0	0
Clec10a	439.61	485.106	404.834	0	201.31	378.465
Arvcf	90.4915	78.7418	86.7866	0	0	0
Comt	2314.79	2354.29	2077.26	2007.39	830.406	2266.34
Rtca	447.989	473.388	462.011	1128.85	1585.32	2395.46
Dbt	211.705	223.57	229.729	634.677	0	91.2768
Dazap2	7021.47	7787.94	7245.15	6799.76	2746	6278.06
Mcts1	336.271	371.211	392.582	400.509	267.365	679.01
Rem1	107.808	73.1174	78.1079	0	160.419	6.67879
Trappc10	664.163	659.931	674.383	196.217	298.82	211.495
Ccm2	998.758	1034.89	1011.32	1208.79	1031.72	416.311
Tbrg4	393.805	422.3	401.26	294.729	106.946	1135.39
Mx1	0	0	2.55255	0	0	162.517
Ndufa9	2498.01	2403.97	2364.17	2477.34	688.859	1607.36
Lck	140.206	105.926	115.375	154.228	132.11	0
Galnt1	298.845	297.625	336.936	0	106.946	189.232
Mkrn2	385.427	411.051	370.63	202.677	1877.85	512.041
Raf1	1388.09	1338.61	1412.07	702.505	264.22	262.699
Pdgfb	680.362	647.745	748.917	245.473	47.1821	6.67879
Acvrl1	961.891	1000.21	1006.72	452.187	805.242	1133.17
Grasp	18.992	36.5587	29.6095	0	66.055	146.933
Acvr1b	58.0933	52.4945	44.9248	0	157.274	31.1677
Tom1l2	968.035	883.97	875.013	2022.73	739.187	1066.38
Zfp385a	1401.5	1557.96	1466.69	469.952	424.639	589.96
Itga5	7364.44	6149.36	7430.98	3036.92	2447.18	2557.98
Wdr77	1155.16	1180.66	1152.22	864.808	2632.76	1053.02
Adora3	3.35154	15.4671	6.12611	0	0	0
Atp5f1	6396.96	6748.36	6335.93	8686.03	9269.72	6910.32
Hnrnpd	434.582	442.923	463.032	95.2823	135.255	2.22626
Dynlt1c	105.015	70.3052	88.3181	95.2823	47.1821	84.598
C1d	253.6	249.349	235.855	856.733	1305.37	805.908
Gm2a	7882.25	8459.12	8626.59	6117.45	3054.26	2063.75
Krit1	219.526	237.631	236.876	868.038	0	0
Clcn4	564.175	464.014	558.497	729.152	3.14548	0
Hk2	2286.31	2401.16	2787.89	1935.52	94.3643	1021.86
Myo18a	1718.78	1704.67	1789.85	201.062	1368.28	0
Haao	60.3276	73.5861	61.2611	271.312	0	0
Cd52	1163.54	1076.14	1006.72	2879.46	1151.24	2025.9
Abhd15	48.0387	63.2747	51.0509	0	0	0
Loxl3	19.5506	12.6549	31.6516	0	0	0
Kat2b	78.2025	64.6808	90.3602	180.067	56.6186	15.5838
Rab5b	940.664	916.311	973.542	321.376	235.911	240.436
Dnmt3l	78.2025	71.2426	51.0509	0	446.658	187.006
Icosl	191.038	171.076	199.099	696.853	0	15.5838
Spg7	1119.97	1152.07	1172.64	524.86	607.077	84.598
Rpl13	14536.7	15790.1	15223.4	20933	66319.2	47334.8
Chmp1a	3724.11	4081.45	3998.82	5437.55	9445.87	4964.57
Rpa1	1213.81	1408.92	1307.41	401.316	591.35	2275.24
Serpinf1	125.683	142.016	91.3812	0	430.93	113.539
Tubgcp3	610.538	626.653	547.777	0	0	2.22626
Polr3d	235.166	288.72	328.768	0	301.966	331.713
Ddx3x	2264.52	2458.81	2589.81	1818.44	1516.12	503.136
Il12rb1	207.237	179.044	191.952	0	0	155.838
Usp32	208.354	178.106	206.756	288.269	0	33.394
Txnrd3	268.123	262.941	301.711	0	0	0
Zfp512b	269.24	308.405	282.822	9.68972	308.257	1144.3
Dnajc5	3307.97	3200.76	3325.97	1388.05	23547	14301.5
Tpd52l2	1636.11	1704.2	1758.19	1715.08	198.165	1182.15
Fmr1	244.662	281.221	283.333	0	0	111.313
Il4	13.9647	19.2167	18.3783	0	94.3643	0
Pxmp4	430.672	514.165	411.471	318.953	399.475	411.859
Dlg3	11.7304	11.7175	20.4204	0	0	0
Gnb1l	86.0228	80.1479	91.8917	0	0	0
Smarcb1	726.166	727.424	720.839	1146.62	553.604	244.889
Hip1r	29.0466	31.403	28.5885	0	0	0
Nsun5	382.634	448.547	371.651	175.222	0	0
Top1mt	198.858	240.912	228.198	391.626	81.7824	407.406
Mmp14	6.14448	6.56182	4.59459	0	0	95.7293
Slc7a7	48.5973	38.4335	19.9099	0	0	0
Oxa1l	838.443	912.561	918.407	801.825	594.495	40.0727
Heatr6	458.043	527.757	513.062	0	509.567	0
Ccl3	1487.52	1038.64	1362.04	6248.26	1283.35	6380.47
Ilf2	1121.65	1130.51	1073.6	1695.7	446.658	1171.01
Chtop	1307.1	1382.67	1554.5	1633.53	2299.34	1028.53
Snapin	1154.05	1198.94	1188.98	1850.74	1100.92	3397.28
S100a4	20.6678	23.9038	17.3573	37.9514	12.5819	33.394
S100a3	11.1718	5.62441	3.57357	0	3.14548	97.9556
S100a6	3500.68	3048.43	2910.93	2356.22	2120.05	2854.07
Icam2	58.6519	43.5892	41.8618	0	154.128	0
Mapk7	842.353	894.282	838.767	343.985	0	632.259
Epn2	125.683	148.11	158.768	806.669	336.566	0
B9d1	22.9022	23.4351	35.7357	87.2075	0	0
Sec24b	1393.68	1457.66	1534.08	1413.89	22.0183	946.162
N4bp3	293.259	255.911	327.237	0	50.3276	2.22626
Rmnd5b	1177.51	1218.62	1142.01	438.46	0	1286.78
Nhp2	1781.34	1968.54	1684.17	3614.27	6523.72	5405.37
Vps9d1	222.877	201.073	203.693	176.837	569.331	0
Zfp276	180.424	234.351	275.165	167.148	493.84	0
Mfsd10	848.497	1030.67	928.617	625.795	270.511	810.36
Luzp1	258.068	260.129	356.846	0	1937.61	409.633
Kctd10	474.242	537.131	523.783	490.139	1783.49	890.506
Poldip2	2299.71	2410.53	2294.23	3314.69	3579.55	4739.72
Ift20	175.397	157.015	161.832	306.034	959.37	534.303
Lgals9	2147.22	2242.73	2184.98	2933.56	1148.1	1587.33
Araf	1389.21	1476.41	1441.68	595.111	2173.52	2896.37
Cfp	2659.44	2832.36	2680.69	3537.56	490.694	1932.4
Uxt	189.362	168.732	183.273	154.228	314.548	149.16
Cnnm3	51.9488	33.2778	21.4414	0	544.167	153.612
Lman2l	1006.02	938.808	1095.04	1298.42	1494.1	0
Mcm3ap	1138.96	1160.04	1169.07	287.462	106.946	0
Pcnt	282.088	324.341	360.93	175.222	289.384	66.7879
Mxd1	613.331	740.548	594.744	310.071	210.747	422.99
Gmcl1	494.91	522.602	598.828	626.602	3321.62	2072.65
Snrnp27	312.81	354.338	352.252	712.195	506.422	516.493
Oas1c	24.5779	51.5571	26.5465	0	0	0
Ocrl	18.4334	17.3419	5.6156	606.415	37.7457	35.6202
Calm1	5082.6	5008.07	4657.89	7360.15	4818.87	8484.29
Agpat3	1276.38	1237.84	1172.64	687.163	1799.21	1231.12
Sema6b	180.424	253.567	227.177	0	141.546	0
Uhrf1	969.711	1345.17	989.367	489.331	1704.85	0
Dpp9	1216.61	1258.46	1228.8	1064.25	0	1645.21
Lsr	18.4334	7.96792	14.2943	0	0	0
Gramd1a	730.076	770.076	782.101	727.537	3337.35	1164.34
Ckb	1779.67	1700.45	1747.98	1474.45	1280.21	768.061
Sp1	306.666	314.498	372.161	283.424	682.568	115.766
Itgb7	818.892	1017.08	893.392	897.914	600.786	1843.35
Myg1	988.703	976.773	978.647	639.522	396.33	338.392
Rarg	81.554	109.207	157.237	141.308	0	0
Pfdn5	1231.13	1135.19	1114.95	1259.66	3884.66	4390.19
Rrp15	188.245	211.853	220.54	397.279	210.747	0
Rnd2	112.835	108.27	96.9968	0	251.638	0
Srr	186.569	113.894	164.384	254.355	88.0733	267.152
Acp5	826.154	874.596	834.172	1234.63	113.237	1634.08
Fbxo9	100.546	111.551	115.375	0	276.802	478.647
Vps50	1445.63	1437.51	1494.77	386.781	770.642	0
Hars	1169.69	1238.78	1201.23	1216.06	0	287.188
Zmat2	477.035	423.237	436.486	385.167	556.749	874.922
Ube2c	650.198	824.914	606.996	1526.94	820.969	1099.77
Smg5	580.374	555.88	618.227	761.451	625.95	494.231
Cct3	7711.33	8272.11	7665.3	13053.7	9958.58	15111.9
Glmp	12940.8	12672.3	12838.8	12540.1	4523.19	4799.82
Mef2d	3878.29	3931.93	4217.83	2041.3	1324.25	512.041
Tmem79	8.93743	6.09311	6.63662	0	3.14548	0
Snd1	5495.4	5905.17	5450.2	3594.08	3491.48	5910.73
Col18a1	127.358	101.708	141.922	0	72.346	0
Slc19a1	398.274	453.234	532.461	557.159	358.584	0
Kpnb1	704.94	777.106	623.843	514.363	6360.15	4007.27
Npepps	1447.86	1514.84	1401.35	1843.47	619.659	1656.34
Mrpl10	887.598	805.229	859.698	1823.28	1066.32	1197.73
Cyp51	545.742	521.664	499.278	560.389	1170.12	1545.03
Tcf25	5122.82	5521.3	5457.35	4331.31	15890.9	9236.77
Tubb6	1607.62	2124.15	1690.3	2666.29	541.022	1344.66
Def8	995.406	1145.51	1060.84	1803.1	1264.48	1634.08
Itga3	19.5506	27.6534	17.8678	0	0	2.22626
Foxm1	323.982	385.272	324.684	740.456	103.801	0
Itfg2	103.898	107.333	114.354	166.34	0	13.3576
Nrip2	1.67577	0.937402	0	3.22991	147.837	104.634
Tulp3	63.6792	69.8365	66.3662	16.957	223.329	17.8101
Gtf2h4	802.693	861.473	776.995	251.125	1072.61	376.239
Tubb5	4302.81	5335.23	4420.5	4798.84	3991.61	5538.94
Ell2	416.149	460.265	464.564	1115.93	676.277	129.123
Jup	234.049	282.158	256.276	410.198	3.14548	269.378
Nom1	531.218	533.851	581.47	251.933	1339.97	4.45253
Ergic1	3660.99	3582.75	3631.25	2043.72	798.951	1455.98
Acap1	1073.05	1168	1116.48	683.933	0	175.875
Tcea3	12.8476	9.84272	7.65764	0	0	0
Ifrd1	1316.59	1147.38	1459.04	1812.79	921.625	1184.37
Stk38l	590.987	442.923	527.867	0.807477	336.566	304.998
Brpf1	1118.3	1133.32	1140.99	439.267	887.024	540.982
Akr1b3	2443.27	2720.81	2432.58	4122.17	2651.64	2584.69
Hoxc6	70.3823	76.867	61.7716	0	50.3276	6.67879
Gstt3	142.999	159.358	156.726	0.807477	273.656	0
Ddt	47.4801	42.6518	39.8197	28.2617	34.6002	24.4889
Ddx18	804.369	832.882	786.185	700.89	688.859	1585.1
Ubl3	3214.68	3329.65	3355.58	902.759	1569.59	1362.47
Gramd3	174.838	116.238	166.426	202.677	0	0
Eef1e1	593.222	638.84	500.81	529.705	427.785	140.255
Akt1	2262.85	2612.54	2230.93	471.567	1739.45	823.718
Il16	475.918	444.797	485.495	77.5178	191.874	0
Tcirg1	9197.73	9531.51	9313.22	8140.98	2016.25	2520.13
Naglu	4711.7	4733.41	4630.32	3441.47	525.295	1075.29
Coasy	1791.4	1752	1857.23	1938.75	572.477	91.2768
Smo	445.196	452.297	367.567	0.807477	946.788	583.281
Crnkl1	433.465	557.286	475.284	787.29	405.766	509.814
Rin2	899.329	1040.52	893.902	771.948	69.2005	17.8101
Chordc1	440.727	499.167	505.404	1386.44	245.347	845.98
Rtcb	2111.47	2118.53	1949.13	2294.85	1887.29	1295.69
Pwp1	2041.09	1875.27	1965.97	3495.57	3485.19	3096.73
Fbxo7	396.598	392.303	492.642	557.967	452.949	463.063
Capns1	1922.11	1810.59	1749.01	650.826	270.511	690.142
Folr1	115.069	111.082	98.0178	0	0	431.895
Clpb	1757.32	1942.77	1679.07	1398.55	581.913	53.4303
X45176	937.871	1008.18	958.737	986.737	150.983	714.631
Zdhhc4	651.315	631.34	686.635	1114.32	1547.57	719.083
Rac1	4437.99	4815.44	4481.25	1206.37	1402.88	1930.17
Nup214	2203.08	2391.31	2289.63	302.804	412.057	0
Ugp2	4196.12	4068.79	4483.8	5269.59	1811.79	3553.12
Trmt1	1264.09	1377.51	1354.38	1146.62	544.167	3196.91
Nacc1	703.823	743.36	739.218	495.791	223.329	26.7152
Nfix	65.9135	62.806	63.8137	5.65234	553.604	313.903
Slc1a5	2519.24	2481.77	2688.34	2734.12	912.188	487.552
Uba1	6376.3	6594.62	6540.14	3294.51	1233.03	1567.29
Vwf	2009.8	1856.53	2168.64	956.053	0	0
Siae	1169.69	940.214	1038.38	1422.77	1255.05	592.186
Spa17	35.7497	23.4351	22.9729	0	28.3093	0
Fam50a	1674.09	1550.93	1607.08	2143.04	69.2005	1233.35
Emd	632.882	532.913	568.708	0.807477	333.42	0
Taco1	143.557	141.548	130.18	0	0	0
Npas1	12.289	13.1236	8.16815	0	0	0
Sipa1l2	1147.34	1133.79	1219.61	174.415	368.021	106.861
Ap4e1	508.316	596.657	587.596	445.727	330.275	6.67879
Blvra	2457.23	2516.46	2354.98	3188.73	5998.42	6525.18
Srpk3	151.936	213.728	170	201.869	0	2.22626
Idh3g	4242.49	4713.26	4139.72	4089.87	1541.28	1876.74
Ssr4	1865.69	1681.23	1656.6	2130.93	2211.27	1607.36
Bcap31	3195.13	3191.85	2946.15	4713.24	827.26	3700.05
Fam98a	390.454	461.202	516.636	776.793	443.512	0
Ltbp2	5.0273	0	3.06306	521.63	0	0
Kmt2a	567.527	395.584	567.176	180.067	654.259	8.90506
Ift46	225.67	255.442	238.408	179.26	198.165	623.354
Trappc6a	816.658	883.033	902.581	1119.16	780.078	772.514
Supt6	2346.08	2154.62	2156.39	1308.11	3.14548	756.93
Spag5	288.791	318.248	260.36	0	641.677	0
Unc119	986.469	872.722	836.725	883.38	909.043	387.37
Sdf2	525.633	551.661	562.071	261.623	421.494	0
Ccne1	294.935	363.243	288.948	985.929	720.314	394.049
Bbc3	571.437	510.884	528.888	318.146	94.3643	293.867
Mybpc3	5.58589	7.03052	4.59459	0	0	0
Psmc3	3775.51	3861.63	3656.78	3843.59	3236.7	3252.57
Acp2	1979.08	1565.93	1809.76	2071.99	1468.94	650.069
Rapsn	7.82025	4.68701	3.06306	80.7477	0	0
Slc39a13	513.902	472.919	505.915	474.796	1104.06	823.718
Celf2	351.911	455.109	459.969	0	141.546	714.631
Nr1h3	186.01	229.195	234.324	0	94.3643	2.22626
Ddb2	101.105	103.583	121.501	230.131	0	0
Spi1	5793.13	5875.17	5955.09	4478.27	1786.63	2475.61
Sf3a1	941.782	1040.99	1054.2	1158.73	638.532	1602.91
Stat6	5147.96	5167.9	5335.33	3895.27	339.711	2083.78
Napsa	2776.75	2518.33	2504.56	1791.79	701.441	1444.85
Vrk3	823.919	812.728	865.824	551.507	1113.5	2321.99
Smg9	203.327	187.48	221.051	209.944	0	37.8465
Paxip1	434.024	504.791	427.296	227.708	443.512	8.90506
Rmnd5a	504.965	443.391	538.587	124.351	2255.31	414.085
Mov10	3508.5	3564	3450.02	4564.67	1192.14	282.736
Ppm1j	771.97	734.923	833.662	1191.84	239.056	1226.67
Rhoc	3042.08	2669.25	2913.99	4090.68	1692.27	2299.73
Ppard	46.3629	43.5892	41.8618	12.1122	12.5819	0
Def6	540.714	716.644	704.503	591.073	245.347	2.22626
Metrn	16.7577	8.43662	9.69968	44.4112	427.785	707.952
Lmf1	539.039	552.13	514.083	549.892	1667.1	382.917
Narfl	917.762	988.959	908.707	1074.75	53.4731	0
Dbf4	225.111	229.195	225.135	556.352	4416.25	1614.04
Daxx	801.017	950.995	889.308	226.901	37.7457	151.386
Cd320	359.173	374.024	342.552	146.153	251.638	538.756
Ipo4	641.261	714.301	723.392	599.955	217.038	721.309
Tm9sf1	801.017	829.132	832.641	767.911	820.969	1044.12
Irf9	493.793	514.165	496.726	447.342	509.567	572.15
Gmpr2	103.898	110.613	86.7866	130.811	0	362.881
Mdp1	141.323	127.487	139.88	209.137	0	0
Dhrs1	893.184	804.291	867.866	1108.67	195.02	284.962
Tmem161a	651.315	673.992	751.98	794.557	764.351	2362.07
Armc6	168.135	147.641	172.042	0	383.748	0
Borcs8	293.259	310.749	287.417	418.273	0	218.174
Slc25a42	72.058	59.9937	46.4564	0	0	333.94
Snx9	1206.55	1148.32	1141.5	1423.58	553.604	369.56
Ranbp3	1713.19	1954.02	1880.72	1000.46	575.622	1326.85
Ndufa11	818.892	711.02	686.125	823.626	962.516	968.425
Nr2f6	265.889	256.848	310.39	76.7103	110.092	24.4889
Use1	1144.55	1271.12	1172.64	1337.18	2390.56	1812.18
Ocel1	244.662	215.134	189.91	0	654.259	198.137
Dyrk1b	108.925	117.644	95.9758	106.587	283.093	342.845
Braf	301.638	329.028	368.588	261.623	588.204	48.9778
Ndufb2	39.6598	42.6518	41.8618	69.443	150.983	37.8465
Hltf	118.421	214.665	170.51	437.653	289.384	2.22626
Prpf6	3110.78	2915.32	3125.34	2656.6	0	427.443
Rgs19	1242.3	1319.39	1281.38	779.215	937.352	607.77
Rgs20	53.6246	50.6197	47.9879	102.55	0	0
Snrpd1	325.658	381.054	294.564	668.591	578.768	1081.96
Tchp	63.6792	39.8396	70.4503	0	88.0733	142.481
Tsc2	2989.01	2923.29	2805.25	1075.56	0	1260.07
Rpl3l	6.14448	6.56182	9.69968	54.9084	0	46.7515
Puf60	2633.19	2889.54	2801.68	2094.6	1047.44	2.22626
Golga2	1218.84	1061.14	1278.32	103.357	213.892	0
Uck1	507.758	543.693	475.284	662.131	1132.37	968.425
Mien1	233.49	197.323	164.384	205.099	179.292	242.663
Tgfb1	2189.11	2285.86	2093.09	1094.13	984.534	211.495
Ccdc97	758.006	680.554	774.953	520.015	427.785	367.334
Zfp40	6.70307	5.62441	15.8258	0	0	0
Akap8l	577.023	544.162	565.134	202.677	0	222.626
Pdcd2l	594.339	572.284	568.708	756.606	509.567	979.556
Gtf2f1	1278.61	1232.22	1434.53	2541.13	619.659	20.0364
Clpp	1327.77	1308.61	1233.39	1137.74	594.495	1030.76
Alkbh7	341.298	350.588	349.699	413.428	147.837	282.736
Dennd1c	348.001	351.995	316.005	296.344	0	0
Med6	207.237	171.076	197.057	252.74	669.986	416.311
Lcp2	1668.51	1689.2	1808.22	1846.7	764.351	1504.95
Cse1l	1707.61	1730.44	1631.08	2063.91	572.477	1373.6
Naa20	1621.03	1612.8	1531.02	1947.63	1053.73	1090.87
Prkra	425.645	425.112	345.615	708.965	386.894	158.065
Fkbp7	21.2264	22.9664	30.6306	0	0	193.685
Plekha3	283.763	266.222	217.988	67.8281	295.675	438.574
Ykt6	1230.01	1130.04	1253.3	696.045	1050.59	1936.85
Baz1b	1025.01	974.898	983.241	607.223	962.516	4.45253
Pex6	1063.55	1175.03	1217.57	177.645	0	0
Mrpl2	1356.25	1318.92	1274.23	1862.04	1421.76	2014.77
Mea1	1057.41	1048.95	964.863	1573.77	1538.14	863.79
Kdelr1	692.651	636.496	756.575	582.998	18.8729	149.16
Tmem143	141.323	129.362	142.432	0	0	20.0364
Ggct	45.2457	38.9022	52.072	92.0524	81.7824	269.378
Jag2	426.762	445.266	415.555	3.22991	754.914	213.721
Btbd6	348.001	224.039	296.095	216.404	0	972.877
Nudt14	1054.06	1115.51	997.025	1082.83	1251.9	941.71
Flii	3272.22	3210.13	3447.47	1337.99	1324.25	1110.91
Top3a	440.727	488.387	535.524	0	0	0
Atg4d	454.133	438.236	417.597	0	2915.86	2595.82
Qtrt1	402.184	378.242	378.288	160.688	176.147	0
Hdgfl2	1005.46	973.492	989.367	654.864	1588.47	1135.39
Chaf1a	509.433	599	582.491	508.71	1088.33	1222.22
Adprh	1471.88	1522.81	1466.18	1190.22	176.147	276.057
Tmem39a	301.638	281.689	288.948	0	0	8.90506
Timmdc1	87.6985	76.3983	66.8767	24.2243	150.983	0
Pla1a	463.071	527.289	519.188	796.98	31.4548	0
Mcm2	1638.34	1997.14	1805.67	1459.11	578.768	2.22626
Tpra1	2057.28	1986.36	2063.48	2594.42	1459.5	0
Nab1	407.212	449.016	346.125	192.987	471.821	770.287
Adgre5	5.58589	6.09311	14.8048	0	0	0
Il17ra	541.273	590.563	533.993	642.752	402.621	11.1313
Lamb1	5.58589	2.34351	12.7627	0	0	0
Kcnn1	32.9568	49.2136	49.0089	0	0	0
Arrdc2	148.026	173.888	195.525	83.9776	0	13.3576
Cd36	289.908	253.567	241.471	0	0	0
Map2k7	421.176	470.576	506.425	470.759	437.221	15.5838
Timm44	883.688	878.815	897.986	1921.8	295.675	897.184
Ap2a2	2514.77	2480.84	2503.54	2555.66	7023.85	3292.64
Pnkp	1232.25	1126.29	1274.23	1262.09	1078.9	0
Med25	833.415	894.75	894.923	677.473	537.876	173.649
Clptm1	3594.52	3624.47	3684.86	2447.46	918.479	797.002
Relb	389.337	350.12	467.116	399.701	286.238	540.982
Tomm40	1423.84	1631.08	1449.85	2309.38	1267.63	2834.03
Apoe	230958	241265	231188	226424	205978	157611
Hbp1	1857.31	1819.5	1925.64	1587.5	2444.04	1355.79
Prkar2b	603.835	834.288	729.008	1937.14	563.04	31.1677
Cdkn1b	31.281	36.09	21.9519	5.65234	0	8.90506
Klf4	140.206	135.455	158.258	34.7215	125.819	8.90506
Ap1m1	1989.7	2189.3	2081.35	1573.77	1730.01	1044.12
Rab8a	2912.48	2873.14	2910.93	3080.52	2151.51	2849.62
Hmgn2	816.099	903.656	864.293	1358.98	2249.02	1698.64
Fam32a	2043.88	1967.14	1907.77	2798.72	3796.59	6738.9
Stard3nl	260.303	256.38	256.786	222.056	547.313	1892.32
Stk11	541.273	488.387	479.368	0	984.534	431.895
Efna2	20.6678	36.5587	15.3153	0	0	0
Atp5d	3872.7	3980.21	3862.51	4203.73	4321.88	4550.48
Ppp5c	787.611	809.447	773.422	855.118	767.496	209.269
Cdk12	129.593	167.795	146.006	81.5552	0	0
Lipe	126.241	153.265	136.817	0	0	0
Pafah1b2	1283.64	1193.31	1327.84	2448.27	2639.05	1442.62
Tbc1d8	10.6132	20.1541	10.7207	0	106.946	0
Cnot11	884.247	868.972	854.593	412.621	53.4731	382.917
Slc2a3	13.4061	8.90532	12.2522	0	47.1821	15.5838
Foxj2	613.89	670.243	761.68	465.914	0	0
Sri	958.539	978.179	937.295	1059.41	1858.98	950.615
Dgcr2	609.98	623.373	590.659	658.901	0	22.2626
Irf3	344.091	380.585	312.942	507.903	0	369.56
Bcl2l12	12.289	17.8106	18.8889	61.3682	0	37.8465
Zfp959	29.0466	38.9022	56.6666	0	0	0
Mpnd	2810.82	2995.47	2799.12	1962.98	981.389	2086.01
Sh3gl1	1330.56	1332.99	1358.98	865.615	0	434.121
Ebi3	17.3163	13.5923	22.4624	52.486	0	0
Yju2	129.034	154.671	135.796	279.387	0	0
Ranbp2	1312.13	1453.91	1568.29	1675.51	437.221	407.406
Grk5	27.9295	40.3083	20.4204	584.613	0	0
Dvl3	563.617	564.785	587.596	112.239	0	0
Abcf3	1394.8	1522.81	1419.22	1265.32	0	1306.82
Eif2b5	1595.89	1633.42	1719.4	1316.99	311.402	251.568
Cyth2	857.435	834.288	851.53	1369.48	506.422	886.053
Sult2b1	17.8749	29.5282	32.6726	0	37.7457	0
Hck	15.0819	30.9343	15.3153	0	0	0
Mrpl4	1712.63	1811.06	1785.25	1367.06	616.513	220.4
Keap1	559.706	662.275	698.887	299.574	1657.67	133.576
Glg1	2822.55	2605.04	3007.41	2014.65	2220.71	17.8101
Atp8b3	104.456	94.6776	112.312	0	0	0
Btbd2	447.989	524.008	467.627	205.099	0	0
Csnk1g2	1174.15	1115.51	1164.98	125.159	355.439	351.75
Abhd17a	1858.43	1966.2	1800.57	2144.66	4397.38	1796.59
Mob3a	139.089	108.739	136.306	0	220.183	22.2626
Cacnb3	25.1365	51.5571	40.3302	0	0	2.22626
Ccdc65	15.6405	4.68701	23.9939	0	0	0
Fkbp11	870.841	929.903	776.995	1350.1	2154.65	2088.24
Ddx23	110.042	109.676	101.591	0	12.5819	0
Pld3	7368.35	6755.39	7550.95	5607.93	2648.49	5392.01
Grik5	9.49602	6.56182	5.6156	0	3.14548	0
Rabac1	1705.37	1722.48	1626.48	1011.77	1792.92	1836.67
Etv3	1035.07	1039.11	1066.96	21.8019	2538.4	768.061
Prkcsh	1849.49	1821.84	1874.59	1409.85	1613.63	44.5253
Fcgrt	996.523	939.277	984.262	1093.32	736.041	1268.97
Nosip	472.008	537.131	479.368	423.118	239.056	293.867
Pih1d1	239.635	216.071	206.756	209.944	333.42	153.612
Rps11	2682.9	2575.04	2259	2663.06	6674.7	5779.38
Supt5	2984.54	3055.46	3081.44	2697.78	2211.27	1587.33
Paf1	760.24	783.2	717.776	0	352.293	2.22626
Timm50	1435.57	1466.57	1478.95	2023.54	1006.55	1569.52
Med29	163.108	153.734	151.621	243.858	333.42	407.406
Ncstn	4505.58	4278.77	4745.19	4642.99	1038.01	0
Pex19	1613.21	1678.42	1641.29	2554.86	968.807	894.958
Crhr2	11.7304	20.6228	22.4624	106.587	0	6.67879
Cyp4f18	191.596	236.694	236.366	100.127	478.112	304.998
Impdh1	786.494	904.124	831.109	889.032	534.731	53.4303
Dusp3	1011.61	973.024	1126.18	322.183	1170.12	1482.69
Ess2	565.292	570.878	484.984	1178.11	0	211.495
Slc25a1	2110.91	2258.67	2085.43	1291.96	2843.51	939.483
Dgcr6	444.637	476.2	454.864	682.318	761.205	910.542
Ddr1	7.82025	8.43662	17.3573	0	0	0
Ier3	851.29	1190.5	1074.62	1513.21	1292.79	890.506
Klc4	2165.65	2279.29	2317.2	2344.91	2645.35	1829.99
Ercc1	193.272	188.418	198.078	252.74	0	0
Homer3	272.592	298.094	283.333	162.303	18.8729	166.97
Crtc1	305.548	379.179	401.26	197.832	217.038	169.196
Rnf215	81.554	114.363	74.5344	0	0	0
Sec14l2	500.496	519.321	495.194	162.303	56.6186	487.552
Aven	359.173	290.126	304.774	192.987	317.693	269.378
Crot	387.102	423.237	454.353	837.354	0	514.267
Rps6ka1	3439.79	3703.68	3592.97	2250.44	2393.71	1814.41
Snrnp200	7090.73	6817.26	7235.45	1119.97	993.971	1807.73
Ciao1	1411.56	1639.05	1544.29	1037.61	981.389	819.265
Taf6l	628.413	601.812	537.056	295.537	0	0
Insig2	2023.77	1916.05	2218.16	2007.39	2783.75	4118.59
Kpna6	1213.81	1042.86	1184.38	1012.58	824.115	794.776
Man1a	1088.13	1106.6	1224.71	903.567	342.857	438.574
Itpkc	170.928	156.077	237.387	0	0	0
Coq8b	385.985	408.707	344.594	0	160.419	91.2768
Brd8	813.865	752.734	776.485	364.172	805.242	173.649
Kif20a	450.782	632.747	526.335	1066.68	764.351	454.158
Farsa	1803.13	2174.77	1904.2	1829.74	1041.15	1411.45
Gcdh	569.202	498.229	542.672	1157.11	0	322.808
Mast2	642.936	639.777	605.464	25.8393	1122.94	750.251
Dnase2a	2039.41	2182.74	2384.08	2973.13	871.297	471.968
Rad23a	1801.45	1676.08	1782.19	979.47	468.676	721.309
Calr	18029.6	18199.2	18185.4	18572.8	9955.43	13738.3
Syce2	245.221	232.476	186.846	378.707	333.42	928.352
Nfat5	125.124	126.081	139.369	2.42243	0	2.22626
Nob1	834.532	876.471	914.322	741.264	358.584	57.8829
Nqo1	80.4369	68.4304	52.072	188.95	0	0
Ppfia3	22.3436	22.029	17.8678	0	0	0
Gys1	1910.93	2017.29	2105.85	1596.38	4073.39	2555.75
Ruvbl2	1217.72	1337.2	1094.53	1063.45	993.971	886.053
Bax	2183.53	2295.23	2269.73	2293.23	1871.56	1985.83
Il7r	8.37884	4.21831	3.06306	0	0	0
Tfam	277.619	265.754	268.017	931.828	28.3093	797.002
Zfp81	56.9761	62.806	54.114	0	613.368	2.22626
Mmd	117.862	118.581	137.327	834.931	581.913	222.626
Fam162a	261.42	325.747	294.053	497.406	899.606	374.012
Rpl8	6561.19	6953.18	6418.13	5926.07	29256.1	22336.1
Fancl	93.843	89.5219	72.4923	408.583	119.528	0
Gstm5	448.547	387.147	397.687	317.338	1170.12	866.017
Gstm3	12.289	14.9984	15.3153	16.957	0	2.22626
Stat3	3281.15	3137.95	3501.58	4522.68	2082.31	494.231
Stat5a	466.981	461.671	462.522	426.348	597.64	0
Map3k11	1442.28	1657.33	1398.8	304.419	1440.63	4.45253
Akt2	1010.49	1191.44	1097.6	788.905	2852.95	1874.51
Dnaja3	2166.21	2118.06	2142.1	1295.19	1412.32	1816.63
Hmox2	825.595	859.598	786.185	281.809	320.839	378.465
Cdip1	1932.16	1835.9	1881.23	1190.22	3047.97	2415.5
Map3k20	1539.47	1638.58	1607.59	1554.39	1858.98	1079.74
Cwc15	652.991	618.217	611.59	1019.04	912.188	997.366
Dnmt1	4584.9	5205.39	4704.34	2520.14	890.17	1616.27
Ppan	1054.06	1128.63	958.226	820.397	534.731	712.404
Angptl2	5047.97	5157.12	5590.59	1601.23	1742.59	2477.83
Cacna1b	11.1718	5.62441	28.078	0	0	0
Trmt10a	49.1559	88.1158	59.7296	0	452.949	11.1313
Etv1	336.271	313.092	356.336	188.142	69.2005	445.253
Kifc2	10.6132	11.7175	2.04204	0	0	0
Psap	85795.4	80688.3	87618.7	42468.4	26378	35822.8
Ikbkg	1448.42	1304.4	1360	1428.43	1041.15	1068.61
Wars2	280.97	286.376	322.131	1.61495	28.3093	618.901
Phb2	2277.93	2433.03	2215.1	3301.77	4372.21	4236.58
Ptpn6	4359.79	4563.74	4473.08	5236.49	4444.56	4933.4
Eno2	656.901	617.279	672.851	0	0	37.8465
Emg1	835.65	940.214	926.064	631.447	2157.8	990.687
Lpcat3	1500.37	1388.76	1448.32	1412.28	440.367	409.633
Atp6v1f	5803.74	5381.16	5374.13	6265.21	3881.52	5196.1
Clcn5	846.263	651.495	885.223	205.099	701.441	124.671
Clcn3	973.063	867.097	973.542	790.52	468.676	0
Utp20	737.338	727.893	809.668	0	1160.68	0
Cul3	105.573	121.394	131.201	0.807477	685.714	113.539
Large1	854.083	727.424	821.92	109.817	396.33	75.693
Ddx56	2144.42	2147.12	2108.4	2092.98	682.568	1268.97
Tmed4	2389.09	2394.13	2578.58	2895.61	745.478	0
Bid	1137.29	1266.43	1241.05	2561.32	1242.46	1106.45
Ralb	1432.22	1529.37	1474.35	2487.03	5781.39	4056.25
Ppp1cc	2031.59	1963.39	1960.87	1713.47	3890.95	4456.98
Dnajb11	1481.94	1434.23	1464.14	1744.15	3337.35	1015.18
Tbccd1	356.38	307.937	370.63	0	1041.15	6.67879
Clec11a	53.066	39.8396	29.099	0	0	0
Zfp324	92.7258	132.174	121.501	0	0	0
Gab2	1938.3	1667.17	1968.01	1273.39	251.638	0
Coro1c	6286.92	6382.77	6418.64	7538.6	5457.4	4688.51
Tax1bp1	5146.28	4884.33	5323.59	9402.26	1094.63	5409.82
Ctse	18.992	19.6854	19.3994	17.7645	0	0
Mettl17	237.4	249.349	270.06	119.507	339.711	0
Arhgef40	0	1.4061	0	71.8654	2626.47	1676.38
Pnpla6	492.676	581.189	600.87	8.88225	0	0
Mcoln1	2814.17	2683.31	2938.49	2887.54	798.951	914.994
Arhgef18	837.325	898.5	907.686	585.421	0	0
Pkn2	426.762	480.419	554.924	391.626	245.347	492.004
Cd33	2535.44	2435.37	2648.01	2226.21	474.967	1876.74
Etfb	116.187	121.394	126.606	113.047	150.983	89.0506
Stxbp2	7557.71	7286.43	7451.91	5458.54	4318.74	3372.79
Sgce	284.881	254.973	274.144	251.125	0	0
Wwox	433.465	431.674	427.296	0	59.764	0
Slbp	423.969	431.674	432.912	574.924	437.221	320.582
Arid3b	65.3549	57.1815	97.5073	0	0	0
Polr2e	1500.37	1483.91	1288.02	1363.83	814.678	1010.72
Abca13	0	0.937402	0	0	0	117.992
Myo9b	4416.21	4289.08	4517.5	2565.35	692.005	928.352
Ly9	673.659	567.128	601.38	549.892	487.549	0
Cd244a	59.7691	45.464	95.9758	0	0	0
Adgre1	9676.44	9758.83	9612.38	14297.2	11257.7	3635.49
Mtfp1	208.912	207.166	234.834	237.398	308.257	0
Rab23	80.4369	85.3036	54.114	0	0	0
Rab11a	1336.15	1323.61	1450.36	1408.24	764.351	1226.67
Eif2b2	1178.62	1200.81	1210.93	905.182	783.224	414.085
Dlst	2333.23	2499.58	2403.48	1180.53	1094.63	661.2
Ulk2	207.237	261.067	271.591	0	0	15.5838
Ccl24	15.0819	9.84272	13.2732	0	0	0
Dgkq	212.823	176.7	212.372	1.61495	0	0
Chmp2b	712.201	736.329	727.476	1089.29	506.422	963.972
Plod3	2016.51	1949.8	1926.15	754.183	3381.39	1001.82
Ap1s1	3297.35	3638.53	3246.84	4132.67	5155.44	3101.19
Srpk1	2839.87	2830.49	2977.29	3053.88	1638.79	1329.08
Pax3	57.5347	38.9022	54.6245	0	0	24.4889
Lbr	173.721	213.728	198.588	330.258	0	540.982
Prcc	355.263	399.333	310.9	279.387	62.9095	289.414
Rrnad1	151.936	194.042	196.036	450.572	116.383	251.568
Hdgf	3500.12	3377.46	3245.31	1799.87	1217.3	2834.03
Thop1	1169.13	1360.17	1242.58	1572.16	512.713	164.744
Apba3	701.588	728.83	683.572	733.997	537.876	369.56
Pias4	947.367	970.211	917.386	641.137	660.55	739.12
Map2k1	1473.56	1352.67	1367.14	1182.15	1588.47	968.425
Sgta	1832.73	1859.34	1897.05	3093.44	695.15	1502.73
Tmem242	499.937	470.107	467.116	339.14	635.386	476.42
Dtx2	218.967	284.502	247.087	431.193	283.093	407.406
Rasa4	523.957	592.438	585.044	0	204.456	48.9778
Hnrnpa2b1	4071	4545.93	4025.88	4206.15	3309.04	5790.51
Ccdc130	540.714	475.732	532.461	0	377.457	434.121
Mri1	3288.97	3426.21	3312.19	2528.21	1060.03	1206.64
Prkacb	1131.14	1217.69	1293.12	817.974	3051.11	2290.83
Sgsh	221.76	226.383	249.129	35.529	195.02	0
Cstb	7926.38	7458.44	7028.69	10498	7671.82	9766.62
Sh2b2	1285.31	1399.07	1355.91	688.778	371.166	932.805
Pex5	1143.43	1382.67	1294.65	978.662	3242.99	4595.01
Jkamp	304.99	278.408	299.159	435.23	1044.3	358.428
Cd44	3085.65	2604.1	3151.37	3131.4	569.331	1061.93
Slc1a2	4.46871	0.468701	6.12611	0	0	93.5031
Eif2ak4	2064.55	2068.38	2057.35	2038.07	1245.61	1529.44
Wdr1	5714.37	5438.34	5724.85	3887.19	1692.27	3361.66
Slc2a9	215.057	173.888	202.162	676.666	0	369.56
Ndrg1	5935.01	6661.18	6352.78	3398.67	761.205	1173.24
X4930550C14Rik	2.23436	8.90532	10.7207	0	0	0
Man2b1	9325.65	9132.17	9554.7	6464.66	3897.25	2807.32
Wdr83	413.356	362.775	389.008	704.927	399.475	100.182
Prdx2	3892.25	4018.17	3465.85	3728.93	5992.13	3134.58
Polr2a	2697.43	2562.86	2926.75	794.557	484.403	585.507
Senp3	1338.38	1226.59	1210.42	255.97	1239.32	20.0364
Plekha8	693.768	666.962	681.53	301.996	2547.84	2121.63
Spc25	203.327	293.876	172.042	343.985	361.73	2252.98
Ufd1	345.208	402.146	432.912	860.77	257.929	443.027
Zfp287	85.4642	93.7402	88.3181	0	18.8729	8.90506
Prlr	0.558589	0	0.510509	0	0	320.582
Letm1	1274.7	1289.87	1192.04	614.49	31.4548	601.091
Ubqln1	3736.4	3781.48	3935.01	1285.5	2308.78	4641.76
Txn2	1880.21	2059	1903.69	2762.38	4844.03	4425.81
Crbn	352.47	425.581	402.281	877.727	0	327.261
Msh6	2082.98	2093.22	1927.17	872.075	1522.41	158.065
Fbxo11	64.2378	86.241	88.8286	0	53.4731	287.188
Tbl2	461.395	436.829	430.87	239.013	4850.32	1095.32
Bud23	702.147	728.83	680.509	893.877	333.42	685.689
Mcm5	1542.82	1852.78	1445.76	692.815	1899.87	1277.88
Hmox1	10878.5	11721.3	11042.8	9919.05	7568.02	8054.62
Mprip	503.848	494.48	469.669	31.4916	2063.43	1487.14
Cic	556.355	544.631	569.218	71.058	4170.9	1507.18
Prkaca	1818.77	1902.46	1824.05	347.215	333.42	302.772
Asf1b	699.354	862.41	780.569	1093.32	0	46.7515
Ddx39	2415.34	2844.55	2419.3	2841.51	1166.97	2186.19
Dnajb1	411.122	541.35	498.768	587.036	434.076	500.909
Usp40	542.949	408.707	550.84	645.982	1478.37	151.386
Kbtbd4	265.33	259.192	272.102	227.708	261.075	298.319
Celf1	1823.24	1746.85	2007.83	1498.68	1258.19	1153.2
Ndufs3	2047.79	2138.68	2070.63	2093.79	2308.78	1841.12
Por	5530.59	5686.28	5872.39	6291.05	5142.85	340.618
Igf1r	593.222	473.857	559.008	20.9944	40.8912	224.853
Insr	317.279	255.442	279.759	0	481.258	897.184
Trim28	1966.23	2302.73	2045.1	884.187	4010.48	1683.06
Ube2m	1248.45	1219.09	1143.54	226.901	210.747	859.338
Adcy9	146.35	152.797	156.216	146.153	0	151.386
Mef2c	514.461	626.185	547.777	382.744	802.096	1021.86
Ctr9	1285.31	1162.38	1243.09	2162.42	0	532.077
Eif4g2	11596.3	11480.8	11843.3	13401.7	9930.27	9056.44
Pcyt1a	2103.65	1914.64	2243.69	692.008	179.292	765.835
Zfp592	409.446	411.988	512.552	805.055	0	0
Psmd4	4415.65	4624.67	4560.89	5238.1	4249.54	4904.46
Snx6	1324.42	1321.74	1184.89	2490.26	3393.97	2773.92
Mthfd2	1585.84	1462.35	1722.97	3264.63	3651.9	2495.64
Tomm40l	232.373	224.508	214.924	230.938	405.766	320.582
Apoa2	10.6132	12.1862	10.2102	0	0	0
Pan2	440.727	439.642	470.179	445.727	59.764	0
Cs	4829.56	5015.57	4873.32	4654.3	2805.76	3773.52
Ampd3	1561.82	1293.15	1529.49	1677.94	1453.21	768.061
Bcas2	1972.94	2110.56	2017.53	3938.87	2242.72	1985.83
Ctcf	337.388	365.587	335.405	506.288	308.257	961.746
Pard6a	189.92	234.819	186.336	149.383	53.4731	15.5838
Tfap4	11.7304	14.9984	21.9519	0	132.11	0
Ranbp1	427.879	441.516	416.065	1186.99	371.166	616.675
Rfx5	151.378	139.204	177.657	268.082	0	0
Psmb4	3806.79	3691.49	3520.98	3652.22	5363.04	5514.46
Mmp8	1.11718	10.3114	3.57357	206.714	314.548	0
Slc30a4	555.238	472.451	513.062	130.004	1528.7	1326.85
Sqor	1872.39	1794.66	1899.61	2240.75	229.62	1585.1
Bloc1s6	1036.18	891.47	937.806	899.529	1185.84	1197.73
Metap1	712.201	704.927	746.365	1971.05	427.785	636.711
Gpr108	2137.72	2222.11	2351.92	2169.69	1421.76	783.645
Tnfsf14	50.8316	44.9953	61.2611	0	374.312	0
Rsl1d1	1321.06	1493.75	1523.36	3289.66	2689.38	2488.96
Apc	287.673	190.293	335.405	98.5122	91.2188	0
Reep5	1365.75	1307.68	1345.19	1096.55	1865.27	1142.07
Ergic3	4902.74	5201.18	4991.25	5046.73	3526.08	2117.18
Uqcc1	1631.64	1565.93	1513.66	1011.77	1984.8	2077.1
Ncoa2	435.7	543.225	490.6	715.425	37.7457	0
Nr2c2	226.787	182.325	179.699	0	1572.74	1411.45
Nr2c1	194.389	271.378	226.156	159.88	0	380.691
Smpd4	387.102	424.643	386.966	0	103.801	2.22626
Pex1	468.656	431.674	430.87	354.482	493.84	0
Kctd20	1641.69	1736.54	1637.2	1694.09	5079.94	4441.4
Ctns	1245.65	1146.91	1340.6	1654.52	1129.23	0
Shpk	129.034	116.707	155.705	0	0	0
Ephb3	1312.13	1175.97	1303.33	625.795	0	0
Tuft1	437.934	469.17	474.774	343.178	0	2.22626
Rcn1	294.377	278.877	300.18	297.152	1211.01	1110.91
Dnase1	14.5233	12.1862	8.16815	85.5926	0	0
Trap1	3504.03	3783.36	3532.73	2681.63	2101.18	2059.29
Naa60	402.743	402.146	431.381	581.383	223.329	0
X1700037C18Rik	43.0114	22.4977	44.9248	66.2131	110.092	0
Ankrd13d	163.108	210.447	216.967	0	0	581.055
Tpr	1204.88	1222.84	1213.99	1488.99	2271.03	398.501
Odr4	393.805	415.738	415.555	1871.73	918.479	17.8101
Dhx34	768.06	731.174	858.677	628.217	487.549	0
Kptn	260.303	281.221	270.06	179.26	286.238	0
Napa	6107.62	6241.22	5865.75	6430.75	2393.71	2729.4
Sra1	1192.03	984.741	1143.54	1700.55	487.549	1150.98
Atp5g1	2294.68	2395.06	2113	2550.01	6161.99	5380.88
Snf8	837.884	772.419	779.037	537.78	1154.39	667.879
Tbcb	914.969	970.68	885.734	1128.85	1339.97	950.615
Inpp5k	775.322	735.392	693.272	1036.8	383.748	0
Crkl	675.893	524.477	701.951	428.77	883.879	556.566
Clint1	2061.75	2155.09	2189.58	1447.81	1380.86	8.90506
Prss16	10.0546	15.9358	24.5045	0	308.257	837.075
Cdkal1	218.967	242.787	189.91	308.456	364.875	658.974
Htra1	223.994	228.726	283.843	15.3421	408.912	422.99
Zbtb17	558.589	637.434	691.23	613.682	478.112	509.814
Fblim1	4344.15	4118.48	4523.11	3352.64	1604.19	583.281
Hspb7	238.518	249.818	322.642	0	314.548	0
Ccdc159	89.3743	94.6776	82.192	209.944	383.748	89.0506
Mob1b	54.7418	73.1174	58.1981	104.972	15.7274	93.5031
Atp6v1b2	28578.5	26764.7	27683.4	20320.2	35638.2	30375.1
Eps15l1	804.927	816.946	744.833	132.426	909.043	572.15
Tep1	1338.38	1309.08	1348.77	855.118	286.238	1053.02
Ttc5	825.595	794.917	671.83	1203.95	0	1242.26
Osgep	674.217	710.082	719.308	765.488	185.583	554.34
Aamp	3940.85	4287.21	4023.84	3718.43	1327.39	656.748
Tmbim1	2548.28	2515.99	2571.44	2507.22	3727.39	1019.63
Arpc2	8336.39	8283.82	8447.4	10108.8	6737.61	8564.44
Kmt2b	191.038	220.29	186.336	0	0	0
Zbtb32	51.9488	46.4014	51.5615	0	160.419	0
Tmem147	1277.49	1236.9	1253.81	914.871	1707.99	1607.36
Rps9	6847.75	6844.44	6478.37	9735.75	24223.3	19470.9
Tfpt	210.588	187.48	201.141	187.335	301.966	0
Fbln1	196.065	202.479	203.693	627.41	0	231.531
Pgrmc1	762.474	800.073	903.602	627.41	226.474	821.491
Gcat	77.6439	69.3678	60.2401	58.9458	75.4914	48.9778
Elovl1	2321.5	2322.41	2327.41	2546.78	990.825	843.754
Med8	601.042	584.939	557.476	295.537	1843.25	1469.33
Hyi	269.24	253.099	246.576	255.97	50.3276	202.59
Cdc20	902.68	1179.72	949.037	733.997	820.969	2604.73
Adamts4	16.7577	15.9358	11.7417	377.092	0	0
Nectin4	35.7497	41.7144	39.8197	0	0	91.2768
Pfdn2	565.851	572.753	469.669	953.63	758.06	233.758
Rnf114	2299.15	2374.91	2375.4	2763.99	2126.34	1816.63
C330007P06Rik	793.755	760.233	784.653	2102.67	877.588	1651.89
Neurl1a	56.4175	46.8701	25.5255	6.45982	0	0
Srm	1966.79	2143.37	1922.07	2918.22	16809.4	8125.86
Rbm14	653.549	676.336	648.858	447.342	493.84	409.633
Actn3	2.79295	7.49922	8.67866	0	0	0
A530013C23Rik	15.6405	7.03052	4.08408	0	0	0
Zdhhc24	458.602	451.359	477.837	884.187	50.3276	31.1677
Bbs1	287.115	312.624	275.675	0	25.1638	0
Ndor1	217.291	202.479	215.435	123.544	53.4731	120.218
Nsmf	62.0034	82.9601	67.8978	0	0	6.67879
Pdk1	1621.03	1901.52	1671.41	1320.22	6973.52	2851.84
Ptbp1	2527.62	2982.35	2781.26	2105.09	987.68	2622.54
Mvd	767.502	877.409	681.53	2300.5	2327.65	1903.46
Cyba	25523.1	25226	26189.1	27365.4	18721.9	20187.8
Tmem110	197.182	261.067	257.297	0	207.601	487.552
Sfmbt1	405.536	321.998	391.05	46.8337	685.714	861.564
Rundc3a	5.58589	18.2793	9.18917	105.779	0	692.368
Slc4a3	20.1092	12.1862	1.53153	0	0	0
Cdt1	1161.87	1339.08	1208.38	459.454	776.933	1055.25
Aprt	4970.33	4956.98	4615.52	4294.16	4328.18	2874.11
Gtf2h1	923.348	981.46	994.472	1451.84	2912.71	2304.18
Hfe	679.245	706.333	693.272	419.081	726.605	233.758
Slc5a6	203.885	246.537	224.624	0	795.805	0
Qrich1	1761.79	1620.3	1803.12	2780.14	795.805	1032.99
Usp19	4626.8	4875.9	5008.1	3025.62	2714.55	2041.48
Pola1	253.041	264.816	261.891	394.049	25.1638	812.586
Cdc42	6161.24	6322.31	6409.45	8518.88	2812.06	5209.46
Pknox1	582.05	499.635	566.666	415.851	3371.95	1598.46
Gmnn	137.972	152.797	107.207	350.445	390.039	289.414
Acot13	439.61	457.452	414.534	417.466	717.169	425.216
Zfp184	26.8123	10.7801	8.67866	0	0	53.4303
Cdk4	5669.12	6020	5514.52	6844.98	4881.78	7840.9
B4galnt1	2655.53	2721.28	2785.34	1329.11	1229.88	0
Mettl1	168.135	171.545	180.21	212.366	210.747	612.223
Tspan31	1965.68	1860.74	1846.51	2108.32	553.604	1048.57
Kif5b	427.321	561.035	550.329	803.44	377.457	400.727
Saal1	335.712	309.811	317.537	338.333	81.7824	13.3576
Tph2	11.7304	10.7801	12.2522	0	56.6186	336.166
Cnp	539.039	630.403	575.344	0.807477	0	429.669
Ttc25	22.9022	21.5603	12.7627	14.5346	446.658	262.699
Sulf2	3809.58	4080.51	3876.3	3013.5	1468.94	845.98
Sod2	810.513	846.006	734.113	1985.59	1695.41	2237.4
Tmco6	157.522	197.792	141.411	192.18	0	0
Stambp	520.605	511.353	556.966	307.649	264.22	117.992
Ezh1	1061.32	1048.95	1156.3	974.625	698.296	1614.04
Hap1	92.7258	155.14	123.543	109.009	559.895	0
Ctnnb1	14876.9	14961.4	16256.2	12990.7	7294.36	7380.06
Eif1b	417.266	445.735	426.275	203.484	1858.98	1244.48
Psmd2	12220.8	11993.1	12211.9	15518.9	6945.21	8112.51
Syngr3	32.9568	32.8091	18.3783	0	0	0
Vars	7280.09	8168.99	7821.52	4165.77	4120.57	1516.09
Hspa1l	51.9488	41.7144	44.4143	0	44.0367	2.22626
Msh5	29.0466	10.3114	18.8889	18.572	0	64.5617
Abhd16a	1359.61	1514.37	1363.57	510.325	2425.16	213.721
Neu1	7296.29	7577.02	7366.14	5613.58	3054.26	4434.72
Clic1	6617.05	6707.11	6523.29	5558.67	2701.96	4960.12
Lsm2	357.497	471.513	430.87	703.312	1591.61	950.615
Pole	321.747	364.181	305.795	0	0	0
Stx1a	41.3356	85.3036	54.114	0	0	0
Zfp775	173.163	125.143	146.516	0	0	0
Mrpl49	522.84	504.322	438.017	562.004	748.623	262.699
Dennd2c	331.802	325.279	357.357	0	430.93	0
Mark3	1046.24	1050.83	978.136	41.1813	245.347	874.922
Gatad1	159.757	184.668	140.901	168.763	1305.37	567.697
M6pr	5087.63	5075.1	5054.55	6063.34	2195.54	4592.78
Lrrc8a	52.5074	52.4945	58.1981	5.65234	0	13.3576
Ppp2r1a	8319.07	8008.23	7826.11	4659.14	4117.43	3023.27
Fance	318.396	320.592	312.432	482.871	449.803	4.45253
Tinf2	347.443	351.526	378.798	415.851	59.764	64.5617
Hapln4	496.586	447.141	490.6	0	103.801	1384.74
Dus3l	580.374	607.905	509.488	508.71	0	547.661
Gtpbp3	303.314	337.934	304.264	0	0	0
Tgfbr1	503.289	520.258	581.981	0	56.6186	585.507
Homer1	86.5813	121.394	85.2551	372.247	3.14548	55.6566
Rad51c	27.9295	43.1205	44.9248	0	0	0
Arpp19	636.792	601.344	707.566	871.268	786.369	1115.36
Bcl2l1	2076.84	1905.74	2045.1	1082.02	937.352	1435.94
Khsrp	2348.87	2588.17	2519.36	852.696	106.946	886.053
Ccdc124	899.329	968.805	881.139	814.744	748.623	1139.85
Cct4	2661.12	2599.89	2663.84	4805.3	16645.9	9657.53
X0610009B22Rik	287.115	301.844	268.528	520.823	424.639	451.932
Cpt1c	13.4061	15.9358	9.69968	65.4056	81.7824	0
Zfp655	1555.11	1450.63	1640.78	1120.78	2985.06	1411.45
Rhoa	3198.48	3039.53	3056.42	2576.66	1072.61	1752.07
Zmiz1	3032.02	2912.04	3468.91	1392.9	84.9279	80.1455
Ankrd26	103.898	89.0532	87.2971	206.714	415.203	73.4667
Aldh16a1	1296.49	1282.37	1172.13	1145	581.913	0
Hnrnpa0	48.5973	55.3067	62.7927	125.159	276.802	175.875
Prrg2	110.042	122.331	119.459	0	0	0
Hnrnph1	569.761	563.379	526.335	668.591	1060.03	456.384
Ift43	267.564	259.192	227.687	78.3253	537.876	142.481
Id3	24.5779	28.1221	22.4624	0	0	0
Arid1a	776.998	719.925	739.728	374.669	12.5819	1102
Ctsd	81789.8	77212.9	82369.2	89614.6	54791.1	53675.2
Rplp1	3454.87	3054.06	2935.43	3751.54	20149.9	14595.4
Abhd8	540.156	523.07	598.828	374.669	443.512	109.087
Ift22	831.181	898.031	873.992	1038.42	956.225	374.012
Mid1ip1	840.677	826.789	935.764	1021.46	1321.1	416.311
Ap2s1	1696.99	1669.51	1639.76	2017.08	1258.19	2346.48
Fgfrl1	24.5779	32.8091	21.9519	0	0	0
X4930432K21Rik	189.362	167.326	171.531	265.66	0	0
Emc10	1149.02	1213.47	1197.14	753.376	519.004	1142.07
Clstn3	11.1718	13.5923	20.9309	63.7907	0	4.45253
Fbxw9	445.196	401.208	383.393	140.501	0	601.091
Fnbp4	387.661	433.549	436.996	424.733	0	0
Scrn3	361.966	364.649	390.029	360.942	37.7457	2.22626
Phax	461.395	496.823	469.669	575.731	695.15	732.441
Tle1	239.076	280.283	291.501	0	9.43643	269.378
Relt	193.272	182.325	180.21	0	1557.01	0
Snrpb2	323.423	331.372	230.24	979.47	157.274	1039.67
Ubc	5840.05	5533.02	5910.17	5473.08	3025.95	3742.35
Prpf31	1387.54	1569.21	1392.67	1017.42	69.2005	1059.7
Sertad1	214.498	220.758	201.141	116.277	204.456	465.289
Carhsp1	436.817	357.619	386.966	569.271	37.7457	1331.31
Elk3	226.787	220.758	211.351	41.9888	339.711	1317.95
Herpud2	474.801	408.707	504.894	468.337	493.84	496.457
Rdh13	494.91	395.115	404.324	158.265	0	11.1313
Nutf2	639.026	771.013	754.533	1078.79	968.807	2037.03
Arpc5	4478.21	4610.61	4770.71	10192	6357.01	6155.62
Pou2f2	22.9022	16.8732	23.9939	84.7851	0	131.35
Mgst1	1886.91	2096.03	1863.36	4643.8	1676.54	1600.68
Ubqln4	1781.34	1594.99	1580.03	673.436	1204.72	224.853
Rps18	13462	12510.6	12341.1	16093.8	66073.9	47076.6
Rpl10	10560.1	10616.1	10241.3	9880.29	21729	17970.4
Rps15a	2347.75	2081.5	2148.22	3176.61	10505.9	9579.61
Ncaph2	2645.48	2890.95	2543.36	695.238	3051.11	1921.27
Hipk1	1312.68	1277.21	1470.78	987.544	2752.29	1144.3
Gprc5b	215.057	194.98	226.156	113.854	0	24.4889
Man1a2	901.563	903.656	908.707	1212.02	692.005	565.471
Acyp1	92.1672	78.7418	68.4083	235.783	15.7274	182.554
Hdac5	2243.29	2406.78	2265.64	788.905	792.66	1362.47
Rala	274.267	255.442	277.207	327.028	1613.63	1044.12
Vdac3	2539.91	2440.06	2529.57	2663.87	1384.01	1524.99
Vps72	1418.82	1306.74	1380.93	1182.15	679.423	988.461
Gabpa	319.513	346.839	370.119	633.869	452.949	0
Dynll1	1875.74	1768.41	1713.27	2351.37	2796.33	2195.1
Pdcl	588.753	659.462	649.368	469.144	937.352	0
Tmem184b	2153.92	2201.49	2205.91	2792.26	1314.81	750.251
Nf2	1310.45	1459.07	1383.99	348.023	578.768	569.924
Zmat5	119.538	122.331	102.102	197.832	163.565	117.992
Ewsr1	4355.88	4540.31	4437.86	4379.75	2283.62	4290.01
Ap1b1	3609.6	3758.05	3741.52	2635.6	3299.6	2555.75
Gnat2	30.1638	22.029	37.7777	0	0	0
Bcl2l13	694.326	756.952	748.407	369.824	3164.35	1420.36
Dqx1	1.67577	0.468701	0.510509	0	50.3276	26.7152
Lnpk	120.655	184.668	168.468	489.331	320.839	0
Pttg1ip	1275.82	1251.9	1190.51	1673.09	1874.7	387.37
Trpm2	21.785	36.09	24.5045	19.3794	113.237	86.8243
Ube2g2	736.221	774.294	713.182	348.83	1302.23	1907.91
Syn2	1.67577	0.937402	12.2522	0	235.911	0
Elk1	351.911	422.3	384.924	356.097	195.02	17.8101
Nav1	799.9	757.421	830.599	16.1495	97.5098	414.085
Tnpo1	1895.85	2093.69	2163.54	1537.44	701.441	407.406
Rnmt	753.537	854.442	810.689	2006.58	1607.34	1137.62
Srp14	2613.64	2413.34	2548.46	2906.92	2623.33	2551.3
Cdk9	3319.14	3202.17	3539.87	2332.8	1472.08	1032.99
Tor2a	981.441	965.993	973.031	396.471	833.551	1053.02
Fpgs	315.044	326.216	268.017	444.92	0	0
Mrtfb	402.184	438.704	450.269	1823.28	34.6002	458.61
Cbx5	544.625	619.623	597.807	741.264	13965.9	3012.13
Apobec3	456.367	432.142	398.708	442.497	377.457	440.8
Sardh	285.998	298.094	283.843	0	185.583	0
Vav2	608.862	533.382	542.672	377.092	553.604	443.027
Ppp2cb	76.5267	55.3067	48.4984	79.9402	462.385	195.911
Dmap1	501.055	502.916	501.831	395.664	239.056	1008.5
Mcu	441.286	424.643	514.083	600.763	339.711	280.509
Oit3	759.681	705.864	671.32	696.853	18.8729	612.223
Bcr	72.6166	66.5556	62.2822	0.807477	0	0
Fxyd5	11478.5	11716.1	12004.1	13440.5	7350.98	12235.5
Tfcp2	306.107	224.977	302.222	0	792.66	4.45253
Ubp1	331.243	294.344	333.363	145.346	135.255	734.667
Nuak2	552.445	645.87	579.939	621.757	509.567	834.849
Ick	61.4448	75.9296	52.5825	278.58	0	0
Sdhb	3912.92	3856.94	3533.75	3626.38	3375.1	2580.24
Snap47	1655.66	1594.52	1501.41	826.856	1204.72	215.948
Kdsr	470.332	391.365	441.591	583.806	0	320.582
Vps4b	1512.1	1448.29	1624.44	1325.88	1305.37	3377.24
Rps25	4180.48	3688.68	3731.82	4719.7	16004.2	12306.8
Taz	794.314	641.183	699.398	1233.82	273.656	503.136
Kif19a	120.655	135.923	149.579	58.9458	50.3276	0
Aldh3a2	561.382	565.722	565.134	465.914	9.43643	0
Tmem115	807.72	865.691	897.986	754.991	1201.57	8.90506
Hyal2	1324.97	1343.77	1218.08	924.561	0	469.742
Ifrd2	463.071	476.669	452.311	92.0524	855.57	823.718
Hyal1	1767.94	1590.3	1806.69	1527.75	242.202	104.634
Tusc2	647.964	682.898	668.257	631.447	569.331	1317.95
Nprl2	455.25	520.727	450.269	360.942	0	389.596
Rassf1	154.171	149.047	139.369	432	34.6002	169.196
Slc3a2	5697.05	5345.54	5816.23	8300.86	2195.54	3624.36
Nxf1	915.528	995.99	1050.12	974.625	597.64	0
Stx5a	1185.89	1142.69	1291.59	1060.22	1594.76	736.893
Tnfrsf13b	194.389	230.132	261.381	273.735	1434.34	215.948
Spire2	234.608	201.541	205.225	0	317.693	20.0364
X2610507B11Rik	4027.43	3713.52	3824.74	3603.77	896.461	1961.34
AI597479	321.189	290.595	318.558	25.8393	15.7274	694.594
Tmem86a	1176.95	1127.23	1255.85	1084.44	487.549	347.297
Tex14	37.4255	45.464	39.3092	134.041	9.43643	0
Ifi35	202.768	263.879	221.561	519.208	283.093	231.531
Rdm1	106.132	120.456	107.207	0	0	249.342
Nedd8	1212.7	1155.35	1122.61	2006.58	1575.88	1440.39
Gosr1	873.075	753.671	853.572	519.208	1497.25	11.1313
Mrpl52	563.617	576.502	530.93	1119.97	1698.56	1783.24
Kansl3	570.32	615.873	639.158	423.118	858.715	1678.6
Eya4	397.716	367.462	377.267	0	223.329	0
Faf1	1831.61	1804.5	1789.34	839.776	305.111	178.101
Tsacc	5.58589	8.43662	13.7838	24.2243	0	57.8829
Mettl16	442.961	383.398	428.828	578.153	6.29095	0
Pigyl	139.647	131.236	137.327	255.97	53.4731	389.596
Rbm25	278.736	366.993	299.159	479.641	1229.88	498.683
Psen2	1561.82	1471.25	1454.44	1389.67	430.93	901.637
Plcd1	32.3982	27.1847	30.6306	0	0	0
Fads1	5798.16	6237.94	6225.66	5767.81	7725.29	4543.8
Lmbr1	55.3003	45.464	66.8767	0	0	0
Tnfrsf22	612.772	605.562	558.497	476.411	1214.15	1400.32
Cars	2481.81	2501.46	2855.28	2539.52	1947.05	1850.03
Phlda2	7.26166	8.43662	6.63662	87.2075	0	0
Kdelr3	450.223	452.297	379.309	469.144	462.385	0
Apip	356.38	348.245	375.735	511.133	531.585	240.436
Pdhx	1132.82	1116.45	1077.17	2271.43	496.985	1266.74
Vac14	3447.05	3440.27	3445.43	2822.94	1022.28	1102
Mcoln2	325.099	365.587	401.26	940.711	40.8912	1609.59
Akt1s1	392.13	401.208	468.648	289.884	528.44	543.208
Tbrg1	1656.22	1629.67	1523.36	1230.59	2557.27	2259.66
Adssl1	3089.56	3607.59	3368.85	2707.47	3831.19	1418.13
Brf1	722.815	752.265	723.902	874.498	1361.99	710.178
Odc1	1206.55	1254.24	1195.1	887.417	29771.9	17028.7
Thg1l	44.1286	38.9022	40.3302	0.807477	0	4.45253
Pabpc4	341.857	359.025	301.201	432	8238	6549.67
Exoc3l2	7.26166	6.56182	10.2102	0	0	0
Zfp296	32.9568	56.7128	32.6726	0	0	505.362
Sugp1	1035.62	980.523	1023.06	1434.89	836.697	1260.07
Dhdh	120.655	106.395	134.264	380.322	34.6002	37.8465
Zfp790	216.733	187.012	208.798	444.92	368.021	0
Fuz	72.058	72.18	67.8978	120.314	0	0
Sptbn4	2.79295	4.21831	1.02102	0	0	84.598
Pgam1	11174.6	11576.4	11450.2	9552.45	7656.09	7587.11
Evi5	341.298	328.091	325.705	0	22.0183	0
Evi5l	279.295	309.343	246.066	13.7271	0	345.071
Snapc2	469.774	584.002	570.239	131.619	169.856	554.34
Git1	333.478	321.06	327.747	822.819	144.692	227.079
Gltp	3180.05	3264.03	3259.6	3254.13	2444.04	4194.28
Bnip2	809.396	763.045	882.671	862.385	871.297	834.849
Ccnt1	886.481	838.038	901.56	759.028	3519.79	1491.6
Brms1l	186.569	181.856	156.216	0	94.3643	31.1677
Med15	1902	1916.99	2030.81	317.338	286.238	756.93
Dhdds	1048.47	1165.66	1193.06	2431.31	427.785	1088.64
Crybg2	55.8589	46.8701	56.156	0	0	0
Ubxn11	50.273	67.0243	58.1981	0	289.384	0
Tjap1	415.032	474.794	457.927	221.249	0	169.196
Rpl15	3973.25	4244.09	3836.48	4250.56	10811	6847.99
Tmem167	830.064	807.103	808.647	790.52	2956.75	3464.07
Mplkip	146.35	169.67	151.111	93.6673	827.26	0
Kif11	507.758	604.156	503.362	359.327	0	1184.37
Rpa3	125.124	137.329	111.291	189.757	0	84.598
Mlkl	713.877	692.74	691.74	604.8	371.166	44.5253
Tnpo3	1674.09	1717.32	1794.44	1547.93	1387.16	872.695
Ttll5	189.362	193.105	190.931	71.8654	0	0
Zfp715	451.34	395.115	430.87	0	301.966	814.813
Retn	0	0	0	17.7645	100.655	104.634
Cdh23	15.6405	12.1862	11.7417	0	0	48.9778
Rps5	6956.67	6866	6431.4	6382.3	16617.6	12099.7
Adgrl1	73.7338	70.3052	48.4984	0	298.82	86.8243
Amotl1	766.385	644.464	760.149	400.509	8527.39	6705.51
X2200002J24Rik	80.9954	82.9601	88.3181	124.351	78.6369	0
Etv5	895.419	943.964	980.689	412.621	1226.74	62.3354
Gfod2	77.0853	38.4335	53.093	6.45982	44.0367	182.554
Enkd1	78.7611	135.455	86.7866	314.916	59.764	289.414
Atp6v0d1	9988.69	9846.47	9486.8	5838.87	3831.19	3150.16
Ptprs	6061.81	5756.59	5760.08	823.626	1390.3	1384.74
Slc41a1	496.027	455.578	545.224	868.845	808.387	0
B4galnt2	24.5779	25.7786	19.9099	0	0	26.7152
Nelfb	1685.26	1704.67	1614.23	1381.59	9.43643	492.004
Card14	2778.98	2671.6	2815.46	3308.23	795.805	211.495
Tmem175	748.51	660.4	741.77	532.127	0	930.578
Tango2	990.937	1018.02	920.449	1745.77	1273.92	416.311
Ndufs2	5234.54	5377.88	5205.15	6642.31	4781.12	3855.89
Atraid	1078.08	998.802	1050.63	725.922	673.132	438.574
Cad	1444.51	1792.78	1713.27	1719.12	2525.82	302.772
Sh3bp5l	608.862	471.982	582.491	948.785	176.147	538.756
Atad1	589.312	547.912	689.698	520.823	0	1084.19
Pten	815.54	887.72	911.259	970.587	905.897	2275.24
Pea15a	3211.33	2883.45	3152.4	2742.19	3098.29	1952.43
Timm23	1280.29	1136.6	1217.05	1937.94	2723.98	2542.39
Tnfaip8l2	3646.47	3600.09	3390.29	3124.13	4941.54	4655.12
Trnt1	388.778	461.671	422.702	546.662	682.568	1956.89
Ehmt2	2727.03	3147.33	2834.35	1163.57	5407.07	2816.22
Elof1	431.231	501.042	405.345	247.895	1192.14	603.318
Med16	669.19	757.421	747.896	4.84486	990.825	2.22626
St3gal1	156.405	170.139	171.531	0	0	0
Tmem259	250.248	241.85	245.555	0	390.039	278.283
Rnf170	67.5893	88.1158	70.9608	134.041	128.965	819.265
Dedd	25.1365	29.5282	23.4834	11.3047	28.3093	0
Mcemp1	25.1365	16.8732	17.3573	0	0	0
Nit1	847.939	790.699	829.067	613.682	478.112	997.366
Prdm15	188.803	171.076	182.252	0	0	0
Rnf168	156.405	207.166	168.468	433.615	122.674	0
Tctex1d2	126.241	161.702	125.585	549.084	78.6369	182.554
Chp1	1363.52	1405.63	1406.45	606.415	2390.56	596.639
Trpv4	0	6.56182	1.02102	0	0	801.455
Tvp23b	360.849	374.961	375.735	876.112	871.297	832.623
Dnajc7	797.666	796.792	837.746	958.475	1528.7	756.93
Zfp385c	22.3436	3.28091	15.3153	0	0	0
Cacybp	1104.89	1217.22	1240.03	2558.09	4573.52	3152.39
Cluap1	49.7144	53.4319	47.4774	0	0	0
Zswim7	111.718	77.3357	89.3392	72.6729	128.965	378.465
Pigl	74.851	61.3998	57.6876	218.826	3.14548	2.22626
Ndufa2	1409.88	1292.21	1231.86	1768.37	2604.45	2678.2
Pam16	205.002	204.354	201.141	483.679	547.313	578.829
Cox6c	3178.93	3010.47	2805.25	5830.79	4312.45	5574.56
Ube2z	1398.15	1366.73	1384.5	872.075	1972.21	1115.36
Tmem87b	1057.41	943.964	1094.02	1031.96	975.098	779.192
Anapc1	7384.55	7248.93	7843.98	4588.89	4787.41	6540.76
Mertk	902.68	800.542	834.172	1895.96	59.764	0
Tsg101	912.176	884.908	870.929	806.669	1906.16	422.99
Hps5	555.238	550.255	619.758	623.372	94.3643	0
Map3k4	796.548	828.195	855.103	657.286	465.53	291.641
Piezo1	2978.4	2656.6	2954.32	2212.49	0	374.012
Rnf166	833.415	731.642	827.025	587.036	909.043	714.631
Ankrd28	454.133	508.072	421.681	0	0	365.107
Ankrd52	281.529	326.685	226.666	0	616.513	658.974
Pkd2l2	6.14448	0.937402	6.12611	0	66.055	0
Srp19	436.817	448.547	426.275	666.976	1019.13	1658.57
Wdfy2	1165.22	1049.89	1246.66	405.353	0	0
Rbsn	662.487	656.65	791.29	364.172	28.3093	1458.2
Mrps25	212.823	190.293	183.783	526.475	616.513	799.229
Dguok	364.2	404.958	378.798	515.978	279.947	0
Camta1	69.2651	65.1495	66.8767	225.286	386.894	166.97
Csf1	12599.5	11173.8	12584.6	8761.93	2777.46	3192.46
Strip1	2592.97	2429.28	2568.37	2221.37	739.187	33.394
Kif1a	279.295	388.085	306.306	0	40.8912	1471.56
Slc25a11	2776.19	2639.72	2532.64	3435.81	2528.96	2451.12
Cmc2	189.92	165.92	193.994	282.617	528.44	685.689
Chfr	461.395	477.138	503.873	847.851	613.368	968.425
Tex261	816.658	684.772	715.734	1092.52	9109.3	7725.14
Fam120b	780.908	846.474	748.917	862.385	37.7457	939.483
Tbp	366.993	352.463	380.84	338.333	0	725.762
Psmb1	2356.69	2439.59	2370.81	2434.54	2701.96	2655.93
Fhod1	51.9488	35.1526	47.9879	0	44.0367	471.968
Slc9a5	49.7144	80.1479	58.7086	0	0	6.67879
X4931428F04Rik	55.8589	68.4304	51.0509	307.649	0	0
Msh3	137.413	104.989	112.823	0	0	0
Tmem208	581.491	688.053	554.413	541.01	1082.04	1304.59
E2f4	1243.98	1296.9	1276.27	1015	2604.45	1620.72
Surf4	5475.29	5415.84	5614.58	8200.74	2966.18	4165.34
Surf2	326.216	277.94	327.747	315.723	201.31	358.428
Dnajb9	84.9056	87.1784	91.8917	0	0	0
Naf1	48.0387	43.5892	62.7927	4.03738	31.4548	262.699
Yes1	62.562	67.493	45.4353	0	15.7274	0
Ppp1cb	823.919	951.463	823.962	697.66	1286.5	770.287
Gorasp2	2570.07	2362.72	2472.91	2290	2922.15	1883.42
Tsen15	232.373	251.224	244.534	242.243	386.894	638.938
Efr3a	1343.97	1161.44	1229.31	570.079	858.715	1444.85
Trappc2l	1370.22	1296.9	1276.78	1286.31	1198.43	1032.99
Acsf3	207.795	259.192	214.924	85.5926	0	0
Ddx19a	380.958	409.176	386.966	117.084	0	40.0727
Galns	1724.92	1767.94	1688.77	1831.36	496.985	95.7293
C8g	82.6712	72.6487	92.9127	167.955	0	46.7515
Rabl6	1743.36	1725.29	1680.6	1648.06	3667.63	2199.55
Edf1	2219.28	2067.91	2093.09	2659.83	2846.66	2001.41
Fbxw5	1445.07	1407.51	1391.14	1465.57	962.516	3535.31
Slc25a13	1441.16	1561.24	1492.22	1615.76	603.931	1008.5
Ube2i	1326.09	1350.8	1249.73	1798.25	1752.03	2045.94
Tsr3	402.184	440.11	372.672	587.036	613.368	1110.91
Unkl	49.1559	67.0243	50.0299	269.697	0	0
Lrrk1	440.168	440.579	397.176	654.056	896.461	1171.01
Aldh1a3	1.67577	2.34351	2.04204	72.6729	1821.23	1213.31
Actn1	470.891	421.362	398.197	85.5926	0	135.802
Sirt2	2197.49	2137.28	2306.48	2455.54	984.534	155.838
Hnrnpl	2405.84	2500.52	2421.35	2047.76	594.495	1006.27
Nolc1	1998.07	2126.03	1979.25	2538.71	997.116	3688.92
Cnksr3	931.727	691.803	968.436	532.127	478.112	24.4889
Mtmr1	727.283	714.769	765.764	624.18	748.623	1057.48
Hmgb3	142.999	148.578	145.495	438.46	223.329	0
Abca1	5867.98	5049.79	6179.72	5212.26	2654.78	162.517
Nipsnap3b	542.949	572.753	487.537	715.425	607.077	405.18
Lage3	212.264	161.702	155.705	289.077	286.238	131.35
Ubl4a	775.881	750.859	791.29	611.26	1075.75	496.457
Gdi1	2731.5	2550.67	3047.23	3219.41	585.059	2163.93
Sash1	53.066	54.838	39.8197	5.65234	62.9095	17.8101
Gadd45b	373.138	390.428	327.237	705.735	550.458	325.035
Slamf6	23.4608	15.9358	13.7838	0	0	0
Zdhhc12	1025.57	1084.57	946.485	1244.32	166.71	1084.19
Endog	87.6985	76.867	75.0449	40.3738	242.202	0
Cybb	10153.5	9681.96	10062.1	12340.7	500.131	4452.53
Golga7	1227.22	1363.45	1468.74	2435.35	7483.09	5242.85
Xk	120.655	123.737	117.417	0	396.33	0
Cd48	920.555	1082.7	979.157	1077.98	0	1068.61
Clpx	1351.23	1391.57	1381.44	1695.7	364.875	0
Trabd	1037.86	1196.59	1040.93	1320.22	9820.18	4830.99
Dennd6b	24.0193	54.838	34.2041	0	22.0183	0
Cd83	1964	1956.36	1971.08	2634.8	380.603	1905.68
Atf6b	1796.42	1865.43	2051.23	1903.22	59.764	845.98
Ppt2	322.306	232.007	289.459	153.421	273.656	449.705
Rnf5	746.275	758.358	711.14	1133.7	811.533	438.574
Cacfd1	430.672	400.739	391.05	226.094	1475.23	1326.85
Hivep2	172.604	104.052	177.147	0	0	26.7152
Arnt	2000.31	2010.73	2113	513.555	1830.67	2504.55
Mocs2	596.015	471.982	601.38	401.316	685.714	1050.8
Nat9	788.169	800.542	856.635	696.853	430.93	714.631
Lpl	5811.56	4885.74	5282.75	4812.56	2138.92	2217.36
Atp6v0e	4756.95	4379.07	4238.25	3657.06	3554.39	3049.98
Zfp318	208.354	172.013	221.561	0	295.675	11.1313
Srf	363.642	371.211	389.008	113.854	607.077	917.221
Gata3	97.7531	90.4593	103.123	42.7963	289.384	2.22626
Lama5	63.1206	31.403	46.9669	0	0	13.3576
Hspa8	20100.8	21788.5	19606.6	25637.4	15299.6	19962.9
Serac1	160.874	121.394	200.12	0	0	567.697
Pdzd11	425.645	365.587	385.945	148.576	292.529	414.085
Psma2	1652.31	1552.34	1434.53	2306.15	1418.61	2557.98
Mrpl32	168.694	205.291	204.204	494.983	40.8912	496.457
Setdb1	2242.74	2331.32	2446.36	740.456	559.895	1981.37
Anxa9	111.159	98.4272	68.4083	206.714	0	534.303
Arnt2	245.779	178.106	202.162	0	0	1300.14
Prune1	1040.65	947.245	1012.34	410.198	380.603	881.6
Cers2	5113.33	5149.62	5114.28	5242.95	3114.02	812.586
Capza2	3121.4	3447.3	3123.3	3933.22	5683.88	5623.54
Plekho1	2919.19	2786.43	2814.95	1286.31	1588.47	2557.98
Vps45	1810.39	1723.41	1785.76	1837.01	12201.3	7914.37
Prpf3	1040.65	1050.36	1002.64	1051.33	1673.39	0
Anp32e	2013.16	2269.92	1879.7	4128.63	3148.62	2382.1
Aph1a	1476.91	1732.79	1541.74	1437.31	2201.83	1235.58
Tab2	158.639	183.731	206.246	0.807477	355.439	82.3718
Ppil4	353.028	422.3	363.993	521.63	962.516	200.364
Cnih1	445.754	416.207	501.32	570.886	1707.99	2417.72
Eps8	1413.79	1208.78	1275.76	511.94	1088.33	242.663
Med22	852.407	748.047	676.936	0	5904.06	5323
Surf1	940.106	879.283	893.902	784.868	698.296	598.865
Med28	1169.69	1079.42	980.178	1978.32	2780.6	1947.98
Qdpr	517.812	510.884	489.068	481.256	572.477	1175.47
Tnr	3.35154	0.937402	5.10509	0	0	93.5031
Sqstm1	27483.7	26656	30424.8	25768.2	11487.3	12899
Nfe2l2	4257.01	4398.76	4259.69	5452.89	3969.59	2591.37
Rxra	988.144	1044.73	1083.81	599.955	2261.6	774.74
Cd5l	22.3436	17.3419	18.3783	0	0	0
Prpsap1	2037.18	1824.65	2008.85	1613.34	3434.86	1683.06
Ncapg	167.018	222.164	172.552	0	0	189.232
Lcorl	165.342	179.513	219.009	591.073	113.237	618.901
Lta4h	1206.55	1370.01	1243.6	586.228	182.438	389.596
Amdhd1	12.8476	12.1862	9.69968	0	0	0
Dstn	678.127	649.62	632.011	691.2	1588.47	1108.68
H2afy	1457.92	1656.39	1525.91	2327.96	1302.23	754.703
Gtf2ird2	207.795	146.703	195.525	392.434	0	371.786
Bola1	660.253	700.708	554.924	849.466	673.132	1104.23
Castor2	364.759	352.932	357.867	448.957	1261.34	1237.8
Fcgr1	602.159	542.756	465.585	771.14	264.22	287.188
Ncf1	1981.87	1924.49	1951.68	3813.71	1991.09	1235.58
Wnt11	41.8942	36.09	30.6306	0	0	0
Adss	879.778	943.964	882.671	322.991	0	8.90506
Cacna1d	87.6985	118.113	83.7236	0	1239.32	171.422
Actr8	830.622	685.71	730.029	597.533	393.185	1562.84
Lrrc27	337.947	336.527	400.75	339.948	594.495	160.291
Fnta	988.703	997.865	987.836	914.871	1673.39	1360.25
Mtrex	1672.97	1848.09	1788.31	2620.26	2472.34	1217.77
Lbp	12.289	1.4061	4.59459	0	0	0
Celsr1	171.487	229.195	166.937	37.9514	18.8729	138.028
Fli1	434.582	501.979	423.212	1107.86	264.22	0
Diexf	120.655	100.771	90.8707	0	0	0
Hsd11b1	27.9295	35.6213	30.6306	151.806	0	0
Syt14	24.0193	17.3419	42.8828	0	12.5819	2.22626
H2.M3	981.441	905.999	880.118	1896.76	842.988	1084.19
Lonrf3	571.437	450.89	602.912	388.396	386.894	247.115
Atp5e	1708.17	1478.75	1459.04	2539.52	2673.65	2909.73
Nelfcd	1328.88	1341.42	1270.15	1220.1	0	1311.27
Tubb1	3.35154	8.90532	6.63662	0	0	0
Ctsz	61365.5	58844.5	59750	54921.4	36421.5	33883.7
Prelid3b	940.106	976.304	929.127	2047.76	4617.56	2555.75
H2.M2	9.49602	7.49922	7.14713	1227.36	185.583	585.507
Ube2a	1099.86	985.678	1064.41	1203.14	352.293	1358.02
Slc25a5	10007.1	10030.7	8939.02	12113.8	8247.44	8900.6
Ppdpf	661.37	624.31	597.296	1182.95	1182.7	910.542
Pls3	806.044	806.635	706.035	1683.59	575.622	1524.99
Nkap	258.068	250.286	219.009	859.963	0	0
Ndufa1	2658.89	2203.83	2176.81	2415.16	1972.21	2702.68
E2f3	115.628	93.7402	111.291	171.185	286.238	647.843
Cr1l	329.568	374.961	320.6	0	0	129.123
Ppfibp1	1451.21	1534.06	1628.01	2528.21	1015.99	2595.82
Plgrkt	783.701	688.053	695.824	1409.05	698.296	1703.09
Cd274	273.15	296.688	335.915	522.438	591.35	0
Pdcd1lg2	16.1991	8.90532	9.18917	0	132.11	166.97
Gtf3a	227.346	216.54	180.72	278.58	1110.35	1202.18
Mtif3	255.275	226.851	229.729	352.867	437.221	280.509
Lnx2	1240.63	1059.73	1240.54	1057.79	0	1776.56
Dyrk3	230.697	268.566	246.576	0	125.819	0
Mapkapk2	6366.24	6310.12	6331.34	2323.92	30111.6	29673.9
Lamp2	10108.8	9710.55	9813.01	11642.2	6067.62	4750.85
Atxn10	11961.1	12023.6	12252.2	8723.98	6262.64	5590.15
Foxred2	649.081	631.34	690.719	0	0	0
Eif3d	1528.86	1799.34	1706.63	2187.46	622.804	845.98
H3f3b	3761.54	3748.2	3829.33	6956.41	2686.24	5993.1
Nup50	1164.1	1050.83	1122.1	699.275	1349.41	293.867
Phf21b	16.1991	10.3114	9.69968	0	0	0
Ift27	241.869	288.72	259.849	138.079	808.387	596.639
Pacsin2	1230.01	1205.03	1109.85	2357.83	5067.36	2524.58
Ttll12	755.213	846.943	736.155	827.664	150.983	1057.48
Tox4	2284.07	2428.34	2510.18	4011.55	528.44	0
Mrps18c	396.598	336.527	353.783	452.187	493.84	474.194
Srsf6	1821.56	1867.77	1917.47	2581.5	2950.46	672.332
Plcg1	1867.92	2010.73	2018.04	1190.22	647.968	195.911
Kctd2	85.4642	92.3341	87.8076	0	28.3093	282.736
Kctd5	679.803	620.092	619.248	1316.99	695.15	561.018
Etaa1	99.9875	94.2089	101.591	42.7963	0	585.507
Slpi	3088.44	3398.08	3117.17	6093.22	2280.47	5109.28
Sdc4	1321.06	1243.93	1218.59	996.427	493.84	1467.11
Il13ra1	2411.43	2404.91	2410.63	1929.87	2098.03	2486.74
Nbr1	4471.51	4175.66	4572.12	596.725	2827.78	2760.57
Cyth1	703.823	711.488	674.383	801.825	714.023	1727.58
Brca1	401.067	385.741	373.182	448.15	0	0
Cntnap1	6.70307	7.49922	9.69968	0	0	0
Nt5c3b	352.47	374.492	330.81	352.867	128.965	200.364
Coa3	1236.16	1240.18	1146.09	1216.06	1377.72	821.491
Med24	1214.37	1157.69	1089.94	16.1495	59.764	748.025
Psmd3	2029.35	2378.19	2199.79	2326.34	729.75	1818.86
Exosc10	1283.08	1229.87	1254.83	926.176	531.585	0
Glod4	903.797	963.181	884.713	765.488	468.676	1471.56
Vps53	754.654	872.722	861.229	785.675	481.258	66.7879
Taok1	264.771	296.219	298.648	211.559	704.587	311.677
Dnttip1	397.157	338.871	368.588	717.847	34.6002	33.394
Acot8	237.4	193.105	205.735	373.862	305.111	144.707
Cd300lg	98.8703	67.0243	53.6035	0	0	0
Mpp2	141.882	129.362	154.684	0	0	0
Nlk	34.0739	48.2762	55.6455	0	0	4.45253
Traf4	125.683	146.235	78.6185	212.366	468.676	569.924
Aldoc	4401.68	4623.74	4631.34	4458.08	2104.32	2110.5
Stac2	404.977	445.735	455.374	486.101	515.858	0
Rpl19	5479.2	5532.08	5101.52	6051.23	10216.5	10387.7
Nek8	43.0114	31.403	26.036	0	0	0
Plxdc1	1522.16	1562.18	1509.58	1778.06	635.386	0
Arl5b	142.999	96.5524	151.111	79.9402	311.402	349.523
Zfp207	1673.53	1794.66	1554.5	1895.15	959.37	2580.24
Psmd11	2093.03	2107.75	2063.48	3162.08	1871.56	1402.55
Timp2	7659.94	7591.08	7774.04	2732.5	1472.08	6520.73
Zc3h18	1013.28	1055.05	1094.53	732.382	600.786	345.071
Top2b	621.151	747.11	659.578	478.026	0	362.881
Igfbp4	871.958	1047.55	846.425	389.204	3787.15	2475.61
Cdc6	155.846	130.768	123.543	162.303	81.7824	1104.23
Suz12	302.755	415.269	375.224	228.516	0	4.45253
Atad5	67.5893	125.612	85.7656	167.148	0	0
Crlf3	837.884	840.381	777.506	1337.99	1088.33	1460.43
Tns4	82.6712	66.5556	59.7296	0	0	0
Tnfaip1	1356.81	1377.51	1468.23	1755.45	1588.47	1714.22
Abr	4163.17	4306.43	4426.12	3018.35	3771.43	1211.09
Cd40	616.683	568.066	597.807	590.266	820.969	585.507
Slc35c2	3867.67	4047.7	3984.02	3812.1	3139.19	2221.81
Zfp334	278.736	329.028	328.768	0	349.148	0
Elmo2	1730.51	1682.17	1538.68	1379.98	880.733	342.845
Wsb1	939.547	960.369	1026.63	1606.88	147.837	656.748
Ttpal	1350.11	1084.57	1242.58	599.955	915.334	298.319
Rhot1	645.171	630.872	690.209	1186.99	0	1280.1
Ada	40.2184	61.3998	47.9879	131.619	0	251.568
Serinc3	7738.14	7905.11	7702.06	7818.8	6278.37	9156.62
Tha1	21.785	31.403	26.5465	0	0	0
Pgs1	975.855	1055.51	1018.47	406.968	1261.34	1275.65
Birc5	309.458	367.462	301.201	880.15	2208.12	1133.17
Afmid	21.785	22.9664	38.2882	6.45982	116.383	129.123
Pigt	966.918	1045.67	939.848	515.978	138.401	518.719
Etv4	40.777	42.6518	31.6516	0	0	0
Dbndd2	11.7304	13.1236	7.14713	0	3.14548	0
Mmp9	130.151	114.832	118.438	688.778	0	748.025
Slc12a5	55.3003	37.9648	31.1411	0	0	0
Ghdc	225.111	225.914	225.645	0	0	0
Pltp	20.1092	21.0916	20.9309	0	0	0
Slc12a7	2088.57	2025.73	2087.98	1294.39	1748.88	2437.76
Ctsa	70282.3	71103.4	71889.4	63029.2	32873.4	30486.5
Zswim1	477.035	530.57	447.206	1206.37	666.841	0
Slc12a4	1358.49	1128.63	1259.43	1173.26	0	0
Myo1c	2933.15	2808.46	3016.09	2126.89	1534.99	1133.17
Crk	941.782	967.868	945.974	1497.06	915.334	1834.44
Cox7c	1964.56	2121.34	1780.66	3485.07	4271.56	4908.91
Pitpna	3152.12	3087.33	3063.06	3210.53	2519.53	1032.99
Mlx	675.893	690.865	709.608	498.213	0	872.695
Retreg3	1088.13	1121.13	1097.6	379.514	305.111	0
Dhx58	380.399	491.667	360.42	232.553	3.14548	0
Rab5a	585.402	632.747	633.032	931.828	364.875	162.517
Nkiras2	1457.36	1476.88	1506.51	2670.33	78.6369	888.279
Ppp2r5c	1704.26	1850.9	1881.74	2370.75	1368.28	3003.23
Ift52	1968.47	1852.78	1975.67	1204.76	1258.19	1945.75
Mybl2	929.493	1097.7	828.557	1367.06	4963.56	3045.53
B4galt5	1278.61	1020.83	1257.38	342.37	157.274	703.499
Gdap1l1	132.944	156.546	140.39	238.206	113.237	51.2041
Hnf4a	39.1013	14.9984	39.3092	0	0	0
Ddx27	1585.28	1718.26	1689.79	1166.8	1525.56	0
Cyth3	1279.73	1259.87	1381.95	274.542	701.441	1019.63
Cyth4	1819.88	1720.6	1756.66	1715.08	613.368	1427.04
Rrp7a	1030.6	1144.57	981.71	742.071	915.334	166.97
Cyb5r3	7983.36	7759.82	7814.37	7060.58	5303.27	8279.48
Ints2	312.81	342.621	472.221	422.31	364.875	799.229
Med13l	390.454	364.181	465.585	3.22991	1399.74	877.148
Hist1h2bc	989.82	1126.29	1059.31	2479.76	839.842	1041.89
Mafk	1154.6	1057.86	1152.73	1271.78	2022.54	28.9414
Med1	682.596	628.528	709.608	859.963	1563.3	699.047
Stard3	944.016	1038.17	978.136	471.567	2041.41	2099.37
Vmp1	1682.47	1545.31	1722.97	1964.59	1525.56	2455.57
Uchl5	588.753	729.299	703.993	1572.16	578.768	785.871
Glrx2	320.63	292.001	318.047	630.639	195.02	371.786
Trove2	212.264	196.854	183.783	743.686	0	463.063
Stk4	1970.14	2018.7	2167.62	1222.52	456.094	2698.23
Pmp22	8760.91	8068.22	8848.66	7236.61	4054.52	4884.42
Zcchc10	163.108	178.106	173.063	363.365	723.46	15.5838
Psmb6	21587.8	21282.8	20902.3	20942.7	30684.1	24949.7
Spag7	1183.65	1218.15	1136.39	1503.52	846.133	1202.18
Pfn1	7624.74	8076.19	7717.88	9389.34	7089.9	7742.95
Tomm34	1276.94	1368.61	1267.6	1206.37	1088.33	1126.49
Ywhab	3244.85	3342.31	3309.63	4455.66	9867.36	7226.45
Ksr1	3.35154	9.37402	7.65764	0	0	53.4303
Anxa6	3051.57	3018.44	3320.35	2822.13	1972.21	3310.45
Il12rb2	330.685	264.347	320.6	259.2	0	438.574
Zkscan6	197.741	215.603	228.198	444.112	0	465.289
Kpna2	1758.44	1859.34	1770.96	1071.52	1066.32	2208.45
Smurf2	67.5893	100.771	65.8557	453.802	377.457	20.0364
Cep95	85.4642	83.4288	105.165	281.002	44.0367	0
Vezf1	278.736	318.717	359.909	709.772	28.3093	0
Cuedc1	74.2924	69.8365	82.192	156.651	0	33.394
Srsf1	785.377	938.808	841.83	1554.39	1044.3	681.237
Abi3	120.655	129.83	104.654	69.443	154.128	146.933
Kif3a	1016.07	928.497	959.247	780.023	440.367	345.071
X45177	1411.56	1169.88	1516.72	276.157	1025.43	536.53
Mtmr4	839.56	797.261	868.887	0	1132.37	0
Mrm1	257.51	276.534	267.507	0	0	0
Mapt	93.2844	114.363	106.696	16.1495	0	587.734
Kansl1	1054.06	954.744	927.596	388.396	0	0
Gid4	507.758	493.542	545.735	99.3197	780.078	278.283
Dhx40	656.342	609.311	654.984	183.297	327.13	0
Ypel2	56.9761	52.4945	63.8137	0	0	0
Akap1	1019.98	1005.83	970.989	518.4	707.732	1580.65
Nol11	398.274	419.956	477.326	490.946	484.403	496.457
Derl2	656.342	732.58	748.407	884.995	685.714	939.483
C1qbp	2461.7	2595.67	2420.84	2160	2843.51	1792.14
Rpain	384.868	415.269	370.119	144.538	434.076	187.006
Slc13a3	18.4334	33.7465	18.8889	13.7271	0	0
Kcnab3	10.6132	14.061	10.7207	0	0	0
Chd3	606.069	566.191	589.638	4.84486	113.237	1362.47
Kdm6b	6.14448	9.37402	8.16815	0	0	144.707
Appbp2	682.038	600.875	653.452	671.821	956.225	1386.96
Adora2b	74.851	61.3998	84.2341	347.215	0	0
Ncor1	864.138	813.196	1002.64	391.626	434.076	64.5617
Trpv2	4165.96	3771.64	4441.94	4932.07	443.512	135.802
Cenpv	224.553	198.261	209.309	3.22991	18.8729	91.2768
Pcgf2	37.9841	59.525	36.7567	56.5234	493.84	311.677
Cwc25	427.879	452.297	455.374	253.548	122.674	256.02
Pip4k2b	79.3197	71.2426	58.1981	9.68972	320.839	155.838
Trim37	1109.92	1195.19	1168.56	34.7215	135.255	2019.22
Ctdnep1	289.908	299.5	320.6	186.527	1031.72	712.404
Elp5	874.751	876.471	826.515	1326.68	688.859	1217.77
Slc2a4	9.49602	13.5923	10.7207	0	0	0
Gabarap	5650.69	5364.28	5490.53	4388.64	5407.07	3757.93
Phf23	1047.91	995.99	1099.13	654.864	786.369	271.604
Acadvl	784.818	821.633	759.638	994.812	528.44	0
G3bp1	5192.65	5409.28	5430.8	7251.14	32775.9	26172
Atox1	1545.06	1319.39	1314.05	2050.99	1563.3	1881.19
Mief2	175.956	152.797	172.042	245.473	0	0
Dusp14	110.042	70.7739	77.5974	0	330.275	240.436
Tada2a	183.217	153.265	257.807	113.854	390.039	0
Ikzf1	267.564	267.16	273.123	43.6038	0	0
Pnpo	579.257	669.774	634.053	680.703	412.057	411.859
Cog1	941.223	894.75	1024.59	400.509	515.858	0
Cbx1	111.718	120.456	127.117	5.65234	286.238	33.394
Cdk5rap3	1107.68	1122.07	1040.93	1048.11	1805.5	0
Copz2	63.6792	74.5235	93.9337	104.165	0	0
Slc25a39	8644.73	8861.73	8423.41	11765.7	24780.1	19415.2
Sp2	338.505	373.086	324.684	173.608	0	429.669
Aatf	372.02	398.396	353.273	183.297	342.857	431.895
Lhx1	10.0546	10.3114	10.2102	0	0	0
Dync1h1	8334.71	6961.62	7548.9	832.509	144.692	3185.78
Pex12	210.588	174.357	132.732	249.51	0	0
Ndel1	1219.96	1001.61	1233.9	1851.54	456.094	1669.7
Slc25a35	27.3709	20.6228	38.2882	0	0	0
Zbtb4	141.323	128.424	117.928	78.3253	0	311.677
Mpdu1	652.432	753.203	736.665	1146.62	833.551	267.152
Fxr2	1138.96	1188.16	1227.78	256.778	770.642	456.384
Atp5g3	4645.23	4710.92	4358.22	5309.16	12443.5	10450.1
Cd68	39313	37308.6	38456.7	33879.3	21927.1	23803.2
Acsl1	2896.29	2601.76	2743.99	6270.87	1597.9	3608.77
Abca5	468.656	456.984	499.278	0	0	0
Smyd4	180.424	132.642	153.663	0	44.0367	0
Lsp1	6129.96	5512.39	5594.67	3970.36	1015.99	923.899
Zfyve27	799.9	710.551	859.698	901.144	97.5098	0
Avpi1	554.121	676.336	550.329	294.729	968.807	719.083
Rad51d	253.041	262.941	259.339	378.707	279.947	447.479
Pank3	328.451	426.518	401.771	45.2187	1852.69	667.879
Rars	4251.42	3718.21	4276.03	6454.16	833.551	2952.03
Wwc1	21.2264	21.5603	16.3363	0	0	8.90506
Mrpl58	321.189	291.063	281.291	117.084	25.1638	329.487
Fdxr	279.853	252.63	259.849	520.015	487.549	0
Sult4a1	292.701	305.593	277.717	530.512	374.312	322.808
Mrpl45	1037.86	1016.61	965.884	2466.84	1937.61	1685.28
Irf1	266.447	256.848	286.906	702.505	0	0
Slc22a5	91.6086	98.8959	104.144	0	6.29095	0
P4ha2	189.362	199.198	161.321	139.694	0	0
Arrb1	2069.01	2394.59	2417.77	1122.39	4664.74	6482.88
Tm4sf5	68.1479	74.0548	60.2401	369.017	0	0
Pelp1	563.058	595.25	576.365	411.813	75.4914	195.911
Med11	286.556	317.311	353.273	458.647	226.474	879.374
Ccl6	5.58589	11.2488	3.06306	0	0	0
Ccl4	758.006	534.788	654.473	2615.42	651.114	1137.62
Natd1	636.792	599.937	612.101	0	525.295	1538.35
Map2k3	1088.13	1158.63	1104.23	1116.74	1157.54	3005.46
Ywhah	2233.24	2107.28	2106.36	3493.95	1286.5	2028.13
Sart3	893.184	1085.04	904.623	482.064	1950.2	0
E2f2	622.268	647.745	624.353	535.357	2503.8	1202.18
Slfn3	33.5154	52.9632	69.4293	0	0	2.22626
Nars2	333.478	292.938	322.131	0	0	679.01
Slc35b4	1133.38	942.558	1196.12	3344.57	1789.78	84.598
Dalrd3	373.696	397.459	349.699	370.632	0	0
Fis1	1564.05	1613.74	1558.07	1697.32	1796.07	2032.58
Plod1	2694.08	2938.29	3053.87	2734.12	44.0367	641.164
Rab3d	553.562	598.531	625.885	905.989	0	903.863
Mfsd3	190.479	213.259	217.988	415.043	0	0
Slc25a22	308.9	383.866	373.693	529.705	0	0
Atp6ap1	12599.5	12134.7	12264	9106.73	7212.58	5492.19
Dnase1l1	932.286	845.537	889.308	160.688	478.112	204.816
Ccl9	461.953	452.765	375.224	2038.88	1774.05	2317.54
BC005537	285.439	242.787	305.795	4.03738	1641.94	721.309
Isyna1	2192.46	2462.56	2176.3	950.4	434.076	0
Hars2	355.263	375.43	395.645	232.553	3.14548	0
Tmem160	1079.19	996.927	918.407	981.084	619.659	1164.34
Rab5c	584.284	499.635	488.047	44.4112	210.747	427.443
Mdh2	6724.86	6992.55	6488.58	7845.45	9263.43	13132.7
H13	1342.85	1395.32	1362.55	1525.32	767.496	930.578
Rnf145	1305.98	991.303	1185.91	784.868	5756.22	2549.07
Atp6v1e1	4726.78	4523.9	4529.24	8520.5	3107.73	5806.1
Chtf18	238.518	226.851	182.762	319.761	352.293	318.356
Rps6kl1	7.26166	12.6549	11.7417	0	0	0
Ppp1r12c	706.615	666.962	619.758	353.675	3582.7	3034.4
Map1s	1869.04	2047.76	1932.28	759.028	748.623	0
Tmem129	383.192	378.711	349.188	150.191	0	487.552
Nop9	1198.73	1249.09	1307.41	731.574	912.188	1504.95
Atp6v0a1	6379.65	6239.82	7025.12	4017.2	839.842	1647.44
Psmc3ip	47.4801	52.4945	33.6936	129.196	210.747	104.634
Zfp687	797.107	703.052	732.071	0	314.548	0
D8Ertd738e	1289.22	1210.19	1261.47	2182.61	2528.96	2940.89
Calm3	1671.86	1699.98	1486.09	1469.61	1494.1	2097.14
Cops3	743.482	721.331	704.503	1316.99	1450.06	1972.47
Fkbp8	4468.16	4919.96	4704.86	1989.62	2305.63	3962.75
Ddx39b	1493.11	1639.99	1535.61	1968.63	940.497	369.56
Gipc1	1513.78	1599.68	1619.34	1529.36	490.694	1471.56
Tlcd1	35.7497	30.9343	36.2462	179.26	191.874	0
Plscr3	607.187	633.684	583.512	166.34	94.3643	556.566
Arhgef25	14.5233	21.5603	30.1201	0	0	0
Xab2	2420.93	2390.38	2492.82	2165.65	0	866.017
Cdc37	3065.54	3417.3	3111.04	2773.68	3085.71	2061.52
Rab4a	163.667	182.793	195.015	92.0524	509.567	298.319
Trip10	705.498	838.975	809.158	0	789.515	380.691
Cops6	4175.45	4224.4	4096.84	4936.11	4227.52	3029.95
Ubb	17649.2	16679.7	16895.3	19155.8	9750.98	12476
Ap4m1	170.928	243.725	173.573	0	0	75.693
Gyg	283.763	254.973	269.038	0	3.14548	0
Slc6a8	1400.94	1340.49	1244.11	312.494	1188.99	443.027
Arid3a	593.78	556.348	540.63	314.109	0	416.311
Ubxn6	267.006	287.314	264.444	289.077	368.021	271.604
Mydgf	1362.96	1469.85	1252.79	1820.05	2148.36	1021.86
Cyb561	22.3436	29.9969	24.5045	0	465.53	0
Ccdc12	435.141	448.547	368.588	574.924	245.347	561.018
Fmc1	244.104	245.131	230.75	426.348	1182.7	748.025
Akt3	39.6598	20.1541	40.8408	0	0	1019.63
Mrpl24	805.486	730.236	699.398	796.98	352.293	1124.26
Gle1	1294.25	1122.07	1184.38	878.535	8118.47	6865.8
L3hypdh	32.9568	60.4624	28.078	0	0	0
Lyst	1435.57	1164.25	1553.99	684.74	333.42	0
Slc35e1	1151.25	1150.66	1115.97	494.176	3689.64	2179.51
Calr3	15.6405	32.3404	21.4414	156.651	0	0
Polr2i	213.94	223.57	212.372	243.858	509.567	518.719
Rmnd1	541.273	531.038	503.362	595.111	1041.15	979.556
Fbxo5	140.206	137.798	138.348	430.385	188.729	405.18
Mtrf1l	91.6086	93.2715	103.123	217.211	0	340.618
Hdac2	773.646	1023.64	945.464	572.501	921.625	558.792
Frk	40.777	61.3998	47.9879	0	0	0
Rwdd1	237.959	263.879	238.408	634.677	975.098	1122.04
Stxbp5	2710.28	2590.04	2829.24	1375.94	440.367	2368.74
Hint3	118.98	123.268	123.033	187.335	229.62	66.7879
Trmt11	122.331	112.02	119.97	485.294	50.3276	0
Katna1	433.465	421.831	394.113	280.195	443.512	561.018
Pcmt1	783.701	796.792	758.107	1142.58	515.858	489.778
Lrp11	265.889	250.755	263.423	391.626	440.367	850.433
X1700021F05Rik	177.631	231.538	211.351	491.753	487.549	872.695
Sec63	843.47	957.088	1030.21	284.232	663.695	93.5031
Snx3	2201.4	2491.62	2270.75	3210.53	1233.03	1821.08
Aig1	737.338	645.401	751.47	187.335	207.601	240.436
Adat2	45.8043	19.2167	25.5255	87.2075	0	0
Pex3	282.646	334.184	310.9	226.901	0	0
Fuca2	4816.72	4560.46	4987.17	4328.88	2192.4	1678.6
Cep57l1	99.4289	123.268	114.865	292.307	12.5819	0
Ltv1	736.779	725.549	717.266	695.238	415.203	483.099
Cd164	2739.32	2807.05	2857.83	3282.39	2595.02	2048.16
Utrn	256.951	204.354	227.687	278.58	0	0
Smpd2	263.096	304.656	258.828	0	1818.09	374.012
Mical1	2746.58	2576.92	2731.23	1377.56	6.29095	1355.79
Zbtb24	427.879	379.648	367.567	582.191	0	169.196
Wasf1	11.1718	17.3419	19.3994	0	0	57.8829
Rab32	1999.19	1849.49	1997.62	1581.85	792.66	727.988
Gtf3c6	218.967	218.883	259.849	162.303	660.55	62.3354
Slc16a10	263.096	235.288	263.423	438.46	0	427.443
Rev3l	131.827	128.893	155.195	0	0	0
Traf3ip2	71.4994	93.7402	115.375	258.393	0	0
Fyn	1808.71	1586.55	1891.44	1438.92	264.22	414.085
Tube1	87.1399	79.2105	73.0029	0	0	0
Prep	1875.18	2090.41	1978.22	1823.28	1088.33	2239.62
Tnfaip3	247.455	229.195	321.621	377.092	0	1006.27
Arfgef3	1820.44	1815.28	2007.32	676.666	261.075	66.7879
Reps1	123.448	189.355	120.991	155.843	289.384	592.186
Asf1a	73.7338	80.6166	84.2341	50.0636	128.965	244.889
Gopc	148.026	193.105	208.288	433.615	0	300.546
Qrsl1	175.956	159.827	211.861	204.292	179.292	0
Rtn4ip1	475.359	366.993	440.059	0	443.512	0
Crybg1	740.131	676.336	841.83	0	0	719.083
Vta1	773.088	796.323	722.371	1906.45	858.715	859.338
Reep3	680.92	727.424	794.353	1040.84	270.511	443.027
Pkib	284.881	287.314	247.597	363.365	364.875	785.871
Serinc1	2201.4	2198.21	2369.27	3202.45	811.533	1424.81
Hsf2	13.9647	31.403	15.3153	0	0	0
Echdc1	58.6519	92.3341	73.5134	130.811	22.0183	0
Dcbld1	99.4289	76.3983	77.5974	0	0	0
Ccdc59	272.033	318.248	309.879	322.183	437.221	69.0142
Ppp1r12a	210.03	255.911	251.681	192.987	25.1638	80.1455
P4ha1	1694.2	1825.59	1910.33	2403.86	1547.57	1723.13
X45179	70.9408	79.6792	73.0029	175.222	0	0
Lims1	737.896	771.482	904.623	991.582	1808.65	618.901
Zwint	1704.26	1592.65	1732.67	3175.81	1752.03	801.455
Ube2d1	178.19	178.106	185.825	15.3421	333.42	4.45253
Cdk1	761.916	919.592	743.302	1023.07	267.365	1004.04
Atp2b1	3528.61	3147.33	3755.31	2002.54	669.986	705.726
Rhobtb1	86.0228	76.867	82.7025	0	0	0
Arid5b	382.634	378.711	387.987	155.036	182.438	320.582
Actr6	134.62	160.296	128.138	336.718	248.493	0
Uhrf1bp1l	828.388	671.18	924.022	899.529	207.601	218.174
Poc1b	165.342	165.452	144.985	3.22991	1034.86	309.451
Dusp6	78.2025	89.9906	56.6666	0	0	0
Tmpo	801.017	835.694	974.052	1201.53	1286.5	2114.95
Kitl	77.6439	91.3967	85.7656	0	160.419	0
Psen1	1952.27	1928.71	1936.36	2527.4	739.187	0
Sgk1	422.852	278.877	382.372	237.398	28.3093	2.22626
Cep290	16.1991	33.2778	30.6306	0	0	77.9192
Ikbip	126.8	119.05	150.6	515.17	327.13	0
Hbs1l	1200.97	1167.53	1324.77	1981.55	7111.92	4933.4
Epb41l2	2581.24	2729.72	2836.9	2380.44	1792.92	518.719
Apaf1	1027.25	964.118	1107.81	1721.54	220.183	935.031
Med23	1076.4	1073.79	1134.86	241.436	3.14548	0
Ahi1	59.2105	67.9617	68.4083	24.2243	0	0
Arg1	3476.66	5256.95	3578.16	2103.48	2437.74	2306.41
Nedd1	475.359	434.017	475.795	746.109	484.403	556.566
Mtfr2	47.4801	73.5861	41.3513	16.1495	0	0
Stx7	1740.56	2006.04	1926.66	2208.45	4227.52	2566.88
Pex7	273.709	336.527	291.501	286.654	0	26.7152
Ifngr1	1563.49	1566.87	1569.31	2008.2	1166.97	371.786
Vnn3	194.948	302.781	281.801	1402.59	1651.38	0
Cfap54	0.558589	0	0	47.6411	0	2.22626
Cdk17	632.882	594.313	648.858	571.694	242.202	42.299
Hal	364.2	348.245	338.978	224.479	396.33	0
Fgd6	685.389	647.745	604.954	72.6729	1192.14	692.368
Ndufa12	1123.88	1067.7	1032.25	1128.85	1808.65	2132.76
Tmcc3	456.367	373.555	445.675	90.4374	764.351	369.56
Cep83	63.1206	102.646	100.57	182.49	195.02	0
Socs2	56.4175	59.0563	68.9188	108.202	371.166	307.224
Nudt4	368.669	411.051	318.558	222.056	858.715	365.107
Nuak1	27.3709	17.8106	42.8828	21.8019	72.346	0
Tcp11l2	1942.77	2298.98	2087.98	842.198	154.128	899.411
Cry1	699.354	720.394	769.848	1104.63	647.968	0
Hsp90b1	3543.69	3699.93	3476.06	4490.38	1623.07	3524.18
Igf1	4350.85	4078.17	4422.03	4708.4	4035.65	4906.69
Washc3	480.945	465.889	435.465	506.288	1188.99	102.408
Dram1	16.1991	19.2167	19.3994	0	0	0
Sirt1	32.9568	22.4977	34.2041	0	169.856	71.2404
Herc4	464.746	526.82	508.467	452.187	0	805.908
Hnrnph3	118.98	128.893	152.132	0	6.29095	178.101
Rufy2	179.307	237.631	207.777	0	150.983	2.22626
Ccar1	607.745	599	667.746	1073.94	622.804	1355.79
Ddx21	502.73	520.727	428.317	1701.35	638.532	327.261
Ddx50	536.246	516.509	482.942	1231.4	2107.47	850.433
Srgn	1208.23	1260.81	1377.35	1391.28	2035.12	1881.19
Vps26a	1452.89	1488.13	1536.63	2500.76	1695.41	1195.5
Supv3l1	558.589	544.631	536.035	281.002	1884.14	598.865
Aifm2	1748.38	1672.33	1682.13	1111.9	1283.35	0
H2afy2	8.37884	21.0916	25.5255	17.7645	0	0
Tysnd1	647.405	712.426	641.2	54.101	660.55	529.851
Sar1a	1528.3	1320.33	1435.55	1740.11	9760.41	7938.86
Ppa1	408.887	438.236	352.252	50.0636	522.149	607.77
Eif4ebp2	534.57	521.196	550.84	2046.95	44451.9	30891.6
Pald1	975.855	1200.34	884.713	818.782	0	2.22626
Sgpl1	12663.2	11699.2	12970.5	10699.1	6684.14	2578.01
Unc5b	37.9841	33.2778	34.7146	204.292	0	44.5253
Slc29a3	1567.96	1211.12	1683.15	447.342	207.601	62.3354
Vsir	2158.95	1968.54	2223.78	1533.4	1613.63	465.289
Lrig3	54.1832	58.1189	55.135	0	0	0
Anapc16	174.838	186.074	173.063	224.479	632.241	623.354
Ddit4	202.209	239.038	199.609	0	3.14548	71.2404
Dnajb12	530.101	494.948	526.335	460.262	478.112	988.461
Micu1	1412.11	1362.98	1520.81	1828.13	600.786	451.932
Cand1	1348.99	1504.06	1460.57	2256.9	0	1064.15
Tbk1	818.333	793.511	834.683	1983.16	855.57	532.077
Pno1	382.075	347.308	372.161	725.922	18.8729	213.721
Plek	10222.2	10463.3	10837.1	16494.3	6901.17	19217.1
Usp15	1031.71	1069.11	990.388	1544.7	465.53	3537.53
Elane	1.11718	6.56182	3.06306	0	100.655	0
Vps54	112.276	131.705	133.753	134.849	0	238.21
Tbc1d15	1206.55	1389.23	1277.29	834.124	496.985	1355.79
Pcsk4	17.8749	27.6534	16.3363	0	0	0
Rab21	86.5813	81.554	88.8286	0	22.0183	182.554
X2310011J03Rik	528.425	473.388	502.341	792.942	808.387	906.089
Peli1	599.925	609.311	595.254	705.735	346.002	874.922
Thap2	25.1365	44.0579	19.9099	5.65234	135.255	0
Slc1a4	281.529	263.41	292.522	520.015	0	1638.53
Dock2	4860.84	4346.27	4922.33	2629.14	915.334	2157.25
Rab1a	2272.9	2389.91	2333.54	2565.35	1626.21	1763.2
Gamt	135.737	136.392	148.048	85.5926	305.111	175.875
Actr2	1888.03	2018.23	1961.38	1586.69	1327.39	425.216
Ndufs7	3178.93	3370.9	2953.81	3239.6	962.516	1816.63
Mum1	581.491	659.931	562.071	339.14	729.75	992.914
Meis1	98.8703	86.241	116.396	227.708	0	0
Uqcr11	2015.95	1946.98	1734.2	2846.36	4255.83	3842.53
Cnot2	604.394	555.88	711.14	293.922	1207.86	750.251
Tcf3	708.85	697.427	676.425	445.727	1638.79	2321.99
Frs2	230.139	238.1	307.327	0	223.329	0
Yeats4	201.651	199.667	198.078	433.615	704.587	1233.35
Grb10	80.4369	90.928	96.9968	0	0	71.2404
Adora2a	12.289	18.2793	10.7207	0	0	0
Snrpd3	709.967	765.858	661.11	1381.59	1163.83	910.542
Mdm2	1075.84	1000.21	1090.45	1010.96	629.095	946.162
E2f7	32.9568	46.4014	34.2041	0	18.8729	202.59
Osbpl8	4207.29	4327.99	4526.18	4467.77	610.222	3090.05
Mknk2	2654.42	2752.21	2486.18	340.755	3856.35	6652.08
Zpbp	8.37884	18.748	15.3153	15.3421	0	0
Cabin1	1397.59	1490.47	1494.77	2082.48	0	901.637
Ap3d1	4284.94	4412.82	4427.65	3485.88	899.606	5191.65
Phlda1	8.93743	11.7175	5.6156	49.2561	0	0
Sf3a2	540.156	578.377	581.47	421.503	254.784	91.2768
Mdm1	86.5813	116.238	81.6815	0	0	578.829
Timm13	1232.25	1222.84	1196.12	1303.27	2164.09	1950.21
Vps13d	82.1126	87.1784	111.291	0	0	0
Llph	325.658	382.929	350.209	1011.77	632.241	471.968
Tmbim4	1455.13	1413.6	1398.29	2418.39	2560.42	2658.16
Irak3	108.366	89.9906	94.9548	0	0	0
Helb	244.662	304.187	327.747	441.69	66.055	378.465
Prmt2	1054.62	1015.21	1055.73	498.213	500.131	2081.56
Dip2a	745.158	672.586	770.359	464.299	0	28.9414
Hmg20b	258.068	308.405	284.864	58.9458	424.639	102.408
X4930404N11Rik	23.4608	7.96792	21.9519	0	0	0
Fzr1	1241.74	1344.7	1391.65	1453.46	949.934	298.319
Ncln	1583.6	1806.84	1819.46	2530.63	50.3276	616.675
Hcfc2	112.276	144.36	165.405	222.864	0	0
Nfyb	125.124	100.771	144.474	583.806	342.857	0
Txnrd1	4607.24	4666.86	4988.7	2947.29	1292.79	1420.36
Ppm1m	360.849	343.558	354.804	608.838	1236.17	1322.4
D10Wsu102e	587.636	561.504	537.566	238.206	1673.39	2201.77
Aldh1l2	310.576	343.558	396.155	0	0	0
Wdr82	592.105	584.939	612.611	0	1560.16	160.291
Glyctk	8.37884	2.81221	14.2943	0	0	0
Pofut2	1045.12	1045.2	1132.31	675.051	270.511	71.2404
Slc36a1	45.8043	41.2457	36.2462	29.0692	437.221	0
Adarb1	89.3743	102.646	89.8497	58.1383	336.566	943.936
Appl2	918.321	1046.14	1113.42	1887.07	685.714	0
Slc36a2	568.644	610.249	633.032	706.542	588.204	618.901
Sumo3	1696.99	1856.06	1783.72	1863.66	7936.04	4198.73
Hint1	2054.49	1996.67	1892.46	2358.64	2573	2248.53
Lyrm7	36.3083	24.3725	38.7987	0	0	124.671
Fbxw11	1936.07	1782.94	1935.34	2260.94	8945.73	2598.05
Stk10	517.812	478.075	535.524	0	116.383	0
Papolg	152.495	154.203	172.042	4.84486	0	0
Rel	152.495	109.676	134.775	0	0	102.408
Pfkl	4779.85	5666.13	4924.37	5322.89	3950.72	1605.14
Pus10	273.709	303.718	300.18	744.494	393.185	0
Pex13	224.553	264.347	249.639	276.965	119.528	0
X1810043G02Rik	182.1	248.412	237.387	0	883.879	661.2
Mpg	82.6712	77.3357	97.5073	16.957	103.801	0
Ahsa2	96.0774	100.302	94.9548	230.938	100.655	298.319
Nprl3	381.516	397.927	441.591	258.393	163.565	2.22626
Xpo1	1222.19	1295.96	1298.23	1501.1	1663.96	995.14
Hbq1a	8.37884	6.56182	7.14713	0	0	0
Cpeb4	768.06	749.922	917.386	1297.62	736.041	627.806
Stc2	10.6132	20.1541	10.7207	0	0	0
Asb3	280.412	220.758	228.198	390.819	0	0
Cdc34	1421.05	1420.63	1293.12	923.754	2352.82	1834.44
Tpgs1	668.073	596.188	558.497	763.066	748.623	407.406
Chac2	55.3003	44.9953	32.1621	348.023	0	0
Erlec1	50.8316	50.6197	66.8767	26.6467	94.3643	0
Shc2	289.908	252.161	265.975	5.65234	22.0183	0
Sptbn1	0.558589	0	2.04204	33.1066	22.0183	53.4303
Wdpcp	127.917	145.297	172.552	325.413	0	26.7152
Mdh1	4911.12	5215.71	4529.24	5380.22	5369.33	3700.05
Ccng1	1017.75	1093.95	1033.27	2551.63	1462.65	1740.94
Nudcd2	407.77	379.179	407.387	931.828	1060.03	963.972
Polrmt	1080.31	1106.13	1111.89	402.124	0	0
Hmmr	301.08	377.304	271.081	439.267	106.946	701.273
Hcn2	8.93743	9.37402	9.18917	0	0	0
Slc22a4	216.174	145.766	184.294	956.86	0	338.392
Cyfip2	5660.74	4979.95	5782.54	3951.79	0	908.316
Mgat1	1207.67	1173.63	1206.33	792.135	616.513	1939.08
Ppp2ca	3064.98	3120.14	3183.54	796.98	437.221	872.695
Hnrnpab	2955.5	3053.12	3016.09	2312.61	1579.03	2034.81
Phykpl	303.873	362.306	317.537	163.918	2126.34	1451.52
Hspa4	5624.44	5697.53	5524.22	5294.63	3979.03	3791.33
Cnot6	330.685	375.898	355.825	415.851	5356.75	7010.5
Zfp354a	15.6405	14.061	19.3994	245.473	0	0
Mapk9	765.826	775.232	687.146	665.361	1594.76	434.121
Canx	5969.09	6132.49	6230.26	7005.67	2796.33	1947.98
Rack1	6562.31	7065.67	6354.82	6838.52	14824.6	12380.3
Rufy1	870.841	755.546	843.872	191.372	3.14548	0
Rnf130	2029.35	2081.5	2052.76	724.307	1742.59	2266.34
Ltc4s	9.49602	8.43662	5.6156	0	0	0
Rad50	474.801	458.858	465.074	1311.34	956.225	0
Mrnip	43.0114	53.9006	60.2401	0	50.3276	269.378
Clk4	235.166	185.606	225.135	803.44	226.474	24.4889
Sar1b	667.514	782.731	727.987	1296.81	396.33	1580.65
Jade2	70.9408	68.4304	70.9608	560.389	0	2.22626
Pdlim4	302.755	325.747	338.978	262.43	0	0
Cdkl3	3.91013	5.15571	5.10509	0	75.4914	0
Ube2b	707.733	740.079	703.993	1207.18	207.601	1226.67
Cdkn2aipnl	1306.54	1357.36	1488.65	2698.59	795.805	2163.93
Kremen1	603.276	614.936	513.573	333.488	22.0183	0
Nefh	268.681	436.829	297.627	67.0206	380.603	387.37
Med7	46.9215	40.777	44.9248	58.1383	0	0
Havcr2	282.088	247.474	332.342	294.729	50.3276	0
Tnip1	1622.14	1542.5	1672.43	2139.01	471.821	754.703
Vdac1	2386.85	2589.11	2623.51	2253.67	1431.19	1769.88
Upp1	298.287	283.564	257.297	481.256	150.983	367.334
Slu7	1078.08	905.531	1062.88	1844.28	861.861	2166.15
Ascc2	1621.03	1773.57	1755.64	995.619	698.296	589.96
Hus1	253.6	254.036	300.18	174.415	547.313	556.566
Pttg1	383.192	398.396	362.462	201.869	220.183	340.618
Zfp607a	41.8942	39.3709	25.015	0	0	28.9414
Tns3	1273.58	1130.04	1361.02	790.52	122.674	117.992
Btg2	451.34	386.678	458.438	714.617	97.5098	523.172
Castor1	264.771	245.599	179.699	368.209	31.4548	1126.49
Pes1	2132.14	2210.86	2021.62	1743.34	361.73	1671.92
Tcn2	3064.98	3029.22	3125.34	2976.36	1632.5	436.348
Osbp2	50.8316	23.9038	40.3302	0	0	0
Myo1g	1168.01	1134.73	1142.01	7.26729	0	745.798
Smtn	208.354	230.132	176.126	277.772	245.347	380.691
Arf5	2082.98	2197.74	1981.29	1857.2	3022.8	1663.02
X2310033P09Rik	78.7611	70.3052	64.8347	46.8337	0	20.0364
Guk1	559.148	510.884	479.368	445.727	2201.83	500.909
Rnf185	675.334	726.018	719.308	641.944	110.092	819.265
Limk2	846.263	784.137	869.398	479.641	81.7824	242.663
Patz1	279.853	347.776	322.642	0	213.892	380.691
Eif4enif1	372.02	371.211	386.456	0	0	211.495
Trim11	420.618	360.9	370.119	0.807477	44.0367	142.481
Ogdh	9739.56	9896.16	10154.5	5512.65	4567.23	843.754
Drg1	1947.24	1922.14	1950.66	2031.61	20665.8	14982.8
Rtn4	784.259	762.108	813.752	157.458	688.859	1102
Mtif2	349.677	295.75	349.699	408.583	456.094	140.255
Rps27a	4430.73	4417.98	4229.57	6097.26	26437.7	24244
Cfap36	148.585	146.235	136.817	183.297	251.638	661.2
Ppp4r3b	628.972	735.861	780.569	1123.2	0	520.946
Pnpt1	480.387	512.759	511.53	990.774	0	0
Pold2	801.017	972.555	923.001	417.466	1207.86	554.34
Zkscan17	594.339	573.221	607.506	392.434	330.275	732.441
Aebp1	13.4061	8.43662	4.59459	0	0	0
Polm	139.089	181.856	196.036	0	0	0
Pgam2	20.6678	17.8106	19.9099	47.6411	0	0
Dbnl	4101.16	3889.28	3970.23	3859.74	899.606	1021.86
Mrps24	625.061	681.96	616.185	1023.07	2160.94	2315.31
Ccdc117	464.188	500.104	488.558	223.671	4689.91	1545.03
Dynll2	418.942	424.175	438.017	58.9458	484.403	632.259
Xbp1	4569.82	4676.7	4635.43	3254.94	1836.96	2462.25
Supt4a	818.892	763.514	716.245	578.153	418.348	2175.06
X2810021J22Rik	21.785	22.029	14.2943	0	3.14548	0
Ska2	32.3982	56.2441	31.1411	0	0	0
Prr11	59.7691	54.3693	58.1981	29.8766	0	20.0364
Smg8	760.799	681.023	745.344	1109.47	0	0
Rnf187	2621.46	2945.32	2679.15	491.753	2330.8	1843.35
Tubd1	188.245	148.578	167.958	456.224	0	0
Mrpl22	516.137	587.283	509.488	700.083	342.857	1242.26
Cnot8	1504.28	1447.82	1524.89	842.198	761.205	322.808
Rps6kb1	426.762	394.646	400.239	80.7477	487.549	654.522
Sap30l	105.573	96.5524	68.4083	22.6094	506.422	748.025
Galnt10	639.026	790.23	716.245	419.888	169.856	841.528
Rnft1	369.228	437.298	391.561	513.555	1371.43	318.356
Mfap3	537.363	455.109	598.828	771.948	327.13	398.501
Fam114a2	742.924	723.675	713.692	771.948	176.147	1311.27
Ppm1d	172.046	191.699	223.603	133.234	412.057	173.649
Znhit3	159.198	173.419	147.537	284.232	254.784	1010.72
Myo19	51.9488	71.7113	57.1771	0	0	2.22626
Prpsap2	201.092	179.981	171.531	0	0	0
Ggnbp2	772.529	781.793	788.737	1196.68	824.115	1300.14
Acaca	855.759	691.334	785.674	652.441	1349.41	0
Shmt1	337.947	512.759	361.951	968.165	512.713	705.726
Llgl1	983.117	1034.89	1083.3	75.9028	301.966	60.1091
Drg2	1122.76	1231.75	1101.17	1720.73	336.566	1231.12
Srebf1	2012.6	2296.64	2019.58	1881.42	91.2188	8.90506
Tom1l1	259.185	254.505	252.702	287.462	188.729	15.5838
Cox11	45.2457	47.8075	57.1771	29.0692	66.055	0
Stxbp4	61.4448	51.0884	54.114	5.65234	0	545.435
Bzw2	1220.52	1296.43	1060.33	2399.82	3136.04	3301.55
Elac2	790.962	847.412	907.175	0	0	1197.73
Pctp	744.041	826.32	844.383	230.938	632.241	670.105
Twistnb	336.271	308.405	325.195	673.436	1028.57	173.649
Atxn7l1	369.786	422.768	404.834	980.277	949.934	100.182
Sypl	1057.97	1120.66	1190	1706.2	3727.39	3557.57
Pdia6	7065.6	7632.33	7046.56	8367.88	6319.26	8918.41
Nampt	2038.85	2310.23	2166.6	2497.53	2381.13	948.388
Pik3cg	1569.64	1563.59	1621.89	1070.71	59.764	0
Nbas	1003.23	1082.7	1003.15	779.215	6.29095	0
Tspan13	496.027	453.234	490.089	268.082	563.04	391.822
Rock2	723.373	756.484	818.347	1135.31	953.079	1144.3
Laptm4a	3335.9	3338.56	3460.74	3361.53	1440.63	2404.36
Fam49a	1393.12	1303.46	1355.4	2879.46	0	227.079
Snx13	427.321	456.515	445.164	378.707	1758.32	53.4303
Sdc1	1211.58	1365.33	1306.39	1829.74	1082.04	358.428
Lpin1	2356.69	2646.76	2425.43	818.782	773.787	903.863
Pum2	458.043	408.239	524.804	329.451	75.4914	970.651
Nrcam	83.7884	10.3114	36.7567	0	0	0
Trib2	52.5074	74.9922	73.5134	0	323.984	131.35
Arsg	1028.36	1027.86	1160.9	767.103	496.985	2.22626
Hs1bp3	1722.13	1797.94	1765.34	1337.18	1003.41	1516.09
Smc6	417.825	450.89	432.912	1187.8	2808.91	2729.4
Amz2	381.516	351.526	385.945	219.634	1462.65	1291.23
Gna13	2282.95	1974.17	2454.02	739.649	8017.82	2157.25
Prkar1a	4300.02	4250.18	4536.39	3215.37	5136.56	3439.58
Abca8b	69.2651	64.2121	88.3181	155.036	0	0
Rdh14	223.994	245.599	230.75	117.084	0	0
Map2k6	49.1559	83.8975	74.0239	17.7645	0	97.9556
Trappc12	1928.81	1847.15	1865.91	1231.4	1478.37	776.966
Adi1	4087.76	4025.67	4087.14	3159.66	2145.21	2117.18
Rnaseh1	537.363	412.457	526.846	137.271	0	362.881
Ubxn2a	288.791	251.224	238.408	1031.96	613.368	1117.58
Fkbp1b	306.107	251.693	243.513	375.477	339.711	198.137
Pfn4	4.46871	9.37402	4.08408	0	0	0
Itsn2	1073.05	1023.64	1225.73	445.727	37.7457	454.158
Rsad2	4.46871	10.7801	2.55255	209.137	0	11.1313
Id2	2808.59	2762.52	2728.67	2743	1541.28	2208.45
Ncoa1	687.065	597.125	683.572	13.7271	110.092	0
Dus4l	126.8	114.363	114.354	8.07477	0	0
Rrm2	411.68	510.416	438.017	554.737	3375.1	3058.89
Bcap29	937.313	1164.72	1148.65	1981.55	5196.33	2277.47
Slc26a4	0	2.34351	0	0	154.128	13.3576
Cenpo	209.471	227.32	216.967	553.929	871.297	489.778
Klf11	150.261	145.297	206.246	0	0	768.061
Adcy3	15.0819	7.03052	17.3573	0	0	0
Dnajc27	369.228	424.643	376.756	363.365	2088.6	22.2626
Efr3b	435.7	430.736	425.254	4.84486	1195.28	525.398
Cbll1	273.15	340.277	378.288	165.533	66.055	371.786
Dnmt3a	5325.03	4624.21	5271.52	4387.83	30882.3	15897.8
Dld	2787.92	3219.51	3103.39	4806.91	883.879	5378.65
Kif3c	697.119	654.775	741.26	0	0	0
Sh3yl1	15.0819	7.03052	23.9939	0	0	0
Rab10	3250.43	3087.33	3473.51	3963.1	1591.61	2947.57
Ddx52	622.827	511.822	635.074	429.578	1204.72	371.786
Taf15	79.3197	53.9006	110.27	0	44.0367	209.269
Ace	280.97	298.094	332.342	174.415	0	0
Cdc27	367.552	390.897	389.008	452.187	78.6369	732.441
Mettl2	299.962	355.744	315.495	199.447	541.022	1282.33
Nle1	294.935	361.369	345.104	198.639	292.529	276.057
Tlk2	187.686	225.914	224.624	0	427.785	1164.34
Rffl	578.699	686.178	714.713	839.776	2544.69	638.938
Lig3	596.015	632.278	631.5	377.899	883.879	0
Map3k3	1104.33	975.836	1026.63	3.22991	600.786	605.544
Ddx42	1335.03	1159.57	1275.25	2782.57	232.765	854.885
Ftsj3	1243.98	1440.79	1280.87	3133.01	138.401	1556.16
Rnf135	95.5188	83.4288	79.6395	204.292	0	402.954
Psmc5	1849.49	1847.62	1808.74	1975.09	1308.52	2039.26
Tcam1	699.912	782.731	740.239	341.563	59.764	0
Ern1	519.488	564.316	584.533	239.821	119.528	131.35
Nf1	182.659	141.548	175.105	0.807477	12.5819	302.772
Polg2	31.281	21.5603	29.6095	19.3794	119.528	104.634
Ddx5	2704.69	2723.15	2730.2	3171.77	1582.17	1580.65
Psmd12	1737.21	1792.31	1736.75	2951.33	975.098	1896.78
Helz	953.512	783.668	966.905	180.067	1204.72	28.9414
Rab37	21.785	15.4671	22.4624	102.55	0	0
Slc9a3r1	3116.37	3510.1	3385.19	3401.09	3.14548	1538.35
Nt5c	385.427	340.746	323.663	897.914	289.384	193.685
Jpt1	1896.41	1967.14	1781.68	1845.08	1906.16	2375.42
Sumo2	493.793	498.229	496.215	912.449	1333.68	1095.32
Nup85	855.759	1032.55	754.533	772.755	1613.63	848.207
Gga3	792.08	772.888	822.941	687.163	0	614.449
Cluh	3900.07	3815.7	3857.41	2231.06	921.625	955.067
Mif4gd	385.427	396.052	368.077	976.24	346.002	589.96
Slc25a19	456.926	475.263	480.9	278.58	279.947	300.546
Pafah1b1	675.334	636.965	720.329	330.258	798.951	382.917
Tmem94	761.357	718.05	795.884	17.7645	0	0
Recql5	450.223	395.115	398.197	534.55	0	89.0506
Sap30bp	735.104	821.164	705.524	532.935	182.438	142.481
Galk1	2856.07	3387.3	2755.73	3023.19	2031.98	1740.94
Unk	595.456	653.369	582.491	15.3421	905.897	930.578
Trim47	620.593	622.435	669.788	197.832	220.183	458.61
Mrpl38	815.54	809.447	837.236	1064.25	242.202	1616.27
Fbf1	563.058	540.412	557.476	11.3047	0	2.22626
Acox1	1914.84	1774.03	1977.2	1428.43	909.043	380.691
Ten1	346.884	337.934	382.372	478.026	644.823	616.675
Srp68	1947.8	2014.95	2007.83	3748.31	1078.9	850.433
Tsen54	286.556	314.03	355.825	391.626	1204.72	0
Llgl2	98.3117	109.207	140.39	288.269	0	0
Ncbp3	297.728	261.067	304.264	9.68972	56.6186	64.5617
Atp2a3	10.6132	11.7175	19.3994	0	0	2.22626
Ankfy1	2906.9	2544.11	2878.76	2700.2	3403.41	2224.04
Exoc7	1369.66	1433.76	1386.54	807.477	0	0
Ube2g1	479.828	561.504	593.212	1331.53	1154.39	17.8101
Spns3	4.46871	3.28091	4.08408	0	25.1638	0
Med31	164.225	194.511	172.042	149.383	138.401	146.933
Ube2o	478.711	543.225	427.807	0	0	0
Txndc17	905.473	844.131	873.992	1560.85	2384.27	2232.94
Rhbdf2	1521.6	1496.56	1567.77	1314.57	6.29095	0
X4933427D14Rik	83.7884	107.801	87.2971	0	0	0
Pimreg	248.572	294.344	197.567	168.763	100.655	516.493
X1810032O08Rik	17.3163	10.3114	22.9729	71.058	103.801	40.0727
Rabep1	1242.3	1292.21	1400.33	2086.52	1940.76	2166.15
Mfsd11	1610.97	1558.43	1434.53	1325.07	1056.88	1369.15
Kif1c	166.46	203.416	211.861	478.026	9288.59	7442.4
Sec14l1	2167.33	2232.42	2157.92	251.125	975.098	440.8
Nos2	949.602	1384.54	1058.8	980.277	339.711	754.703
Mink1	666.397	636.496	671.32	245.473	59.764	487.552
Pld2	1723.25	1821.84	1916.45	0	849.279	1533.9
Slc46a1	273.709	276.065	256.786	25.0318	361.73	0
Eral1	602.159	552.599	586.065	0	0	959.52
Dhrs13	205.002	178.575	175.615	406.968	0	0
Coro6	24.5779	23.4351	15.8258	0	0	0
Blmh	1233.92	1280.49	1313.54	1192.64	2840.37	4367.93
Cpd	1837.2	1561.24	1793.93	700.083	292.529	0
Timm22	346.325	354.338	309.369	639.522	169.856	471.968
Nxn	45.2457	44.5266	31.1411	0	31.4548	82.3718
Rflnb	8.37884	11.2488	6.63662	0	698.296	198.137
Ywhae	2485.72	2495.83	2417.26	3633.65	2054	2097.14
Prpf8	3213.56	3257.94	3270.83	161.495	0	22.2626
Spag9	1603.71	1792.78	1697.44	2530.63	918.479	104.634
Luc7l3	64.7964	72.6487	48.4984	281.809	512.713	569.924
Ankrd40	479.828	522.602	501.831	42.7963	276.802	661.2
Abcc3	475.918	350.588	411.471	0	0	0
Xylt2	726.166	769.139	738.197	1203.95	0	0
Lrrc59	3658.2	3677.9	3553.66	3808.06	3073.13	4688.51
Dlx4	34.6325	36.5587	45.4353	0	31.4548	0
Slc35b1	685.948	619.623	633.032	693.623	745.478	1035.21
Snx11	132.386	142.016	147.537	0	1100.92	142.481
Scrn2	62.0034	56.2441	56.6666	0	0	0
Fbxl20	511.668	494.48	535.014	0	912.188	794.776
Dlg4	24.5779	20.1541	23.9939	0	1283.35	754.703
Dvl2	743.482	752.734	818.857	943.133	0	0
Nr1d1	92.1672	114.832	160.81	0	0	0
Alox8	0	2.34351	0	0	320.839	256.02
Aloxe3	8.37884	22.9664	9.18917	0	0	0
Per1	200.534	288.72	269.549	247.895	301.966	4.45253
Vamp2	294.377	303.718	308.858	157.458	94.3643	22.2626
Tmem107	59.2105	76.3983	71.9818	182.49	119.528	64.5617
Aurkb	526.75	722.268	572.792	418.273	368.021	743.572
Ctc1	1390.33	1472.19	1660.69	1351.72	276.802	113.539
Pfas	315.044	288.72	286.396	709.772	75.4914	0
Myh10	458.043	397.927	502.852	480.449	3.14548	0
Pik3r5	3573.85	3585.56	3963.6	656.479	1390.3	761.382
Ntn1	5.58589	11.7175	1.02102	0	0	0
Stx8	420.618	418.55	478.858	356.905	692.005	349.523
Myh3	43.0114	25.3099	39.3092	0	0	0
Adprm	145.792	149.984	142.943	633.869	25.1638	0
Top2a	1307.66	1545.78	1208.38	2759.96	1097.77	1807.73
Acly	4049.21	4378.61	4171.88	2997.35	4155.17	1896.78
Kat2a	840.677	913.03	801.5	718.654	0	1055.25
Stat5b	1645.05	1819.5	1796.99	840.584	0	209.269
Tmem101	242.428	228.257	200.63	0	0	8.90506
Lsm12	373.696	349.651	396.666	633.062	434.076	627.806
Ubtf	1409.88	1511.09	1580.03	1425.2	515.858	269.378
Ccdc43	519.488	476.669	466.095	672.628	333.42	0
Eftud2	2510.86	2897.51	2333.54	3583.58	610.222	1524.99
Ccdc103	6.70307	4.68701	21.4414	0	0	0
Dcakd	344.091	395.584	390.029	393.241	0	8.90506
Nmt1	1830.5	2008.85	1943	1049.72	1490.96	990.687
Plcd3	221.201	205.76	245.555	0	0	35.6202
Map3k14	139.089	104.052	108.739	0	0	422.99
Gosr2	1753.41	1686.86	1736.24	2105.09	1166.97	785.871
Klhl28	96.6359	112.02	115.886	0	34.6002	22.2626
Fkbp3	668.073	704.927	656.005	1393.71	745.478	917.221
Scfd1	825.595	806.635	871.95	922.946	585.059	436.348
Strn3	745.158	794.448	704.503	12.9196	217.038	69.0142
Ap4s1	24.5779	29.9969	34.7146	146.961	157.274	0
Dtd2	255.834	247.474	253.213	327.028	519.004	0
Ston2	26.8123	45.464	25.015	0	0	0
Gtf2a1	653.549	550.724	665.194	392.434	739.187	51.2041
Sel1l	3206.3	3137.95	3515.88	5439.97	1877.85	0
Dnaaf2	14.5233	24.3725	15.3153	46.0262	160.419	0
Pole2	134.62	97.4898	108.228	134.041	0	0
Klhdc2	954.071	882.096	892.881	713.002	591.35	750.251
Nemf	780.908	749.922	768.827	690.393	106.946	1358.02
Sec23a	558.589	537.6	559.518	0	0	716.857
L2hgdh	127.917	157.952	154.174	176.837	0	701.273
Trappc6b	613.89	620.56	690.719	1282.27	368.021	1055.25
Pnn	416.149	523.539	471.2	292.307	1283.35	1255.61
Mia2	1195.94	1346.58	1177.75	1999.31	833.551	260.473
Galc	810.513	828.195	799.968	705.735	371.166	429.669
Spata7	108.366	106.395	142.432	291.499	9.43643	0
Ptpn21	59.7691	53.9006	48.4984	0	349.148	0
Zc3h14	1760.11	1804.5	1867.95	1807.13	1880.99	670.105
Ttc8	55.8589	66.0869	60.2401	178.452	0	0
Polr2h	202.768	212.322	216.456	419.081	556.749	407.406
Ppp2r3c	264.213	253.099	230.24	260.815	176.147	198.137
X1110008L16Rik	370.345	432.611	379.819	382.744	556.749	690.142
Psma6	2374	2183.21	2155.37	3962.29	710.878	3127.9
Nfkbia	485.414	438.704	471.711	1872.54	1497.25	1424.81
Ralgapa1	570.32	565.254	647.326	707.35	0	0
Mbip	177.631	148.578	163.874	5.65234	0	293.867
Gstz1	390.454	337.934	350.72	756.606	430.93	0
Sptlc2	1366.87	1385.48	1463.63	875.305	1069.46	1273.42
Ahsa1	1228.9	1263.62	1134.35	1482.53	500.131	612.223
Vipas39	1233.37	1255.18	1222.67	1598.8	0	1150.98
Snw1	798.783	778.044	849.998	1234.63	739.187	1291.23
Adck1	507.199	546.037	577.897	222.056	802.096	0
Mthfd1	1370.78	1711.23	1511.11	2828.59	81.7824	460.837
Ppp2r5e	235.166	248.88	280.27	281.002	0	298.319
Sgpp1	514.461	561.035	516.125	0	141.546	120.218
Sptb	15.6405	19.6854	14.2943	0	3.14548	0
Rab15	50.273	37.4961	54.6245	0	0	516.493
Fut8	73.7338	63.7434	67.8978	0	0	0
[truncated: 10,059 more rows]

## Sheet: DEX
	baseMean	log2FoldChange	lfcSE	stat	pvalue	padj
Gnai3	2999.52	0.222859	0.194952	1.14315	0.252977	0.499113
Cdc45	411.3	-0.0231149	1.72279	-0.0134172	0.989295	0.997668
Narf	502.27	-0.695828	2.66007	-0.261583	NA	NA
Cav2	249.472	0.20145	1.13076	0.178155	0.858602	0.948222
Klf6	1034.28	0.351234	0.92828	0.378371	0.705155	0.871033
Scmh1	360.801	-0.986334	2.70961	-0.364013	0.715849	0.876694
Cox5a	1039.49	0.490203	0.10267	4.77457	1.8e-06	2.08e-05
Wnt9a	36.6935	-2.38027	2.0929	-1.13731	0.255409	0.501817
Fer	144.804	-9.7873	1.20913	-8.09452	5.75e-16	4.85e-14
Xpo6	1170.38	-3.15861	2.66239	-1.18638	0.235471	0.476638
Tfe3	1519.67	-0.98011	0.769751	-1.27328	0.202918	0.430096
Brat1	1218.08	-0.466736	0.660854	-0.706261	0.480026	0.72172
Gna12	1019.75	2.67953	1.61449	1.65968	0.0969785	0.252761
Slc22a18	105.338	-0.673008	2.38606	-0.282059	NA	NA
Pih1d2	37.3493	3.12104	2.00194	1.55901	NA	NA
Dlat	1172.27	-1.34388	0.881478	-1.52457	0.127365	0.309428
Sdhd	3304.59	-0.156502	0.48384	-0.323458	0.746348	0.891596
Gpr107	2192.59	-0.17476	0.877666	-0.199118	0.84217	0.942405
Tspan32	937.562	0.286662	0.378841	0.756682	0.449241	0.695397
Lhx2	19.3646	-2.41593	1.67274	-1.4443	0.148656	0.345729
Gmpr	720.692	-0.706179	0.689574	-1.02408	0.305798	0.562833
Trim25	2172.78	-1.58026	1.18642	-1.33196	0.182872	0.400912
Dgke	41.3013	-4.94034	1.61419	-3.06056	0.00220923	0.0115505
Scpep1	5889.53	-0.403755	0.630415	-0.640459	0.521874	0.751824
Mnt	374.799	-0.35736	0.464078	-0.770043	0.441274	0.689031
Itgb2	6979.62	-0.987171	0.566309	-1.74317	0.0813044	0.220463
Hddc2	485.071	2.02942	0.563085	3.6041	0.000313235	0.00214774
Pemt	24.2567	-7.2101	1.34744	-5.35097	8.75e-08	1.3e-06
Cdh4	5.32501	-5.02085	1.76053	-2.8519	0.00434591	0.0207227
Clec10a	318.221	-1.19894	1.78555	-0.671465	0.501925	0.737576
Arvcf	42.67	-8.02433	1.22957	-6.52611	6.75e-11	1.87e-09
Comt	1975.08	-0.40116	0.470119	-0.853316	0.393484	0.648149
Rtca	1082.17	1.88376	0.365064	5.16007	2.47e-07	3.39e-06
Dbt	231.826	0.129467	1.7332	0.0746984	0.940455	0.979762
Dazap2	6313.06	-0.47842	0.438329	-1.09146	0.27507	0.527107
Mcts1	407.825	0.293595	0.437487	0.671095	0.50216	0.737625
Rem1	71.0219	-0.642612	1.92313	-0.33415	0.738266	0.886886
Trappc10	450.835	-1.52358	0.23119	-6.59018	4.39e-11	1.25e-09
Ccm2	950.298	-0.195561	0.487502	-0.40115	0.68831	0.861769
Tbrg4	459.073	0.336603	0.914107	0.368232	0.7127	0.874779
Mx1	27.5116	5.99171	3.7841	1.58339	0.113332	0.283255
Ndufa9	2006.62	-0.604287	0.54638	-1.10598	0.268734	0.519662
Lck	107.974	-0.334685	1.52454	-0.219531	0.826236	0.935151
Galnt1	204.931	-1.65955	1.69634	-0.978312	0.32792	0.586669
Mkrn2	626.612	1.14928	0.879691	1.30646	0.191397	0.41361
Raf1	894.7	-1.74339	0.524566	-3.3235	0.000888954	0.00524524
Pdgfb	396.06	-2.78257	1.17856	-2.36099	0.0182263	0.0676622
Acvrl1	893.237	-0.315456	0.423193	-0.745418	0.456019	0.700728
Grasp	49.6914	1.31807	1.74072	0.757194	0.448934	0.695269
Acvr1b	57.3257	0.267513	1.76427	0.151628	0.87948	0.954629
Tom1l2	1092.55	0.492237	0.471996	1.04288	0.297002	0.554814
Zfp385a	985.118	-1.57464	0.189167	-8.32406	8.5e-17	9.05e-15
Itga5	4831.14	-1.37879	0.176093	-7.8299	4.88e-15	3.19e-13
Wdr77	1339.77	0.381717	0.542605	0.70349	0.48175	0.722561
Adora3	4.15746	-4.66696	2.08757	-2.2356	0.0253781	0.0883884
Atp5f1	7391.22	0.351979	0.173702	2.02634	0.0427298	0.133613
Hnrnpd	262.217	-2.52797	1.1788	-2.14453	0.0319906	0.106732
Dynlt1c	81.7834	-0.180711	0.405033	-0.446164	0.655479	0.840543
C1d	617.803	2.00205	0.277865	7.2051	5.8e-13	2.37e-11
Gm2a	6033.9	-1.15126	0.500576	-2.29987	0.0214556	0.0773847
Krit1	260.345	0.32401	2.6224	0.123555	NA	NA
Clcn4	386.497	-1.11331	2.16843	-0.513418	0.607659	0.810544
Hk2	1754.52	-1.29115	1.01258	-1.27511	0.202271	0.429284
Myo18a	1130.44	-1.73288	1.85873	-0.932294	0.351185	0.611839
Haao	77.7479	0.479841	2.43508	0.197053	NA	NA
Cd52	1550.5	0.901514	0.423871	2.12686	0.0334316	0.110355
Abhd15	27.0607	-7.36831	1.27466	-5.7806	7.44e-09	1.36e-07
Loxl3	10.6429	-6.021	1.58922	-3.78865	0.000151466	0.00113644
Kat2b	80.9189	0.130026	0.943049	0.137878	0.890337	0.959551
Rab5b	604.707	-1.80473	0.203064	-8.88749	6.25e-19	1.06e-16
Dnmt3l	139.027	1.65788	1.83878	0.901618	0.36726	0.626991
Icosl	212.275	0.346924	1.95251	0.177681	NA	NA
Spg7	776.869	-1.50168	0.776783	-1.9332	0.053211	0.158588
Rpl13	30022.9	1.56294	0.505784	3.09014	0.00200063	0.0106308
Chmp1a	5275.39	0.749123	0.34684	2.15985	0.0307841	0.103603
Rpa1	1199.68	-0.26671	0.771792	-0.345572	0.729664	0.882482
Serpinf1	150.592	0.597649	1.84629	0.323702	0.746164	0.891596
Tubgcp3	297.866	-9.90843	1.10935	-8.93173	4.19e-19	7.62e-17
Polr3d	247.722	-0.429985	1.79258	-0.239869	0.810432	0.926545
Ddx3x	1858.47	-0.929551	0.564502	-1.64667	0.0996253	0.258123
Il12rb1	122.345	-1.89271	2.39295	-0.790952	0.428972	0.680591
Usp32	152.48	-0.875466	1.64797	-0.53124	0.595253	0.801358
Txnrd3	138.796	-9.72635	1.20618	-8.06379	7.4e-16	6.1e-14
Zfp512b	387.119	0.764203	1.35415	0.56434	0.572523	0.785683
Dnajc5	8178.55	1.99614	0.973216	2.05108	0.040259	0.127215
Tpd52l2	1365.65	-0.718305	0.81242	-0.884154	0.376613	0.634524
Fmr1	153.421	-2.86362	2.29815	-1.24606	0.212744	0.44443
Il4	24.3207	0.860454	2.46283	0.349376	0.726807	0.880379
Pxmp4	414.433	-0.273808	0.213404	-1.28305	0.199474	0.424852
Dlg3	7.31138	-5.47974	1.57147	-3.48701	0.000488456	0.00315528
Gnb1l	43.0104	-8.03599	1.22878	-6.5398	6.16e-11	1.72e-09
Smarcb1	686.59	-0.157748	0.643326	-0.245206	0.806297	0.925501
Hip1r	14.8397	-6.50119	1.29852	-5.00662	5.54e-07	7.13e-06
Nsun5	229.676	-2.77086	2.26475	-1.22347	0.221152	0.456253
Top1mt	258.13	0.404364	0.689287	0.58664	0.557445	0.775596
Mmp14	18.8384	2.46627	2.46977	0.998584	0.317996	0.575976
Slc7a7	17.8234	-6.76494	1.49749	-4.51754	6.26e-06	6.44e-05
Oxa1l	684.3	-0.893076	1.01714	-0.878027	0.379929	0.636573
Heatr6	334.738	-1.5583	2.64394	-0.589384	0.555604	0.774416
Ccl3	2966.71	1.83952	0.701686	2.62157	0.0087526	0.0371863
Ilf2	1106.52	-0.0029301	0.566248	-0.00517459	0.995871	0.998973
Chtop	1534.28	0.224205	0.384111	0.583699	0.559423	0.776749
Snapin	1648.48	0.842288	0.503158	1.674	0.0941299	0.247091
S100a4	24.3094	0.504657	0.548385	0.920261	0.357437	0.618571
S100a3	20.2451	2.30928	2.04657	1.12837	0.259164	0.506578
S100a6	2798.4	-0.367448	0.195348	-1.88099	0.0599729	0.173648
Icam2	49.7052	0.0903162	2.50355	0.0360752	0.971222	0.991616
Mapk7	591.941	-1.39871	1.64683	-0.849339	0.395692	0.649873
Epn2	262.633	1.40311	1.75485	0.799559	0.423966	0.676165
B9d1	28.2134	0.104435	2.23767	0.0466714	NA	NA
Sec24b	1127.92	-0.879378	1.22853	-0.715799	0.474115	0.717318
N4bp3	154.827	-4.10016	1.72768	-2.37322	0.0176336	0.0658483
Rmnd5b	877.23	-1.03596	1.75635	-0.589835	0.555301	0.774286
Nhp2	3496.24	1.51525	0.303712	4.98909	6.07e-07	7.75e-06
Vps9d1	228.969	0.248117	1.7134	0.144809	0.884861	0.956879
Zfp276	225.155	-0.0634076	1.69495	-0.0374098	0.970158	0.991501
Mfsd10	752.409	-0.715311	0.492031	-1.45379	0.146004	0.341375
Luzp1	537.048	1.42297	2.00778	0.708724	0.478496	0.720306
Kctd10	783.214	1.04066	0.567643	1.8333	0.0667579	0.18878
Poldip2	3106.41	0.731432	0.207469	3.52549	0.000422693	0.00278843
Ift20	382.325	1.85934	0.517196	3.59504	0.000324347	0.00220928
Lgals9	2040.65	-0.211846	0.444204	-0.476912	0.633424	0.825657
Araf	1662.05	0.394374	0.65387	0.603138	0.546417	0.768397
Cfp	2355.52	-0.454257	0.758993	-0.5985	0.549506	0.770379
Uxt	193.217	0.175374	0.413252	0.424376	0.671292	0.851136
Cnnm3	134.075	2.70766	1.8987	1.42606	0.15385	0.353853
Lman2l	972.066	-0.122421	1.83136	-0.0668471	0.946703	0.981185
Mcm3ap	643.746	-3.13259	1.57929	-1.98355	0.0473065	0.145133
Pcnt	249.792	-0.870078	0.612842	-1.41974	0.155683	0.356966
Mxd1	482.072	-1.04136	0.345372	-3.0152	0.00256814	0.0131492
Gmcl1	1272.87	1.89609	0.677293	2.79951	0.00511794	0.0237959
Snrnp27	459.085	0.776666	0.22919	3.38874	0.000702141	0.00430359
Oas1c	17.1136	-6.70743	1.48472	-4.51764	6.25e-06	6.44e-05
Ocrl	120.195	4.04326	1.31022	3.08595	NA	NA
Calm1	5901.98	0.486928	0.289809	1.68017	0.0929242	0.244603
Agpat3	1234.06	0.00901705	0.438678	0.0205551	0.983601	0.996307
Sema6b	133.786	-2.23166	2.40992	-0.926031	0.35443	0.615229
Uhrf1	916.405	-0.591076	1.85117	-0.319299	0.7495	0.893453
Dpp9	1068.89	-0.450736	1.78522	-0.252482	0.800669	0.922483
Lsr	6.78261	-5.37016	1.65689	-3.2411	0.00119067	0.00674913
Gramd1a	1251.91	1.19473	0.672931	1.7754	0.0758312	0.208505
Ckb	1458.47	-0.56807	0.325064	-1.74756	0.0805397	0.218784
Sp1	345.847	0.119108	0.725644	0.164142	0.86962	0.951
Itgb7	1011.9	0.292459	0.521173	0.561155	0.574692	0.787425
Myg1	719.728	-1.0903	0.332333	-3.28073	0.00103537	0.00596386
Rarg	81.5511	-1.29011	2.27942	-0.565982	0.571406	0.784671
Pfdn5	2169.3	1.45284	0.559849	2.59506	0.00945748	0.0395812
Rrp15	204.777	-0.0280131	1.65006	-0.016977	0.986455	0.997151
Rnd2	94.9567	-0.342084	2.55863	-0.133698	0.893641	0.961291
Srr	179.071	0.400276	0.55979	0.715047	0.47458	0.717435
Acp5	919.478	0.23518	0.946777	0.2484	0.803825	0.924155
Fbxo9	180.487	1.20477	1.83232	0.657507	0.510855	0.745073
Vps50	922.555	-1.91984	1.71796	-1.11751	0.263775	0.512992
Hars	852.157	-1.26252	1.76643	-0.71473	0.474776	0.717435
Zmat2	525.599	0.439606	0.396916	1.10755	0.268054	0.518724
Ube2c	921.632	0.731089	0.341745	2.13928	0.0324128	0.107841
Smg5	606.019	0.106773	0.237349	0.449856	0.652814	0.838372
Cct3	10295.5	0.689184	0.224299	3.07261	0.00212197	0.0111775
Glmp	10052.5	-0.8141	0.526613	-1.54592	0.122125	0.299155
Mef2d	2650.94	-1.63195	0.581572	-2.8061	0.00501452	0.0233724
Tmem79	4.13544	-3.44191	1.54858	-2.22263	0.0262409	0.0908099
Snd1	4974.51	-0.374827	0.302796	-1.23789	0.215758	0.44895
Col18a1	73.889	-2.37577	2.27944	-1.04226	0.29729	0.555045
Slc19a1	383.285	-0.595016	1.69432	-0.351184	0.725451	0.880098
Kpnb1	2164.61	2.36898	0.906874	2.61225	0.00899478	0.0380448
Npepps	1413.92	-0.0813149	0.50216	-0.16193	0.871361	0.951497
Mrpl10	1106.64	0.68311	0.293582	2.32681	0.0199754	0.0730355
Cyp51	807.036	1.06186	0.463028	2.2933	0.0218306	0.0784824
Tcf25	7593.41	0.871218	0.555869	1.56731	0.117043	0.290218
Tubb6	1662.34	-0.250699	0.663174	-0.378029	0.705409	0.871033
Def8	1317.23	0.557984	0.2085	2.67618	0.00744663	0.0325192
Itga3	11.2163	-5.08487	1.29992	-3.91168	9.17e-05	0.000725485
Foxm1	313.033	-0.290275	1.80083	-0.161189	0.871944	0.951497
Itfg2	84.2137	-0.843307	1.63102	-0.517041	NA	NA
Nrip2	43.0525	6.61553	1.67395	3.95206	7.75e-05	0.000621049
Tulp3	76.3296	0.353681	1.16141	0.304528	0.760726	0.89925
Gtf2h4	690.189	-0.526472	0.655338	-0.80336	0.421767	0.674588
Tubb5	4731.32	0.0279727	0.214617	0.130338	0.896299	0.961864
Ell2	543.719	0.520393	0.813606	0.639613	0.522424	0.752106
Jup	242.534	-0.174815	1.32491	-0.131945	0.895028	0.961345
Nom1	540.483	-0.0458454	1.49435	-0.0306793	0.975525	0.993684
Ergic1	2528.94	-1.33648	0.425871	-3.13822	0.00169975	0.00921262
Acap1	702.891	-1.96292	1.6795	-1.16876	0.242501	0.48522
Tcea3	5.05799	-4.9474	1.63077	-3.03378	0.0024151	0.0124779
Ifrd1	1306.97	0.00181421	0.352642	0.00514463	0.995895	0.998973
Stk38l	367.358	-1.28432	1.51529	-0.847578	0.396673	0.650098
Brpf1	876.646	-0.868388	0.352009	-2.46695	0.0136269	0.0532811
Akr1b3	2825.86	0.302528	0.278634	1.08576	0.277587	0.530151
Hoxc6	44.3379	-1.91301	1.64316	-1.16422	0.244333	0.487967
Gstt3	122.258	-0.74729	2.13954	-0.349276	0.726882	0.880379
Ddt	36.2171	-0.59659	0.339045	-1.75962	0.0784725	0.21419
Ddx18	899.714	0.295299	0.453195	0.651594	0.514663	0.747837
Ubl3	2289.12	-1.37232	0.282987	-4.84942	1.24e-06	1.48e-05
Gramd3	110.03	-1.1678	2.34362	-0.49829	NA	NA
Eef1e1	471.769	-0.656046	0.583903	-1.12355	0.261202	0.50995
Akt1	1690.17	-1.23036	0.575642	-2.13736	0.0325685	0.108169
Il16	279.267	-2.38799	1.51537	-1.57585	0.11506	0.286379
Tcirg1	6786.64	-1.1447	0.658183	-1.73919	0.0820021	0.221541
Naglu	3186.25	-1.47969	0.774482	-1.91056	0.0560613	0.165092
Coasy	1333.86	-1.05177	1.04395	-1.00749	0.313701	0.571494
Smo	465.989	0.274078	1.62873	0.168278	0.866365	0.950626
Crnkl1	528.151	0.223395	0.354542	0.630094	0.528633	0.755713
Rin2	615.451	-1.71778	1.29944	-1.32194	0.186187	0.405662
Chordc1	653.844	0.780348	0.693643	1.125	0.260589	0.508859
Rtcb	1942.82	-0.172342	0.289644	-0.595015	0.551833	0.77181
Pwp1	2659.97	0.777254	0.106435	7.30259	2.82e-13	1.23e-11
Fbxo7	459.253	0.210119	0.205203	1.02395	0.305857	0.562833
Capns1	1182.2	-1.76162	0.446888	-3.94198	8.08e-05	0.00064558
Folr1	126.011	0.413611	2.61849	0.157958	NA	NA
Clpb	1235.51	-1.40172	1.06726	-1.31337	0.189057	0.409955
X45176	792.856	-0.646024	0.73682	-0.876773	0.38061	0.636981
Zdhhc4	891.711	0.778194	0.364194	2.13676	0.0326179	0.10827
Rac1	3045.68	-1.59879	0.253381	-6.3098	2.79e-10	6.82e-09
Nup214	1266.48	-3.26779	1.63532	-1.99825	0.0456894	0.141008
Ugp2	3897.2	-0.260648	0.474777	-0.54899	0.583013	0.793001
Trmt1	1480.61	0.290749	0.732318	0.397026	0.691348	0.863163
Nacc1	488.706	-1.54755	0.993653	-1.55744	0.119366	0.29444
Nfix	177.615	2.17821	1.31723	1.65363	0.0982037	0.255137
Slc1a5	1970.53	-0.893818	0.729126	-1.22588	0.220245	0.455042
Uba1	4267.65	-1.67684	0.475602	-3.52571	0.000422349	0.00278838
Vwf	1165.17	-2.65697	2.61134	-1.01747	0.308928	0.566492
Siae	1069.71	0.0557505	0.429366	0.129844	0.89669	0.96191
Spa17	18.4112	-1.58741	2.15255	-0.737457	0.460844	0.704772
Fam50a	1379.62	-0.486881	1.09573	-0.444344	0.656794	0.841564
Emd	344.788	-2.37979	2.14968	-1.10705	0.268274	0.51895
Taco1	69.2142	-8.7225	1.21254	-7.19357	6.31e-13	2.55e-11
Npas1	5.59679	-5.09428	1.59288	-3.19816	0.00138309	0.00769046
Sipa1l2	691.672	-2.44009	0.543038	-4.49342	7.01e-06	7.14e-05
Ap4e1	412.542	-1.11144	1.23688	-0.898584	0.368874	0.628334
Blvra	3840.17	1.0996	0.360951	3.04639	0.00231607	0.0120262
Srpk3	123.293	-1.38232	1.91926	-0.720237	0.471379	0.715365
Idh3g	3433.89	-0.801163	0.483481	-1.65707	0.0975049	0.253785
Ssr4	1858.85	0.19338	0.198594	0.973748	0.330182	0.588771
Bcap31	3095.61	-0.0137573	0.703723	-0.0195493	0.984403	0.996307
Fam98a	431.433	-0.164469	1.7391	-0.0945713	0.924655	0.97396
Ltbp2	88.2867	6.01363	3.40667	1.76525	NA	NA
Kmt2a	395.586	-0.862298	1.27609	-0.675734	0.499209	0.735534
Ift46	286.716	0.474494	0.629256	0.754055	0.450816	0.696794
Trappc6a	879.004	0.0443128	0.236018	0.187752	0.851071	0.945593
Supt6	1454.21	-1.68555	1.48427	-1.1356	0.256123	0.502445
Spag5	251.513	-0.436211	2.69854	-0.161647	0.871584	0.951497
Unc119	812.618	-0.306158	0.430196	-0.71167	0.476669	0.718562
Sdf2	387.08	-1.26353	1.64589	-0.767687	0.442673	0.690395
Ccne1	507.903	1.15161	0.438612	2.62557	0.00865038	0.0368759
Bbc3	386.264	-1.17985	0.543457	-2.17101	0.0299305	0.101149
Mybpc3	2.8685	-4.13045	1.8377	-2.24762	0.0246006	0.086155
Psmc3	3604.46	-0.125683	0.126511	-0.993453	0.320489	0.57867
Acp2	1590.96	-0.352373	0.516381	-0.682389	0.494993	0.733392
Rapsn	16.053	2.39222	2.33294	1.02541	NA	NA
Slc39a13	649.219	0.681782	0.397975	1.71313	0.0866886	0.231563
Celf2	353.861	-0.566029	1.90088	-0.297773	0.765877	0.902496
Nr1h3	124.353	-2.7678	1.9023	-1.45497	0.145677	0.340822
Ddb2	92.72	-0.497512	2.38175	-0.208885	NA	NA
Spi1	4393.98	-1.01035	0.434539	-2.32511	0.020066	0.0732494
Sf3a1	1072.86	0.164368	0.422534	0.389004	0.697273	0.8675
Stat6	3661.66	-1.30775	0.880077	-1.48594	0.137294	0.326102
Napsa	1956.29	-0.983372	0.433765	-2.26706	0.0233865	0.0829755
Vrk3	1081.58	0.671038	0.612721	1.09518	0.273438	0.525367
Smg9	143.275	-1.29373	1.54749	-0.836017	0.403145	0.65602
Paxip1	341.04	-1.00803	1.18132	-0.853304	0.393491	0.648149
Rmnd5a	713.448	0.908264	1.06764	0.850721	0.394924	0.649195
Mov10	2760.34	-0.800242	0.997854	-0.801963	0.422574	0.674957
Ppm1j	833.02	0.185049	0.697277	0.265388	0.790711	0.91728
Rhoc	2784.67	-0.0922637	0.425043	-0.217069	0.828155	0.935774
Ppard	26.0847	-2.38034	0.867368	-2.74433	0.00606343	0.0273539
Def6	466.751	-1.22412	1.43204	-0.854804	0.39266	0.647398
Metrn	202.507	5.07936	1.03238	4.92003	8.65e-07	1.07e-05
Lmf1	700.861	0.693315	0.669386	1.03575	0.30032	0.557716
Narfl	657.276	-1.31766	1.93613	-0.680562	0.496148	0.734023
Dbf4	1211.01	3.27619	0.809294	4.04821	5.16e-05	0.000428775
Daxx	509.559	-2.65133	0.694073	-3.81995	0.000133476	0.00101688
Cd320	335.383	-0.203625	0.581788	-0.349998	0.72634	0.880379
Ipo4	602.876	-0.431048	0.532296	-0.809791	0.41806	0.670467
Tm9sf1	849.298	0.0935809	0.185152	0.505428	0.613259	0.814102
Irf9	505.624	0.0137496	0.158482	0.0867586	0.930863	0.975825
Gmpr2	132.498	0.71341	1.59749	0.446581	0.655178	0.840431
Mdp1	102.971	-0.960072	2.35005	-0.408533	NA	NA
Dhrs1	692.331	-0.686889	0.77424	-0.887179	0.374983	0.633148
Tmem161a	999.71	0.916242	0.585194	1.56571	0.117417	0.290784
Armc6	145.261	-0.34864	2.62146	-0.132995	0.894198	0.961345
Borcs8	254.645	-0.483227	1.59217	-0.303502	0.761507	0.899583
Slc25a42	85.408	0.903178	2.59497	0.348049	NA	NA
Snx9	973.853	-0.571937	0.611299	-0.935608	0.349475	0.610031
Ranbp3	1408.48	-0.932581	0.39034	-2.38915	0.0168875	0.0637523
Ndufa11	828.434	0.308788	0.161146	1.91619	0.0553407	0.16357
Nr2f6	174.07	-1.98803	0.603909	-3.29193	0.000995022	0.00578414
Use1	1521.37	0.623776	0.294431	2.11859	0.0341255	0.112097
Ocel1	250.35	0.390007	1.87419	0.208093	0.835156	0.939396
Dyrk1b	175.845	1.17454	0.546703	2.1484	0.0316819	0.105997
Braf	316.343	-0.155753	0.901377	-0.172794	0.862813	0.949533
Ndufb2	63.741	1.03737	0.61955	1.6744	0.094052	0.246943
Hltf	205.476	0.535452	1.41041	0.379644	0.70421	0.870808
Prpf6	2039.25	-1.56857	1.88869	-0.830511	0.40625	0.659056
Rgs19	1027.9	-0.728399	0.224441	-3.24539	0.0011729	0.006665
Rgs20	42.4636	-0.555385	2.2311	-0.248928	NA	NA
Snrpd1	555.1	1.21816	0.349403	3.48641	0.000489552	0.00316057
Tchp	67.4206	0.401729	1.71272	0.234556	0.814554	0.92846
Tsc2	1842.2	-1.89969	1.75616	-1.08173	0.279374	0.532011
Rpl3l	20.6777	2.20069	1.3507	1.6293	0.10325	0.264563
Puf60	1911.45	-1.40425	1.58975	-0.883313	0.377067	0.634524
Golga2	645.924	-3.49011	1.51983	-2.29637	0.0216546	0.0778989
Uck1	714.944	0.850248	0.2847	2.98647	0.00282215	0.0143145
Mien1	203.709	0.0794628	0.260657	0.304855	0.760476	0.89925
Tgfb1	1476.37	-1.51937	0.687774	-2.20911	0.0271672	0.0935037
Ccdc97	588.108	-0.741314	0.210579	-3.52035	0.00043097	0.00282563
Zfp40	4.69221	-4.83971	1.88828	-2.56303	0.0103763	0.0427908
Akap8l	351.937	-1.9841	1.49216	-1.32968	0.183623	0.401767
Pdcd2l	663.51	0.374644	0.316449	1.1839	0.236453	0.477831
Gtf2f1	1187.7	-0.309943	1.36126	-0.227688	0.819889	0.931335
Clpp	1105.46	-0.481643	0.327899	-1.46888	0.141866	0.333895
Alkbh7	314.264	-0.29141	0.459106	-0.634733	0.525602	0.754116
Dennd1c	218.724	-1.77313	2.3963	-0.739946	0.459333	0.703556
Med6	319.068	1.21114	0.459688	2.63471	0.00842093	0.0360598
Lcp2	1546.99	-0.325236	0.412513	-0.788427	0.430447	0.681317
Cse1l	1513.19	-0.335989	0.547763	-0.613384	0.539623	0.763691
Naa20	1476.18	-0.216204	0.345021	-0.626642	0.530894	0.756938
Prkra	408.382	0.0719813	0.633014	0.113712	0.909466	0.967524
Fkbp7	44.7514	1.37133	2.52918	0.542203	0.587678	0.796589
Plekha3	261.675	0.0575553	0.751118	0.0766262	0.938921	0.979345
Ykt6	1216.14	0.0265716	0.474242	0.0560296	0.955318	0.985091
Baz1b	759.557	-0.922562	1.40767	-0.655383	0.512221	0.74611
Pex6	605.633	-4.27372	2.24116	-1.90692	0.0565309	0.166005
Mrpl2	1541.33	0.426427	0.19629	2.17243	0.0298232	0.100846
Mea1	1174.49	0.372985	0.32399	1.15122	0.249641	0.494813
Kdelr1	472.792	-1.46788	1.12532	-1.30442	0.192091	0.41448
Tmem143	72.1922	-4.38513	1.81059	-2.42194	0.0154379	0.0592227
Ggct	96.5721	1.70058	0.630659	2.69651	0.007007	0.0309603
Jag2	376.575	-0.408422	1.44487	-0.282671	0.777429	0.90877
Btbd6	342.903	0.454271	1.75746	0.258482	0.796035	0.920031
Nudt14	1073.84	0.0462908	0.170645	0.271269	0.786184	0.914403
Flii	2283.83	-1.39452	0.132267	-10.5432	5.46e-26	2e-23
Top3a	244.106	-10.541	1.20682	-8.7345	2.45e-18	3.76e-16
Atg4d	1136.94	2.0728	2.02994	1.02111	0.3072	0.564233
Qtrt1	249.258	-1.78215	1.52276	-1.17034	0.241864	0.485006
Hdgfl2	1057.84	0.183411	0.409594	0.447787	0.654307	0.839797
Chaf1a	751.698	0.734397	0.430312	1.70666	0.0878855	0.233937
Adprh	1017.22	-1.43744	0.826762	-1.73864	0.0820987	0.22159
Tmem39a	146.864	-6.7265	1.3626	-4.93652	7.95e-07	9.86e-06
Timmdc1	67.6968	-0.408884	1.59596	-0.2562	0.797796	0.92094
Pla1a	389.664	-0.863389	1.93343	-0.446558	NA	NA
Mcm2	1246.88	-1.41453	1.54905	-0.913165	0.361156	0.621512
Tpra1	1693.51	-0.59098	1.88416	-0.313658	0.753781	0.895706
Nab1	439.575	0.251991	0.597686	0.421611	0.673309	0.852458
Adgre5	4.41396	-4.75177	1.89749	-2.50424	0.0122716	0.0489745
Il17ra	453.722	-0.655596	1.21112	-0.541313	0.588292	0.797135
Lamb1	3.44869	-4.39506	2.18522	-2.01127	0.0442967	0.137643
Kcnn1	21.8632	-7.06067	1.32675	-5.32178	1.03e-07	1.51e-06
Arrdc2	102.462	-2.37866	1.40265	-1.69583	0.0899173	0.238175
Cd36	130.824	-9.64083	1.21152	-7.95765	1.75e-15	1.29e-13
Map2k7	386.957	-0.597623	1.11604	-0.535486	0.592314	0.799597
Timm44	962.524	0.229585	0.73651	0.311721	0.755253	0.896561
Ap2a2	3395.22	0.778696	0.486356	1.60108	0.109359	0.276432
Pnkp	995.626	-0.633797	1.80775	-0.3506	0.725889	0.880348
Med25	668.681	-0.915071	0.584579	-1.56535	0.117501	0.290928
Clptm1	2511.13	-1.387	0.556243	-2.49351	0.0126487	0.0501453
Relb	405.582	0.0274279	0.337815	0.0811921	0.935289	0.977751
Tomm40	1819.3	0.510105	0.385999	1.32152	0.186329	0.405853
Apoe	215571	-0.253606	0.201219	-1.26035	0.207544	0.437294
Hbp1	1831.63	-0.0584317	0.306428	-0.190687	0.848771	0.944905
Prkar2b	783.079	0.225207	1.24621	0.180714	0.856592	0.947357
Cdkn1b	17.3134	-2.49022	0.756563	-3.29149	0.000996595	0.00578737
Klf4	100.561	-1.37747	0.965807	-1.42624	0.153799	0.353853
Ap1m1	1768.04	-0.526268	0.268224	-1.96204	0.0497576	0.150863
Rab8a	2796.37	-0.103405	0.19965	-0.517933	0.604505	0.808774
Hmgn2	1315.11	1.03501	0.264668	3.91058	9.21e-05	0.000728292
Fam32a	3208.83	1.17143	0.421205	2.78114	0.00541684	0.0249209
Stard3nl	572.527	1.7822	0.853995	2.08689	0.0368979	0.118972
Stk11	487.576	-0.0922875	1.90157	-0.0485322	0.961292	0.987761
Efna2	12.0903	-6.20606	1.55967	-3.97909	6.92e-05	0.00056083
Atp5d	4131.92	0.15712	0.070829	2.2183	0.0265342	0.0916857
Ppp5c	700.394	-0.370878	0.613307	-0.604718	0.545366	0.767819
Cdk12	87.4914	-2.42241	2.10248	-1.15217	0.249252	0.494303
Lipe	69.3872	-8.72653	1.22234	-7.13923	9.39e-13	3.65e-11
Pafah1b2	1722.46	0.779225	0.316738	2.46015	0.0138877	0.0540596
Tbc1d8	24.739	1.35614	2.50867	0.540581	0.588797	0.797303
Cnot11	576.137	-1.61389	0.798479	-2.0212	0.0432587	0.134933
Slc2a3	16.2216	0.830047	1.64057	0.505949	0.612892	0.813821
Foxj2	418.621	-2.13188	2.47937	-0.859846	0.389874	0.644898
Sri	1123.84	0.426195	0.354631	1.2018	0.229442	0.4686
Dgcr2	417.529	-1.41803	1.88342	-0.752905	0.451507	0.697148
Irf3	319.18	-0.240177	1.62997	-0.14735	0.882855	0.956093
Bcl2l12	24.7005	1.04148	1.32349	0.78692	0.431328	0.681804
Zfp959	20.7692	-6.98625	1.40083	-4.98722	6.13e-07	7.8e-06
Mpnd	2272.63	-0.772862	0.378043	-2.04438	0.0409163	0.128791
Sh3gl1	887.043	-1.62861	1.6914	-0.962876	0.33561	0.595094
Ebi3	17.6428	0.0062046	2.13781	0.00290232	0.997684	0.99945
Yju2	116.481	-0.581796	2.41447	-0.240962	NA	NA
Ranbp2	1142.41	-0.779319	0.700659	-1.11227	0.266024	0.515648
Grk5	112.212	2.723	2.59695	1.04854	NA	NA
Dvl3	304.706	-3.91991	2.1327	-1.838	0.0660621	0.187371
Abcf3	1151.49	-0.75326	1.77141	-0.425232	0.670667	0.8508
Eif2b5	1138.11	-1.39271	0.768626	-1.81195	0.069994	0.195983
Cyth2	884.201	0.122963	0.448955	0.273888	0.784171	0.913171
Sult2b1	19.6369	-1.11988	2.24151	-0.499608	0.617351	0.816582
Hck	10.2219	-5.96415	1.57101	-3.79639	0.000146818	0.00110521
Mrpl4	1252.15	-1.26596	0.725519	-1.7449	0.0810014	0.219878
Keap1	668.614	0.120302	0.996256	0.120754	0.903886	0.965287
Glg1	2114.7	-0.987817	1.35	-0.731719	0.46434	0.708082
Atp8b3	51.9077	-8.30721	1.22656	-6.77276	1.26e-11	3.98e-10
Btbd2	274.12	-2.80438	2.29776	-1.22048	0.222282	0.457622
Csnk1g2	714.499	-2.06311	0.503794	-4.09514	4.22e-05	0.000358371
Abhd17a	2327.3	0.566879	0.448345	1.26438	0.206093	0.435042
Mob3a	104.43	-0.671236	1.84227	-0.364354	0.715594	0.876643
Cacnb3	19.875	-5.92829	1.31064	-4.52321	6.09e-06	6.3e-05
Ccdc65	7.38691	-5.49391	1.93677	-2.83664	0.00455916	0.0215769
Fkbp11	1361.79	1.11496	0.275611	4.04541	5.22e-05	0.000433621
Ddx23	55.6486	-4.86275	1.69391	-2.87072	0.00409537	0.0197285
Pld3	5887.19	-0.666562	0.383274	-1.73913	0.0820126	0.221541
Grik5	4.13649	-3.43697	1.57419	-2.18333	0.0290119	0.0986889
Rabac1	1615.95	-0.125635	0.321456	-0.390831	0.695922	0.86691
Etv3	1078.23	0.0826245	1.33861	0.0617242	0.950782	0.983207
Prkcsh	1435.66	-0.854112	1.14482	-0.746069	0.455626	0.700707
Fcgrt	1003.07	0.0883765	0.276252	0.319913	0.749034	0.89334
Nosip	407.425	-0.623551	0.302361	-2.06227	0.0391817	0.1245
Pih1d1	226.573	0.0630749	0.37752	0.167077	0.86731	0.950626
Rps11	3772.35	1.00731	0.439579	2.29153	0.021933	0.078776
Supt5	2602.97	-0.488224	0.268924	-1.81547	0.0694514	0.194765
Paf1	435.956	-2.67706	2.15707	-1.24106	0.214583	0.447055
Timm50	1496.78	0.0731638	0.335812	0.217871	0.82753	0.935339
Med29	242.191	1.06177	0.281013	3.77836	0.000157862	0.00117899
Ncstn	3201.76	-1.25164	1.97341	-0.634254	0.525915	0.754278
Pex19	1558.59	-0.156722	0.537432	-0.291613	0.770582	0.904823
Crhr2	28.0136	1.06795	1.69125	0.631454	0.527744	0.755381
Cyp4f18	257.982	0.40218	0.656966	0.612178	0.54042	0.764238
Impdh1	666.487	-0.770023	0.970315	-0.793581	0.427439	0.679514
Dusp3	1014.3	-0.0662295	0.643491	-0.102922	0.918025	0.971364
Ess2	501.793	-0.220934	1.78767	-0.123587	0.901642	0.964067
Slc25a1	1921.66	-0.348428	0.519285	-0.670977	0.502235	0.737625
Dgcr6	621.628	0.770363	0.177388	4.34281	1.41e-05	0.000133764
Ddr1	5.60237	-5.09573	1.74146	-2.92612	0.00343222	0.0168823
Ier3	1135.49	0.247719	0.313984	0.788954	0.430139	0.681303
Klc4	2263.73	0.0116009	0.202413	0.0573132	0.954296	0.98475
Ercc1	138.751	-1.19255	2.37926	-0.501227	0.616212	0.815779
Homer3	200.361	-1.28377	0.829226	-1.54815	0.121586	0.298445
Crtc1	278.342	-0.898985	0.225698	-3.98312	6.8e-05	0.000552568
Rnf215	45.0752	-8.10425	1.28617	-6.30106	2.96e-10	7.16e-09
Sec14l2	370.247	-1.09963	0.833156	-1.31983	0.186891	0.406885
Aven	289.022	-0.307594	0.287605	-1.0695	0.284843	0.539718
Crot	436.052	0.0970091	1.69772	0.0571409	0.954433	0.984802
Rps6ka1	2865.83	-0.733631	0.165874	-4.42281	9.74e-06	9.58e-05
Snrnp200	4177.52	-2.43061	0.315954	-7.69292	1.44e-14	8.14e-13
Ciao1	1238.86	-0.692413	0.166815	-4.15077	3.31e-05	0.000290112
Taf6l	343.803	-2.57562	2.38072	-1.08187	0.279312	0.531982
Insig2	2511.28	0.532204	0.353848	1.50405	0.132569	0.318535
Kpna6	1012.09	-0.380523	0.179918	-2.11497	0.0344321	0.112935
Man1a	850.741	-1.01461	0.473021	-2.14496	0.0319562	0.106696
Itpkc	94.0655	-9.16509	1.2615	-7.26522	3.72e-13	1.58e-11
Coq8b	231.83	-2.18483	1.66759	-1.31017	0.190138	0.411593
Brd8	614.358	-0.806446	0.642925	-1.25434	0.209719	0.440328
Kif20a	649.175	0.50801	0.425153	1.19489	0.232131	0.472417
Farsa	1694.07	-0.454521	0.295238	-1.53951	0.12368	0.302022
Gcdh	515.004	-0.120377	1.75636	-0.0685377	0.945358	0.980744
Mast2	631.2	0.00667439	1.17013	0.00570397	0.995449	0.99896
Dnase2a	1820.44	-0.612561	0.777133	-0.788231	0.430561	0.681338
Rad23a	1238.19	-1.27154	0.350215	-3.63073	0.000282625	0.00196388
Calr	16113.4	-0.364103	0.305989	-1.18992	0.234077	0.47466
Syce2	384.17	1.30335	0.534372	2.43903	0.0147266	0.0568777
Nfat5	65.8704	-6.04603	0.783576	-7.71594	1.2e-14	7.05e-13
Nob1	630.509	-1.17833	0.909022	-1.29626	0.194885	0.418233
Nqo1	64.9815	-0.08167	2.3653	-0.0345284	NA	NA
Ppfia3	10.3734	-5.9843	1.37133	-4.36387	1.28e-05	0.000122736
Gys1	2376.6	0.445615	0.431706	1.03222	0.301969	0.558501
Ruvbl2	1098.82	-0.307479	0.16362	-1.87923	0.0602137	0.17408
Bax	2149.85	-0.129384	0.132709	-0.974944	0.329588	0.588174
Il7r	2.61003	-3.99199	2.05868	-1.9391	0.0524897	0.157129
Tfam	428.088	1.1163	1.12765	0.989936	0.322205	0.579908
Zfp81	131.582	1.82175	2.29625	0.793358	NA	NA
Mmd	335.54	2.13555	0.576377	3.70512	0.000211288	0.00152594
Fam162a	442.041	1.00271	0.434866	2.30579	0.0211221	0.0763455
Rpl8	12908.5	1.52878	0.657723	2.32435	0.0201065	0.0733267
Fancl	130.661	1.0484	1.68624	0.62174	0.534113	0.759461
Gstm5	597.809	0.928784	0.568218	1.63456	0.102142	0.262493
Gstm3	10.2977	-0.988538	1.29153	-0.765402	0.444032	0.691378
Stat3	2836.65	-0.482199	0.827693	-0.582583	0.560174	0.777319
Stat5a	402.527	-0.442313	1.7038	-0.259605	0.795169	0.919649
Map3k11	1041.32	-1.3635	1.49228	-0.913702	0.360874	0.621171
Akt2	1469.31	0.739891	0.554273	1.33489	0.181914	0.399487
Dnaja3	1825.09	-0.508057	0.19457	-2.61118	0.00902309	0.0381079
Hmox2	575.415	-1.34425	0.182561	-7.36328	1.79e-13	8.01e-12
Cdip1	2050.5	0.234488	0.433815	0.540524	0.588835	0.797303
Map3k20	1546.46	-0.0919738	0.274869	-0.33461	0.737919	0.886719
Cwc15	801.898	0.644485	0.105269	6.12228	9.22e-10	2.07e-08
Dnmt1	3253.54	-1.52579	0.46684	-3.26834	0.00108182	0.00619691
Ppan	868.075	-0.595517	0.238979	-2.49192	0.0127054	0.0503351
Angptl2	3602.89	-1.44091	0.248699	-5.79377	6.88e-09	1.27e-07
Cacna1b	7.47904	-5.51214	1.95286	-2.82259	0.00476375	0.0223684
Trmt10a	110.18	1.23293	2.08223	0.592122	NA	NA
Etv1	284.716	-0.515586	0.74056	-0.696211	0.486297	0.726286
Kifc2	4.06213	-4.63187	2.16983	-2.13467	0.0327879	0.108666
Psap	59795.3	-1.27941	0.248862	-5.14104	2.73e-07	3.74e-06
Ikbkg	1275.17	-0.211599	0.203866	-1.03793	0.299302	0.556551
Wars2	256.384	-0.455803	1.66269	-0.274135	0.783981	0.913171
Phb2	3139.44	0.780352	0.178187	4.3794	1.19e-05	0.000114988
Ptpn6	4668.51	0.127617	0.108971	1.17111	0.241554	0.484641
Eno2	330.813	-5.69271	1.95696	-2.90896	0.00362635	0.0177223
Emg1	1080.31	0.482027	0.556272	0.866532	0.386199	0.641752
Lpcat3	1099.95	-0.93539	0.623001	-1.50143	0.133245	0.319217
Atp6v1f	5316.98	-0.108918	0.249581	-0.436405	0.662543	0.84579
Clcn5	569.032	-1.21355	0.758404	-1.60014	0.109569	0.276804
Clcn3	678.816	-1.15934	1.73414	-0.668541	0.503788	0.738933
Utp20	572.597	-0.97149	2.78425	-0.348923	0.727147	0.880379
Cul3	193.038	1.15682	1.64508	0.703201	0.48193	0.722561
Large1	497.545	-2.05621	0.740074	-2.77838	0.00546302	0.0250726
Ddx56	1740.74	-0.659589	0.493499	-1.33655	0.181368	0.398737
Tmed4	1833.81	-1.01531	1.91351	-0.530603	0.595694	0.80144
Bid	1425.83	0.43213	0.436998	0.988859	0.322732	0.580306
Ralb	2793.44	1.47325	0.39337	3.74519	0.000180259	0.0013254
Ppp1cc	2669.54	0.755626	0.449181	1.68223	0.0925241	0.243663
Dnajb11	1746.16	0.476061	0.526622	0.903991	0.366	0.625923
Tbccd1	347.13	0.0166613	2.25201	0.00739842	0.994097	0.998496
Clec11a	20.3341	-6.95489	1.37773	-5.04809	4.46e-07	5.84e-06
Zfp324	57.7335	-8.46135	1.25588	-6.73739	1.61e-11	4.96e-10
Gab2	1183.09	-1.8687	1.82932	-1.02153	0.307005	0.564178
Coro1c	6128.81	-0.109382	0.252457	-0.433269	0.664819	0.84727
Tax1bp1	5210.15	0.0513586	0.806551	0.0636767	0.949228	0.982493
Ctse	12.6402	-1.59045	1.74908	-0.909304	0.36319	0.623221
Mettl17	202.671	-0.723082	1.62975	-0.443676	0.657277	0.841711
Arhgef40	729.353	11.559	1.83922	6.28471	3.28e-10	7.87e-09
Pnpla6	280.603	-7.16234	1.09613	-6.53419	6.4e-11	1.78e-09
Mcoln1	2172.91	-0.872601	0.629656	-1.38584	0.165797	0.374053
Arhgef18	538.155	-2.17289	2.52181	-0.861637	0.388887	0.644084
Pkn2	431.847	-0.36798	0.352019	-1.04534	0.295865	0.553507
Cd33	2032.79	-0.733545	0.649465	-1.12946	0.258704	0.506026
Etfb	119.544	-0.0645426	0.268698	-0.240205	0.810171	0.926545
Stxbp2	5907.69	-0.760821	0.24821	-3.06524	0.00217497	0.0114186
Sgce	177.52	-1.69127	2.36564	-0.714932	0.474651	0.717435
Wwox	225.367	-4.45817	2.15875	-2.06517	0.0389074	0.123838
Slbp	436.88	0.0560208	0.295874	0.18934	0.849826	0.945248
Arid3b	36.674	-7.80613	1.324	-5.89587	3.73e-09	7.26e-08
Polr2e	1243.59	-0.41682	0.276704	-1.50637	0.131972	0.317679
Abca13	19.8216	6.95788	3.87754	1.7944	0.0727488	0.20191
Myo9b	2901.42	-1.65736	0.609948	-2.71722	0.00658331	0.0293733
Ly9	479.935	-0.828048	1.70058	-0.48692	0.626315	0.82147
Cd244a	33.5348	-7.67699	1.39142	-5.51736	3.44e-08	5.45e-07
Adgre1	9706.33	0.0071758	0.585582	0.0122541	0.990223	0.997668
Mtfp1	199.428	-0.254747	1.61706	-0.157537	0.874822	0.953136
Rab23	36.6424	-7.80506	1.30148	-5.99705	2.01e-09	4.11e-08
Rab11a	1251.56	-0.270047	0.309164	-0.873474	0.382405	0.638685
Eif2b2	948.809	-0.769972	0.377855	-2.03774	0.0415758	0.130398
Dlst	1695.44	-1.29983	0.302311	-4.29965	1.71e-05	0.000159336
Ulk2	125.913	-5.60111	1.67015	-3.35365	0.00079753	0.00481054
Ccl24	6.36631	-5.27903	1.53188	-3.44612	0.000568707	0.00359213
Dgkq	100.585	-7.64314	1.01463	-7.53296	4.96e-14	2.52e-12
Chmp2b	789.281	0.238513	0.373335	0.63887	0.522908	0.752432
Plod3	1838.31	-0.199205	0.692009	-0.287864	0.773451	0.906186
Ap1s1	3762	0.282437	0.264319	1.06855	0.285273	0.540084
Srpk1	2444.9	-0.520361	0.413492	-1.25846	0.208226	0.438206
Pax3	29.2584	-2.63716	1.98616	-1.32777	0.184254	0.40275
Lbr	242.88	0.573022	1.64102	0.349187	0.726949	0.880379
Prcc	282.868	-0.746373	0.660967	-1.12921	0.258808	0.506143
Rrnad1	226.756	0.604543	0.592039	1.02112	0.307198	0.564233
Hdgf	2662.35	-0.790307	0.396347	-1.99398	0.0461542	0.142249
Thop1	1003.58	-0.743413	0.864383	-0.860051	0.389761	0.644873
Apba3	625.904	-0.359609	0.335183	-1.07287	0.283327	0.537741
Pias4	812.628	-0.478903	0.115676	-4.14004	3.47e-05	0.000301704
Map2k1	1322.07	-0.167969	0.258258	-0.650394	0.515438	0.748256
Sgta	1813.41	-0.0774216	0.625144	-0.123846	0.901437	0.964039
Tmem242	481.351	0.00388297	0.313269	0.012395	0.99011	0.997668
Dtx2	312.041	0.589565	0.268918	2.19236	0.0283535	0.0968546
Rasa4	325.812	-2.75433	1.72176	-1.59971	0.109662	0.276894
Hnrnpa2b1	4324.75	0.074004	0.28884	0.256211	0.797788	0.92094
Ccdc130	393.414	-0.933766	1.81359	-0.51487	0.606644	0.809969
Mri1	2470.37	-1.06199	0.444381	-2.38982	0.0168568	0.0636575
Prkacb	1633.64	0.756886	0.568556	1.33124	0.183109	0.401106
Sgsh	154.637	-1.6041	1.58905	-1.00947	0.312748	0.570859
Cstb	8391.66	0.318473	0.188797	1.68686	0.0916305	0.241813
Sh2b2	1005.51	-1.01715	0.418699	-2.42932	0.0151273	0.0582869
Pex5	2106.23	1.20579	0.642455	1.87685	0.0605384	0.174841
Jkamp	453.419	1.05425	0.528056	1.99648	0.0458821	0.141526
Cd44	2267.3	-0.890887	0.724978	-1.22885	0.219129	0.453726
Slc1a2	17.4278	3.0788	2.67862	1.1494	0.250392	0.495645
Eif2ak4	1833.9	-0.359303	0.254938	-1.40937	0.158725	0.36219
Wdr1	4303.11	-0.915407	0.397682	-2.30186	0.0213431	0.0770464
Slc2a9	272.889	0.82526	1.67305	0.493268	0.621823	0.819089
Ndrg1	4047.01	-1.82753	0.665975	-2.74414	0.00606691	0.0273588
X4930550C14Rik	3.6434	-4.47604	2.13014	-2.10129	0.0356155	0.115755
Man2b1	6863.62	-1.08816	0.39751	-2.73743	0.00619207	0.027824
Wdr83	394.954	0.0511606	0.758399	0.0674587	0.946217	0.981055
Prdx2	4038.65	0.175626	0.338428	0.518947	0.603798	0.808408
Polr2a	1675.25	-2.12566	0.264262	-8.04375	8.71e-16	6.98e-14
Senp3	881.785	-1.31867	1.26264	-1.04438	0.296311	0.554159
Plekha8	1168.95	1.28252	0.822733	1.55886	0.11903	0.293883
Spc25	604.656	2.14402	0.912912	2.34855	0.0188469	0.0695815
Ufd1	456.999	0.409947	0.544503	0.752884	0.45152	0.697148
Zfp287	49.2167	-3.36668	1.3324	-2.52677	0.0115116	0.0464957
Prlr	53.6085	8.23798	3.4426	2.39296	NA	NA
Letm1	833.94	-1.58861	1.02676	-1.5472	0.121815	0.298686
Ubqln1	3281.49	-0.476158	0.560675	-0.849259	0.395737	0.649873
Txn2	2979.19	1.04093	0.296261	3.51355	0.000442157	0.00289232
Crbn	397.553	0.0313099	1.70917	0.0183188	0.985385	0.996858
Msh6	1442.65	-1.25843	0.835911	-1.50546	0.132205	0.317862
Fbxo11	96.6614	0.507795	1.82663	0.277996	0.781016	0.911554
Tbl2	1252.29	2.21754	1.06246	2.08717	0.0368727	0.118925
Bud23	670.745	-0.137234	0.447358	-0.306765	0.759022	0.898512
Mcm5	1451.99	-0.325478	0.466476	-0.697738	0.485341	0.725588
Hmox1	9864.05	-0.396505	0.16728	-2.37032	0.0177729	0.0662815
Mprip	841.677	1.28621	1.24331	1.03451	0.300899	0.55789
Cic	1236.56	1.78276	1.22273	1.45802	0.144836	0.339201
Prkaca	1088.11	-2.48524	0.119012	-20.8822	7.78e-97	4.43e-93
Asf1b	580.401	-1.03709	1.91489	-0.54159	NA	NA
Ddx39	2312.31	-0.30822	0.418323	-0.736799	0.461244	0.704772
Dnajb1	495.543	0.0770328	0.228021	0.337833	0.735489	0.885481
Usp40	629.706	0.597705	0.856627	0.697742	0.485339	0.725588
Kbtbd4	263.954	-0.0322621	0.180303	-0.178933	0.857991	0.947845
Celf1	1581.33	-0.508441	0.174694	-2.91046	0.00360898	0.0176525
Ndufs3	2083.46	-0.00461019	0.135622	-0.033993	0.972883	0.99207
Por	4810.63	-0.537319	1.0055	-0.534379	0.593079	0.800003
Igf1r	318.804	-2.50805	0.970703	-2.58374	0.00977343	0.0407179
Insr	371.82	0.692728	1.89516	0.365525	0.71472	0.876139
Trim28	2148.63	0.0578496	0.647638	0.0893241	0.928824	0.975626
Ube2m	818.011	-1.47794	0.693293	-2.13177	0.0330259	0.109337
Adcy9	125.484	-0.60889	1.44789	-0.420536	0.674094	0.853073
Mef2c	649.186	0.382879	0.460324	0.831759	0.405545	0.658288
Ctr9	1064.21	-0.45325	1.83951	-0.246397	0.805375	0.924888
Eif4g2	11218.1	-0.108065	0.220323	-0.490485	0.623791	0.820043
Pcyt1a	1316.52	-1.93236	0.625406	-3.08977	0.00200313	0.0106391
Zfp592	356.507	-0.727166	2.59872	-0.279817	NA	NA
Psmd4	4665.55	0.0834192	0.13048	0.639324	0.522612	0.752197
Snx6	2081.53	1.17401	0.188238	6.23682	4.47e-10	1.05e-08
Mthfd2	2363.89	0.979826	0.221773	4.41815	9.95e-06	9.77e-05
Tomm40l	271.515	0.495524	0.293443	1.68865	0.0912861	0.241183
Apoa2	5.5016	-5.06979	1.5249	-3.32466	0.000885256	0.00522885
Pan2	309.34	-1.41393	1.73344	-0.815679	0.414684	0.667317
Cs	4325.34	-0.388278	0.257825	-1.50598	0.132073	0.317679
Ampd3	1380.61	-0.168148	0.388694	-0.432597	0.665308	0.847798
Bcas2	2378.08	0.422318	0.360653	1.17098	0.241607	0.484662
Ctcf	469.112	0.77548	0.512928	1.51187	0.130567	0.315014
Pard6a	138.253	-1.46354	0.867233	-1.6876	0.0914877	0.241604
Tfap4	30.1318	1.43252	2.53125	0.565931	0.571441	0.784671
Ranbp1	576.716	0.763146	0.522268	1.46121	0.143956	0.337838
Rfx5	122.72	-0.799709	2.40227	-0.332897	NA	NA
Psmb4	4258.16	0.397896	0.238119	1.671	0.0947222	0.248245
Mmp8	89.3773	5.1151	1.85266	2.76095	0.00576335	0.0262289
Slc30a4	754.385	0.953	0.915946	1.04046	0.298129	0.555666
Sqor	1603.69	-0.455768	0.845457	-0.539079	0.589832	0.797952
Bloc1s6	1024.76	0.191308	0.198097	0.965728	0.33418	0.593206
Metap1	866.507	0.491213	0.686394	0.715642	0.474212	0.717369
Gpr108	1847.81	-0.615822	0.458459	-1.34324	0.179193	0.395726
Tnfsf14	88.5666	1.2502	2.64989	0.471793	NA	NA
Rsl1d1	2134.36	0.966802	0.184002	5.2543	1.49e-07	2.14e-06
Apc	167.184	-2.09791	1.43644	-1.46049	0.144154	0.338024
Reep5	1353.75	0.0270011	0.300408	0.0898815	0.928381	0.975448
Ergic3	4297.53	-0.497131	0.401767	-1.23736	0.215953	0.449191
Uqcc1	1630.82	0.104828	0.37004	0.283287	0.776957	0.908311
Ncoa2	370.449	-0.961762	1.89094	-0.508615	NA	NA
Nr2c2	595.5	2.34114	1.96988	1.18847	0.234649	0.475396
Nr2c1	205.416	-0.355026	1.58761	-0.223623	0.823051	0.933715
Smpd4	217.456	-3.51565	1.90523	-1.84526	0.0649996	0.184818
Pex1	363.254	-0.650299	1.67694	-0.387789	0.698172	0.867945
Kctd20	2705.14	1.16025	0.503084	2.30628	0.0210948	0.0762951
Ctns	1086.15	-0.423157	1.83429	-0.230692	0.817554	0.929688
Shpk	66.9077	-8.67353	1.23866	-7.00236	2.52e-12	8.95e-11
Ephb3	736.204	-2.59707	2.53061	-1.02626	0.304769	0.561859
Tuft1	287.88	-1.99496	2.01439	-0.990354	0.322001	0.579823
Rcn1	582.083	1.58174	0.621827	2.54369	0.0109689	0.0446522
Dnase1	20.0784	1.31188	2.28307	0.574615	NA	NA
Trap1	2943.7	-0.658164	0.174544	-3.77076	0.000162752	0.00120917
Naa60	340.164	-0.617879	1.70069	-0.36331	0.716373	0.876694
X1700037C18Rik	47.7898	0.672054	1.50898	0.445369	0.656053	0.840996
Ankrd13d	195.263	-0.0235335	2.65728	-0.00885624	0.992934	0.998339
Tpr	1300.04	0.190977	0.693674	0.275313	0.783076	0.912849
Odr4	672.186	1.19726	1.30953	0.914265	0.360578	0.620892
Dhx34	578.946	-1.07903	1.71076	-0.630731	0.528216	0.755713
Kptn	212.847	-0.802886	1.59386	-0.503737	0.614447	0.815108
Napa	4961.41	-0.655816	0.498457	-1.31569	0.188278	0.408887
Sra1	1109.9	0.0107087	0.542826	0.0197277	0.984261	0.996307
Atp5g1	3482.6	1.05003	0.423412	2.47993	0.0131408	0.0517295
Snf8	791.565	-0.0228377	0.382695	-0.0596759	0.952414	0.983718
Tbcb	1031.8	0.30048	0.192252	1.56294	0.118066	0.292072
Inpp5k	604.089	-0.632819	1.77656	-0.356203	0.721688	0.878342
Crkl	628.589	-0.0312534	0.383116	-0.081577	0.934983	0.977751
Clint1	1540.67	-1.17473	1.38882	-0.845846	0.397639	0.651306
Prss16	199.304	4.50271	1.93558	2.32628	0.0200034	0.0730949
Cdkal1	330.662	1.02912	0.408412	2.51981	0.0117419	0.0472584
Htra1	263.968	0.198649	1.11856	0.177593	0.859043	0.948416
Zbtb17	581.477	-0.227377	0.1967	-1.15596	0.247699	0.49237
Fblim1	3087.64	-1.228	0.700558	-1.75288	0.0796224	0.216809
Hspb7	187.587	-1.36948	2.57002	-0.532866	0.594126	0.800941
Ccdc159	158.164	1.35302	0.622152	2.17474	0.0296498	0.100409
Mob1b	66.7099	0.224032	0.764661	0.292982	0.769536	0.903987
Atp6v1b2	28226.7	0.056167	0.285301	0.196869	0.84393	0.94269
Eps15l1	663.388	-0.556326	0.751382	-0.740404	0.459055	0.7034
Tep1	1031.77	-0.862546	0.562887	-1.53236	0.125433	0.305582
Ttc5	789.758	0.0941538	1.7688	0.0532304	0.957548	0.98605
Osgep	601.503	-0.477789	0.594794	-0.803285	0.42181	0.674588
Aamp	2992.41	-1.10222	0.72255	-1.52546	0.127145	0.308958
Tmbim1	2481.66	-0.0743378	0.552324	-0.134591	0.892935	0.960856
Arpc2	8413.08	0.0204063	0.215057	0.0948879	0.924404	0.97396
Kmt2b	99.6105	-9.24802	1.21407	-7.61734	2.59e-14	1.4e-12
Zbtb32	51.7218	0.0912744	2.50543	0.0364307	0.970939	0.991616
Tmem147	1333.07	0.163786	0.326294	0.501959	0.615697	0.815779
Rps9	12266.8	1.4052	0.422973	3.32218	0.000893155	0.00526457
Tfpt	181.418	-0.293219	1.60791	-0.182361	0.8553	0.947079
Fbln1	243.53	0.514417	1.66668	0.308647	0.75759	0.898049
Pgrmc1	690.254	-0.555047	0.557479	-0.995638	0.319426	0.577555
Gcat	65.1111	-0.198168	0.301756	-0.656715	0.511364	0.745339
Elovl1	1892.11	-0.667984	0.545506	-1.22452	0.220755	0.455601
Med8	891.93	1.0477	0.735786	1.42392	0.15447	0.3549
Hyi	212.967	-0.583577	0.66368	-0.879305	0.379236	0.636179
Cdc20	1198.52	0.456107	0.63692	0.716113	0.473922	0.717291
Adamts4	70.2545	3.08827	2.52956	1.22087	NA	NA
Nectin4	34.7601	-0.363727	2.3632	-0.153913	0.877678	0.953856
Pfdn2	592.287	0.276026	0.607516	0.454352	0.649576	0.836839
Rnf114	2292.74	-0.0696586	0.226777	-0.307168	0.758715	0.89844
C330007P06Rik	1161.8	0.988384	0.406941	2.42881	0.0151483	0.058348
Neurl1a	22.5455	-3.93099	1.31508	-2.98916	0.00279741	0.0142017
Srm	5647.62	2.20684	0.701335	3.14663	0.00165162	0.00899459
Rbm14	554.926	-0.557603	0.123613	-4.51086	6.46e-06	6.63e-05
Actn3	3.1618	-4.2716	2.02532	-2.1091	0.0349359	0.114003
A530013C23Rik	4.45918	-4.76502	1.98736	-2.39767	0.0164999	0.0625588
Zdhhc24	392.247	-0.519195	1.29959	-0.399508	NA	NA
Bbs1	150.096	-5.19326	1.90282	-2.72925	0.00634791	0.0284121
Ndor1	155.407	-1.06583	0.393454	-2.7089	0.00675057	0.0299435
Nsmf	36.59	-5.16092	1.36184	-3.78968	0.000150842	0.00113251
Pdk1	2723.26	1.10092	0.692015	1.59089	0.111635	0.279935
Ptbp1	2334.42	-0.535748	0.451076	-1.18771	0.234948	0.475832
Mvd	1476.34	1.48934	0.188637	7.89525	2.9e-15	2.01e-13
Cyba	23868.9	-0.214927	0.217031	-0.990303	0.322026	0.579823
Tmem110	235.116	-0.0428492	1.82984	-0.0234169	0.981318	0.995575
Sfmbt1	452.116	0.509195	1.01502	0.50166	0.615907	0.815779
Rundc3a	138.534	4.59285	1.82077	2.52248	0.0116532	0.046951
Slc4a3	5.63783	-5.10416	2.3174	-2.20254	0.027627	0.0947139
Cdt1	1000.16	-0.698069	0.394967	-1.76741	0.0771596	0.211418
Aprt	4339.88	-0.338957	0.240385	-1.41006	0.158522	0.361945
Gtf2h1	1594.67	1.19967	0.339339	3.53532	0.000407276	0.00269827
Hfe	576.382	-0.595473	0.499704	-1.19165	0.233398	0.473803
Slc5a6	245.142	0.236344	2.73997	0.0862581	0.931261	0.975837
Qrich1	1632.36	-0.168002	0.592858	-0.283377	0.776888	0.908311
Usp19	3715.41	-0.897918	0.216608	-4.14536	3.39e-05	0.000296367
Pola1	335.258	0.660749	1.10611	0.597362	0.550266	0.77083
Cdc42	5905.57	-0.191239	0.489306	-0.390837	0.695917	0.86691
Pknox1	1172.43	1.70717	0.799349	2.1357	0.0327038	0.10846
Gmnn	237.979	1.369	0.258538	5.29517	1.19e-07	1.74e-06
Acot13	478.574	0.24202	0.314049	0.770643	0.440919	0.688792
Zfp184	16.6169	0.204358	2.36355	0.0864621	0.931099	0.975837
Cdk4	6128.55	0.186243	0.250166	0.744478	0.456588	0.700937
B4galnt1	1786.86	-1.67326	1.815	-0.921906	0.356578	0.617781
Mettl1	259.204	0.992621	0.569734	1.74225	0.0814641	0.220715
Tspan31	1563.9	-0.610042	0.576589	-1.05802	0.290046	0.545761
Kif5b	520.052	0.0464282	0.429866	0.108006	0.913991	0.970252
Saal1	232.756	-1.143	1.10109	-1.03806	0.299244	0.556551
Tph2	71.2579	3.49686	1.88117	1.85887	0.0630452	0.180433
Cnp	362.544	-2.01951	2.16462	-0.932964	0.350838	0.611523
Ttc25	130.186	3.65669	1.15267	3.17237	0.00151198	0.00832979
Sulf2	2849.14	-1.14151	0.558423	-2.04417	0.0409368	0.12882
Sod2	1384.84	1.30923	0.175736	7.45	9.33e-14	4.5e-12
Tmco6	114.817	-1.36285	2.32532	-0.586092	0.557813	0.775596
Stambp	379.797	-1.19855	0.446228	-2.68596	0.00723209	0.0317698
Ezh1	1092.26	0.00962663	0.400281	0.0240497	0.980813	0.995507
Hap1	173.386	0.84671	1.75698	0.481912	0.629869	0.823947
Ctnnb1	12293.3	-0.73602	0.332362	-2.21452	0.0267933	0.0924405
Eif1b	766.036	1.35736	0.831381	1.63266	0.10254	0.263279
Psmd2	11167.1	-0.252126	0.40828	-0.617532	0.536884	0.761852
Syngr3	14.024	-6.41933	1.43928	-4.46011	8.19e-06	8.22e-05
Vars	5512.17	-1.24717	0.489687	-2.54687	0.0108694	0.0443584
Hspa1l	30.7234	-1.62065	1.78027	-0.910339	0.362644	0.622611
Msh5	23.5634	0.518791	1.42282	0.364623	0.715393	0.876586
Abhd16a	1231.13	-0.429592	0.952647	-0.450946	0.652029	0.838169
Neu1	5890.34	-0.762121	0.299809	-2.54202	0.0110213	0.0447856
Clic1	5511.37	-0.585286	0.356357	-1.64242	0.100504	0.259396
Lsm2	750.903	1.36171	0.413868	3.2902	0.00100117	0.00580506
Pole	165.287	-9.97853	1.20806	-8.25996	1.46e-16	1.43e-14
Stx1a	30.1255	-7.52311	1.3913	-5.40725	6.4e-08	9.73e-07
Zfp775	74.137	-8.82125	1.24161	-7.10467	1.21e-12	4.61e-11
Mrpl49	506.418	0.101166	0.475568	0.212727	0.83154	0.937527
Dennd2c	240.895	-1.2373	2.62149	-0.471984	0.636938	0.82834
Mark3	706.109	-1.4062	1.0517	-1.33708	0.181196	0.398674
Gatad1	421.193	2.06987	0.801594	2.5822	0.00981734	0.0408559
M6pr	4678.16	-0.242982	0.457246	-0.531404	0.595139	0.801358
Lrrc8a	30.3683	-3.04714	0.652392	-4.67071	3e-06	3.33e-05
Ppp2r1a	5992.21	-1.03276	0.231327	-4.46451	8.03e-06	8.07e-05
Fance	314.758	-0.0213786	1.32781	-0.0161007	0.987154	0.997205
Tinf2	269.657	-0.985658	0.910716	-1.08229	0.279124	0.531982
Hapln4	487.144	0.0533183	2.04364	0.0260899	0.979186	0.995173
Dus3l	459.023	-0.683432	1.64953	-0.414318	0.678641	0.855972
Gtpbp3	157.585	-9.90971	1.20233	-8.24207	1.69e-16	1.61e-14
Tgfbr1	374.609	-1.32272	1.92962	-0.685485	0.493038	0.731746
Homer1	120.713	0.563164	1.40172	0.401765	0.687857	0.861397
Rad51c	19.3291	-6.88293	1.35608	-5.0756	3.86e-07	5.11e-06
Arpp19	786.449	0.511935	0.214093	2.39118	0.0167943	0.0634636
Bcl2l1	1580.5	-0.80193	0.23137	-3.466	0.000528257	0.00336653
Khsrp	1550.35	-2.01225	0.826134	-2.43574	0.0148614	0.0573594
Ccdc124	908.748	-0.0242826	0.239871	-0.101232	0.919366	0.971687
Cct4	6505.59	1.97257	0.536554	3.67637	0.000236579	0.00169317
X0610009B22Rik	375.813	0.717364	0.161653	4.43767	9.09e-06	9.02e-05
Cpt1c	31.0383	1.91362	1.48266	1.29066	0.19682	0.421409
Zfp655	1693.97	0.246035	0.479166	0.513466	0.607625	0.810544
Rhoa	2449.29	-0.780829	0.404309	-1.93127	0.0534498	0.15905
Zmiz1	1828.49	-2.59221	1.21038	-2.14164	0.0322221	0.107331
Ankrd26	162.605	1.30621	0.708701	1.84311	0.0653135	0.185618
Aldh16a1	912.983	-1.11854	1.78185	-0.627742	0.530173	0.756821
Hnrnpa0	124.089	1.77516	0.420267	4.2239	2.4e-05	0.000215874
Prrg2	58.6387	-8.48361	1.2169	-6.97147	3.14e-12	1.09e-10
Hnrnph1	640.746	0.393857	0.397706	0.990321	0.322017	0.579823
Ift43	252.188	0.000223375	0.822336	0.000271635	0.999783	0.999783
Id3	12.5271	-6.25692	1.33729	-4.67881	2.89e-06	3.22e-05
Arid1a	620.984	-0.586297	1.28291	-0.457007	0.647666	0.835798
Ctsd	73242.1	-0.285091	0.296913	-0.960182	0.336964	0.59638
Rplp1	7990.2	2.02705	0.682897	2.96831	0.00299444	0.0150809
Abhd8	431.554	-0.842421	0.604604	-1.39334	0.163516	0.370303
Ift22	828.643	-0.135297	0.481661	-0.280896	0.77879	0.90952
Mid1ip1	893.683	0.0831171	0.512947	0.162038	0.871276	0.951497
Ap2s1	1771.34	0.16879	0.310074	0.544355	0.586197	0.795718
Fgfrl1	13.2232	-6.3352	1.37494	-4.60763	4.07e-06	4.37e-05
X4930432K21Rik	132.313	-0.986617	2.39439	-0.412054	0.6803	0.857114
Emc10	995.681	-0.558682	0.372091	-1.50147	0.133235	0.319217
Clstn3	18.9897	0.615657	1.62286	0.379365	0.704416	0.870823
Fbxw9	328.565	-0.729414	1.67676	-0.435015	0.663552	0.846564
Fnbp4	280.49	-1.56381	2.46961	-0.633219	0.52659	0.754488
Scrn3	252.926	-1.47069	1.46337	-1.00501	0.314893	0.57283
Phax	571.868	0.479546	0.163613	2.93097	0.00337902	0.016694
Tle1	181.612	-1.54125	1.96222	-0.785465	0.432181	0.682346
Relt	352.136	1.48563	2.84711	0.521803	NA	NA
Snrpb2	510.241	1.29996	0.782663	1.66095	0.0967238	0.252329
Ubc	4920.77	-0.496315	0.3021	-1.64288	0.100407	0.259285
Prpf31	1082.62	-1.01756	0.977308	-1.04119	0.297788	0.555279
Sertad1	237.07	0.300622	0.616748	0.487432	0.625953	0.821411
Carhsp1	519.954	0.714889	1.12715	0.634245	0.525921	0.754278
Elk3	393.091	1.36626	1.14018	1.19829	0.230805	0.470709
Herpud2	474.506	0.0680088	0.158353	0.429477	0.667576	0.848694
Rdh13	243.958	-2.91811	1.60526	-1.81784	0.0690883	0.194068
Nutf2	1041.53	0.915972	0.400222	2.28866	0.0220992	0.0792481
Arpc5	6094.02	0.712772	0.290331	2.45503	0.0140873	0.0546937
Pou2f2	46.6507	1.76623	1.45548	1.2135	0.224939	0.461223
Mgst1	2294.55	0.439322	0.553308	0.79399	0.427201	0.679391
Ubqln4	1176.56	-1.23831	0.674553	-1.83574	0.0663954	0.187981
Rps18	27926.3	1.75411	0.594258	2.95177	0.00315959	0.0157523
Rpl10	13499.5	0.657933	0.376138	1.74918	0.08026	0.218232
Rps15a	4973.27	1.82205	0.544988	3.34328	0.00082795	0.00496247
Ncaph2	2291.23	-0.512942	0.614713	-0.834442	0.404032	0.656867
Hipk1	1490.8	0.264551	0.515823	0.512872	0.608041	0.810846
Gprc5b	129.089	-2.18007	1.4125	-1.54341	0.122731	0.300282
Man1a2	863.904	-0.131705	0.384162	-0.342836	0.731722	0.883656
Acyp1	112.23	0.86742	0.964775	0.89909	0.368605	0.628255
Hdac5	1643.29	-1.23282	0.317195	-3.88662	0.00010165	0.000795176
Rala	631.949	1.88477	0.656004	2.87311	0.00406459	0.0196113
Vdac3	2180.4	-0.427822	0.350153	-1.22181	0.221778	0.456979
Vps72	1159.42	-0.521567	0.280246	-1.8611	0.0627296	0.17971
Gabpa	353.882	0.0689616	1.71605	0.0401863	0.967945	0.990483
Dynll1	2116.7	0.452736	0.153566	2.94815	0.00319682	0.0159031
Pdcl	550.68	-0.432465	1.75914	-0.245839	0.805807	0.925126
Tmem184b	1903.11	-0.432333	0.575233	-0.751579	0.452304	0.697484
Nf2	941.704	-1.48174	0.288871	-5.12942	2.91e-07	3.95e-06
Zmat5	137.227	0.493841	0.300918	1.64111	0.100774	0.259799
Ewsr1	4047.9	-0.282767	0.342487	-0.825627	0.409016	0.661662
Ap1b1	3266.69	-0.390002	0.160713	-2.42669	0.0152371	0.0585908
Gnat2	14.9951	-6.51552	1.39275	-4.67816	2.89e-06	3.22e-05
Bcl2l13	1192.37	1.17026	0.813873	1.43789	0.150465	0.348299
Dqx1	13.283	4.85242	1.92819	2.51657	0.0118504	0.0476276
Lnpk	213.994	0.774797	1.6923	0.457836	0.64707	0.835433
Pttg1ip	1275.57	0.0818116	0.667582	0.122549	0.902464	0.964477
Trpm2	50.3034	1.38963	0.793158	1.75203	0.0797693	0.217105
Ube2g2	963.777	0.67719	0.68647	0.986483	0.323896	0.581471
Syn2	41.796	3.98476	2.84201	1.40209	0.160888	0.365441
Elk1	288.01	-1.02254	1.00936	-1.01306	0.311033	0.569065
Nav1	485.944	-2.18059	1.10532	-1.97281	0.0485174	0.14801
Tnpo1	1466.56	-1.21461	0.585121	-2.07582	0.0379103	0.121479
Rnmt	1195.03	0.975948	0.291343	3.34983	0.000808626	0.00486715
Srp14	2609.5	0.0962729	0.107682	0.894047	0.371297	0.629728
Cdk9	2483.17	-1.05441	0.38912	-2.70972	0.00673392	0.0299081
Tor2a	867.252	-0.358578	0.449399	-0.797905	0.424926	0.677097
Fpgs	225.7	-1.02841	2.48846	-0.413273	NA	NA
Mrtfb	601.275	0.844894	1.2246	0.689933	0.490236	0.72968
Cbx5	3246.89	3.32973	1.05119	3.16759	0.00153707	0.0084416
Apobec3	424.662	-0.0193837	0.149293	-0.129836	0.896696	0.96191
Sardh	175.586	-2.23132	2.45541	-0.908737	0.363489	0.623475
Vav2	509.773	-0.307	0.22289	-1.37737	0.168399	0.377852
Ppp2cb	153.095	2.02529	0.755604	2.68035	0.00735442	0.0322078
Dmap1	524.837	0.126347	0.633969	0.199295	0.842032	0.942405
Mcu	433.499	-0.168215	0.399231	-0.421346	0.673502	0.852514
Oit3	577.469	-0.684344	1.14394	-0.598232	0.549685	0.770507
Bcr	33.7103	-6.77108	1.14772	-5.89961	3.64e-09	7.14e-08
Fxyd5	11370.9	-0.0914866	0.309802	-0.295307	0.767759	0.903312
Tfcp2	271.736	-0.0656443	2.24941	-0.0291828	0.976719	0.994366
Ubp1	329.036	0.0815654	0.817058	0.0998281	0.920481	0.971884
Nuak2	624.071	0.146531	0.265737	0.551415	0.581349	0.792066
Ick	78.0894	0.556895	2.44369	0.227891	NA	NA
Sdhb	3480.89	-0.237685	0.200093	-1.18787	0.234885	0.47579
Snap47	1166.52	-1.08084	0.688676	-1.56944	0.116545	0.289254
Kdsr	367.946	-0.525287	1.64266	-0.319779	0.749136	0.89334
Vps4b	1765.55	0.389931	0.508172	0.76732	0.442891	0.690489
Rps25	7438.61	1.5093	0.535866	2.81657	0.00485395	0.022745
Taz	690.919	-0.0824753	0.653129	-0.126277	0.899513	0.963056
Kif19a	85.9052	-1.88841	1.31975	-1.43089	0.152463	0.351637
Aldh3a2	361.265	-1.82785	1.94784	-0.938398	0.34804	0.608415
Tmem115	756.144	-0.38798	1.34514	-0.288431	0.773017	0.906071
Hyal2	880.186	-1.47788	1.70176	-0.868439	0.385154	0.641052
Ifrd2	527.232	0.345204	0.866962	0.398177	0.6905	0.862898
Hyal1	1173.25	-1.4596	1.04072	-1.4025	0.160767	0.365329
Tusc2	752.974	0.333062	0.437193	0.761819	0.446168	0.693475
Nprl2	362.797	-0.924603	1.59642	-0.579171	0.562474	0.778747
Rassf1	179.731	0.530888	0.918591	0.577938	0.563306	0.779235
Slc3a2	5163.26	-0.255039	0.58832	-0.433504	0.664649	0.847211
Nxf1	755.65	-0.913086	1.76339	-0.517801	0.604597	0.808774
Stx5a	1168.67	-0.0959498	0.37037	-0.259065	0.795585	0.919722
Tnfrsf13b	434.987	1.48533	0.868766	1.7097	0.0873209	0.232869
Spire2	163.184	-0.930265	1.91814	-0.484982	0.627689	0.821852
X2610507B11Rik	3004.54	-0.838553	0.587221	-1.428	0.153291	0.353119
AI597479	277.75	-0.338285	1.4201	-0.238213	0.811716	0.927185
Tmem86a	913.219	-0.886919	0.533109	-1.66367	0.0961781	0.251308
Tex14	44.2794	0.246926	1.71439	0.144031	0.885476	0.95703
Ifi35	287.007	0.596065	0.429771	1.38694	0.165461	0.373444
Rdm1	97.1894	-0.421489	2.51709	-0.167451	0.867015	0.950626
Nedd8	1418.92	0.528494	0.19665	2.68749	0.00719913	0.0316617
Gosr1	751.317	-0.291531	1.35139	-0.215727	0.829201	0.935995
Mrpl52	1045.47	1.45836	0.262696	5.55151	2.83e-08	4.59e-07
Kansl3	797.631	0.696287	0.592257	1.17565	0.239734	0.481924
Eya4	227.629	-2.35958	2.4858	-0.949222	0.342508	0.602804
Faf1	1124.74	-2.03074	0.672793	-3.01838	0.00254134	0.013053
Tsacc	18.3189	1.57049	1.39008	1.12978	0.258567	0.505846
Mettl16	306.605	-1.09974	2.04636	-0.537412	0.590983	0.798786
Pigyl	184.542	0.780128	0.767717	1.01617	0.30955	0.567318
Rbm25	525.516	1.22076	0.514285	2.37369	0.0176111	0.0658075
Psen2	1201.62	-0.717643	0.509643	-1.40813	0.159093	0.362626
Plcd1	15.0356	-6.51934	1.30534	-4.99438	5.9e-07	7.56e-06
Fads1	6049.78	-0.0183566	0.271908	-0.0675101	0.946176	0.981055
Lmbr1	27.9402	-7.41352	1.29274	-5.73473	9.77e-09	1.73e-07
Tnfrsf22	811.286	0.796298	0.498842	1.59629	0.110423	0.27813
Cars	2362.52	-0.30423	0.206065	-1.47638	0.139842	0.330361
Phlda2	18.2571	1.98118	2.2971	0.86247	NA	NA
Kdelr3	368.893	-0.460307	1.6882	-0.272662	0.785113	0.913904
Apip	393.919	0.248816	0.400822	0.620765	0.534754	0.759967
Pdhx	1226.93	0.28061	0.62666	0.447787	0.654307	0.839797
Vac14	2546.66	-1.06052	0.522191	-2.03091	0.0422644	0.132267
Mcoln2	613.856	1.2473	1.14633	1.08808	0.276558	0.528773
Akt1s1	437.253	0.101545	0.350332	0.289853	0.771929	0.905595
Tbrg1	1809.46	0.32853	0.363285	0.904331	0.36582	0.625811
Adssl1	3003.8	-0.339703	0.451374	-0.752599	0.451691	0.697286
Brf1	857.608	0.419058	0.328536	1.27553	0.202122	0.429047
Odc1	8557.32	3.70526	1.11312	3.32871	0.000872479	0.00516678
Thg1l	21.4368	-4.72722	0.950141	-4.97528	6.52e-07	8.24e-06
Pabpc4	2703.63	3.92462	1.01425	3.8695	0.000109061	0.000846169
Exoc3l2	4.00561	-4.6114	1.7039	-2.70638	0.00680209	0.0301368
Zfp296	104.617	2.04606	2.67338	0.765347	NA	NA
Sugp1	1095.14	0.220851	0.277321	0.796374	0.425815	0.677944
Dhdh	135.68	0.336176	1.08455	0.30997	NA	NA
Zfp790	237.581	0.408867	1.6775	0.243736	0.807435	0.925522
Fuz	55.4083	-0.806021	2.25108	-0.35806	NA	NA
Sptbn4	15.4384	3.39399	2.55654	1.32757	0.184319	0.40275
Pgam1	9832.82	-0.46298	0.153516	-3.01585	0.00256262	0.0131327
Evi5	169.519	-5.58669	1.846	-3.02638	0.00247502	0.0127469
Evi5l	198.917	-1.21867	1.7971	-0.678134	0.497686	0.734992
Snapc2	413.305	-0.926242	0.682152	-1.35782	0.17452	0.387511
Git1	362.813	0.288253	0.766115	0.376253	0.706729	0.871882
Gltp	3266.02	0.0283869	0.271222	0.104663	0.916643	0.971022
Bnip2	837.274	0.0651671	0.118713	0.548945	0.583043	0.793001
Ccnt1	1399.42	1.13444	0.651358	1.74166	0.0815679	0.220839
Brms1l	108.362	-2.07901	1.61756	-1.28527	0.198696	0.423911
Med15	1201.72	-2.10482	0.495249	-4.25002	2.14e-05	0.000195099
Dhdds	1225.82	0.214302	0.703634	0.304565	0.760697	0.89925
Crybg2	26.4808	-7.33597	1.26015	-5.82152	5.83e-09	1.09e-07
Ubxn11	77.4799	0.718221	2.60542	0.275664	0.782806	0.912849
Tjap1	289.7	-1.78294	1.48353	-1.20183	0.22943	0.4686
Rpl15	5660.56	0.861557	0.429754	2.00477	0.044988	0.139221
Tmem167	1609.52	1.55915	0.631869	2.46751	0.0136055	0.0532706
Mplkip	231.343	0.977629	1.84023	0.531254	0.595243	0.801358
Kif11	526.496	-0.0651716	1.75603	-0.0371131	0.970395	0.991616
Rpa3	108.017	-0.437926	1.47589	-0.29672	0.76668	0.902654
Mlkl	519.808	-1.03764	0.922366	-1.12498	0.260599	0.508859
Tnpo3	1498.94	-0.444261	0.295888	-1.50145	0.133239	0.319217
Ttll5	107.544	-2.97192	2.04602	-1.45254	0.146353	0.342051
Zfp715	399.017	-0.194393	1.88459	-0.103149	0.917845	0.971264
Retn	37.1757	9.61953	1.7717	5.42954	5.65e-08	8.67e-07
Cdh23	14.7577	0.303742	2.30012	0.132055	0.894941	0.961345
Rps5	9225.61	0.792934	0.435548	1.82054	0.0686767	0.19315
Adgrl1	96.3636	0.99795	1.80755	0.552101	0.580879	0.791995
Amotl1	2967.4	2.84798	1.03693	2.74656	0.00602246	0.0272015
X2200002J24Rik	75.877	-0.308902	1.47931	-0.208815	0.834593	0.939041
Etv5	753.627	-0.730399	1.02021	-0.71593	0.474035	0.717291
Gfod2	66.9437	0.461549	1.18498	0.3895	0.696906	0.8675
Enkd1	160.849	1.14821	0.739715	1.55224	0.120606	0.296744
Atp6v0d1	7023.7	-1.19259	0.314955	-3.78655	0.000152755	0.00114536
Ptprs	3529.52	-2.29211	0.29242	-7.83841	4.56e-15	3.02e-13
Slc41a1	529.01	0.164332	1.76875	0.0929088	0.925976	0.974318
B4galnt2	16.1636	-1.40513	2.08845	-0.672809	0.501069	0.737224
Nelfb	1147.87	-1.40855	1.35577	-1.03893	0.298836	0.556282
Card14	2096.93	-0.936608	1.00112	-0.935559	0.3495	0.610031
Tmem175	602.231	-0.555645	1.7075	-0.325415	0.744867	0.890928
Tango2	1060.9	0.231142	0.604538	0.382345	0.702205	0.869979
Ndufs2	5182.81	-0.0491252	0.278377	-0.17647	0.859925	0.94852
Atraid	827.523	-0.764473	0.270032	-2.83105	0.00463962	0.0218909
Cad	1583.05	-0.12274	0.807347	-0.152028	0.879165	0.954629
Sh3bp5l	554.504	0.00450658	0.684339	0.0065853	0.994746	0.99887
Atad1	571.989	-0.186448	1.73124	-0.107696	0.914237	0.970394
Pten	1127.71	0.666928	0.483811	1.37849	0.168053	0.377495
Pea15a	2840.02	-0.247228	0.248179	-0.996166	0.31917	0.577274
Timm23	1806.38	0.984744	0.203972	4.82784	1.38e-06	1.62e-05
Tnfaip8l2	3892.94	0.256831	0.253392	1.01357	0.310787	0.568802
Trnt1	743.211	1.32276	0.615529	2.14899	0.0316356	0.105905
Ehmt2	3015.93	0.107363	0.636645	0.168639	0.866081	0.950626
Elof1	563.494	0.607621	0.656063	0.926163	0.354361	0.615214
Med16	528.734	-1.12552	1.88549	-0.596939	0.550548	0.770882
St3gal1	83.0124	-8.98501	1.2087	-7.43362	1.06e-13	4.93e-12
Tmem259	234.329	-0.144334	1.80095	-0.0801433	0.936123	0.978237
Rnf170	218.156	2.25458	0.897053	2.51332	0.0119602	0.0480009
Dedd	19.627	-1.02138	1.18973	-0.858496	0.390619	0.64538
Mcemp1	9.89451	-5.91523	1.43219	-4.1302	3.62e-05	0.000313243
Nit1	759.478	-0.239422	0.362081	-0.661238	0.508459	0.74358
Prdm15	90.3552	-9.10686	1.2071	-7.54443	4.54e-14	2.33e-12
Rnf168	181.388	0.0670801	1.68722	0.0397577	0.968286	0.9906
Tctex1d2	203.967	0.97837	0.803305	1.21793	0.22325	0.459002
Chp1	1294.87	-0.2184	0.696872	-0.3134	0.753976	0.895706
Trpv4	134.84	6.72126	3.60013	1.86695	NA	NA
Tvp23b	615.263	1.21616	0.0954185	12.7456	3.3e-37	2.89e-34
Dnajc7	946.052	0.412847	0.349327	1.18184	0.237271	0.478545
Zfp385c	6.82329	-5.37894	2.05935	-2.61196	0.00900258	0.0380637
Cacybp	2307.69	1.52813	0.301732	5.06455	4.09e-07	5.39e-06
Cluap1	25.104	-7.25962	1.25343	-5.79179	6.96e-09	1.28e-07
Zswim7	143.083	1.05569	0.74314	1.42058	0.15544	0.356554
Pigl	69.6894	0.220685	1.66692	0.132391	NA	NA
Ndufa2	1830.83	0.839786	0.246808	3.40259	0.000667506	0.00414714
Pam16	370.053	1.38884	0.144247	9.6282	6.08e-22	1.5e-19
Cox6c	4118.74	0.80643	0.188297	4.28277	1.85e-05	0.000171363
Ube2z	1351.51	-0.0704727	0.399855	-0.176245	0.860101	0.94852
Tmem87b	980.273	-0.149284	0.186144	-0.801983	0.422563	0.674957
Anapc1	6399.09	-0.498187	0.213736	-2.33085	0.019761	0.0724613
Mertk	748.852	-0.374758	2.04347	-0.183393	NA	NA
Tsg101	967.305	0.231412	0.642257	0.360311	0.718615	0.876694
Hps5	407.165	-1.26273	1.76502	-0.71542	0.47435	0.717435
Map3k4	649.051	-0.804523	0.383033	-2.1004	0.0356937	0.115943
Piezo1	1862.64	-1.73082	1.86305	-0.929022	0.352878	0.613949
Rnf166	767.132	-0.121333	0.242191	-0.500979	0.616386	0.815779
Ankrd28	291.499	-1.92271	2.54622	-0.755125	0.450174	0.69618
Ankrd52	351.728	0.610599	1.87736	0.325243	0.744997	0.890991
Pkd2l2	13.2105	2.30853	2.59463	0.889734	0.373609	0.631953
Srp19	776.053	1.34886	0.426607	3.16183	0.00156784	0.00858764
Wdfy2	644.521	-3.09113	2.43941	-1.26716	0.205097	0.433752
Rbsn	660.185	-0.189256	1.22029	-0.155091	0.87675	0.953495
Mrps25	421.519	1.7229	0.247107	6.97226	3.12e-12	1.09e-10
Dguok	323.98	-0.527203	1.67999	-0.313814	0.753663	0.895706
Camta1	163.407	1.94347	0.417993	4.64953	3.33e-06	3.65e-05
Csf1	8514.97	-1.3027	0.570385	-2.28389	0.0223779	0.0799452
Strip1	1764.1	-1.3413	1.243	-1.07908	0.28055	0.533642
Kif1a	414.356	0.635206	2.14472	0.296171	NA	NA
Slc25a11	2727.41	0.0846354	0.210102	0.402829	0.687074	0.861169
Cmc2	341.097	1.4399	0.427261	3.37008	0.000751466	0.00456938
Chfr	645.341	0.756132	0.242105	3.12316	0.00178921	0.00964242
Tex261	3357.35	3.01508	0.822025	3.66787	0.000244576	0.00173768
Fam120b	702.652	-0.36796	1.0751	-0.342258	0.732157	0.883713
Tbp	360.732	-0.0476828	1.6761	-0.0284486	0.977304	0.994429
Psmb1	2493.25	0.116497	0.0875687	1.33035	0.183404	0.40152
Fhod1	108.516	1.93278	1.94944	0.991457	0.321463	0.579297
Slc9a5	32.5416	-4.97079	1.4116	-3.52138	0.000429301	0.00281794
X4931428F04Rik	80.4982	0.815128	2.46342	0.330893	NA	NA
Msh3	59.2041	-8.49671	1.23928	-6.85618	7.07e-12	2.33e-10
Tmem208	791.934	0.679883	0.42835	1.58721	0.112464	0.281643
E2f4	1509.55	0.454986	0.433111	1.05051	0.293486	0.550322
Surf4	5306.33	-0.105678	0.475995	-0.222015	0.824302	0.934372
Surf2	301.228	-0.0805783	0.300487	-0.268159	0.788577	0.915689
Dnajb9	43.9959	-8.06894	1.22329	-6.59607	4.22e-11	1.21e-09
Naf1	75.4353	0.946731	1.3725	0.689785	0.490329	0.729724
Yes1	31.8696	-3.60278	1.86448	-1.93233	0.0533192	0.158827
Ppp1cb	892.299	0.0790509	0.336555	0.234883	0.8143	0.92846
Gorasp2	2416.88	-0.0630337	0.233137	-0.270372	0.786874	0.914724
Tsen15	332.701	0.796204	0.453691	1.75495	0.0792682	0.215961
Efr3a	1101.39	-0.379857	0.437368	-0.868508	0.385117	0.641052
Trappc2l	1243.6	-0.161531	0.14266	-1.13228	0.257519	0.504575
Acsf3	127.917	-2.97444	2.09252	-1.42146	0.155182	0.356233
Ddx19a	222.376	-2.88694	1.35505	-2.13051	0.0331296	0.109585
Galns	1267.62	-1.0943	1.0298	-1.06263	0.28795	0.54341
C8g	77.1566	-0.197651	1.49287	-0.132396	0.894671	0.961345
Rabl6	2110.75	0.543841	0.387234	1.40443	0.160192	0.364516
Edf1	2314.69	0.234597	0.201748	1.16282	0.244902	0.488773
Fbxw5	1701.19	0.490905	0.586731	0.836677	0.402774	0.655754
Slc25a13	1287.14	-0.474048	0.447057	-1.06037	0.288975	0.544284
Ube2i	1587.14	0.5111	0.11857	4.31053	1.63e-05	0.000152442
Tsr3	587.713	0.926711	0.363285	2.55092	0.0107438	0.0440512
Unkl	72.6512	0.702972	2.44146	0.287931	NA	NA
Lrrk1	666.576	1.08743	0.299947	3.62539	0.000288523	0.00199634
Aldh1a3	518.88	8.99765	1.1909	7.55534	4.18e-14	2.18e-12
Actn1	251.974	-2.53779	1.37237	-1.8492	0.0644288	0.183516
Sirt2	1706.19	-0.884099	0.962284	-0.918751	0.358226	0.619174
Hnrnpl	1829.37	-1.00342	0.546662	-1.83554	0.0664264	0.187983
Nolc1	2221.35	0.243891	0.557552	0.437431	0.661799	0.845258
Cnksr3	604.449	-1.32405	1.05262	-1.25786	0.208443	0.438459
Mtmr1	773.016	0.135732	0.278676	0.487058	0.626217	0.82147
Hmgb3	183.144	0.600014	1.66828	0.359661	0.7191	0.876694
Abca1	4187.84	-1.09011	1.10512	-0.986409	0.323932	0.581471
Nipsnap3b	555.153	0.111669	0.29949	0.372864	0.70925	0.872982
Lage3	206.056	0.418288	0.434939	0.961717	0.336192	0.595537
Ubl4a	750.25	-0.0903402	0.385128	-0.234572	0.814541	0.92846
Gdi1	2382.97	-0.479781	0.686318	-0.699066	0.484511	0.724951
Sash1	39.016	-0.829779	0.969009	-0.856317	0.391822	0.646899
Gadd45b	445.338	0.539514	0.380256	1.41882	0.155952	0.357295
Slamf6	8.86339	-5.75653	1.48908	-3.86583	0.000110711	0.000857804
Zdhhc12	925.309	-0.290937	0.791391	-0.367627	0.713151	0.874953
Endog	87.031	0.23217	1.65903	0.139943	0.888705	0.959176
Cybb	7865.15	-0.789551	1.05989	-0.744938	0.456309	0.700811
Golga7	3203.45	1.90042	0.499738	3.80283	0.000143053	0.00108116
Xk	126.357	0.129141	2.63528	0.0490045	0.960916	0.987552
Cd48	854.833	-0.47392	1.74896	-0.270972	0.786412	0.914405
Clpx	1030.8	-1.00035	1.86034	-0.537727	0.590766	0.798681
Trabd	3207.8	2.28536	0.773067	2.95623	0.00311424	0.0155739
Dennd6b	22.5133	-2.43137	2.06237	-1.17892	0.238429	0.480463
Cd83	1802.09	-0.258522	0.753805	-0.342956	0.731632	0.883656
Atf6b	1420.34	-1.02286	1.10336	-0.927044	0.353904	0.614767
Ppt2	286.759	0.0499851	0.508641	0.0982718	0.921716	0.972393
Rnf5	766.596	0.108065	0.434296	0.248827	0.803495	0.923869
Cacfd1	708.44	1.30693	0.762701	1.71356	0.0866096	0.231406
Hivep2	80.0863	-4.09819	1.92778	-2.12586	0.0335152	0.110475
Arnt	1828.8	-0.33792	0.652462	-0.517914	0.604518	0.808774
Mocs2	634.534	0.354239	0.456128	0.776623	0.437381	0.686375
Nat9	714.627	-0.402089	0.27642	-1.45463	0.145772	0.340973
Lpl	4191.48	-0.800239	0.44235	-1.80907	0.0704409	0.196702
Atp6v0e	3939.28	-0.381521	0.136298	-2.79917	0.00512334	0.0238113
Zfp318	151.456	-0.97756	1.96892	-0.496495	0.619545	0.818434
Srf	460.336	0.541258	0.800293	0.676325	0.498834	0.735346
Gata3	104.29	0.191912	1.41247	0.13587	0.891924	0.960443
Lama5	25.808	-3.43747	1.78903	-1.92141	0.0546799	0.16199
Hspa8	20399.3	-0.0137767	0.266817	-0.0516334	0.958821	0.986881
Serac1	175.014	0.234711	2.66153	0.0881865	0.929728	0.975647
Pdzd11	338.728	-0.468433	0.471913	-0.992625	0.320893	0.5788
Psma2	1820.32	0.439004	0.307975	1.42545	0.154026	0.354167
Mrpl32	268.42	0.839414	0.935297	0.897484	0.369461	0.628487
Setdb1	1717.02	-1.09712	0.592987	-1.85017	0.0642894	0.183348
Anxa9	169.835	1.41514	1.65979	0.852604	0.393879	0.648365
Arnt2	321.031	1.05425	2.7902	0.37784	NA	NA
Prune1	778.773	-0.8437	0.443193	-1.90368	0.0569513	0.166938
Cers2	4091.13	-0.745457	0.727445	-1.02476	0.305476	0.562519
Capza2	4155.44	0.651926	0.225028	2.89709	0.00376647	0.018297
Plekho1	2325.55	-0.650185	0.34605	-1.87888	0.0602613	0.174173
Vps45	4545.37	2.04474	0.738317	2.76946	0.00561491	0.0256148
Prpf3	969.73	-0.183301	1.8338	-0.0999571	0.920378	0.971884
Anp32e	2637.02	0.649358	0.290893	2.23229	0.0255956	0.0889825
Aph1a	1604.36	0.0348524	0.310345	0.112302	0.910584	0.968133
Tab2	164.539	-0.328055	1.545	-0.212333	0.831847	0.937527
Ppil4	470.639	0.562001	0.649093	0.865826	0.386586	0.642016
Cnih1	1009.98	1.78342	0.611743	2.91531	0.00355337	0.0174104
Eps8	956.878	-1.0834	0.631692	-1.71507	0.0863325	0.230883
Med22	2250.74	2.30146	2.10189	1.09495	0.27354	0.52537
Surf1	799.22	-0.375551	0.165182	-2.27356	0.0229925	0.0819093
Med28	1656.03	1.05237	0.23362	4.50463	6.65e-06	6.81e-05
Qdpr	624.494	0.553282	0.450962	1.22689	0.219863	0.454501
Tnr	17.1495	3.31454	2.58416	1.28263	0.19962	0.425085
Sqstm1	22453.2	-0.753436	0.42157	-1.78721	0.0739031	0.204265
Nfe2l2	4154.89	-0.103707	0.353835	-0.293095	0.769449	0.903987
Rxra	1125.5	0.22033	0.626402	0.351739	0.725034	0.880098
Cd5l	9.67731	-5.88343	1.38819	-4.2382	2.25e-05	0.000204508
Prpsap1	2100.32	0.195806	0.411879	0.475397	0.634504	0.826496
Ncapg	125.161	-1.57061	2.44089	-0.643457	0.519928	0.750684
Lcorl	314.513	1.23393	0.724558	1.70302	0.0885651	0.23536
Lta4h	829.738	-1.71364	0.507053	-3.3796	0.000725913	0.00443259
Amdhd1	5.78891	-5.14266	1.52681	-3.36824	0.000756487	0.00458973
Dstn	891.351	0.786353	0.391238	2.00991	0.0444409	0.137978
H2afy	1504.18	-0.0799767	0.504495	-0.158528	0.874041	0.952814
Gtf2ird2	219.041	0.476211	1.61465	0.294932	0.768046	0.903555
Bola1	757.118	0.456868	0.277919	1.64389	0.100199	0.258903
Castor2	670.609	1.4519	0.500486	2.90099	0.00371991	0.0181172
Fcgr1	488.841	-0.277328	0.559985	-0.495242	0.620429	0.818656
Ncf1	2149.74	0.266369	0.50764	0.52472	0.599778	0.804925
Wnt11	18.1025	-6.78725	1.3098	-5.18188	2.2e-07	3.05e-06
Adss	506.385	-3.02096	1.81695	-1.66266	0.0963813	0.251666
Cacna1d	283.379	2.28358	1.99664	1.14371	0.252743	0.498912
Actr8	799.986	0.185074	0.625735	0.29577	0.767406	0.903082
Lrrc27	361.66	0.0221536	0.566294	0.0391202	0.968795	0.990819
Fnta	1153.82	0.404891	0.300861	1.34577	0.178375	0.394074
Mtrex	1936.63	0.249573	0.386697	0.645398	0.518669	0.74986
Lbp	3.04828	-4.21549	2.38672	-1.76623	0.0773581	0.211809
Celsr1	127.078	-1.54234	0.827016	-1.86494	0.0621891	0.178476
Fli1	455.309	0.014079	1.80905	0.00778256	0.99379	0.99844
Diexf	52.0495	-8.31101	1.24428	-6.67936	2.4e-11	7.15e-10
Hsd11b1	40.9978	0.697588	2.34676	0.297255	NA	NA
Syt14	16.5087	-2.68538	1.5038	-1.78572	0.0741439	0.204881
H2.M3	1098.58	0.469716	0.400901	1.17165	0.241337	0.484377
Lonrf3	441.274	-0.666632	0.297657	-2.2396	0.0251172	0.0875334
Atp5e	2128.14	0.805155	0.137358	5.86173	4.58e-09	8.7e-08
Nelfcd	1078.64	-0.638036	1.7696	-0.360553	0.718433	0.876694
Tubb1	3.14891	-4.26607	1.96004	-2.17652	0.0295164	0.100136
Ctsz	50864.4	-0.523011	0.269736	-1.93897	0.0525046	0.157129
Prelid3b	2011.1	1.69498	0.403219	4.20362	2.63e-05	0.000235051
H2.M2	337.1	6.37565	0.801336	7.95628	1.77e-15	1.29e-13
Ube2a	1010.57	-0.110787	0.591776	-0.187211	0.851496	0.945602
Slc25a5	9706.44	0.01476	0.227586	0.0648547	0.94829	0.98209
Ppdpf	859.862	0.800053	0.178136	4.49123	7.08e-06	7.2e-05
Pls3	1017.15	0.70871	0.500941	1.41476	0.15714	0.359511
Nkap	264.554	0.242934	2.6205	0.092705	NA	NA
Ndufa1	2354.93	0.0115404	0.208575	0.0553295	0.955876	0.98522
E2f3	237.654	1.78266	0.608312	2.93051	0.00338407	0.0167104
Cr1l	192.375	-2.99042	2.32448	-1.28649	0.198272	0.423312
Ppfibp1	1792.22	0.413668	0.459698	0.89987	0.36819	0.628108
Plgrkt	996.336	0.815573	0.421219	1.93622	0.0528408	0.157981
Cd274	336.59	0.298313	1.71769	0.173671	0.862124	0.94948
Pdcd1lg2	55.5622	3.12136	1.77359	1.75991	0.0784227	0.214106
Gtf3a	535.954	2.05032	0.648857	3.1599	0.00157825	0.00863224
Mtif3	297.076	0.582575	0.240516	2.42219	0.0154274	0.0592024
Lnx2	1062.54	-0.320839	1.79507	-0.178733	0.858147	0.947857
Dyrk3	145.276	-2.5767	2.37328	-1.08572	0.277605	0.530151
Mapkapk2	13519.5	1.70817	0.943858	1.80978	0.0703304	0.196556
Lamp2	8682.17	-0.39932	0.436073	-0.915718	0.359815	0.620235
Atxn10	9468.94	-0.815677	0.243206	-3.35386	0.000796926	0.00480944
Foxred2	328.523	-10.9694	1.19496	-9.17972	4.32e-20	8.34e-18
Eif3d	1448.51	-0.459115	0.589487	-0.778839	0.436075	0.685269
H3f3b	4495.8	0.464143	0.444325	1.0446	0.296207	0.554055
Nup50	946.597	-0.512217	0.631279	-0.811395	0.417139	0.669461
Phf21b	6.03503	-5.20185	1.59236	-3.26676	0.00108788	0.00622847
Ift27	388.924	0.961139	0.718951	1.33686	0.181267	0.398683
Pacsin2	2249.11	1.48786	0.410704	3.6227	0.000291541	0.00201477
Ttll12	729.072	-0.19793	0.764095	-0.259039	0.795605	0.919722
Tox4	1960.43	-0.669477	1.99175	-0.336125	0.736776	0.886093
Mrps18c	417.855	0.380086	0.144702	2.62669	0.00862199	0.0367824
Srsf6	1968.52	0.146057	0.633368	0.230604	0.817622	0.929688
Plcg1	1321.8	-1.53336	0.711498	-2.15511	0.0311533	0.104536
Kctd2	96.1085	0.226455	1.87875	0.120535	0.904059	0.965382
Kctd5	748.718	0.427065	0.42748	0.999029	0.317781	0.575769
Etaa1	154.015	1.0867	1.80385	0.602435	0.546885	0.768572
Slpi	3847.78	0.490158	0.455298	1.07657	0.281674	0.535317
Sdc4	1123.49	-0.354058	0.480601	-0.736699	0.461306	0.704772
Il13ra1	2290.27	-0.151435	0.151755	-0.997891	0.318332	0.576218
Nbr1	3234.06	-1.09674	0.673373	-1.62873	0.103371	0.264754
Cyth1	888.854	0.634051	0.455334	1.3925	0.163772	0.370713
Brca1	268.023	-1.3694	2.48266	-0.551585	0.581233	0.792066
Cntnap1	3.98366	-4.60393	1.68473	-2.73275	0.00628089	0.0281453
Nt5c3b	289.995	-0.617333	0.465942	-1.32491	0.1852	0.403976
Coa3	1172.95	-0.0856828	0.269486	-0.317949	0.750524	0.894217
Med24	714.323	-2.07185	1.32381	-1.56506	0.117568	0.291031
Psmd3	1913.71	-0.436965	0.515453	-0.84773	0.396588	0.650053
Exosc10	870.924	-1.36941	1.7533	-0.781045	0.434776	0.684267
Glod4	909.569	-0.0236895	0.513549	-0.046129	0.963207	0.988747
Vps53	637.054	-0.897965	0.890029	-1.00892	0.313015	0.570859
Taok1	347.91	0.507227	0.558832	0.907656	0.36406	0.623872
Dnttip1	315.076	-0.486217	1.28565	-0.378188	NA	NA
Acot8	243.32	0.37759	0.453926	0.831832	0.405504	0.658288
Cd300lg	36.583	-7.8022	1.34151	-5.81599	6.03e-09	1.12e-07
Mpp2	70.9879	-8.75888	1.21967	-7.18137	6.9e-13	2.75e-11
Nlk	23.7414	-5.24407	1.27973	-4.0978	4.17e-05	0.000354804
Traf4	266.917	1.83071	0.536473	3.4125	0.000643709	0.00401243
Aldoc	3721.61	-0.653675	0.416294	-1.57023	0.116362	0.289052
Stac2	384.674	-0.382313	1.69776	-0.225187	0.821834	0.932986
Rpl19	7128.05	0.725727	0.298452	2.43164	0.0150307	0.0579339
Nek8	16.7417	-6.67428	1.37099	-4.8682	1.13e-06	1.35e-05
Plxdc1	1167.89	-0.928139	1.84293	-0.503623	0.614527	0.81512
Arl5b	188.588	0.916367	0.678357	1.35086	0.17674	0.390915
Zfp207	1742.91	0.11465	0.449807	0.254887	0.79881	0.921343
Psmd11	2116.74	0.0406465	0.393273	0.103354	0.917682	0.971245
Timp2	5625.06	-1.10209	0.636316	-1.73198	0.0832771	0.22408
Zc3h18	806.85	-0.910902	0.362618	-2.51202	0.0120044	0.048074
Top2b	478.124	-1.26817	1.61473	-0.785374	0.432234	0.682346
Igfbp4	1569.65	1.26525	0.848101	1.49186	0.135736	0.323345
Cdc6	293.078	1.71673	1.04972	1.63542	0.101962	0.262149
Suz12	221.036	-2.22117	1.83835	-1.20824	0.226955	0.464522
Atad5	74.3524	-0.730776	2.32963	-0.313688	0.753758	0.895706
Crlf3	1057.09	0.665552	0.173164	3.84347	0.000121305	0.000933535
Tns4	34.8261	-7.73119	1.26873	-6.09363	1.1e-09	2.41e-08
Tnfaip1	1543.45	0.271626	0.0977158	2.77976	0.00543997	0.0249971
Abr	3482.76	-0.688851	0.50571	-1.36215	0.173152	0.3853
Cd40	629.883	0.155788	0.212763	0.732214	0.464038	0.707716
Slc35c2	3512.08	-0.374459	0.273365	-1.36982	0.170745	0.381436
Zfp334	214.28	-1.42625	2.58405	-0.551946	0.580985	0.792044
Elmo2	1259.15	-0.925494	0.586179	-1.57886	0.114368	0.285132
Wsb1	889.669	-0.276952	0.87604	-0.316141	0.751895	0.894915
Ttpal	915.146	-1.02186	0.498652	-2.04924	0.0404389	0.127606
Rhot1	738.891	0.327779	1.76946	0.185243	0.853039	0.946073
Ada	88.7988	1.35886	1.54727	0.878227	0.379821	0.636502
Serinc3	7766.52	-0.00527899	0.202516	-0.026067	0.979204	0.995173
Tha1	13.2891	-6.34258	1.35901	-4.66706	3.06e-06	3.39e-05
Pgs1	998.965	-0.0535374	0.539762	-0.099187	0.92099	0.972195
Birc5	866.594	2.10719	0.458322	4.59761	4.27e-06	4.54e-05
Afmid	55.8342	1.59031	1.10565	1.43836	0.150333	0.348169
Pigt	687.589	-1.32661	0.594268	-2.23235	0.0255921	0.0889825
Etv4	19.1801	-6.87118	1.30546	-5.26341	1.41e-07	2.04e-06
Dbndd2	5.85777	-4.01242	1.51365	-2.65083	0.00802944	0.0346704
Mmp9	300.037	1.9839	1.70546	1.16326	0.244724	0.488503
Slc12a5	20.7344	-6.98288	1.37334	-5.08459	3.68e-07	4.9e-06
Ghdc	112.778	-9.42691	1.19983	-7.85686	3.94e-15	2.65e-13
Pltp	10.3553	-5.982	1.34824	-4.4369	9.13e-06	9.05e-05
Slc12a7	1947.22	-0.17975	0.312864	-0.574532	0.565608	0.780428
Ctsa	56610.7	-0.754747	0.387199	-1.94925	0.0512659	0.15449
Zswim1	554.67	0.365111	1.79517	0.203386	0.838834	0.941057
Slc12a4	819.969	-1.67407	2.65554	-0.630405	0.52843	0.755713
Myo1c	2258.79	-0.866835	0.311976	-2.77853	0.00546051	0.0250712
Crk	1183.74	0.574248	0.33618	1.70815	0.0876078	0.233307
Cox7c	3088.68	1.10935	0.207771	5.33927	9.33e-08	1.38e-06
Pitpna	2677.59	-0.459368	0.503485	-0.912378	0.36157	0.621816
Mlx	574.546	-0.598385	1.69776	-0.352456	0.724496	0.879878
Retreg3	665.248	-2.27136	1.63175	-1.39198	0.163928	0.370718
Dhx58	244.698	-2.37829	1.93249	-1.23069	0.218438	0.45246
Rab5a	551.733	-0.339223	0.719886	-0.471218	0.637485	0.828767
Nkiras2	1346.33	-0.28684	1.12635	-0.254663	0.798983	0.921343
Ppp2r5c	2029.86	0.311364	0.373762	0.833054	0.404814	0.657852
Ift52	1700.94	-0.395681	0.275848	-1.43442	0.151453	0.349861
Mybl2	2038.65	1.71421	0.563251	3.04342	0.00233905	0.0121289
B4galt5	793.328	-1.56234	0.629731	-2.48096	0.0131027	0.0516503
Gdap1l1	138.755	-0.0804492	0.658449	-0.12218	0.902757	0.964477
Hnf4a	15.5682	-6.56941	1.57569	-4.16923	3.06e-05	0.000268971
Ddx27	1280.95	-0.891156	1.82585	-0.488076	0.625496	0.821183
Cyth3	986.193	-0.977396	0.562697	-1.73699	0.0823897	0.222113
Cyth4	1508.77	-0.49382	0.469084	-1.05273	0.292463	0.549058
Rrp7a	830.208	-0.791431	0.696802	-1.1358	0.256038	0.502445
Cyb5r3	7366.81	-0.19007	0.232598	-0.817162	0.413836	0.666733
Ints2	452.344	0.49235	0.446552	1.10256	0.270219	0.521552
Med13l	583.389	0.901136	1.5128	0.595675	0.551392	0.77181
Hist1h2bc	1256.15	0.460138	0.528849	0.870075	0.384259	0.640076
Mafk	1114.74	-0.0182941	1.24502	-0.0146938	0.988276	0.997515
Med1	857.174	0.624995	0.404147	1.54645	0.121995	0.298934
Stard3	1262.11	0.638441	0.655424	0.974089	0.330012	0.588613
Vmp1	1816.08	0.265277	0.249799	1.06196	0.288254	0.543581
Uchl5	826.474	0.541952	0.484875	1.11771	0.263689	0.512956
Glrx2	354.687	0.371576	0.51817	0.717092	0.473317	0.716777
Trove2	299.942	1.02651	1.68677	0.608565	0.542813	0.766253
Stk4	1755.55	-0.491847	0.711586	-0.691199	0.489441	0.728878
Pmp22	6975.56	-0.66573	0.300828	-2.21299	0.0268984	0.0927189
Zcchc10	269.448	1.09885	1.17756	0.933157	0.350739	0.611523
Psmb6	23391.6	0.26369	0.205894	1.2807	0.200298	0.426208
Spag7	1181.67	0.00987724	0.287707	0.0343309	0.972613	0.99207
Pfn1	7940.17	0.0496691	0.166796	0.297783	0.765869	0.902496
Tomm34	1222.39	-0.187632	0.103514	-1.81263	0.0698892	0.195786
Ywhab	5241.04	1.12203	0.373419	3.00475	0.00265801	0.0135484
Ksr1	12.3023	1.38611	2.39985	0.577582	0.563546	0.779435
Anxa6	2915.86	-0.211345	0.267964	-0.788707	0.430283	0.681317
Il12rb2	268.901	-0.390787	1.60303	-0.243781	0.807401	0.925522
Zkscan6	258.49	0.504676	1.63568	0.308542	0.75767	0.898049
Kpna2	1622.5	-0.310531	0.40527	-0.766232	0.443538	0.690798
Smurf2	180.919	1.8628	1.07631	1.73073	0.0835007	0.224523
Cep95	99.8494	0.252172	1.68709	0.149472	0.881182	0.955142
Vezf1	282.574	-0.372729	1.92624	-0.193501	NA	NA
Cuedc1	69.3942	-0.23833	1.50782	-0.158062	0.874408	0.953031
Srsf1	974.324	0.356581	0.396095	0.900242	0.367991	0.627867
Abi3	120.941	0.0364698	0.433696	0.0840906	0.932984	0.976798
Kif3a	744.88	-0.884799	0.404329	-2.18831	0.0286467	0.0977389
X45177	989.378	-1.16133	0.575595	-2.01761	0.0436314	0.135909
Mtmr4	606.346	-1.14671	2.77867	-0.412683	0.679839	0.856648
Mrm1	133.592	-9.67138	1.19993	-8.05995	7.63e-16	6.25e-14
Mapt	153.038	0.941567	1.91756	0.491024	NA	NA
Kansl1	554.132	-2.91514	2.4322	-1.19856	0.230699	0.470709
Gid4	450.786	-0.42349	0.812181	-0.521423	0.602072	0.806571
Dhx40	405.177	-1.91291	1.60141	-1.19452	0.232274	0.472435
Ypel2	28.8807	-7.46139	1.25408	-5.94969	2.69e-09	5.4e-08
Akap1	967.264	-0.0955725	0.525451	-0.181887	0.855672	0.947118
Nol11	461.227	0.184457	0.144388	1.27751	0.201422	0.42804
Derl2	774.587	0.236833	0.193708	1.22263	0.22147	0.456745
C1qbp	2378.98	-0.139567	0.243113	-0.574083	0.565912	0.780658
Rpain	322.646	-0.623757	0.530718	-1.17531	0.239872	0.482031
Slc13a3	14.1326	-2.21201	1.65977	-1.33272	0.182623	0.400582
Kcnab3	5.89915	-5.1708	1.52824	-3.3835	0.000715676	0.00437477
Chd3	540.409	-0.251368	1.55971	-0.161163	0.871965	0.951497
Kdm6b	28.0656	2.60962	2.52099	1.03516	0.300596	0.557774
Appbp2	825.229	0.636608	0.356202	1.78721	0.0739031	0.204265
Adora2b	94.6167	0.658676	2.48108	0.26548	NA	NA
Ncor1	595.04	-1.58977	0.766742	-2.07341	0.0381343	0.122025
Trpv2	2981.82	-1.16676	1.26903	-0.919412	0.35788	0.619087
Cenpv	124.25	-2.49073	1.15071	-2.16452	0.0304248	0.102606
Pcgf2	166.051	2.67655	0.862182	3.1044	0.00190668	0.0102031
Cwc25	327.965	-1.0642	0.367238	-2.89784	0.00375743	0.0182778
Pip4k2b	115.855	1.21316	1.14289	1.06149	0.288468	0.54378
Trim37	943.81	-0.666336	1.37618	-0.484194	0.628248	0.822205
Ctdnep1	473.443	1.08176	0.694529	1.55755	0.119341	0.29444
Elp5	968.508	0.330533	0.333413	0.991361	0.321509	0.579297
Slc2a4	5.63484	-5.10483	1.55354	-3.28594	0.00101643	0.00587857
Gabarap	5009.86	-0.285076	0.198896	-1.43329	0.151774	0.350332
Phf23	809.311	-0.876415	0.482707	-1.81563	0.0694276	0.194765
Acadvl	648.223	-0.634776	1.76567	-0.35951	0.719214	0.876694
G3bp1	13705.3	2.04568	0.633137	3.23103	0.00123344	0.00696382
Atox1	1612.33	0.398558	0.184824	2.15642	0.031051	0.104285
Mief2	124.378	-1.02323	2.37796	-0.430298	0.666979	0.848656
Dusp14	138.187	1.14087	1.80354	0.632573	0.527013	0.754998
Tada2a	183.031	-0.240394	1.67485	-0.143532	0.88587	0.957218
Ikzf1	141.908	-4.16457	1.85798	-2.24145	0.0249966	0.0872467
Pnpo	564.617	-0.314551	0.308195	-1.02062	0.307434	0.56448
Cog1	629.489	-1.64243	1.67951	-0.97792	0.328114	0.586739
Cbx1	114.096	-0.1536	1.31737	-0.116596	0.90718	0.966991
Cdk5rap3	1020.72	-0.196927	1.84203	-0.106908	0.914862	0.970394
Copz2	56.0502	-1.14165	2.21479	-0.515466	NA	NA
Slc25a39	13648.5	1.10957	0.355494	3.12122	0.00180106	0.00969708
Sp2	273.259	-0.779573	1.59875	-0.487613	0.625824	0.821411
Aatf	346.956	-0.238438	0.412329	-0.578272	0.56308	0.779207
Lhx1	5.09604	-4.959	1.53863	-3.22299	0.00126861	0.00714464
Dync1h1	4501.37	-2.45608	1.06037	-2.31625	0.0205444	0.0747082
Pex12	127.865	-1.04766	2.38607	-0.439072	0.660609	0.844743
Ndel1	1238.8	0.204465	0.617551	0.33109	0.740576	0.888296
Slc25a35	14.3803	-6.45524	1.42678	-4.52434	6.06e-06	6.27e-05
Zbtb4	129.613	0.00935684	1.58996	0.00588494	0.995305	0.99896
Mpdu1	731.603	0.0705667	0.614148	0.114902	0.908523	0.967377
Fxr2	839.783	-1.26721	0.489993	-2.58617	0.0097048	0.0404912
Atp5g3	6986.19	1.03975	0.404475	2.57062	0.0101517	0.0420783
Cd68	32448	-0.531366	0.244333	-2.17476	0.029648	0.100409
Acsl1	3286.6	0.478497	0.578434	0.827229	0.408107	0.661221
Abca5	237.486	-10.5012	1.19656	-8.77621	1.69e-18	2.67e-16
Smyd4	85.1278	-3.43875	2.12693	-1.61677	0.105928	0.269847
Lsp1	3857.88	-1.54295	0.710181	-2.17261	0.0298094	0.100829
Zfyve27	561.467	-1.24508	1.84019	-0.676607	0.498655	0.735256
Avpi1	627.234	0.150538	0.532953	0.282461	0.77759	0.908772
Rad51d	313.576	0.51991	0.239928	2.16694	0.0302392	0.102101
Pank3	620.42	1.14794	1.16671	0.983909	0.32516	0.583014
Rars	3747.57	-0.257465	0.785345	-0.327837	0.743035	0.889953
Wwc1	11.338	-2.79332	1.70593	-1.63741	0.101544	0.26131
Mrpl58	227.546	-0.919602	0.924933	-0.994236	0.320108	0.57842
Fdxr	299.983	0.346958	1.7034	0.203686	0.838599	0.941037
Sult4a1	350.607	0.497256	0.277637	1.79103	0.0732883	0.203208
Mrpl45	1518.35	1.01418	0.213929	4.74071	2.13e-06	2.43e-05
Irf1	252.118	-0.204142	2.58071	-0.079103	NA	NA
Slc22a5	50.1566	-6.24482	1.33293	-4.68504	2.8e-06	3.13e-05
P4ha2	114.929	-1.96624	2.2396	-0.877942	0.379975	0.636573
Arrb1	3191.9	0.833985	0.705119	1.18276	0.236905	0.47818
Tm4sf5	95.2433	0.869448	2.49301	0.348754	NA	NA
Pelp1	402.982	-1.33343	0.683609	-1.95058	0.0511076	0.154135
Med11	420.272	0.710135	0.58667	1.21045	0.226106	0.463239
Ccl6	3.3163	-4.34038	2.06235	-2.10458	0.0353279	0.115051
Ccl4	1058.57	1.17935	0.622542	1.89441	0.05817	0.169593
Natd1	652.079	0.158294	1.95561	0.0809434	0.935487	0.977751
Map2k3	1438.45	0.655582	0.520559	1.25938	0.207892	0.437705
Ywhah	2209.24	0.0803915	0.456825	0.175979	0.860311	0.948659
Sart3	885.852	-0.245621	1.87251	-0.131172	0.89564	0.961525
E2f2	1022.62	1.16099	0.643181	1.80507	0.071064	0.198199
Slfn3	26.3557	-6.34596	1.29224	-4.91083	9.07e-07	1.11e-05
Nars2	271.26	-0.482496	2.67274	-0.180525	0.85674	0.947357
Slc35b4	1415.17	0.673942	1.14695	0.587595	0.556804	0.775235
Dalrd3	248.581	-1.59312	2.44322	-0.652059	0.514363	0.747723
Fis1	1710.3	0.220262	0.120935	1.82132	0.0685575	0.19291
Plod1	2017.59	-1.34394	1.25252	-1.07299	0.283274	0.537739
Rab3d	597.972	0.0262504	1.72749	0.0151957	0.987876	0.997422
Mfsd3	172.795	-0.580103	2.48399	-0.233537	NA	NA
Slc25a22	266.027	-1.00731	2.52059	-0.399632	NA	NA
Atp6ap1	9801.61	-0.76186	0.257996	-2.95299	0.00314709	0.0157037
Dnase1l1	585.124	-1.67134	0.524116	-3.18888	0.00142825	0.0079145
Ccl9	1236.74	2.24974	0.194372	11.5744	5.55e-31	2.63e-28
BC005537	533.551	1.50419	1.50453	0.999774	0.31742	0.575481
Isyna1	1369.3	-2.30207	1.75406	-1.31242	0.189378	0.410416
Hars2	227.006	-2.24835	1.93125	-1.16419	0.244346	0.487967
Tmem160	959.935	-0.112247	0.318424	-0.352506	0.724459	0.879878
Rab5c	375.761	-1.20784	0.848777	-1.42304	0.154725	0.355414
Mdh2	8407.93	0.581535	0.271787	2.13967	0.0323814	0.107767
H13	1220.69	-0.342964	0.348831	-0.983181	0.325518	0.583533
Rnf145	2095.56	1.38323	0.778994	1.77566	0.0757898	0.208468
Atp6v1e1	5202.37	0.339975	0.452473	0.751371	0.452429	0.697488
Chtf18	273.09	0.606868	0.195764	3.09999	0.00193526	0.0103365
Rps6kl1	5.27638	-5.0102	1.63958	-3.05578	0.00224479	0.0117168
Ppp1r12c	1494.02	1.8055	0.872387	2.06961	0.0384893	0.12292
Map1s	1226.12	-1.95576	1.74482	-1.12089	0.262333	0.510938
Tmem129	291.472	-0.800329	1.62852	-0.491445	0.623112	0.819819
Nop9	1150.66	-0.255661	0.362943	-0.70441	0.481177	0.722528
Atp6v0a1	4358.18	-1.59338	0.662096	-2.40657	0.016103	0.0613606
Psmc3ip	96.3743	1.71969	0.427686	4.02091	5.8e-05	0.000475803
Zfp687	424.463	-2.83035	2.54015	-1.11425	0.265173	0.514437
D8Ertd738e	1902.22	1.02317	0.173565	5.89505	3.75e-09	7.29e-08
Calm3	1653.13	0.0584134	0.228475	0.255666	0.798209	0.921141
Cops3	1151.47	1.1262	0.229526	4.90665	9.26e-07	1.13e-05
Fkbp8	3725.16	-0.771578	0.358161	-2.15428	0.0312185	0.104693
Ddx39b	1324.57	-0.508243	0.680641	-0.746712	0.455238	0.700303
Gipc1	1370.73	-0.436806	0.528588	-0.826363	0.408598	0.661601
Tlcd1	79.0107	1.85061	1.58782	1.16551	0.243814	0.48722
Plscr3	440.276	-1.15837	0.756995	-1.53022	0.125962	0.30674
Arhgef25	11.0339	-6.07394	1.50648	-4.03188	5.53e-05	0.000456367
Xab2	1722.63	-1.26807	1.8185	-0.697315	0.485606	0.725635
Cdc37	2919.13	-0.276869	0.224418	-1.23372	0.217308	0.451186
Rab4a	240.236	0.72548	0.699486	1.03716	0.299661	0.556947
Trip10	587.306	-1.00926	1.87171	-0.539217	0.589737	0.797952
Cops6	4115.04	-0.0347372	0.252611	-0.137513	0.890626	0.95968
Ubb	15434.5	-0.307441	0.335537	-0.916267	0.359527	0.620112
Ap4m1	110.653	-2.96094	2.2201	-1.3337	0.182303	0.400265
Gyg	135.153	-8.76333	1.11356	-7.86967	3.56e-15	2.42e-13
Slc6a8	988.341	-1.03945	0.614702	-1.69098	0.0908411	0.240231
Arid3a	403.53	-1.20942	1.59226	-0.759563	0.447516	0.694523
Ubxn6	291.244	0.167211	0.188352	0.887757	0.374671	0.632905
Mydgf	1512.64	0.288169	0.366361	0.78657	0.431534	0.681893
Cyb561	90.3959	2.59687	2.69459	0.963737	NA	NA
Ccdc12	438.928	0.147406	0.431834	0.341348	0.732842	0.883789
Fmc1	512.843	1.70657	0.465308	3.66762	0.000244822	0.00173834
Akt3	186.714	3.34049	2.78045	1.20142	NA	NA
Mrpl24	751.443	0.0264936	0.509498	0.0519994	0.958529	0.986793
Gle1	3243.92	2.13901	0.847532	2.52381	0.011609	0.0468062
L3hypdh	20.2495	-6.95001	1.46081	-4.75763	1.96e-06	2.24e-05
Lyst	861.997	-2.02747	1.71214	-1.18417	0.236344	0.477828
Slc35e1	1630.2	0.895743	0.770557	1.16246	0.245048	0.488979
Calr3	37.6788	1.18232	2.3813	0.496501	NA	NA
Polr2i	320.338	0.961094	0.398338	2.41276	0.0158323	0.0604454
Rmnd1	698.582	0.726031	0.302316	2.40157	0.016325	0.0620821
Fbxo5	240.108	1.30765	0.410193	3.18788	0.00143321	0.00793808
Mtrf1l	140.972	0.955401	1.57865	0.605199	0.545047	0.767692
Hdac2	799.278	-0.423312	0.316463	-1.33764	0.181015	0.398513
Frk	25.0275	-7.25573	1.30743	-5.5496	2.86e-08	4.64e-07
Rwdd1	578.676	1.87963	0.302865	6.20616	5.43e-10	1.26e-08
Stxbp5	2052.44	-0.95729	0.67411	-1.42008	0.155585	0.356813
Hint3	141.504	0.403313	0.547532	0.736601	0.461365	0.704772
Trmt11	148.324	0.599786	1.78703	0.335634	0.737147	0.886251
Katna1	422.356	0.0333188	0.345332	0.0964834	0.923137	0.973177
Pcmt1	747.803	-0.11755	0.453441	-0.25924	0.79545	0.919722
Lrp11	410.415	1.10722	0.409793	2.70189	0.00689467	0.0304876
X1700021F05Rik	412.086	1.57637	0.360282	4.37537	1.21e-05	0.000116831
Sec63	645.366	-1.44619	0.766456	-1.88685	0.0591806	0.171923
Snx3	2204.73	-0.150832	0.447603	-0.336977	0.736134	0.885728
Aig1	461.597	-1.76109	0.190407	-9.24906	2.26e-20	4.84e-18
Adat2	29.6257	-0.0374069	2.2539	-0.0165965	NA	NA
Pex3	192.439	-2.02559	2.33656	-0.866909	0.385992	0.641741
Fuca2	3760.7	-0.807636	0.457252	-1.76628	0.0773483	0.211809
Cep57l1	107.075	-0.140167	1.8348	-0.0763936	NA	NA
Ltv1	628.856	-0.44148	0.274853	-1.60624	0.108221	0.274216
Cd164	2721.63	-0.0830855	0.245129	-0.338947	0.73465	0.885025
Utrn	161.262	-1.30169	2.3964	-0.543185	0.587002	0.79625
Smpd2	503.113	1.40646	2.00009	0.703197	0.481933	0.722561
Mical1	1799.06	-1.55525	1.42638	-1.09035	0.275559	0.527749
Zbtb24	321.08	-0.642436	1.65971	-0.387078	0.698698	0.868072
Wasf1	17.6327	0.269207	2.33268	0.115407	0.908122	0.967142
Rab32	1491.47	-0.910443	0.412163	-2.20894	0.0271787	0.0935151
Gtf3c6	263.815	0.338714	0.92747	0.365203	0.71496	0.8762
Slc16a10	271.285	0.186238	1.6261	0.11453	0.908817	0.967377
Rev3l	69.3191	-8.72471	1.22356	-7.13058	9.99e-13	3.86e-11
Traf3ip2	89.8346	-0.114088	2.41784	-0.047186	0.962365	0.988331
Fyn	1233.99	-1.31672	0.745914	-1.76524	0.0775229	0.212107
Tube1	39.8922	-7.92731	1.23614	-6.41297	1.43e-10	3.7e-09
Prep	1849.18	-0.205148	0.349412	-0.587123	0.557121	0.775497
Tnfaip3	363.606	0.793558	1.73404	0.457635	0.647214	0.835433
Arfgef3	1107.93	-2.48554	0.860923	-2.88706	0.0038886	0.0188101
Reps1	245.201	1.25453	0.626373	2.00284	0.045194	0.139668
Asf1a	110.417	0.820433	0.678743	1.20875	0.226758	0.464284
Gopc	213.93	0.420283	1.61391	0.260413	0.794545	0.919274
Qrsl1	155.205	-0.512654	1.5653	-0.327512	0.743281	0.890154
Rtn4ip1	287.654	-1.53391	2.62247	-0.584912	0.558607	0.776226
Crybg1	496.23	-1.65116	2.66818	-0.618833	0.536026	0.760824
Vta1	986.048	0.664357	0.442804	1.50034	0.133526	0.31963
Reep3	659.512	-0.323306	0.601007	-0.53794	0.590618	0.798576
Pkib	388.984	0.884084	0.436414	2.02579	0.042786	0.133715
Serinc1	2034.61	-0.313996	0.59884	-0.52434	0.600042	0.804925
Hsf2	10.1138	-5.94885	1.60092	-3.71589	0.000202489	0.00146891
Echdc1	62.8882	-0.540754	1.58398	-0.341389	0.732811	0.883789
Dcbld1	42.2374	-8.00948	1.25364	-6.38898	1.67e-10	4.27e-09
Ccdc59	288.096	-0.121142	0.735276	-0.164757	0.869135	0.950805
Ppp1r12a	169.32	-1.24544	0.788093	-1.58032	0.114034	0.284634
P4ha1	1850.78	0.0666068	0.249464	0.266999	0.78947	0.916174
X45179	66.4742	-0.344091	2.33801	-0.147172	NA	NA
Lims1	972.189	0.500465	0.493549	1.01401	0.310576	0.568615
Zwint	1793.14	0.188968	0.583672	0.323758	0.746121	0.891596
Ube2d1	149.223	-0.625727	1.47005	-0.425651	0.670362	0.850686
Cdk1	786.549	-0.0772097	0.609631	-0.12665	0.899218	0.962925
Atp2b1	2301.58	-1.62385	0.566873	-2.86456	0.00417583	0.0200377
Rhobtb1	40.932	-7.96439	1.22835	-6.48381	8.94e-11	2.4e-09
Arid5b	301.231	-0.810542	0.375668	-2.1576	0.0309587	0.104098
Actr6	168.044	0.469105	1.63726	0.286518	0.774481	0.906535
Uhrf1bp1l	624.816	-0.865381	0.735347	-1.17683	0.239262	0.481315
Poc1b	303.887	1.50022	1.48872	1.00773	0.313585	0.571442
Dusp6	37.4766	-7.83766	1.29629	-6.0462	1.48e-09	3.15e-08
Tmpo	1202.29	0.817415	0.326503	2.50355	0.0122956	0.0490341
Kitl	69.2043	-0.674158	2.48011	-0.271825	0.785756	0.914186
Psen1	1513.99	-0.832189	1.91691	-0.43413	0.664194	0.847008
Sgk1	225.339	-2.00528	1.39737	-1.43504	0.151276	0.349608
Cep290	26.3378	-0.0424566	2.3722	-0.0178976	0.985721	0.996909
Ikbip	206.458	1.08806	1.69535	0.64179	0.52101	0.750935
Hbs1l	2953.36	1.92461	0.550866	3.4938	0.000476204	0.00308489
Epb41l2	2139.99	-0.795548	0.634117	-1.25458	0.209633	0.440229
Apaf1	995.987	-0.105357	0.783141	-0.134532	0.892982	0.960856
Med23	588.273	-3.73946	1.9218	-1.94581	0.0516778	0.155238
Ahi1	36.6341	-2.92221	1.73834	-1.68104	0.0927556	0.244216
Arg1	3193.23	-0.847181	0.255939	-3.31008	0.000932678	0.00547203
Nedd1	528.708	0.377388	0.243722	1.54844	0.121517	0.298406
Mtfr2	29.7612	-3.18338	1.61284	-1.97377	0.0484079	0.147834
Stx7	2446.02	0.664764	0.342649	1.94007	0.052371	0.156906
Pex7	202.518	-1.51711	1.66592	-0.910674	0.362467	0.622511
Ifngr1	1374.44	-0.40474	0.676728	-0.598085	0.549783	0.77055
Vnn3	638.915	1.96999	1.85355	1.06282	0.287862	0.543383
Cfap54	8.40433	6.52228	2.9827	2.1867	0.0287644	0.0980524
Cdk17	455.374	-1.12745	0.926887	-1.21638	0.223839	0.45956
Hal	278.705	-0.760968	1.64068	-0.463812	0.642782	0.832231
Fgd6	649.211	0.0119517	0.970773	0.0123115	0.990177	0.997668
Ndufa12	1382.35	0.651228	0.320144	2.03418	0.0419339	0.131413
Tmcc3	416.657	-0.0638278	0.815694	-0.0782497	0.937629	0.978822
Cep83	107.308	0.5035	1.58568	0.31753	0.750842	0.894503
Socs2	161.831	2.08321	0.573921	3.62979	0.000283648	0.00196979
Nudt4	424.026	0.391191	0.611617	0.6396	0.522433	0.752106
Nuak1	30.3687	0.080884	1.48163	0.0545914	0.956464	0.98538
Tcp11l2	1370.91	-1.73708	0.727972	-2.38619	0.017024	0.064176
Cry1	657.032	-0.320736	1.7811	-0.180078	0.857091	0.947357
Hsp90b1	3392.88	-0.152519	0.460912	-0.330907	0.740715	0.888296
Igf1	4416.96	0.0883805	0.131815	0.670491	0.502545	0.737775
Washc3	529.998	0.37751	0.892477	0.422991	0.672302	0.851676
Dram1	9.13587	-5.80159	1.38822	-4.17915	2.93e-05	0.000258774
Sirt1	55.1258	1.42053	1.74739	0.812948	0.416248	0.668933
Herc4	459.688	-0.253171	1.68903	-0.149891	0.880851	0.955115
Hnrnph3	97.3994	-1.11898	1.93919	-0.577033	0.563917	0.779749
Rufy2	129.654	-2.03809	2.01208	-1.01293	0.311094	0.569065
Ccar1	821.172	0.70555	0.371594	1.89871	0.0576021	0.168412
Ddx21	686.487	0.879839	0.702389	1.25264	0.210337	0.441113
Ddx50	954.167	1.44618	0.428629	3.37398	0.0007409	0.00451442
Srgn	1525.66	0.461181	0.222646	2.07137	0.0383244	0.122433
Vps26a	1644.89	0.269767	0.35584	0.758113	0.448383	0.694998
Supv3l1	733.877	0.751425	0.783064	0.959596	0.337259	0.596809
Aifm2	1249.68	-1.0911	1.8086	-0.603285	0.546319	0.768397
H2afy2	12.1267	-1.52329	1.85148	-0.82274	0.410656	0.662991
Tysnd1	540.922	-0.688584	0.916826	-0.751052	0.452622	0.697501
Sar1a	3953.93	2.18159	0.70457	3.09634	0.00195929	0.0104404
Ppa1	396.56	-0.0265684	0.926479	-0.0286767	0.977122	0.994429
Eif4ebp2	13166.2	5.59002	1.03195	5.41693	6.06e-08	9.25e-07
Pald1	646.987	-1.89655	2.18436	-0.868242	0.385262	0.641089
Sgpl1	9549.03	-0.903004	0.594788	-1.51819	0.128965	0.312183
Unc5b	59.1322	1.2411	1.56729	0.791873	0.428434	0.680307
Slc29a3	863.252	-2.63084	0.771683	-3.40922	0.000651489	0.00405648
Vsir	1660.6	-0.81398	0.566613	-1.43657	0.15084	0.349026
Lrig3	27.9062	-7.41229	1.24341	-5.96128	2.5e-09	5.07e-08
Anapc16	335.675	1.46535	0.508635	2.88094	0.00396492	0.0191548
Ddit4	119.207	-3.11236	1.79111	-1.73767	0.0822691	0.221998
Dnajb12	579.703	0.311661	0.417985	0.745627	0.455893	0.700728
Micu1	1196.12	-0.573815	0.651739	-0.880437	0.378623	0.635617
Cand1	1272.45	-0.376808	1.82404	-0.206579	0.836339	0.939983
Tbk1	969.556	0.464601	0.587878	0.790302	0.429352	0.680624
Pno1	343.343	-0.196509	1.15822	-0.169665	0.865274	0.950525
Plek	12355.9	0.435045	0.471954	0.921794	0.356636	0.617781
Usp15	1439.83	0.844003	0.782161	1.07907	0.280558	0.533642
Elane	18.5662	3.21679	2.63622	1.22023	0.222379	0.457708
Vps54	125.132	-0.015571	1.5129	-0.0102922	0.991788	0.997845
Tbc1d15	1093.33	-0.526457	0.455639	-1.15543	0.247916	0.492715
Pcsk4	10.3108	-5.97649	1.46571	-4.07755	4.55e-05	0.000384009
Rab21	76.9227	-0.33135	1.81215	-0.182849	0.854917	0.946989
X2310011J03Rik	668.596	0.735189	0.127653	5.75928	8.45e-09	1.53e-07
Peli1	621.858	0.0976659	0.426476	0.229007	0.818864	0.930725
Thap2	38.3354	0.64807	1.81296	0.357466	0.720743	0.877755
Slc1a4	499.334	1.36613	1.79894	0.759407	0.447609	0.694572
Dock2	3305.2	-1.30768	0.480288	-2.72271	0.00647494	0.0289351
Rab1a	2158.52	-0.229609	0.256056	-0.896714	0.369871	0.628621
Gamt	164.459	0.416282	0.562803	0.739658	0.459507	0.703634
Actr2	1534.49	-0.812456	0.573952	-1.41555	0.156908	0.359053
Ndufs7	2587.06	-0.657429	0.530929	-1.23826	0.215619	0.448743
Mum1	644.216	0.189909	0.487827	0.389295	0.697058	0.8675
Meis1	88.2027	-0.399229	2.38427	-0.167443	NA	NA
Uqcr11	2773.64	0.940354	0.231634	4.05965	4.91e-05	0.000411618
Cnot2	687.241	0.263631	0.603012	0.43719	0.661973	0.845258
Tcf3	1081.54	1.08008	0.672346	1.60644	0.108177	0.274165
Frs2	166.482	-1.80074	2.50208	-0.719694	0.471713	0.715568
Yeats4	495.158	1.98226	0.48061	4.12446	3.72e-05	0.000319935
Grb10	56.6004	-1.91632	2.24842	-0.852296	0.39405	0.648365
Adora2a	6.8815	-5.39314	1.55415	-3.47014	0.00052018	0.00332997
Snrpd3	932.149	0.696386	0.234714	2.96696	0.00300761	0.0151137
Mdm2	958.786	-0.286406	0.257394	-1.11271	0.265831	0.515362
E2f7	55.8375	0.961592	1.87676	0.512367	0.608394	0.81105
Osbpl8	3538.25	-0.676575	0.767485	-0.881548	0.378021	0.634982
Mknk2	3123.67	0.458734	1.00366	0.457063	0.647626	0.835798
Zpbp	9.63071	-1.33877	1.78654	-0.749365	0.453637	0.698687
Cabin1	1227.83	-0.554036	1.81404	-0.305415	0.76005	0.899184
Ap3d1	3783.76	-0.454355	0.697117	-0.651762	0.514555	0.747792
Phlda1	12.5878	0.937592	2.18524	0.429057	0.667882	0.848892
Sf3a2	411.261	-1.14115	0.630018	-1.8113	0.0700943	0.196154
Mdm1	143.888	1.02446	2.67313	0.383245	NA	NA
Timm13	1511.46	0.566302	0.267983	2.1132	0.0345832	0.113209
Vps13d	46.7637	-8.15698	1.25504	-6.49935	8.07e-11	2.21e-09
Llph	529.129	1.00341	0.382193	2.62539	0.00865489	0.0368789
Tmbim4	1984	0.836954	0.083883	9.97763	1.91e-23	6.04e-21
Irak3	48.8853	-8.22044	1.23102	-6.67776	2.43e-11	7.21e-10
Helb	293.801	0.0210821	0.766258	0.027513	0.978051	0.994477
Prmt2	1034.24	-0.0215553	0.717757	-0.0300315	0.976042	0.993944
Dip2a	446.891	-2.14476	1.76652	-1.21412	0.224704	0.460991
Hmg20b	239.555	-0.548731	0.84698	-0.647868	0.51707	0.749082
X4930404N11Rik	8.89676	-5.7619	1.7132	-3.36323	0.000770356	0.0046689
Fzr1	1113.3	-0.556758	0.647776	-0.859492	0.390069	0.645034
Ncln	1401.26	-0.703049	1.21638	-0.577984	0.563275	0.779235
Hcfc2	107.484	-0.915231	2.36743	-0.386593	NA	NA
Nfyb	216.172	1.32396	1.71442	0.772249	0.439967	0.687966
Txnrd1	3320.54	-1.33121	0.431395	-3.08583	0.00202983	0.0107359
Ppm1m	704.437	1.57722	0.392603	4.01733	5.89e-05	0.00048233
D10Wsu102e	966.68	1.28517	0.840802	1.52851	0.126387	0.307576
Aldh1l2	175.048	-10.0613	1.21606	-8.27363	1.3e-16	1.29e-14
Wdr82	585.017	-0.0577278	2.02744	-0.0284732	0.977285	0.994429
Glyctk	4.24755	-4.69545	2.08128	-2.25604	0.024068	0.0847856
Pofut2	706.573	-1.65982	0.843854	-1.96695	0.0491892	0.149618
Slc36a1	98.2644	1.91555	1.84286	1.03945	0.298597	0.55615
Adarb1	270.085	2.24608	0.991786	2.26468	0.0235322	0.0833105
Appl2	941.778	-0.258162	1.85281	-0.139335	0.889185	0.959176
Slc36a2	620.929	0.0892232	0.144751	0.616392	0.537636	0.762538
Sumo3	3222.53	1.39064	0.607573	2.28885	0.0220881	0.0792331
Hint1	2187.3	0.270619	0.10514	2.5739	0.0100559	0.0417115
Lyrm7	37.3584	0.324339	2.44368	0.132725	0.894411	0.961345
Fbxw11	3243.18	1.28722	0.66706	1.92968	0.0536461	0.159409
Stk10	274.632	-3.72823	2.32785	-1.60158	0.109249	0.276266
Papolg	80.5974	-5.93725	0.860106	-6.90293	5.09e-12	1.72e-10
Rel	83.2256	-1.95645	2.31793	-0.84405	0.398642	0.652098
Pfkl	4374.85	-0.498256	0.527834	-0.943963	0.345189	0.604917
Pus10	335.881	0.375233	1.73435	0.216354	0.828712	0.93584
Pex13	189.172	-0.894118	1.59289	-0.561317	0.574581	0.787369
X1810043G02Rik	368.83	1.20923	1.90205	0.635753	0.524938	0.753828
Mpg	63.0453	-1.10863	1.52671	-0.72616	0.467741	0.711932
Ahsa2	153.541	1.12036	0.488249	2.29465	0.0217533	0.0782293
Nprl3	274.203	-1.52247	1.30203	-1.16931	0.24228	0.48522
Xpo1	1329.43	0.124024	0.269954	0.459426	0.645928	0.834501
Hbq1a	3.6813	-4.48909	1.69011	-2.6561	0.00790509	0.0342373
Cpeb4	849.472	0.132144	0.387048	0.341415	0.732791	0.883789
Stc2	6.91467	-5.40035	1.62409	-3.32516	0.000883681	0.00522225
Asb3	186.698	-0.89699	2.4683	-0.363404	NA	NA
Cdc34	1540.97	0.303702	0.432995	0.701399	0.483054	0.723628
Tpgs1	623.642	0.0754532	0.343618	0.219585	0.826195	0.935151
Chac2	80.0801	1.39713	2.49999	0.558855	NA	NA
Erlec1	48.2232	-0.48912	1.46984	-0.332772	0.739307	0.887409
Shc2	139.286	-4.98942	0.984185	-5.06959	3.99e-07	5.26e-06
Sptbn1	18.526	5.39989	1.15801	4.6631	3.11e-06	3.44e-05
Wdpcp	132.982	-0.333611	1.71614	-0.194396	0.845866	0.943516
Mdh1	4850.94	-0.0203154	0.232173	-0.087501	0.930273	0.975647
Ccng1	1483.36	0.874587	0.292006	2.9951	0.00274353	0.0139592
Nudcd2	691.694	1.30076	0.117073	11.1107	1.11e-28	4.69e-26
Polrmt	616.743	-3.03284	2.43756	-1.24421	0.213421	0.445307
Hmmr	366.159	0.395974	0.745862	0.530895	0.595492	0.801358
Hcn2	4.58344	-4.80612	1.57938	-3.04304	0.00234199	0.0121387
Slc22a4	306.914	1.24703	1.73317	0.719509	0.471827	0.715568
Cyfip2	3547.22	-1.75632	1.91329	-0.917956	0.358642	0.619339
Mgat1	1155.89	-0.0998557	0.54696	-0.182565	0.855139	0.947018
Ppp2ca	1912.59	-2.14845	0.341308	-6.29477	3.08e-10	7.39e-09
Hnrnpab	2491.86	-0.603365	0.205554	-2.93531	0.00333209	0.0164967
Phykpl	787.583	1.92622	0.923919	2.08483	0.0370846	0.119439
Hspa4	4985.2	-0.365238	0.199378	-1.83189	0.0669676	0.189326
Cnot6	2307.58	3.58857	0.984689	3.64437	0.000268047	0.00186943
Zfp354a	49.0956	2.32682	2.45816	0.946571	NA	NA
Mapk9	820.407	0.271689	0.588851	0.461388	0.644521	0.833913
Canx	5013.63	-0.641006	0.586264	-1.09337	0.274229	0.526088
Rack1	9004.37	0.76826	0.373976	2.0543	0.0399466	0.126544
Rufy1	444.129	-3.65608	1.86992	-1.95521	0.0505584	0.152884
Rnf130	1816.14	-0.382379	0.505819	-0.75596	0.449673	0.695695
Ltc4s	3.92471	-4.58178	1.7306	-2.64751	0.0081086	0.0349326
Rad50	611.05	0.697253	1.81029	0.385162	0.700118	0.868863
Mrnip	79.4763	1.02279	1.82865	0.559313	0.575948	0.788387
Clk4	283.385	0.710184	1.14137	0.62222	0.533797	0.759175
Sar1b	908.669	0.589238	0.597363	0.986399	0.323937	0.581471
Jade2	128.825	1.42231	2.14549	0.66293	NA	NA
Pdlim4	204.985	-1.87712	2.36997	-0.792041	0.428337	0.680247
Cdkl3	14.9437	2.3989	2.48595	0.964983	0.334553	0.593591
Ube2b	798.876	0.297477	0.739668	0.402177	0.687554	0.861387
Cdkn2aipnl	1635.14	0.447764	0.538882	0.830914	0.406022	0.65878
Kremen1	347.882	-2.27836	1.76914	-1.28783	0.197804	0.423029
Nefh	306.355	-0.270509	0.769249	-0.351654	0.725098	0.880098
Med7	31.7936	-1.16105	2.0855	-0.556726	0.577715	0.789892
Havcr2	201.16	-1.31497	1.66218	-0.791113	0.428878	0.680591
Tnip1	1367.1	-0.520876	0.667555	-0.780274	0.43523	0.684662
Vdac1	2175.7	-0.475076	0.241599	-1.96638	0.0492545	0.149697
Upp1	306.453	0.260817	0.514632	0.506803	0.612293	0.813821
Slu7	1319.8	0.678802	0.438839	1.54681	0.121908	0.298815
Ascc2	1239.02	-1.16746	0.27906	-4.18355	2.87e-05	0.000254795
Hus1	347.685	0.656535	0.556551	1.17965	0.23814	0.480077
Pttg1	317.787	-0.590766	0.294087	-2.00882	0.0445565	0.138261
Zfp607a	22.5369	-1.88578	2.08227	-0.905635	0.365129	0.625136
Tns3	799.304	-1.86239	0.898386	-2.07304	0.0381685	0.12208
Btg2	438.626	0.0465208	0.774313	0.0600802	0.952092	0.983718
Castor1	369.371	1.14556	1.14982	0.996296	0.319106	0.577252
Pes1	1690.27	-0.751438	0.674185	-1.11459	0.265027	0.514329
Tcn2	2377.46	-0.868973	0.743712	-1.16843	0.242635	0.485354
Osbp2	19.1776	-6.8701	1.43692	-4.78114	1.74e-06	2.02e-05
Myo1g	699.635	-2.19382	2.02745	-1.08206	0.279227	0.531982
Smtn	253.07	0.557281	0.277533	2.00798	0.0446455	0.138424
Arf5	2134.17	0.0616568	0.321197	0.19196	0.847774	0.944534
X2310033P09Rik	46.7952	-1.62808	1.1769	-1.38337	0.166552	0.375193
Guk1	782.978	1.02098	0.767013	1.33111	0.183153	0.401125
Rnf185	615.327	-0.430376	0.778684	-0.552697	0.580471	0.791843
Limk2	550.647	-1.6276	0.700333	-2.32403	0.0201236	0.0733655
Patz1	257.476	-0.678017	1.79191	-0.378376	0.705151	0.871033
Eif4enif1	223.53	-2.41799	2.43561	-0.992765	0.320824	0.5788
Trim11	223.16	-2.62633	1.39635	-1.88086	0.0599916	0.173658
Ogdh	6785.65	-1.44722	0.74789	-1.93507	0.0529813	0.15822
Drg1	7250.03	2.69458	0.858258	3.13959	0.00169186	0.00917863
Rtn4	718.073	-0.278662	0.756435	-0.368388	0.712584	0.874779
Mtif2	333.343	0.0141296	0.541118	0.0261118	0.979168	0.995173
Rps27a	11642.9	2.11807	0.635268	3.33414	0.000855637	0.00508672
Cfap36	254.629	1.34242	0.608095	2.20758	0.0272735	0.0938128
Ppp4r3b	631.591	-0.382924	1.73549	-0.220644	0.82537	0.935053
Pnpt1	415.908	-0.601702	2.63439	-0.228403	NA	NA
Pold2	812.707	-0.311276	0.512287	-0.607619	0.54344	0.766853
Zkscan17	538.369	-0.286603	0.402707	-0.711692	0.476656	0.718562
Aebp1	4.40622	-4.74814	1.87036	-2.53862	0.0111291	0.0451268
Polm	86.1634	-9.03883	1.24417	-7.26496	3.73e-13	1.58e-11
Pgam2	17.6716	-0.258847	2.09299	-0.123673	0.901574	0.964067
Dbnl	2956.98	-1.04751	0.702239	-1.49168	0.135784	0.323393
Mrps24	1237.09	1.51399	0.408517	3.70605	0.000210513	0.00152395
Ccdc117	1318.58	2.15165	1.03576	2.07738	0.0377668	0.121128
Dynll2	409.457	-0.127125	0.883326	-0.143916	0.885567	0.957038
Xbp1	3572.68	-0.875719	0.284963	-3.0731	0.00211846	0.0111683
Supt4a	911.702	0.464312	0.748192	0.620578	0.534877	0.760047
X2810021J22Rik	10.2089	-4.90407	1.36969	-3.58043	0.000343032	0.0023199
Ska2	19.9639	-6.92959	1.40797	-4.92168	8.58e-07	1.06e-05
Prr11	37.0416	-1.71891	1.01945	-1.68611	0.0917746	0.242081
Smg8	549.44	-0.978213	2.65081	-0.369024	NA	NA
Rnf187	2151.97	-0.822978	0.650095	-1.26594	0.205536	0.434431
Tubd1	160.167	-0.143243	2.50964	-0.0570773	NA	NA
Mrpl22	649.684	0.503719	0.556398	0.905321	0.365295	0.625325
Cnot8	1067.2	-1.21536	0.452869	-2.68369	0.00728142	0.0319249
Rps6kb1	407.411	-0.001916	0.808867	-0.00236875	0.99811	0.99945
Sap30l	257.932	2.23713	1.13865	1.96473	0.049446	0.150158
Galnt10	596.129	-0.582706	0.658803	-0.884492	0.376431	0.634464
Rnft1	566.904	0.876311	0.650843	1.34642	0.178166	0.393841
Mfap3	514.813	-0.0803046	0.446599	-0.179814	0.857299	0.947357
Fam114a2	739.942	0.0525051	0.767739	0.0683893	0.945476	0.980744
Ppm1d	217.715	0.280036	0.556555	0.503159	0.614852	0.815457
Znhit3	338.316	1.68993	0.685046	2.46688	0.0136295	0.0532811
Myo19	30.5106	-6.58704	1.18469	-5.56012	2.7e-08	4.39e-07
Prpsap2	92.1008	-9.13446	1.21298	-7.53058	5.05e-14	2.56e-12
Ggnbp2	943.999	0.506649	0.243431	2.08129	0.0374076	0.120241
Acaca	722.436	-0.220986	1.80711	-0.122287	0.902671	0.964477
Shmt1	566.543	0.855036	0.375837	2.27502	0.0229048	0.0816226
Llgl1	589.881	-2.83762	0.742734	-3.82051	0.000133178	0.00101597
Drg2	1124.02	-0.0695977	0.665341	-0.104605	0.91669	0.971022
Srebf1	1385.06	-1.6739	1.57315	-1.06404	0.287309	0.542943
Tom1l1	209.694	-0.636252	0.994886	-0.639523	0.522483	0.752106
Cox11	40.8924	-0.671413	1.36995	-0.4901	0.624063	0.820123
Stxbp4	119.622	1.72511	2.0303	0.849681	NA	NA
Bzw2	2069.11	1.30312	0.213089	6.11537	9.63e-10	2.15e-08
Elac2	623.88	-1.08768	2.75756	-0.394437	0.693259	0.864911
Pctp	658.005	-0.660316	0.507481	-1.30117	0.193202	0.416009
Twistnb	474.254	0.950531	0.709208	1.34027	0.180157	0.397086
Atxn7l1	537.964	0.762199	0.878704	0.867413	0.385716	0.641444
Sypl	2059.96	1.41515	0.397095	3.56376	0.000365574	0.00245051
Pdia6	7558.34	0.11904	0.200063	0.595012	0.551835	0.77181
Nampt	2057.12	-0.160847	0.468389	-0.343405	0.731294	0.883656
Pik3cg	980.932	-2.0709	1.92006	-1.07856	0.280786	0.533986
Nbas	645.764	-1.97331	2.09629	-0.941337	0.346532	0.606159
Tspan13	443.716	-0.245498	0.359941	-0.682051	0.495207	0.733434
Rock2	921.816	0.497221	0.144411	3.4431	0.000575084	0.00362437
Laptm4a	2890.29	-0.490322	0.392659	-1.24872	0.211766	0.443139
Fam49a	1193.09	-0.382719	1.95964	-0.195301	0.845157	0.943223
Snx13	586.576	0.719545	1.15755	0.62161	0.534198	0.759461
Sdc1	1192.25	-0.246547	0.661555	-0.372678	0.709388	0.872982
Lpin1	1654.22	-1.57193	0.127056	-12.372	3.7e-35	2.48e-32
Pum2	461.113	-0.0155398	0.932508	-0.0166645	0.986704	0.997151
Nrcam	21.8094	-7.05589	1.90408	-3.70566	0.00021084	0.00152464
Trib2	109.391	1.17625	1.79994	0.653492	0.513439	0.747597
Arsg	747.24	-1.34439	1.46417	-0.91819	0.358519	0.619221
Hs1bp3	1523.68	-0.451956	0.218087	-2.07237	0.0382312	0.122232
Smc6	1337.96	2.36799	0.431858	5.48326	4.18e-08	6.54e-07
Amz2	682.083	1.40822	0.766689	1.83675	0.0662466	0.187847
Gna13	2937.64	0.701159	0.914037	0.767102	0.443021	0.690489
Prkar1a	4146.35	-0.151645	0.264533	-0.573255	0.566472	0.781052
Abca8b	62.8051	-0.507649	2.31374	-0.219406	NA	NA
Rdh14	136.238	-2.56719	2.17877	-1.17828	0.238686	0.480666
Map2k6	53.7996	-0.838657	1.45509	-0.576359	0.564372	0.779952
Trappc12	1521.44	-0.695205	0.315506	-2.20346	0.0275624	0.0945779
Adi1	3270.44	-0.714687	0.241473	-2.95969	0.00307946	0.0154204
Rnaseh1	329.47	-1.56081	1.56933	-0.99457	0.319946	0.578253
Ubxn2a	590.222	1.83096	0.325309	5.62839	1.82e-08	3.07e-07
Fkbp1b	285.773	0.193206	0.348446	0.554478	0.579252	0.791007
Pfn4	2.9878	-4.19019	1.97257	-2.12423	0.0336508	0.11089
Itsn2	710.01	-1.8216	0.91914	-1.98186	0.0474953	0.145477
Rsad2	39.6782	3.63695	1.87246	1.94234	0.0520957	0.156205
Id2	2465.42	-0.351847	0.286648	-1.22745	0.219653	0.454231
Ncoa1	348.597	-4.00779	1.50918	-2.65561	0.00791657	0.034274
Dus4l	60.5986	-5.06608	1.15592	-4.38272	1.17e-05	0.000113341
Rrm2	1391.47	2.3605	0.744955	3.16866	0.00153146	0.00842488
Bcap29	2117.67	1.5394	0.496211	3.10231	0.00192018	0.0102704
Slc26a4	28.3049	6.14473	3.16919	1.93889	0.0525144	0.157129
Cenpo	428.127	1.54484	0.311874	4.95341	7.29e-07	9.12e-06
Klf11	211.644	0.613966	2.70951	0.226597	NA	NA
Adcy3	6.57829	-5.32638	1.70146	-3.13048	0.00174519	0.00943647
Dnajc27	607.475	1.07871	1.34576	0.801563	0.422806	0.675136
Efr3b	502.869	0.416436	1.43722	0.28975	0.772007	0.905595
Cbll1	265.848	-0.714616	0.708604	-1.00848	0.313222	0.570963
Dnmt3a	11064.8	1.74908	0.755472	2.31521	0.0206013	0.0748432
Dld	3363.38	0.281306	0.737468	0.381448	0.702871	0.87023
Kif3c	348.859	-11.056	1.19739	-9.23338	2.62e-20	5.33e-18
Sh3yl1	7.6844	-5.55094	1.77518	-3.12698	0.00176614	0.00954068
Rab10	3052.26	-0.205303	0.420645	-0.488066	0.625503	0.821183
Ddx52	629.301	0.177314	0.588852	0.301118	0.763324	0.900681
Taf15	82.7993	0.0546386	1.79686	0.0304077	0.975742	0.993794
Ace	180.97	-2.37728	2.27321	-1.04578	0.295662	0.5534
Cdc27	401.787	0.140658	0.829025	0.169667	0.865272	0.950525
Mettl2	499	1.05703	0.749145	1.41099	0.158249	0.361578
Nle1	294.772	-0.402364	0.254406	-1.58158	0.113746	0.283978
Tlk2	371.724	1.3184	1.93061	0.682892	0.494675	0.733187
Rffl	1000.5	1.02161	0.651671	1.56768	0.116956	0.290146
Lig3	520.262	-0.560265	1.75237	-0.319718	0.749182	0.89334
Map3k3	719.393	-1.36247	1.41699	-0.96152	0.336291	0.595559
Ddx42	1273.34	0.0393704	0.921965	0.0427027	0.965939	0.989658
Ftsj3	1465.53	0.284592	1.03464	0.275065	0.783266	0.912849
Rnf135	144.305	1.23284	1.60458	0.768328	0.442293	0.690086
Psmc5	1804.78	-0.0463194	0.246797	-0.187682	0.851126	0.945593
Tcam1	437.368	-2.46471	1.66312	-1.48197	0.138347	0.32792
Ern1	359.839	-1.74097	0.377936	-4.60652	4.09e-06	4.39e-05
Nf1	135.912	-0.660608	1.68488	-0.392081	0.694998	0.866521
Polg2	54.3321	1.54351	0.80554	1.91612	0.0553497	0.16357
Ddx5	2415.44	-0.363027	0.390692	-0.929189	0.352791	0.613892
Psmd12	1848.25	0.146748	0.487982	0.300725	0.763624	0.900681
Helz	686.302	-0.937769	1.23415	-0.759849	0.447345	0.694361
Rab37	27.044	0.794058	2.2886	0.346961	NA	NA
Slc9a3r1	2492.37	-1.01795	1.60649	-0.633647	0.526311	0.754468
Nt5c	405.136	0.400581	0.696301	0.575298	0.56509	0.780091
Jpt1	1961.98	0.117128	0.167878	0.697693	0.485369	0.725588
Sumo2	804.948	1.16083	0.208296	5.573	2.5e-08	4.12e-07
Nup85	979.572	0.288353	0.413022	0.698153	0.485081	0.725588
Gga3	614.92	-0.87448	1.67769	-0.52124	0.6022	0.806571
Cluh	2613.49	-1.49175	0.470582	-3.17	0.00152437	0.00838993
Mif4gd	510.293	0.739664	0.470023	1.57368	0.115563	0.287253
Slc25a19	378.694	-0.722427	0.122275	-5.90822	3.46e-09	6.82e-08
Pafah1b1	590.792	-0.433402	0.450835	-0.961331	0.336386	0.595635
Tmem94	382.176	-6.83567	1.42939	-4.78222	1.73e-06	2.01e-05
Recql5	311.189	-0.992204	1.6878	-0.587869	0.55662	0.775073
Sap30bp	519.941	-1.3896	0.628927	-2.20948	0.027141	0.0934417
Galk1	2632.53	-0.403315	0.306973	-1.31384	0.188899	0.409689
Unk	613.856	0.014809	1.24989	0.0118482	0.990547	0.997668
Trim47	464.907	-1.12859	0.438355	-2.5746	0.0100356	0.0416578
Mrpl38	897.491	0.248379	0.739472	0.335887	0.736956	0.88615
Fbf1	279.08	-6.58571	0.84534	-7.79061	6.67e-15	4.19e-13
Acox1	1397.37	-1.05782	0.562708	-1.87988	0.0601248	0.173955
Ten1	467.786	0.694777	0.199583	3.48115	0.00049927	0.00321966
Srp68	1941.37	-0.0712705	0.693327	-0.102795	0.918126	0.97138
Tsen54	425.459	0.738487	1.80681	0.408724	0.682743	0.858439
Llgl2	106.03	-0.266885	2.43089	-0.109789	NA	NA
Ncbp3	165.655	-2.75709	0.773464	-3.5646	0.000364412	0.0024456
Atp2a3	7.32606	-4.41772	1.41078	-3.13141	0.00173971	0.00941132
Ankfy1	2776.24	-0.00140411	0.2346	-0.00598511	0.995225	0.99896
Exoc7	832.906	-2.37399	2.58078	-0.919872	0.35764	0.618828
Ube2g1	689.712	0.615435	1.27263	0.483592	0.628675	0.82267
Spns3	6.16625	1.03849	2.30003	0.451512	0.65162	0.838169
Med31	160.916	-0.280085	0.18711	-1.4969	0.134418	0.321283
Ube2o	241.624	-10.5263	1.21282	-8.67916	3.99e-18	5.82e-16
Txndc17	1466.94	1.23286	0.238203	5.17566	2.27e-07	3.14e-06
Rhbdf2	984.466	-1.79533	2.19467	-0.81804	0.413334	0.66637
X4933427D14Rik	46.4811	-8.14861	1.24562	-6.54181	6.08e-11	1.71e-09
Pimreg	254.399	0.086092	0.731349	0.117717	0.906292	0.966481
X1810032O08Rik	44.2553	2.07803	0.594434	3.49582	0.000472613	0.00306687
Rabep1	1688.05	0.656068	0.110789	5.92178	3.18e-09	6.33e-08
Mfsd11	1392.51	-0.291463	0.168402	-1.73075	0.0834955	0.224523
Kif1c	2965.13	4.88641	1.02133	4.78435	1.72e-06	1.99e-05
Sec14l1	1370.78	-1.98096	0.5911	-3.35131	0.000804313	0.00484632
Nos2	911.272	-0.70565	0.501176	-1.40799	0.159134	0.362626
Mink1	461.167	-1.31384	0.788648	-1.66594	0.0957249	0.250556
Pld2	1307.45	-1.19673	1.94467	-0.615389	0.538298	0.762907
Slc46a1	198.887	-1.06489	1.7829	-0.597277	0.550322	0.77083
Eral1	450.057	-0.859482	2.72357	-0.315572	0.752327	0.895277
Dhrs13	161.027	-0.455402	2.48327	-0.183388	NA	NA
Coro6	10.6398	-6.0208	1.42424	-4.22739	2.36e-05	0.00021306
Blmh	2038.15	1.13333	0.554875	2.0425	0.0411018	0.129157
Cpd	1030.83	-2.38591	1.71357	-1.39236	0.163812	0.370713
Timm22	381.896	0.349229	0.570211	0.612456	0.540236	0.764221
Nxn	39.1233	-0.0953595	1.65435	-0.0576417	0.954034	0.984659
Rflnb	153.783	5.09111	1.92285	2.64769	0.00810448	0.0349281
Ywhae	2530.6	0.0752019	0.325307	0.231172	0.817181	0.929688
Prpf8	1654.35	-5.71281	1.4902	-3.83359	0.000126284	0.000966624
Spag9	1441.28	-0.518521	1.05771	-0.490228	0.623973	0.820099
Luc7l3	258.398	2.86924	0.41349	6.93907	3.95e-12	1.35e-10
Ankrd40	414.177	-0.619437	0.964043	-0.64254	0.520522	0.750684
Abcc3	206.33	-10.2982	1.22388	-8.41437	3.95e-17	4.45e-15
Xylt2	572.908	-0.890635	2.66552	-0.334132	NA	NA
Lrrc59	3743.24	0.087962	0.222158	0.395943	0.692147	0.863913
Dlx4	24.6802	-1.9363	2.14129	-0.904267	0.365854	0.625811
Slc35b1	735.486	0.350006	0.236647	1.47902	0.139135	0.329443
Snx11	277.556	1.55798	1.98442	0.785106	0.432392	0.682346
Scrn2	29.1523	-7.47478	1.24345	-6.01134	1.84e-09	3.83e-08
Fbxl20	541.354	0.146792	1.90289	0.0771414	0.938511	0.979204
Dlg4	351.131	4.88967	1.94632	2.51226	0.011996	0.0480705
Dvl2	543.034	-1.29433	2.61894	-0.49422	0.621151	0.818994
Nr1d1	61.3016	-8.54756	1.30091	-6.57045	5.02e-11	1.42e-09
Alox8	96.5337	7.93064	2.99074	2.65173	0.00800807	0.0345912
Aloxe3	6.75573	-5.36692	1.79252	-2.99406	0.00275294	0.0140009
Per1	218.853	-0.453254	1.2505	-0.362457	0.71701	0.876694
Vamp2	196.84	-1.71359	0.750081	-2.28454	0.02234	0.0798599
Tmem107	95.695	0.835557	0.502369	1.66323	0.0962655	0.251479
Aurkb	558.613	-0.252147	0.394993	-0.638359	0.52324	0.752625
Ctc1	1044.21	-1.37366	0.967824	-1.41933	0.155804	0.357101
Pfas	279.237	-0.178512	1.82212	-0.0979691	0.921957	0.972477
Myh10	307.069	-1.48696	2.08834	-0.712028	0.476448	0.718562
Pik3r5	2321.86	-1.98998	0.386328	-5.15101	2.59e-07	3.55e-06
Ntn1	3.05407	-4.22125	2.46078	-1.71541	0.0862694	0.230877
Stx8	452.743	0.078042	0.385742	0.202316	0.839669	0.941538
Myh3	17.9384	-6.77374	1.37633	-4.92159	8.58e-07	1.06e-05
Adprm	182.959	0.58992	1.92315	0.306747	NA	NA
Top2a	1621.21	0.481976	0.435909	1.10568	0.268865	0.519686
Acly	3608.17	-0.478087	0.369596	-1.29354	0.195824	0.419829
Kat2a	721.518	-0.526035	1.72789	-0.304439	0.760794	0.89925
Stat5b	1051.9	-2.32338	1.70906	-1.35945	0.174003	0.386749
Tmem101	113.37	-6.34306	1.38905	-4.56648	4.96e-06	5.21e-05
Lsm12	469.16	0.605987	0.230094	2.63365	0.00844731	0.0361592
Ubtf	1118.57	-1.02301	0.705326	-1.45041	0.146944	0.34308
Ccdc43	411.384	-0.538508	1.71565	-0.31388	0.753612	0.895706
Eftud2	2243.45	-0.435711	0.718589	-0.606341	0.544288	0.767478
Ccdc103	5.47191	-5.06147	2.04386	-2.47642	0.0132706	0.0521208
Dcakd	255.308	-1.485	1.87881	-0.790397	0.429296	0.680624
Nmt1	1552.29	-0.715402	0.23676	-3.02163	0.00251418	0.0129252
Plcd3	118.023	-4.24683	1.98389	-2.14066	0.0323012	0.107564
Map3k14	129.145	0.265046	2.61461	0.101371	0.919256	0.971687
Gosr2	1539.07	-0.349074	0.457135	-0.763612	0.445098	0.69247
Klhl28	63.5673	-2.54979	1.44993	-1.75857	0.0786514	0.214576
Fkbp3	847.568	0.595883	0.321	1.85633	0.0634058	0.181237
Scfd1	741.422	-0.359823	0.368055	-0.977634	0.328255	0.586817
Strn3	423.847	-2.92377	0.994836	-2.93895	0.00329331	0.0163279
Ap4s1	65.5873	1.76892	1.56559	1.12987	0.258531	0.505846
Dtd2	267.092	0.160893	1.68658	0.0953956	0.924001	0.973704
Ston2	16.2152	-6.6296	1.42905	-4.63915	3.5e-06	3.82e-05
Gtf2a1	508.715	-0.661926	0.938166	-0.705553	0.480466	0.721979
Sel1l	2862.99	-0.430031	1.97466	-0.217775	0.827605	0.935339
Dnaaf2	43.4428	1.92235	1.60153	1.20032	0.230017	0.469521
Pole2	79.0632	-1.33337	2.25539	-0.591195	0.55439	0.773924
Klhdc2	797.275	-0.402309	0.149252	-2.6955	0.00702827	0.0310181
Nemf	742.503	-0.0926642	0.904817	-0.102412	0.91843	0.971516
Sec23a	395.427	-1.20785	2.67176	-0.452082	0.65121	0.838091
L2hgdh	219.692	0.997028	1.70637	0.584298	0.55902	0.776609
Trappc6b	771.785	0.493699	0.550955	0.896078	0.370211	0.62907
Pnn	707.027	1.00268	0.659314	1.52079	0.128312	0.311131
Mia2	1135.6	-0.264681	0.790094	-0.334999	0.737626	0.886553
Galc	657.541	-0.685483	0.336651	-2.03618	0.0417319	0.130852
Spata7	109.688	-0.2406	1.87507	-0.128315	NA	NA
Ptpn21	85.2193	1.10369	2.63685	0.418563	NA	NA
Zc3h14	1631.8	-0.317743	0.491193	-0.646881	0.517709	0.749118
Ttc8	60.1064	-0.0223192	2.35181	-0.00949025	NA	NA
Polr2h	335.797	1.11988	0.200166	5.59477	2.21e-08	3.66e-07
Ppp2r3c	230.442	-0.211122	0.242772	-0.869631	0.384502	0.640387
X1110008L16Rik	468.735	0.456528	0.310077	1.47231	0.140938	0.332193
Psma6	2418.94	0.21755	0.697999	0.311677	0.755286	0.896561
Nfkbia	1031.74	1.78435	0.18129	9.8425	7.39e-23	2.05e-20
Ralgapa1	415.042	-1.33208	2.5673	-0.518864	0.603856	0.808408
Mbip	131.6	-0.711164	1.88008	-0.378263	0.705235	0.871033
Gstz1	377.774	0.138827	1.73546	0.0799945	0.936242	0.978249
Sptlc2	1239.03	-0.393392	0.207723	-1.89383	0.0582472	0.169731
Ahsa1	1036.96	-0.479266	0.532328	-0.900321	0.367949	0.627867
Vipas39	1076.83	-0.432106	1.78446	-0.24215	0.808664	0.926163
Snw1	948.646	0.431318	0.298968	1.44269	0.149108	0.346427
Adck1	442.548	-0.672529	1.75575	-0.383043	0.701688	0.869717
Mthfd1	1327.39	-0.444949	1.19284	-0.373017	0.709136	0.872982
Ppp2r5e	223.94	-0.397592	1.5612	-0.254671	0.798977	0.921343
Sgpp1	308.898	-2.60971	1.6549	-1.57696	0.114805	0.285807
Sptb	8.79428	-4.67881	1.36258	-3.4338	0.00059518	0.00373654
Rab15	109.814	1.8586	2.66742	0.69678	NA	NA
Fut8	34.2292	-7.70628	1.23903	-6.21963	4.98e-10	1.16e-08
[truncated: 10,059 more rows]

## Sheet: GSEA
UP_CELL-BioMarkers.txt	BioMarkers	Gene-Set Name	Number Changed	Number Measured	Number in Gene-Set	Percent Changed	Percent Present	Z Score	FisherExactP	AdjustedP	redundant with terms	inverse redundant	gene symbols
UP_CELL-BioMarkers.txt	BioMarkers	Adult Marrow Niche-col23-Osteoblast (BioRxiv ChwA5asorU top 100)	8	11	46	72.7273	23.913	6.07706	6.35e-06	0.00011907			Aldh1l2|Cpz|Farp2|Kazald1|Pgbd5|Ptprs|Shc2|Tmem119
UP_CELL-BioMarkers.txt	BioMarkers	Adult Brain inhibitory neurons (PMC6642641 top 100)	11	20	100	55	20	5.78942	5.84e-06	0.00011601			Bcl11b|Caln1|Camk2b|Cd4|Icam5|Kcnj4|Meis2|Neto2|Pde10a|Rasgef1a|Tmem158
UP_CELL-BioMarkers.txt	BioMarkers	Embryonic Inhibitory neuron (PMC6434952 markers)	22	64	229	34.375	27.9476	5.35536	4.24e-06	8.73e-05			Aldh1l2|Arx|Dbndd2|Dchs1|Dclk2|Dgkq|Dpf1|Lhx1|Lhx5|Nlgn2|Paqr3|Plxna1|Psd|Rusc2|Sema6c|Slc12a5|Tmem63b|Trim67|Zfp428|Zfp558|Zfp821|Zkscan2
UP_CELL-BioMarkers.txt	BioMarkers	Embryonic Olfactory sensory neuron (PMC6434952 markers)	50	205	518	24.3902	39.5753	5.26933	1.63e-06	3.59e-05			Ano8|Baz1a|Bbs1|Bcl11b|Brdt|Carns1|Ccdc157|Ccdc66|Cdkl4|Cdyl2|Celsr3|Cenpj|Csnk1g2|Dand5|Dedd2|Eml6|Fbxl16|Gm13421|Golga7b|Hcn2|Kifc2|Klc2|Klc3|Ksr2|Letm2|Mcf2l|Nbea|Ncoa1|Neurl1a|Nlk|Nsmf|Osbp2|Plekha6|Prdm15|Pycr1|Rasgef1a|Rgs11|Setdb2|Slc4a8|Smarcd2|Stil|Szt2|Tmem67|Trim24|Trim39|Trim62|Ttll3|Zbtb7b|Zc3h6|Zfp174
UP_CELL-BioMarkers.txt	BioMarkers	Embryonic Ependymal cell (PMC6434952 markers)	28	103	409	27.1845	25.1834	4.58088	5.4e-05	0.00078295		Adult Brain Ependymal cell (PMID29545511 markers - CellMarkerDB)	Ankrd42|Bbs7|Ccdc162|Ccdc40|Ccdc65|Ccno|Cyp46a1|Dnaic1|Fam84b|Fhad1|Fsip1|Glis3|Ift122|Ift80|Ift88|Kansl1l|Katnal2|Lrriq3|Oscp1|Pbx4|Rfx3|Setmar|Slc39a12|Tmtc4|Tsga10|Ttc12|Ttc21a|Zic5
UP_CELL-BioMarkers.txt	BioMarkers	Adult Bone marrow Hematopoietic stem cell (PMID27225119 markers - CellMarkerDB)	53	253	509	20.9486	49.7053	4.18529	9.57e-05	0.00132758			Abca5|Actn3|Acvr2a|Agpat4|Atp10d|Atp9a|Btbd3|C1rl|Ccdc157|Cd151|Cdcp1|Cds1|Col4a2|Coro2b|Cry2|Csf2rb2|Dnajb5|Dnmt3b|Dock1|Dock6|Eng|Eno2|Fam84b|Fzd4|Gprc5c|Hbegf|Hey1|Igf1r|Kazald1|Ltbp3|Mpp7|Nav2|Nbea|Neto2|Nfat5|Ntf5|Pla2g7|Ptov1|Rhobtb1|Rusc2|Rwdd3|Snn|Stx1a|Tgm2|Thsd1|Tle2|Tle6|Tmtc2|Ttc19|Usp27x|Usp53|Vdr|Ypel2
UP_CELL-BioMarkers.txt	BioMarkers	Adult Heart conduction cells (PMC6642641 top 100)	9	22	98	40.9091	22.449	4.06443	0.00073368	0.00783836			Aatk|Arvcf|Camk2b|Edil3|Enho|Gas2l3|L1cam|Sema3b|Shpk
UP_CELL-BioMarkers.txt	BioMarkers	Embryonic Enteric neuron 2 (PMC6434952 markers)	26	104	305	25	34.0984	3.92361	0.00042346	0.00500311			Atp9a|Cacna1b|Cacnb3|Creg2|Dbndd1|Dpp6|F8a|Grin1|Hivep2|Hspa4l|Kif26a|L1cam|Macrod2|Map7d1|Nos1|Paqr4|Pgm2l1|Rnf24|Rtn4rl1|Rusc1|Sarm1|Slit1|Syn1|Syngr3|Tesk1|Zfp78
UP_CELL-BioMarkers.txt	BioMarkers	Adult Pancreas endothelial cell (PMC6642641 top 100)	12	36	100	33.3333	36	3.82083	0.00089364	0.00903148			Cd300lg|Cd36|Cd38|Ceacam1|Col4a2|Eng|Grrp1|Id3|Pltp|S1pr1|Slfn5|Tmem204
UP_CELL-BioMarkers.txt	BioMarkers	Adult Marrow col23+ Chondrocytes Col10a1-high (BioRxiv ChwA5asorU top 100)	3	4	18	75	22.2222	3.8013	0.00688748	0.046747			Cited1|Pde11a|Ttll3
UP_CELL-BioMarkers.txt	BioMarkers	Embryonic Shisa6 positive neuron (PMC6434952 markers)	14	46	159	30.4348	28.9308	3.72315	0.00095739	0.00939616			Abhd15|Angel1|Asic1|Atxn7l2|Bag6|Clmp|Csnk1g1|Klhl25|Lrfn1|Mapk8ip1|Rcor2|Shc2|Shf|Shox2
UP_CELL-BioMarkers.txt	BioMarkers	Adult Marrow col23+ Stromal-Mfap4-high (BioRxiv ChwA5asorU top 100)	6	13	56	46.1538	23.2143	3.69726	0.00282587	0.0235466			Aebp1|Etv4|Gas2|Mkx|Rasl11b|Sel1l3
UP_CELL-BioMarkers.txt	BioMarkers	Adult Thymus DN4-DP in transition Cd69 negative thyomcytes (PMC6642641 top 100)	5	10	86	50	11.6279	3.61155	0.00426092	0.0305446			Hoxa6|Klhl30|Lipg|Pde10a|Satb2
UP_CELL-BioMarkers.txt	BioMarkers	Adult Heart Aorta fibroblast (PMC6642641 top 100)	5	10	98	50	10.2041	3.61155	0.00426092	0.0305446			Flrt2|Foxa1|Scgb1a1|Sez6l|Ugt1a6b
UP_CELL-BioMarkers.txt	BioMarkers	Adult Marrow Osteoblast-Lifr-high (BioRxiv ChwA5asorU top 100)	9	26	78	34.6154	33.3333	3.44411	0.00290927	0.0237964			Cacnb3|Cfh|Cyp2u1|Fam78b|Flrt2|Kcnk2|Lrp4|Satb2|Vdr
UP_CELL-BioMarkers.txt	BioMarkers	Adult Limb_Muscle endothelial cell (PMC6642641 top 100)	12	41	100	29.2683	41	3.28694	0.00313326	0.0249878			Cd300lg|Cd36|Ceacam1|Eng|Fam43a|Grrp1|Lrrc8a|S1pr1|Slfn5|Tgm2|Tnfaip8l1|Tspan7
UP_CELL-BioMarkers.txt	BioMarkers	Adult Marrow Niche-vecad-Endothelial-Arterial-Cd34-high (BioRxiv ChwA5asorU top 100)	10	32	100	31.25	32	3.24332	0.00404625	0.0296725			Afap1l1|Car7|Cd300lg|Cd36|Col4a2|Eng|Grrp1|Mast4|Pdgfb|S1pr1
UP_CELL-BioMarkers.txt	BioMarkers	Embryonic Visceral neuron (PMC6434952 markers)	53	285	656	18.5965	43.4451	3.22664	0.00245512	0.0208849			A230056P14Rik|Actn3|Agrn|Ank2|Apbb1|Asb13|Atp8b3|Brsk2|Cadps|Clcn1|Clcn2|Cntnap1|Ctif|Cyp2u1|Dnmt3b|Edil3|Elovl4|Exoc8|Fasn|Frat1|Glce|Gtpbp3|Ints8|Klhl11|Limk1|Lipe|Mex3d|Mon2|Msra|Nkain1|Olfm2|Pgbd5|Plxna3|Podxl2|Rps6kl1|Sbk1|Sez6l|Sgcb|Skil|Slc4a3|Sun2|Tmem69|Trim2|Ttc26|Txnrd3|Ulk2|Usp30|Vsig10l|Zc4h2|Zfp189|Zfp629|Zfp647|Zfp940
UP_CELL-BioMarkers.txt	BioMarkers	Embryonic Cardiac muscle (PMC6434952 markers)	26	119	379	21.8487	31.3984	3.15061	0.00310412	0.0249878			Ak1|Aldh1b1|Alpk3|Cand2|Casz1|Coro6|Cpeb2|Dusp27|Fbxo40|Gyg|Hexim2|Kcnh2|Klhl30|Lpp|Mybpc3|Myh7b|Myo18b|Pam|Polm|Pstk|Rasl11b|Slc8a1|Srl|Tbx20|Txlnb|Zfp46
UP_CELL-BioMarkers.txt	BioMarkers	Adult Trachea Ciliated cell (PMID30069046 markers - CellMarkerDB)	59	329	563	17.9331	58.4369	3.10331	0.00284183	0.0235466		Adult Brain Ependymal cell (PMID29545511 markers - CellMarkerDB)	Ankrd42|Ankrd44|Arl13b|Basp1|Bbs1|Bbs7|Ccdc138|Ccdc157|Ccdc162|Ccdc17|Ccdc40|Ccdc65|Ccno|Cdkl4|Cds1|Cluap1|Cmbl|Cry2|Cspp1|Ddr1|Dnaic1|Dync2h1|Fam43a|Fam84b|Fhad1|Hspa4l|Ift122|Ift80|Ift88|Kif26b|Lca5|Lclat1|Lrrc51|Lsm14b|Mns1|Mst1|Myo1d|Nphp3|Nphp4|Oscp1|Pltp|Ppp6r1|Rab23|Rfx2|Rfx3|Rhobtb1|Slc7a7|Spata6|Tcea3|Tmem67|Traf3ip1|Tsga10|Ttc12|Ttc21a|Ttc26|Ulk2|Wnt11|Yeats2|Zfp141
UP_CELL-BioMarkers.txt	BioMarkers	Adult Kidney Vascular endothelial cell (PMID29622724 markers - CellMarkerDB)	23	103	194	22.3301	53.0928	3.07783	0.00398961	0.0295973			Bmpr2|Cd300lg|Cd38|Cmtm8|Col4a2|Dock6|Dram1|Eng|Enho|Ephb4|Exoc3l2|Grrp1|Id3|Lrrc8a|Meis2|Notch1|Pdgfb|Pi16|Plat|S1pr1|Slfn5|Tmem204|Tspan7
UP_CELL-BioMarkers.txt	BioMarkers	Adult Fat endothelial cell (PMC6642641 top 100)	9	30	100	30	30	2.93191	0.00843638	0.0543677			Afap1l1|Cd300lg|Cd36|Eng|Grrp1|S1pr1|Smco4|Tmem204|Tspan7
UP_CELL-BioMarkers.txt	BioMarkers	Adult Trachea endothelial cell (PMC6642641 top 100)	10	35	100	28.5714	35	2.91066	0.00815113	0.054022			Afap1l1|Cd300lg|Cd36|Cd38|Eng|Grrp1|Mcf2l|Notch1|S1pr1|Slfn5
UP_CELL-BioMarkers.txt	BioMarkers	Embryonic Olfactory ensheathing cell (PMC6434952 markers)	17	72	232	23.6111	31.0345	2.90038	0.00673228	0.0461849			D7Ertd443e|Dbp|Dennd2a|Egr2|Hspa13|Il1rap|Kif26b|Kif3c|Pla2g7|Ppp3cc|Shpk|Spata13|Sphk1|Tmem198b|Tmtc2|Tspan7|Zbtb7c
UP_CELL-BioMarkers.txt	BioMarkers	Adult Brain Ependymal cell (PMID29545511 markers - CellMarkerDB)	3	6	36	50	16.6667	2.79694	0.0284061	0.146154	Adult Trachea Ciliated cell (PMID30069046 markers - CellMarkerDB)|Embryonic Ependymal cell (PMC6434952 markers)		Ccdc162|Fhad1|Ttc21a
UP_CELL-BioMarkers.txt	BioMarkers	Embryonic Neural epithelial (PMC6434952 markers)	12	47	130	25.5319	36.1538	2.74102	0.0122529	0.0758967			Adra1a|Dync2h1|Efna2|Hhipl1|Lca5|Sall2|Sft2d3|Slc9a5|Tex9|Tube1|Zfp597|Zfp938
UP_CELL-BioMarkers.txt	BioMarkers	Embryonic Osteoblast (PMC6434952 markers)	10	37	110	27.027	33.6364	2.70731	0.019717	0.113328			Caln1|Cluap1|Enho|Frmd6|Gm5127|Paip1|Prrg1|Runx2|Thg1l|Zfp319
UP_CELL-BioMarkers.txt	BioMarkers	Adult Brain Smooth muscle cell (PMID29545511 markers - CellMarkerDB)	5	14	47	35.7143	29.7872	2.65065	0.0221501	0.119761			Col4a2|Dock6|Lamb1|Stard8|Tns1
UP_CELL-BioMarkers.txt	BioMarkers	Adult Marrow macrophage (PMC6642641 top 100)	13	54	98	24.0741	55.102	2.61306	0.0195654	0.113328			Ccdc162|Cd4|Csf2rb2|Ddr1|Inpp4a|Kctd12|Lrp8|Pltp|Ptprs|Rtn4rl1|Runx2|Tmem221|Tubgcp5
UP_CELL-BioMarkers.txt	BioMarkers	Embryonic Auditory epithelial (PMC6434952 markers)	10	38	118	26.3158	32.2034	2.61047	0.0213823	0.118625			Atp6v1g2|BC024978|Brip1|Cnksr1|Fgfrl1|Gas2|Gm16062|Hmx2|Nmral1|Syne2
UP_CELL-BioMarkers.txt	BioMarkers	Embryonic Pericardium (PMC6434952 markers)	28	145	343	19.3103	42.2741	2.54787	0.0152861	0.092585			Ablim1|Alpk1|Ccdc155|Cdkn1b|Cds1|Fbf1|Frk|Itpkc|Kdm5b|Kif13b|Lipg|Mab21l3|Mpp7|Notch1|Nxpe4|Osbpl10|Osbpl5|Pccb|Ppfia3|Ppp1r13l|Rsl1|Smad3|Tbc1d2|Tgm1|Tjp3|Tmem79|Zfp595|Zfp703
UP_CELL-BioMarkers.txt	BioMarkers	Adult Brain Olfactory ensheathing glia (PMID29545511 markers - CellMarkerDB)	6	19	49	31.5789	38.7755	2.54108	0.0232573	0.123651			Fat1|Gm10863|Rreb1|Spata13|St5|Zbtb7c
UP_CELL-BioMarkers.txt	BioMarkers	Adult Mammary_Gland mature luminal cell (PMC6642641 top 100)	10	39	99	25.641	39.3939	2.51658	0.0235471	0.124158			Acot2|Cited1|Cmtm8|Dnaic1|Dnajc12|Enho|Foxa1|Ido1|Stc2|Tgm2
UP_CELL-BioMarkers.txt	BioMarkers	Term kidney Nephron progenitor (PMID:31118232 top 100)	7	24	94	29.1667	25.5319	2.49753	0.0226995	0.1217			Cited1|Etv4|Foxd2|Kazald1|Kif26b|Meis2|Ttc28
UP_CELL-BioMarkers.txt	BioMarkers	Adult Marrow pre-natural killer cell (PMC6642641 top 100)	3	7	41	42.8571	17.0732	2.44741	0.0451964	0.20003			Hmx2|Klhl30|Paqr4
UP_CELL-BioMarkers.txt	BioMarkers	Embryonic Arterial endothelial (PMC6434952 markers)	30	162	303	18.5185	53.4653	2.38702	0.021872	0.119268			Agap3|Arrdc3|Bmpr2|Ccnyl1|Ceacam1|Col4a2|Dennd3|Gfod1|Hdac7|Hey1|Lrrc8a|Map4k3|Mast4|Pcnx|Pdgfb|Pi16|Pld1|Plekhg2|Prickle3|Rab4b|Ranbp9|Slc45a4|Smad7|Spata6|Thsd1|Tram2|Trim5|Vps13d|Zfp69|Zfp931
UP_CELL-BioMarkers.txt	BioMarkers	Adult Heart Aorta erythrocyte (PMC6642641 top 100)	5	16	95	31.25	16.8421	2.29153	0.039194	0.18661			F830045P16Rik|Hbq1a|Stil|Trim67|Ube2o
UP_CELL-BioMarkers.txt	BioMarkers	Adult Brain oligodendrocyte precursor cell (PMC6642641 top 100)	8	31	99	25.8065	31.3131	2.27077	0.047868	0.207695			Asic1|Basp1|Dpp6|Megf11|Olfm2|Sema5b|Sez6l|Shc4
UP_CELL-BioMarkers.txt	BioMarkers	Embryonic Chondrocyte (PMC6434952 markers)	6	21	96	28.5714	21.875	2.253	0.0375233	0.182747			Aebp1|Fam110b|Flrt2|Foxd2|Mapk8|Sned1
UP_CELL-BioMarkers.txt	BioMarkers	Embryonic Olfactory epithelial (PMC6434952 markers)	10	42	97	23.8095	43.299	2.25096	0.0332013	0.166227			Acvr2a|Ccdc171|Fbxo10|Plat|Pogz|Rabep2|Setd7|Ska2|Slc25a35|Zfp493
UP_CELL-BioMarkers.txt	BioMarkers	Adult Pancreas pancreatic acinar cell (PMC6642641 top 100)	6	22	89	27.2727	24.7191	2.12105	0.0463666	0.202616			Aldh1l2|Dvl1|Gls2|Rgs11|Slc19a2|Slc6a9
UP_CELL-BioMarkers.txt	BioMarkers	Adult Heart endothelial cell (PMC6642641 top 100)	9	38	100	23.6842	38	2.11717	0.0454614	0.20003			Cd300lg|Cd36|Ceacam1|Eng|S1pr1|Slfn5|Smco4|Tmem204|Tspan7
UP_CELL-BioMarkers.txt	BioMarkers	Embryonic Apical ectodermal ridge (PMC6434952 markers)	21	111	234	18.9189	47.4359	2.09952	0.0420604	0.190419			Acpp|Arid1b|Arl13b|Camkmt|Chst11|Cpz|Dcbld1|Fjx1|Grik4|Itga3|Itgb5|Lclat1|Lrp4|Notum|Pik3c3|Pik3ca|Satb2|Scara3|Shb|Sp8|Tert
UP_CELL-Biotypes.txt	Biotypes	Gene-Set Name	Number Changed	Number Measured	Number in Gene-Set	Percent Changed	Percent Present	Z Score	FisherExactP	AdjustedP	redundant with terms	inverse redundant	gene symbols
UP_CELL-Biotypes.txt	Biotypes	GPCR	26	71	545	36.6197	13.0275	5.86955	4.35e-07	3.48e-06			Adora2a|Adora3|Adra1a|Ccr10|Celsr3|Cnr2|Cxcr3|Fzd4|Fzd5|Gpr19|Gpr34|Gpr55|Gpr65|Gpr84|Gprc5c|Htr2b|Kiss1r|Mc1r|Opn3|P2ry1|P2ry13|Ptafr|Pth1r|S1pr1|Sstr5|Tmem87a
UP_CELL-Biotypes.txt	Biotypes	extracellular	95	498	1811	19.0763	27.4986	4.07603	9.11e-05	0.00024302			Abhd15|Abhd17b|Acpp|Aebp1|Agrn|Angptl6|Apbb1|Apoa2|Arsk|Atrn|C1qtnf6|C1rl|Ccl24|Ccl6|Cd5l|Cdnf|Ceacam10|Cfh|Clec11a|Cmtm8|Col4a2|Cpz|Creg2|Cry2|Dand5|Ddr1|Dync1h1|Edil3|Eng|Enho|F9|Fam19a3|Fer|Fjx1|Fos|Fzd4|Gfod1|Glb1l|Grik4|Grik5|Grin1|Hbegf|Hhipl1|Hpse|Htra3|Hyal3|Il1rap|Itga2b|Kazald1|Kif26a|Lamb1|Lipg|Loxl3|Lrp5|Lrp8|Ltb|Ltbp3|Lyzl4|Mmel1|Mst1|Notch1|Notum|Nphp3|Ntf5|Ntn3|Nxpe4|Olfm2|Olfm4|Or…
UP_CELL-Biotypes.txt	Biotypes	receptor	34	182	384	18.6813	47.3958	2.22356	0.0333908	0.044521			Acvr1|Acvr2a|Bmpr2|Csf2rb2|Ddr1|Dusp11|Dusp13|Dusp23|Dusp27|Dusp6|Efna2|Efnb1|Ephb4|Hnf4a|Igf1r|Il18rap|Il1rap|Lrp4|Lrp5|Lrp8|Mtmr11|Ncoa1|Neto2|Nr1d1|Ogfrl1|Oscar|Ppard|Ptpn23|Rngtt|Rtn4rl1|Ryr1|Tlr3|Trpm4|Vdr
UP_CELL-Biotypes.txt	Biotypes	transcription regulator	174	1149	1797	15.1436	63.9399	2.20831	0.0294019	0.044521			Actr5|Aebp1|Ahdc1|Ahrr|Apbb1|Arid3b|Arntl|Arx|Atf7ip2|Baz1a|Bcl11b|Bcor|Brdt|Brf2|Carm1|Casz1|Cbx8|Cebpb|Cited1|Creb3l2|Crebrf|Cry2|Dapk3|Daxx|Dbp|Dedd2|Depdc1a|Dmrta2|Dmtf1|Dpf1|Egr2|Egr3|Etv4|Fosl2|Foxa1|Foxd2|Foxl2|Gatad2a|Glis3|Hdac7|Hexim2|Hey1|Hic2|Hivep2|Hmx2|Hnf4a|Hnrnpd|Homez|Hoxa6|Hoxc5|Hsf2|Ighmbp2|Ikzf1|Ing2|Irf4|Isl2|Jrk|Jrkl|Kank2|Kat6b|Kdm1a|Kdm5b|Khsrp|Klf10|Leo1|Lhx1|Lhx5|Max|Med…
UP_CELL-Biotypes.txt	Biotypes	kinase	56	331	502	16.9184	65.9363	2.06539	0.0436783	0.0499181			Aatk|Acvr1|Acvr2a|Alpk1|Alpk3|Bmpr2|Brsk2|Camk2b|Cdk13|Cdkl4|Cit|Csnk1g1|Csnk1g2|Dapk3|Dclk2|Ddr1|Ephb4|Fer|Fgr|Frk|Gak|Gsk3a|Hck|Igf1r|Irak3|Jak2|Ksr2|Limk1|Lmtk2|Map3k13|Map3k2|Map3k5|Map4k3|Mapk8|Mast3|Mast4|Mastl|Nek3|Nek8|Nlk|Pask|Pkmyt1|Prkaca|Prkd2|Prkd3|Rps6kl1|Sbk1|Sbk2|Srpk2|Tesk1|Tesk2|Trib1|Tssk6|Ulk1|Ulk2|Wee1
UP_CELL-CTDOntology.txt	Ontology Type	Ontology Name(Ontology-ID)	Number Changed	Number Measured	Number in Ontology	Percent Changed	Percent Present	Z Score	FisherExactP	AdjustedP	redundant with terms	inverse redundant	gene symbols
UP_CELL-CTDOntology.txt	Diseases	Hypoxia, Brain(CTD:0005159)	3	6	19	50	31.5789	2.6557	0.0339189	1			Cxcr3|Ep300|Grin1
UP_CELL-CTDOntology.txt	Diseases	Blood Platelet Disorders(CTD:0002359)	5	14	22	35.7143	63.6364	2.48601	0.0285127	1			Cd36|Cfh|Itga2b|Jak2|Mastl
UP_CELL-CTDOntology.txt	Diseases	Rhinitis, Allergic, Seasonal(CTD:0005717)	4	11	16	36.3636	68.75	2.26482	0.0466259	1			Mc1r|Nod2|Scgb1a1|Tlr3
UP_CELL-CTDOntology.txt	Diseases	Thyroid Diseases(CTD:0000834)	9	35	83	25.7143	42.1687	2.19631	0.0399494	1			Apoa2|Igf1r|Ncoa1|Pam|Srd5a1|Star|Tert|Tlr3|Vdr
UP_CELL-GOSlim.txt	Ontology Type	Ontology Name(Ontology-ID)	Number Changed	Number Measured	Number in Ontology	Percent Changed	Percent Present	Z Score	FisherExactP	AdjustedP	redundant with terms	inverse redundant	gene symbols
UP_CELL-GOSlim.txt	biological_process	locomotion(GO:0040011)	78	350	741	22.2857	47.2335	5.47965	4.53e-07	3.13e-06			Ablim1|Acvr1|Apbb1|Arc|Arx|Bbs1|Bcl11b|Ccl24|Ccl6|Ccr10|Cd151|Cdh4|Celsr3|Cenpv|Cmtm8|Cxcr3|Ddr1|Dock1|Dvl1|Dync2h1|Efnb1|Egr2|Egr3|Eng|Ephb4|Etv4|Fer|Foxd2|Fut7|Fut8|Fzd4|Gsk3a|Hbegf|Htr2b|Ing2|Isl2|Itga3|L1cam|Lamb1|Lamb2|Lhx1|Lmtk2|Lrp5|Lrp8|Mapk8ip3|Mixl1|Mst1|Nav1|Nckap1|Neurl1a|Nfatc2|Nlgn2|Nlrp10|Notch1|Nrcam|Pdgfb|Plat|Pltp|Plxna2|Plxna3|Podxl2|Pou4f1|Ppard|Ptafr|Rasgef1a|Rfx3|Satb2|Sema6…
UP_CELL-GOSlim.txt	cellular_component	cell projection(GO:0042995)	37	153	281	24.183	54.4484	4.29739	0.00011274	0.00038988			Adcy3|Ak1|Akap3|Arl13b|Bbs1|Bbs12|Bbs7|Ccdc103|Ccdc40|Ceacam1|Crocc|Dnaic1|Dync2h1|Fsip1|Gnat2|Ift122|Ift140|Ift80|Ift88|Inpp5e|Kif7|Klc2|Klc3|Lca5|Nek8|Nphp3|Nphp4|Pkd2|Ptpn23|Rttn|Stard10|Tmem67|Tsga10|Ttc26|Ttll11|Ttll3|Tubb4a
UP_CELL-GOSlim.txt	molecular_function	binding(GO:0005488)	533	3684	5983	14.468	61.5745	4.02931	6.47e-05	0.00025589			A430033K04Rik|Aatk|Abca3|Abca5|Abcb1b|Abcc2|Abcc3|Ablim1|Acpp|Acsf2|Actn3|Actr5|Acvr1|Acvr2a|Adcy3|Aebp1|Afap1l1|Agap3|Agrn|Ak1|Aloxe3|Alpk1|Alpk3|Amdhd1|Aox1|Apoa2|Arf6|Arhgap26|Arhgef12|Arhgef25|Arhgef3|Arhgef4|Arl13b|Arl15|Arl4d|Arsk|Atp10a|Atp11b|Atp13a4|Atp2a3|Atp2b4|Atp8b3|Atp9a|Bard1|Baz1a|Bbs12|Bcl11b|Bcr|Bmpr2|Brf2|Brip1|Brsk2|C1galt1|C2cd5|Cacna1b|Cadps|Caln1|Camk2b|Capn1|Car12|Car7|Car…
UP_CELL-GOSlim.txt	cellular_component	extracellular region(GO:0005576)	88	478	1875	18.41	25.4933	3.83936	0.00024197	0.00080334			Abhd15|Abhd17b|Acpp|Aebp1|Agrn|Angptl6|Apoa2|Arsk|Atrn|C1qtnf6|C1rl|Ccl24|Ccl6|Cd5l|Cdnf|Ceacam10|Cep55|Cfh|Clec11a|Cmtm8|Col16a1|Col4a2|Cpz|Creg2|Cry2|Dand5|Edil3|Eng|Enho|F9|Fam19a3|Fjx1|Gfod1|Glb1l|Hbegf|Hhipl1|Hpse|Htra3|Hyal3|Il1rap|Kazald1|Klhl11|Lamb1|Lamb2|Lipg|Loxl3|Lrp8|Lsr|Ltb|Ltbp3|Lyzl4|Mamdc2|Mmel1|Mst1|Nav2|Notch1|Notum|Ntf5|Ntn3|Nxpe4|Olfm2|Olfm4|Orm1|Pdgfb|Pi16|Pla2g7|Plat|Pltp|P…
UP_CELL-GOSlim.txt	biological_process	secondary metabolic process(GO:0019748)	5	15	31	33.3333	48.3871	2.40144	0.0329412	0.0594374			Bdh2|Cited1|Mc1r|Pam|Star
UP_CELL-GOSlim.txt	biological_process	multicellular organismal process(GO:0032501)	55	335	1907	16.4179	17.5669	2.07741	0.0447699	0.0728609			Adcy3|Adora2a|Adra1a|Agrn|Apbb1|Arc|Asic1|Atrn|Bbs1|Bcr|Best1|Cacna1b|Cadps|Camk2b|Cdkn1b|Clcn1|Cnr2|Cntnap1|Dennd1a|Dpp6|Dvl1|Egr2|Egr3|Fos|Fzd4|Gnat2|Grik5|Grin1|Itga3|Lamb1|Lamb2|Lca5|Mc1r|Myc|Nav2|Nlgn2|Nphp3|Nrcam|Ntf5|Olfr110|Ophn1|Opn3|P2ry1|Pde6b|Plat|Pou4f1|Ppard|Rdh12|Rtp4|S1pr1|Slc12a5|Slit1|Ston2|Stx1a|Syn1
UP_CELL-GO.txt	Ontology Type	Ontology Name(Ontology-ID)	Number Changed	Number Measured	Number in Ontology	Percent Changed	Percent Present	Z Score	FisherExactP	AdjustedP	redundant with terms	inverse redundant	gene symbols
UP_CELL-GO.txt	cellular_component	intracellular(GO:0005622)	115	537	938	21.4153	57.2495	6.24178	7.1e-09	5.48e-06			A430033K04Rik|Acpp|Ank2|Ano8|Arhgap26|Arhgef25|Arhgef4|Arl15|Bcl11b|Cand2|Casz1|Depdc1b|Dpf1|E430018J23Rik|Eno2|Etv4|Evi5|Exd2|Fam13b|Gm10509|Gm14399|Gm5141|Isl2|Lhx1|Mcf2l|Nfam1|Nlrp1a|Pask|Plekhg2|Plxna2|Plxna3|Plxnb3|Pogz|Prdm15|Pth1r|Rasgef1a|Rbak|Rdh12|Rhobtb1|Rsl1|Scgb1a1|Sp4|Spata13|Stard8|Tbc1d25|Tbc1d2b|Tbc1d30|Tbc1d8b|Tbc1d9|Trim2|Trim39|Trim5|Trim62|Zbtb7c|Zfp101|Zfp109|Zfp119b|Zfp141|…
UP_CELL-GO.txt	molecular_function	transmembrane receptor activity(GO:0004888)	54	201	2235	26.8657	8.99329	6.09878	4.25e-08	2.79e-05		G-protein coupled purinergic receptor signaling pathway|extracellular-glutamate-gated ion channel activity	Acvr1|Acvr2a|Adora2a|Adora3|Adra1a|Bmpr2|Ccr10|Cd36|Cd5l|Celsr3|Cnr2|Csf2rb2|Cxcr3|Eng|Ephb4|Fgfrl1|Fzd4|Fzd5|Gm5127|Gpr19|Gpr34|Gpr55|Gpr65|Gpr84|Gprc5c|Grik4|Grik5|Grin1|Hhipl1|Htr2b|Igf1r|Il18rap|Il1rap|Kiss1r|Loxl3|Lrp5|Lrp8|Lsr|Mc1r|Nfam1|Olfr110|Opn3|P2ry1|P2ry13|Plxna1|Plxna2|Plxna3|Ppard|Ptafr|Pth1r|Ssc5d|Sstr5|Tfr2|Tlr3
UP_CELL-GO.txt	biological_process	pattern specification process(GO:0007389)	46	174	410	26.4368	42.439	5.49533	7.7e-07	0.00036113		epithelial to mesenchymal transition involved in endocardial cushion formation|heart looping|nephric duct development	Acvr1|Acvr2a|Arc|Arl13b|Bcor|Bmpr2|Ccdc103|Ccdc40|Cited1|Dand5|Dusp6|Dync2h1|Efnb1|Egr2|Eng|Ep300|Foxa1|Foxd2|Foxl2|Fzd5|Hey1|Hoxa6|Hoxc5|Ift122|Ift88|Lhx1|Lrp4|Lrp5|Mapk8|Nckap1|Notch1|Nphp3|Ntf5|Pkd2|Plxna2|Rab23|Rfx3|Rttn|Satb2|Setdb2|Smad3|Snai1|Sp8|Stil|Tbx20|Wnt11
UP_CELL-GO.txt	biological_process	regulation of transcription, DNA-dependent(GO:0006355)	285	1716	2646	16.6084	64.8526	5.34828	2.2e-07	0.00012772		cardiac chamber morphogenesis|epithelial to mesenchymal transition involved in endocardial cushion formation|extracellular matrix-cell signaling|nephric duct development|positive regulation of DNA biosynthetic process|prepulse inhibition|regulation of metanephros development|response to hydroperoxide|spinal cord association neuron differentiation|transforming growth factor beta receptor, cytoplas…	A430033K04Rik|Ablim1|Actr5|Acvr1|Adora2a|Aebp1|Agrn|Ahrr|Ankrd42|Apbb1|Arid3b|Arntl|Atf7ip2|Basp1|Baz1a|Bcl11b|Bcl9|Bcor|Brdt|Brf2|Brip1|Cand2|Caprin2|Carm1|Casz1|Cbx8|Cby1|Cd36|Cd38|Cdc73|Cdk13|Cdkn1b|Cebpb|Cenpk|Cited1|Creb3l2|Crebrf|Cry2|Dapk3|Daxx|Dbp|Dedd2|Depdc1a|Dmrta2|Dmtf1|Dnajb5|Dnmt3b|Dpf1|Dvl1|E430018J23Rik|Egr2|Egr3|Eng|Ep300|Etv4|Fer|Fos|Foxa1|Foxd2|Foxl2|Fzd4|Fzd5|Gatad2a|Glis3|Gm1…
UP_CELL-GO.txt	molecular_function	voltage-gated cation channel activity(GO:0022843)	12	25	124	48	20.1613	5.31076	1.75e-05	0.00442499			Cacna1b|Cacnb3|Grin1|Hcn2|Kcna3|Kcna7|Kcnab3|Kcnh2|Kcnj4|Kcnk2|Pkd2|Ryr1
UP_CELL-GO.txt	biological_process	axon guidance(GO:0007411)	19	52	140	36.5385	37.1429	5.18008	9.79e-06	0.00257068			Ablim1|Apbb1|Arx|Bcl11b|Cdh4|Dvl1|Efnb1|Egr2|Etv4|Isl2|L1cam|Lamb2|Lhx1|Lmtk2|Mapk8ip3|Nrcam|Plxna3|Sema6c|Slit1
UP_CELL-GO.txt	molecular_function	zinc ion binding(GO:0008270)	206	1189	1866	17.3255	63.7192	5.11025	8.39e-07	0.00037977		viral reproduction	A430033K04Rik|Ablim1|Aebp1|Agap3|Bard1|Baz1a|Bcl11b|Brf2|Car12|Car7|Casz1|Cd4|Cpz|Dpf1|E430018J23Rik|Egr2|Egr3|Ep300|Fasn|Fbxo40|Fhl4|Glis3|Gm10509|Gm14399|Gm5141|Herc2|Hic2|Hivep2|Hnf4a|Ikzf1|Ing2|Isl2|Kat6b|Kdm5b|Klf10|Lhx1|Lhx5|Limk1|Lpp|Mex3d|Mical2|Mid1|Mmel1|Mynn|Mzf1|Napepld|Neurl1a|Nr1d1|Pam|Phf21b|Pogz|Pole|Polr3a|Ppard|Prdm1|Prdm15|Prdm9|Prickle1|Prickle3|Rad18|Rai1|Rbak|Rnf123|Rnf215|R…
UP_CELL-GO.txt	biological_process	kidney epithelium development(GO:0072073)	6	9	25	66.6667	36	4.86709	0.00024624	0.0371652		nephric duct development	Aqp11|Lhx1|Notch1|Pdgfb|Pkd2|Wnt11
UP_CELL-GO.txt	biological_process	protein heterotrimerization(GO:0070208)	3	3	11	100	27.2727	4.54396	0.00203868	0.17989			C1qtnf6|Ppp2ca|Skil
UP_CELL-GO.txt	biological_process	neuron fate specification(GO:0048665)	3	3	21	100	14.2857	4.54396	0.00203868	0.17989	DNA binding|nucleic acid binding transcription factor activity		Foxa1|Isl2|Pou4f1
UP_CELL-GO.txt	biological_process	extracellular matrix-cell signaling(GO:0035426)	3	3	5	100	60	4.54396	0.00203868	0.17989	regulation of transcription, DNA-dependent		Fer|Fzd4|Lrp5
UP_CELL-GO.txt	biological_process	notochord development(GO:0030903)	3	3	14	100	21.4286	4.54396	0.00203868	0.17989			Id3|Nckap1|Stil
UP_CELL-GO.txt	molecular_function	extracellular-glutamate-gated ion channel activity(GO:0005234)	3	3	18	100	16.6667	4.54396	0.00203868	0.17989	cell junction|ionotropic glutamate receptor complex|postsynaptic membrane|transmembrane receptor activity		Grik4|Grik5|Grin1
UP_CELL-GO.txt	biological_process	atrial septum development(GO:0003283)	3	3	6	100	50	4.54396	0.00203868	0.17989			Ank2|Dand5|Nphp3
UP_CELL-GO.txt	biological_process	heart looping(GO:0001947)	10	23	46	43.4783	50	4.44118	0.00024946	0.0372233	pattern specification process		Ccdc103|Ccdc40|Eng|Notch1|Nphp3|Pkd2|Setdb2|Smad3|Stil|Tbx20
UP_CELL-GO.txt	cellular_component	extracellular region(GO:0005576)	51	233	971	21.8884	23.9959	4.26788	8.5e-05	0.0161833			Abhd15|Abhd17b|Acpp|Agrn|Angptl6|Arsk|Cd5l|Cdnf|Cfh|Clec11a|Creg2|Cry2|Dand5|Edil3|Enho|F9|Fam19a3|Gfod1|Glb1l|Hbegf|Hhipl1|Htra3|Hyal3|Il1rap|Klhl11|Lamb1|Loxl3|Ltbp3|Lyzl4|Mst1|Notch1|Notum|Ntf5|Ntn3|Nxpe4|Olfm2|Pdgfb|Pi16|Pltp|Proz|Prrg1|Prrg2|Rnls|Samd1|Sned1|Spata6|Ssc5d|St3gal1|Stc2|Thbs3|Wnt11
UP_CELL-GO.txt	molecular_function	DNA binding(GO:0003677)	193	1164	1909	16.5808	60.9743	4.23832	4.51e-05	0.00940401		epithelial to mesenchymal transition involved in endocardial cushion formation|neuron fate specification|regulatory region nucleic acid binding|spinal cord association neuron differentiation	Aebp1|Ahdc1|Ahrr|Arid1b|Arid3b|Arntl|Arx|Bahcc1|Basp1|Bcl11b|Bcor|Brip1|Carm1|Casz1|Cebpb|Cited1|Clspn|Cramp1l|Creb3l2|Crebrf|Cry2|Ctif|Dbp|Dedd2|Dffb|Dmrta2|Dmtf1|Dnmt3b|Dot1l|Dscc1|Egr2|Egr3|Eme1|Ep300|Etv4|Fancm|Fos|Fosl2|Foxa1|Foxd2|Foxl2|Gen1|Glis3|Hey1|Hic2|Hist1h2ac|Hist1h2be|Hist1h2bh|Hivep2|Hmx2|Hnf4a|Hnrnpd|Homez|Hoxa6|Hoxc5|Hsf2|Ighmbp2|Ikzf1|Ing2|Irf4|Isl2|Jrk|Jrkl|Kat6b|Kdm1a|Kdm5b|K…
UP_CELL-GO.txt	biological_process	axon extension(GO:0048675)	6	11	23	54.5455	47.8261	4.17289	0.00107912	0.119019			Dvl1|Foxd2|Lamb2|Slit1|Ulk1|Ulk2
UP_CELL-GO.txt	biological_process	regulation of cell morphogenesis involved in differentiation(GO:0010769)	26	98	172	26.5306	56.9767	4.13665	0.00018194	0.0302417			Aatk|Camk2b|Caprin2|Cdh4|Cit|Cited1|Foxa1|Golga2|Grin1|Limk1|Lrp8|Notch1|Nsmf|Numbl|Plxna3|Ppp2ca|Sarm1|Shox2|Skil|Slit1|Smad3|Snai1|Tbx20|Ulk1|Ulk2|Zfp703
UP_CELL-GO.txt	biological_process	positive regulation of dendritic spine development(GO:0060999)	4	6	12	66.6667	50	3.97338	0.0031296	0.246077			Camk2b|Caprin2|Lrp8|Palm
UP_CELL-GO.txt	cellular_component	voltage-gated potassium channel complex(GO:0008076)	4	6	52	66.6667	11.5385	3.97338	0.0031296	0.246077			Cntnap1|Kcna3|Kcna7|Kcnk2
UP_CELL-GO.txt	biological_process	osteoblast development(GO:0002076)	6	12	19	50	63.1579	3.88532	0.00192746	0.17989			Hey1|Lrp5|Pth1r|Runx2|Satb2|Smad3
UP_CELL-GO.txt	cellular_component	T-tubule(GO:0030315)	5	9	27	55.5556	33.3333	3.86523	0.00264279	0.219636	plasma membrane|regulation of system process		Adra1a|Ank2|Ryr1|Slc30a1|Slc8a1
UP_CELL-GO.txt	biological_process	cellular component movement(GO:0006928)	59	294	585	20.068	50.2564	3.85731	0.00033763	0.0487186			Acvr1|Akap3|Apbb1|Arc|Arx|Bbs1|Ccdc103|Ccdc40|Ccl24|Ccl6|Cd151|Celsr3|Cenpv|Cxcr3|Ddr1|Dnaic1|Dock1|Dync2h1|Efnb1|Egr3|Eng|Ephb4|Fer|Foxd2|Fut7|Fut8|Gsk3a|Hbegf|Htr2b|Ing2|Itga3|Lamb1|Lhx1|Lrp5|Mixl1|Mst1|Nav1|Nckap1|Neurl1a|Nfatc2|Notch1|Pdgfb|Plat|Pltp|Plxna2|Pou4f1|Ppard|Rasgef1a|Rfx3|Satb2|Slit1|Snai1|Spata13|Syne2|Tbx20|Tns1|Trpm4|Ulk1|Vav3
UP_CELL-GO.txt	cellular_component	cilium(GO:0005929)	28	114	205	24.5614	55.6098	3.82989	0.00052814	0.0700506			Adcy3|Akap3|Arl13b|Bbs1|Bbs12|Ccdc103|Ccdc40|Dync2h1|Fsip1|Gnat2|Ift122|Ift140|Ift80|Ift88|Kif7|Klc3|Lca5|Nek8|Nphp3|Nphp4|Pkd2|Ptpn23|Stard10|Tsga10|Ttc26|Ttll11|Ttll3|Tubb4a
UP_CELL-GO.txt	biological_process	tissue morphogenesis(GO:0048729)	31	131	320	23.6641	40.9375	3.79846	0.00048655	0.0658649		epithelial to mesenchymal transition involved in endocardial cushion formation|nephric duct development|regulation of metanephros development|transforming growth factor beta receptor, cytoplasmic mediator activity	Acvr1|Cited1|Ddr1|Dvl1|Eng|Etv4|Foxa1|Foxd2|Foxl2|Gatad2a|Hey1|Igf1r|Lhx1|Lrp5|Mybpc3|Myc|Nckap1|Notch1|Nphp3|Pdgfb|Pkd2|Plxna1|Pou4f1|Shox2|Smad3|Smad7|Snai1|Tbx20|Tgm2|Vdr|Wnt11
UP_CELL-GO.txt	biological_process	cytosolic calcium ion homeostasis(GO:0051480)	16	54	147	29.6296	36.7347	3.74998	0.00077216	0.0938812			Adra1a|Ccr10|Cd38|Cul5|Cxcr3|Gnat2|Htr2b|Jak2|P2ry1|Pde6b|Pkd2|Pth1r|Ryr1|S1pr1|Slc8a1|Tgm2
UP_CELL-GO.txt	biological_process	regulation of metanephros development(GO:0072215)	3	4	15	75	26.6667	3.74474	0.00738026	0.421112	regulation of transcription, DNA-dependent|tissue morphogenesis		Cited1|Myc|Pdgfb
UP_CELL-GO.txt	biological_process	nephric duct development(GO:0072176)	3	4	6	75	66.6667	3.74474	0.00738026	0.421112	kidney epithelium development|pattern specification process|regulation of transcription, DNA-dependent|system development|tissue morphogenesis		Lhx1|Pkd2|Wnt11
UP_CELL-GO.txt	biological_process	spongiotrophoblast layer development(GO:0060712)	3	4	6	75	66.6667	3.74474	0.00738026	0.421112			Birc6|Cited1|Zfat
UP_CELL-GO.txt	cellular_component	interstitial matrix(GO:0005614)	3	4	16	75	25	3.74474	0.00738026	0.421112			Kazald1|Mamdc2|Nav2
UP_CELL-GO.txt	biological_process	transmembrane receptor protein serine/threonine kinase signaling pathway(GO:0007178)	17	59	113	28.8136	52.2124	3.73185	0.00108761	0.119019		activin binding|regulation of pathway-restricted SMAD protein phosphorylation|transforming growth factor beta receptor, cytoplasmic mediator activity	Acvr1|Acvr2a|Akap3|Bmpr2|Cited1|Eng|Fos|Fut8|Ltbp3|Nlk|Pdgfb|Rgmb|Runx2|Skil|Smad3|Smad7|Zfp128
UP_CELL-GO.txt	molecular_function	nucleic acid binding transcription factor activity(GO:0001071)	76	413	860	18.4019	48.0233	3.56103	0.0006569	0.0813749		epithelial to mesenchymal transition involved in endocardial cushion formation|neuron fate specification|spinal cord association neuron differentiation|viral reproduction	Arntl|Arx|Bcl11b|Cebpb|Cited1|Creb3l2|Crebrf|Dbp|Egr2|Etv4|Fos|Fosl2|Foxa1|Foxd2|Foxl2|Glis3|Hey1|Hivep2|Hmx2|Hnf4a|Homez|Hoxa6|Hoxc5|Hsf2|Id3|Ikzf1|Irf4|Isl2|Kdm1a|Lhx1|Lhx5|Max|Meis2|Mixl1|Mkx|Myc|Mzf1|Nfat5|Nfatc2|Nfya|Notch1|Nr1d1|Paxbp1|Pbx4|Pou4f1|Rcor2|Rfx3|Rreb1|Runx2|Satb2|Shox2|Sin3a|Six5|Smad3|Smad7|Snai1|Sp4|Strn3|Taf5|Tal1|Tbx20|Vdr|Zbtb38|Zbtb7b|Zc3h8|Zfat|Zfp174|Zfp287|Zfp438|Zfp44…
UP_CELL-GO.txt	biological_process	embryonic heart tube development(GO:0035050)	4	7	20	57.1429	35	3.53469	0.00657006	0.40503			Ift122|Nckap1|Slc8a1|Tbx20
UP_CELL-GO.txt	biological_process	neural tube development(GO:0021915)	7	17	37	41.1765	45.9459	3.53172	0.00318346	0.24873			Ambra1|Dvl1|Notch1|Pkd2|Plxna2|Sall2|Stil
UP_CELL-GO.txt	biological_process	regulation of cAMP metabolic process(GO:0030814)	11	34	119	32.3529	28.5714	3.45052	0.00232304	0.199372		negative regulation of cyclase activity|negative regulation of lyase activity	Adcy3|Adora2a|Gpr65|Gsk3a|Mc1r|Nphp3|P2ry1|Palm|Pkd2|Pth1r|S1pr1
UP_CELL-GO.txt	cellular_component	ionotropic glutamate receptor complex(GO:0008328)	6	14	43	42.8571	32.5581	3.39357	0.00500122	0.334748		extracellular-glutamate-gated ion channel activity	Dlg3|Grik4|Grik5|Grin1|Olfm2|Porcn
UP_CELL-GO.txt	biological_process	cardiac septum morphogenesis(GO:0060411)	7	18	42	38.8889	42.8571	3.34246	0.00464568	0.326213			Acvr1|Fgfrl1|Ift88|Notch1|Smad7|Tbx20|Wnt11
UP_CELL-GO.txt	biological_process	diacylglycerol metabolic process(GO:0046339)	7	18	22	38.8889	81.8182	3.34246	0.00464568	0.326213			Agpat4|Apoa2|Cds1|Gpat2|Lclat1|Lipe|Mogat2
UP_CELL-GO.txt	biological_process	calcium ion transmembrane transport(GO:0070588)	8	22	43	36.3636	51.1628	3.33973	0.00406055	0.292962			Asic1|Cacna1b|Grin1|Htr2b|Pkd2|Slc30a1|Slc8a1|Trpm4
UP_CELL-GO.txt	biological_process	cardiac chamber morphogenesis(GO:0003206)	5	11	26	45.4545	42.3077	3.26658	0.0077837	0.425865	regulation of transcription, DNA-dependent		Gsk3a|Notch1|Ppp1r13l|Shox2|Tbx20
UP_CELL-GO.txt	molecular_function	cholesterol binding(GO:0015485)	8	23	28	34.7826	82.1429	3.1869	0.00554455	0.360423			Apoa2|Osbp2|Osbpl10|Osbpl1a|Osbpl5|Osbpl7|Star|Stard6
UP_CELL-GO.txt	biological_process	positive regulation of DNA biosynthetic process(GO:2000573)	3	5	8	60	62.5	3.17905	0.0167105	0.6181	regulation of transcription, DNA-dependent		Myc|Pdgfb|Prkd2
UP_CELL-GO.txt	biological_process	prepulse inhibition(GO:0060134)	3	5	12	60	41.6667	3.17905	0.0167105	0.6181	regulation of transcription, DNA-dependent|synapse		Adora2a|Dvl1|Grin1
UP_CELL-GO.txt	molecular_function	3',5'-cyclic-GMP phosphodiesterase activity(GO:0047555)	3	5	13	60	38.4615	3.17905	0.0167105	0.6181			Pde10a|Pde11a|Pde6b
UP_CELL-GO.txt	biological_process	G-protein coupled purinergic receptor signaling pathway(GO:0035588)	3	5	9	60	55.5556	3.17905	0.0167105	0.6181	plasma membrane|transmembrane receptor activity		Adora2a|Adora3|P2ry1
UP_CELL-GO.txt	cellular_component	myosin filament(GO:0032982)	3	5	12	60	41.6667	3.17905	0.0167105	0.6181			Mybpc3|Myh3|Myh7b
UP_CELL-GO.txt	cellular_component	axolemma(GO:0030673)	3	5	12	60	41.6667	3.17905	0.0167105	0.6181			Adora2a|Mapk8ip3|Myo1d
UP_CELL-GO.txt	biological_process	spinal cord association neuron differentiation(GO:0021527)	3	5	14	60	35.7143	3.17905	0.0167105	0.6181	DNA binding|nucleic acid binding transcription factor activity|regulation of transcription, DNA-dependent|transcription, DNA-dependent		Lhx1|Lhx5|Tal1
UP_CELL-GO.txt	biological_process	peptide cross-linking(GO:0018149)	3	5	28	60	17.8571	3.17905	0.0167105	0.6181			Mamdc2|Tgm1|Tgm2
UP_CELL-GO.txt	biological_process	embryonic body morphogenesis(GO:0010172)	3	5	8	60	62.5	3.17905	0.0167105	0.6181			Gatad2a|Ift122|Nckap1
UP_CELL-GO.txt	biological_process	epithelial to mesenchymal transition involved in endocardial cushion formation(GO:0003198)	3	5	10	60	50	3.17905	0.0167105	0.6181	DNA binding|anatomical structure formation involved in morphogenesis|nucleic acid binding transcription factor activity|pattern specification process|regulation of transcription, DNA-dependent|tissue morphogenesis		Hey1|Notch1|Snai1
UP_CELL-GO.txt	biological_process	protein localization at cell surface(GO:0034394)	4	8	18	50	44.4444	3.17173	0.0118288	0.557216			Ank2|Arf6|Usp4|Wnt11
UP_CELL-GO.txt	biological_process	macromolecular complex remodeling(GO:0034367)	4	8	16	50	50	3.17173	0.0118288	0.557216			Abca5|Apoa2|Lipg|Pla2g7
UP_CELL-GO.txt	biological_process	blood vessel morphogenesis(GO:0048514)	10	32	64	31.25	50	3.15943	0.00481516	0.326213			Eng|Fzd4|Lrp5|Notch1|Pdgfb|Shb|Smad7|Tbx20|Wnt11|Zmiz1
UP_CELL-GO.txt	biological_process	regulation of system process(GO:0044057)	37	182	413	20.3297	44.0678	3.12493	0.00325341	0.251297		T-tubule|negative regulation of neurotransmitter transport|synaptic transmission, glutamatergic	Adora2a|Adra1a|Ank2|Apoa2|Arc|Asic1|Bmpr2|Cacna1b|Camk2b|Cd38|Cnr2|Egr2|Grik5|Grin1|Gsk3a|Hbegf|Jak2|Kcnh2|Kiss1r|Lrp8|Mybpc3|Nlgn2|Nos1|Nsmf|Ophn1|P2ry1|Pdgfb|Plat|Prkaca|Ryr1|Slc30a1|Slc8a1|Smad7|Sphk1|Star|Stx1a|Ucn2
UP_CELL-GO.txt	biological_process	second-messenger-mediated signaling(GO:0019932)	19	78	201	24.359	38.806	3.10842	0.00525167	0.344798			Adora2a|Adra1a|Ank2|Cd36|Cxcr3|Dgkq|Gnat2|Htr2b|Igf1r|Kiss1r|P2ry1|Pik3c3|Pik3ca|Ptafr|Pth1r|S1pr1|Slc8a1|Sphk1|Tgm2
UP_CELL-GO.txt	biological_process	protein autophosphorylation(GO:0046777)	23	101	144	22.7723	70.1389	3.05972	0.00408844	0.293362			Aatk|Bcr|Camk2b|Csnk1g1|Csnk1g2|Dapk3|Ddr1|Ephb4|Fer|Fgr|Hck|Igf1r|Irak3|Lmtk2|Map3k13|Nlk|Pask|Prkaca|Prkd2|Smg1|Trim24|Ulk1|Ulk2
UP_CELL-GO.txt	biological_process	cAMP metabolic process(GO:0046058)	5	12	30	41.6667	40	3.01756	0.0119667	0.557216			Adcy3|Pde10a|Pde11a|Pde7a|Ucn2
UP_CELL-GO.txt	cellular_component	cilium axoneme(GO:0035085)	7	20	42	35	47.619	3.0006	0.00900804	0.471253			Dnaic1|Dync2h1|Ift140|Ift80|Ift88|Inpp5e|Ttll3
UP_CELL-GO.txt	biological_process	activation of protein kinase C activity by G-protein coupled receptor protein signaling pathway(GO:0007205)	6	16	29	37.5	55.1724	2.98396	0.0106624	0.536429			Adora2a|Dgke|Dgkg|Dgkq|Htr2b|Sphk1
UP_CELL-GO.txt	biological_process	system development(GO:0048731)	41	213	469	19.2488	45.4158	2.90691	0.00646253	0.400281		nephric duct development	Acvr1|Acvr2a|Bmpr2|Dok4|Dpf1|Egr3|Epm2a|Fgfrl1|Fos|Foxd2|Foxl2|Fzd5|Gsk3a|Hdac7|Hoxa6|Hoxc5|Id3|Ift88|Kif26a|Lhx1|Lmtk2|Lrp5|Ltbp3|Nrcam|Numbl|Ophn1|Pam|Pkd2|Plxna2|Plxnb3|Pou4f1|Pth1r|Rab23|Rai1|Rbm45|Runx2|Sema5b|Smad3|Szt2|Vdr|Wnt11
UP_CELL-GO.txt	biological_process	osteoblast differentiation(GO:0001649)	8	25	56	32	44.6429	2.90441	0.00970663	0.497882			Ift80|Runx2|Shox2|Smad3|Snai1|Tmem119|Wnt11|Wwox
UP_CELL-GO.txt	cellular_component	pre-autophagosomal structure membrane(GO:0034045)	4	9	9	44.4444	100	2.86336	0.0191775	0.652383		pre-autophagosomal structure	Rb1cc1|Ulk1|Ulk2|Wipi1
UP_CELL-GO.txt	biological_process	positive regulation of interleukin-12 production(GO:0032735)	4	9	20	44.4444	45	2.86336	0.0191775	0.652383			Cd36|Ido1|Nod2|Tlr3
UP_CELL-GO.txt	molecular_function	Rac guanyl-nucleotide exchange factor activity(GO:0030676)	4	9	10	44.4444	90	2.86336	0.0191775	0.652383			Arhgef4|Farp2|Spata13|Vav3
UP_CELL-GO.txt	cellular_component	plasma membrane(GO:0005886)	175	1142	3450	15.324	33.1014	2.83913	0.00535755	0.35		G-protein coupled purinergic receptor signaling pathway|T-tubule|positive regulation of protein kinase C signaling cascade	Abca3|Acpp|Acvr2a|Adcy3|Adora2a|Adora3|Adra1a|Agrn|Ak1|Ank2|Ano8|Apbb1|Aph1b|Aqp11|Arc|Arf6|Arhgef25|Arl4d|Arvcf|Asah2|Atp10a|Atrn|Baiap2l1|Basp1|Bcr|Bicd2|C2cd5|Cacnb3|Caln1|Capn1|Cd36|Cd38|Cd4|Cdcp1|Ceacam1|Celsr3|Clcn1|Clmp|Cntnap1|Crocc|Cul5|Cxcr3|Dchs1|Ddr1|Ddx23|Dennd1a|Dgkg|Dgkq|Dlg3|Dync2h1|Efna2|Eno2|Fam129a|Fam84b|Fasn|Fat1|Fcho1|Fgfrl1|Fgr|Frk|Frmd6|Fzd4|Fzd5|Gpr19|Gpr34|Gpr65|Gpr84|Hi…
UP_CELL-GO.txt	biological_process	negative regulation of developmental growth(GO:0048640)	6	17	28	35.2941	60.7143	2.80247	0.0147418	0.6181	negative regulation of cell growth		Aatk|Gsk3a|Plxna3|Slit1|Ulk1|Ulk2
UP_CELL-GO.txt	molecular_function	solute(GO:0015300)	6	17	42	35.2941	40.4762	2.80247	0.0147418	0.6181			Slc26a8|Slc4a3|Slc4a8|Slc8a1|Slc9a5|Slc9a9
UP_CELL-GO.txt	biological_process	xenobiotic metabolic process(GO:0006805)	6	17	32	35.2941	53.125	2.80247	0.0147418	0.6181			Ahrr|Cyp46a1|Grin1|Gsto2|Hnf4a|Star
UP_CELL-GO.txt	biological_process	lipid transport(GO:0006869)	17	72	128	23.6111	56.25	2.79427	0.0111921	0.552492			Abca5|Abcc2|Apoa2|Atp8b3|Cd36|Fzd4|Kiss1r|Lipg|Osbp2|Osbpl10|Osbpl1a|Osbpl5|Osbpl7|Pltp|Ppard|Star|Stard10
UP_CELL-GO.txt	biological_process	regulation of fibroblast growth factor receptor signaling pathway(GO:0040036)	5	13	25	38.4615	52	2.79353	0.0174473	0.625956			Dusp6|Fgfrl1|Pdgfb|Prkd2|Runx2
UP_CELL-GO.txt	cellular_component	integral to plasma membrane(GO:0005887)	29	142	464	20.4225	30.6034	2.78824	0.0103589	0.525185			Abcc2|Abcc3|Acvr1|Adora3|Ank2|Asic1|Atp2b4|Bmpr2|Ccr10|Cdh4|Ephb4|Fgfrl1|Gpr55|Grin1|Hbegf|Kiss1r|Nlgn2|Notch1|Pam|Pkd2|Plxna2|Pth1r|Sgcb|Slamf6|Slc2a4|Slc6a9|Slc8a1|Spn|Syt11
UP_CELL-GO.txt	cellular_component	cell junction(GO:0030054)	61	347	737	17.5793	47.0828	2.78475	0.00838799	0.451404		extracellular-glutamate-gated ion channel activity	Abcb1b|Abcc2|Afap1l1|Agrn|Ank2|Arc|Arhgap26|Baiap2l1|Cadps|Cass4|Clmp|Dennd1a|Dlg3|Fat1|Fbf1|Fer|Frmd6|Fzd4|Gak|Grik4|Grik5|Grin1|Hck|Hic2|Hoxc5|Itga2b|Itgb5|Limk1|Lpp|Lrfn1|Mdc1|Mpp7|Myzap|Nbea|Nlgn2|Nphp4|Nsmf|Olfm2|Ophn1|Parvb|Pkd2|Psd|Rhou|Rusc1|Sarm1|Shc4|Slc8a1|Smad7|Stard8|Stx1a|Syn1|Syne2|Syngr3|Syt11|Tbc1d2|Tgm1|Tjp3|Tmem204|Tns1|Tns4|Ubn1
UP_CELL-GO.txt	biological_process	regulation of BMP signaling pathway(GO:0030510)	8	26	65	30.7692	40	2.77329	0.0124954	0.575708			Acvr2a|Bmpr2|Dand5|Eng|Foxd2|Htra3|Notch1|Smad7
UP_CELL-GO.txt	biological_process	positive regulation of protein kinase C signaling cascade(GO:0090037)	3	6	8	50	75	2.74653	0.0302914	0.808447	plasma membrane		Adra1a|Mc1r|Wnt11
UP_CELL-GO.txt	biological_process	cellular response to gonadotropin stimulus(GO:0071371)	3	6	15	50	40	2.74653	0.0302914	0.808447			Notch1|Nsmf|Star
UP_CELL-GO.txt	biological_process	centrosome localization(GO:0051642)	3	6	8	50	75	2.74653	0.0302914	0.808447			Plxna2|Sun2|Syne2
UP_CELL-GO.txt	biological_process	negative regulation of neurotransmitter transport(GO:0051589)	3	6	8	50	75	2.74653	0.0302914	0.808447	regulation of system process		Asic1|Nos1|Slc30a1
UP_CELL-GO.txt	biological_process	negative regulation of lyase activity(GO:0051350)	3	6	34	50	17.6471	2.74653	0.0302914	0.808447	negative regulation of cyclase activity|regulation of cAMP metabolic process	negative regulation of cyclase activity	P2ry1|Palm|S1pr1
UP_CELL-GO.txt	cellular_component	filopodium membrane(GO:0031527)	3	6	11	50	54.5455	2.74653	0.0302914	0.808447			Arf6|Palm|Syne2
UP_CELL-GO.txt	biological_process	negative regulation of cyclase activity(GO:0031280)	3	6	33	50	18.1818	2.74653	0.0302914	0.808447	negative regulation of lyase activity|regulation of cAMP metabolic process	negative regulation of lyase activity	P2ry1|Palm|S1pr1
UP_CELL-GO.txt	molecular_function	fucosyltransferase activity(GO:0008417)	3	6	11	50	54.5455	2.74653	0.0302914	0.808447			Fut10|Fut7|Fut8
UP_CELL-GO.txt	molecular_function	sodium channel activity(GO:0005272)	3	6	30	50	20	2.74653	0.0302914	0.808447			Asic1|Hcn2|Pkd2
UP_CELL-GO.txt	molecular_function	intracellular ligand-gated calcium channel activity(GO:0005218)	3	6	8	50	75	2.74653	0.0302914	0.808447			Pkd2|Ryr1|Tpcn1
UP_CELL-GO.txt	molecular_function	transforming growth factor beta receptor, cytoplasmic mediator activity(GO:0005072)	3	6	6	50	100	2.74653	0.0302914	0.808447	regulation of transcription, DNA-dependent|tissue morphogenesis|transmembrane receptor protein serine/threonine kinase signaling pathway		Eng|Smad3|Smad7
UP_CELL-GO.txt	molecular_function	motor activity(GO:0003774)	18	79	132	22.7848	59.8485	2.70646	0.0105844	0.534551			Dnaic1|Dync1h1|Dync2h1|Kif13b|Kif14|Kif26b|Kif3c|Kif7|Kifc2|Kifc5b|Klc2|Klc3|Myh3|Myh7b|Myl6b|Myo18b|Myo19|Myo1d
UP_CELL-GO.txt	cellular_component	postsynaptic membrane(GO:0045211)	13	52	174	25	29.8851	2.67399	0.0185591	0.651602		extracellular-glutamate-gated ion channel activity	Adora2a|Ank2|Arc|Grik4|Grik5|Grin1|Lrfn1|Nbea|Nlgn2|Nsmf|P2ry1|Rusc1|Shc4
UP_CELL-GO.txt	molecular_function	calmodulin binding(GO:0005516)	17	75	132	22.6667	56.8182	2.60568	0.0140486	0.6181			Adcy3|Aebp1|Camk2b|Grin1|Itpkc|Kcnn1|Myh3|Myo1d|Ndufaf4|Nos1|Phka2|Ppp3cc|Ryr1|Sphk1|Strn3|Trpm4|Ubr4
UP_CELL-GO.txt	biological_process	semaphorin-plexin signaling pathway(GO:0071526)	4	10	14	40	71.4286	2.59595	0.0288051	0.808447			Farp2|Plxna1|Plxna2|Plxna3
UP_CELL-GO.txt	biological_process	bone morphogenesis(GO:0060349)	4	10	24	40	41.6667	2.59595	0.0288051	0.808447			Carm1|Ift80|Lrp5|Ltbp3
UP_CELL-GO.txt	molecular_function	phospholipid-translocating ATPase activity(GO:0004012)	4	10	15	40	66.6667	2.59595	0.0288051	0.808447	ATP binding		Atp10a|Atp11b|Atp8b3|Atp9a
UP_CELL-GO.txt	molecular_function	kinesin binding(GO:0019894)	5	14	20	35.7143	70	2.59009	0.0243617	0.75625			Ap1g1|Crocc|Klc3|Mapk8ip1|Mapk8ip3
UP_CELL-GO.txt	biological_process	embryonic digit morphogenesis(GO:0042733)	7	23	50	30.4348	46	2.55976	0.0202786	0.679283			Chst11|Ift122|Ift88|Lmbr1|Lrp4|Lrp5|Rab23
UP_CELL-GO.txt	biological_process	positive regulation of cell migration(GO:0030335)	23	111	220	20.7207	50.4545	2.55629	0.0145215	0.6181		endothelial cell differentiation	Adora3|Bmpr2|Ccl24|Fer|Fgr|Hbegf|Hdac7|Igf1r|Jak2|Lamb1|Notch1|Pdgfb|Pla2g7|Prkd2|S1pr1|Slc8a1|Smad3|Snai1|Sphk1|Sun2|Syne2|Wnt11|Zfp703
UP_CELL-GO.txt	molecular_function	regulatory region nucleic acid binding(GO:0001067)	37	200	349	18.5	57.3066	2.49367	0.0176788	0.627405	DNA binding		Basp1|Bcl11b|Bcor|Carm1|Cited1|Creb3l2|Dbp|Egr2|Ep300|Fos|Fosl2|Foxa1|Hnf4a|Hsf2|Irf4|Kdm1a|Mixl1|Myc|Mzf1|Nfatc2|Notch1|Nr1d1|Pou4f1|Rb1|Rbbp5|Rfx3|Runx2|Shox2|Smad3|Smad7|Taf5|Tal1|Tbx20|Trim24|Vdr|Wnt11|Zfp174
UP_CELL-GO.txt	biological_process	establishment or maintenance of cell polarity(GO:0007163)	12	49	81	24.4898	60.4938	2.48778	0.0275814	0.80304			Arf6|Brsk2|Dlg3|Fat1|Fbf1|Igf1r|Kif26b|Llgl1|Nckap1|Nphp3|Syne2|Wee1
UP_CELL-GO.txt	cellular_component	perikaryon(GO:0043204)	6	19	40	31.5789	47.5	2.47607	0.0258952	0.767561			Cnr2|Eno2|Grik5|Nsmf|Pam|Pde11a
UP_CELL-GO.txt	cellular_component	presynaptic membrane(GO:0042734)	6	19	44	31.5789	43.1818	2.47607	0.0258952	0.767561			Adora2a|Dennd1a|Grik4|Grik5|L1cam|Nlgn2
UP_CELL-GO.txt	biological_process	mesoderm development(GO:0007498)	6	19	37	31.5789	51.3514	2.47607	0.0258952	0.767561			Acvr1|Acvr2a|Nckap1|Pou4f1|Ppp2ca|Snai1
UP_CELL-GO.txt	molecular_function	N-methyltransferase activity(GO:0008170)	11	44	64	25	68.75	2.45875	0.0214987	0.704168			Camkmt|Carm1|Dot1l|Irf4|Pemt|Prdm9|Rbbp5|Setd7|Setdb2|Setmar|Tfb1m
UP_CELL-GO.txt	molecular_function	activating transcription factor binding(GO:0033613)	9	34	48	26.4706	70.8333	2.41834	0.032509	0.857181			Dgkq|Egr2|Ep300|Hdac7|Hnf4a|Rb1|Sin3a|Smad3|Tbx20
UP_CELL-GO.txt	cellular_component	basolateral plasma membrane(GO:0016323)	14	61	134	22.9508	45.5224	2.41519	0.0306923	0.815832			Ank2|Best1|Cd300lg|Itga3|Kcnj4|Megf11|Naip1|P2ry1|Palm|Pdgfb|Pth1r|Slc29a2|Slc7a7|Slc8a1
UP_CELL-GO.txt	biological_process	viral reproduction(GO:0016032)	8	29	44	27.5862	65.9091	2.41365	0.0243398	0.75625	nucleic acid binding transcription factor activity|transcription, DNA-dependent|zinc ion binding		Mzf1|Zfp174|Zfp287|Zfp446|Zfp449|Zkscan2|Zscan18|Zscan26
UP_CELL-GO.txt	biological_process	regulation of osteoblast differentiation(GO:0045667)	12	50	94	24	53.1915	2.40885	0.029315	0.808447			Acvr1|Acvr2a|Bmpr2|Cebpb|Cited1|Hdac7|Hey1|Id3|Notch1|Prkaca|Runx2|Smad3
UP_CELL-GO.txt	biological_process	cell morphogenesis involved in neuron differentiation(GO:0048667)	3	7	14	42.8571	50	2.39879	0.0480824	0.938142			Bbs1|Rb1|Ttc26
UP_CELL-GO.txt	molecular_function	activin binding(GO:0048185)	3	7	10	42.8571	70	2.39879	0.0480824	0.938142	regulation of pathway-restricted SMAD protein phosphorylation|transmembrane receptor protein serine/threonine kinase signaling pathway		Acvr1|Acvr2a|Smad7
UP_CELL-GO.txt	biological_process	bone remodeling(GO:0046849)	3	7	15	42.8571	46.6667	2.39879	0.0480824	0.938142			Efna2|Lrp5|Ltbp3
UP_CELL-GO.txt	biological_process	cGMP metabolic process(GO:0046068)	3	7	21	42.8571	33.3333	2.39879	0.0480824	0.938142			Htr2b|Pde10a|Pde11a
UP_CELL-GO.txt	biological_process	endothelial cell differentiation(GO:0045446)	3	7	17	42.8571	41.1765	2.39879	0.0480824	0.938142	anatomical structure formation involved in morphogenesis|positive regulation of cell migration		Bmpr2|Notch1|S1pr1
UP_CELL-GO.txt	biological_process	response to hydroperoxide(GO:0033194)	3	7	9	42.8571	77.7778	2.39879	0.0480824	0.938142	regulation of transcription, DNA-dependent		Cd36|Cd38|Jak2
UP_CELL-GO.txt	cellular_component	lamellipodium membrane(GO:0031258)	3	7	15	42.8571	46.6667	2.39879	0.0480824	0.938142			Nckap1|Pdxp|Syne2
UP_CELL-GO.txt	molecular_function	cAMP binding(GO:0030552)	3	7	15	42.8571	46.6667	2.39879	0.0480824	0.938142			Hcn2|Pde10a|Pde11a
UP_CELL-GO.txt	biological_process	sex differentiation(GO:0007548)	3	7	18	42.8571	38.8889	2.39879	0.0480824	0.938142			Dmrta2|Hnf4a|Srd5a1
UP_CELL-GO.txt	biological_process	sex determination(GO:0007530)	3	7	23	42.8571	30.4348	2.39879	0.0480824	0.938142			Foxl2|Igf1r|Rsl1
UP_CELL-GO.txt	cellular_component	basal lamina(GO:0005605)	3	7	17	42.8571	41.1765	2.39879	0.0480824	0.938142			Agrn|Lamb1|Lamb2
UP_CELL-GO.txt	biological_process	chondrocyte development(GO:0002063)	3	7	14	42.8571	50	2.39879	0.0480824	0.938142			Chst11|Runx2|Shox2
UP_CELL-GO.txt	molecular_function	RNA polymerase II core binding(GO:0000993)	3	7	9	42.8571	77.7778	2.39879	0.0480824	0.938142			Cdc73|Uvssa|Wac
UP_CELL-GO.txt	cellular_component	pre-autophagosomal structure(GO:0000407)	3	7	8	42.8571	87.5	2.39879	0.0480824	0.938142	pre-autophagosomal structure membrane		Rb1cc1|Ulk1|Wipi1
UP_CELL-GO.txt	biological_process	labyrinthine layer blood vessel development(GO:0060716)	4	11	18	36.3636	61.1111	2.36027	0.0408173	0.913778			Fzd5|Ncoa6|Plcd1|Plcd3
UP_CELL-GO.txt	biological_process	regulation of synaptogenesis(GO:0051963)	4	11	31	36.3636	35.4839	2.36027	0.0408173	0.913778			Agrn|Grin1|Nlgn2|Slit1
UP_CELL-GO.txt	biological_process	filopodium assembly(GO:0046847)	4	11	17	36.3636	64.7059	2.36027	0.0408173	0.913778			Arhgap26|Arhgef4|Baiap2l1|Spata13
UP_CELL-GO.txt	biological_process	positive regulation of phosphatidylinositol 3-kinase activity(GO:0043552)	4	11	25	36.3636	44	2.36027	0.0408173	0.913778			Fgr|Nod2|Pdgfb|Vav3
UP_CELL-GO.txt	biological_process	synaptic transmission, glutamatergic(GO:0035249)	4	11	25	36.3636	44	2.36027	0.0408173	0.913778	regulation of system process		Adora2a|Grik5|Grin1|Plat
UP_CELL-GO.txt	biological_process	positive regulation of interleukin-1 beta production(GO:0032731)	4	11	19	36.3636	57.8947	2.36027	0.0408173	0.913778			Jak2|Nlrp1a|Nod2|Smad3
UP_CELL-GO.txt	molecular_function	carboxylesterase activity(GO:0004091)	4	11	50	36.3636	22	2.36027	0.0408173	0.913778			Abhd15|Abhd2|Acot2|Pnpla6
UP_CELL-GO.txt	biological_process	transcription, DNA-dependent(GO:0006351)	152	1012	1484	15.0198	68.1941	2.34738	0.0219838	0.714529		spinal cord association neuron differentiation|viral reproduction	Actr5|Aebp1|Ahrr|Apbb1|Arid3b|Arx|Atf7ip2|Baz1a|Bcor|Bmpr2|Brdt|Cand2|Carm1|Casz1|Cbx8|Cdc73|Cited1|Col4a2|Creb3l2|Crebrf|Cry2|Dapk3|Dedd2|Depdc1a|Dmtf1|Dpf1|Dvl1|Egr2|Egr3|Fos|Fosl2|Gatad2a|Glis3|Hdac7|Hexim2|Hey1|Hic2|Hivep2|Hmx2|Hnrnpd|Homez|Hoxa6|Hoxc5|Hsf2|Id3|Ing2|Irf4|Kank2|Kat6b|Kdm1a|Kdm5b|Khsrp|Klf10|Leo1|Lhx1|Lhx5|Mef2b|Meis2|Mkx|Myc|Mynn|Mzf1|Ncoa1|Nfat5|Nfatc2|Nfya|Nkrf|Nlk|Npas1|Npm…
UP_CELL-GO.txt	molecular_function	serine-type endopeptidase activity(GO:0004252)	10	40	189	25	21.164	2.34386	0.0290637	0.808447			C1rl|F9|Htra3|Klk1b11|Mst1|Pcsk4|Plat|Proz|Prss36|Prtn3
UP_CELL-GO.txt	biological_process	endoderm development(GO:0007492)	6	20	42	30	47.619	2.32817	0.0331325	0.861511			Arc|Mixl1|Nckap1|Notch1|Smad3|Wnt11
UP_CELL-GO.txt	biological_process	anatomical structure formation involved in morphogenesis(GO:0048646)	57	339	628	16.8142	53.9809	2.32094	0.0247326	0.764149		endothelial cell differentiation|epithelial to mesenchymal transition involved in endocardial cushion formation	Acvr1|Angptl6|Bbs1|Bmpr2|C1galt1|Cby1|Celsr3|Cntnap1|Col4a2|Dync2h1|Egr2|Eng|Ep300|Ephb4|Fzd5|Hbegf|Hey1|Hpse|Ift122|Ift140|Lhx1|Lrp8|Mcam|Megf11|Mixl1|Nckap1|Neurl1a|Notch1|Nrcam|Ntf5|Ntn3|Pik3ca|Plcd1|Plcd3|Plxna2|Pnpla6|Prickle1|Prkaca|Prkd2|Rfx3|S1pr1|Shb|Skil|Smad3|Snai1|Srpk2|Stil|Syna|Tal1|Tbx20|Tgm2|Thbs3|Tmem67|Ttc26|Ttll3|Vav3|Zic5
UP_CELL-GO.txt	biological_process	negative regulation of cell growth(GO:0030308)	17	81	129	20.9877	62.7907	2.25292	0.0295089	0.808447		negative regulation of developmental growth	Aatk|Apbb1|Bmpr2|Caprin2|Cdkn1b|Cdkn2c|D7Ertd443e|Gsk3a|Hnf4a|Hspa1a|Plxna3|Sertad3|Slit1|Smad3|Ulk1|Ulk2|Wnt11
UP_CELL-GO.txt	biological_process	regulation of pathway-restricted SMAD protein phosphorylation(GO:0060393)	5	16	32	31.25	50	2.2323	0.0428869	0.913778	transmembrane receptor protein serine/threonine kinase signaling pathway	activin binding	Acvr1|Acvr2a|Bmpr2|Eng|Smad7
UP_CELL-GO.txt	biological_process	regulation of calcium-mediated signaling(GO:0050848)	5	16	32	31.25	50	2.2323	0.0428869	0.913778			Adora3|Cd4|L1cam|Nfat5|Sla2
UP_CELL-GO.txt	molecular_function	oxidoreductase activity, acting on paired donors, with incorporation or reduction of molecular oxygen, NADH or NADPH as one donor, and incorporation of one atom of oxygen(GO:0016709)	5	16	35	31.25	45.7143	2.2323	0.0428869	0.913778			Cyp27a1|Cyp46a1|Fmo5|Mical2|Nos1
UP_CELL-GO.txt	biological_process	negative regulation of transmembrane receptor protein serine/threonine kinase signaling pathway(GO:0090101)	9	36	74	25	48.6486	2.22315	0.0397977	0.913778			Acvr1|Chst11|Dand5|Eng|Htra3|Notch1|Skil|Smad7|Tbx20
UP_CELL-GO.txt	biological_process	muscle tissue development(GO:0060537)	9	36	91	25	39.5604	2.22315	0.0397977	0.913778			Eng|Ep300|Foxl2|Myl6b|Neurl1a|Pkd2|Ppp1r13l|Skil|Zbtb18
UP_CELL-GO.txt	molecular_function	ATP binding(GO:0005524)	156	1057	1478	14.7588	71.5156	2.13564	0.0357748	0.913778		phospholipid-translocating ATPase activity	Aatk|Abca3|Abca5|Abcb1b|Abcc2|Abcc3|Acsf2|Actr5|Acvr1|Acvr2a|Adcy3|Ak1|Alpk1|Alpk3|Atp10a|Atp11b|Atp13a4|Atp2a3|Atp2b4|Atp8b3|Atp9a|Bbs12|Bcr|Bmpr2|Brip1|Brsk2|Cacna1b|Camk2b|Carns1|Cdk13|Cdkl4|Cit|Csnk1g1|Csnk1g2|Dapk3|Dclk2|Ddr1|Ddx19a|Ddx23|Dgke|Dgkg|Dgkq|Dhx37|Dync1h1|Dync2h1|Ears2|Ephb4|Fancm|Fer|Fgr|Ficd|Frk|Gak|Glyctk|Gsk3a|Hck|Helz2|Hspa13|Hspa1a|Hspa1b|Hspa4l|Igf1r|Ighmbp2|Ip6k3|Irak3|It…
UP_CELL-GO.txt	biological_process	negative regulation of phosphatase activity(GO:0010923)	9	37	61	24.3243	60.6557	2.13023	0.04459	0.917729			Cry2|Dlg3|Mastl|Myo1d|Pkmyt1|Ppp1r37|Sfi1|Spocd1|Ubn1
UP_CELL-GO.txt	cellular_component	synapse(GO:0045202)	21	109	234	19.2661	46.5812	2.07419	0.0429244	0.913778		prepulse inhibition	Adora2a|Agrn|Apbb1|Asic1|Cadps|Dennd1a|Dlg3|Dvl1|Grin1|Itga3|Lamb2|Mapk8ip1|Nlgn2|Nos1|Nrcam|Nsmf|Olfm2|Plat|Prkaca|Sarm1|Syngr3
UP_CELL-KEGG.txt	KEGG	Gene-Set Name	Number Changed	Number Measured	Number in Gene-Set	Percent Changed	Percent Present	Z Score	FisherExactP	AdjustedP	redundant with terms	inverse redundant	gene symbols
UP_CELL-KEGG.txt	KEGG	Neuroactive ligand-receptor interaction:KEGG-mmu04080	16	42	278	38.0952	15.1079	6.05642	1.2e-06	0.00026897			Adora2a|Adora3|Adra1a|Cnr2|Grik4|Grik5|Grin1|Htr2b|Kiss1r|Mc1r|P2ry1|P2ry13|Ptafr|Pth1r|S1pr1|Sstr5
UP_CELL-KEGG.txt	KEGG	Calcium signaling pathway:KEGG-mmu04020	20	78	179	25.641	43.5754	4.60597	5.73e-05	0.00549284			Adcy3|Adora2a|Adra1a|Atp2a3|Atp2b4|Cacna1b|Camk2b|Cd38|Grin1|Htr2b|Nos1|Phka2|Plcd1|Plcd3|Ppp3cc|Prkaca|Ptafr|Ryr1|Slc8a1|Sphk1
UP_CELL-KEGG.txt	KEGG	Axon guidance:KEGG-mmu04360	19	75	130	25.3333	57.6923	4.42513	0.0001049	0.00590083			Ablim1|Arhgef12|Efna2|Efnb1|Ephb4|L1cam|Limk1|Nfat5|Nfatc2|Ntn3|Plxna1|Plxna2|Plxna3|Plxnb3|Ppp3cc|Sema3b|Sema5b|Sema6c|Slit1
UP_CELL-KEGG.txt	KEGG	Glycerolipid metabolism:KEGG-mmu00561	10	32	53	31.25	60.3774	3.98796	0.00081941	0.0263383			Agpat4|Aldh1b1|Dgke|Dgkg|Dgkq|Glyctk|Gpat2|Lclat1|Lipg|Mogat2
UP_CELL-KEGG.txt	KEGG	ECM-receptor interaction:KEGG-mmu04512	9	33	86	27.2727	38.3721	3.28866	0.0042229	0.0950153			Agrn|Cd36|Col4a2|Itga2b|Itga3|Itgb5|Lamb1|Lamb2|Thbs3
UP_CELL-KEGG.txt	KEGG	Wnt signaling pathway:KEGG-mmu04310	19	96	151	19.7917	63.5762	3.19497	0.00316559	0.0791397			Camk2b|Dvl1|Ep300|Fzd4|Fzd5|Lrp5|Mapk8|Myc|Nfat5|Nfatc2|Nlk|Porcn|Ppard|Ppp2ca|Ppp3cc|Prickle1|Prkaca|Smad3|Wnt11
UP_CELL-KEGG.txt	KEGG	TGF-beta signaling pathway:KEGG-mmu04350	11	49	85	22.449	57.6471	2.8884	0.0133707	0.231417			Acvr1|Acvr2a|Bmpr2|Ep300|Id3|Myc|Ppp2ca|Smad3|Smad7|Thbs3|Zfyve9
UP_CELL-KEGG.txt	KEGG	Dilated cardiomyopathy:KEGG-mmu05414	9	38	92	23.6842	41.3043	2.79356	0.011347	0.212757			Adcy3|Cacnb3|Itga2b|Itga3|Itgb5|Mybpc3|Prkaca|Sgcb|Slc8a1
UP_CELL-KEGG.txt	KEGG	Arrhythmogenic right ventricular cardiomyopathy (ARVC):KEGG-mmu05412	7	31	77	22.5806	40.2597	2.3158	0.0314227	0.336671			Actn3|Cacnb3|Itga2b|Itga3|Itgb5|Sgcb|Slc8a1
UP_CELL-KEGG.txt	KEGG	Steroid hormone biosynthesis:KEGG-mmu00140	4	14	55	28.5714	25.4545	2.29767	0.0452128	0.406915			Hsd17b2|Hsd17b7|Srd5a1|Ugt1a6b
UP_CELL-KEGG.txt	KEGG	Hedgehog signaling pathway:KEGG-mmu04340	5	20	54	25	37.037	2.21715	0.0443175	0.406915			Csnk1g1|Csnk1g2|Prkaca|Rab23|Wnt11
UP_CELL-KEGG.txt	KEGG	Homologous recombination:KEGG-mmu03440	6	26	28	23.0769	92.8571	2.20357	0.040965	0.406915			Eme1|Rad51b|Rad51c|Rad52|Rad54b|Top3a
UP_CELL-MPhenoOntology.txt	Ontology Type	Ontology Name(Ontology-ID)	Number Changed	Number Measured	Number in Ontology	Percent Changed	Percent Present	Z Score	FisherExactP	AdjustedP	redundant with terms	inverse redundant	gene symbols
UP_CELL-MPhenoOntology.txt	mammalian phenotype	nervous system phenotype(MP:0003631)	241	1513	2733	15.9286	55.3604	4.16636	4.33e-05	0.00125491			Aatk|Acvr1|Acvr2a|Adcy3|Adora2a|Agrn|Ambra1|Apbb1|Arc|Arhgef12|Arid3b|Arl13b|Arl4d|Arx|Atrn|Bag6|Bard1|Basp1|Bbs1|Bbs12|Bbs7|Bcor|Bcr|Birc6|Bmpr2|Brsk2|C1galt1|Cacna1b|Cacnb3|Cadps|Camk2b|Ccdc40|Ccdc57|Ccdc66|Ccne2|Ccnf|Ccr10|Cd36|Cd4|Cdc73|Cdkn1b|Cdkn2c|Celsr3|Cenpj|Cfh|Chst3|Cit|Clcn1|Clcn2|Clip2|Cluap1|Cntnap1|Col4a2|Crocc|Cry2|Daxx|Dbp|Dchs1|Dclk2|Dgke|Dlg3|Dmrta2|Dmtf1|Dnmt3b|Dpp6|Dvl1|Dync1…
UP_CELL-MPhenoOntology.txt	mammalian phenotype	vision/eye phenotype(MP:0005391)	102	649	1142	15.7165	56.8301	2.18826	0.0309019	0.179231			Abca5|Acvr2a|Adora2a|Adora3|Arhgef4|Arntl|Arvcf|Bbs1|Bbs12|Bbs7|Bcl11b|Best1|Ccdc66|Cd36|Cdkn1b|Cebpb|Cenpj|Cfh|Clcn2|Cntnap1|Col4a2|Crocc|Cry2|Dnmt3b|Dot1l|Dync2h1|Efnb1|Egr2|Egr3|Elovl4|Ep300|Fat1|Fjx1|Fos|Foxl2|Fzd4|Fzd5|Glce|Gnat2|Gpr34|Gsk3a|Hps6|Id3|Ift122|Ift140|Ift88|Inpp5e|Itga3|Itgb5|Kif14|Kif7|L1cam|Lamb2|Lca5|Lrig3|Lrp5|Ltb|Ltbp3|Mapk8|Mapk8ip3|Mbd4|Megf11|Nav2|Nfatc2|Nmnat1|Nos1|Notc…
UP_CELL-MergedTFTargets.txt	MergedTFTargets	Gene-Set Name	Number Changed	Number Measured	Number in Gene-Set	Percent Changed	Percent Present	Z Score	FisherExactP	AdjustedP	redundant with terms	inverse redundant	gene symbols
UP_CELL-MergedTFTargets.txt	MergedTFTargets	Suz12	19	58	333	32.7586	17.4174	5.38682	5.78e-06	0.00243636			A830082K12Rik|Arsk|Bcl11b|Faf1|Fbxl8|Fjx1|Hoxa6|Kazald1|Lhx1|Lhx5|Ptprs|Runx2|Sarm1|Satb2|Sp8|Tal1|Tox2|Trim67|Uvssa
UP_CELL-MergedTFTargets.txt	MergedTFTargets	Mtf2	18	54	1116	33.3333	4.83871	5.33213	7.72e-06	0.00243636			Ccdc65|Cdkn2c|Dbndd2|Fbxl8|Gm25047|Irak3|Kcna7|Kcnj4|Lhx5|Pde10a|Psd|Sarm1|Shox2|Smad7|Thbs3|Tmem221|Usp35|Zfp541
UP_CELL-MergedTFTargets.txt	MergedTFTargets	Maz	3	3	8	100	37.5	4.96164	0.00127698	0.115111			Myc|Pth1r|Sp4
UP_CELL-MergedTFTargets.txt	MergedTFTargets	Ikzf1	4	6	17	66.6667	35.2941	4.39401	0.00172976	0.121333			Casz1|Cd4|Myc|Notch1
UP_CELL-MergedTFTargets.txt	MergedTFTargets	Jarid2	14	48	1139	29.1667	4.21422	4.09248	0.00039255	0.04954			A830082K12Rik|Arx|Car7|Cited1|Faf1|Gm10419|Hoxa6|Ikzf1|Notch1|Runx2|Sema5b|Sp8|Tbc1d30|Uvssa
UP_CELL-MergedTFTargets.txt	MergedTFTargets	Runx1	25	110	1339	22.7273	8.21509	4.03965	0.00026758	0.0422111			Adra1a|Arhgap39|Arhgef12|Col4a2|Dennd1a|Dip2c|Dock1|Dock6|Fsip1|Gm25047|Golga1|Kif26b|Lrrc1|Mad1l1|Med12l|Myo18b|Parvb|Ptafr|Rtkn2|Ryr1|Sipa1l2|Tox2|Trib1|Tspan7|Ttc28
UP_CELL-MergedTFTargets.txt	MergedTFTargets	Ezh2	15	55	2091	27.2727	2.63032	3.93003	0.00054557	0.0573757			Arx|Car7|Cdkn2c|Cds1|Cited1|Faf1|Fbxl8|Gm10419|Gm25047|Kcnj4|Runx2|Sema5b|Siglec15|Trim67|Uvssa
UP_CELL-MergedTFTargets.txt	MergedTFTargets	Smad1	6	15	27	40	55.5556	3.63049	0.00339243	0.214063			Col4a2|Hey1|Id3|Runx2|Smad7|Tbx20
UP_CELL-MergedTFTargets.txt	MergedTFTargets	Bcl11b	3	5	9	60	55.5556	3.5316	0.0107877	0.464926			Cdkn1b|Notch1|Zbtb7b
UP_CELL-MergedTFTargets.txt	MergedTFTargets	Rara	4	9	24	44.4444	37.5	3.2393	0.011117	0.464926			Abcc2|Foxa1|Lamb1|Rai1
UP_CELL-MergedTFTargets.txt	MergedTFTargets	Prdm1	3	6	14	50	42.8571	3.08159	0.0198457	0.654407			Id3|Map3k5|Tnfrsf17
UP_CELL-MergedTFTargets.txt	MergedTFTargets	Gata3	13	56	1275	23.2143	4.39216	2.98492	0.00742832	0.426115			Aldh4a1|Cdkn2c|Cnr2|Crocc|Fhad1|Gm25047|Kdm1a|Lrrc47|Nipal3|Nmnat1|Nphp4|Tcea3|Vps13d
UP_CELL-MergedTFTargets.txt	MergedTFTargets	Esr2	15	68	1249	22.0588	5.44436	2.98491	0.00892687	0.464926			Agrn|Ahdc1|Casz1|Cnr2|Dvl1|Gm25047|H6pd|Igf1r|Lrrc47|Man1c1|Mapk8|Nmnat1|Slc2a4|Tcea3|Vps13d
UP_CELL-MergedTFTargets.txt	MergedTFTargets	Xbp1	4	10	14	40	71.4286	2.96286	0.0169594	0.629493			Fasn|Irf4|Prdm1|Setd7
UP_CELL-MergedTFTargets.txt	MergedTFTargets	Rest	4	11	38	36.3636	28.9474	2.71987	0.0244034	0.705294			Celsr3|Grin1|L1cam|Syn1
UP_CELL-MergedTFTargets.txt	MergedTFTargets	Trim28	13	62	1280	20.9677	4.84375	2.57084	0.0207419	0.654407			Btbd8|Cnr2|Crocc|Gm25047|Kif26b|Myc|Nkain1|Plekha6|Rhou|Tal1|Vps13d|Zfp69|Zfyve9
UP_CELL-MergedTFTargets.txt	MergedTFTargets	Bcl6	4	12	18	33.3333	66.6667	2.50343	0.0335322	0.705294			Cdkn1b|Hdac7|Myc|Prdm1
UP_CELL-MergedTFTargets.txt	MergedTFTargets	Srebf1	6	22	39	27.2727	56.4103	2.47766	0.0261694	0.705294			Abca3|Cd5l|Fasn|Lipe|Nlrp1a|Slc2a4
UP_CELL-MergedTFTargets.txt	MergedTFTargets	Hdac1	5	17	28	29.4118	60.7143	2.46076	0.0303795	0.705294			Cdkn1b|Cebpb|Nfya|Ppp2ca|Star
UP_CELL-MergedTFTargets.txt	MergedTFTargets	Sox10	3	8	32	37.5	25	2.42219	0.0470898	0.737408			Aatk|Egr2|L1cam
UP_CELL-MergedTFTargets.txt	MergedTFTargets	Cux1	3	8	14	37.5	57.1429	2.42219	0.0470898	0.737408			Cdkn1b|Myc|Runx2
UP_CELL-MergedTFTargets.txt	MergedTFTargets	E2f1	21	121	1321	17.3554	9.15973	2.32045	0.0260776	0.705294			Ahdc1|Aldh4a1|Casz1|Cdkn2c|Cnr2|Crocc|Fhad1|Gm25047|H6pd|Kdm1a|Man1c1|Myc|Nmnat1|Nphp4|Ptafr|Rb1|Rb1cc1|Tcea3|Tlr3|Ubr4|Vps13d
UP_CELL-MergedTFTargets.txt	MergedTFTargets	Foxm1	4	13	27	30.7692	48.1481	2.3085	0.0443876	0.737408			Brip1|Myc|Scgb1a1|Snai1
UP_CELL-MergedTFTargets.txt	MergedTFTargets	Cebpa	5	19	39	26.3158	48.7179	2.16762	0.0476411	0.737408			Abca3|Abcb1b|Prtn3|Scgb1a1|Slc2a4
UP_CELL-MergedTFTargets.txt	MergedTFTargets	Foxa1	16	90	2466	17.7778	3.64964	2.12506	0.0400327	0.737408			Abhd2|Basp1|Bcl9|Brip1|Cdyl2|Ears2|Foxa1|Fut8|Gm25047|Lpp|Macrod2|Osbpl1a|Prdm9|Scgb1a1|Srpk2|Trib1
UP_CELL-MouseImmuneCells.txt	MouseImmuneCells	Gene-Set Name	Number Changed	Number Measured	Number in Gene-Set	Percent Changed	Percent Present	Z Score	FisherExactP	AdjustedP	redundant with terms	inverse redundant	gene symbols
UP_CELL-MouseImmuneCells.txt	MouseImmuneCells	DC IIhilang+103-11b+ SLN	12	18	60	66.6667	30	4.93068	2.23e-05	0.00472332			Adra1a|Arc|Atf7ip2|Cacna1b|Cacnb3|Efna2|Klhl38|Klhl8|Lrriq3|Nbea|Olfr110|Slc25a29
UP_CELL-MouseImmuneCells.txt	MouseImmuneCells	NK DAP12- Sp	5	5	60	100	8.33333	4.44519	0.00033065	0.0350488			B3gnt7|Camk2b|Fzd5|Klhl30|St5
UP_CELL-MouseImmuneCells.txt	MouseImmuneCells	BEC SLN	5	7	60	71.4286	11.6667	3.37784	0.00482948	0.170642			Dok4|Exoc3l2|Grrp1|Hey1|Sez6l2
UP_CELL-MouseImmuneCells.txt	MouseImmuneCells	GN BM	10	20	60	50	33.3333	3.33394	0.00266181	0.141076			Atrn|C1rl|Ccno|Ceacam10|Fbxo10|Fmo5|Kiss1r|Lhx1|Olfm4|Orm1
UP_CELL-MouseImmuneCells.txt	MouseImmuneCells	NK b2m- Sp	4	5	39	80	12.8205	3.3306	0.00693275	0.183718	NK 49H+ Sp		Arl4d|Fzd5|Klhl30|Mcam
UP_CELL-MouseImmuneCells.txt	MouseImmuneCells	Tgd vg1+vd6+24alo Th	7	12	58	58.3333	20.6897	3.29674	0.00403471	0.170642			Cntnap1|Flrt2|Grik4|Hey1|Nos1|Plxna3|Vdr
UP_CELL-MouseImmuneCells.txt	MouseImmuneCells	DC 103+11b- Lv	5	8	60	62.5	13.3333	2.98223	0.0107576	0.228062			Adora3|Farp2|Fhad1|Lrrc3|Tlr3
UP_CELL-MouseImmuneCells.txt	MouseImmuneCells	GN Arth BM	9	19	60	47.3684	31.6667	2.96123	0.00687022	0.183718			C1rl|Ccno|Ceacam10|Fbxo10|Fmo5|Kiss1r|Olfm4|Orm1|Rhou
UP_CELL-MouseImmuneCells.txt	MouseImmuneCells	MF 103-11b+ SI	9	20	60	45	33.3333	2.77387	0.0103135	0.228062			Abcc3|Ahrr|Ccl24|Ganc|Lilra5|Oplah|Slc12a5|Tm4sf19|Zfp691
UP_CELL-MouseImmuneCells.txt	MouseImmuneCells	DC LC Sk	5	9	60	55.5556	15	2.64427	0.0202411	0.357593			Cnksr1|F830045P16Rik|Itpkc|Osbp2|Tcea3
UP_CELL-MouseImmuneCells.txt	MouseImmuneCells	DC IIhilang-103-11blo SLN	6	12	60	50	20	2.57561	0.0200872	0.357593			Ankrd42|Cacnb3|Efna2|Eno2|Slc25a35|Sned1
UP_CELL-MouseImmuneCells.txt	MouseImmuneCells	preT DN2 Th	4	7	36	57.1429	19.4444	2.43522	0.0343728	0.485802			Aldh1b1|Dnmt3b|Myl6b|Trim13
UP_CELL-MouseImmuneCells.txt	MouseImmuneCells	NK 49H+ Sp	5	10	60	50	16.6667	2.34964	0.0338928	0.485802		NK b2m- Sp	Arl4d|Fzd5|Kcnab3|Klhl30|Mcam
UP_CELL-PathwayCommons.txt	PathwayCommons	Gene-Set Name	Number Changed	Number Measured	Number in Gene-Set	Percent Changed	Percent Present	Z Score	FisherExactP	AdjustedP	redundant with terms	inverse redundant	gene symbols
UP_CELL-PathwayCommons.txt	PathwayCommons	Neurofascin interactions	3	4	8	75	50	4.41415	0.00336056	0.114637			Cntnap1|L1cam|Nrcam
UP_CELL-PathwayCommons.txt	PathwayCommons	Ephrin B reverse signaling	5	13	20	38.4615	65	3.50977	0.0055624	0.151339			Efnb1|Ephb4|Itga2b|Mapk8|Pik3ca
UP_CELL-PathwayCommons.txt	PathwayCommons	Beta3 integrin cell surface interactions	6	18	40	33.3333	45	3.39616	0.00538272	0.149267			Edil3|Itga2b|L1cam|Lamb1|Pdgfb|Sphk1
UP_CELL-PathwayCommons.txt	PathwayCommons	FOXA1 transcription factor network	6	19	31	31.5789	61.2903	3.23069	0.00723792	0.193279	FOXA transcription factor networks		Cdkn1b|Cebpb|Fos|Foxa1|Prdm15|Scgb1a1
UP_CELL-PathwayCommons.txt	PathwayCommons	Wnt	12	53	76	22.6415	69.7368	3.2086	0.00387008	0.121319			Bcl9|Camk2b|Dvl1|Ep300|Fzd4|Fzd5|Lrp5|Mapk8|Mapk8ip1|Nlk|Ppp2ca|Runx2
UP_CELL-PathwayCommons.txt	PathwayCommons	Bile acid and bile salt metabolism	3	7	22	42.8571	31.8182	2.96631	0.0235445	0.39478			Abcc3|Cyp27a1|Cyp46a1
UP_CELL-PathwayCommons.txt	PathwayCommons	BMAL1:CLOCK/NPAS2 Activates Gene Expression	5	16	22	31.25	72.7273	2.91872	0.0147986	0.274599	Circadian Clock	Circadian Clock	Arntl|Cry2|Dbp|Ep300|Nr1d1
UP_CELL-PathwayCommons.txt	PathwayCommons	CDP-diacylglycerol biosynthesis I	4	12	15	33.3333	80	2.77034	0.0229403	0.389176	phosphatidylglycerol biosynthesis II (non-plastidic)	phosphatidylglycerol biosynthesis II (non-plastidic)	Agpat4|Cds1|Gpat2|Lclat1
UP_CELL-PathwayCommons.txt	PathwayCommons	ALK1 signaling events	31	204	260	15.1961	78.4615	2.73927	0.00973572	0.212711	ALK1 pathway	ALK1 pathway|Calcineurin-regulated NFAT-dependent transcription in lymphocytes|Regulation of cytoplasmic and nuclear SMAD2/3 signaling|Regulation of nuclear SMAD2/3 signaling|TGF-beta receptor signaling	Acvr1|Acvr2a|Bmpr2|Camk2b|Cebpb|Cited1|Daxx|Egr2|Egr3|Ep300|Fos|Hnf4a|Ikzf1|Irf4|Itgb5|Map3k5|Mapk8|Max|Med15|Myc|Ncoa1|Nfatc2|Nup214|Ppp2ca|Prkaca|Runx2|Sin3a|Skil|Smad7|Vdr|Zfyve9
UP_CELL-PathwayCommons.txt	PathwayCommons	Notch-mediated HES/HEY network	12	60	88	20	68.1818	2.71998	0.0129931	0.256659	Notch signaling pathway	Notch signaling pathway	Aph1b|Cd4|Cdkn1b|Ep300|Hey1|Jak2|Kdm1a|Myc|Ncoa1|Notch1|Rb1|Runx2
UP_CELL-PathwayCommons.txt	PathwayCommons	Notch signaling pathway	12	60	88	20	68.1818	2.71998	0.0129931	0.256659	Notch-mediated HES/HEY network	Notch-mediated HES/HEY network	Aph1b|Cd4|Cdkn1b|Ep300|Hey1|Jak2|Kdm1a|Myc|Ncoa1|Notch1|Rb1|Runx2
UP_CELL-PathwayCommons.txt	PathwayCommons	ALK1 pathway	31	205	263	15.122	77.9468	2.70937	0.0100255	0.215773	ALK1 signaling events	ALK1 signaling events|Calcineurin-regulated NFAT-dependent transcription in lymphocytes|Regulation of cytoplasmic and nuclear SMAD2/3 signaling|Regulation of nuclear SMAD2/3 signaling|TGF-beta receptor signaling	Acvr1|Acvr2a|Bmpr2|Camk2b|Cebpb|Cited1|Daxx|Egr2|Egr3|Ep300|Fos|Hnf4a|Ikzf1|Irf4|Itgb5|Map3k5|Mapk8|Max|Med15|Myc|Ncoa1|Nfatc2|Nup214|Ppp2ca|Prkaca|Runx2|Sin3a|Skil|Smad7|Vdr|Zfyve9
UP_CELL-PathwayCommons.txt	PathwayCommons	phosphatidylglycerol biosynthesis II (non-plastidic)	4	13	16	30.7692	81.25	2.57099	0.0306638	0.46973	CDP-diacylglycerol biosynthesis I	CDP-diacylglycerol biosynthesis I	Agpat4|Cds1|Gpat2|Lclat1
UP_CELL-PathwayCommons.txt	PathwayCommons	Presenilin action in Notch and Wnt signaling	8	37	46	21.6216	80.4348	2.4633	0.0226435	0.388713			Aph1b|Dvl1|Fos|Frat1|Myc|Nlk|Notch1|Ppard
UP_CELL-PathwayCommons.txt	PathwayCommons	Circadian Clock	5	19	25	26.3158	76	2.45342	0.0309462	0.46973	BMAL1:CLOCK/NPAS2 Activates Gene Expression	BMAL1:CLOCK/NPAS2 Activates Gene Expression	Arntl|Cry2|Dbp|Ep300|Nr1d1
UP_CELL-PathwayCommons.txt	PathwayCommons	Class A/1 (Rhodopsin-like receptors)	5	20	104	25	19.2308	2.31816	0.03809	0.549258			Ccr10|Kiss1r|P2ry1|P2ry13|Ptafr
UP_CELL-PathwayCommons.txt	PathwayCommons	FOXA transcription factor networks	7	33	65	21.2121	50.7692	2.245	0.0354245	0.51598		FOXA1 transcription factor network	Cdkn1b|Cebpb|Fos|Foxa1|Hnf4a|Prdm15|Scgb1a1
UP_CELL-PathwayCommons.txt	PathwayCommons	TGF-beta receptor signaling	28	197	249	14.2132	79.1165	2.20765	0.0339602	0.4997	ALK1 pathway|ALK1 signaling events|Regulation of cytoplasmic and nuclear SMAD2/3 signaling|Regulation of nuclear SMAD2/3 signaling	Calcineurin-regulated NFAT-dependent transcription in lymphocytes|Regulation of cytoplasmic and nuclear SMAD2/3 signaling|Regulation of nuclear SMAD2/3 signaling	Camk2b|Cebpb|Cited1|Daxx|Egr2|Egr3|Ep300|Fos|Hnf4a|Ikzf1|Irf4|Itgb5|Map3k5|Mapk8|Max|Med15|Myc|Ncoa1|Nfatc2|Nup214|Ppp2ca|Prkaca|Runx2|Sin3a|Skil|Smad7|Vdr|Zfyve9
UP_CELL-PathwayCommons.txt	PathwayCommons	Regulation of nuclear SMAD2/3 signaling	28	197	249	14.2132	79.1165	2.20765	0.0339602	0.4997	ALK1 pathway|ALK1 signaling events|Regulation of cytoplasmic and nuclear SMAD2/3 signaling|TGF-beta receptor signaling	Calcineurin-regulated NFAT-dependent transcription in lymphocytes|Regulation of cytoplasmic and nuclear SMAD2/3 signaling|TGF-beta receptor signaling	Camk2b|Cebpb|Cited1|Daxx|Egr2|Egr3|Ep300|Fos|Hnf4a|Ikzf1|Irf4|Itgb5|Map3k5|Mapk8|Max|Med15|Myc|Ncoa1|Nfatc2|Nup214|Ppp2ca|Prkaca|Runx2|Sin3a|Skil|Smad7|Vdr|Zfyve9
UP_CELL-PathwayCommons.txt	PathwayCommons	Regulation of cytoplasmic and nuclear SMAD2/3 signaling	28	197	249	14.2132	79.1165	2.20765	0.0339602	0.4997	ALK1 pathway|ALK1 signaling events|Regulation of nuclear SMAD2/3 signaling|TGF-beta receptor signaling	Calcineurin-regulated NFAT-dependent transcription in lymphocytes|Regulation of nuclear SMAD2/3 signaling|TGF-beta receptor signaling	Camk2b|Cebpb|Cited1|Daxx|Egr2|Egr3|Ep300|Fos|Hnf4a|Ikzf1|Irf4|Itgb5|Map3k5|Mapk8|Max|Med15|Myc|Ncoa1|Nfatc2|Nup214|Ppp2ca|Prkaca|Runx2|Sin3a|Skil|Smad7|Vdr|Zfyve9
UP_CELL-PathwayCommons.txt	PathwayCommons	Mitochondrial tRNA aminoacylation	5	21	21	23.8095	100	2.19089	0.046162	0.610693			Ears2|Lars2|Mars2|Pars2|Sars2
UP_CELL-PathwayCommons.txt	PathwayCommons	N-cadherin signaling events	21	140	213	15	65.7277	2.16521	0.0395838	0.565147			Bcl9|Carm1|Cby1|Ep300|Fer|Fos|Fzd5|Igf1r|Kdm1a|Lrp5|Mapk8|Myc|Ncoa6|Pik3ca|Runx2|Slit1|Tert|Tle2|Vav3|Zbtb33|Zmiz1
UP_CELL-PathwayCommons.txt	PathwayCommons	Signaling events mediated by PTP1B	6	28	41	21.4286	68.2927	2.10516	0.0478694	0.621871			Capn1|Fer|Itga2b|Jak2|Pdgfb|Pik3ca
UP_CELL-PathwayCommons.txt	PathwayCommons	Calcineurin-regulated NFAT-dependent transcription in lymphocytes	6	28	43	21.4286	65.1163	2.10516	0.0478694	0.621871	ALK1 pathway|ALK1 signaling events|Regulation of cytoplasmic and nuclear SMAD2/3 signaling|Regulation of nuclear SMAD2/3 signaling|TGF-beta receptor signaling		Egr2|Egr3|Fos|Ikzf1|Irf4|Nfatc2
UP_CELL-RVista_TFsites.txt	RVista_TFsites	Gene-Set Name	Number Changed	Number Measured	Number in Gene-Set	Percent Changed	Percent Present	Z Score	FisherExactP	AdjustedP	redundant with terms	inverse redundant	gene symbols
UP_CELL-RVista_TFsites.txt	RVista_TFsites	KLF15	608	4229	14413	14.3769	29.3416	6.13658	9.17e-10	5e-07			Aatk|Abca3|Abcc3|Abhd15|Acsf2|Actn3|Acvr1|Acvr2a|Adcy3|Adora2a|Adra1a|Aebp1|Afap1l1|Agap3|Agpat4|Agrn|Ahdc1|Aldh1l2|Aldh4a1|Aloxe3|Alpk1|Ambra1|Angel1|Ank2|Ankrd44|Apoa2|Arc|Arf6|Arhgap26|Arhgef12|Arhgef25|Arid1b|Arid3b|Arntl|Arrdc3|Arvcf|Arx|Atp10a|Atp10d|Atp11b|Atp13a4|Atp2a3|Atp2b4|Atp6v1g2|Atp8b3|Atp9a|Atxn7l2|B3gnt7|Bag6|Bahcc1|Basp1|Bbs1|Bbs7|Bcl11b|Bcl9|Bcor|Best1|Bmpr2|Brdt|Brsk2|Btbd19|B…
UP_CELL-RVista_TFsites.txt	RVista_TFsites	EKLF	487	3281	11549	14.843	28.4094	5.92924	4.28e-09	1.17e-06	CACD|ERalpha|Evi-1|GC		Aatk|Abcc3|Abhd15|Abhd2|Actn3|Acvr1|Acvr2a|Adcy3|Adora2a|Adra1a|Aebp1|Agap3|Agpat4|Ahdc1|Aldh1b1|Aldh4a1|Aloxe3|Amdhd1|Angptl6|Ank2|Ankrd44|Ap1s2|Apoa2|Arc|Arf6|Arhgef12|Arhgef25|Arhgef3|Arhgef4|Arid1b|Arsk|Arvcf|Arx|Atp10d|Atp2a3|Atp2b4|Atp8b3|Atp9a|Atxn7l2|B3gnt7|Bahcc1|Baiap2l1|Bbs1|Bcl11b|Bcl9|Bcor|Best1|Bmpr2|Brdt|Brsk2|Btbd19|C1galt1|Cacnb3|Camk2b|Caprin2|Card6|Carns1|Cass4|Casz1|Cbx8|Ccdc1…
UP_CELL-RVista_TFsites.txt	RVista_TFsites	MAZR	517	3585	12076	14.4212	29.687	5.37138	1.05e-07	1.9e-05	AP-2beta|CACD|Egr|GC|MAZ|ZNF515	UF1H3BETA	Aatk|Abca3|Abcc3|Abhd15|Ablim1|Acsf2|Actn3|Acvr1|Acvr2a|Adcy3|Adora2a|Adra1a|Aebp1|Afap1l1|Agap3|Agpat4|Agrn|Ahdc1|Aldh1l2|Aldh4a1|Aloxe3|Ambra1|Angptl6|Ank2|Apoa2|Arc|Arf6|Arhgap26|Arhgef12|Arhgef25|Arid1b|Arid3b|Arntl|Arvcf|Arx|Asb13|Atp10a|Atp10d|Atp11b|Atp2a3|Atp2b4|Atp6v1g2|Atp8b3|Atp9a|Atxn7l2|B3gnt7|Bag6|Bahcc1|Basp1|Bbs1|Bbs7|Bcl11b|Bcl9|Bmpr2|Brdt|Brsk2|Btbd19|C1galt1|C1qtnf6|Cacnb3|Cadp…
UP_CELL-RVista_TFsites.txt	RVista_TFsites	SZF1-1	732	5408	18931	13.5355	28.5669	5.02161	4.35e-07	5.94e-05			Aatk|Abca3|Abca5|Abcc2|Abcc3|Abhd15|Abhd2|Ablim1|Acot2|Acpp|Actn3|Acvr1|Acvr2a|Adcy3|Adora2a|Adra1a|Aebp1|Afap1l1|Agap3|Agpat4|Agrn|Ahdc1|Akap3|Aldh4a1|Aloxe3|Alpk3|Ambra1|Amdhd1|Angel1|Angptl6|Ank2|Ankrd42|Ankrd44|Ap1s2|Apbb1|Apoa2|Aqp11|Arc|Arf6|Arhgap26|Arhgef12|Arhgef25|Arhgef3|Arhgef4|Arid1b|Arid3b|Arl15|Arntl|Arrdc3|Arvcf|Arx|Atp10a|Atp10d|Atp13a4|Atp2a3|Atp2b4|Atp6v1g2|Atp9a|Atrn|Atxn7l2|B…
UP_CELL-RVista_TFsites.txt	RVista_TFsites	LXRalpha:RXRalpha	822	6205	21652	13.2474	28.6579	4.91235	5.83e-07	6.36e-05	ERalpha	MTF1|RORBETA|VDR:RXR	Aatk|Abca5|Abcc2|Abcc3|Abhd15|Abhd2|Ablim1|Acpp|Actn3|Acvr1|Acvr2a|Adcy3|Adora2a|Adora3|Adra1a|Aebp1|Afap1l1|Agap3|Agpat4|Ahdc1|Ak1|Akap3|Aldh4a1|Aloxe3|Alpk1|Alpk3|Ambra1|Amdhd1|Angel1|Angptl6|Ank2|Ankrd42|Ankrd44|Ankrd50|Aox1|Ap1s2|Apbb1|Apoa2|Aqp11|Arc|Arf6|Arhgap26|Arhgef12|Arhgef25|Arhgef3|Arhgef4|Arid1b|Arid3b|Arl13b|Arntl|Arrdc3|Arsk|Arvcf|Arx|Asah2|Atp10a|Atp10d|Atp11b|Atp13a4|Atp2a3|Atp2…
UP_CELL-RVista_TFsites.txt	RVista_TFsites	Lmo2	550	3917	14259	14.0414	27.4704	4.82478	1.58e-06	0.00012314	ERalpha|Muscle	E47	Aatk|Abca3|Abcc3|Abhd13|Abhd2|Ablim1|Acsf2|Acvr1|Adora2a|Adra1a|Aebp1|Agap3|Agpat4|Agrn|Ahdc1|Ak1|Aldh4a1|Alpk1|Alpk3|Angel1|Ank2|Ankrd44|Ap1s2|Apbb1|Apoa2|Arhgap26|Arhgef12|Arhgef25|Arhgef4|Arid1b|Arl15|Arntl|Arrdc3|Arvcf|Arx|Atp10d|Atp11b|Atp13a4|Atp2a3|Atp2b4|Atp9a|Atxn7l2|B3gnt7|Bag6|Bahcc1|Baiap2l1|Bbs1|Bbs12|Bcl11b|Best1|Bmpr2|Brip1|Brsk2|Btbd19|Btbd3|C1galt1|Cacnb3|Camk2b|Capn1|Casz1|Cbx8|…
UP_CELL-RVista_TFsites.txt	RVista_TFsites	P50:RELA-P65	893	6867	23905	13.0042	28.7262	4.72669	1.29e-06	0.00011737		UF1H3BETA|VDR:RXR	Aatk|Abca3|Abca5|Abcc3|Abhd15|Abhd2|Ablim1|Acot2|Acpp|Acsf2|Actn3|Acvr1|Acvr2a|Adcy3|Adora2a|Adora3|Adra1a|Aebp1|Afap1l1|Agap3|Agpat4|Agrn|Ahdc1|Ak1|Aldh1b1|Aldh1l2|Aldh4a1|Aloxe3|Alpk1|Alpk3|Ambra1|Amdhd1|Angel1|Angptl6|Ank2|Ankrd42|Ankrd44|Ankrd50|Aox1|Ap1s2|Apbb1|Apoa2|Arc|Arf6|Arhgap26|Arhgef12|Arhgef25|Arhgef3|Arhgef4|Arid1b|Arid3b|Arl13b|Arl15|Arntl|Arrdc3|Arsk|Arvcf|Arx|Asah2|Asb13|Atp10a|…
UP_CELL-RVista_TFsites.txt	RVista_TFsites	ZBP89	498	3510	11873	14.188	29.5629	4.72297	2.73e-06	0.0001866	AP-2beta|CACD|Egr|GC|ZNF515		Abca3|Abcc3|Abhd15|Abhd2|Acsf2|Actn3|Acvr1|Acvr2a|Adcy3|Adora2a|Aebp1|Afap1l1|Agap3|Agrn|Ahdc1|Aldh1l2|Aldh4a1|Aloxe3|Ank2|Ankrd44|Apoa2|Arc|Arf6|Arhgap26|Arhgef12|Arhgef25|Arid1b|Arid3b|Arl15|Arntl|Arrdc3|Arvcf|Arx|Atp10a|Atp13a4|Atp2a3|Atp2b4|Atp6v1g2|Atp8b3|Atxn7l2|B3gnt7|Bag6|Bahcc1|Basp1|Bbs1|Bbs7|Bcl11b|Bcl9|Bmpr2|Brsk2|Btbd19|C1galt1|C1qtnf6|Cacnb3|Cadps|Camk2b|Caprin2|Carm1|Casz1|Cbx8|Ccd…
UP_CELL-RVista_TFsites.txt	RVista_TFsites	E47	347	2326	8754	14.9183	26.5707	4.71841	3.82e-06	0.00023204	E2A|ERalpha|Lmo2|Muscle|MyoD|Tal-1		Abca3|Abcc3|Abhd13|Ablim1|Acvr1|Adra1a|Aebp1|Agap3|Ahdc1|Ak1|Aldh4a1|Alpk3|Angel1|Ank2|Ankrd44|Ap1s2|Apbb1|Arhgef12|Arhgef4|Arl15|Arrdc3|Arx|Atp10d|Atp11b|Atp13a4|Atp2a3|Atp2b4|Atp9a|Atxn7l2|B3gnt7|Bahcc1|Bbs1|Bbs12|Bcl11b|Best1|Bmpr2|Brip1|Brsk2|Btbd19|Btbd3|C1galt1|Cacnb3|Camk2b|Cbx8|Ccdc138|Ccdc157|Ccdc17|Ccno|Ccnyl1|Ccr10|Cd151|Cdc73|Cdh4|Cdkl4|Cdkn1b|Cdyl2|Cebpb|Cep55|Chml|Chst11|Cit|Cited1|…
UP_CELL-RVista_TFsites.txt	RVista_TFsites	E12	300	1972	7453	15.213	26.4591	4.68115	4.97e-06	0.0002469	E2A|ERalpha|GC|Muscle|MyoD|Tal-1|myogenin		Abca3|Abcc3|Abhd13|Ablim1|Adra1a|Aebp1|Agap3|Agrn|Ak1|Aldh4a1|Ank2|Ankrd44|Ap1s2|Apbb1|Apoa2|Arhgef12|Arhgef4|Arid1b|Arrdc3|Arx|Atp13a4|Atp9a|B3gnt7|Bahcc1|Bbs1|Bbs12|Bcl11b|Best1|Bmpr2|Brsk2|Btbd19|C1galt1|Cacnb3|Camk2b|Capn1|Cbx8|Ccdc138|Ccno|Ccnyl1|Ccr10|Cd151|Cdc73|Cdh4|Cdkl4|Cdyl2|Cebpb|Cep55|Chml|Clcn1|Clcn2|Clec11a|Cntd1|Col16a1|Col4a2|Coro6|Csnk1g2|Cxcr3|Dand5|Dbndd2|Dcbld1|Ddr1|Dedd2|Den…
UP_CELL-RVista_TFsites.txt	RVista_TFsites	HTF4	347	2333	8773	14.8736	26.593	4.65058	4.73e-06	0.0002469	AP-2beta|E2A|ERalpha|Muscle|Tal-1|myogenin		Abca3|Abcc3|Abhd13|Abhd2|Ablim1|Adra1a|Aebp1|Agap3|Agrn|Ahdc1|Ak1|Aldh4a1|Angel1|Ank2|Ankrd44|Ap1s2|Apbb1|Apoa2|Arhgef12|Arhgef4|Arrdc3|Arx|Atp10d|Atp13a4|Atp2a3|Atp2b4|Atp9a|Atxn7l2|B3gnt7|Bahcc1|Bbs1|Bbs12|Bcl11b|Best1|Bmpr2|Brip1|Brsk2|Btbd19|C1galt1|Cacnb3|Camk2b|Capn1|Cbx8|Ccdc138|Ccdc17|Ccno|Ccnyl1|Ccr10|Cd151|Cdc73|Cdh4|Cdkl4|Cdkn1b|Cdyl2|Cebpb|Chac1|Chml|Chst11|Cit|Clcn1|Clcn2|Clec11a|Cli…
UP_CELL-RVista_TFsites.txt	RVista_TFsites	NGFI-C	140	818	2735	17.1149	29.9086	4.5274	1.41e-05	0.00038402	AP-2beta|CACD|EGR-1|ERalpha|Egr|GC|GKLF|MAZ|Muscle|NF-kappaB|Tal-1|ZNF515|c-Rel|v-Maf		Acvr1|Adcy3|Agap3|Ahdc1|Aldh4a1|Aloxe3|Ambra1|Arc|Arf6|Arhgap26|Arid1b|Arid3b|Arrdc3|Arx|Bahcc1|Basp1|Birc6|Bmpr2|Cacnb3|Camk2b|Casz1|Cdh4|Cdkn2c|Clec11a|Col4a2|Coro6|Cyp46a1|Dbndd2|Dchs1|Ddr1|Depdc5|Dgkg|Dnajb5|Dnmt3b|Dock1|Dusp6|Egr2|Egr3|Eng|Ep300|Fam122b|Fam129a|Fam84b|Fasn|Fbxl8|Flrt2|Fos|Fosl2|Fzd5|Gen1|Gnat2|Gpr84|Grik5|Grin1|Gtpbp3|Hcfc1|Hcn2|Hectd2|Hoxa6|Ikzf1|Ing2|Kcnab3|Kcnh2|Kcnk2|Kif…
UP_CELL-RVista_TFsites.txt	RVista_TFsites	CKROX	436	3044	10134	14.3233	30.0375	4.49014	9.23e-06	0.00034372	AP-2beta|CACD|ERalpha|Egr|GC|MAZ|Oct-1|ZNF515		Abcc3|Abhd15|Acsf2|Actn3|Acvr1|Adcy3|Adora2a|Aebp1|Afap1l1|Agap3|Agpat4|Agrn|Ahdc1|Aldh1l2|Aldh4a1|Aloxe3|Ank2|Ankrd44|Apoa2|Arc|Arf6|Arhgap26|Arhgef25|Arid1b|Arid3b|Arl13b|Arl15|Arntl|Arrdc3|Arvcf|Arx|Asb13|Atp10a|Atp10d|Atp2a3|Atp6v1g2|Atp8b3|Atp9a|Atxn7l2|Bahcc1|Basp1|Bbs1|Bbs7|Bcl11b|Bcl9|Bmpr2|Brdt|Brsk2|Btbd19|C1galt1|C1qtnf6|Cacnb3|Cadps|Camk2b|Carm1|Cbx8|Ccdc40|Ccl24|Ccne2|Ccnf|Ccr10|Cd38…
UP_CELL-RVista_TFsites.txt	RVista_TFsites	TCF-4	611	4461	15991	13.6965	27.8969	4.46387	8.19e-06	0.00034372	Evi-1|Oct-1		Abca3|Abcc2|Abcc3|Abhd15|Abhd2|Acsf2|Acvr1|Acvr2a|Adcy3|Adora2a|Adora3|Adra1a|Aebp1|Afap1l1|Agap3|Agpat4|Agrn|Ahdc1|Akap3|Aldh4a1|Aloxe3|Alpk1|Ambra1|Amdhd1|Angel1|Angptl6|Ank2|Ankrd42|Ankrd44|Ankrd50|Aox1|Ap1s2|Apbb1|Apoa2|Aqp11|Arf6|Arhgef12|Arhgef25|Arhgef3|Arhgef4|Arid1b|Arl15|Arntl|Arrdc3|Arsk|Arvcf|Arx|Atp10a|Atp11b|Atp13a4|Atp2a3|Atp2b4|Atrn|Atxn7l2|B3gnt7|Bag6|Bahcc1|Bard1|Basp1|Bbs1|Bbs1…
UP_CELL-RVista_TFsites.txt	RVista_TFsites	SP1:SP3	497	3534	11663	14.0634	30.301	4.45397	1.01e-05	0.00034372	CACD|Egr|GC|MAZ	UF1H3BETA	Abcc3|Abhd15|Ablim1|Acsf2|Actn3|Acvr1|Acvr2a|Adcy3|Adora2a|Aebp1|Afap1l1|Agap3|Agrn|Ahdc1|Aldh4a1|Aloxe3|Ambra1|Ank2|Ankrd44|Apoa2|Arc|Arf6|Arhgap26|Arhgef12|Arhgef25|Arid1b|Arid3b|Arntl|Arvcf|Arx|Atp10a|Atp2a3|Atp2b4|Atp6v1g2|Atp8b3|Atp9a|Atxn7l2|B3gnt7|Bag6|Bahcc1|Basp1|Bbs1|Bcl11b|Bcl9|Bmpr2|Brsk2|Btbd19|C1galt1|C1qtnf6|Cacnb3|Camk2b|Caprin2|Card6|Carm1|Cbx8|Ccdc138|Ccdc40|Ccne2|Ccnf|Ccnyl1|Cc…
UP_CELL-RVista_TFsites.txt	RVista_TFsites	TR4	568	4110	14807	13.82	27.7571	4.44582	9.74e-06	0.00034372			Abca3|Abcc2|Abcc3|Abhd15|Abhd2|Actn3|Acvr1|Acvr2a|Adcy3|Adora2a|Adra1a|Aebp1|Afap1l1|Agap3|Ahdc1|Aldh4a1|Aloxe3|Alpk3|Ambra1|Amdhd1|Angel1|Angptl6|Ank2|Ankrd42|Ankrd44|Ap1s2|Apbb1|Apoa2|Aqp11|Arf6|Arhgap26|Arhgef12|Arhgef25|Arhgef3|Arhgef4|Arid1b|Arntl|Arsk|Arx|Asah2|Atp10a|Atp10d|Atp13a4|Atp2a3|Atp2b4|Atp6v1g2|Atxn7l2|B3gnt7|Bag6|Bahcc1|Baiap2l1|Basp1|Bbs12|Bcl11b|Bcl9|Best1|Bmpr2|Brdt|Brf2|Brip…
UP_CELL-RVista_TFsites.txt	RVista_TFsites	AREB6	434	3035	11065	14.2998	27.4288	4.43056	1.25e-05	0.00038402	ERalpha		Aatk|Abca3|Abcc3|Ablim1|Acpp|Acsf2|Acvr1|Adcy3|Adra1a|Aebp1|Afap1l1|Agap3|Agrn|Ahdc1|Ak1|Aldh4a1|Aloxe3|Ambra1|Ank2|Ankrd42|Ankrd44|Ap1s2|Apbb1|Arhgef12|Arhgef25|Arhgef3|Arhgef4|Arid1b|Arntl|Arrdc3|Arsk|Arvcf|Asah2|Atp13a4|Atp2a3|Atp2b4|Atp9a|Atxn7l2|B3gnt7|Bag6|Bahcc1|Baiap2l1|Basp1|Bbs1|Bbs12|Bcl11b|Bcl9|Best1|Brsk2|Btbd19|C1galt1|Cacnb3|Cadps|Camk2b|Capn1|Caprin2|Carm1|Cbx8|Cby1|Ccdc120|Ccdc13…
UP_CELL-RVista_TFsites.txt	RVista_TFsites	MyoD	584	4243	15395	13.7638	27.5609	4.42957	9.85e-06	0.00034372	ERalpha|Muscle	E12|E47	Aatk|Abca3|Abcc3|Abhd13|Abhd2|Ablim1|Acsf2|Acvr1|Adora2a|Adra1a|Aebp1|Agap3|Agrn|Ahdc1|Ak1|Aldh4a1|Alpk1|Alpk3|Angel1|Ank2|Ankrd44|Ap1s2|Apbb1|Apoa2|Arf6|Arhgap26|Arhgef12|Arhgef4|Arid1b|Arl15|Arntl|Arrdc3|Arvcf|Arx|Asah2|Atp10d|Atp11b|Atp13a4|Atp2a3|Atp2b4|Atp9a|Atxn7l2|B3gnt7|Bag6|Bahcc1|Baiap2l1|Bbs1|Bbs12|Bcl11b|Bcl9|Best1|Bmpr2|Brip1|Brsk2|Btbd19|Btbd3|C1galt1|Cacnb3|Camk2b|Capn1|Casz1|Cbx8|…
UP_CELL-RVista_TFsites.txt	RVista_TFsites	AP-2alphaA	362	2472	8570	14.644	28.8448	4.4278	1.35e-05	0.00038402	ERalpha|Oct-1|Tal-1|c-Rel		Abca3|Abhd15|Abhd2|Acsf2|Acvr1|Adcy3|Agap3|Ahdc1|Aldh4a1|Aloxe3|Alpk1|Ambra1|Ankrd44|Apoa2|Arc|Arf6|Arhgap26|Arhgef12|Arhgef25|Arhgef3|Arid1b|Arid3b|Arntl|Arx|Asb13|Atp10a|Atp11b|Atp13a4|Atp6v1g2|Atxn7l2|B3gnt7|Bahcc1|Bard1|Basp1|Bcl11b|Birc6|Bmpr2|Btbd19|Btbd3|C1galt1|Cacnb3|Caprin2|Cbx8|Ccdc103|Ccdc17|Ccnf|Ccnyl1|Ccr10|Cd151|Cd300lg|Cdc73|Cdcp1|Cdh4|Cdkn1b|Cdkn2c|Cdnf|Cdyl2|Cebpb|Celsr3|Cenpv|C…
UP_CELL-RVista_TFsites.txt	RVista_TFsites	myogenin	513	3669	13550	13.982	27.0775	4.40152	1.3e-05	0.00038402	ERalpha|Muscle|Tal-1	E12|HTF4|MATH1	Aatk|Abca3|Abcc3|Abhd13|Abhd15|Abhd2|Ablim1|Acsf2|Actn3|Acvr1|Adcy3|Adra1a|Aebp1|Agap3|Agrn|Ahdc1|Ak1|Aldh4a1|Alpk3|Angel1|Ank2|Ankrd44|Ap1s2|Apbb1|Apoa2|Arhgef12|Arhgef4|Arid1b|Arntl|Arrdc3|Arsk|Arvcf|Arx|Asah2|Atp10d|Atp11b|Atp13a4|Atp2a3|Atp2b4|Atp6v1g2|Atp9a|Atxn7l2|B3gnt7|Bag6|Bahcc1|Baiap2l1|Bbs1|Bbs12|Bcl11b|Bcl9|Best1|Bmpr2|Brip1|Brsk2|Btbd19|Btbd3|C1galt1|Cacnb3|Camk2b|Capn1|Casz1|Cbx8|C…
UP_CELL-RVista_TFsites.txt	RVista_TFsites	Sp3	518	3717	13170	13.936	28.2232	4.33801	1.57e-05	0.00040739	2023-10-01		Abcc3|Abhd15|Acpp|Acsf2|Actn3|Acvr1|Acvr2a|Adcy3|Adora2a|Agap3|Agpat4|Ahdc1|Aldh1l2|Aldh4a1|Aloxe3|Ambra1|Angel1|Angptl6|Ank2|Ankrd42|Apbb1|Apoa2|Arc|Arf6|Arhgap26|Arhgef25|Arhgef3|Arhgef4|Arid1b|Arid3b|Arl15|Arntl|Arrdc3|Arvcf|Arx|Asah2|Atp10d|Atp2a3|Atp2b4|Atp6v1g2|Atp8b3|Atp9a|Atxn7l2|Bag6|Bahcc1|Basp1|Bbs1|Bcl11b|Bcl9|Bcor|Best1|Birc6|Bmpr2|Brsk2|Btbd19|C1galt1|C1qtnf6|Cacnb3|Camk2b|Capn1|Cap…
UP_CELL-RVista_TFsites.txt	RVista_TFsites	SP4	459	3257	10660	14.0927	30.5535	4.22599	3.07e-05	0.00072871	AP-2beta|CACD|Egr|FKLF|GC|ZNF515		Abcc3|Abhd15|Acsf2|Actn3|Acvr1|Acvr2a|Adcy3|Adora2a|Aebp1|Afap1l1|Agap3|Agpat4|Agrn|Ahdc1|Aldh1l2|Aldh4a1|Aloxe3|Ank2|Ankrd44|Apoa2|Arc|Arf6|Arhgap26|Arhgef12|Arhgef25|Arid1b|Arid3b|Arl13b|Arl15|Arntl|Arvcf|Arx|Asb13|Atp10a|Atp10d|Atp2a3|Atp2b4|Atp6v1g2|Atp8b3|Atp9a|Atxn7l2|Bahcc1|Basp1|Bbs1|Bbs7|Bcl11b|Bcl9|Bmpr2|Brsk2|Btbd19|C1galt1|Cacnb3|Cadps|Camk2b|Caprin2|Carm1|Cbx8|Ccdc138|Ccdc40|Ccne2|Cc…
UP_CELL-RVista_TFsites.txt	RVista_TFsites	GKLF	725	5452	18241	13.2979	29.8887	4.18053	2.69e-05	0.00066654	CACD	NGFI-C|UF1H3BETA|VDR:RXR	Aatk|Abcc3|Abhd15|Acsf2|Actn3|Acvr1|Acvr2a|Adcy3|Adora2a|Adra1a|Aebp1|Afap1l1|Agap3|Agpat4|Agrn|Ahdc1|Aldh1l2|Aldh4a1|Aloxe3|Alpk1|Ambra1|Angel1|Angptl6|Ank2|Ankrd44|Ap1s2|Apbb1|Apoa2|Arc|Arf6|Arhgap26|Arhgef12|Arhgef25|Arhgef3|Arhgef4|Arid1b|Arid3b|Arl15|Arntl|Arrdc3|Arvcf|Arx|Asb13|Atp10a|Atp10d|Atp11b|Atp13a4|Atp2a3|Atp2b4|Atp6v1g2|Atp8b3|Atp9a|Atxn7l2|Bag6|Bahcc1|Baiap2l1|Basp1|Bbs1|Bbs7|Bcl1…
UP_CELL-RVista_TFsites.txt	RVista_TFsites	TFEB	442	3136	11093	14.0944	28.2701	4.10306	4.89e-05	0.00106762	ERalpha|Muscle|Oct-1		Abca3|Abcc2|Abcc3|Abhd2|Ablim1|Acsf2|Acvr1|Adcy3|Adora2a|Adra1a|Aebp1|Afap1l1|Agap3|Agpat4|Aldh4a1|Aloxe3|Alpk1|Alpk3|Ambra1|Angel1|Ankrd44|Ankrd50|Ap1s2|Apbb1|Apoa2|Arf6|Arhgap26|Arhgef12|Arhgef25|Arid1b|Arntl|Arrdc3|Arx|Asah2|Atp10a|Atp10d|Atp13a4|Atxn7l2|Bahcc1|Bbs1|Bcl11b|Bcl9|Best1|Birc6|Bmpr2|Brsk2|Btbd19|Btbd3|C1galt1|Cacnb3|Cadps|Capn1|Carm1|Casz1|Cbx8|Ccdc103|Ccdc138|Ccdc57|Ccne2|Ccno|Cc…
UP_CELL-RVista_TFsites.txt	RVista_TFsites	NF-E4	685	5124	17370	13.3685	29.4991	4.09488	3.92e-05	0.00089204	CACD	UF1H3BETA	Aatk|Abca3|Abcc3|Abhd15|Abhd2|Ablim1|Acpp|Acsf2|Actn3|Acvr1|Acvr2a|Adcy3|Adora2a|Adra1a|Aebp1|Afap1l1|Agap3|Agpat4|Agrn|Ahdc1|Aldh1b1|Aldh1l2|Aldh4a1|Aloxe3|Alpk3|Ambra1|Amdhd1|Angel1|Angptl6|Ank2|Ankrd44|Apoa2|Arc|Arf6|Arhgap26|Arhgef12|Arhgef25|Arhgef3|Arhgef4|Arid1b|Arid3b|Arntl|Arrdc3|Arvcf|Arx|Asb13|Atp10a|Atp10d|Atp11b|Atp13a4|Atp2a3|Atp2b4|Atp6v1g2|Atp8b3|Atp9a|Atxn7l2|B3gnt7|Bag6|Bahcc1|B…
[truncated: 445 more rows]
