# Supplementary material for: Identification of State-Specific Proteomic and Transcriptomic Signatures of Microglia-Derived Extracellular Vesicles
Source: Mol Cell Proteomics. 2023 Nov 11;22(12):100678. doi: 10.1016/j.mcpro.2023.100678 (PMC10755493; doi:10.1016/j.mcpro.2023.100678)
Supplement: Supplemental Data 9 [file mmc9.xlsx]

## Sheet: Raw Counts
Geneid	control cells_1	control cells_2	control cells_3	LPS cells_1	LPS cells_2	LPS cells_3	IL-10 cells_1	IL-10 cells_2	IL-10 cells_3	TGFB cells_1	TGFB cells_2	TGFB cells_3
Gnai3	4499	5973	5861	9265	4525	6341	7253	7364	7855	5462	4345	7551
Cdc45	691	1007	756	2595	1964	2140	977	852	1031	847	695	1079
Narf	999	1432	1243	1633	849	981	1564	1230	1472	1288	1017	1331
Cav2	402	470	492	722	354	634	411	424	514	689	516	986
Klf6	1660	1734	1934	2389	1513	1548	1996	2067	1827	1309	844	1471
Scmh1	862	989	966	944	689	737	896	826	887	973	726	1112
Cox5a	1531	1904	1647	3680	2484	3078	2396	2221	2149	2091	1790	2419
Wnt9a	145	112	100	85	54	48	66	79	95	87	57	59
Fer	545	555	596	894	558	678	694	615	492	697	478	890
Xpo6	3642	4676	4091	6581	4391	4576	4636	4493	3934	3898	3301	4369
Tfe3	3410	4640	3863	5121	3211	4109	4097	4416	4169	4525	3693	5055
Brat1	2274	3139	2936	1997	1464	1603	2721	2613	2713	3522	2819	3357
Gna12	480	578	562	789	329	314	594	350	760	1383	489	669
Slc22a18	253	255	251	290	293	293	268	215	216	283	196	221
Pih1d2	13	21	12	45	46	28	26	24	4	21	8	33
Dlat	2988	3355	3540	5981	3502	4155	3811	3500	3467	3539	2731	3825
Sdhd	6188	7779	6563	12998	8862	9747	7736	6970	7438	7714	6348	9895
Ccnd2	0	1	0	14	0	6	0	0	0	0	0	4
Gpr107	4107	4903	4670	5366	3807	4342	5620	5056	5468	4468	3811	4480
Tspan32	1398	1908	1675	2201	1519	1857	1337	1286	1204	1580	1394	1547
Lhx2	72	66	55	42	26	29	96	140	100	39	21	59
Gmpr	1692	1997	1571	2047	1331	1562	1958	1716	1585	2415	2131	2523
Trim25	5902	6776	6462	11766	7949	8329	8945	7929	7268	5131	3946	5681
Dgke	110	164	196	328	226	281	228	203	184	112	116	211
Scpep1	12021	13902	13511	10418	7328	8175	15854	14874	14177	15997	13214	16224
Mnt	703	871	901	581	387	543	861	1004	919	759	620	761
Itgb2	16393	19421	18764	19609	13486	15331	16665	16590	16502	12532	10059	12390
Hddc2	316	431	378	851	443	548	370	325	322	439	360	488
Pemt	91	128	68	198	117	143	62	62	41	64	84	62
Cdh4	29	14	18	12	0	0	16	3	0	63	61	69
Ckmt1	4	0	0	0	0	0	0	0	0	0	0	0
Clec10a	787	1035	793	677	385	593	1154	1165	1195	324	285	432
Alox12	2	7	4	8	6	5	2	9	3	7	19	11
Arvcf	162	168	170	127	77	80	95	105	106	164	119	243
Comt	4144	5023	4069	5450	3937	4664	4651	4273	4126	5791	5104	6000
Rtca	802	1010	905	1844	1302	1206	1188	1020	862	851	728	891
Dbt	379	477	450	1064	549	613	473	395	567	431	391	615
Dazap2	12570	16616	14192	23804	14160	17742	20239	18722	19293	17750	13948	21194
Mcts1	602	792	769	1373	696	1067	1073	928	1154	827	668	968
Rem1	193	156	153	88	48	62	126	138	136	149	187	162
Trappc10	1189	1408	1321	2110	1289	1160	1613	1340	1432	1568	1030	1282
Ccm2	1788	2208	1981	3038	2289	2527	2197	2108	2167	1587	1394	1933
Tbrg4	705	901	786	1321	1049	1325	840	853	809	575	626	679
Mx1	0	0	5	104	80	104	23	6	6	0	0	0
Ndufa9	4472	5129	4631	6886	4870	5527	5503	5002	5058	4444	3848	4631
Lck	251	226	226	502	359	497	313	210	214	167	133	145
Cttnbp2	0	4	0	0	0	0	0	1	0	2	0	1
Galnt1	535	635	660	1409	661	735	994	777	1077	936	439	587
Mkrn2	690	877	726	1212	790	918	888	863	953	663	636	705
Raf1	2485	2856	2766	3896	2514	2697	3360	3654	3546	2072	1732	2236
Pdgfb	1218	1382	1467	954	750	798	1863	1781	1747	1346	947	1090
Acvrl1	1722	2134	1972	2576	1945	2046	2187	2375	2073	2093	1611	2274
Grasp	34	78	58	64	39	43	61	54	53	85	33	53
Acvr1b	104	112	88	206	190	140	161	179	129	122	95	126
Tom1l2	1733	1886	1714	1665	1176	1454	1662	1696	1815	1045	948	960
Zfp385a	2509	3324	2873	2984	2386	2713	2405	2537	2089	3362	2767	3740
Itga5	13184	13120	14556	13408	11041	12677	16179	18161	15007	19054	15372	18074
Wdr77	2068	2519	2257	4187	2548	3243	2785	2139	2578	2221	2048	2459
Adora3	6	33	12	52	43	32	230	150	168	25	20	19
Atp5f1	11452	14398	12411	27956	16673	19425	22003	19120	19605	13924	11396	16669
Hnrnpd	778	945	907	2518	1219	1031	1150	631	1224	1452	441	516
Dynlt1c	188	150	173	372	158	211	173	144	193	224	169	175
C1d	454	532	462	840	454	660	540	571	717	543	481	888
Gm2a	14111	18048	16898	6073	4020	4680	17289	16477	17556	15655	12711	14425
Krit1	393	507	464	653	337	541	371	391	478	589	436	578
Clcn4	1010	990	1094	1033	810	817	876	703	726	1651	953	1810
Hk2	4093	5123	5461	4313	2918	3141	3498	3306	2889	6745	4602	6384
Myo18a	3077	3637	3506	2837	2181	2337	3476	3321	2969	3169	2957	3705
Haao	108	157	120	51	11	27	116	96	141	298	250	232
Cd52	2083	2296	1972	14670	11263	11582	3383	3061	3142	1628	1447	1655
Abhd15	86	135	100	154	127	119	86	71	66	185	159	216
Loxl3	35	27	62	10	23	9	51	91	111	70	37	66
Kat2b	140	138	177	331	129	169	122	188	213	107	37	121
Rab5b	1684	1955	1907	2346	1545	1869	1969	1988	1883	1986	1655	2308
Dnmt3l	140	152	100	559	427	482	90	124	78	63	65	141
Icosl	342	365	390	829	701	690	231	278	278	563	457	572
Spg7	2005	2458	2297	3007	1954	2543	2238	1950	1832	2587	2037	2618
Sult5a1	0	0	2	0	0	0	0	0	0	0	0	0
Rpl13	26024	33689	29820	34571	23697	28031	29385	31818	30770	30514	25710	30326
Chmp1a	6667	8708	7833	9388	6843	7748	9374	9348	8905	8951	7059	9293
Rpa1	2173	3006	2561	4971	3518	4251	2675	2484	2085	2589	2242	3533
Serpinf1	225	303	179	142	95	141	76	57	89	137	95	260
Tubgcp3	1093	1337	1073	1895	1147	1315	1230	1073	1111	1132	810	1300
Oprm1	0	0	0	1	0	0	0	0	0	0	0	1
Polr3d	421	616	644	1109	741	909	556	666	501	542	462	508
Ddx3x	4054	5246	5073	8805	4680	5679	5154	4897	5533	5614	4323	7761
Il12rb1	371	382	376	476	334	530	407	423	354	221	71	157
Kcnn3	2	2	4	42	46	20	141	51	112	8	1	6
Usp32	373	380	405	815	294	575	525	477	439	637	407	883
Txnrd3	480	561	591	997	660	798	608	696	604	456	405	419
Zfp512b	482	658	554	580	318	354	446	303	457	674	270	340
Dnajc5	5922	6829	6515	10024	6545	7133	7042	6237	5720	8476	6669	9282
Tpd52l2	2929	3636	3444	5983	3821	4470	4445	4095	4427	4021	3468	4663
Fmr1	438	600	555	797	343	584	435	530	671	682	460	805
Bcl11a	0	0	0	0	0	0	0	3	1	0	0	0
Il4	25	41	36	50	41	33	63	40	47	17	8	26
Pxmp4	771	1097	806	982	554	649	1094	1041	1083	1252	1077	1404
Dlg3	21	25	40	21	9	43	44	47	60	85	48	97
Gnb1l	154	171	180	271	179	167	136	167	130	151	150	141
Smarcb1	1300	1552	1412	2301	1681	2201	1472	1223	1158	1357	1273	1627
Hip1r	52	67	56	212	141	163	31	59	84	81	53	70
Nsun5	685	957	728	1103	912	1139	773	764	767	600	613	788
Top1mt	356	514	447	697	535	669	316	322	333	394	370	437
Mmp14	11	14	9	23	32	38	3	11	2	98	104	137
Slc7a7	87	82	39	291	208	181	174	135	152	281	209	348
Oxa1l	1501	1947	1799	2174	1628	1959	1642	1686	1660	1904	1699	1852
Heatr6	820	1126	1005	2510	1958	1894	1120	999	822	890	747	899
Ccl3	2663	2216	2668	43426	35112	40641	3247	3063	2753	733	686	698
Ilf2	2008	2412	2103	4891	3442	3808	2526	2103	1868	2270	1779	2822
Chtop	2340	2950	3045	4217	2556	3409	3111	2927	2881	3055	2428	3363
Snapin	2066	2558	2329	3468	2172	2243	3063	2743	2747	3080	2489	3682
S100a4	37	51	34	40	29	20	29	5	17	13	14	38
S100a3	20	12	7	1	8	5	6	17	7	8	2	15
S100a6	6267	6504	5702	4531	3380	3535	5254	4851	5387	3521	3018	3825
Icam2	105	93	82	145	118	119	63	37	32	50	27	58
Mapk7	1508	1908	1643	1855	1306	1549	1400	1519	1422	858	775	839
Epn2	225	316	311	545	402	398	240	169	175	165	115	140
B9d1	41	50	70	81	50	95	38	39	48	53	46	35
Sec24b	2495	3110	3005	3227	2119	2583	2870	2553	2584	2679	1917	2647
N4bp3	525	546	641	397	285	410	353	448	450	365	326	325
Rmnd5b	2108	2600	2237	2108	1344	1702	2181	2180	2071	1994	1696	1875
Nhp2	3189	4200	3299	7928	6391	7067	4178	3887	3761	2824	2481	3528
Vps9d1	399	429	399	681	418	508	398	453	372	548	401	619
Zfp276	323	500	539	564	474	510	459	441	390	527	416	569
Mfsd10	1519	2199	1819	2191	1666	2047	1752	1723	1610	2444	1898	2655
Luzp1	462	555	699	791	559	482	653	495	420	1901	1349	2538
Kctd10	849	1146	1026	1056	742	815	1033	1006	897	1145	879	1254
Poldip2	4117	5143	4494	6109	4367	5395	4652	4476	3862	5090	4250	5206
Ift20	314	335	317	577	429	480	361	253	289	338	256	477
Lgals9	3844	4785	4280	11483	9183	10396	7410	6392	6256	6084	5289	7156
Araf	2487	3150	2824	4333	3010	3205	3044	3214	3362	2012	1741	2345
Cfp	4761	6043	5251	10261	9220	10067	6106	5203	4548	237	248	330
Uxt	339	360	359	672	442	449	506	397	349	332	273	359
Cnnm3	93	71	42	69	31	67	72	92	65	100	72	93
Lman2l	1801	2003	2145	1673	936	1263	2020	1784	1907	1936	1648	1855
Mcm3ap	2039	2475	2290	3482	2252	2622	2639	2317	2175	2265	1697	2695
Pcnt	505	692	707	1007	640	632	561	476	377	783	574	1052
Mxd1	1098	1580	1165	1853	1265	1445	3893	3553	3826	881	597	740
Gmcl1	886	1115	1173	1533	937	1043	1226	1148	1229	1126	708	1100
Snrnp27	560	756	690	1281	701	903	696	903	942	588	454	611
Oas1c	44	110	52	251	185	267	112	76	69	72	30	112
Ocrl	33	37	11	209	171	142	29	20	7	31	26	40
Calm1	9099	10685	9124	24328	16192	18345	14175	11080	11406	11684	8754	13769
Agpat3	2285	2641	2297	4186	2657	2890	2710	2661	2893	3082	1877	2228
Slc26a3	0	1	0	0	0	0	0	0	0	0	0	0
Sema6b	323	541	445	691	486	534	537	618	536	357	311	411
Uhrf1	1736	2870	1938	7931	5919	6964	2399	1988	2142	2430	1799	3498
Dpp9	2178	2685	2407	3575	2378	2603	2718	2663	2578	2277	1903	2820
Lsr	33	17	28	15	9	17	12	35	21	20	11	16
Gramd1a	1307	1643	1532	2915	2061	2622	2425	2128	2011	1753	1300	1714
Hpn	0	0	0	116	69	69	0	1	0	1	0	0
Ckb	3186	3628	3424	1910	1790	1930	3279	2914	2634	1107	861	1426
Sp1	549	671	729	1067	668	590	1038	666	668	1141	545	1279
Itgb7	1466	2170	1750	5435	4543	5468	1690	1657	1553	1408	1030	1167
Myg1	1770	2084	1917	2343	1984	2116	1666	1837	1779	1750	1493	1762
Rarg	146	233	308	482	341	363	119	180	120	142	107	178
Pfdn5	2204	2422	2184	3153	2052	2428	2909	2555	2754	2839	2087	2817
Rrp15	337	452	432	839	541	602	392	333	327	438	320	492
Rnd2	202	231	190	261	176	276	243	266	249	178	191	138
Srr	334	243	322	307	199	238	471	361	435	368	315	364
Acp5	1479	1866	1634	3869	2894	3578	1634	1726	1626	2973	2375	2888
Fbxo9	180	238	226	666	370	447	237	227	137	446	235	486
Vps50	2588	3067	2928	4133	2327	2769	3219	3338	3296	3726	2611	4285
Hars	2094	2643	2353	5178	3811	4041	2755	2257	2272	2160	1832	2611
Zmat2	854	903	855	1550	925	1163	1122	907	1017	1119	855	1147
Ube2c	1164	1760	1189	4372	2972	3572	2140	1562	1616	1525	1390	2195
Smg5	1039	1186	1211	2517	1981	2131	817	854	744	970	921	1067
Cct3	13805	17649	15015	72526	51612	56576	18389	14601	15229	15283	12772	18317
Glmp	23167	27037	25149	40053	31075	34759	27820	26782	27400	35756	30362	34347
Mef2d	6943	8389	8262	6003	3359	4507	8945	9508	9136	8611	6917	7125
Tmem79	16	13	13	34	8	29	31	13	20	18	18	23
Snd1	9838	12599	10676	17443	13562	15565	12060	11723	9543	10940	9191	11446
Col18a1	228	217	278	1203	992	1159	267	308	242	424	383	448
Slc19a1	713	967	1043	1243	934	1037	956	862	805	976	878	1002
Kpnb1	1262	1658	1222	3738	2741	2873	1611	1060	1011	1570	1110	2198
Npepps	2592	3232	2745	3696	2329	2656	3842	3266	3297	2260	1546	2527
Mrpl10	1589	1718	1684	2183	1554	1771	1862	1995	1908	1718	1359	1773
Cyp51	977	1113	978	3667	2646	2931	1215	1030	1043	1784	1329	2555
Tcf25	9171	11780	10690	11220	8094	9144	10279	9867	9842	9629	7745	9765
Tubb6	2878	4532	3311	10085	7893	8886	6436	5778	5442	2631	2205	3460
Def8	1782	2444	2078	4845	3724	4032	2772	2601	2583	2718	2355	2959
Itga3	35	59	35	92	39	65	43	65	61	67	50	64
Foxm1	580	822	636	1811	1348	1542	786	728	591	520	532	1014
Itfg2	186	229	224	235	181	193	104	152	137	161	164	131
Nrip2	3	2	0	4	1	2	6	1	1	0	0	1
Tulp3	114	149	130	214	165	182	157	210	176	118	91	122
Gtf2h4	1437	1838	1522	2076	1436	1770	1666	1716	1605	1357	1278	1645
Tubb5	7703	11383	8659	20427	15827	17923	10390	8901	8787	10708	8638	12991
Ell2	745	982	910	3433	1758	2386	1502	1592	1439	1638	1469	2323
Jup	419	602	502	747	465	603	507	516	476	449	322	448
Nom1	951	1139	1139	1651	1274	1452	1347	1092	1064	1154	1097	1581
Ergic1	6554	7644	7113	12451	8366	9582	7411	7315	6899	4667	4145	5701
Acap1	1921	2492	2187	953	578	702	1717	1616	1635	1423	1184	1368
Tcea3	23	21	15	36	35	28	2	2	7	11	10	24
Ifrd1	2357	2448	2858	7861	5382	5776	3094	3787	3990	1219	1100	1024
Stk38l	1058	945	1034	1234	787	693	1778	1453	1202	2514	1778	3108
Brpf1	2002	2418	2235	2983	1992	2411	2386	2145	2093	2076	1868	2488
Akr1b3	4374	5805	4765	8068	5976	7065	4697	4445	4396	6305	5322	7273
Hoxc6	126	164	121	175	130	143	124	151	145	142	86	183
Gstt3	256	340	307	260	209	210	260	233	277	398	338	379
Ddt	85	91	78	157	98	125	87	108	94	117	78	112
Marveld3	0	0	0	0	0	0	0	0	0	0	0	0
Ddx18	1440	1777	1540	3033	2258	2458	1619	1385	1330	1684	1337	1692
Ubl3	5755	7104	6573	6791	3093	3108	5924	4875	8069	7063	2905	3772
Gramd3	313	248	326	402	279	322	273	302	210	361	234	454
Eef1e1	1062	1363	981	2927	1742	2378	1340	1168	1517	938	889	1024
Akt1	4051	5574	4370	6676	2812	2741	4294	3369	6588	8363	2902	2856
Il16	852	949	951	958	695	727	629	766	551	564	535	495
Tcirg1	16466	20336	18243	29610	23600	25743	19454	21417	20367	15817	13499	16211
Naglu	8435	10099	9070	3919	2737	3500	11229	12161	11293	11343	9427	10076
Coasy	3207	3738	3638	3323	2077	2532	3141	3617	3082	3082	2475	3290
Smo	797	965	720	903	513	621	986	872	1014	729	766	1183
Crnkl1	776	1189	931	1647	735	986	1005	896	992	1069	890	1321
Rin2	1610	2220	1751	2011	1219	1307	2408	1934	1758	3581	2395	4842
Chordc1	789	1065	990	1997	1192	1326	1127	1029	1181	1150	768	1300
Rtcb	3780	4520	3818	5929	4065	4983	4296	3922	3589	7218	6500	7912
Pwp1	3654	4001	3851	7514	5311	5613	4313	3786	3861	3560	3409	4139
Fbxo7	710	837	965	890	654	762	899	739	718	1026	825	951
Capns1	3441	3863	3426	3642	2886	3318	3807	3715	3483	3513	2775	3453
Folr1	206	237	192	61	47	42	358	275	279	243	224	263
Clpb	3146	4145	3289	4046	3073	3658	3469	3416	3117	2262	2348	2647
45176	1679	2151	1878	3069	1836	2444	2593	2416	2737	2397	1794	3119
Zdhhc4	1166	1347	1345	1779	1249	1447	1257	1219	1087	1659	1510	1808
Rac1	7945	10274	8778	13616	7277	7752	9956	7933	10650	11466	5656	6351
Nup214	3944	5102	4485	8682	6657	7523	4525	4427	3893	4244	3754	4975
Ltbp1	0	0	0	1	0	0	0	1	1	1	0	1
Ugp2	7512	8681	8783	7826	4476	5475	10489	9023	10277	4939	3211	5491
Trmt1	2263	2939	2653	3363	2407	2755	1996	2230	2405	2263	2005	2024
Nacc1	1260	1586	1448	2242	1634	2000	1786	1591	1350	1447	1163	1408
Nfix	118	134	125	93	69	86	158	102	104	232	177	245
Slc1a5	4510	5295	5266	9764	7336	8465	5531	5493	4854	3082	2464	3369
Uba1	11415	14070	12811	18252	14481	16134	13168	13055	12071	11272	9882	12458
Vwf	3598	3961	4248	1817	1352	1421	1676	1739	1559	4412	3805	4303
Siae	2094	2006	2034	2125	1276	1307	2541	2092	2361	2075	1628	2131
Spa17	64	50	45	15	10	23	48	62	63	30	13	27
Fam50a	2997	3309	3148	4094	2785	3236	3788	3283	3244	3401	2717	3531
Emd	1133	1137	1114	1423	907	1026	1244	1071	1296	1029	907	1027
Taco1	257	302	255	433	289	354	322	234	296	221	298	326
Npas1	22	28	16	51	47	25	16	10	2	11	6	19
Sipa1l2	2054	2419	2389	1868	1014	1183	2842	2447	2819	4103	2245	2522
Ap4e1	910	1273	1151	1590	806	870	1369	1153	1151	1497	1112	1825
Blvra	4399	5369	4613	6726	4336	5128	5206	4159	4270	4733	4128	5630
Srpk3	272	456	333	15	6	59	204	307	214	327	352	280
Idh3g	7595	10056	8109	10083	6951	8137	8633	7894	7635	8427	7435	8791
Ssr4	3340	3587	3245	5202	3886	4258	4627	4477	4930	4484	4165	4934
Bcap31	5720	6810	5771	8379	5910	7122	7640	6519	7025	7159	6329	7986
Fam98a	699	984	1012	2491	1980	2001	1178	1041	935	941	655	1118
Ltbp2	9	0	6	212	103	119	2	10	3	0	0	6
Kmt2a	1016	844	1111	1105	446	641	1076	1072	1091	911	688	824
Ift46	404	545	467	652	422	457	587	453	415	546	468	532
Trappc6a	1462	1884	1768	1659	1109	1288	1535	1648	1631	1906	1548	1615
Supt6	4200	4597	4224	6680	4422	4713	5025	4272	4115	4540	3832	4635
Spag5	517	679	510	1499	1157	1204	811	627	556	634	670	985
Unc119	1766	1862	1639	3721	2768	3172	1463	1571	1576	1802	1759	2034
Rab34	0	0	1	0	8	1	0	0	0	0	0	0
Sdf2	941	1177	1101	1251	1010	869	1048	1058	1065	1162	979	1249
Ccne1	528	775	566	2847	2077	2212	945	806	910	640	546	957
Bbc3	1023	1090	1036	798	512	664	712	723	540	463	426	382
Mybpc3	10	15	9	7	3	4	1	3	10	11	23	18
Psmc3	6759	8239	7163	12587	9359	10602	8112	7064	7364	7804	6977	8790
Acp2	3543	3341	3545	5410	4085	4426	4384	4280	3949	4044	3183	3828
Rapsn	14	10	6	8	4	5	0	0	0	34	30	49
Slc39a13	920	1009	991	1360	1050	1118	1165	1249	1109	1363	937	1498
Celf2	630	971	901	1581	953	937	763	719	643	1065	803	1272
Nr1h3	333	489	459	775	666	614	439	439	451	447	391	477
Ddb2	181	221	238	111	85	90	204	214	224	222	193	190
Spi1	10371	12535	11665	14724	11616	13036	12411	12127	11305	9405	7985	10149
Sf3a1	1686	2221	2065	3146	2170	2736	2374	2144	1744	2349	2079	2589
Stat6	9216	11026	10451	9683	7353	7785	9580	8937	8995	10104	8878	10640
Napsa	4971	5373	4906	3991	3119	3432	5697	5564	5382	4981	4085	5023
Vrk3	1475	1734	1696	2081	1661	1654	2105	1885	2104	1309	1017	1372
Smg9	364	400	433	649	470	519	288	312	347	429	361	463
Paxip1	777	1077	837	1403	847	977	901	929	750	917	568	875
Rmnd5a	904	946	1055	1181	424	424	1027	757	1306	1843	509	837
Mov10	6281	7604	6758	12410	9269	10169	8076	7277	6712	7560	6198	8337
Ppm1j	1382	1568	1633	907	607	867	2347	2644	2566	2262	1984	2300
Rhoc	5446	5695	5708	6753	5683	6390	8019	8353	8347	3890	3567	4350
Ppard	83	93	82	88	61	85	97	146	139	98	57	92
Def6	968	1529	1380	2391	1709	2092	1144	1162	1223	1442	1177	1482
Metrn	30	18	19	55	26	61	21	29	45	23	26	34
Lmf1	965	1178	1007	1429	948	1251	1149	1033	1065	1353	1024	1234
Narfl	1643	2110	1780	2116	1391	1720	1847	1922	1895	1706	1538	1951
Dbf4	403	489	441	918	539	642	526	396	424	435	512	827
Daxx	1434	2029	1742	3303	2276	2608	1954	1956	1972	1667	1436	2133
Cd320	643	798	671	1527	1220	1220	676	487	589	1046	965	1270
Ipo4	1148	1524	1417	1543	1134	1095	1222	1359	1135	1286	1057	1154
Tm9sf1	1434	1769	1631	2177	1591	1730	1830	1808	1648	2000	1717	2395
Irf9	884	1097	973	2146	1480	1889	1376	1040	1197	735	519	683
Gmpr2	186	236	170	497	303	334	312	216	218	233	207	298
Mdp1	253	272	274	349	217	262	313	249	317	425	326	408
Dhrs1	1599	1716	1700	2668	1686	2052	1912	2263	2018	1465	1291	1682
Tmem161a	1166	1438	1473	2172	1402	1738	1478	1695	1575	1375	1193	1229
Armc6	301	315	337	435	410	403	224	272	248	194	249	297
Borcs8	525	663	563	849	653	878	648	639	719	844	594	843
Slc25a42	129	128	91	219	117	186	203	195	117	166	154	200
Snx9	2160	2450	2236	2302	1562	1734	2558	2382	2332	2926	2243	3178
Ranbp3	3067	4169	3684	5177	3928	4310	3824	3630	3483	3467	3128	3793
Ndufa11	1466	1517	1344	2427	2006	2109	1751	1483	1670	1393	1273	1536
Nr2f6	476	548	608	370	248	292	368	413	390	577	370	450
Use1	2049	2712	2297	2674	1908	2233	2355	2592	2449	2013	1726	1854
Ocel1	438	459	372	437	372	441	403	327	373	367	266	399
Dyrk1b	195	251	188	118	104	107	189	180	173	257	199	225
Braf	540	702	722	1075	509	448	907	780	951	849	429	814
Ndufb2	71	91	82	124	87	95	89	78	100	112	98	132
Hltf	212	458	334	568	382	399	344	391	430	483	371	669
Prpf6	5569	6220	6122	8207	5743	6369	7220	6314	6165	6659	5576	6965
Rgs19	2224	2815	2510	4434	2903	3298	2582	2380	2432	3109	2738	3596
Rgs20	96	108	94	154	76	115	120	76	94	106	67	116
Snrpd1	583	813	577	1810	1284	1347	890	740	881	703	683	1085
Tchp	114	85	138	228	152	121	139	53	79	106	93	127
Tiam1	0	3	1	2	0	2	0	1	0	7	1	3
Tsc2	5351	6237	5495	6191	4641	5611	4741	4898	4493	6064	4796	6261
Rpl3l	11	14	19	36	29	23	10	5	9	9	3	5
Puf60	4714	6165	5488	7274	5066	6156	5267	4908	4854	5677	4949	5634
Golga2	2182	2264	2504	2459	1609	1931	2803	2654	2391	2583	1955	2526
Uck1	909	1160	931	1601	1247	1193	1076	958	1042	1141	858	1284
Mien1	418	421	322	622	441	522	424	412	443	450	331	494
Axl	13	0	0	6	1	0	1	0	2	51	63	75
Tgfb1	3919	4877	4100	6415	5092	5936	4743	4749	4469	4483	3785	4419
Ccdc97	1357	1452	1518	1615	1197	1287	1782	1780	1499	1564	1195	1515
Zfp40	12	12	31	44	18	53	38	18	39	14	12	55
Akap8l	1033	1161	1107	1452	1071	1067	1243	1127	1200	993	932	1089
Pdcd2l	1064	1221	1114	1663	1261	1290	1003	1146	1006	1007	897	1025
Gtf2f1	2289	2629	2810	4311	3023	3434	3670	3347	3207	2343	2061	2605
Clpp	2377	2792	2416	3779	3334	3556	2840	2918	2893	2059	2161	2129
Alkbh7	611	748	685	837	630	796	824	913	863	556	527	549
Dennd1c	623	751	619	975	642	739	397	510	507	577	624	628
Med6	371	365	386	869	529	724	521	432	520	365	289	498
Lcp2	2987	3604	3542	9593	6636	7091	3080	2649	2444	3571	2481	3569
Cse1l	3057	3692	3195	7783	4615	5199	3922	3272	3149	3755	2644	4677
Naa20	2902	3441	2999	4420	2790	3165	3899	4019	4020	3529	3071	4489
Prkra	762	907	677	963	637	678	1042	850	890	857	638	855
Fkbp7	38	49	60	68	45	40	78	115	43	117	109	96
Plekha3	508	568	427	1705	748	755	678	413	853	555	145	143
Ykt6	2202	2411	2455	4306	2859	3103	2759	2276	2426	3773	2956	5308
Baz1b	1835	2080	1926	3403	2061	2127	2000	1504	1373	2360	1622	2341
Pex6	1904	2507	2385	1723	1142	1203	2489	2216	2583	2636	1383	1269
Mrpl2	2428	2814	2496	3192	2216	2539	2578	2679	2672	2527	2420	2589
Mea1	1893	2238	1890	2496	1817	2209	2144	2006	2157	1684	1539	1890
Kdelr1	1240	1358	1482	1479	1002	1239	1357	1345	1445	1533	1410	1539
Tmem143	253	276	279	251	205	330	258	235	215	275	194	244
Pdxk-ps	9	0	7	4	14	3	10	8	7	3	1	7
Ggct	81	83	102	744	507	616	169	121	208	124	70	85
Jag2	764	950	814	1153	701	692	812	784	795	1098	930	1021
Btbd6	623	478	580	602	477	550	595	524	646	748	619	647
Nudt14	1887	2380	1953	2173	1576	2026	2289	2129	2640	2831	2293	2657
Flii	5858	6849	6753	6250	4701	5602	6662	6604	5897	5614	4473	5927
Top3a	789	1042	1049	1349	1002	1177	1134	1019	1048	1025	927	1150
Atg4d	813	935	818	1372	1037	1284	722	903	927	688	635	696
Qtrt1	720	807	741	1088	692	809	697	684	784	597	496	644
Hdgfl2	1800	2077	1938	3328	2213	2416	2249	2108	2059	1928	1483	1948
Chaf1a	912	1278	1141	3348	2499	2557	1080	1059	977	1229	947	1872
Adprh	2635	3249	2872	3902	2669	3281	2946	3017	2835	2882	2504	2734
Tmem39a	540	601	566	860	682	714	496	474	438	602	507	604
Timmdc1	157	163	131	228	134	238	221	168	219	164	157	185
Pla1a	829	1125	1017	1327	1229	1251	794	627	845	889	784	864
Mcm2	2933	4261	3537	8181	6208	6804	3898	3386	2865	3705	3182	5057
Tpra1	3683	4238	4042	3472	2262	2735	4796	4848	4898	3346	2743	3295
Nab1	729	958	678	2347	768	891	695	464	1293	1147	265	324
Adgre5	10	13	29	66	36	30	2	3	4	2	0	7
Il17ra	969	1260	1046	1219	900	1102	1013	986	808	3241	2526	3699
Lamb1	10	5	25	11	5	11	12	9	18	11	31	54
Kcnn1	59	105	96	76	49	84	61	50	35	78	38	72
Arrdc2	265	371	383	521	362	354	383	335	372	403	362	365
Cd36	519	541	473	943	592	761	811	579	744	129	80	152
Map2k7	754	1004	992	1090	787	933	845	907	967	733	726	864
Timm44	1582	1875	1759	3100	1991	2212	1886	1789	1810	1877	1514	2124
Ap2a2	4502	5293	4904	5345	3673	4351	5717	5036	4666	4418	3693	4795
Pnkp	2206	2403	2496	2868	2073	2660	2281	2670	2439	2017	1970	1999
Med25	1492	1909	1753	1698	1182	1407	1953	2061	1920	1551	1316	1540
Bcam	10	2	4	19	25	28	4	3	6	7	14	1
Clptm1	6435	7733	7218	9918	7386	8569	7417	7183	6708	7845	7160	8511
Relb	697	747	915	2422	1895	2034	1070	1405	1277	543	532	456
Tomm40	2549	3480	2840	6461	4914	5670	3065	2895	2920	2380	2182	3013
Apoe	413466	514752	452857	137123	93574	108636	491560	522291	486663	1546651	1237788	1454378
Hbp1	3325	3882	3772	3756	2292	2461	4548	4266	4221	4070	3168	4522
Prkar2b	1081	1780	1428	2767	1417	1842	1507	1766	1974	974	606	1316
Cdkn1b	56	77	43	57	14	19	27	45	32	43	25	34
Klf4	251	289	310	76	68	32	222	251	229	216	128	89
Ap1m1	3562	4671	4077	5562	4170	4784	4091	3978	3836	3812	2947	3723
Rab8a	5214	6130	5702	8274	5618	6428	6781	6183	6153	6098	4674	6590
Hmgn2	1461	1928	1693	5228	3297	3774	2727	2276	2423	2747	2235	3605
Fam32a	3659	4197	3737	6420	4080	4607	4808	4570	4546	3448	2646	3726
Stard3nl	466	547	503	1349	753	806	659	582	628	624	577	889
Stk11	969	1042	939	1535	1077	1056	1010	1104	1054	896	666	1003
Efna2	37	78	30	39	28	25	33	48	64	67	54	61
Atp5d	6933	8492	7566	11000	8401	10138	9692	9319	9520	6583	6139	6779
Ppp5c	1410	1727	1515	3997	2962	3353	1656	1367	1539	1264	1111	1502
Cdk12	232	358	286	439	246	285	310	252	286	348	259	375
Lipe	226	327	268	397	333	349	226	329	183	276	221	373
Pafah1b2	2298	2546	2601	6458	3348	3940	3790	3160	3225	2882	2207	3940
Tbc1d8	19	43	21	55	25	15	79	46	34	10	18	23
Cnot11	1583	1854	1674	2341	1591	1846	1703	1632	1674	1644	1295	1746
Slc2a3	24	19	24	2	3	0	4	2	2	5	5	8
Foxj2	1099	1430	1492	1248	580	711	1258	1516	1288	1212	1073	1267
Sri	1716	2087	1836	3783	2255	2720	2249	2316	2499	2266	1816	2572
Dgcr2	1092	1330	1157	1706	1257	1454	1051	1012	1140	1224	940	1351
Irf3	616	812	613	704	643	728	649	657	647	694	578	765
Bcl2l12	22	38	37	40	29	24	43	35	33	35	48	50
Zfp959	52	83	111	99	48	72	65	52	59	56	36	105
Mpnd	5032	6391	5483	6558	4554	5396	6455	6775	7173	4262	3643	4232
Sh3gl1	2382	2844	2662	3599	2364	2980	3372	2973	3012	2624	2069	2989
Ebi3	31	29	44	1640	1141	1219	50	40	70	21	13	16
Yju2	231	330	266	617	480	566	292	263	250	272	239	328
Ranbp2	2349	3102	3072	4230	1964	2526	3385	3557	3383	3738	2394	4749
Grk5	50	86	40	88	116	108	35	48	15	15	54	43
Dvl3	1009	1205	1151	1145	786	843	1066	1063	986	938	868	1167
Abcf3	2497	3249	2780	3504	2549	2824	3467	3023	2996	2818	2385	2971
Eif2b5	2857	3485	3368	4514	3439	3811	3263	3142	2856	3645	2833	3372
Cyth2	1535	1780	1668	1712	1270	1396	1501	1669	1529	1195	973	1281
Sult2b1	32	63	64	80	31	79	61	45	39	52	75	49
Dlgap1	20	7	2	4	3	7	6	17	9	14	9	4
Hck	27	66	30	1185	756	878	27	38	47	261	211	424
Mrpl4	3066	3864	3497	4366	3279	3944	3662	3123	3482	2778	2762	3073
Keap1	1002	1413	1369	1665	1340	1376	1285	1423	1011	1281	943	1284
Glg1	5053	5558	5891	6435	4437	4888	7103	6530	6321	5668	4215	6279
Atp8b3	187	202	220	669	466	501	163	317	247	320	350	269
Btbd2	802	1118	916	999	465	456	1057	712	1206	1438	504	397
Csnk1g2	2102	2380	2282	2864	1262	1416	2088	1234	2668	3438	961	969
Abhd17a	3327	4195	3527	3848	2797	3358	4108	4338	4326	4261	3995	4530
Mob3a	249	232	267	261	246	249	238	178	194	434	454	573
Cacnb3	45	110	79	98	54	73	99	125	69	240	197	335
Ccdc65	28	10	47	30	50	19	8	41	52	75	56	59
Fkbp11	1559	1984	1522	3057	2285	2627	1822	1816	1882	1820	1471	1965
Ddx23	197	234	199	391	252	241	201	222	154	207	205	258
Pld3	13191	14413	14791	10490	7585	8898	18593	18656	18561	19397	15677	16712
Grik5	17	14	11	6	23	8	2	0	22	11	15	3
Rabac1	3053	3675	3186	3087	2338	2688	2873	3234	3310	2707	2397	2772
Etv3	1853	2217	2090	2079	1280	1375	3848	3233	3042	2342	1587	2468
Prkcsh	3311	3887	3672	4396	2923	3450	3828	3916	3646	3945	3475	4341
Elavl3	1	0	0	0	0	0	0	0	0	0	0	0
Rab3b	0	0	0	0	1	1	0	0	0	0	0	0
St8sia6	0	0	0	6	2	4	0	6	0	0	2	1
Fcgrt	1784	2004	1928	928	564	714	1594	1547	1471	2626	2129	2793
Nosip	845	1146	939	1781	1401	1691	1263	1177	1227	787	866	876
Pih1d1	429	461	405	578	388	550	350	392	415	451	427	491
Rps11	4803	5494	4425	8416	6467	7022	5406	4727	4998	5245	4366	5424
Supt5	5343	6519	6036	7169	5186	5845	5829	6067	5360	5964	4676	5618
Paf1	1361	1671	1406	2407	1602	1698	2178	1841	1739	2096	1999	2510
Timm50	2570	3129	2897	4603	3633	3845	2901	2886	2970	2359	2267	2540
Med29	292	328	297	574	453	496	428	424	358	314	351	382
Bicd1	0	0	0	1	0	1	0	0	0	0	0	1
Ncstn	8066	9129	9295	9592	7139	8372	8792	9228	8084	11234	9151	12080
Pex19	2888	3581	3215	5553	3810	4805	4456	3843	4215	3892	3127	4269
Crhr2	21	44	44	83	51	69	54	44	51	41	41	25
Cyp4f18	343	505	463	544	580	493	82	80	52	7275	6357	7751
Impdh1	1408	1929	1628	3563	2441	2848	2046	1842	1827	1366	1139	1516
Dusp3	1811	2076	2206	2444	1899	2104	2622	2102	2323	1868	1483	1885
Ess2	1012	1218	950	1378	1137	1290	1137	1009	1110	1111	855	1039
Slc25a1	3779	4819	4085	6629	4876	5631	5058	5281	5164	4444	3670	4813
Dgcr6	796	1016	891	1105	767	887	973	993	1011	925	862	933
Ddr1	14	18	34	65	39	61	20	5	11	26	22	37
Ier3	1524	2540	2105	7219	5646	6450	1841	1636	1748	1447	1039	1321
Klc4	3877	4863	4539	4485	3250	4050	4119	3777	3663	6120	5324	7325
Ercc1	346	402	388	402	335	375	359	451	362	399	354	388
As3mt	0	0	0	0	0	4	0	0	0	0	0	0
Homer3	488	636	555	731	510	673	459	588	573	490	445	593
Crtc1	547	809	786	1090	713	700	741	896	716	664	662	722
Rnf215	146	244	146	247	109	169	169	231	257	198	161	302
Sec14l2	896	1108	970	293	253	249	646	726	611	1114	964	1018
Aven	643	619	597	1297	933	1007	492	408	511	586	297	364
Cp	6	1	0	77	35	76	0	5	4	2	0	1
Crot	693	903	890	1224	754	915	1117	787	892	1144	1037	1652
Rps6ka1	6158	7902	7038	7031	5514	5950	7922	7023	6930	7255	5797	8222
Snrnp200	12694	14545	14173	16712	12765	13448	14463	12625	12093	14409	11718	15078
Ciao1	2527	3497	3025	4961	3257	3951	3535	3514	3560	2830	2358	2966
Taf6l	1125	1284	1052	1844	1559	1813	1100	1097	895	1052	1128	1259
Insig2	3623	4088	4345	4866	2798	3227	4176	4954	4986	2104	1556	2111
Kpna6	2173	2225	2320	3047	2054	2529	2701	2817	2247	2415	1858	2745
Man1a	1948	2361	2399	1234	736	883	2981	3045	3251	1746	1426	1933
Itpkc	306	333	465	306	273	240	542	507	468	354	373	344
Coq8b	691	872	675	669	428	644	957	875	767	630	617	596
Brd8	1457	1606	1521	2407	1415	1485	1312	1351	1271	2032	1366	2457
Kif20a	807	1350	1031	3515	2496	2765	1696	1204	1103	1407	1098	2403
Farsa	3228	4640	3730	5756	4648	4981	3919	4115	3736	3177	2895	3474
Gcdh	1019	1063	1063	1733	1148	1187	1215	1097	1125	1310	1088	1403
Mast2	1151	1365	1186	1818	968	777	1121	591	1568	1298	491	426
Dnase2a	3651	4657	4670	3986	3170	3707	3621	5344	5276	4470	4535	4443
Rad23a	3225	3576	3491	4141	2745	3298	3794	3745	3551	2939	2790	3021
Calr	32277	38829	35622	60470	46302	50780	42648	34765	35001	56377	43980	61248
Syce2	439	496	366	1026	737	759	455	355	344	366	386	483
Nfat5	224	269	273	462	382	357	311	186	228	296	212	348
Nob1	1494	1870	1791	2710	1912	2366	1550	1435	1393	1142	1055	1225
Nqo1	144	146	102	600	272	351	36	37	88	37	38	15
Ppfia3	40	47	35	57	75	89	17	28	38	48	21	50
Gys1	3421	4304	4125	4164	2956	3581	3984	3420	3419	3689	2734	3432
Ruvbl2	2180	2853	2144	4324	3426	3698	2730	2169	2398	1949	1711	2301
Bax	3909	4897	4446	6620	4864	5638	3943	3901	3857	3282	2842	3589
Il7r	15	9	6	68	66	68	6	5	0	2	0	8
Tfam	497	567	525	1113	588	803	618	580	642	634	489	779
Zfp81	102	134	106	140	51	108	114	120	102	60	42	123
Mmd	211	253	269	279	129	194	236	245	282	302	266	467
Fam162a	468	695	576	892	582	638	625	559	698	997	729	1075
Rpl8	11746	14835	12572	18261	13819	16060	12579	12130	12656	12246	10822	12774
Fancl	168	191	142	346	238	319	139	153	123	183	123	267
Gstm5	803	826	779	682	482	723	1003	828	874	1288	1088	1182
Gstm3	22	32	30	44	20	37	15	29	20	9	7	9
Stat3	5874	6695	6859	9455	6715	7515	12282	12136	11600	5907	5018	6287
Stat5a	836	985	906	662	481	556	875	949	795	1005	776	927
Map3k11	2582	3536	2740	3877	2648	3018	2621	2967	2424	2570	2343	3110
Akt2	1809	2542	2150	1561	1124	1439	2322	2277	2038	2168	2061	2333
Dnaja3	3878	4519	4196	5956	3661	4278	4357	4445	3970	3584	3010	3884
Hmox2	1478	1834	1540	2709	2132	2230	2018	1910	1900	1546	1478	1896
Cdip1	3459	3917	3685	1721	1224	1428	3182	2981	2903	3986	3010	3834
Map3k20	2756	3496	3149	4465	2409	2691	4266	3669	3381	3136	2112	3558
Cwc15	1169	1319	1198	1996	1377	1625	1460	1458	1405	1356	980	1578
Col5a3	0	0	0	0	1	0	0	0	0	0	0	0
Dnmt1	8208	11106	9215	14374	9719	11471	10717	9588	8805	8792	7561	10845
Ppan	1887	2408	1877	3520	2441	2707	1952	1775	1596	1727	1224	1912
Angptl2	9037	11003	10951	1767	1081	1278	10311	10853	9435	20759	17015	19906
Cacna1e	0	0	0	0	0	1	0	1	1	4	0	0
Cacna1b	20	12	55	23	30	43	21	33	25	31	23	30
Trmt10a	88	188	117	284	206	189	119	136	165	128	124	184
Etv1	602	668	698	1235	697	982	933	854	926	975	713	1070
Kifc2	19	25	4	48	29	18	12	22	8	33	4	8
Psap	153593	172153	171630	352784	244281	281646	231775	236899	228319	144441	116930	143252
Ikbkg	2593	2783	2664	4854	2830	3495	2863	2590	2796	2915	2145	3224
Wars2	503	611	631	825	491	519	475	519	386	715	505	640
Phb2	4078	5191	4339	9161	6320	7605	5276	4642	4658	4698	3910	5092
Ptpn6	7805	9737	8762	18430	12860	14942	9553	8639	7731	13242	10998	14666
Eno2	1176	1317	1318	2341	1419	1947	1303	1314	1370	987	692	876
Emg1	1496	2006	1814	3619	2517	2814	1763	1798	1828	1987	1706	2115
Lpcat3	2686	2963	2837	4323	2917	3320	3218	2896	3144	5225	4273	6417
Atp6v1f	10390	11481	10527	14686	10939	11538	12024	11511	11968	10537	9462	11493
Clcn5	1515	1390	1734	1971	1102	1160	2504	2057	2033	1886	1313	2064
Clcn3	1742	1850	1907	2805	1542	1878	2256	2159	1817	2240	1382	2450
Pde1c	0	0	3	0	6	0	1	0	0	0	0	0
Utp20	1320	1553	1586	3151	1971	2062	1386	1143	1145	1435	1052	1682
Spic	0	0	0	441	257	280	1	4	2	0	0	0
Cul3	189	259	257	398	211	243	266	242	366	297	212	254
Large1	1529	1552	1610	1384	878	1101	1502	1241	1190	1278	925	1012
Ddx56	3839	4581	4130	6197	4663	5059	4262	3943	3917	3533	2841	3471
Tmed4	4277	5108	5051	4410	2982	3545	5694	5503	5624	3179	2673	2954
Col26a1	1	2	0	0	0	0	0	0	0	0	0	0
Bid	2036	2702	2431	3810	2913	2976	2132	2141	2099	1954	1619	2135
Ralb	2564	3263	2888	5355	3838	4080	3058	2817	2977	3792	3108	4709
Ppp1cc	3637	4189	3841	5036	3220	3542	5996	5580	5496	4152	3469	5306
Dnajb11	2653	3060	2868	5869	3965	4603	3848	3412	3358	3744	2774	4526
Tbccd1	638	657	726	1137	691	830	680	803	604	981	761	1364
Clec11a	95	85	57	81	77	95	78	53	114	100	82	99
Zfp324	166	282	238	319	242	242	202	207	168	267	208	281
Gab2	3470	3557	3855	3639	2440	2365	5281	4771	4275	3972	2918	3797
Coro1c	11255	13618	12573	12511	9026	10303	12563	11263	11302	11646	9389	12714
Tax1bp1	9213	10421	10428	11391	6313	7466	11548	11002	11259	6501	4472	7704
Ctse	34	42	38	38	7	22	47	47	35	53	38	72
Mettl17	425	532	529	400	322	423	269	247	229	317	314	433
Arhgef40	0	3	0	13	5	8	1	3	9	20	2	6
Pnpla6	882	1240	1177	1353	1129	1168	1134	1070	995	1120	895	1117
Mcoln1	5038	5725	5756	6880	4718	5673	5506	5665	5371	6620	5795	6000
Arhgef18	1499	1917	1778	1875	1353	1566	2068	1949	2032	1501	1349	1738
Pkn2	764	1025	1087	1557	816	1128	1178	1150	1085	1062	734	1464
Cd33	4539	5196	5187	8103	4870	5528	3965	3862	3798	6658	5200	7428
Etfb	208	259	248	338	239	284	282	213	243	187	168	261
Stxbp2	13530	15546	14597	14698	10377	12042	16696	16938	16431	14431	12605	14345
Sgce	510	544	537	527	332	404	452	454	377	547	466	513
Wwox	776	921	837	676	459	589	891	802	758	978	748	888
Slbp	759	921	848	1795	1061	1206	996	760	972	992	833	1377
Arid3b	117	122	191	209	141	201	139	138	89	139	74	135
Cnn2	2	7	6	27	38	18	0	10	1	0	0	9
Polr2e	2686	3166	2523	4719	3203	3858	3076	2965	3207	3107	2874	3319
Abca13	0	2	0	0	4	0	0	0	2	0	0	1
Myo9b	7906	9151	8849	8710	6012	6512	8401	8394	7515	10002	8713	10818
Hdac9	1	1	0	0	0	0	0	0	1	0	0	2
Ly9	1206	1210	1178	2649	1866	2014	1127	1005	1181	720	700	871
Cd244a	107	97	188	246	153	116	556	376	432	167	92	285
Adgre1	17323	20821	18829	106121	70457	79112	28580	26042	24853	52260	40275	54970
Mtfp1	374	442	460	425	320	281	263	289	281	456	410	480
Rab23	144	182	106	321	252	245	153	161	153	187	157	219
Rab11a	2392	2824	2841	2887	1784	2086	3640	3552	3563	3228	2770	3685
Eif2b2	2110	2562	2372	3534	2586	3015	2875	2769	2945	2020	1757	2066
Dlst	4177	5333	4708	8519	6155	7028	5766	5116	4963	4060	3195	4632
Pgf	0	5	11	25	29	9	15	11	25	3	7	3
Ulk2	371	557	532	318	118	185	461	485	479	748	371	517
Ccl24	27	21	26	12	1	4	19	17	28	27	4	6
Dgkq	381	377	416	699	405	377	517	586	438	379	383	458
Grap	0	0	0	112	87	109	0	1	5	7	0	1
Chmp2b	1275	1571	1425	1950	991	1283	1447	1701	1498	1740	1327	2101
Plod3	3610	4160	3773	2937	2481	2840	4227	4333	3919	5445	4646	5647
Ap1s1	5903	7763	6360	13805	10544	12763	8262	7476	7984	6442	5365	7822
Srpk1	5084	6039	5832	3627	2412	2588	4295	3795	3710	4028	3065	3645
Pax3	103	83	107	32	29	24	80	90	80	182	136	207
Lbr	311	456	389	1271	839	802	298	247	226	301	175	468
Prcc	636	852	609	979	717	712	782	660	648	756	620	719
Rrnad1	272	414	384	714	511	579	481	411	462	335	322	411
Hdgf	6266	7206	6357	13326	6452	6525	6318	4593	8276	6947	2990	4020
Thop1	2093	2902	2434	5918	4387	5393	3114	2934	2902	2053	1666	2383
Apba3	1256	1555	1339	1411	994	1249	1390	1383	1277	1185	1107	1187
Pias4	1696	2070	1797	2100	1609	1786	2123	2253	2028	1898	1458	1772
Map2k1	2638	2886	2678	4434	3197	3237	3067	3176	3150	3220	2435	3656
Sgta	3281	3967	3716	5519	3964	4960	3824	3925	3930	3818	3239	3794
Tmem242	895	1003	915	1381	976	1159	1122	996	1109	874	771	1123
Dtx2	392	607	484	1481	1097	1210	493	582	380	352	293	348
Rasa4	938	1264	1146	2111	1648	1878	1774	1914	1726	1445	1280	1555
Hnrnpa2b1	7288	9699	7886	18159	9741	12653	9464	7755	8535	10621	7793	15118
Ccdc130	968	1015	1043	965	734	694	1027	1226	1090	846	661	679
Mri1	5888	7310	6488	4856	3451	4168	5916	6074	5910	5474	4982	4791
Prkacb	2025	2598	2533	4301	2306	2763	3068	2746	2535	3284	2424	4049
Sgsh	397	483	488	581	319	393	583	497	459	808	650	717
Chd5	5	1	6	15	18	32	4	1	11	27	12	2
Cstb	14190	15913	13768	27398	18408	21919	18945	17413	19610	12723	11147	13838
Sh2b2	2301	2985	2656	2252	1247	1656	4370	4647	4153	2824	2413	2513
Pex5	2047	2950	2536	3100	1894	2491	2472	2465	2403	2910	2352	3032
Jkamp	546	594	586	1035	614	663	625	653	687	608	539	769
Cd44	5524	5556	6173	5939	4262	4524	6734	5960	5450	4179	3153	4368
Slc1a2	8	1	12	45	24	29	3	3	4	0	0	1
Eif2ak4	3696	4413	4030	3478	2034	2481	4062	3642	3518	5627	4482	6460
Wdr1	10230	11603	11214	14419	10612	11703	11234	9680	9810	9986	7988	10800
Slc2a9	385	371	396	789	445	472	542	355	317	628	554	637
Ndrg1	10625	14212	12444	1707	1242	1391	12259	11392	11580	5742	3751	5081
4930550C14Rik	4	19	21	11	6	15	28	36	29	35	43	27
Man2b1	16695	19484	18716	10007	7114	7989	18080	16441	15964	30068	22876	31091
Wdr83	740	774	762	964	680	692	759	761	866	842	686	762
Prdx2	6968	8573	6789	11836	8735	9774	8755	7644	7901	6756	5912	8130
Polr2a	4829	5468	5733	4181	2751	3439	5541	5678	4865	4043	3081	3892
Senp3	2396	2617	2371	2693	1735	2214	2741	2467	2464	2107	1834	2516
Plekha8	1242	1423	1335	1619	904	1046	1947	1529	1664	1112	813	1249
Spc25	364	627	337	1816	1002	1380	690	515	713	666	562	1180
Dnah2	0	0	0	1	0	4	0	0	0	0	0	0
Ufd1	618	858	848	1402	1073	1038	853	852	885	916	670	1177
Zfp287	153	200	173	314	187	203	230	175	126	208	140	179
Prlr	1	0	1	0	0	0	0	0	0	0	0	0
Letm1	2282	2752	2335	4150	3043	3383	2529	2470	2252	2275	1715	2374
Ubqln1	6689	8068	7708	11595	7127	8277	9580	7941	8444	9919	7249	9784
Fgfr4	0	0	0	2	0	0	0	0	1	0	0	0
Txn2	3366	4393	3729	7620	5381	6686	3954	3995	3844	3229	2927	3965
Slc1a3	0	1	0	0	0	1	4	1	0	0	0	0
Crbn	631	908	788	1186	692	884	818	897	902	795	721	1090
Msh6	3729	4466	3775	6377	3781	4552	4084	3518	3190	4421	3394	6307
Fbxo11	115	184	174	216	84	96	232	159	200	313	203	225
Mlxipl	0	0	0	6	0	10	0	0	1	12	6	7
Tbl2	826	932	844	1615	1139	1337	811	773	774	1095	751	1244
Bud23	1257	1555	1333	2704	2040	2156	1685	1400	1509	1438	1246	1706
Mcm5	2762	3953	2832	8782	7102	8009	3735	2894	2662	2836	2711	4735
Hmox1	19475	25008	21631	71429	52160	61327	66427	58241	66044	16847	12835	19044
Mprip	902	1055	920	1173	612	553	929	700	1041	1595	792	1013
Cic	996	1162	1115	974	604	759	1203	1343	1253	1249	1020	1308
Il27ra	2	5	1	7	9	6	0	10	8	6	9	8
Prkaca	3256	4059	3573	3660	2117	2345	4092	3284	4731	4968	2286	2140
Asf1b	1252	1840	1529	4711	3351	3571	1829	1386	1756	1909	1683	2926
Ddx39	4324	6069	4739	12563	10074	10345	5149	4403	4252	4022	3475	5732
Dnajb1	736	1155	977	1567	1077	1150	953	961	826	1174	963	1471
Usp40	972	872	1079	1769	940	1183	1255	1146	1254	1322	1068	1331
Kbtbd4	475	553	533	749	644	676	668	546	575	645	476	785
Celf1	3264	3727	3933	7770	4388	4944	4857	4063	3879	4751	3605	5879
Ndufs3	3666	4563	4056	5606	3608	4441	4543	4493	4686	3940	3518	4117
Por	9901	12132	11503	19960	16015	19122	13190	13472	13371	4823	4127	4958
Igf1r	1062	1011	1095	632	436	424	1229	1091	1095	1300	875	1204
Insr	568	545	548	946	492	515	585	545	553	486	374	539
Trim28	3520	4913	4006	5031	3479	3707	4135	3409	3775	4577	3394	4007
Ube2m	2235	2601	2240	3818	2256	2315	2538	1566	2730	2075	893	934
Adcy9	262	326	306	312	236	234	530	426	466	247	230	318
Mef2c	921	1336	1073	701	321	389	1451	1170	1234	2649	1479	4151
Ctr9	2301	2480	2435	3976	2385	2835	2716	2003	2126	3187	2518	3707
Eif4g2	20760	24495	23199	71576	42977	47602	18121	17232	16508	26444	19221	34391
Pcyt1a	3766	4085	4395	4677	2916	3218	6396	5928	6157	4760	3378	4747
Zfp592	733	879	1004	1034	677	689	1004	926	739	761	664	726
Psmd4	7905	9867	8934	13766	10245	11597	10690	10306	10626	7951	6895	8465
Tmod4	1	2	11	2	9	4	8	7	1	13	5	9
Snx6	2371	2820	2321	4185	2567	2807	3285	2948	2741	3044	2023	3179
Mthfd2	2839	3120	3375	8278	5427	6182	3267	3047	3014	1415	1433	1097
Kit	0	0	0	0	0	0	0	0	0	0	0	0
Tomm40l	416	479	421	431	306	456	505	478	523	328	292	305
Apoa2	19	26	20	20	3	12	15	20	13	46	16	30
Pan2	789	938	921	800	571	618	867	1051	966	1041	804	1169
Cs	8646	10701	9546	21649	15075	17133	11880	9985	10379	8979	7704	9970
Ampd3	2796	2759	2996	5817	3696	4427	2849	2812	2954	861	581	925
Bcas2	3532	4503	3952	6447	3586	4277	4459	4248	4484	4597	3456	5550
Ctcf	604	780	657	1143	759	794	749	605	430	1024	645	1043
Pard6a	340	501	365	432	291	363	373	448	418	297	266	308
Tfap4	21	32	43	57	35	38	42	27	16	39	31	36
Ranbp1	766	942	815	2874	1639	2250	1042	810	884	854	725	1203
Rfx5	271	297	348	471	289	332	421	387	366	365	372	357
Psmb4	6815	7876	6897	12969	9741	10534	9198	8281	9203	7184	6119	7831
Mmp8	2	22	7	3	27	7	177	116	173	20	17	15
Slc30a4	994	1008	1005	1273	737	831	1447	1257	1426	981	679	1242
Sqor	3352	3829	3721	8646	5098	6114	5378	4802	5149	2527	2211	2865
Bloc1s6	1855	1902	1837	2578	1722	1979	3031	2976	3021	2289	1564	2164
Metap1	1275	1504	1462	3853	2495	2701	2502	2065	2012	1397	977	1715
Gpr108	3827	4741	4607	4572	3325	3840	5004	5353	5333	4187	3718	4428
Tnfsf14	91	96	120	76	42	61	462	532	483	45	67	52
Rsl1d1	2365	3187	2984	8284	4996	5594	3442	3119	3227	2922	2266	3994
Apc	515	406	657	742	293	437	524	483	515	699	508	1034
Reep5	2445	2790	2635	5764	4064	4642	3578	3188	3285	2748	2437	3256
Ergic3	8777	11097	9777	11041	7914	9110	10451	10766	10832	14180	12569	13706
Uqcc1	2921	3341	2965	5916	4242	4733	3822	3361	2957	3025	2624	3339
Ncoa2	780	1159	961	1583	898	1030	993	964	1065	1368	1026	1600
Nr2c2	406	389	352	706	401	256	354	314	378	639	222	304
Nr2c1	348	579	443	608	405	403	431	478	360	547	385	541
Smpd4	693	906	758	1658	1074	1163	781	757	714	1009	703	1111
Pex1	839	921	844	992	695	766	825	761	757	960	766	974
Kctd20	2939	3705	3207	4534	3207	3581	3075	3125	2461	3159	2840	3669
Ctns	2230	2447	2626	1829	1216	1578	2152	1977	2124	2875	2253	2854
Shpk	231	249	305	243	153	192	269	396	419	268	206	237
Ephb3	2349	2509	2553	846	677	733	2463	2801	2523	3697	2672	3226
Tuft1	784	1001	930	864	534	697	863	968	892	964	778	857
Rcn1	527	595	588	1547	815	1062	786	698	729	478	308	485
Dnase1	26	26	16	48	29	41	36	35	11	42	16	58
Trap1	6273	8072	6920	8652	5851	6967	6980	6823	6610	6539	6375	7348
Naa60	721	858	845	1290	825	948	864	769	844	1292	1137	1469
1700037C18Rik	77	48	88	112	104	120	80	70	94	97	58	70
Ankrd13d	292	449	425	970	544	567	367	384	465	447	303	489
Tpr	2157	2609	2378	3326	1744	2544	2335	2218	1945	2450	1955	3737
Odr4	705	887	814	1181	705	943	873	1121	1037	725	612	1180
Prg4	0	23	5	2	1	0	46	36	14	1	1	0
Dhx34	1375	1560	1682	1446	1129	1142	1394	1605	1474	1300	1106	1235
Kptn	466	600	529	517	291	368	505	541	507	627	485	571
Napa	10934	13316	11490	14602	10706	12129	12473	11653	12130	10314	8938	10996
Sra1	2134	2101	2240	2924	2092	2381	2974	2559	2713	2258	1924	2438
Atp5g1	4108	5110	4139	9886	7946	8797	5103	4397	4542	4510	3918	5150
Snf8	1500	1648	1526	2298	1752	1874	1638	1609	1674	1515	1248	1655
Tbcb	1638	2071	1735	2902	2169	2418	2088	1868	1721	1609	1565	1855
Inpp5k	1388	1569	1358	1058	685	833	1265	1275	1412	1618	1356	1381
Crkl	1210	1119	1375	1699	1104	1123	1488	1310	1168	1741	1278	1919
Clint1	3691	4598	4289	5511	3677	3721	5405	4903	4792	5861	4140	5900
Prss16	18	34	48	80	58	67	61	59	27	103	52	124
Cdkal1	392	518	372	493	395	447	549	388	453	487	384	522
5430419D17Rik	0	0	0	0	0	0	0	0	0	1	0	0
Htra1	401	488	556	1358	1011	908	769	771	703	674	503	681
Zbtb17	1000	1360	1354	1633	1258	1382	1129	1190	1394	1156	878	1002
Fblim1	7777	8787	8860	7456	4915	5797	9130	8773	8500	10213	8297	10052
Hspb7	427	533	632	7	2	2	204	195	232	3435	3300	3386
Ccdc159	160	202	161	249	155	209	280	250	256	214	195	227
Mob1b	98	156	114	431	166	209	149	129	196	192	107	203
Atp6v1b2	51162	57104	54227	44162	30830	34572	68985	62011	62308	43604	36400	46251
Eps15l1	1441	1743	1459	1727	1217	1564	1826	1534	1249	1581	1212	1528
Tep1	2396	2793	2642	2805	1892	2087	2793	2694	2201	2812	2065	2965
Ttc5	1478	1696	1316	1874	1476	1641	1389	1206	1278	1585	1337	1774
Osgep	1207	1515	1409	1234	780	894	1368	1155	1325	2097	1783	2125
Aamp	7055	9147	7882	9611	6919	7699	7584	8034	8176	8052	6970	8779
Tmbim1	4562	5368	5037	7997	5613	6214	6982	6637	6780	6037	5254	6178
Arpc2	14924	17674	16547	26642	17038	18745	18732	17135	17719	16623	13198	19481
Kmt2b	342	470	365	376	290	274	277	425	391	374	286	280
Zbtb32	93	99	101	306	303	320	34	34	56	80	58	166
Tmem147	2287	2639	2456	3611	2774	3012	2579	2730	2523	2188	2080	2486
Rps9	12259	14603	12690	19043	13715	15746	17868	16652	17170	12794	10594	13190
Tfpt	377	400	394	519	328	409	403	420	460	357	337	345
Susd2	1	0	3	586	264	437	0	0	0	2	0	5
Ggt5	1	0	4	2	1	0	0	5	1	4	8	25
Cbfa2t3	0	0	0	0	5	0	1	0	0	0	0	0
Fbln1	351	432	399	503	379	407	489	483	415	688	432	693
Pgrmc1	1365	1707	1770	3227	1557	1916	1880	1747	1925	1816	1438	2288
Gcat	139	148	118	386	342	299	141	126	128	131	129	145
Elovl1	4156	4955	4559	6901	5419	5875	4394	4123	4084	4301	3963	4626
Med8	1076	1248	1092	2327	1639	1749	1200	1261	1168	991	865	1076
Hyi	482	540	483	326	194	236	540	692	619	402	433	308
Cdc20	1616	2517	1859	5304	4060	4482	2208	1835	1785	1902	1624	2754
Adamts4	30	34	23	261	178	187	51	57	14	47	42	22
Nectin4	64	89	78	23	5	10	43	81	98	145	129	141
Pfdn2	1013	1222	920	1713	1150	1361	1157	1017	1021	985	932	1166
Rnf114	4116	5067	4653	6481	4989	5404	5173	5288	5410	4072	3728	4333
C330007P06Rik	1421	1622	1537	2631	1356	1570	2161	2267	2492	2480	1913	3207
Neurl1a	101	100	50	88	72	77	52	40	77	64	21	38
Srm	3521	4573	3765	9158	7398	8078	3310	3152	3037	2847	2572	3027
Epha2	5	0	15	9	0	3	4	1	34	71	73	139
Rbm14	1170	1443	1271	2324	1740	1825	1348	1139	1299	1442	1286	1772
Actn3	5	16	17	15	0	8	12	7	10	2	11	17
A530013C23Rik	28	15	8	38	16	49	18	35	26	9	18	9
Zdhhc24	821	963	936	1134	869	989	1042	1047	993	854	806	941
Bbs1	514	667	540	470	216	297	497	573	481	781	505	687
Ndor1	389	432	422	498	418	557	435	346	374	398	352	438
Nsmf	111	177	133	471	281	346	256	261	239	142	118	200
Pdk1	2902	4057	3274	3636	2160	2316	3728	2891	2990	5985	4057	6561
Ptbp1	4525	6363	5448	9343	7043	8366	5911	5554	5239	5553	4919	6457
Mvd	1374	1872	1335	7584	5701	6747	1955	1912	2018	2343	1882	2836
Cyba	45692	53821	51300	61438	43141	54478	56549	60339	59879	53632	49137	46368
Tmem110	353	557	504	1027	699	940	463	522	479	549	447	683
Sfmbt1	726	687	766	1128	559	722	839	860	745	953	613	1147
Rundc3a	10	39	18	57	39	57	13	17	18	14	16	20
Slc4a3	36	26	3	40	6	2	20	15	18	12	22	30
Cdt1	2080	2857	2367	3977	3169	3786	2683	2507	2576	2326	2017	2778
Aprt	8898	10576	9041	13518	10930	12172	10290	9866	9881	9565	8355	10053
Gtf2h1	1653	2094	1948	4935	2798	3392	1913	2159	2213	2092	1564	2609
Hfe	1216	1507	1358	1143	736	809	1739	1730	1756	2040	1715	2000
Slc5a6	365	526	440	848	673	803	457	391	541	404	353	573
Qrich1	3154	3457	3532	5196	3380	3742	3778	3860	3252	4065	3097	4653
Usp19	8283	10403	9810	8092	5825	6015	8533	9421	8387	9060	7184	9654
Pola1	453	565	513	1525	954	1224	692	482	474	663	509	1200
Cdc42	11030	13489	12555	20640	12031	14161	17473	14210	15862	15224	11631	18056
Pknox1	1042	1066	1110	1596	1087	1165	1151	1172	1117	1027	858	1329
Gmnn	247	326	210	815	484	548	400	240	383	296	255	531
Acot13	787	976	812	1306	788	914	910	1099	1074	852	815	1142
Zfp184	48	23	17	53	42	26	27	72	37	29	50	74
Cdk4	10149	12844	10802	16719	11906	13971	11620	11331	11462	9969	8887	10805
B4galnt1	4754	5806	5456	3516	2831	3153	3569	3815	3208	4083	3454	4669
Mettl1	301	366	353	533	400	494	308	237	239	304	247	302
Tspan31	3519	3970	3617	4276	3004	3355	4574	4347	4506	3240	2706	3442
Kif5b	765	1197	1078	2163	939	1313	1344	1550	1430	1353	1070	1648
Saal1	601	661	622	816	488	527	759	763	672	629	653	761
Tph2	21	23	24	98	31	58	48	24	34	44	12	55
Cnp	965	1345	1127	1816	1414	1583	1304	1188	1237	1575	1302	1704
Ttc25	41	46	25	27	31	32	71	51	64	58	44	41
Sulf2	6820	8706	7593	9244	5869	6420	5777	5266	5235	6011	4122	4752
Sod2	1451	1805	1438	10642	7248	7523	2824	2419	2539	1619	1451	1875
Tmco6	282	422	277	531	358	402	325	373	314	207	205	266
Stambp	932	1091	1091	1377	823	1120	1324	1033	988	1327	944	1369
Ezh1	1900	2238	2265	2220	1620	1776	2401	1978	1879	1933	1585	2187
Hap1	166	331	242	408	269	435	316	279	191	466	306	553
Ctnnb1	26633	31921	31843	34284	21003	22654	41520	43846	40914	57163	43970	55693
Eif1b	747	951	835	1100	578	743	846	842	918	943	759	1105
Psmd2	21878	25588	23921	33278	24812	26821	25080	23400	22575	24214	19899	25260
Syngr3	59	70	36	56	50	49	40	55	34	64	38	66
Vars	13033	17429	15321	18476	13715	16966	14798	14001	12554	10937	9741	12761
Hspa1l	93	89	87	46	26	15	97	89	105	29	28	59
Msh5	52	22	37	38	34	21	36	29	61	47	41	60
Abhd16a	2434	3231	2671	2491	1667	2090	2274	2255	2210	2452	2354	2652
Neu1	13062	16166	14429	23960	17788	20859	16059	16874	15766	15631	13519	15478
Clic1	11846	14310	12778	15281	11028	12734	14452	13359	14041	13017	10819	14668
Lsm2	640	1006	844	1899	1307	1597	957	847	917	941	814	1088
Pole	576	777	599	1409	1218	1238	535	501	486	661	610	888
Stx1a	74	182	106	79	79	74	109	159	141	46	70	50
Zfp775	310	267	287	384	218	224	364	378	248	228	155	309
Mrpl49	936	1076	858	1851	1244	1615	1034	939	954	1075	884	1187
Dennd2c	594	694	700	1004	660	504	719	475	504	1062	738	1400
Mark3	1873	2242	1916	2955	1610	1471	2080	1497	2434	2408	820	939
Gatad1	286	394	276	714	491	518	498	373	404	374	283	372
M6pr	9108	10828	9901	18091	12875	13752	13698	12959	12205	12628	9644	13832
Lrrc8a	94	112	114	101	57	28	120	141	141	135	97	84
Ppp2r1a	14893	17086	15330	17821	12951	15306	18609	17450	17774	15099	12491	16082
Fance	570	684	612	587	322	445	645	785	667	778	765	783
Tinf2	622	750	742	1211	1014	1099	871	904	872	577	588	757
Hapln4	889	954	961	1393	1403	1384	1019	1029	1029	1156	807	1099
Dus3l	1039	1297	998	1398	1275	1282	998	931	783	879	886	1029
Gtpbp3	543	721	596	1330	903	1048	695	718	726	551	453	681
Tgfbr1	901	1110	1140	1117	507	707	1002	1004	1072	2356	1728	3227
Homer1	155	259	167	325	222	259	284	176	259	231	128	376
Rad51c	50	92	88	190	77	142	213	127	159	82	78	89
Arpp19	1140	1283	1386	2646	1664	1820	1512	1555	1634	1814	1240	2213
Bcl2l1	3718	4066	4006	4911	3661	4299	5925	5747	5174	3064	2523	2965
Khsrp	4205	5522	4935	6192	4072	4626	5494	4148	4938	5179	3267	3738
Ccdc124	1610	2067	1726	2716	2025	2254	2235	2212	2117	1820	1326	1841
Cct4	4764	5547	5218	10731	6715	7295	6045	5056	4852	5864	4291	6745
0610009B22Rik	514	644	526	740	482	562	585	549	678	584	460	737
Cpt1c	24	34	19	72	39	62	56	36	42	70	47	77
Zfp655	2784	3095	3214	3836	1989	2498	3428	3789	4219	3119	2408	3412
Rhoa	5726	6485	5987	8732	5798	6220	7335	6280	7004	7726	5941	7859
Zmiz1	5428	6213	6795	5438	3310	3851	6351	6325	5803	8704	6722	8388
Ankrd26	186	190	171	315	123	237	219	133	203	201	126	266
Aldh16a1	2321	2736	2296	2508	1902	2120	2240	2511	2074	2756	2343	3276
Hnrnpa0	87	118	123	196	74	71	75	78	85	117	102	134
Prrg2	197	261	234	220	196	212	264	215	279	155	178	165
Hnrnph1	1020	1202	1031	2699	1444	1625	1537	1166	1417	868	766	1454
Ift43	479	553	446	758	547	592	599	518	685	430	425	484
Id3	44	60	44	469	358	439	64	176	126	930	731	892
Arid1a	1391	1536	1449	1509	1112	1284	1500	1258	1163	1574	1020	1482
Ctsd	146422	164738	161347	299530	227614	264170	229652	226649	229531	338995	291236	320161
Rplp1	6185	6516	5750	8327	6167	7368	6644	6159	6474	5906	5273	6113
Abhd8	967	1116	1173	1154	884	1157	1151	1391	1195	932	816	1041
Ift22	1488	1916	1712	2251	1726	1951	1825	1782	1844	1977	1687	2104
Mid1ip1	1505	1764	1833	2042	1240	1603	1936	1704	1778	1768	1494	1947
Ap2s1	3038	3562	3212	3391	2587	2866	6843	6780	6896	3703	3253	4108
Fgfrl1	44	70	43	24	7	1	90	36	60	38	45	9
4930432K21Rik	339	357	336	322	199	265	434	322	330	420	302	352
Emc10	2057	2589	2345	3073	2101	2560	2411	2373	2308	2517	2070	2566
Clstn3	20	29	41	49	26	34	7	36	6	22	16	9
Fbxw9	797	856	751	745	551	568	737	828	804	882	740	730
Fnbp4	694	925	856	1546	910	950	869	924	852	1153	814	1130
Cers4	2	1	1	13	12	0	7	17	8	1	0	4
Scrn3	648	778	764	633	378	432	583	559	792	904	567	1058
Phax	826	1060	920	1564	1013	1217	1023	937	929	1418	927	1362
Tle1	428	598	571	212	122	136	154	167	166	765	521	992
Relt	346	389	353	743	514	648	595	558	537	237	187	208
Snrpb2	579	707	451	925	485	718	754	645	722	688	540	793
Ubc	10455	11805	11577	15868	12023	13719	16086	15418	14840	9715	7706	9863
Prpf31	2484	3348	2728	5536	4151	4405	3088	2683	2500	2635	2189	3054
Sertad1	384	471	394	292	203	189	244	356	382	368	231	324
Carhsp1	782	763	758	893	660	731	895	814	819	519	477	584
Elk3	406	471	414	841	428	618	645	461	614	1185	755	1247
Herpud2	850	872	989	1169	734	907	1225	1185	935	1095	798	936
Rdh13	886	843	792	1289	856	996	691	762	777	481	516	570
Nutf2	1144	1645	1478	2948	2055	2351	1630	1385	1545	1602	1404	1923
Arpc5	8017	9837	9345	16793	10419	12068	12773	11893	13081	9020	6766	11782
Elavl2	4	4	0	6	2	3	0	4	8	0	5	3
Pou2f2	41	36	47	922	582	635	161	153	106	124	85	148
Mgst1	3378	4472	3650	5853	3360	4121	4509	4157	4953	4741	3836	5489
Nfib	0	0	1	0	3	0	0	3	1	0	0	2
Ubqln4	3189	3403	3095	5867	4042	4774	2856	3040	2745	2365	2016	2907
Rps18	24100	26692	24174	29285	20002	23405	28513	24961	27561	27483	23369	25909
Rpl10	18905	22650	20061	23166	16774	18403	19871	19152	20131	19651	17375	20267
Rps15a	4203	4441	4208	8140	5589	6437	5777	5578	5997	4047	3476	4270
Ncaph2	4736	6168	4982	6282	4462	5201	6304	6329	6147	5891	5417	6635
Hipk1	2350	2725	2881	3180	1596	1956	2919	2469	2926	4301	2637	3900
Gprc5b	385	416	443	240	199	206	524	592	507	149	119	137
Man1a2	1614	1928	1780	3552	1895	2173	1963	2254	2137	2390	1599	3103
Acyp1	165	168	134	176	136	113	141	196	264	158	185	210
Hdac5	4016	5135	4438	2760	2040	2322	5110	4833	4963	5408	4791	5579
Rala	491	545	543	894	574	633	578	652	629	488	372	623
Vdac3	4547	5206	4955	13445	8935	10080	6046	5628	5818	3724	3246	4369
Vps72	2540	2788	2705	3086	2316	2765	2335	2627	2274	2457	2471	2687
Gabpa	572	740	725	1071	536	650	643	775	724	790	730	1278
Dynll1	3358	3773	3356	5262	3581	4517	3454	3132	3406	3732	3404	4431
Pdcl	1054	1407	1272	2091	941	1295	1436	1512	1565	1646	1254	2402
Tmem184b	3856	4697	4321	6032	4276	5208	4917	5014	4350	4284	3248	4209
Nf2	2346	3113	2711	4509	3051	3502	2841	2216	2043	2408	1834	2901
Zmat5	214	261	200	377	296	328	231	241	277	256	228	239
Ewsr1	7798	9687	8693	13067	8645	9962	8579	7970	7038	8961	7957	10512
Ap1b1	6462	8018	7329	6281	4824	5808	12124	11178	10801	8575	7038	8179
Gnat2	54	47	74	28	40	51	63	37	37	59	52	88
Bcl2l13	1243	1615	1466	2205	1441	1750	1783	1877	1696	1491	1311	1809
Dqx1	3	1	1	0	0	8	2	3	2	0	0	1
Ccl8	0	0	0	24	5	3	164	204	207	0	0	0
Lnpk	216	394	330	545	331	365	265	364	375	272	210	357
Pttg1ip	2284	2671	2332	2891	2150	2331	2977	2816	2802	2321	2028	2676
Trpm2	39	77	48	325	223	212	81	62	20	37	37	16
Ube2g2	1318	1652	1397	3141	2271	2402	1766	1728	1653	1730	1222	1857
Met	1	1	0	0	0	0	0	0	0	0	0	0
Syn2	3	2	24	1	2	4	5	16	2	10	5	12
Elk1	630	901	754	1440	1058	1085	841	619	849	456	362	491
Nav1	1432	1616	1627	1724	984	1261	1565	1317	1052	1380	1019	1733
Tnpo1	3394	4467	4238	7800	4491	5105	4946	4300	4952	5291	3555	6546
Rnmt	1349	1823	1588	3025	1797	2232	1954	1876	2019	1771	1232	2291
Srp14	4679	5149	4992	6538	4152	4722	6900	7058	7015	5665	4811	6302
Cdk9	5942	6832	6934	7879	5843	6077	7087	6875	6418	7309	5524	7566
Tor2a	1757	2061	1906	2897	1974	2411	2362	2275	2640	1634	1464	1806
Fpgs	564	696	525	902	624	747	478	476	397	448	415	481
Mrtfb	720	936	882	1130	592	789	982	887	651	752	526	880
Cbx5	975	1322	1171	4380	2428	2686	1622	1123	1150	2467	1496	3692
Apobec3	817	922	781	3688	2290	2927	1919	1687	1579	884	608	1034
Sardh	512	636	556	446	239	272	352	439	485	821	750	852
Vav2	1090	1138	1063	2068	1155	1247	1095	760	1289	1508	751	856
Ppp2cb	137	118	95	389	191	205	157	115	195	236	52	145
Dmap1	897	1073	983	1236	882	989	994	1036	1057	987	874	1112
Mcu	790	906	1007	1262	747	960	873	978	925	617	566	666
Oit3	1360	1506	1315	2479	1592	1638	1811	1743	1773	951	694	1039
Bcr	130	142	122	215	124	123	104	60	110	249	162	154
Fxyd5	20549	24997	23514	12109	9137	11157	27041	26835	27246	16469	14027	16904
Tfcp2	548	480	592	781	475	597	681	689	641	492	465	650
Ubp1	593	628	653	997	712	667	487	454	585	738	437	466
Nuak2	989	1378	1136	1103	976	1100	1111	1001	865	1022	883	1209
Ick	110	162	103	201	175	241	73	107	112	118	151	183
Sdhb	7005	8229	6922	12430	9345	10937	8448	8177	8459	6281	5960	6683
Snap47	2964	3402	2941	4500	3047	3710	3511	3259	3223	4183	3270	3996
Kdsr	842	835	865	727	403	390	690	789	653	1114	804	1220
Vps4b	2707	3090	3182	4512	2686	2811	3948	3501	3846	3783	2605	4793
Rps25	7484	7870	7310	10871	7633	8342	8323	8605	8403	8626	7160	9276
Taz	1422	1368	1370	1320	904	1119	1102	1064	1010	1565	1209	1745
Kif19a	216	290	293	221	188	257	309	313	235	223	201	262
Aldh3a2	1005	1207	1107	2005	1358	1332	1303	1219	1089	1340	1146	1446
Tmem115	1446	1847	1759	1570	1195	1370	1679	1759	1665	1559	1293	1533
Hyal2	2372	2867	2386	1662	1242	1335	2475	2365	2687	1892	1696	2093
Ifrd2	829	1017	886	1810	1383	1455	959	804	860	702	648	735
Hyal1	3165	3393	3539	541	303	341	3689	3609	3303	2344	1747	1973
Tusc2	1160	1457	1309	1415	1017	1200	1364	1643	1789	1266	1042	1289
Nprl2	815	1111	882	997	587	761	1156	907	970	1079	933	1024
Rassf1	276	318	273	300	240	250	277	295	382	231	182	258
Slc3a2	10199	11405	11393	18247	13436	16019	9940	10454	10867	8634	7292	7875
Nxf1	1639	2125	2057	3248	2395	2482	2083	1652	1650	1962	1523	2478
Stx5a	2123	2438	2530	2419	1617	1806	2401	2381	2372	2220	2132	2357
Tnfrsf13b	348	491	512	954	471	586	411	495	491	665	575	881
Spire2	420	430	402	562	294	344	472	394	505	169	108	94
2610507B11Rik	7210	7923	7492	8620	5961	6845	9665	8171	7433	7244	5526	9556
AI597479	575	620	624	1140	667	797	819	620	727	979	630	1184
Tmem86a	2107	2405	2460	2735	1694	2145	2374	2417	2170	4498	3848	4512
Tex14	67	97	77	57	5	21	82	50	67	13	1	36
Ifi35	363	563	434	1404	1252	1406	504	559	550	220	247	328
Rdm1	190	257	210	80	56	43	204	349	329	287	252	221
Nedd8	2171	2465	2199	4613	3442	3873	2766	2822	2966	2326	2209	3356
Gosr1	1563	1608	1672	2789	1533	2007	2205	1791	1922	1904	1616	2129
Mrpl52	1009	1230	1040	2772	2002	2644	1688	1734	1612	1754	1559	1751
Kansl3	1021	1314	1252	2177	1583	1662	1178	1258	1307	1271	1141	1524
Eya4	712	784	739	296	131	171	1062	1074	1170	1526	1177	1929
Faf1	3279	3850	3505	5210	3530	3526	3746	3094	3292	3185	2169	2191
Tsacc	10	18	27	73	35	34	21	21	7	32	14	42
Mettl16	793	818	840	1732	1166	1219	812	739	723	898	703	935
Pigyl	250	280	269	402	235	385	288	258	265	266	272	347
Rbm25	499	783	586	1299	687	937	780	629	697	699	662	1043
Psen2	2796	3139	2849	6137	4136	4814	2797	2710	2718	2348	1878	2218
Plcd1	58	58	60	99	61	65	58	92	63	132	87	162
Fads1	10380	13309	12195	17112	11934	12689	12738	11744	11325	17716	14545	20262
Lmbr1	99	97	131	243	154	140	108	107	135	100	132	258
Tnfrsf22	1097	1292	1094	2266	1728	1780	1348	1515	1397	1316	1025	1545
Cars	4443	5337	5593	6354	4872	5201	5238	5234	5296	3110	2923	2953
Phlda2	13	18	13	31	14	15	27	16	17	1	14	6
Kdelr3	806	965	743	450	274	331	837	902	852	798	785	737
Apip	638	743	736	1228	898	985	797	663	605	611	603	604
Pdhx	2028	2382	2110	3925	2423	3062	2688	2210	2254	1595	1321	1991
Vac14	6171	7340	6749	11126	7835	8979	6651	7009	6406	7060	5824	7611
Mcoln2	582	780	786	4497	3024	3148	1465	1275	1275	382	347	489
Akt1s1	702	856	918	971	649	1065	844	862	633	760	716	723
Tbrg1	2965	3477	2984	4465	3213	3375	3393	3075	2921	2266	2274	2526
Adssl1	5531	7697	6599	2788	1744	2092	7549	7673	7138	14049	11491	14406
Brf1	1294	1605	1418	1746	1230	1185	1382	1310	1455	1342	1289	1624
Odc1	2160	2676	2341	8555	6185	6970	3174	2679	2707	2281	1733	2312
Thg1l	79	83	79	195	148	107	55	62	81	96	60	109
Pabpc4	612	766	590	1336	781	1041	589	665	499	643	539	726
Exoc3l2	13	14	20	22	1	22	11	11	30	25	39	27
Zfp296	59	121	64	141	150	144	92	65	87	92	44	90
Sugp1	1854	2092	2004	2614	1689	1980	2544	2224	2244	2149	1821	2032
Dhdh	216	227	263	447	233	305	257	265	237	282	191	361
Zfp790	388	399	409	441	241	302	511	511	463	642	376	626
Fuz	129	154	133	114	90	117	87	116	130	164	148	166
Sptbn4	5	9	2	24	10	19	12	9	24	28	6	4
Pgam1	20005	24699	22429	27885	20200	22762	26735	23993	24351	24355	19631	24334
Evi5	611	700	638	833	409	616	655	623	594	567	541	777
Evi5l	500	660	482	467	320	385	606	555	581	671	562	536
Snapc2	841	1246	1117	1213	987	1200	1033	1111	981	978	827	1016
Git1	597	685	642	958	614	618	828	593	928	565	335	362
Gltp	5693	6964	6385	8222	5541	6163	7842	7690	7300	6136	4534	6576
Bnip2	1449	1628	1729	3111	1677	2069	1986	2018	1894	1940	1546	2681
Ccnt1	1587	1788	1766	3099	1852	1749	2286	2074	2222	2128	1237	2337
Brms1l	334	388	306	850	561	559	327	385	432	452	303	498
Med15	3405	4090	3978	4547	3176	4014	4785	4350	4210	3162	2713	3256
Dhdds	1877	2487	2337	2912	2205	2584	2931	2761	2688	1971	1828	2285
Crybg2	100	100	110	136	99	91	72	93	127	90	85	95
Ubxn11	90	143	114	258	200	182	137	92	87	99	95	99
Tjap1	743	1013	897	1163	800	893	925	872	813	747	531	776
Rpl15	7113	9055	7515	10699	8194	9805	8672	9069	9537	7848	6797	8059
Tmem167	1486	1722	1584	3551	2279	3094	2086	2283	2314	1777	1503	2440
Mplkip	262	362	296	521	379	411	373	341	404	389	306	419
Kif11	909	1289	986	2793	1586	1812	1464	1163	1175	1455	1267	2780
Rpa3	224	293	218	509	356	397	298	302	228	294	236	490
Mlkl	1278	1478	1355	4007	2857	3128	1769	1551	1490	774	717	1014
Tnpo3	2997	3664	3515	5874	3509	3918	4238	3260	2903	3614	2706	4865
Ttll5	339	412	374	766	491	538	347	349	423	426	415	492
Zfp715	808	843	844	781	432	533	1048	960	966	1784	1091	2102
Retn	0	0	0	2	4	2	0	0	7	1	0	0
Cdh23	28	26	23	166	99	140	83	47	16	46	27	73
Rps5	12454	14649	12598	15018	11391	13277	13138	13307	14670	12317	11838	12373
Adgrl1	132	150	95	109	74	74	67	104	58	111	49	109
Amotl1	1372	1375	1489	2743	1824	2112	1340	1304	1185	1365	1071	1268
2200002J24Rik	145	177	173	143	113	133	183	161	183	182	131	182
Etv5	1603	2014	1921	2643	1598	1995	2225	1706	1606	1756	1492	2013
Gfod2	138	82	104	286	190	266	188	181	142	127	139	122
Enkd1	141	289	170	561	406	444	278	241	253	227	140	294
Atp6v0d1	17882	21008	18583	20658	15484	17322	20278	19712	18674	18587	16199	17889
Ptprs	10852	12282	11283	14421	8668	8897	10124	9229	11395	8035	3555	3818
Slc41a1	888	972	1068	1394	783	1076	1103	1294	1256	1019	800	1011
Igf2bp1	0	0	0	1	2	11	0	0	0	0	0	0
B4galnt2	44	55	39	173	101	129	47	42	45	40	14	34
Nelfb	3017	3637	3162	4103	2778	3382	3307	3162	3232	3327	3064	4011
Card14	4975	5700	5515	946	581	731	4681	5582	5095	4083	3468	2971
Tmem175	1340	1409	1453	1608	1005	1259	1340	1513	1541	1685	1562	1626
Tango2	1774	2172	1803	2214	1708	1648	2298	2125	2034	2844	2842	3312
Ndufs2	9371	11474	10196	14402	10181	11799	12269	11440	11965	10698	9283	11961
Atraid	1930	2131	2058	1442	925	1190	1897	2015	2169	2283	2224	2228
Cad	2586	3825	3356	5823	4331	4718	2595	2452	1898	2530	2218	3175
Sh3bp5l	1090	1007	1141	1070	721	828	859	1097	922	986	895	1146
Atad1	1055	1169	1351	2469	1267	1529	1601	1580	1658	1424	1028	1715
Pten	1460	1894	1785	2611	1338	1706	2124	2239	2197	2454	1685	2996
Pea15a	5749	6152	6175	7600	6329	6704	5969	6217	6227	5579	4591	6750
Timm23	2292	2425	2384	5359	3818	4327	2853	2801	2786	2208	1664	2593
Tnfaip8l2	6528	7681	6641	6437	4771	5388	8249	8127	7717	6837	6049	7043
Trnt1	696	985	828	1628	856	1111	889	949	996	810	622	921
Ehmt2	4882	6715	5552	5901	4164	4908	5557	5782	5236	5189	5034	5982
Elof1	772	1069	794	1698	1385	1505	1103	919	958	827	701	1005
Med16	1198	1616	1465	1643	1202	1369	1274	1257	1214	1468	1230	1794
St3gal1	280	363	336	334	278	345	465	502	448	84	113	88
Tmem259	448	516	481	645	451	453	445	348	501	467	264	343
Rnf170	121	188	139	305	139	154	172	193	167	268	181	288
Myl2	8	13	1	18	19	33	6	9	12	16	20	13
Dedd	45	63	46	84	38	67	54	50	63	57	73	65
Mcemp1	45	36	34	1144	669	710	207	172	210	22	9	43
Nit1	1518	1687	1624	1907	1161	1360	2090	1909	1772	1694	1306	1713
Prdm15	338	365	357	545	395	352	395	428	321	288	271	447
Rnf168	280	442	330	791	453	481	482	338	368	604	405	785
Tctex1d2	226	345	246	586	340	489	446	380	471	371	303	398
Chp1	2441	2999	2755	4024	2333	2640	4094	3538	3566	3571	2398	3505
Trpv4	0	14	2	16	6	25	5	6	10	7	5	11
Tvp23b	646	800	736	1117	664	697	931	923	1038	931	774	949
Dnajc7	1428	1700	1641	2408	1507	1644	1245	1382	1225	1521	1360	1776
Zfp385c	40	7	30	24	36	18	6	5	1	1	2	5
Cacybp	1978	2597	2429	5618	3337	5120	2357	2384	2673	1985	1679	3234
Cluap1	89	114	93	169	111	122	123	108	107	101	92	136
Zswim7	200	165	175	522	279	351	221	205	224	187	135	135
Pigl	134	131	113	315	197	220	170	97	206	119	96	176
Ndufa2	2524	2757	2413	4373	3258	3686	2844	2864	2812	2769	2386	2885
Pam16	367	436	394	764	573	580	423	433	401	401	341	426
Cox6c	5691	6423	5495	10349	7126	8984	6588	7208	7780	5668	5461	7281
Bicc1	2	1	0	0	0	0	0	8	0	2	0	0
Ube2z	2503	2916	2712	3408	2444	2622	2544	2384	2431	2804	2237	2765
Tmem87b	1893	2014	2143	2363	1208	1351	2960	2893	2726	2619	1924	2653
Anapc1	13220	15466	15365	21090	14120	15715	15544	14344	13377	15469	11932	17911
Mertk	1616	1708	1634	624	358	442	2502	2416	2298	3718	2366	3682
Tsg101	1633	1888	1706	3050	1818	2423	2006	1672	1765	2293	1866	2807
Hps5	994	1174	1214	1531	935	996	1594	1373	1354	1558	1304	1479
Map3k4	1426	1767	1675	2916	1995	2186	1791	1553	1319	1738	1455	1943
Piezo1	5332	5668	5787	7374	5575	6474	5258	5151	4848	5848	4329	5529
Rnf166	1492	1561	1620	1371	1073	1094	954	975	1036	1734	1583	1940
Ankrd28	813	1084	826	1365	818	1022	1356	1257	1023	1099	889	1560
Ankrd52	504	697	444	752	515	601	504	522	432	465	391	619
Pkd2l2	11	2	12	15	19	7	11	15	2	27	12	20
Srp19	782	957	835	2105	1141	1667	925	985	1050	746	617	923
Wdfy2	2086	2240	2442	3443	1987	2273	3409	2453	2257	3056	1657	3059
Rbsn	1186	1401	1550	1800	1153	1430	1839	1729	1381	1422	1098	1770
Mrps25	381	406	360	937	755	761	482	454	491	398	315	420
Dguok	652	864	742	777	539	519	1009	998	1118	681	671	754
Camta1	124	139	131	190	97	122	97	187	209	186	159	184
Csf1	22556	23840	24651	21348	15470	18259	38699	37009	34469	15358	12431	11872
Strip1	4642	5183	5031	6567	4717	5467	4932	4706	4537	4721	3748	4863
Kif1a	500	828	600	466	376	476	761	775	645	971	661	779
Slc25a11	4970	5632	4961	7474	5515	6350	5988	5458	5757	5121	4112	5738
Cmc2	340	354	380	569	437	487	572	512	594	583	393	532
Chfr	826	1018	987	1092	699	883	1018	1128	991	1099	1003	1251
Adam28	0	0	0	0	0	1	0	0	0	0	0	0
Tex261	1462	1461	1402	1854	1498	1420	1271	1065	1227	1557	1301	1819
Fam120b	1398	1806	1467	1715	1153	1339	1556	1496	1337	1678	1232	1818
Tbp	657	752	746	1026	662	728	757	755	799	784	629	906
Psmb1	4219	5205	4644	7655	5407	6014	5859	5366	5803	5024	4262	5564
Fhod1	93	75	94	43	17	52	66	67	71	181	129	238
Slc9a5	89	171	115	108	30	41	167	120	106	261	156	200
4931428F04Rik	100	146	100	256	204	206	129	65	112	111	91	133
Msh3	246	224	221	458	227	333	237	178	175	315	242	457
Adamts13	4	9	12	36	31	48	15	7	8	0	4	4
Tmem208	1041	1468	1086	2311	1545	2004	1551	1332	1431	1670	1338	1756
E2f4	2227	2767	2500	4581	3305	3892	3176	3104	2725	2455	2151	2926
Surf4	9802	11555	10998	27628	18622	21746	12007	11869	11767	11002	9412	12092
Surf2	584	593	642	944	684	688	584	560	636	611	559	646
Dnajb9	152	186	180	264	181	250	271	267	336	241	195	359
Naf1	86	93	123	174	104	135	122	110	82	127	98	131
Yes1	112	144	89	197	112	114	112	157	195	129	83	139
Ppp1cb	1475	2030	1614	2951	1380	2093	1983	1862	2161	1961	1538	2300
Gorasp2	4601	5041	4844	7094	4662	5559	5465	4804	4878	4826	3771	5200
Tsen15	416	536	479	828	634	615	414	434	468	413	347	647
Efr3a	2406	2478	2408	3635	1926	2285	3110	2784	3035	3524	2296	3643
Trappc2l	2453	2767	2501	3926	2802	3074	2969	3115	3322	2723	2445	2667
Acsf3	372	553	421	642	554	532	432	502	416	533	343	554
Ddx19a	682	873	758	1324	839	1038	869	694	655	952	818	959
Galns	3088	3772	3308	2693	1984	2109	4236	3881	4015	4847	3892	4316
C8g	148	155	182	188	100	129	177	218	186	243	159	183
Rabl6	3121	3681	3292	4917	3431	3875	3780	3553	3391	3435	2921	3902
Edf1	3973	4412	4100	5436	4242	4687	4675	4473	4162	4588	3801	4427
Fbxw5	2587	3003	2725	3900	2723	3206	3043	3219	3114	2765	2524	2985
Slc25a13	2580	3331	2923	4226	2571	3052	3114	2765	2586	3491	2589	3912
Ube2i	2374	2882	2448	4530	2781	3159	3275	2942	2761	3033	2564	3568
Tsr3	720	939	730	1021	786	952	788	849	704	750	639	803
Unkl	88	143	98	95	41	77	139	71	129	168	144	163
Lrrk1	788	940	778	1351	1033	964	724	701	519	1270	1218	1540
Aldh1a3	3	5	4	22	38	6	6	3	3	0	2	0
Actn1	843	899	780	1229	880	898	867	744	656	1510	1142	1757
Sirt2	3934	4560	4518	4097	3008	3563	4965	4773	4811	4671	3967	4663
Hnrnpl	4307	5335	4743	7635	5474	6435	4946	4329	4309	5150	4610	5921
Nolc1	3577	4536	3877	10278	7315	7801	3785	2986	2954	3965	3323	4413
Cnksr3	1668	1476	1897	818	682	670	2211	2112	1970	769	607	697
Mtmr1	1302	1525	1500	2206	1169	1314	1863	1927	1612	1825	1187	1975
Hmgb3	256	317	285	1097	687	801	318	288	327	419	299	646
Abca1	10505	10774	12105	23481	14925	14687	19556	18255	16102	13629	8679	17014
Nipsnap3b	972	1222	955	1876	1170	1332	1120	1132	1133	903	726	1169
Lage3	380	345	305	588	466	468	448	427	476	494	412	504
Ubl4a	1389	1602	1550	1905	1435	1656	1465	1469	1355	1463	1399	1840
Gdi1	4890	5442	5969	7014	4684	5501	6715	6704	7106	5722	4722	4988
Sash1	95	117	78	113	63	87	194	205	232	286	201	215
Gadd45b	668	833	641	2407	1646	1948	1761	1932	2027	712	583	837
Slamf6	42	34	27	293	168	181	42	25	32	76	43	73
Zdhhc12	1836	2314	1854	3492	2528	2675	2155	2426	2490	1038	843	1294
Endog	157	164	147	186	204	205	164	158	145	193	156	172
Cybb	18177	20657	19710	149367	77949	90133	31333	24818	25141	4971	2809	6974
Golga7	2197	2909	2877	4739	2360	3045	3236	3184	3603	3110	2482	3609
Xk	216	264	230	304	95	135	264	255	307	384	213	383
Cd48	1648	2310	1918	4622	2568	3080	2021	1470	1412	2342	1883	3286
Clpx	2419	2969	2706	2362	1304	1467	3098	2838	3101	2144	1455	2441
Trabd	1858	2553	2039	2780	2144	2392	2150	2297	2497	1607	1347	1893
Dennd6b	43	117	67	96	60	67	89	85	67	84	110	108
Cd83	3516	4174	3861	1619	943	1374	3660	4081	4099	8914	7236	8008
Atf6b	3216	3980	4018	4599	3636	4204	3943	4359	3858	3320	2736	3223
Notch4	8	16	1	1	6	3	8	8	4	45	41	51
Ppt2	577	495	567	654	475	635	592	576	529	520	429	485
Rnf5	1336	1618	1393	1856	1224	1566	1598	1601	1490	1800	1493	2022
Cacfd1	771	855	766	951	599	734	907	980	950	871	707	964
Hivep2	309	222	347	443	328	300	446	366	321	310	189	267
Arnt	3581	4290	4139	4391	2502	3096	6129	5824	5333	4159	3368	4450
Itga2	0	1	0	0	1	1	0	1	0	0	0	6
Mocs2	1067	1007	1178	1682	1202	1367	1481	1588	1578	1208	941	1192
Nat9	1411	1708	1678	1134	697	800	2306	2519	2430	1235	1041	1050
Lpl	10404	10424	10348	11760	6681	8028	15498	14544	13915	7152	4861	12332
Atp6v0e	8516	9343	8302	11781	8887	9847	10015	10678	10660	9192	8080	9555
Zfp318	373	367	434	378	145	164	231	170	296	451	120	196
Srf	651	792	762	1548	996	1080	654	663	710	653	377	422
Gata3	175	193	202	401	285	363	214	207	159	112	93	107
Lama5	113	67	92	133	84	70	207	291	119	133	72	174
Steap2	0	0	6	0	4	0	0	0	0	0	0	0
Hspa8	35985	46487	38406	95728	67272	74007	54647	40200	41939	57168	44133	64098
Serac1	288	259	392	469	258	272	363	364	320	400	277	534
Pdzd11	762	780	756	1694	1346	1514	891	1053	1015	663	702	770
Psma2	2958	3312	2810	6857	4545	5302	4129	3823	4376	3164	2806	3633
Mrpl32	302	438	400	919	546	647	551	542	590	370	290	498
Setdb1	4015	4974	4792	7436	5111	5892	5317	4452	4444	5236	4289	6077
Anxa9	199	210	134	356	284	293	257	217	236	139	151	156
Arnt2	440	380	396	2551	1768	2086	513	472	328	61	41	59
Prune1	1863	2021	1983	1259	758	937	2283	2281	2323	1408	1045	1225
Cers2	9154	10987	10018	17555	12094	13616	11496	11695	11324	6885	6089	8182
Capza2	5588	7355	6118	11871	6413	7941	8402	7737	8572	8472	6406	11628
Plekho1	5226	5945	5514	4809	3296	3246	4872	4518	5287	4489	3171	3243
Vps45	3241	3677	3498	5569	4308	4953	4777	4245	4189	2944	2591	3135
Prpf3	1863	2241	1964	4732	3257	3691	2585	2247	2139	2125	1484	2361
Anp32e	3604	4843	3682	9688	5239	6538	5358	4500	4324	5297	4056	7766
Aph1a	2644	3697	3020	4030	2626	3445	3328	3092	3336	3387	2776	3706
Tab2	284	392	404	524	272	365	398	362	405	431	352	552
Ppil4	632	901	713	1334	785	820	807	879	1025	854	645	1078
Cnih1	798	888	982	2497	1492	1754	1471	1137	1330	1132	805	1224
Eps8	2531	2579	2499	2514	1351	1597	5291	4633	5108	1769	1329	1842
Med22	1526	1596	1326	1866	1423	1722	1335	1128	1268	1922	1574	2202
Surf1	1683	1876	1751	2284	1545	1890	2012	2019	2090	1510	1356	1385
Med28	2094	2303	1920	4265	3130	3695	2487	2426	2475	2365	1878	2318
Qdpr	927	1090	958	1725	1218	1402	1134	1050	950	1020	832	1060
Tnr	6	2	10	5	10	5	9	8	1	9	6	9
Sqstm1	49202	56872	59597	114475	85920	100945	45282	53572	54855	32117	28266	30722
Nfe2l2	7621	9385	8344	18613	10612	13123	11139	11451	11195	7016	5218	7445
Rxra	1769	2229	2123	2715	1596	1797	2687	2553	3106	4259	3041	3575
Adamtsl4	0	8	2	0	0	1	2	4	3	2	0	1
Cd5l	40	37	36	13	1	10	1561	1436	1440	25	23	12
Prpsap1	3647	3893	3935	3938	2734	3297	3187	2932	2707	2741	2274	2680
Ncapg	299	474	338	1232	759	863	520	491	340	559	413	1050
Lcorl	296	383	429	407	177	272	434	571	597	469	276	520
Lta4h	2160	2923	2436	2976	1929	2451	2825	2526	2367	2572	2176	2907
Amdhd1	23	26	19	66	16	46	42	84	55	46	29	41
Dstn	1214	1386	1238	5437	3026	3810	2309	1674	2197	2205	1551	2636
H2afy	2610	3534	2989	4442	3062	3564	3290	2835	2788	2917	2303	3753
Gtf2ird2	372	313	383	312	302	293	185	223	214	373	301	343
Bola1	1182	1495	1087	1959	1482	1558	1288	1443	1312	1262	1108	1616
Castor2	653	753	701	1046	827	836	1068	931	873	1021	731	1282
Fcgr1	1078	1158	912	2153	1834	1997	2604	2351	2090	1796	1387	2259
Ncf1	3548	4106	3823	9863	7376	8389	4020	3431	3571	7459	6370	7927
Wnt11	75	77	60	7	1	0	58	16	35	7	10	9
Adss	1575	2014	1729	2819	1642	1738	2502	2200	2085	1647	1075	2029
Cacna1d	157	252	164	174	50	111	244	198	143	524	384	494
Actr8	1487	1463	1430	2012	1454	1813	1544	1309	1253	1560	1074	1726
Lrrc27	605	718	785	1428	1115	1037	1430	1288	1267	1875	1681	1978
Fnta	1770	2129	1935	3398	2089	2366	1831	1596	1804	2346	2029	2638
Mtrex	2995	3943	3503	6954	4039	4527	4825	3721	3887	4094	2924	5034
Lbp	22	3	9	360	246	289	236	199	193	46	51	34
Celsr1	307	489	327	426	280	286	120	234	177	226	269	141
Fli1	778	1071	829	1427	804	1013	918	713	736	1488	1067	1734
Diexf	216	215	178	323	213	272	134	188	89	162	199	177
Hsd11b1	50	76	60	1564	1026	1141	129	107	136	63	65	104
Syt14	43	37	84	133	60	79	77	52	62	84	57	144
H2-M3	1757	1933	1724	2751	1948	2258	2327	2517	2524	2161	1741	1849
Lonrf3	1023	962	1181	1009	829	813	1101	1165	1147	985	720	1182
Atp5e	3058	3155	2858	5827	4121	4809	3816	3853	3828	3339	3018	3719
Nelfcd	2379	2862	2488	2269	1573	1712	2561	2567	2717	2961	2197	3138
Tubb1	6	19	13	52	32	49	4	16	17	15	8	8
Ctsz	109858	125548	117040	207841	154815	169711	146465	136472	141886	133470	112250	135960
Prelid3b	1683	2083	1820	5268	3545	3952	2468	2207	2456	1738	1502	2409
H2-M2	17	16	14	8443	5317	6590	56	93	115	39	37	91
Ube2a	1969	2103	2085	3127	2121	2192	2347	2054	2549	2293	2333	3167
Slc25a5	17915	21401	17510	43261	30437	32897	21789	17383	18137	17509	13987	21659
Ppdpf	1184	1332	1170	1917	1547	1629	1292	1320	1146	1613	1340	1513
Kcnq2	0	2	0	0	0	0	0	0	0	1	1	1
Pls3	1443	1721	1383	3064	1877	2145	2248	1913	1979	1528	1003	1916
Nkap	462	534	429	800	475	524	619	666	787	713	433	662
Ndufa1	4760	4702	4264	6022	4122	4630	5960	5870	6460	4524	4117	5279
E2f3	207	200	218	516	325	360	255	234	146	256	221	324
Cr1l	590	800	628	1331	746	957	823	632	731	667	541	871
Ppfibp1	2598	3273	3189	6222	3576	3933	3926	3572	3093	3781	2697	4622
Cd34	0	3	0	2	5	0	0	0	0	0	0	0
Plgrkt	1403	1468	1363	2343	1497	1617	1763	2008	1811	2331	2127	2595
Cd274	489	633	658	2120	1353	1580	1207	1498	1553	509	443	493
Pdcd1lg2	29	19	18	35	24	50	9	19	36	41	51	58
Gtf3a	407	462	354	707	629	651	411	312	380	455	451	563
Mtif3	457	484	450	581	456	602	535	486	532	528	389	509
Lnx2	2221	2261	2430	1206	777	1015	2769	2764	2111	2460	1774	2321
Dyrk3	413	573	483	1036	661	722	560	607	565	358	281	499
Mapkapk2	11397	13463	12402	65077	42413	45250	18331	15555	19172	14830	8425	7718
Lamp2	18097	20718	19222	28414	15410	18116	35073	31234	32781	29100	20558	33816
Atxn10	21413	25653	24000	17152	11523	13103	25139	22781	21963	35774	29832	35362
Foxred2	1162	1347	1353	1948	1198	1453	807	808	637	770	652	808
Eif3d	2737	3839	3343	4663	3530	4020	3201	3443	3475	2470	2127	2554
H3f3b	6734	7997	7501	9367	5669	6675	8393	8774	9472	9943	8274	11036
Nup50	2084	2242	2198	4209	3005	3057	3092	2691	2368	2324	2052	2877
Phf21b	29	22	19	24	10	10	13	11	25	21	15	22
Ift27	433	616	509	740	631	665	483	426	438	535	487	585
Pacsin2	2202	2571	2174	4075	2727	2590	2824	2391	2773	3682	2731	4414
Ttll12	1352	1807	1442	2261	1850	2015	1863	1649	1580	1428	1315	1540
Bik	0	1	0	79	54	77	8	5	9	1	0	0
Tox4	4089	5181	4917	5932	3992	4293	6320	5429	5159	6319	4222	5919
Mrps18c	710	718	693	882	552	713	706	718	741	610	563	622
Srsf6	3261	3985	3756	6305	4232	4622	3326	2881	3155	3999	3110	4897
Plcg1	3344	4290	3953	3800	2308	2840	4090	3310	3627	5819	4048	5519
Kctd2	153	197	172	128	69	53	147	59	201	203	67	51
Kctd5	1217	1323	1213	2092	1295	1575	1408	1211	1223	1447	963	1439
Etaa1	179	201	199	202	135	184	180	189	161	213	144	311
Slpi	5529	7250	6106	26004	17009	19313	11640	12542	13082	2377	2066	2200
Sdc4	2365	2654	2387	4276	3002	3659	3690	2982	3547	2760	2186	2584
Il13ra1	4317	5131	4722	3897	2007	2428	9910	9237	9558	6654	4700	8829
Nbr1	8005	8909	8956	7993	4912	5284	10483	9673	9562	9573	7376	10699
Cyth1	1260	1518	1321	1559	985	1183	1729	1569	1397	4039	3071	4716
Brca1	718	823	731	1988	1188	1275	1097	865	782	1188	641	1412
Cntnap1	12	16	19	62	17	23	13	18	23	33	6	24
Nt5c3b	631	799	648	1331	869	1130	887	665	595	644	679	797
Coa3	2213	2646	2245	3348	2403	2723	3043	2878	3122	2113	2077	2133
Med24	2174	2470	2135	3137	2070	2348	2126	2192	2096	2346	1768	2375
Psmd3	3633	5074	4309	7569	5871	6505	4947	4811	4745	4033	3566	4715
Exosc10	2297	2624	2458	4071	3053	3443	2108	1902	2007	2287	2022	2337
Glod4	1618	2055	1733	2435	1502	1891	2328	2121	2166	2296	1776	2570
Vps53	1351	1862	1687	1855	1380	1675	1941	1436	1391	1474	1318	1630
Taok1	474	632	585	799	397	572	741	666	818	827	572	1098
Dnttip1	711	723	722	909	705	775	826	845	818	713	669	757
Acot8	425	412	403	387	373	424	529	521	476	351	366	368
Cd300lg	177	143	105	225	223	170	139	89	122	90	84	194
Mpp2	254	276	303	126	59	96	146	116	181	133	50	129
Nlk	61	103	109	257	117	127	101	133	151	154	133	167
Traf4	225	312	154	708	423	565	253	200	213	184	153	248
Aldoc	7880	9865	9072	9334	6535	6945	8718	7932	7691	13001	10751	13113
Stac2	725	951	892	775	409	569	737	663	645	755	593	679
Rpl19	9809	11803	9993	13505	10033	12232	12215	11547	12100	9677	8509	9380
Nek8	77	67	51	123	102	70	62	40	38	113	54	118
Plxdc1	2725	3333	2957	1325	907	990	3372	3695	3187	3615	2733	3411
Arl5b	256	206	296	371	158	192	285	261	259	372	236	368
Zfp207	2996	3829	3045	7019	4274	4749	3883	3063	2897	3841	3037	4690
Psmd11	3747	4497	4042	7153	5092	5597	5493	5038	5054	3625	2999	4159
Timp2	13713	16196	15228	9860	6955	7032	25466	22328	23205	22446	14338	17243
Zc3h18	1814	2251	2144	3130	2165	2447	2353	1750	1885	2192	1678	2629
Top2b	1112	1594	1292	1762	863	1166	1442	1166	1414	1596	1000	1692
Igfbp4	1561	2235	1658	1412	1129	1151	1388	1143	1131	1363	1158	2666
Cdc6	279	279	242	1464	1093	1201	277	224	240	265	314	620
Suz12	542	886	735	1182	576	795	710	746	976	974	506	793
Atad5	121	268	168	439	271	257	240	207	197	246	121	445
Crlf3	1500	1793	1523	6181	3325	4043	2047	1673	1748	1785	1375	1831
Tns4	148	142	117	346	224	150	129	112	116	138	115	200
Tnfaip1	2429	2939	2876	3590	2353	3023	2939	2657	2391	2336	1682	2626
Abr	7453	9188	8670	10173	7088	7834	7296	7082	6389	10909	8476	11265
Rab11fip4	0	0	0	0	9	1	0	0	0	2	1	2
Cd40	1104	1212	1171	2932	2319	2639	2156	2247	2312	1073	1048	981
Slc35c2	6924	8636	7804	6886	5051	5906	6665	6768	6099	8391	7052	7733
Zfp334	499	702	644	1296	756	905	1035	883	687	944	591	1021
Elmo2	3098	3589	3014	4700	3085	3515	3694	3276	3063	4187	3241	4929
Wsb1	1682	2049	2011	2623	1702	1823	1141	1093	926	1529	1239	1718
Ttpal	2417	2314	2434	3277	2300	2535	2634	2480	2267	1852	1599	2106
Rhot1	1155	1346	1352	2465	1483	1387	1518	1404	1373	1426	1209	1861
Ada	72	131	94	372	232	330	140	116	110	109	82	178
Serinc3	13853	16866	15087	19488	10463	12472	15238	13391	14615	17859	13772	24078
Tha1	39	67	52	61	38	46	48	36	18	35	45	15
Pgs1	1747	2252	1995	3311	2388	2646	2475	2552	2368	1532	1457	2075
Birc5	554	784	590	2520	1611	2013	882	799	746	776	739	1430
Afmid	39	49	75	65	47	79	56	76	47	65	43	67
Pigt	1731	2231	1841	2102	1544	1669	1989	2008	1996	2136	1931	2220
Etv4	73	91	62	258	162	229	124	65	50	151	160	151
Dbndd2	21	28	14	12	6	29	30	18	19	20	13	28
Mmp9	233	245	232	3080	2406	2764	157	157	102	65	40	85
Slc12a5	99	81	61	239	148	173	97	45	57	46	53	107
Ghdc	403	482	442	561	369	407	510	444	514	430	367	412
Pltp	36	45	41	5	4	20	33	24	34	66	74	49
Slc12a7	3739	4322	4090	6952	5041	5227	6035	5325	5224	3670	3162	4073
Ctsa	125821	151703	140819	104113	77255	88315	159172	163628	162434	166301	133070	146854
Zswim1	854	1132	876	1367	1018	1051	808	1004	888	842	630	912
Slc12a4	2432	2408	2467	3039	2351	2646	2644	2933	2472	2105	1673	2284
Myo1c	5251	5992	5908	4979	3449	3985	6930	7474	6869	5361	4635	5492
Crk	1686	2065	1853	2759	1561	1895	2107	2278	2379	2256	1649	2821
Cox7c	3517	4526	3488	6419	3805	5198	4667	4362	5931	4153	3714	4812
Pitpna	5643	6587	6000	10019	6679	7547	6754	5641	5727	6794	5232	8488
Mlx	1210	1474	1390	3267	2548	2719	1726	1671	1611	1229	1182	1588
Retreg3	1948	2392	2150	1825	1233	1425	2317	2469	2267	2036	1830	1953
Dhx58	681	1049	706	2290	1988	2040	1427	1272	1201	534	436	603
Rab5a	1048	1350	1240	1885	997	1361	1400	1763	1962	1382	1209	1837
Nkiras2	2609	3151	2951	3538	2651	2905	3009	3083	3297	3010	2644	2998
Ppp2r5c	3051	3949	3686	6037	3165	3952	4128	3615	3892	4017	2798	4564
Ift52	3524	3953	3870	5184	3087	3416	4679	4158	4150	4571	3628	4678
Mybl2	1664	2342	1623	4978	3861	4215	1924	1592	1527	1756	1428	2669
B4galt5	2289	2178	2463	1697	925	894	2705	2182	2932	1530	675	776
Gdap1l1	238	334	275	323	248	228	250	234	293	200	235	358
Hnf4a	70	32	77	57	28	62	53	87	124	1	18	6
Ddx27	2838	3666	3310	4930	3360	3775	3195	3248	2618	2783	2564	3187
Cyth3	2291	2688	2707	3103	2218	2289	2820	2569	2925	3144	2157	3305
Cyth4	3258	3671	3441	5814	4652	4667	4636	3919	3552	5699	4763	7004
Rrp7a	1845	2442	1923	3080	2793	2919	2192	2185	1943	1653	1463	1827
Cyb5r3	14292	16556	15307	24126	18240	20310	19092	17989	17617	14275	11776	16116
Ints2	560	731	925	1940	991	1115	1045	1002	825	1012	744	1336
Med13l	699	777	912	1208	790	808	858	824	805	990	797	1117
Hist1h2bc	1772	2403	2075	5742	3256	4319	4050	4218	4545	1219	869	1428
Mafk	2067	2257	2258	2801	2089	2430	1955	2232	2059	2118	1534	2170
Med1	1222	1341	1390	2234	1426	1426	1710	1605	1178	1553	1176	1779
Erbb3	1	0	9	2	1	0	0	6	0	6	0	0
Stard3	1690	2215	1916	2840	2027	2162	1870	1702	1924	1374	1105	1608
Mfng	10	17	1	21	15	20	14	16	5	1	3	0
Vmp1	3012	3297	3375	7462	4830	5454	7387	6735	6824	2837	2198	2980
Uchl5	1054	1556	1379	3030	1609	2403	1950	1848	1848	1668	1147	2028
Glrx2	574	623	623	1104	649	765	698	677	651	687	625	857
Trove2	380	420	360	308	215	302	440	392	486	421	305	622
Stk4	3527	4307	4246	6460	4184	3884	4991	4042	3658	5637	3900	6521
Pmp22	15684	17214	17333	20579	14282	16257	24600	22972	23581	11389	9226	9909
Zcchc10	292	380	339	827	516	624	301	323	428	317	302	460
Psmb6	38647	45408	40944	50980	37677	43509	45861	47576	50951	27006	24473	26569
Spag7	2119	2599	2226	3101	1998	2520	3111	2514	2782	2614	2006	2752
Pfn1	13650	17231	15118	29692	22178	25754	17271	15902	16032	13909	12240	17448
Tomm34	2286	2920	2483	4868	3371	3780	2698	2395	2698	3028	2322	3641
Ywhab	5809	7131	6483	12754	8248	8992	7475	6404	6610	8517	6552	10357
Ksr1	6	20	15	357	230	335	19	43	35	18	18	17
Anxa6	5463	6440	6504	6206	4284	4991	7269	6352	6050	6968	5405	6619
Il12rb2	592	564	628	913	578	578	490	578	451	621	367	616
Zkscan6	354	460	447	449	351	426	519	501	485	645	541	630
Kpna2	3148	3967	3469	11396	7644	8316	5141	4048	4094	4139	3339	6114
Smurf2	121	215	129	183	138	141	177	118	242	423	140	349
Cep95	153	178	206	279	197	224	319	224	396	235	146	235
Vezf1	499	680	705	987	489	543	563	576	582	845	579	834
Cuedc1	133	149	161	200	142	169	204	84	84	188	97	166
Srsf1	1406	2003	1649	4321	2143	3113	1961	1502	1670	2160	1707	3335
Abi3	216	277	205	427	332	388	415	416	394	453	392	457
Kif3a	1819	1981	1879	1620	1028	1060	5923	5646	5545	1581	1184	1801
45177	2527	2496	2971	3128	2280	2416	5595	5407	5611	2664	2122	2675
Mtmr4	1503	1701	1702	2031	1434	1645	1647	1585	1361	1969	1494	2546
Mrm1	461	590	524	514	281	440	452	524	430	778	535	607
Mapt	167	244	209	80	49	55	207	214	246	203	193	251
Kansl1	1887	2037	1817	2470	1484	1628	1679	1672	1429	2032	1478	2497
Gid4	909	1053	1069	993	624	625	864	993	931	1219	1111	1494
Myo1b	0	2	0	0	0	2	4	4	2	1	0	0
Dhx40	1175	1300	1283	1364	678	736	1196	1326	1051	1159	807	1379
Ypel2	102	112	125	140	94	154	170	169	149	158	113	230
Akap1	1826	2146	1902	1693	1244	1318	1842	1744	1873	2073	1800	2162
Nol11	713	896	935	2378	1470	1472	1158	929	924	1109	792	1086
Derl2	1175	1563	1466	2846	1763	2284	1674	1683	1617	1571	1175	1686
C1qbp	4407	5538	4742	9430	6693	7515	5125	4611	4686	4258	3718	4652
Rpain	689	886	725	882	611	663	1006	966	1019	605	589	891
Slc13a3	33	72	37	77	65	83	30	24	23	90	69	168
Kcnab3	19	30	21	4	5	2	27	27	3	34	44	36
Chd3	1085	1208	1155	997	625	828	1075	913	888	1377	1011	1451
Kdm6b	11	20	16	29	12	18	24	31	22	10	9	14
Appbp2	1221	1282	1280	2127	1399	1571	1449	1388	1336	1473	1188	1822
Adora2b	134	131	165	564	363	374	394	404	470	193	121	116
Ncor1	1547	1735	1964	2357	1269	1236	1908	1513	1870	2583	1271	1682
Trpv2	7458	8047	8701	7985	5723	6845	7274	7495	7080	7377	6411	7808
Cenpv	402	423	410	539	356	435	349	246	446	410	223	96
Pcgf2	68	127	72	85	43	57	72	91	45	66	60	59
Cwc25	766	965	892	1098	738	896	1123	988	1044	917	779	1050
Pip4k2b	142	152	114	272	225	179	130	185	128	216	208	267
Trim37	1987	2550	2289	4429	2527	2668	2565	2470	2229	3717	2913	4210
Ctdnep1	519	639	628	738	530	575	579	557	564	545	535	647
Elp5	1566	1870	1619	3149	2327	2689	1860	1508	1581	1340	1288	1658
Slc2a4	17	29	21	25	28	36	44	36	30	9	6	37
Gabarap	10116	11445	10755	10928	7850	9132	12960	12845	12539	11789	10289	11408
Phf23	1876	2125	2153	2052	1490	1848	1949	2080	1967	1948	1775	1916
Acadvl	1405	1753	1488	1264	824	1078	1721	1551	1414	1820	1355	1717
Dnah11	0	6	2	2	0	5	0	0	1	0	1	1
G3bp1	9296	11541	10638	22656	16090	17878	12374	10712	10244	11300	8688	13509
Atox1	2766	2815	2574	5222	4328	4760	3539	3659	3868	2441	2317	2710
Mief2	315	326	337	357	215	302	403	467	398	311	298	362
Dusp14	197	151	152	304	223	362	207	214	216	52	62	88
Tada2a	328	327	505	773	489	616	393	444	378	489	372	469
Ikzf1	479	570	535	1904	1090	1145	669	555	476	928	646	1096
Pnpo	1037	1429	1242	1204	875	965	1229	1232	1146	1248	969	1500
Cog1	1685	1909	2007	1942	1325	1599	1661	1645	1602	1419	1275	1500
Cbx1	200	257	249	415	307	355	178	252	212	222	192	376
Cdk5rap3	1983	2394	2039	2492	1681	2050	2576	2612	2341	2613	2066	2592
Copz2	114	159	184	76	72	54	221	193	224	180	185	261
Slc25a39	15476	18907	16500	23233	17951	19908	18475	19693	18526	14878	12697	15992
Sp2	606	796	636	701	551	638	715	665	584	662	527	664
Aatf	666	850	692	1178	944	899	720	710	615	814	811	1088
Lhx1	18	22	20	31	16	18	47	8	26	46	21	57
Dync1h1	14921	14853	14787	17482	13585	14046	12843	11768	8325	12663	9954	12597
Pex12	377	372	260	457	310	323	377	339	346	423	330	503
Ndel1	2184	2137	2417	3427	2101	2245	2379	2308	2376	2127	1733	2297
Slc25a35	49	44	75	180	101	154	122	89	95	69	72	96
Zbtb4	253	274	231	196	116	108	259	277	126	504	463	512
Mpdu1	1168	1607	1443	1815	1310	1703	1570	1436	1655	1371	1089	1574
Fxr2	2039	2535	2405	3842	2245	2613	2413	2496	2559	1999	1271	1236
Atp5g3	8316	10051	8537	19024	13480	15005	10197	8472	9218	9577	8209	11057
Cd68	70379	79600	75330	58179	39910	46893	92870	89575	89262	76913	63876	73045
Acsl1	5185	5551	5375	35451	23857	25510	10810	8963	9414	4503	3444	4863
Abca5	839	975	978	778	463	539	794	797	789	1012	634	1016
Smyd4	323	283	301	780	342	525	325	337	331	276	326	366
Lsp1	10974	11761	10959	3985	2736	3353	7137	6657	6383	4318	3663	4416
Zfyve27	1432	1516	1684	1559	1026	1265	1200	1280	1211	1299	1119	1407
Avpi1	992	1443	1078	1084	803	866	1283	1304	1312	918	909	959
Rad51d	453	561	508	891	569	699	643	604	652	493	387	580
Unc45b	0	4	0	4	0	7	0	2	0	0	1	0
Pank3	588	910	787	1661	596	882	946	1026	979	1555	946	1951
Rars	7611	7933	8376	12376	8375	9130	8139	7865	7627	5984	5280	6996
Wwc1	38	46	32	30	6	12	37	15	21	22	28	14
Mrpl58	575	621	551	867	790	873	562	576	528	509	507	509
Fdxr	501	539	509	437	334	486	524	501	509	1005	812	782
Sult4a1	524	652	544	912	811	812	441	474	507	556	568	670
Mrpl45	1858	2169	1892	4889	3663	4047	2601	1916	2078	1869	1581	1986
Irf1	477	548	562	1993	1393	1439	948	869	976	803	769	806
Slc22a5	164	211	204	272	210	226	228	160	150	171	198	199
P4ha2	339	425	316	371	264	302	349	456	375	377	193	348
Arrb1	3704	5109	4736	2873	1744	1858	3865	3205	3364	3465	2763	4182
Tm4sf5	122	158	118	582	383	438	87	104	71	162	121	172
Cxcl16	10	6	10	70	31	66	21	20	32	18	48	43
Pelp1	1008	1270	1129	1362	1058	1263	1140	1114	933	1042	1024	1198
Med11	513	677	692	1450	1071	1180	784	905	815	622	625	840
Ccl6	10	24	6	191	141	195	57	63	35	11	0	4
Ccl4	1357	1141	1282	11752	10481	11823	1594	1512	1313	230	253	215
Natd1	1140	1280	1199	948	721	784	1110	975	1061	2013	1658	1795
Map2k3	1948	2472	2163	4514	3135	3719	1990	1685	1807	2832	2420	3431
Ywhah	3998	4496	4126	7017	4669	5065	5049	4069	4016	5510	3652	6368
Sart3	1599	2315	1772	3191	2463	2677	1964	1703	1655	2022	1777	2308
E2f2	1114	1382	1223	1454	1000	1175	1036	1047	1078	1544	1388	1707
Slfn3	60	113	136	395	239	323	171	90	144	142	71	134
Nars2	597	625	631	794	441	590	824	590	659	713	489	745
Slc35b4	2029	2011	2343	3390	2225	2670	2250	2011	1845	2630	1927	3102
Dnah1	1	5	16	22	3	1	9	6	16	5	18	29
Dalrd3	669	848	685	946	718	810	708	770	753	682	642	799
Fis1	2800	3443	3052	4269	3300	3789	3312	2839	2965	3340	2754	3351
Plod1	4823	6269	5982	3099	2454	2541	4922	4951	4468	6919	5215	6345
Rab3d	991	1277	1226	1372	827	1086	1060	1423	1224	1419	1163	1499
Mfsd3	341	455	427	500	422	497	405	350	332	428	368	498
Slc25a22	553	819	732	2039	1418	1676	823	749	611	587	444	679
Atp6ap1	22556	25890	24023	25059	17737	20055	26195	25475	25149	25123	20178	26174
Dnase1l1	1669	1804	1742	969	633	684	1370	1517	1613	1178	994	1335
Ccl9	827	966	735	13947	12122	13351	850	636	761	81	42	134
BC005537	511	518	599	1201	698	742	613	668	697	561	481	779
Isyna1	3925	5254	4263	8074	6058	7114	4682	4455	3978	7326	6638	8221
Hars2	636	801	775	900	660	614	792	685	517	765	600	818
Tmem160	1932	2127	1799	2668	2348	2835	2135	2177	2174	2002	2046	2002
Rab5c	1046	1066	956	1596	1161	1256	1579	1282	1398	1066	1002	1338
Mdh2	12039	14919	12710	37573	27071	31332	16487	14471	14324	10681	9105	11812
H13	2404	2977	2669	3336	2665	2866	2583	2678	2532	3559	3084	3773
Rnf145	2338	2115	2323	3013	1821	2060	1755	1621	1428	2212	1588	2582
Atp6v1e1	8462	9652	8872	22221	15212	17057	12906	12261	12355	9784	7598	9965
Chtf18	427	484	358	1066	854	1009	550	456	371	512	463	695
Lhx9	0	0	0	5	0	1	0	0	0	0	0	1
Etnppl	0	2	1	2	0	1	0	0	0	0	7	0
Rps6kl1	13	27	23	23	15	29	17	8	20	13	5	9
Ppp1r12c	1265	1423	1214	1975	1048	909	1287	923	1778	1162	317	345
Map1s	3346	4369	3785	4613	3919	4504	3893	4382	3692	3714	3082	4235
Tmem129	686	808	684	1175	889	959	854	914	869	698	540	785
Nop9	2146	2665	2561	4074	3034	3737	3111	3073	2871	2223	2033	2449
Atp6v0a1	11421	13313	13761	5552	4138	4517	14248	13742	11654	11363	9600	12179
Psmc3ip	85	112	66	367	292	349	123	100	102	98	83	136
Zfp687	1427	1500	1434	1568	1061	1363	1376	1219	1117	1622	1483	1907
Gdpd2	2	4	13	9	7	6	56	18	9	44	17	75
D8Ertd738e	2308	2582	2471	3453	2804	2862	2444	2452	2587	2464	2065	2719
Calm3	2993	3627	2911	5882	3980	4428	3827	3529	3640	3510	2906	3943
Cops3	1331	1539	1380	2903	1692	1812	1940	1429	1505	1784	1424	2128
Fkbp8	7999	10497	9216	11034	7742	9822	10346	10639	10394	8976	7483	8800
Ddx39b	2673	3499	3008	4880	3479	4077	2836	2567	2755	3821	3192	3956
Gipc1	2710	3413	3172	4999	3983	4509	3174	3091	3047	2875	2509	3617
Tlcd1	64	66	71	188	130	167	92	103	84	112	115	131
Plscr3	1087	1352	1143	1092	697	1017	1163	1278	1252	895	808	1083
Arhgef25	26	46	59	44	41	37	43	42	31	67	94	45
Xab2	4334	5100	4883	4393	3361	3777	4983	4911	4354	4442	3949	4839
Cdc37	5488	7291	6094	11670	8280	10510	6669	6166	6271	5917	4967	6544
Rab4a	293	390	382	578	483	467	374	367	409	336	271	440
Trip10	1263	1790	1585	1761	1242	1499	1778	1650	1655	1219	867	1393
Cops6	7475	9013	8025	12850	9149	10575	9478	8127	8100	8515	7757	9189
Ubb	31596	35587	33095	47142	38955	43650	39253	37623	37960	26156	22692	27099
Ap4m1	306	520	340	479	339	356	421	353	442	505	405	534
Gyg	508	544	527	370	212	292	779	763	732	414	462	470
Slc6a8	2508	2860	2437	2414	1876	1876	2505	2602	2619	2944	2369	2963
Arid3a	1063	1187	1059	2577	1960	1936	1120	1119	1018	1491	1194	1480
Ubxn6	478	613	518	488	366	465	466	551	514	369	363	364
Mydgf	2440	3136	2454	5122	3802	4508	3481	3772	3588	3076	2653	3568
Cyb561	40	64	48	36	16	29	91	49	58	56	50	88
Sema6a	6	0	0	0	0	0	0	0	0	0	0	0
Ccdc12	779	957	722	1342	948	1122	809	812	579	908	689	1053
Fmc1	437	523	452	1035	861	1004	389	423	411	302	345	454
Akt3	71	43	80	140	65	50	43	57	74	133	89	143
Mrpl24	1442	1558	1370	1721	1125	1438	1479	1418	1491	1220	1123	1318
Gle1	2317	2394	2320	4258	2903	3497	2182	1979	1969	2391	1985	2822
L3hypdh	59	129	55	182	105	160	89	81	94	195	117	186
Lyst	2570	2484	3044	3347	1843	1702	4012	2826	2800	3323	2339	3716
Slc35e1	2061	2455	2186	3330	1827	1548	1926	1235	2151	2621	846	1032
Calr3	28	69	42	355	252	264	42	62	47	65	42	28
Tmc4	4	1	0	0	4	0	1	2	0	0	0	0
Polr2i	383	477	416	572	364	443	362	370	437	348	373	332
Rmnd1	969	1133	986	1381	857	907	1070	1040	870	1204	983	1061
Esr1	0	1	0	0	1	1	0	0	0	0	1	0
Fbxo5	251	294	271	952	541	648	315	236	270	309	298	556
Mtrf1l	164	199	202	339	146	223	224	254	310	213	183	277
Hdac2	1385	2184	1852	3216	2068	2376	1883	1712	1619	1763	1467	2418
Frk	73	131	94	286	210	233	147	149	145	126	103	210
Rwdd1	426	563	467	1203	630	848	567	635	622	504	334	663
Stxbp5	4852	5526	5542	5164	2195	2260	6081	4665	7716	3928	1518	1800
Hint3	213	263	241	279	156	197	284	229	266	253	260	238
Trmt11	219	239	235	372	228	313	258	181	268	221	173	255
Katna1	776	900	772	1208	669	796	1038	968	913	881	690	1056
Pcmt1	1403	1700	1485	3736	2451	2522	1695	1522	1642	1354	1082	1586
Lrp11	476	535	516	1920	1215	1357	709	731	742	660	494	658
1700021F05Rik	318	494	414	929	599	711	457	358	453	440	386	395
Sec63	1510	2042	2018	3847	2145	2180	2318	1756	1867	2006	1476	2339
Snx3	3941	5316	4448	5774	3722	4694	5917	5490	5878	6702	5160	7455
Aig1	1320	1377	1472	1152	782	947	1933	1721	1494	1371	1093	1179
Adat2	82	41	50	105	76	118	89	67	63	39	51	58
Pex3	506	713	609	1055	660	695	722	720	707	799	648	1022
Fuca2	8623	9730	9769	13016	8989	9576	11623	10002	10165	15946	11703	16758
Cep57l1	178	263	225	389	196	264	273	176	221	234	141	378
Ltv1	1319	1548	1405	2398	1610	1650	1336	1245	1236	1293	1238	1650
Cd164	4904	5989	5598	8017	4144	5011	8610	7584	8121	5949	3995	6333
Utrn	460	436	446	709	449	474	500	373	500	529	311	539
Smpd2	471	650	507	795	512	844	885	882	936	809	739	785
Mical1	4917	5498	5350	3216	2078	2780	3905	3970	3564	6561	5276	6376
Zbtb24	766	810	720	742	430	444	904	714	820	897	771	860
Wasf1	20	37	38	43	27	71	48	31	17	57	44	32
Rab32	3579	3946	3913	8458	5397	5932	4323	3862	3991	6624	5254	7141
Gtf3c6	392	467	509	708	517	637	429	346	379	443	304	576
Slc16a10	471	502	516	1690	1022	1121	779	726	613	372	265	416
Rev3l	236	275	304	306	153	271	308	347	241	503	261	484
Traf3ip2	128	200	226	393	268	393	208	208	221	186	119	155
Fyn	3238	3385	3705	2376	1520	1728	2809	3007	2708	3031	2027	2825
Tube1	156	169	143	318	117	168	216	177	131	195	146	177
Prep	3357	4460	3875	6856	4729	5436	4147	3657	3299	3357	2666	3852
Tnfaip3	443	489	630	6044	3675	4510	751	803	759	760	625	746
Arfgef3	3259	3873	3932	6072	3075	3814	3202	3976	3237	7584	5780	8719
Reps1	221	404	237	594	214	221	184	130	328	366	71	120
Asf1a	132	172	165	258	156	204	152	167	177	195	177	239
Gopc	265	412	408	641	418	557	539	382	333	514	296	715
Qrsl1	315	341	415	741	353	463	382	391	305	364	338	487
Rtn4ip1	851	783	862	1277	947	1168	1064	948	924	792	755	859
Crybg1	1325	1443	1649	2242	1257	1440	1741	1631	1292	1395	1013	1740
Vta1	1384	1699	1415	2873	1817	1957	1720	1618	1559	1357	1262	1656
Reep3	1219	1552	1556	2719	1430	1766	1830	1536	1673	2863	1995	3111
Pkib	510	613	485	712	445	508	447	511	522	666	583	1204
Serinc1	3941	4690	4641	6971	3584	4531	6302	5794	6137	6680	4637	7575
Hsf2	25	67	30	83	26	50	38	35	72	54	34	38
Echdc1	105	197	144	308	145	178	208	145	179	281	208	331
Ptprk	2	1	0	0	1	0	0	4	0	0	0	1
Dcbld1	178	163	152	351	273	363	262	216	239	198	100	209
Ccdc59	487	679	607	1090	761	817	727	713	720	465	385	541
Lama2	0	0	0	2	0	0	0	1	0	0	0	2
Ppp1r12a	376	546	493	772	363	597	664	648	577	639	474	800
P4ha1	3033	3895	3742	4444	2799	3304	4747	4255	4668	5218	4253	4696
45179	127	170	143	581	262	294	247	163	230	236	178	331
Lims1	1321	1646	1772	3669	2036	2218	2743	3187	3099	2733	2004	3791
Zwint	3051	3398	3394	6715	4586	5533	4067	3573	3780	2523	1993	3236
Ube2d1	319	380	364	538	284	313	332	320	327	290	309	426
Cdk1	1364	1962	1456	4518	2929	3567	1960	1756	1681	2139	1752	3264
Atp2b1	6317	6715	7356	6849	3575	4111	10670	10258	10177	7892	5371	8291
Rhobtb1	154	164	162	213	142	128	131	119	117	91	89	87
Arid5b	685	808	760	1065	652	785	1157	963	917	1018	696	1152
Actr6	241	342	251	454	300	328	404	369	357	309	311	398
Uhrf1bp1l	1483	1432	1810	2380	1138	1523	1938	2103	2059	2541	1587	2828
Poc1b	296	353	284	757	508	521	294	352	245	389	284	498
Dusp6	140	192	111	444	324	396	89	23	36	692	533	813
Tmpo	1434	1783	1908	3616	2138	2354	1781	1553	1591	1880	1329	2573
Kitl	139	195	168	196	167	229	243	299	283	63	53	75
Psen1	3495	4115	3793	5718	4302	4434	4247	4398	3710	3791	3010	4157
Sgk1	757	595	749	2287	1614	1729	635	704	718	4784	3887	4660
Cep290	29	71	60	68	43	84	62	67	63	90	64	126
Ikbip	227	254	295	517	266	297	308	290	308	410	314	409
Hbs1l	2150	2491	2595	3466	2365	2463	2906	2528	2301	2221	1664	2314
Epb41l2	4621	5824	5557	3630	2131	2331	6230	5659	5644	9570	7175	11066
Apaf1	1839	2057	2170	3382	2144	2117	2496	2388	2050	2212	1530	2659
Med23	1927	2291	2223	2614	1538	1897	2724	2185	1969	2366	1787	2283
Ahi1	106	145	134	221	85	127	113	107	106	171	160	145
Arg1	6224	11216	7009	14	4	7	10367	5910	11635	2522	1295	2680
Nedd1	851	926	932	1607	859	1039	997	958	968	1244	785	1327
Enpp3	0	0	0	1	0	0	1	0	0	4	0	0
Mtfr2	85	157	81	898	527	511	175	96	117	81	89	166
Stx7	3116	4280	3774	5985	3005	3683	5186	4571	4973	4722	3484	4850
Pex7	490	718	571	1194	728	754	554	549	586	819	718	937
Ifngr1	2799	3343	3074	3466	1868	1921	4670	4156	4242	4060	3034	4414
Vnn3	349	646	552	10818	7943	8634	159	160	153	140	100	83
Cfap54	1	0	0	7	3	2	0	1	0	1	1	0
Cdk17	1133	1268	1271	1641	912	1005	1549	1434	1210	1411	976	1362
Hal	652	743	664	970	675	751	464	392	347	154	119	158
Fgd6	1227	1382	1185	1743	1003	1224	1914	1985	1776	1069	705	1278
Ndufa12	2012	2278	2022	4499	3187	3833	2761	2412	2467	2054	1812	2408
Tmcc3	817	797	873	629	315	429	699	712	627	741	694	1156
Cep83	113	219	197	497	258	438	199	183	217	218	130	291
Socs2	101	126	135	124	97	90	118	102	91	307	230	434
Nudt4	660	877	624	1470	716	546	758	561	1073	1055	386	685
Nuak1	49	38	84	134	61	105	57	39	35	165	87	133
Tcp11l2	3478	4905	4090	1077	632	758	4179	4161	3872	3319	2444	3441
Cry1	1252	1537	1508	1431	977	1149	1227	1481	1270	1893	1326	1713
Hsp90b1	6344	7894	6809	17810	10916	12583	9511	7335	7535	13067	9589	17249
Igf1	7789	8701	8662	6518	4182	4989	13527	12378	13346	10151	8185	12009
Washc3	861	994	853	1190	1026	1095	942	918	1039	997	858	1033
Dram1	29	41	38	349	215	287	66	97	86	35	21	83
Sirt1	59	48	67	110	40	60	66	43	109	128	25	63
Herc4	832	1124	996	1591	894	1055	1072	991	975	1163	868	1243
Hnrnph3	213	275	298	413	190	297	330	370	341	217	170	310
Rufy2	321	507	407	653	326	398	459	596	441	513	321	643
Ccar1	1088	1278	1308	1861	1340	1472	1106	1329	1238	1455	1168	1929
Ddx21	900	1111	839	2720	1969	2018	1046	835	759	981	777	1208
Ddx50	960	1102	946	1742	854	1157	1120	1166	1549	1230	966	1846
Srgn	2163	2690	2698	1932	1195	1644	9924	9560	11958	4326	3312	4230
Vps26a	2601	3175	3010	5973	3441	4016	3928	3448	3719	4188	3150	5303
Supv3l1	1000	1162	1050	1773	1194	1462	1096	905	964	801	742	991
Aifm2	3130	3568	3295	5068	3483	4487	3709	3901	3889	3817	3144	3428
H2afy2	15	45	50	45	38	33	26	23	14	10	13	16
Tysnd1	1159	1520	1256	1954	1323	1397	1245	1082	1157	1346	934	1048
Sar1a	2736	2817	2812	5427	3500	3769	3381	3217	3346	3537	2870	4000
Ppa1	732	935	690	3269	2427	2661	1168	907	866	547	458	845
Eif4ebp2	957	1112	1079	1387	916	970	1086	860	960	1144	916	1154
Pald1	1747	2561	1733	1571	1142	1309	1828	1799	1722	13688	11624	15102
Sgpl1	22670	24961	25407	33561	22867	26260	28933	26082	27385	36589	29175	38410
Unc5b	68	71	68	65	41	37	76	94	82	126	131	184
Slc29a3	2807	2584	3297	1430	1118	1240	2083	2071	1837	3321	2540	3096
Vsir	3865	4200	4356	3060	2045	2449	5540	5302	5508	6305	5037	6795
Lrig3	97	124	108	104	70	68	139	132	98	169	107	164
Anapc16	313	397	339	813	659	693	333	361	332	300	311	339
Ddit4	362	510	391	207	148	194	387	369	393	462	384	410
Dnajb12	949	1056	1031	1513	893	1136	1146	1192	1289	1014	751	948
Micu1	2528	2908	2979	3322	2161	2620	2751	2855	3067	2845	2081	2468
Cand1	2415	3209	2861	3772	2476	3060	3253	2821	2640	3097	2396	3940
Tbk1	1465	1693	1635	4304	2646	2724	2704	2282	2279	2113	1427	2423
Pno1	684	741	729	1959	1257	1494	931	907	910	761	515	963
Plek	18300	22324	21228	35308	19031	23492	45845	38235	39869	34965	22789	40226
Usp15	1847	2281	1940	3774	2139	2538	2378	2344	2428	2674	1822	3154
Elane	2	14	6	6	124	34	29	16	9	23	10	14
Vps54	201	281	262	628	149	275	259	190	373	609	203	310
Tbc1d15	2160	2964	2502	3983	2106	2509	3677	3658	3772	3479	2352	3358
Pcsk4	32	59	32	111	69	99	30	53	83	62	55	61
Rab21	155	174	174	540	132	188	216	101	362	318	69	128
2310011J03Rik	946	1010	984	1576	1267	1509	1027	968	1081	958	844	1080
Peli1	1074	1300	1166	3212	1669	1951	1039	1098	977	1673	1051	1781
Thap2	45	94	39	57	29	52	51	52	110	167	105	132
Slc1a4	504	562	573	505	272	482	346	406	356	262	239	134
Dock2	8702	9273	9642	9906	6671	7233	7250	6031	5319	9895	7595	10608
Rab1a	4069	5099	4571	9525	4765	5904	7011	6518	7010	5396	4023	6749
Gamt	243	291	290	292	234	345	260	230	275	347	320	403
Actr2	3380	4306	3842	8173	5117	5596	4817	4601	4688	4516	3224	6379
Ndufs7	5691	7192	5786	8281	6016	6935	6779	7441	7589	6060	5622	5969
Ptprb	0	0	0	0	0	2	0	5	9	0	0	0
Mum1	1041	1408	1101	1693	1154	1297	1089	1176	1180	2355	1753	2513
Meis1	177	184	228	252	157	145	190	189	148	241	139	234
Uqcr11	3609	4154	3397	6950	5361	5409	4743	4135	4444	4135	3761	4710
Cnot2	1082	1186	1393	2213	1258	1399	1657	1318	1340	1863	1407	1842
Tcf3	1269	1488	1325	1839	1125	1413	1145	1275	1062	1634	1296	1856
Frs2	412	508	602	761	454	504	712	661	599	775	467	738
Yeats4	361	426	388	794	519	482	381	415	392	454	293	549
Grb10	144	194	190	9	10	3	63	74	51	316	261	336
Adora2a	22	39	21	475	294	372	2	6	13	8	14	11
Snrpd3	1271	1634	1295	3339	2151	2440	1575	1331	1365	1489	1220	1853
Nav3	0	0	9	1	0	1	6	0	2	0	1	0
Cpm	0	3	0	0	2	0	0	2	0	0	0	0
Mdm2	1926	2134	2136	6500	3658	4141	2208	2235	2278	1409	1129	1854
E2f7	59	99	67	175	122	118	73	29	61	101	98	172
Osbpl8	7532	9234	8866	7608	4125	5393	10189	11426	11879	5339	3969	5995
Mknk2	4752	5872	4870	4056	2468	2699	5372	4546	5719	5673	3123	3075
Zpbp	15	40	30	45	4	16	19	20	36	45	39	60
Cabin1	2502	3180	2928	3747	2390	2713	2784	2872	2534	2600	2343	3294
Ap3d1	7671	9415	8673	7992	5983	7201	6267	6455	5541	9998	8153	9797
Phlda1	16	25	11	25	17	36	6	9	6	11	7	14
Sf3a2	967	1234	1139	1357	1141	1438	1055	1063	898	919	915	895
Mdm1	155	248	160	428	283	250	216	179	147	212	172	292
Timm13	2206	2609	2343	4540	3361	3756	2478	2480	2303	2355	1992	2614
Vps13d	147	186	218	293	182	115	267	144	153	305	264	291
Llph	583	817	686	2032	1219	1529	777	809	749	592	532	705
Tmbim4	2605	3016	2739	8498	5695	6774	3270	3001	3247	3024	2531	3214
Slc5a4b	0	0	0	13	25	19	2	0	4	8	1	2
Irak3	194	192	186	2419	1629	1702	235	151	183	192	122	164
Helb	438	649	642	1239	701	881	667	652	473	744	514	800
Prmt2	1888	2166	2068	2673	1982	2266	2039	1957	2025	2063	1418	1901
Dip2a	1334	1435	1509	2161	1429	1514	1712	1450	1515	1633	1057	1714
Hmg20b	462	658	558	327	191	284	717	825	833	298	300	401
4930404N11Rik	42	17	43	25	23	21	60	24	21	27	12	22
Fzr1	2223	2869	2726	4222	3133	3921	2954	2796	2565	2289	2360	3326
Ncln	2835	3855	3564	6293	4831	5913	3340	3362	3193	3503	2609	3761
Hcfc2	201	308	324	639	360	412	397	410	358	336	251	362
Nfyb	224	215	283	560	275	333	410	392	399	392	285	454
Txnrd1	8248	9957	9772	25497	14779	17501	10799	11367	11164	6819	5123	8503
Ppm1m	646	733	695	1479	1075	1111	875	843	846	834	738	890
D10Wsu102e	1052	1198	1053	1726	1240	1242	1177	966	871	1255	1022	1576
Aldh1l2	556	733	776	736	418	397	522	491	470	550	381	573
Wdr82	1060	1248	1200	1646	1081	1240	1051	959	935	1424	1040	1538
Glyctk	15	6	28	22	7	2	12	10	21	18	18	35
Pofut2	1871	2230	2218	2971	1926	2308	2351	2396	2173	1815	1569	2080
Slc36a1	82	88	71	220	104	116	124	92	150	263	253	315
Adarb1	160	219	176	329	274	305	239	178	241	635	434	756
Appl2	1644	2232	2181	1755	964	1028	2431	2035	2106	1584	1029	1729
Slc36a2	1018	1302	1240	108	67	40	585	529	523	9402	7311	9463
Sumo3	3038	3960	3494	7567	4830	6221	3901	3499	4022	4380	3768	5178
Hint1	3678	4260	3707	7692	5730	6524	3667	4045	4057	2670	2512	3276
Lyrm7	65	52	76	135	111	110	112	79	47	45	27	61
Fbxw11	3466	3804	3791	5088	3159	3548	5085	4523	4247	4356	3173	4902
Stk10	927	1020	1049	2263	1433	1531	561	516	432	1848	1208	2197
Papolg	273	329	337	365	208	257	354	271	350	488	295	476
Rel	273	234	264	662	328	381	351	286	296	641	434	776
Pfkl	8557	12089	9646	11179	8762	9945	9704	8621	9204	13277	11049	12899
Pus10	490	648	588	1647	875	1098	733	682	698	732	376	1108
Pex13	402	564	489	729	448	482	530	549	612	540	419	708
1810043G02Rik	326	530	465	712	550	720	507	463	528	403	339	441
Mpg	148	165	191	240	129	195	156	163	143	173	131	243
Ahsa2	172	214	186	443	282	329	231	252	227	269	188	307
Nprl3	683	849	865	994	839	999	815	842	882	762	560	688
Xpo1	2188	2765	2543	6200	3232	4095	3354	2779	2488	3322	2544	4294
Hbq1a	15	14	14	77	37	62	8	1	6	2	3	16
Cpeb4	1375	1600	1797	1930	818	1182	1978	2447	1994	1514	1041	1645
Stc2	19	43	21	73	50	53	30	34	25	8	1	5
Asb3	502	471	447	582	400	376	376	353	321	502	334	572
Cdc34	2544	3031	2533	4463	2676	2584	2456	1924	3400	2288	947	1018
Tpgs1	1196	1272	1094	1416	1240	1412	992	1071	1147	1069	980	1264
Chac2	99	96	63	127	81	124	71	106	123	63	50	62
Erlec1	91	108	131	148	114	165	106	81	118	173	176	158
Shc2	519	538	521	300	181	128	401	304	587	323	82	68
Sptbn1	1	0	4	1	6	2	0	0	4	0	0	1
Wdpcp	229	310	338	321	135	138	257	273	301	393	422	395
Mdh1	8792	11128	8872	14798	10383	11474	11448	9665	9286	11736	9495	14288
Ccng1	1822	2334	2024	5934	3184	4059	2763	2606	2821	2381	1738	3147
Nudcd2	730	809	798	1780	1003	1246	745	912	994	748	585	1115
Polrmt	1934	2360	2178	2218	1811	2179	1870	1846	1651	1860	1617	1966
Hmmr	539	805	531	2252	1298	1586	1070	955	711	816	703	1365
Hcn2	16	20	18	59	31	41	43	1	13	36	10	2
Slc22a4	387	311	361	993	633	680	1023	1207	1060	204	133	197
Cyfip2	10134	10625	11327	17607	12113	13091	12516	12058	10553	8504	6714	8922
Mgat1	2162	2504	2363	2091	1516	1775	3162	3042	2692	2153	2097	2165
Ppp2ca	5487	6657	6236	9830	5834	5775	8509	6483	8741	6365	3225	3614
Hnrnpab	5291	6514	5908	11335	7932	8569	6569	5336	5195	5986	4624	6618
Phykpl	544	773	622	935	755	757	713	695	772	536	332	487
Hspa4	10069	12156	10821	20982	13587	15190	13859	11514	10948	13041	10090	14659
Cnot6	592	802	697	1896	911	1135	823	843	865	981	505	1177
Zfp354a	28	30	38	53	11	36	49	30	62	32	43	78
Mapk9	1371	1654	1346	2647	1359	1510	1726	1806	1899	1592	1262	1988
Canx	10686	13084	12204	22259	12530	13684	13759	11995	12056	18956	13444	22897
Rack1	11748	15075	12448	24148	18201	21002	12818	12220	13401	11895	10969	12803
Rufy1	1559	1612	1653	1614	1109	1153	1331	1228	1349	1712	1244	1611
Rnf130	3633	4441	4021	6861	3710	3788	4806	4594	5826	4323	2693	2677
Ltc4s	17	18	11	11	14	11	14	21	26	78	66	51
Rad50	850	979	911	1598	1002	952	1030	901	871	1186	779	1354
Mrnip	77	115	118	142	66	79	147	181	138	139	124	99
Clk4	421	396	441	676	389	458	839	795	820	679	569	660
Sar1b	1195	1670	1426	3085	1963	2429	2133	1737	2114	1597	1379	2087
Jade2	127	146	139	347	267	352	155	135	160	164	128	179
Pdlim4	542	695	664	315	259	297	629	839	892	200	189	234
Cdkl3	7	11	10	48	32	24	14	20	30	14	13	31
Ube2b	1267	1579	1379	2249	1150	1581	1778	1778	1873	1646	1345	1942
Cdkn2aipnl	2339	2896	2916	5880	4104	4666	2922	2884	3198	3086	2438	3180
Kremen1	1080	1312	1006	2055	1232	1525	1787	2197	2056	1091	719	982
Nefh	481	932	583	1970	1170	1285	782	551	492	584	465	683
Med7	84	87	88	123	79	78	93	86	103	104	82	91
Havcr2	505	528	651	898	698	582	470	453	298	1920	1397	2716
Tnip1	2904	3291	3276	8236	6564	7611	2519	2940	2704	1825	1515	1727
Vdac1	4273	5524	5139	8416	5806	6773	6030	5055	5705	5148	4370	5833
Upp1	534	605	504	1518	1298	1468	490	414	391	299	243	342
Slu7	1930	1932	2082	2711	1841	2106	2598	2302	1962	1957	1554	2090
Ascc2	2902	3784	3439	3940	2834	3300	3580	3526	3216	2568	2291	2804
Hus1	454	542	588	752	494	536	720	633	678	624	481	751
Pttg1	686	850	710	1555	955	1126	846	916	904	669	637	744
Zfp607a	75	84	49	163	75	109	67	41	44	136	66	132
Tns3	2280	2411	2666	2744	1947	2034	2447	2291	1977	2677	1868	2849
Btg2	808	825	898	891	606	642	665	683	631	523	544	772
Castor1	474	524	352	241	133	176	559	758	782	974	753	760
Pes1	3817	4717	3960	4843	3336	4160	3910	3594	3552	4138	3614	4428
Tcn2	5487	6463	6122	4690	3590	4052	7316	8097	7787	8922	7266	8925
Osbp2	91	51	79	181	138	99	38	51	75	55	25	25
Gabrg2	0	0	0	0	0	0	8	0	0	0	1	0
Myo1g	2091	2421	2237	2893	2546	2571	2574	2370	2203	1353	1020	1360
Smtn	373	491	345	409	317	426	382	382	355	223	199	316
Arf5	3729	4689	3881	5025	3622	4646	4488	4563	4941	4252	3783	4453
2310033P09Rik	141	150	127	150	103	124	135	92	73	158	142	154
Guk1	1001	1090	939	1840	1236	1392	1177	1156	1177	733	784	829
Rnf185	1209	1549	1409	1734	1107	1231	1456	1644	1399	1638	1199	1610
Limk2	1515	1673	1703	1566	1245	1330	1520	1579	1322	1448	1397	1817
Patz1	501	742	632	781	510	556	517	490	570	709	464	608
Eif4enif1	666	792	757	886	549	593	713	597	798	705	517	670
Trim11	753	770	725	1176	834	921	898	979	834	658	505	756
Ogdh	17436	21114	19891	20223	13696	15898	22769	23141	22208	14927	11725	14115
Drg1	3486	4101	3821	5250	3797	4323	4083	3380	3805	3591	2904	3881
Rtn4	1404	1626	1594	2558	1363	1467	2248	1782	2342	1745	965	1505
Mtif2	626	631	685	1109	621	721	821	721	516	852	490	848
Rps27a	7932	9426	8285	9848	7270	8697	9249	10066	10373	7243	6879	7949
Cfap36	266	312	268	450	330	456	299	437	353	274	278	417
Ppp4r3b	1126	1570	1529	1513	709	1154	1343	1485	1541	1662	1262	2387
Pnpt1	860	1094	1002	2338	1135	1711	1339	1245	1074	901	792	1204
Pold2	1434	2075	1808	3065	2127	2832	1827	2047	1624	1477	1206	1515
Zkscan17	1064	1223	1190	1168	861	1093	1342	1181	1275	1094	852	1194
Aebp1	24	18	9	11	16	44	8	12	4	18	27	22
Polm	249	388	384	414	216	342	430	473	397	317	218	366
Pgam2	37	38	39	22	30	22	29	24	21	21	17	35
Dbnl	7342	8298	7777	5888	4355	5243	8425	7988	7672	5988	4549	5611
Mrps24	1119	1455	1207	1837	1595	1699	1529	1468	1539	1138	1000	1300
Ccdc117	831	1067	957	1217	778	821	1320	1225	1124	1037	717	1172
Dynll2	750	905	858	1724	1350	1467	794	963	956	900	834	1070
Xbp1	8181	9978	9080	7643	5641	6536	8305	8093	8054	8224	6814	9043
Supt4a	1466	1629	1403	2065	1507	1585	1468	1240	1370	1694	1421	1936
2810021J22Rik	39	47	28	33	42	86	24	49	36	64	29	81
Ska2	58	120	61	243	217	233	85	102	86	80	109	130
Prr11	107	116	114	363	281	253	216	133	101	194	136	219
Smg8	1362	1453	1460	2236	1904	1755	1531	1389	1478	1322	1118	1438
Rnf187	4693	6284	5248	6935	4934	5123	5384	4894	5208	4916	3345	3447
Tubd1	337	317	329	529	331	417	501	423	348	251	230	361
Mrpl22	924	1253	998	1822	1300	1586	1257	1302	1235	1006	916	1166
Cnot8	2693	3089	2987	3606	2488	2694	2836	2919	3008	3790	3453	4280
Rps6kb1	764	842	784	1341	772	988	912	1216	1190	619	488	818
Sap30l	189	206	134	320	147	128	172	86	236	176	48	52
Galnt10	1144	1686	1403	1513	1219	1517	862	969	948	1480	1354	1613
Rnft1	661	933	767	922	595	830	811	1051	1061	878	611	1135
Mfap3	962	971	1173	1692	1005	1133	1239	1011	768	1391	993	1537
Fam114a2	1330	1544	1398	1675	1056	1174	1490	1264	1385	1875	1555	2001
Gria1	0	0	1	0	0	0	0	0	0	1	0	0
Ppm1d	308	409	438	529	275	316	331	267	251	482	342	451
Znhit3	285	370	289	800	545	717	401	293	298	312	297	453
Myo19	93	153	112	357	227	312	100	125	159	106	84	123
Prpsap2	360	384	336	732	385	452	322	331	349	410	241	410
Ggnbp2	1383	1668	1545	2916	1574	1919	1945	1890	1945	2001	1351	2164
Acaca	1532	1475	1539	2234	1520	1869	1794	1315	1048	1734	1433	1961
Shmt1	605	1094	709	2541	1682	2017	890	649	568	972	781	1296
Llgl1	1760	2208	2122	1924	1393	1558	1899	2119	1895	2465	2115	2463
Drg2	2010	2628	2157	4172	3040	3548	2411	2411	2362	2152	1800	2639
Srebf1	3603	4900	3956	6482	4423	5502	4758	4615	3840	13268	10754	14994
Tom1l1	464	543	495	642	401	388	671	538	571	509	320	551
Cox11	81	102	112	172	112	156	148	158	127	68	70	118
Stxbp4	110	109	106	258	157	157	102	152	60	132	78	195
Bzw2	2185	2766	2077	5348	3468	4143	4097	3501	3491	2361	2145	2856
Elac2	1416	1808	1777	2661	1971	2114	1753	1489	1301	1371	1357	1656
Pctp	1332	1763	1654	2030	1225	1410	1638	1665	1628	1603	1210	1619
Twistnb	602	658	637	855	535	693	620	536	597	599	476	853
Atxn7l1	662	902	793	2463	1397	1754	1449	1149	1122	878	719	923
Atp6v1c2	3	0	0	1	0	5	0	1	0	1	0	0
Sypl	1894	2391	2331	4692	2459	3108	3156	3187	3369	3391	2497	3705
Pdia6	12649	16284	13803	29441	20763	22772	18846	15996	15221	22518	17565	27060
Nampt	3650	4929	4244	10436	5457	6494	7441	7222	7287	7813	5546	8832
Pik3cg	2810	3336	3177	7819	5162	5087	3505	2625	2624	5416	3713	6570
Nbas	1796	2310	1965	2238	1685	1734	1929	1659	1757	2271	1729	2098
Tspan13	888	967	960	1304	739	1004	3106	2783	3163	595	474	578
Rock2	1295	1614	1603	1681	715	798	1261	966	1749	1584	583	1033
Matn3	0	0	0	6	0	0	0	0	0	0	0	0
Laptm4a	5972	7123	6779	7812	5251	6046	7721	7713	8072	7220	5847	7874
Fam49a	2494	2781	2655	6632	3877	4091	3195	2772	2656	1704	1129	1932
Snx13	765	974	872	1039	570	772	1520	1520	1923	1180	881	1511
Sdc1	2169	2913	2559	9435	7453	8855	5605	5527	5583	1085	900	1332
Lpin1	4219	5647	4751	4316	2589	2891	4544	3822	3497	7192	5008	7602
Pum2	820	871	1028	1419	632	837	795	928	732	1135	719	1209
Nrcam	150	22	72	101	76	62	180	216	200	72	31	60
Trib2	94	160	144	100	85	72	94	74	36	322	294	354
Arsg	1841	2193	2274	3040	1881	2220	1702	2071	1804	1742	1317	1632
Hs1bp3	3083	3836	3458	3672	2722	3109	3764	3453	3590	4356	3673	4021
Fam84a	0	1	0	0	0	0	0	0	0	0	0	1
Smc6	748	962	848	1259	838	1049	731	708	880	901	716	1261
Apob	0	1	11	11	1	0	0	5	0	9	14	1
Amz2	683	750	756	1320	915	941	874	844	917	721	639	846
Gna13	4087	4212	4807	3921	2227	2752	6326	6780	6550	7420	5084	7769
Prkar1a	7698	9068	8886	12021	7996	8915	9772	8117	8338	12499	9343	13695
Abca8b	124	137	173	337	178	209	173	190	191	166	113	103
Rdh14	401	524	452	603	365	488	404	460	375	518	365	558
Map2k6	88	179	145	229	183	195	118	120	114	114	61	118
Klhl29	0	3	0	0	0	0	0	0	1	0	0	0
Trappc12	3453	3941	3655	4021	2583	2986	3696	3632	3544	3928	3388	4134
Adi1	7318	8589	8006	10649	6750	8223	7639	7086	7825	8824	7596	9477
Rnaseh1	962	880	1032	1712	986	1203	968	1026	898	680	656	911
Ubxn2a	517	536	467	1064	566	740	493	643	695	620	449	878
Fkbp1b	548	537	477	589	341	376	549	497	523	534	618	605
Cmpk2	1	0	0	0	5	4	1	0	0	0	0	1
Pfn4	8	20	8	59	27	20	0	24	10	10	8	33
Itsn2	1921	2184	2401	2990	1646	1858	2632	2494	2209	2924	2062	3302
Rsad2	8	23	5	812	643	787	34	23	2	1	2	0
Id2	5028	5894	5345	3609	2053	2350	10828	11712	12175	9558	7582	9589
Ncoa1	1230	1274	1339	1672	616	465	1435	632	1665	2193	413	661
Dus4l	227	244	224	402	270	237	214	175	127	219	151	198
Rrm2	737	1089	858	5763	4021	4468	1201	838	847	1166	931	2097
Bcap29	1678	2485	2250	3813	1805	2855	2880	3068	3631	2168	1745	3010
Slc26a4	0	5	0	22	35	45	7	5	2	1	0	0
Cenpo	375	485	425	816	552	533	607	469	397	492	371	536
Klf11	269	310	404	160	99	157	226	303	224	531	418	616
Adcy3	27	15	34	53	39	38	35	22	85	51	12	127
Dnajc27	661	906	738	1276	841	862	693	640	530	597	561	695
Efr3b	780	919	833	530	213	278	813	622	483	2567	1787	2970
Cbll1	489	726	741	1024	614	669	921	726	759	890	551	883
Dnmt3a	9533	9866	10326	10508	6614	7262	8830	8629	7644	9802	6225	8241
Dld	4991	6869	6079	15078	7536	10214	7866	7195	7817	5312	3919	6211
Kif3c	1248	1397	1452	1718	1329	1369	1508	1458	1269	1227	1009	1393
Sh3yl1	27	15	47	60	27	37	19	29	19	37	13	51
Rab10	5819	6587	6804	9807	5648	6665	7890	7861	8128	7470	5556	8547
Tpo	0	4	0	0	0	3	0	1	0	0	0	0
Pxdn	0	1	0	0	0	2	1	4	1	4	3	7
Ddx52	1115	1092	1244	2225	1190	1326	1521	1393	1239	1398	881	1310
Taf15	142	115	216	330	176	213	149	163	92	135	126	119
Ace	503	636	651	84	7	48	663	689	609	1431	1302	1442
Cdc27	658	834	762	1782	829	1098	878	933	848	920	691	1315
Mettl2	537	759	618	731	506	499	515	488	524	646	478	621
Nle1	528	771	676	1013	882	1002	526	615	462	439	531	551
Tlk2	336	482	440	738	445	492	589	422	419	497	360	434
Rffl	1036	1464	1400	2377	1436	1680	1650	1391	1579	1866	1707	2137
Lig3	1067	1349	1237	1768	1073	1284	1383	1232	1226	1253	1126	1444
Map3k3	1977	2082	2011	2976	1997	1969	2434	2155	2057	1798	1151	1111
Ddx42	2390	2474	2498	3723	2215	2232	2969	2767	2549	3101	2656	3546
Ftsj3	2227	3074	2509	5968	4053	4559	2915	2576	2347	2659	2074	3261
Rnf135	171	178	156	395	269	321	181	204	275	331	212	303
Psmc5	3311	3942	3543	7749	6002	6450	4247	3785	3599	3669	2949	4491
Tcam1	1253	1670	1450	2868	1991	2312	2148	2073	1572	1307	1138	1424
Ern1	930	1204	1145	1810	1039	1345	1418	1688	1511	537	485	559
Nf1	327	302	343	428	278	312	412	288	227	616	377	548
Pecam1	0	0	0	18	25	14	0	12	1	4	2	2
Polg2	56	46	58	117	92	68	66	62	71	63	55	96
Ddx5	4842	5810	5348	8450	4683	5688	5838	5049	5341	5835	4316	7323
Psmd12	3110	3824	3402	7995	5200	6160	4546	3771	4054	3614	3074	4467
Helz	1707	1672	1894	2259	1534	1622	1816	1688	1584	1961	1548	2421
Rab37	39	33	44	19	16	27	19	16	18	20	21	22
Slc9a3r1	5579	7489	6631	6094	4760	5546	7736	7822	8105	4208	3497	4474
Nt5c	690	727	634	1126	807	938	849	735	815	739	666	804
Jpt1	3395	4197	3490	6362	5066	5707	4173	3360	3684	3113	2467	3990
Sumo2	884	1063	972	2360	1547	1830	1222	1123	965	1024	923	1451
Nup85	1532	2203	1478	4220	2892	3309	1751	1575	1323	1671	1560	2164
Gga3	1418	1649	1612	2019	1424	1797	2106	2227	1835	1657	1238	1660
Cluh	6982	8141	7556	10293	7629	8634	7094	6619	6080	6697	6022	7309
Mif4gd	690	845	721	731	533	645	909	1067	998	716	708	778
Slc25a19	818	1014	942	1413	1043	1235	1188	1164	1028	765	740	933
Pafah1b1	1209	1359	1411	2092	1259	1353	1461	1391	1488	1385	1296	1621
Tmem94	1363	1532	1559	1713	1058	1215	1398	1677	1285	1484	1144	1516
Recql5	806	843	780	777	746	864	944	825	735	834	731	986
Sap30bp	1316	1752	1382	1912	1326	1397	1598	1200	1393	1551	1293	1698
Itgb4	5	1	9	3	6	6	23	22	13	11	14	12
Galk1	5113	7227	5398	5916	4272	5263	6584	6627	6644	5278	4334	5094
Unk	1066	1394	1141	1098	680	966	1026	1109	886	1218	1061	1375
Trim47	1111	1328	1312	912	760	727	848	770	877	1404	1112	1593
Mrpl38	1460	1727	1640	3327	2300	2775	1631	1637	1432	1091	1053	1317
Fbf1	1008	1153	1092	1289	773	969	1040	948	878	839	777	1066
Acox1	3428	3785	3873	5192	3790	4137	4288	4101	4038	6351	5066	6951
Ten1	621	721	749	781	582	644	614	576	622	714	653	837
Srp68	3487	4299	3933	5516	3708	4307	4334	3912	3642	3582	2978	3883
Tsen54	513	670	697	816	643	821	529	550	545	562	535	605
Llgl2	176	233	275	172	146	259	172	244	219	226	239	316
Ncbp3	533	557	596	935	630	674	643	637	703	722	602	952
Atp2a3	19	25	38	38	55	59	0	11	3	0	0	0
Ankfy1	5204	5428	5639	9044	5785	6017	7477	5848	5647	6447	4829	7369
Exoc7	2452	3059	2716	2741	2100	2343	2774	2784	2660	2719	2425	2825
Ube2g1	859	1198	1162	1557	692	968	1518	1401	1489	1639	990	1758
Spns3	8	7	8	143	112	162	8	12	1	1	13	14
Med31	294	415	337	502	308	371	447	370	379	304	274	459
Ube2o	857	1159	838	1097	683	723	653	393	811	904	377	423
Txndc17	1621	1801	1712	3242	2123	2326	1959	2158	2100	1491	1117	1987
Rhbdf2	2724	3193	3071	5108	4004	4365	3383	3596	3378	3630	3305	3692
4933427D14Rik	150	230	171	247	181	171	259	136	191	174	118	264
Pimreg	445	628	387	1978	1404	1703	601	525	530	555	631	1035
1810032O08Rik	31	22	45	75	46	67	60	55	42	36	70	38
Rabep1	2224	2757	2743	2856	1442	1790	2841	2883	2870	2239	1675	2839
Mfsd11	2884	3325	2810	3706	2733	2945	3512	3442	3036	3388	2850	3530
Kif1c	298	434	415	514	314	368	387	368	421	367	240	304
Sec14l1	3880	4763	4227	4516	2732	3035	5192	5199	4260	5340	4088	5313
Nos2	1700	2954	2074	21087	21122	23794	8740	5651	8694	533	134	358
Mink1	1193	1358	1315	1627	1148	1394	1557	1545	1348	1075	1004	1099
[truncated: 11,291 more rows]

## Sheet: Post norm counts - LPSvsCTL
	control_cells_1	control_cells_2	control_cells_3	LPS_cells_1	LPS_cells_2	LPS_cells_3
Gnai3	5405.12	6013.26	6364.97	6534.65	4949.74	6035.05
Cdc45	830.17	1013.79	821.006	1830.27	2148.35	2036.75
Narf	1200.2	1441.65	1349.88	1151.76	928.692	933.667
Cav2	482.964	473.168	534.305	509.23	387.228	603.41
Klf6	1994.33	1745.69	2100.3	1684.97	1655.02	1473.31
Scmh1	1035.61	995.666	1049.06	665.808	753.673	701.44
Cox5a	1839.35	1916.83	1788.62	2595.52	2717.16	2929.49
Wnt9a	174.204	112.755	108.599	59.9509	59.0687	45.684
Fer	654.765	558.741	647.248	630.543	610.377	645.287
Xpo6	4375.51	4707.52	4442.77	4641.61	4803.16	4355.21
Tfe3	4096.79	4671.27	4195.17	3611.87	3512.4	3910.74
Brat1	2731.99	3160.16	3188.46	1408.49	1601.42	1525.66
Gna12	576.674	581.896	610.324	556.486	359.882	298.85
Slc22a18	303.955	256.719	272.583	204.538	320.503	278.863
Pih1d2	15.6182	21.1415	13.0318	31.7387	50.3178	26.649
Dlat	3589.79	3377.61	3844.39	4218.43	3830.72	3954.52
Sdhd	7434.29	7831.43	7127.33	9167.55	9693.84	9276.71
Gpr107	4934.16	4936.05	5071.56	3784.67	4164.35	4132.5
Tspan32	1679.56	1920.86	1819.03	1552.38	1661.58	1767.4
Lhx2	86.5011	66.4448	59.7293	29.6228	28.4405	27.6008
Gmpr	2032.78	2010.46	1706.08	1443.76	1455.94	1486.63
Trim25	7090.68	6821.67	7017.64	8298.62	8695.14	7927.13
Dgke	132.154	165.105	212.853	231.34	247.214	267.442
Scpep1	14442.1	13995.7	14672.8	7347.87	8015.85	7780.56
Mnt	844.587	876.871	978.474	409.782	423.326	516.8
Itgb2	19694.6	19551.9	20377.4	13830.3	14751.9	14591.3
Hddc2	379.644	433.905	410.503	600.215	484.582	521.559
Pemt	109.328	128.863	73.8471	139.65	127.982	136.1
Cdh4	34.8407	14.0944	19.5478	8.46366	0	0
Clec10a	945.505	1041.98	861.187	477.491	421.138	564.388
Alox12	2.40281	7.04718	4.34395	5.64244	6.56319	4.75875
Arvcf	194.627	169.132	184.618	89.5737	84.2277	76.14
Comt	4978.62	5056.86	4418.88	3843.91	4306.55	4438.96
Rtca	963.526	1016.81	982.818	1300.58	1424.21	1147.81
Dbt	455.332	480.215	488.694	750.444	600.532	583.423
Dazap2	15101.6	16728	15412.3	16789.1	15489.1	16886
Mcts1	723.245	797.338	835.124	968.384	761.331	1015.52
Rem1	231.871	157.051	166.156	62.0668	52.5056	59.0085
Trappc10	1428.47	1417.49	1434.59	1488.19	1409.99	1104.03
Ccm2	2148.11	2222.88	2151.34	2142.72	2503.86	2405.07
Tbrg4	846.99	907.073	853.585	931.708	1147.47	1261.07
Mx1	0	0	5.42993	73.3517	87.5093	98.982
Ndufa9	5372.68	5163.57	5029.2	4856.73	5327.13	5260.32
Lck	301.552	227.523	245.433	354.063	392.698	473.02
Galnt1	642.751	639.28	716.751	993.775	723.045	699.536
Mkrn2	828.969	882.911	788.426	854.83	864.154	873.707
Raf1	2985.49	2875.25	3003.84	2747.87	2749.98	2566.87
Pdgfb	1463.31	1391.31	1593.14	672.861	820.399	759.497
Acvrl1	2068.82	2148.38	2141.57	1816.87	2127.57	1947.28
Grasp	40.8477	78.5257	62.9872	45.1395	42.6608	40.9253
Acvr1b	124.946	112.755	95.5668	145.293	207.834	133.245
Tom1l2	2082.03	1898.71	1861.38	1174.33	1286.39	1383.84
Zfp385a	3014.32	3346.4	3120.04	2104.63	2609.96	2582.1
Itga5	15839.3	13208.4	15807.6	9456.73	12077.4	12065.3
Wdr77	2484.5	2535.98	2451.07	2953.11	2787.17	3086.53
Adora3	7.20842	33.2224	13.0318	36.6759	47.0362	30.456
Atp5f1	13758.5	14495	13478.2	19717.5	18238	18487.7
Hnrnpd	934.692	951.369	984.99	1775.96	1333.42	981.254
Dynlt1c	225.864	151.011	187.876	262.373	172.831	200.819
C1d	545.437	535.586	501.726	592.456	496.615	628.155
Gm2a	16953	18169.6	18351	4283.32	4397.34	4454.19
Krit1	472.152	510.417	503.898	460.564	368.633	514.897
Clcn4	1213.42	996.673	1188.07	728.58	886.031	777.58
Hk2	4917.35	5157.53	5930.57	3041.98	3191.9	2989.45
Myo18a	3696.72	3661.51	3807.47	2000.95	2385.72	2224.24
Haao	129.752	158.058	130.318	35.9706	12.0325	25.6973
Cd52	2502.52	2311.48	2141.57	10346.8	12320.2	11023.2
Abhd15	103.321	135.91	108.599	108.617	138.921	113.258
Loxl3	42.0491	27.182	67.3312	7.05305	25.1589	8.56575
Kat2b	168.197	138.93	192.22	233.456	141.109	160.846
Rab5b	2023.16	1968.18	2070.98	1654.65	1690.02	1778.82
Dnmt3l	168.197	153.024	108.599	394.265	467.081	458.744
Icosl	410.88	367.46	423.535	584.698	766.8	656.708
Spg7	2408.81	2474.57	2494.51	2120.85	2137.41	2420.3
Rpl13	31265.3	33916.1	32384.1	24383.1	25921.3	26678.5
Chmp1a	8009.76	8766.69	8506.53	6621.4	7485.32	7374.16
Rpa1	2610.65	3026.26	2781.21	3506.07	3848.22	4045.89
Serpinf1	270.316	305.042	194.392	100.153	103.917	134.197
Tubgcp3	1313.13	1346.01	1165.26	1336.55	1254.66	1251.55
Polr3d	505.791	620.152	699.375	782.183	810.554	865.141
Ddx3x	4870.49	5281.36	5509.21	6210.21	5119.29	5404.99
Il12rb1	445.721	384.575	408.331	335.725	365.351	504.428
Kcnn3	2.40281	2.01348	4.34395	29.6228	50.3178	19.035
Usp32	448.124	382.561	439.825	574.824	321.597	547.256
Txnrd3	576.674	564.781	641.818	703.189	721.951	759.497
Zfp512b	579.077	662.435	601.636	409.077	347.849	336.92
Dnajc5	7114.71	6875.03	7075.2	7069.98	7159.35	6788.83
Tpd52l2	3518.91	3660.51	3740.14	4219.84	4179.66	4254.32
Fmr1	526.215	604.044	602.722	562.128	375.196	555.822
Il4	30.0351	41.2763	39.0955	35.2652	44.8485	31.4078
Pxmp4	926.282	1104.39	875.305	692.609	606.002	617.686
Dlg3	25.2295	25.1685	43.4395	14.8114	9.84479	40.9253
Gnb1l	185.016	172.153	195.478	191.138	195.802	158.942
Smarcb1	1561.82	1562.46	1533.41	1622.91	1838.79	2094.8
Hip1r	62.473	67.4516	60.8152	149.525	154.235	155.135
Nsun5	822.962	963.45	790.598	777.951	997.605	1084.04
Top1mt	427.7	517.464	485.436	491.598	585.218	636.721
Mmp14	13.2154	14.0944	9.77388	16.222	35.0037	36.1665
Slc7a7	104.522	82.5527	42.3535	205.244	227.524	172.267
Oxa1l	1803.31	1960.12	1953.69	1533.33	1780.81	1864.48
Heatr6	985.151	1133.59	1091.42	1770.32	2141.79	1802.61
Ccl3	3199.34	2230.94	2897.41	30628.6	38407.8	38680.1
Ilf2	2412.42	2428.26	2283.83	3449.65	3765.09	3624.26
Chtop	2811.28	2969.88	3306.83	2974.27	2795.92	3244.52
Snapin	2482.1	2575.24	2529.26	2446	2375.88	2134.78
S100a4	44.4519	51.3437	36.9235	28.2122	31.7221	19.035
S100a3	24.0281	12.0809	7.60191	0.705305	8.75093	4.75875
S100a6	7529.2	6547.84	6192.29	3195.74	3697.27	3364.44
Icam2	126.147	93.6268	89.0509	102.269	129.076	113.258
Mapk7	1811.72	1920.86	1784.28	1308.34	1428.59	1474.26
Epn2	270.316	318.13	337.742	384.391	439.734	378.797
B9d1	49.2576	50.337	76.0191	57.1297	54.6933	90.4163
Sec24b	2997.5	3130.96	3263.39	2276.02	2317.9	2458.37
N4bp3	630.737	549.68	696.117	280.006	311.752	390.218
Rmnd5b	2532.56	2617.52	2429.35	1486.78	1470.16	1619.88
Nhp2	3831.28	4228.31	3582.67	5591.66	6990.9	6726.02
Vps9d1	479.36	431.891	433.309	480.313	457.236	483.489
Zfp276	388.053	503.37	585.347	397.792	518.492	485.393
Mfsd10	1824.93	2213.82	1975.41	1545.32	1822.38	1948.23
Luzp1	555.049	558.741	759.105	557.896	611.471	458.744
Kctd10	1019.99	1153.72	1114.22	744.802	811.648	775.676
Poldip2	4946.18	5177.66	4880.42	4308.71	4776.91	5134.69
Ift20	377.241	337.258	344.258	406.961	469.268	456.84
Lgals9	4618.2	4817.25	4648.02	8099.02	10045	9894.39
Araf	2987.89	3171.23	3066.83	3056.09	3292.54	3050.36
Cfp	5719.88	6083.73	5702.51	7237.13	10085.4	9581.27
Uxt	407.276	362.426	389.869	473.965	483.489	427.336
Cnnm3	111.731	71.4785	45.6114	48.666	33.9098	63.7673
Lman2l	2163.73	2016.5	2329.44	1179.98	1023.86	1202.06
Mcm3ap	2449.66	2491.68	2486.91	2455.87	2463.39	2495.49
Pcnt	606.709	696.664	767.792	710.242	700.074	601.506
Mxd1	1319.14	1590.65	1265.17	1306.93	1383.74	1375.28
Gmcl1	1064.44	1122.52	1273.86	1081.23	1024.95	992.675
Snrnp27	672.786	761.095	749.331	903.496	766.8	859.43
Oas1c	52.8618	110.741	56.4713	177.032	202.365	254.117
Ocrl	39.6463	37.2494	11.9459	147.409	187.051	135.149
Calm1	10931.6	10757	9908.54	17158.7	17711.9	17459.9
Agpat3	2745.21	2658.8	2494.51	2952.41	2906.4	2750.56
Sema6b	388.053	544.646	483.264	487.366	531.619	508.235
Uhrf1	2085.64	2889.34	2104.64	5593.77	6474.59	6627.99
Dpp9	2616.66	2703.1	2613.97	2521.47	2601.21	2477.41
Lsr	39.6463	17.1146	30.4076	10.5796	9.84479	16.1798
Gramd1a	1570.23	1654.07	1663.73	2055.96	2254.46	2495.49
Hpn	0	0	0	81.8154	75.4767	65.6708
Ckb	3827.67	3652.45	3718.42	1347.13	1958.02	1836.88
Sp1	659.571	675.523	791.684	752.56	730.702	561.533
Itgb7	1761.26	2184.63	1900.48	3833.33	4969.43	5204.17
Myg1	2126.48	2098.05	2081.84	1652.53	2170.23	2013.9
Rarg	175.405	234.57	334.484	339.957	373.008	345.485
Pfdn5	2647.89	2438.32	2371.79	2223.83	2244.61	2310.85
Rrp15	404.873	455.047	469.146	591.751	591.781	572.954
Rnd2	242.684	232.557	206.337	184.085	192.52	262.683
Srr	401.269	244.638	349.688	216.529	217.679	226.517
Acp5	1776.88	1878.58	1774.5	2728.82	3165.65	3405.36
Fbxo9	216.253	239.604	245.433	469.733	404.73	425.432
Vps50	3109.23	3087.67	3179.77	2915.03	2545.43	2635.4
Hars	2515.74	2660.81	2555.33	3652.07	4168.72	3846.02
Zmat2	1026	909.086	928.518	1093.22	1011.83	1106.89
Ube2c	1398.43	1771.86	1291.24	3083.59	3250.97	3399.65
Smg5	1248.26	1193.99	1315.13	1775.25	2166.95	2028.18
Cct3	16585.4	17768	16306.1	51152.9	56456.6	53846.2
Glmp	27832.9	27219.2	27311.5	28249.6	33991.9	33081.9
Mef2d	8341.35	8445.54	8972.42	4233.95	3674.29	4289.54
Tmem79	19.2225	13.0876	14.1178	23.9804	8.75093	27.6008
Snd1	11819.4	12683.9	11594	12302.6	14835	14814
Col18a1	273.92	218.463	301.904	848.482	1085.11	1103.08
Slc19a1	856.601	973.518	1132.68	876.694	1021.67	986.965
Kpnb1	1516.17	1669.18	1327.08	2636.43	2998.29	2734.38
Npepps	3114.04	3253.78	2981.03	2606.81	2547.61	2527.85
Mrpl10	1909.03	1729.58	1828.8	1539.68	1699.87	1685.55
Cyp51	1173.77	1120.5	1062.09	2586.35	2894.37	2789.58
Tcf25	11018.1	11859.4	11609.2	7913.52	8853.75	8702.8
Tubb6	3457.64	4562.55	3595.7	7113	8633.88	8457.25
Def8	2140.9	2460.47	2256.68	3417.2	4073.56	3837.46
Itga3	42.0491	59.3977	38.0095	64.8881	42.6608	61.8638
Foxm1	696.814	827.54	690.687	1277.31	1474.53	1467.6
Itfg2	223.461	230.543	243.261	165.747	197.99	183.688
Tulp3	136.96	150.004	141.178	150.935	180.488	173.219
Gtf2h4	1726.42	1850.39	1652.87	1464.21	1570.79	1684.6
Tubb5	9254.41	11459.7	9403.56	14407.3	17312.6	17058.2
Ell2	895.046	988.619	988.248	2421.31	1923.02	2270.88
Jup	503.388	606.058	545.165	526.863	508.648	573.905
Nom1	1142.53	1146.68	1236.94	1164.46	1393.58	1381.94
Ergic1	7874	7695.52	7724.62	8781.75	9151.28	9119.67
Acap1	2307.9	2508.8	2375.05	672.156	632.254	668.129
Tcea3	27.6323	21.1415	16.2898	25.391	38.2853	26.649
Ifrd1	2831.71	2464.5	3103.75	5544.4	5887.19	5497.31
Stk38l	1271.09	951.369	1122.91	870.346	860.872	659.563
Brpf1	2405.21	2434.3	2427.18	2103.92	2178.98	2294.67
Akr1b3	5254.94	5844.13	5174.73	5690.4	6536.94	6724.11
Hoxc6	151.377	165.105	131.404	123.428	142.203	136.1
Gstt3	307.559	342.292	333.398	183.379	228.618	199.868
Ddt	102.119	91.6133	84.7069	110.733	107.199	118.969
Ddx18	1730.02	1788.98	1672.42	2139.19	2469.95	2339.4
Ubl3	6914.08	7151.88	7138.19	4789.73	3383.33	2958.04
Gramd3	376.039	249.672	354.032	283.533	305.189	306.464
Eef1e1	1275.89	1372.19	1065.35	2064.43	1905.51	2263.26
Akt1	4866.89	5611.57	4745.76	4708.62	3075.95	2608.75
Il16	1023.6	955.396	1032.77	675.682	760.237	691.922
Tcirg1	19782.3	20473.1	19811.7	20884.1	25815.2	24500.9
Naglu	10133.8	10167.1	9849.9	2764.09	2993.91	3331.13
Coasy	3852.9	3763.19	3950.82	2343.73	2271.96	2409.83
Smo	957.519	971.504	781.91	636.89	561.153	591.037
Crnkl1	932.289	1197.01	1011.05	1161.64	803.991	938.426
Rin2	1934.26	2234.96	1901.56	1418.37	1333.42	1243.94
Chordc1	947.908	1072.18	1075.13	1408.49	1303.89	1262.02
Rtcb	4541.31	4550.47	4146.3	4181.75	4446.56	4742.57
Pwp1	4389.93	4027.97	4182.13	5299.66	5809.52	5342.17
Fbxo7	852.997	842.641	1047.98	627.721	715.388	725.234
Capns1	4134.03	3889.04	3720.59	2568.72	3156.9	3157.91
Folr1	247.489	238.597	208.509	43.0236	51.4117	39.9735
Clpb	3779.62	4172.94	3571.81	2853.66	3361.45	3481.5
X45176	2017.16	2165.5	2039.48	2164.58	2008.34	2326.08
Zdhhc4	1400.84	1356.08	1460.65	1254.74	1366.24	1377.18
Rac1	9545.15	10343.2	9532.79	9603.43	7960.06	7377.97
Nup214	4738.34	5136.39	4870.65	6123.46	7281.86	7160.02
Ugp2	9024.94	8739.51	9538.22	5519.72	4896.14	5210.83
Trmt1	2718.78	2958.81	2881.12	2371.94	2632.93	2622.07
Nacc1	1513.77	1596.69	1572.51	1581.29	1787.38	1903.5
Nfix	141.766	134.903	135.748	65.5934	75.4767	81.8505
Slc1a5	5418.33	5330.69	5718.8	6886.6	8024.6	8056.56
Uba1	13714	14164.8	13912.6	12873.2	15840.3	15355.5
Vwf	4322.65	3987.7	4613.27	1281.54	1478.91	1352.44
Siae	2515.74	2019.52	2208.9	1498.77	1395.77	1243.94
Spa17	76.8898	50.337	48.8694	10.5796	10.9387	21.8903
Fam50a	3600.61	3331.3	3418.69	2887.52	3046.42	3079.86
Emd	1361.19	1144.66	1209.79	1003.65	992.136	976.496
Taco1	308.761	304.036	276.927	305.397	316.127	336.92
Npas1	26.4309	28.1887	17.3758	35.9706	51.4117	23.7938
Sipa1l2	2467.68	2435.3	2594.42	1317.51	1109.18	1125.92
Ap4e1	1093.28	1281.58	1249.97	1121.43	881.656	828.023
Blvra	5284.97	5405.19	5009.66	4743.88	4743	4880.57
Srpk3	326.782	459.073	361.633	10.5796	6.56319	56.1533
Idh3g	9124.66	10123.8	8806.26	7111.59	7603.46	7744.39
Ssr4	4012.69	3611.18	3524.03	3669	4250.76	4052.55
Bcap31	6872.03	6855.9	6267.23	5909.75	6464.75	6778.36
Fam98a	839.781	990.632	1099.02	1756.91	2165.85	1904.45
Ltbp2	10.8126	0	6.51592	149.525	112.668	113.258
Kmt2a	1220.63	849.689	1206.53	779.362	487.864	610.072
Ift46	485.367	548.673	507.156	459.859	461.611	434.95
Trappc6a	1756.45	1896.7	1920.02	1170.1	1213.1	1225.85
Supt6	5045.9	4627.98	4587.21	4711.44	4837.07	4485.6
Spag5	621.126	683.577	553.853	1057.25	1265.6	1145.91
Unc119	2121.68	1874.55	1779.93	2624.44	3027.82	3018.95
Sdf2	1130.52	1184.93	1195.67	882.337	1104.8	827.071
Ccne1	634.341	780.224	614.668	2008	2271.96	2105.27
Bbc3	1229.04	1097.35	1125.08	562.833	560.059	631.962
Mybpc3	12.014	15.1011	9.77388	4.93713	3.2816	3.807
Psmc3	8120.29	8294.53	7778.92	8877.67	10237.5	10090.5
Acp2	4256.57	3363.52	3849.82	3815.7	4468.44	4212.45
Rapsn	16.8197	10.0674	6.51592	5.64244	4.37546	4.75875
Slc39a13	1105.29	1015.8	1076.21	959.215	1148.56	1064.06
Celf2	756.884	977.545	978.474	1115.09	1042.45	891.79
Nr1h3	400.067	492.296	498.468	546.611	728.515	584.375
Ddb2	217.454	222.49	258.465	78.2889	92.9786	85.6575
Spi1	12459.8	12619.5	12668	10384.9	12706.3	12407
Sf3a1	2025.57	2235.97	2242.56	2218.89	2373.69	2603.99
Stat6	11072.1	11100.3	11349.6	6829.47	8043.19	7409.37
Napsa	5972.18	5409.21	5327.85	2814.87	3411.77	3266.41
Vrk3	1772.07	1745.69	1841.83	1467.74	1816.91	1574.19
Smg9	437.311	402.696	470.232	457.743	514.117	493.958
Paxip1	933.491	1084.26	908.971	989.543	926.504	929.86
Rmnd5a	1086.07	952.376	1145.72	832.965	463.799	403.542
Mov10	7546.02	7655.25	7339.1	8752.83	10139	9678.35
Ppm1j	1660.34	1578.57	1773.42	639.712	663.976	825.167
Rhoc	6542.84	5733.38	6198.81	4762.92	6216.44	6081.68
Ppard	99.7165	93.6268	89.0509	62.0668	66.7258	80.8988
Def6	1162.96	1539.31	1498.66	1686.38	1869.42	1991.06
Metrn	36.0421	18.1213	20.6337	38.7918	28.4405	58.0568
Lmf1	1159.35	1185.94	1093.59	1007.88	1036.98	1190.64
Narfl	1973.91	2124.22	1933.06	1492.43	1521.57	1637.01
Dbf4	484.166	492.296	478.92	647.47	589.594	611.024
Daxx	1722.81	2042.68	1891.79	2329.62	2489.64	2482.16
Cd320	772.503	803.379	728.697	1077	1334.52	1161.14
Ipo4	1379.21	1534.27	1538.84	1088.29	1240.44	1042.17
Tm9sf1	1722.81	1780.92	1771.24	1535.45	1740.34	1646.53
Irf9	1062.04	1104.39	1056.66	1513.58	1618.92	1797.86
Gmpr2	223.461	237.591	184.618	350.537	331.441	317.885
Mdp1	303.955	273.833	297.56	246.151	237.369	249.359
Dhrs1	1921.04	1727.57	1846.18	1881.75	1844.26	1952.99
Tmem161a	1400.84	1447.69	1599.66	1531.92	1533.6	1654.14
Armc6	361.623	317.123	365.977	306.808	448.485	383.555
Borcs8	630.737	667.469	611.41	598.804	714.294	835.637
Slc25a42	154.981	128.863	98.8248	154.462	127.982	177.026
Snx9	2595.03	2466.51	2428.27	1623.61	1708.62	1650.33
Ranbp3	3684.71	4197.1	4000.77	3651.36	4296.7	4102.04
Ndufa11	1761.26	1527.22	1459.57	1711.78	2194.29	2007.24
Nr2f6	571.868	551.694	660.28	260.963	271.279	277.911
Use1	2461.68	2730.28	2494.51	1885.99	2087.1	2125.26
Ocel1	526.215	462.094	403.987	308.218	406.918	419.722
Dyrk1b	234.274	252.692	204.165	83.226	113.762	101.837
Braf	648.758	706.732	784.082	758.203	556.778	426.384
Ndufb2	85.2997	91.6133	89.0509	87.4578	95.1663	90.4163
Hltf	254.698	461.087	362.719	400.613	417.857	379.748
Prpf6	6690.62	6261.92	6648.41	5788.44	6282.07	6061.7
Rgs19	2671.92	2833.97	2725.83	3127.32	3175.49	3138.87
Rgs20	115.335	108.728	102.083	108.617	83.1338	109.451
Snrpd1	700.418	818.48	626.614	1276.6	1404.52	1282.01
Tchp	136.96	85.5729	149.866	160.81	166.268	115.162
Tsc2	6428.71	6279.04	5967.5	4366.54	5076.63	5340.27
Rpl3l	13.2154	14.0944	20.6337	25.391	31.7221	21.8903
Puf60	5663.42	6206.55	5959.89	5130.39	5541.52	5858.97
Golga2	2621.46	2279.26	2719.31	1734.34	1760.03	1837.83
Uck1	1092.08	1167.82	1011.05	1129.19	1364.05	1135.44
Mien1	502.187	423.838	349.688	438.7	482.395	496.814
Tgfb1	4708.3	4909.87	4452.54	4524.53	5569.96	5649.59
Ccdc97	1630.3	1461.79	1648.53	1139.07	1309.36	1224.9
Zfp40	14.4168	12.0809	33.6656	31.0334	19.6896	50.4428
Akap8l	1241.05	1168.83	1202.19	1024.1	1171.53	1015.52
Pdcd2l	1278.29	1229.23	1209.79	1172.92	1379.36	1227.76
Gtf2f1	2750.01	2646.72	3051.62	3040.57	3306.76	3268.31
Clpp	2855.74	2810.82	2623.74	2665.35	3646.95	3384.42
Alkbh7	734.058	753.042	743.901	590.34	689.135	757.593
Dennd1c	748.474	756.062	672.226	687.672	702.262	703.343
Med6	445.721	367.46	419.191	612.91	578.655	689.067
Lcp2	3588.59	3628.29	3846.56	6765.99	7258.89	6748.86
Cse1l	3672.69	3716.88	3469.73	5489.39	5048.19	4948.15
Naa20	3486.47	3464.19	3256.87	3117.45	3051.89	3012.29
Prkra	915.47	913.113	735.213	679.209	696.792	645.287
Fkbp7	45.6533	49.3303	65.1592	47.9607	49.224	38.07
Plekha3	610.313	571.828	463.716	1202.54	818.212	718.571
Ykt6	2645.49	2427.25	2666.1	3037.04	3127.36	2953.28
Baz1b	2204.58	2094.02	2091.61	2400.15	2254.46	2024.37
Pex6	2287.47	2523.9	2590.08	1215.24	1249.19	1144.96
Mrpl2	2917.01	2832.97	2710.62	2251.33	2424.01	2416.49
Mea1	2274.26	2253.08	2052.51	1760.44	1987.55	2102.42
Kdelr1	1489.74	1367.15	1609.43	1043.15	1096.05	1179.22
Tmem143	303.955	277.86	302.99	177.032	224.242	314.078
Pdxk.ps	10.8126	0	7.60191	2.82122	15.3141	2.85525
Ggct	97.3137	83.5594	110.771	524.747	554.59	586.278
Jag2	917.872	956.403	883.993	813.217	766.8	658.611
Btbd6	748.474	481.222	629.872	424.594	521.774	523.463
Nudt14	2267.05	2396.04	2120.93	1532.63	1723.93	1928.25
Flii	7037.82	6895.16	7333.67	4408.16	5142.26	5331.7
Top3a	947.908	1049.02	1139.2	951.456	1096.05	1120.21
Atg4d	976.741	941.302	888.337	967.678	1134.34	1222.05
Qtrt1	865.011	812.439	804.716	767.372	756.955	769.966
Hdgfl2	2162.53	2091	2104.64	2347.25	2420.72	2299.43
Chaf1a	1095.68	1286.61	1239.11	2361.36	2733.57	2433.63
Adprh	3165.7	3270.9	3118.95	2752.1	2919.53	3122.69
Tmem39a	648.758	605.051	614.668	606.562	746.016	679.55
Timmdc1	188.62	164.099	142.264	160.81	146.578	226.517
Pla1a	995.964	1132.58	1104.45	935.94	1344.36	1190.64
Mcm2	3523.72	4289.72	3841.13	5770.1	6790.72	6475.71
Tpra1	4424.77	4266.56	4389.56	2448.82	2474.32	2603.04
Nab1	875.823	964.457	736.299	1655.35	840.089	848.009
Adgre5	12.014	13.0876	31.4936	46.5501	39.3792	28.5525
Il17ra	1164.16	1268.49	1135.94	859.767	984.479	1048.83
Lamb1	12.014	5.0337	27.1497	7.75835	5.46933	10.4693
Kcnn1	70.8828	105.708	104.255	53.6032	53.5994	79.947
Arrdc2	318.372	373.501	415.933	367.464	395.979	336.92
Cd36	623.529	544.646	513.672	665.103	647.568	724.282
Map2k7	905.858	1010.77	1077.3	768.782	860.872	887.983
Timm44	1900.62	1887.64	1910.25	2186.45	2177.89	2105.27
Ap2a2	5408.72	5328.68	5325.68	3769.86	4017.77	4141.06
Pnkp	2650.3	2419.2	2710.62	2022.81	2267.58	2531.66
Med25	1792.49	1921.87	1903.73	1197.61	1292.95	1339.11
Bcam	12.014	2.01348	4.34395	13.4008	27.3466	26.649
Clptm1	7731.03	7785.12	7838.65	6995.21	8079.29	8155.55
Relb	837.378	752.035	993.678	1708.25	2072.88	1935.86
Tomm40	3062.38	3503.46	3084.2	4556.98	5375.26	5396.42
Apoe	496740	518221	491797	96713.5	102357	103394
Hbp1	3994.67	3908.16	4096.34	2649.13	2507.14	2342.26
Prkar2b	1298.72	1792	1550.79	1951.58	1550.01	1753.12
Cdkn1b	67.2786	77.519	46.6974	40.2024	15.3141	18.0833
Klf4	301.552	290.948	336.656	53.6032	74.3829	30.456
Ap1m1	4279.4	4702.48	4427.57	3922.91	4561.42	4553.17
Rab8a	6264.12	6171.32	6192.29	5835.69	6145.34	6117.85
Hmgn2	1755.25	1940.99	1838.58	3687.33	3606.48	3591.9
Fam32a	4395.94	4225.29	4058.33	4528.06	4462.97	4384.71
Stard3nl	559.854	550.687	546.251	951.456	823.681	767.111
Stk11	1164.16	1049.02	1019.74	1082.64	1178.09	1005.05
Efna2	44.4519	78.5257	32.5796	27.5069	30.6282	23.7938
Atp5d	8329.33	8549.24	8216.57	7758.35	9189.57	9648.84
Ppp5c	1693.98	1738.64	1645.27	2819.1	3240.03	3191.22
Cdk12	278.726	360.413	310.592	309.629	269.091	271.249
Lipe	271.517	329.204	291.044	280.006	364.257	332.161
Pafah1b2	2760.83	2563.16	2824.65	4554.86	3662.26	3749.9
Tbc1d8	22.8267	43.2898	22.8057	38.7918	27.3466	14.2763
Cnot11	1901.82	1866.5	1817.94	1651.12	1740.34	1756.93
Slc2a3	28.8337	19.1281	26.0637	1.41061	3.2816	0
Foxj2	1320.34	1439.64	1620.29	880.221	634.442	676.694
Sri	2061.61	2101.07	1993.87	2668.17	2466.67	2588.76
Dgcr2	1311.93	1338.96	1256.49	1203.25	1374.99	1383.84
Irf3	740.065	817.473	665.71	496.535	703.356	692.874
Bcl2l12	26.4309	38.2561	40.1815	28.2122	31.7221	22.842
Zfp959	62.473	83.5594	120.544	69.8252	52.5056	68.526
Mpnd	6045.46	6434.08	5954.46	4625.39	4981.46	5135.64
Sh3gl1	2861.74	2863.17	2890.9	2538.39	2585.9	2836.22
Ebi3	37.2435	29.1955	47.7834	1156.7	1248.1	1160.18
Yju2	277.524	332.224	288.872	435.173	525.056	538.691
Ranbp2	2822.1	3122.91	3336.15	2983.44	2148.35	2404.12
Grk5	60.0702	86.5796	43.4395	62.0668	126.888	102.789
Dvl3	1212.22	1213.12	1249.97	807.574	859.778	802.325
Abcf3	2999.9	3270.9	3019.04	2471.39	2788.26	2687.74
Eif2b5	3432.41	3508.49	3657.6	3183.75	3761.8	3627.12
Cyth2	1844.15	1792	1811.43	1207.48	1389.21	1328.64
Sult2b1	38.4449	63.4246	69.5031	56.4244	33.9098	75.1883
Dlgap1	24.0281	7.04718	2.17197	2.82122	3.2816	6.66225
Hck	32.4379	66.4448	32.5796	835.786	826.962	835.637
Mrpl4	3683.5	3890.04	3797.69	3079.36	3586.79	3753.7
Keap1	1203.81	1422.52	1486.72	1174.33	1465.78	1309.61
Glg1	6070.69	5595.46	6397.55	4538.64	4853.48	4652.15
Atp8b3	224.662	203.361	238.917	471.849	509.741	476.827
Btbd2	963.526	1125.54	994.764	704.6	508.648	433.998
Csnk1g2	2525.35	2396.04	2478.22	2019.99	1380.46	1347.68
Abhd17a	3997.07	4223.27	3830.27	2714.01	3059.54	3195.98
Mob3a	299.15	233.564	289.958	184.085	269.091	236.986
Cacnb3	54.0632	110.741	85.7929	69.1199	59.0687	69.4778
Ccdc65	33.6393	10.0674	51.0414	21.1591	54.6933	18.0833
Fkbp11	1872.99	1997.37	1652.87	2156.12	2499.48	2500.25
Ddx23	236.677	235.577	216.111	275.774	275.654	229.372
Pld3	15847.7	14510.1	16062.8	7398.65	8296.97	8468.67
Grik5	20.4239	14.0944	11.9459	4.23183	25.1589	7.614
Rabac1	3667.89	3699.77	3459.95	2177.28	2557.46	2558.3
Etv3	2226.2	2231.94	2269.71	1466.33	1400.15	1308.66
Prkcsh	3977.85	3913.2	3987.74	3100.52	3197.37	3283.54
Fcgrt	2143.3	2017.51	2093.78	654.523	616.94	679.55
Nosip	1015.19	1153.72	1019.74	1256.15	1532.51	1609.41
Pih1d1	515.402	464.107	439.825	407.666	424.42	523.463
Rps11	5770.34	5531.03	4805.49	5935.85	7074.03	6683.19
Supt5	6419.1	6562.94	6555.01	5056.33	5672.79	5562.98
Paf1	1635.11	1682.26	1526.9	1697.67	1752.37	1616.07
Timm50	3087.61	3150.09	3146.1	3246.52	3974.01	3659.48
Med29	350.81	330.211	322.538	404.845	495.521	472.068
Ncstn	9690.52	9190.53	10094.2	6765.29	7809.11	7968.05
Pex19	3469.65	3605.14	3491.45	3916.56	4167.63	4573.16
Crhr2	25.2295	44.2966	47.7834	58.5403	55.7871	65.6708
Cyp4f18	412.081	508.404	502.812	383.686	634.442	469.213
Impdh1	1691.58	1942	1767.99	2513	2670.13	2710.58
Dusp3	2175.74	2089.99	2395.69	1723.77	2077.25	2002.48
Ess2	1215.82	1226.21	1031.69	971.91	1243.73	1227.76
Slc25a1	4540.1	4851.48	4436.25	4675.47	5333.69	5359.3
Dgcr6	956.317	1022.85	967.614	779.362	838.995	844.202
Ddr1	16.8197	18.1213	36.9235	45.8448	42.6608	58.0568
Ier3	1830.94	2557.12	2286	5091.6	6175.97	6138.79
Klc4	4657.84	4895.78	4929.29	3163.29	3555.06	3854.59
Ercc1	415.686	404.71	421.363	283.533	366.445	356.906
Homer3	586.285	640.287	602.722	515.578	557.871	640.528
Crtc1	657.168	814.453	853.585	768.782	779.926	666.225
Rnf215	175.405	245.645	158.554	174.21	119.231	160.846
Sec14l2	1076.46	1115.47	1053.41	206.654	276.748	236.986
Aven	772.503	623.172	648.334	914.781	1020.58	958.412
Cp	7.20842	1.00674	0	54.3085	38.2853	72.333
Crot	832.573	909.086	966.528	863.293	824.775	870.851
Rps6ka1	7398.24	7955.26	7643.17	4959	6031.58	5662.91
Snrnp200	15250.6	14643	15391.7	11787.1	13963.2	12799.1
Ciao1	3035.95	3520.57	3285.11	3499.02	3562.72	3760.36
Taf6l	1351.58	1292.65	1142.46	1300.58	1705.34	1725.52
Insig2	4352.69	4115.55	4718.61	3432.01	3060.64	3071.3
Kpna6	2610.65	2240	2519.49	2149.06	2246.8	2406.98
Man1a	2340.33	2376.91	2605.28	870.346	805.085	840.395
Itpkc	367.63	335.244	504.984	215.823	298.625	228.42
Coq8b	830.17	877.877	733.041	471.849	468.175	612.927
Brd8	1750.45	1616.82	1651.79	1697.67	1547.82	1413.35
Kif20a	969.533	1359.1	1119.65	2479.15	2730.29	2631.59
Farsa	3878.13	4671.27	4050.73	4059.74	5084.29	4740.67
Gcdh	1224.23	1070.16	1154.4	1222.29	1255.76	1129.73
Mast2	1382.82	1374.2	1287.98	1282.24	1058.86	739.51
Dnase2a	4386.32	4688.39	5071.56	2811.35	3467.55	3528.14
Rad23a	3874.53	3600.1	3791.18	2920.67	3002.66	3138.87
Calr	38777.7	39090.7	38685	42649.8	50648.2	48329.9
Syce2	527.416	499.343	397.471	723.643	806.179	722.378
Nfat5	269.114	270.813	296.474	325.851	417.857	339.775
Nob1	1794.9	1882.6	1945	1911.38	2091.47	2251.84
Nqo1	173.002	146.984	110.771	423.183	297.531	334.064
Ppfia3	48.0561	47.3168	38.0095	40.2024	82.0399	84.7058
Gys1	4110	4333.01	4479.69	2936.89	3233.47	3408.22
Ruvbl2	2619.06	2872.23	2328.35	3049.74	3747.58	3519.57
Bax	4696.29	4930.01	4828.3	4669.12	5320.56	5365.97
Il7r	18.0211	9.06066	6.51592	47.9607	72.1951	64.719
Tfam	597.098	570.822	570.143	785.004	643.193	764.255
Zfp81	122.543	134.903	115.115	98.7427	55.7871	102.789
Mmd	253.496	254.705	292.13	196.78	141.109	184.64
Fam162a	562.257	699.684	625.528	629.132	636.63	607.217
Rpl8	14111.7	14935	13653	12879.6	15116.1	15285.1
Fancl	201.836	192.287	154.21	244.036	260.34	303.608
Gstm5	964.727	831.567	845.983	481.018	527.243	688.115
Gstm3	26.4309	32.2157	32.5796	31.0334	21.8773	35.2148
Stat3	7057.05	6740.12	7448.78	6668.66	7345.31	7152.4
Stat5a	1004.37	991.639	983.904	466.912	526.149	529.173
Map3k11	3102.02	3559.83	2975.6	2734.47	2896.56	2872.38
Akt2	2173.34	2559.13	2334.87	1100.98	1229.51	1369.57
Dnaja3	4659.04	4549.46	4556.8	4200.8	4004.64	4071.59
Hmox2	1775.67	1846.36	1672.42	1910.67	2332.12	2122.4
Cdip1	4155.66	3943.4	4001.86	1213.83	1338.89	1359.1
Map3k20	3311.07	3519.56	3419.77	3149.19	2635.12	2561.16
Cwc15	1404.44	1327.89	1301.01	1407.79	1506.25	1546.59
Dnmt1	9861.12	11180.9	10007.4	10138.1	10631.3	10917.5
Ppan	2267.05	2424.23	2038.4	2482.67	2670.13	2576.39
Angptl2	10857.1	11077.2	11892.6	1246.27	1182.47	1216.34
Cacna1b	24.0281	12.0809	59.7293	16.222	32.816	40.9253
Trmt10a	105.724	189.267	127.06	200.307	225.336	179.881
Etv1	723.245	672.502	758.019	871.052	762.424	934.619
Kifc2	22.8267	25.1685	4.34395	33.8546	31.7221	17.1315
Psap	184527	173313	186388	248820	267211	268057
Ikbkg	3115.24	2801.76	2893.07	3423.55	3095.64	3326.37
Wars2	604.306	615.118	685.257	581.877	537.088	493.958
Phb2	4899.32	5225.99	4712.1	6461.3	6913.23	7238.06
Ptpn6	9376.96	9802.63	9515.41	12998.8	14067.1	14221.1
Eno2	1412.85	1325.88	1431.33	1651.12	1552.2	1853.06
Emg1	1797.3	2019.52	1969.98	2552.5	2753.26	2678.22
Lpcat3	3226.97	2982.97	3080.94	3049.03	3190.81	3159.81
Atp6v1f	12482.6	11558.4	11432.2	10358.1	11965.8	10981.3
Clcn5	1820.13	1399.37	1883.1	1390.16	1205.44	1104.03
Clcn3	2092.85	1862.47	2070.98	1978.38	1686.74	1787.39
Utp20	1585.85	1563.47	1722.37	2222.42	2156.01	1962.51
Spic	0	0	0	311.039	281.123	266.49
Cul3	227.065	260.746	279.099	280.711	230.806	231.275
Large1	1836.95	1562.46	1748.44	976.142	960.414	1047.88
Ddx56	4612.19	4611.88	4485.12	4370.77	5100.7	4814.9
Tmed4	5138.4	5142.43	5485.32	3110.39	3261.91	3373.95
Bid	2446.06	2720.21	2640.03	2687.21	3186.43	2832.41
Ralb	3080.4	3284.99	3136.33	3776.91	4198.26	3883.14
Ppp1cc	4369.51	4217.23	4171.27	3551.92	3522.25	3371.1
Dnajb11	3187.32	3080.62	3114.61	4139.43	4337.18	4380.91
Tbccd1	766.496	661.428	788.426	801.932	755.861	789.953
Clec11a	114.133	85.5729	61.9012	57.1297	84.2277	90.4163
Zfp324	199.433	283.901	258.465	224.992	264.715	230.324
Gab2	4168.87	3580.97	4186.48	2566.6	2669.03	2250.89
Coro1c	13521.8	13709.8	13654.1	8824.07	9873.23	9805.88
Tax1bp1	11068.5	10491.2	11324.7	8034.13	6905.57	7105.77
Ctse	40.8477	42.2831	41.2675	26.8016	7.65706	20.9385
Mettl17	510.597	535.586	574.487	282.122	352.225	402.59
Pnpla6	1059.64	1248.36	1278.21	954.278	1234.97	1111.64
Mcoln1	6052.67	5763.59	6250.94	4852.5	5160.86	5399.28
Arhgef18	1800.9	1929.92	1930.88	1322.45	1480	1490.44
Pkn2	917.872	1031.91	1180.47	1098.16	892.594	1073.57
Cd33	5453.17	5231.02	5633.01	5715.09	5327.13	5261.27
Etfb	249.892	260.746	269.325	238.393	261.434	270.297
Stxbp2	16255	15650.8	15852.1	10366.6	11351	11461
Sgce	612.716	547.667	583.175	371.696	363.163	384.507
Wwox	932.289	927.208	908.971	476.786	502.084	560.581
Slbp	911.865	927.208	920.917	1266.02	1160.59	1147.81
Arid3b	140.564	122.822	207.423	147.409	154.235	191.302
Cnn2	2.40281	7.04718	6.51592	19.0432	41.5669	17.1315
Polr2e	3226.97	3187.34	2739.94	3328.33	3503.65	3671.85
Myo9b	9498.3	9212.68	9609.89	6143.21	6576.32	6197.8
Ly9	1448.89	1218.16	1279.29	1868.35	2041.15	1916.82
Cd244a	128.55	97.6538	204.165	173.505	167.361	110.403
Adgre1	20811.9	20961.3	20448	74847.7	77070.5	75294.9
Mtfp1	449.325	444.979	499.554	299.755	350.037	267.442
Rab23	173.002	183.227	115.115	226.403	275.654	233.179
Rab11a	2873.76	2843.03	3085.29	2036.22	1951.46	1985.35
Eif2b2	2534.96	2579.27	2575.96	2492.55	2828.74	2869.53
Dlst	5018.26	5368.94	5112.82	6008.49	6732.74	6688.9
Pgf	0	5.0337	11.9459	17.6326	31.7221	8.56575
Ulk2	445.721	560.754	577.745	224.287	129.076	176.074
Ccl24	32.4379	21.1415	28.2356	8.46366	1.09387	3.807
Dgkq	457.735	379.541	451.77	493.008	443.016	358.81
Grap	0	0	0	78.9942	95.1663	103.741
Chmp2b	1531.79	1581.59	1547.53	1375.34	1084.02	1221.1
Plod3	4337.07	4188.04	4097.43	2071.48	2713.88	2702.97
Ap1s1	7091.89	7815.32	6906.87	9736.74	11533.7	12147.2
Srpk1	6107.94	6079.7	6333.47	2558.14	2638.4	2463.13
Pax3	123.745	83.5594	116.201	22.5698	31.7221	22.842
Lbr	373.637	459.073	422.449	896.443	917.753	763.304
Prcc	764.093	857.743	661.366	690.494	784.302	677.646
Rrnad1	326.782	416.79	417.019	503.588	558.965	551.063
Hdgf	7528	7254.57	6903.62	9398.89	7057.62	6210.17
Thop1	2514.54	2921.56	2643.29	4173.99	4798.79	5132.79
Apba3	1508.96	1565.48	1454.14	995.185	1087.3	1188.74
Pias4	2037.58	2083.95	1951.52	1481.14	1760.03	1699.83
Map2k1	3169.3	2905.45	2908.27	3127.32	3497.09	3080.82
Sgta	3941.81	3993.74	4035.53	3892.58	4336.08	4720.68
Tmem242	1075.26	1009.76	993.678	974.026	1067.61	1103.08
Dtx2	470.95	611.091	525.617	1044.56	1199.97	1151.62
Rasa4	1126.92	1272.52	1244.54	1488.9	1802.69	1787.39
Hnrnpa2b1	8755.83	9764.37	8564.09	12807.6	10655.3	12042.5
Ccdc130	1162.96	1021.84	1132.68	680.619	802.897	660.515
Mri1	7073.86	7359.27	7045.88	3424.96	3774.93	3966.89
Prkacb	2432.84	2615.51	2750.8	3033.52	2522.45	2629.69
Sgsh	476.957	486.255	529.961	409.782	348.943	374.038
Chd5	6.00702	1.00674	6.51592	10.5796	19.6896	30.456
Cstb	17047.9	16020.3	14951.9	19323.9	20135.9	20861.4
Sh2b2	2764.43	3005.12	2884.38	1588.35	1364.05	1576.1
Pex5	2459.27	2969.88	2754.06	2186.45	2071.78	2370.81
Jkamp	655.966	598.004	636.388	729.991	671.634	631.01
Cd44	6636.55	5593.45	6703.79	4188.81	4662.06	4305.72
Slc1a2	9.61123	1.00674	13.0318	31.7387	26.2528	27.6008
Eif2ak4	4440.39	4442.74	4376.53	2453.05	2224.92	2361.29
Wdr1	12290.4	11681.2	12178.3	10169.8	11608.1	11138.3
Slc2a9	462.54	373.501	430.051	556.486	486.77	449.226
Ndrg1	12764.9	14307.8	13514	1203.96	1358.58	1323.88
X4930550C14Rik	4.80561	19.1281	22.8057	7.75835	6.56319	14.2763
Man2b1	20057.4	19615.3	20325.3	7057.99	7781.76	7603.53
Wdr83	889.039	779.217	827.522	679.914	743.829	658.611
Prdx2	8371.38	8630.78	7372.76	8347.99	9554.92	9302.41
Polr2a	5801.58	5504.85	6225.96	2948.88	3009.22	3273.07
Senp3	2878.56	2634.64	2574.87	1899.39	1897.86	2107.17
Plekha8	1492.14	1432.59	1449.79	1141.89	988.855	995.531
Spc25	437.311	631.226	365.977	1280.83	1096.05	1313.42
Ufd1	742.467	863.783	920.917	988.838	1173.72	987.917
Zfp287	183.815	201.348	187.876	221.466	204.553	193.205
Letm1	2741.6	2770.55	2535.78	2927.02	3328.63	3219.77
Ubqln1	8036.19	8122.38	8370.78	8178.01	7795.98	7877.64
Txn2	4043.92	4422.61	4049.64	5374.42	5886.09	6363.4
Crbn	758.086	914.12	855.757	836.492	756.955	841.347
Msh6	4480.03	4496.1	4099.6	4497.73	4135.91	4332.37
Fbxo11	138.161	185.24	188.962	152.346	91.8847	91.368
Tbl2	992.359	938.282	916.573	1139.07	1245.91	1272.49
Bud23	1510.16	1565.48	1447.62	1907.14	2231.49	2051.97
Mcm5	3318.28	3979.64	3075.51	6193.99	7768.63	7622.57
Hmox1	23397.3	25176.6	23491	50379.2	57056	58368
Mprip	1083.67	1062.11	999.108	827.323	669.446	526.318
Cic	1196.6	1169.83	1210.87	686.967	660.695	722.378
Il27ra	2.40281	5.0337	1.08599	4.93713	9.84479	5.7105
Prkaca	3911.77	4086.36	3880.23	2581.42	2315.71	2231.85
Asf1b	1504.16	1852.4	1660.47	3322.69	3665.54	3398.7
Ddx39	5194.87	6109.91	5146.49	8860.75	11019.6	9845.85
Dnajb1	884.233	1162.78	1061.01	1105.21	1178.09	1094.51
Usp40	1167.76	877.877	1171.78	1247.68	1028.23	1125.92
Kbtbd4	570.667	556.727	578.831	528.273	704.449	643.383
Celf1	3921.38	3752.12	4271.18	5480.22	4799.88	4705.45
Ndufs3	4404.35	4593.75	4404.76	3953.94	3946.67	4226.72
Por	11895.1	12213.8	12492.1	14077.9	17518.3	18199.4
Igf1r	1275.89	1017.81	1189.16	445.753	476.925	403.542
Insr	682.397	548.673	595.121	667.218	538.182	490.151
Trim28	4228.94	4946.11	4350.46	3548.39	3805.56	3528.14
Ube2m	2685.14	2618.53	2432.61	2692.85	2467.76	2203.3
Adcy9	314.768	328.197	332.312	220.055	258.152	222.71
Mef2c	1106.49	1345	1165.26	494.419	351.131	370.231
Ctr9	2764.43	2496.72	2644.38	2804.29	2608.87	2698.21
Eif4g2	24941.1	24660.1	25193.8	50482.9	47011.1	45305.2
Pcyt1a	4524.49	4112.53	4772.91	3298.71	3189.71	3062.73
Zfp592	880.629	884.925	1090.33	729.285	740.547	655.756
Psmd4	9497.1	9933.5	9702.2	9709.23	11206.7	11037.4
Snx6	2848.53	2839.01	2520.57	2951.7	2807.95	2671.56
Mthfd2	3410.79	3141.03	3665.2	5838.51	5936.41	5883.72
Tomm40l	499.784	482.228	457.2	303.986	334.723	433.998
Apoa2	22.8267	26.1752	21.7197	14.1061	3.2816	11.421
Pan2	947.908	944.322	1000.19	564.244	624.597	588.182
Cs	10387.3	10773.1	10366.8	15269.1	16490	16306.3
Ampd3	3359.12	2777.6	3253.62	4102.76	4042.93	4213.4
Bcas2	4243.36	4533.35	4291.82	4547.1	3922.6	4070.64
Ctcf	725.648	785.257	713.493	806.164	830.244	755.69
Pard6a	408.477	504.377	396.385	304.692	318.315	345.485
Tfap4	25.2295	32.2157	46.6974	40.2024	38.2853	36.1665
Ranbp1	920.275	948.349	885.079	2027.05	1792.85	2141.44
Rfx5	325.58	299.002	377.923	332.199	316.127	315.981
Psmb4	8187.57	7929.08	7490.05	9147.1	10655.3	10025.7
Mmp8	2.40281	22.1483	7.60191	2.11591	29.5344	6.66225
Slc30a4	1194.2	1014.79	1091.42	897.853	806.179	790.904
Sqor	4027.11	3854.81	4040.96	6098.07	5576.53	5819
Bloc1s6	2228.6	1914.82	1994.96	1818.28	1883.64	1883.51
Metap1	1531.79	1514.14	1587.71	2717.54	2729.19	2570.68
Gpr108	4597.77	4772.95	5003.14	3224.65	3637.1	3654.72
Tnfsf14	109.328	96.647	130.318	53.6032	45.9424	58.0568
Rsl1d1	2841.32	3208.48	3240.58	5842.75	5464.95	5324.09
Apc	618.723	408.736	713.493	523.336	320.503	415.915
Reep5	2937.43	2808.8	2861.57	4065.38	4445.47	4418.02
Ergic3	10544.7	11171.8	10617.7	7787.27	8656.85	8670.44
Uqcc1	3509.3	3363.52	3219.95	4172.58	4640.18	4504.63
Ncoa2	937.095	1166.81	1043.63	1116.5	982.291	980.303
Nr2c2	487.77	391.622	382.267	497.945	438.64	243.648
Nr2c1	418.088	582.902	481.092	428.825	443.016	383.555
Smpd4	832.573	912.107	823.178	1169.4	1174.81	1106.89
Pex1	1007.98	927.208	916.573	699.663	760.237	729.041
Kctd20	3530.93	3729.97	3482.76	3197.85	3508.03	3408.22
Ctns	2679.13	2463.49	2851.8	1290	1330.14	1501.86
Shpk	277.524	250.678	331.226	171.389	167.361	182.736
Ephb3	2822.1	2525.91	2772.52	596.688	740.547	697.633
Tuft1	941.9	1007.75	1009.97	609.383	584.124	663.37
Rcn1	633.14	599.01	638.56	1091.11	891.501	1010.76
Dnase1	31.2365	26.1752	17.3758	33.8546	31.7221	39.0218
Trap1	7536.41	8126.41	7515.03	6102.3	6400.21	6630.84
Naa60	866.212	863.783	917.659	909.843	902.439	902.259
X1700037C18Rik	92.5081	48.3235	95.5668	78.9942	113.762	114.21
Ankrd13d	350.81	452.026	461.544	684.146	595.063	539.642
Tpr	2591.43	2626.58	2582.48	2345.84	1907.7	2421.25
Odr4	846.99	892.978	883.993	832.965	771.175	897.5
Prg4	0	23.155	5.42993	1.41061	1.09387	0
Dhx34	1651.93	1570.51	1826.63	1019.87	1234.97	1086.9
Kptn	559.854	604.044	574.487	364.643	318.315	350.244
Napa	13136.1	13405.8	12478	10298.9	11710.9	11543.8
Sra1	2563.8	2115.16	2432.61	2062.31	2288.37	2266.12
Atp5g1	4935.37	5144.44	4494.9	6972.64	8691.86	8372.55
Snf8	1802.11	1659.11	1657.22	1620.79	1916.45	1783.58
Tbcb	1967.9	2084.96	1884.19	2046.8	2372.59	2301.33
Inpp5k	1667.55	1579.58	1474.77	746.213	749.298	792.808
Crkl	1453.7	1126.54	1493.23	1198.31	1207.63	1068.82
Clint1	4434.38	4628.99	4657.8	3886.94	4022.14	3541.46
Prss16	21.6253	34.2292	52.1273	56.4244	63.4442	63.7673
Cdkal1	470.95	521.491	403.987	347.715	432.077	425.432
Htra1	481.763	491.289	603.808	957.804	1105.9	864.189
Zbtb17	1201.4	1369.17	1470.43	1151.76	1376.08	1315.32
Fblim1	9343.32	8846.22	9621.84	5258.75	5376.35	5517.3
Hspb7	512.999	536.592	686.343	4.93713	2.18773	1.9035
Ccdc159	192.225	203.361	174.844	175.621	169.549	198.916
Mob1b	117.738	157.051	123.802	303.986	181.582	198.916
Atp6v1b2	61466.2	57488.9	58889.8	31147.7	33723.9	32903.9
Eps15l1	1731.22	1754.75	1584.45	1218.06	1331.23	1488.54
Tep1	2878.56	2811.83	2869.18	1978.38	2069.59	1986.3
Ttc5	1775.67	1707.43	1429.16	1321.74	1614.55	1561.82
Osgep	1450.09	1525.21	1530.15	870.346	853.215	850.865
Aamp	8475.9	9208.65	8559.75	6778.69	7568.46	7327.52
Tmbim1	5480.8	5404.18	5470.11	5640.32	6139.87	5914.18
Arpc2	17929.7	17793.1	17969.8	18790.7	18637.3	17840.6
Kmt2b	410.88	473.168	396.385	265.195	317.221	260.78
Zbtb32	111.731	99.6673	109.685	215.823	331.441	304.56
Tmem147	2747.61	2656.79	2667.18	2546.86	3034.38	2866.67
Rps9	14728	14701.4	13781.2	13431.1	15002.4	14986.3
Tfpt	452.929	402.696	427.879	366.053	358.788	389.266
Susd2	1.2014	0	3.25796	413.309	288.781	415.915
Fbln1	421.693	434.912	433.309	354.768	414.575	387.362
Pgrmc1	1639.92	1718.51	1922.2	2276.02	1703.15	1823.55
Gcat	166.995	148.998	128.146	272.248	374.102	284.573
Elovl1	4993.03	4988.4	4951.01	4867.31	5927.66	5591.53
Med8	1292.71	1256.41	1185.9	1641.24	1792.85	1664.61
Hyi	579.077	543.64	524.531	229.929	212.21	224.613
Cdc20	1941.47	2533.96	2018.85	3740.94	4441.09	4265.74
Adamts4	36.0421	34.2292	24.9777	184.085	194.708	177.977
Nectin4	76.8898	89.5999	84.7069	16.222	5.46933	9.5175
Pfdn2	1217.02	1230.24	999.108	1208.19	1257.95	1295.33
Rnf114	4944.98	5101.15	5053.09	4571.08	5457.3	5143.26
C330007P06Rik	1707.19	1632.93	1669.16	1855.66	1483.28	1494.25
Neurl1a	121.342	100.674	54.2993	62.0668	78.7583	73.2848
Srm	4230.14	4603.82	4088.74	6459.18	8092.42	7688.24
Epha2	6.00702	0	16.2898	6.34774	0	2.85525
Rbm14	1405.64	1452.73	1380.29	1639.13	1903.33	1736.94
Actn3	6.00702	16.1078	18.4618	10.5796	0	7.614
A530013C23Rik	33.6393	15.1011	8.68789	26.8016	17.5019	46.6358
Zdhhc24	986.352	969.491	1016.48	799.816	950.569	941.281
Bbs1	617.521	671.496	586.433	331.493	236.275	282.67
Ndor1	467.346	434.912	458.286	351.242	457.236	530.125
Nsmf	133.356	178.193	144.436	332.199	307.376	329.306
Pdk1	3486.47	4084.34	3555.52	2564.49	2362.75	2204.25
Ptbp1	5436.35	6405.89	5916.45	6589.66	7704.1	7962.34
Mvd	1650.73	1884.62	1449.79	5349.03	6236.13	6421.46
Cyba	54894.5	54183.8	55711.1	43332.5	47190.5	51849.4
Tmem110	424.096	560.754	547.337	724.348	764.612	894.645
Sfmbt1	872.219	691.63	831.866	795.584	611.471	687.164
Rundc3a	12.014	39.2629	19.5478	40.2024	42.6608	54.2498
Slc4a3	43.2505	26.1752	3.25796	28.2122	6.56319	1.9035
Cdt1	2498.92	2876.26	2570.53	2805	3466.46	3603.33
Aprt	10690.1	10647.3	9818.4	9534.31	11956	11584.7
Gtf2h1	1985.92	2108.11	2115.5	3480.68	3060.64	3228.34
Hfe	1460.91	1517.16	1474.77	806.164	805.085	769.966
Slc5a6	438.512	529.545	477.834	598.099	736.172	764.255
Qrich1	3789.23	3480.3	3835.7	3664.76	3697.27	3561.45
Usp19	9951.23	10473.1	10653.5	5707.33	6371.77	5724.78
Pola1	544.236	568.808	557.111	1075.59	1043.55	1164.94
Cdc42	13251.5	13579.9	13634.6	14557.5	13160.3	13477.7
Pknox1	1251.86	1073.18	1205.44	1125.67	1189.03	1108.79
Gmnn	296.747	328.197	228.057	574.824	529.431	521.559
Acot13	945.505	982.578	881.821	921.128	861.966	869.9
Zfp184	57.6674	23.155	18.4618	37.3812	45.9424	24.7455
Cdk4	12193	12930.6	11730.8	11792	13023.6	13296.9
B4galnt1	5711.47	5845.13	5925.14	2479.85	3096.73	3000.87
Mettl1	361.623	368.467	383.353	375.928	437.546	470.165
Tspan31	4227.74	3996.76	3928.01	3015.88	3285.97	3193.12
Kif5b	919.074	1205.07	1170.69	1525.57	1027.14	1249.65
Saal1	722.044	665.455	675.484	575.529	533.806	501.572
Tph2	25.2295	23.155	26.0637	69.1199	33.9098	55.2015
Cnp	1159.35	1354.07	1223.91	1280.83	1546.73	1506.62
Ttc25	49.2576	46.31	27.1497	19.0432	33.9098	30.456
Sulf2	8193.57	8764.68	8245.9	6519.84	6419.9	6110.24
Sod2	1743.24	1817.17	1561.65	7505.86	7928.34	7160.02
Tmco6	338.796	424.844	300.818	374.517	391.604	382.604
Stambp	1119.71	1098.35	1184.81	971.205	900.251	1065.96
Ezh1	2282.67	2253.08	2459.76	1565.78	1772.06	1690.31
Hap1	199.433	333.231	262.809	287.764	294.25	414.011
Ctnnb1	31997	32136.1	34581.1	24180.7	22974.5	21560.9
Eif1b	897.449	957.41	906.799	775.835	632.254	707.15
Psmd2	26284.3	25760.5	25977.9	23471.1	27141	25526.9
Syngr3	70.8828	70.4718	39.0955	39.4971	54.6933	46.6358
Vars	15657.9	17546.5	16638.4	13031.2	15002.4	16147.4
Hspa1l	111.731	89.5999	94.4808	32.444	28.4405	14.2763
Msh5	62.473	22.1483	40.1815	26.8016	37.1914	19.9868
Abhd16a	2924.22	3252.78	2900.67	1756.91	1823.47	1989.16
Neu1	15692.7	16275	15669.7	16899.1	19457.7	19852.6
Clic1	14231.8	14406.5	13876.7	10777.8	12063.2	12119.6
Lsm2	768.898	1012.78	916.573	1339.37	1429.68	1519.94
Pole	692.009	782.237	650.506	993.775	1332.33	1178.27
Stx1a	88.9039	183.227	115.115	55.7191	86.4154	70.4295
Zfp775	372.435	268.8	311.678	270.837	238.463	213.192
Mrpl49	1124.51	1083.25	931.776	1305.52	1360.77	1537.08
Dennd2c	713.634	698.678	760.191	708.126	721.951	479.682
Mark3	2250.23	2257.11	2080.75	2084.18	1761.12	1400.02
Gatad1	343.601	396.656	299.732	503.588	537.088	493.007
M6pr	10942.4	10901	10752.4	12759.7	14083.5	13088.5
Lrrc8a	112.932	112.755	123.802	71.2358	62.3503	26.649
Ppp2r1a	17892.5	17201.2	16648.2	12569.2	14166.7	14567.5
Fance	684.8	688.61	664.624	414.014	352.225	423.529
Tinf2	747.273	755.055	805.802	854.124	1109.18	1045.97
Hapln4	1068.05	960.43	1043.63	982.49	1534.69	1317.22
Dus3l	1248.26	1305.74	1083.81	986.016	1394.68	1220.14
Gtpbp3	652.362	725.86	647.248	938.056	987.761	997.434
Tgfbr1	1082.46	1117.48	1238.02	787.826	554.59	672.887
Homer1	186.218	260.746	181.36	229.224	242.838	246.503
Rad51c	60.0702	92.6201	95.5668	134.008	84.2277	135.149
Arpp19	1369.6	1291.65	1505.18	1866.24	1820.19	1732.19
Bcl2l1	4466.82	4093.41	4350.46	3463.75	4004.64	4091.57
Khsrp	5051.9	5559.22	5359.34	4367.25	4454.22	4402.8
Ccdc124	1934.26	2080.93	1874.41	1915.61	2215.08	2145.24
Cct4	5723.49	5584.39	5666.68	7568.63	7345.31	6943.02
X0610009B22Rik	617.521	648.341	571.229	521.926	527.243	534.884
Cpt1c	28.8337	34.2292	20.6337	50.782	42.6608	59.0085
Zfp655	3344.71	3115.86	3490.36	2705.55	2175.7	2377.47
Rhoa	6879.24	6528.71	6501.8	6158.72	6342.23	5919.89
Zmiz1	6521.22	6254.88	7379.28	3835.45	3620.7	3665.19
Ankrd26	223.461	191.281	185.704	222.171	134.545	225.565
Aldh16a1	2788.46	2754.44	2493.42	1768.9	2080.53	2017.71
Hnrnpa0	104.522	118.795	133.576	138.24	80.9461	67.5743
Prrg2	236.677	262.759	254.121	155.167	214.398	201.771
Hnrnph1	1225.43	1210.1	1119.65	1903.62	1579.54	1546.59
Ift43	575.472	556.727	484.35	534.621	598.345	563.436
Id3	52.8618	60.4044	47.7834	330.788	391.604	417.818
Arid1a	1671.15	1546.35	1573.59	1064.31	1216.38	1222.05
Ctsd	175912	165848	175221	211260	248979	251424
Rplp1	7430.68	6559.92	6244.42	5873.07	6745.87	7012.49
Abhd8	1161.76	1123.52	1273.86	813.922	966.977	1101.17
Ift22	1787.69	1928.91	1859.21	1587.64	1888.01	1856.86
Mid1ip1	1808.11	1775.89	1990.61	1440.23	1356.39	1525.66
Ap2s1	3649.86	3586.01	3488.19	2391.69	2829.83	2727.72
Fgfrl1	52.8618	70.4718	46.6974	16.9273	7.65706	0.95175
X4930432K21Rik	407.276	359.406	364.891	227.108	217.679	252.214
Emc10	2471.29	2606.45	2546.64	2167.4	2298.21	2436.48
Clstn3	24.0281	29.1955	44.5254	34.5599	28.4405	32.3595
Fbxw9	957.519	861.769	815.576	525.452	602.72	540.594
Fnbp4	833.774	931.235	929.604	1090.4	995.418	904.163
Scrn3	778.51	783.244	829.694	446.458	413.481	411.156
Phax	992.359	1067.14	999.108	1103.1	1108.09	1158.28
Tle1	514.201	602.031	620.098	149.525	133.452	129.438
Relt	415.686	391.622	383.353	524.042	562.247	616.734
Snrpb2	695.613	711.765	489.78	652.407	530.525	683.357
Ubc	12560.7	11884.6	12572.5	11191.8	13151.5	13057.1
Prpf31	2984.29	3370.57	2962.57	3904.57	4540.64	4192.46
Sertad1	461.339	474.175	427.879	205.949	222.055	179.881
Carhsp1	939.498	768.143	823.178	629.837	721.951	695.729
Elk3	487.77	474.175	449.598	593.161	468.175	588.182
Herpud2	1021.19	877.877	1074.04	824.502	802.897	863.237
Rdh13	1064.44	848.682	860.101	909.138	936.349	947.943
Nutf2	1374.41	1656.09	1605.09	2079.24	2247.89	2237.56
Arpc5	9631.65	9903.3	10148.5	11844.2	11397	11485.7
Pou2f2	49.2576	36.2426	51.0414	650.291	636.63	604.361
Mgst1	4058.34	4502.14	3963.85	4128.15	3675.39	3922.16
Ubqln4	3831.28	3425.94	3361.13	4138.02	4421.41	4543.66
Rps18	28953.8	26871.9	26252.6	20654.9	21879.5	22275.7
Rpl10	22712.5	22802.7	21786	16339.1	18348.5	17515.1
Rps15a	5049.5	4470.93	4569.83	5741.18	6113.62	6126.42
Ncaph2	5689.85	6209.57	5410.38	4430.73	4880.83	4950.05
Hipk1	2823.3	2743.37	3128.73	2242.87	1745.81	1861.62
Gprc5b	462.54	418.804	481.092	169.273	217.679	196.061
Man1a2	1939.07	1940.99	1933.06	2505.24	2072.88	2068.15
Acyp1	198.232	169.132	145.522	124.134	148.766	107.548
Hdac5	4824.84	5169.61	4819.61	1946.64	2231.49	2209.96
Rala	589.889	548.673	589.691	630.543	627.879	602.458
Vdac3	5462.78	5241.09	5381.06	9482.83	9773.69	9593.64
Vps72	3051.57	2806.79	2937.59	2176.57	2533.39	2631.59
Gabpa	687.203	744.988	787.34	755.382	586.312	618.638
Dynll1	4034.31	3798.43	3644.57	3711.31	3917.13	4299.06
Pdcl	1266.28	1416.48	1381.37	1474.79	1029.33	1232.52
Tmem184b	4632.61	4728.66	4692.55	4254.4	4677.37	4956.71
Nf2	2818.49	3133.98	2944.11	3180.22	3337.38	3333.03
Zmat5	257.1	262.759	217.197	265.9	323.784	312.174
Ewsr1	9368.55	9752.29	9440.48	9216.22	9456.47	9481.33
Ap1b1	7763.47	8072.04	7959.19	4430.02	5276.81	5527.76
Gnat2	64.8758	47.3168	80.363	19.7485	43.7546	48.5393
Bcl2l13	1493.34	1625.89	1592.06	1555.2	1576.26	1665.56
Ccl8	0	0	0	16.9273	5.46933	2.85525
Lnpk	259.503	396.656	358.376	384.391	362.07	347.389
Pttg1ip	2744.01	2689	2532.52	2039.04	2351.81	2218.53
Trpm2	46.8547	77.519	52.1273	229.224	243.932	201.771
Ube2g2	1583.45	1663.13	1517.12	2215.36	2484.17	2286.1
Syn2	3.60421	2.01348	26.0637	0.705305	2.18773	3.807
Elk1	756.884	907.073	818.834	1015.64	1157.31	1032.65
Nav1	1720.41	1626.89	1766.9	1215.95	1076.36	1200.16
Tnpo1	4077.56	4497.11	4602.41	5501.38	4912.55	4858.68
Rnmt	1620.69	1835.29	1724.55	2133.55	1965.68	2124.31
Srp14	5621.37	5183.7	5421.24	4611.28	4541.73	4494.16
Cdk9	7138.74	6878.05	7530.23	5557.1	6391.46	5783.79
Tor2a	2110.87	2074.89	2069.89	2043.27	2159.29	2294.67
Fpgs	677.592	700.691	570.143	636.185	682.572	710.957
Mrtfb	865.011	942.309	957.84	796.995	647.568	750.931
Cbx5	1171.37	1330.91	1271.69	3089.24	2655.91	2556.4
Apobec3	981.547	928.214	848.155	2601.16	2504.95	2785.77
Sardh	615.119	640.287	603.808	314.566	261.434	258.876
Vav2	1309.53	1145.67	1154.4	1458.57	1263.41	1186.83
Ppp2cb	164.592	118.795	103.169	274.364	208.928	195.109
Dmap1	1077.66	1080.23	1067.52	871.757	964.79	941.281
Mcu	949.109	912.107	1093.59	890.095	817.118	913.68
Oit3	1633.91	1516.15	1428.07	1748.45	1741.43	1558.97
Bcr	156.182	142.957	132.49	151.641	135.639	117.065
Fxyd5	24687.6	25165.5	25535.9	8540.54	9994.65	10618.7
Tfcp2	658.369	483.235	642.904	550.843	519.586	568.195
Ubp1	712.432	632.233	709.149	703.189	778.832	634.817
Nuak2	1188.19	1387.29	1233.68	777.951	1067.61	1046.93
Ick	132.154	163.092	111.857	141.766	191.426	229.372
Sdhb	8415.83	8284.46	7517.2	8766.94	10222.2	10409.3
Snap47	3560.96	3424.93	3193.89	3173.87	3333.01	3530.99
Kdsr	1011.58	840.628	939.378	512.757	440.828	371.183
Vps4b	3252.2	3110.83	3455.61	3182.34	2938.12	2675.37
Rps25	8991.31	7923.04	7938.56	7667.37	8349.48	7939.5
Taz	1708.4	1377.22	1487.8	931.003	988.855	1065.01
Kif19a	259.503	291.955	318.194	155.872	205.647	244.6
Aldh3a2	1207.41	1215.14	1202.19	1414.14	1485.47	1267.73
Tmem115	1737.23	1859.45	1910.25	1107.33	1307.17	1303.9
Hyal2	2849.73	2886.32	2591.16	1172.22	1358.58	1270.59
Ifrd2	995.964	1023.85	962.184	1276.6	1512.82	1384.8
Hyal1	3802.44	3415.87	3843.31	381.57	331.441	324.547
Tusc2	1393.63	1466.82	1421.56	998.007	1112.46	1142.1
Nprl2	979.144	1118.49	957.84	703.189	642.099	724.282
Rassf1	331.587	320.143	296.474	211.591	262.528	237.938
Slc3a2	12253.1	11481.9	12372.6	12869.7	14697.2	15246.1
Nxf1	1969.1	2139.32	2233.87	2290.83	2619.81	2362.24
Stx5a	2550.58	2454.43	2747.55	1706.13	1768.78	1718.86
Tnfrsf13b	418.088	494.309	556.025	672.861	515.211	557.726
Spire2	504.59	432.898	436.567	396.381	321.597	327.402
X2610507B11Rik	8662.12	7976.4	8136.21	6079.73	6520.53	6514.73
AI597479	690.807	624.179	677.656	804.048	729.608	758.545
Tmem86a	2531.36	2421.21	2671.53	1929.01	1853.01	2041.5
Tex14	80.494	97.6538	83.621	40.2024	5.46933	19.9868
Ifi35	436.11	566.795	471.318	990.248	1369.52	1338.16
Rdm1	228.267	258.732	228.057	56.4244	61.2565	40.9253
Nedd8	2608.25	2481.61	2388.08	3253.57	3765.09	3686.13
Gosr1	1877.79	1618.84	1815.77	1967.1	1676.9	1910.16
Mrpl52	1212.22	1238.29	1129.43	1955.11	2189.92	2516.43
Kansl3	1226.63	1322.86	1359.66	1535.45	1731.59	1581.81
Eya4	855.399	789.284	802.544	208.77	143.296	162.749
Faf1	3939.4	3875.95	3806.38	3674.64	3861.35	3355.87
Tsacc	12.014	18.1213	29.3216	51.4873	38.2853	32.3595
Mettl16	952.713	823.513	912.229	1221.59	1275.45	1160.18
Pigyl	300.351	281.887	292.13	283.533	257.058	366.424
Rbm25	599.5	788.277	636.388	916.191	751.486	891.79
Psen2	3359.12	3160.16	3093.98	4328.46	4524.23	4581.73
Plcd1	69.6814	58.3909	65.1592	69.8252	66.7258	61.8638
Fads1	12470.6	13398.7	13243.6	12069.2	13054.2	12076.8
Lmbr1	118.939	97.6538	142.264	171.389	168.455	133.245
Tnfrsf22	1317.94	1300.71	1188.07	1598.22	1890.2	1694.12
Cars	5337.84	5372.97	6073.92	4481.51	5329.31	4950.05
Phlda2	15.6182	18.1213	14.1178	21.8645	15.3141	14.2763
Kdelr3	968.331	971.504	806.888	317.387	299.719	315.029
Apip	766.496	748.008	799.286	866.114	982.291	937.474
Pdhx	2436.45	2398.05	2291.43	2768.32	2650.44	2914.26
Vac14	7413.86	7389.47	7329.32	7847.22	8570.44	8545.76
Mcoln2	699.217	785.257	853.585	3171.76	3307.85	2996.11
Akt1s1	843.385	861.769	996.936	684.851	709.919	1013.61
Tbrg1	3562.16	3500.44	3240.58	3149.19	3514.59	3212.16
Adssl1	6644.96	7748.88	7166.42	1966.39	1907.7	1991.06
Brf1	1554.62	1615.82	1539.93	1231.46	1345.45	1127.82
Odc1	2595.03	2694.04	2542.29	6033.88	6765.56	6633.7
Thg1l	94.9109	83.5594	85.7929	137.534	161.892	101.837
Pabpc4	735.259	771.163	640.732	942.287	854.309	990.772
Exoc3l2	15.6182	14.0944	21.7197	15.5167	1.09387	20.9385
Zfp296	70.8828	121.816	69.5031	99.448	164.08	137.052
Sugp1	2227.4	2106.1	2176.32	1843.67	1847.54	1884.47
Dhdh	259.503	228.53	285.614	315.271	254.871	290.284
Zfp790	466.145	401.689	444.168	311.039	263.622	287.429
Fuz	154.981	155.038	144.436	80.4048	98.4479	111.355
Sptbn4	6.00702	9.06066	2.17197	16.9273	10.9387	18.0833
Pgam1	24034.1	24865.5	24357.6	19667.4	22096.1	21663.7
Evi5	734.058	704.718	692.859	587.519	447.391	586.278
Evi5l	600.702	664.448	523.445	329.377	350.037	366.424
Snapc2	1010.38	1254.4	1213.05	855.535	1079.65	1142.1
Git1	717.238	689.617	697.203	675.682	671.634	588.182
Gltp	6839.59	7010.94	6934.02	5799.02	6061.11	5865.64
Bnip2	1740.83	1638.97	1877.67	2194.2	1834.41	1969.17
Ccnt1	1906.63	1800.05	1917.85	2185.74	2025.84	1664.61
Brms1l	401.269	390.615	332.312	599.509	613.659	532.028
Med15	4090.78	4117.57	4320.05	3207.02	3474.12	3820.32
Dhdds	2255.03	2503.76	2537.95	2053.85	2411.97	2459.32
Crybg2	120.14	100.674	119.459	95.9215	108.293	86.6093
Ubxn11	108.126	143.964	123.802	181.969	218.773	173.219
Tjap1	892.643	1019.83	974.13	820.27	875.093	849.913
Rpl15	8545.58	9116.03	8161.19	7546.06	8963.14	9331.91
Tmem167	1785.29	1733.61	1720.2	2504.54	2492.92	2944.71
Mplkip	314.768	364.44	321.452	367.464	414.575	391.169
Kif11	1092.08	1297.69	1070.78	1969.92	1734.87	1724.57
Rpa3	269.114	294.975	236.745	359	389.416	377.845
Mlkl	1535.39	1487.96	1471.51	2826.16	3125.17	2977.07
Tnpo3	3600.61	3688.7	3817.24	4142.96	3838.37	3728.96
Ttll5	407.276	414.777	406.159	540.264	537.088	512.042
Zfp715	970.734	848.682	916.573	550.843	472.55	507.283
Cdh23	33.6393	26.1752	24.9777	117.081	108.293	133.245
Rps5	14962.3	14747.7	13681.3	10592.3	12460.2	12636.4
Adgrl1	158.585	151.011	103.169	76.8782	80.9461	70.4295
Amotl1	1648.33	1384.27	1617.03	1934.65	1995.21	2010.1
X2200002J24Rik	174.204	178.193	187.876	100.859	123.607	126.583
Etv5	1925.85	2027.57	2086.18	1864.12	1748	1898.74
Gfod2	165.794	82.5527	112.943	201.717	207.834	253.166
Enkd1	169.398	290.948	184.618	395.676	444.109	422.577
Atp6v0d1	21483.5	21149.6	20180.9	14570.2	16937.4	16486.2
Ptprs	13037.6	12364.8	12253.2	10171.2	9481.63	8467.72
Slc41a1	1066.85	978.551	1159.83	983.195	856.497	1024.08
B4galnt2	52.8618	55.3707	42.3535	122.018	110.48	122.776
Nelfb	3624.63	3661.51	3433.89	2893.87	3038.76	3218.82
Card14	5976.98	5738.42	5989.22	667.218	635.536	695.729
Tmem175	1609.88	1418.5	1577.94	1134.13	1099.34	1198.25
Tango2	2131.29	2186.64	1958.03	1561.55	1868.32	1568.48
Ndufs2	11258.4	11551.3	11072.7	10157.8	11136.6	11229.7
Atraid	2318.71	2145.36	2234.96	1017.05	1011.83	1132.58
Cad	3106.83	3850.78	3644.57	4106.99	4737.53	4490.36
Sh3bp5l	1309.53	1013.79	1239.11	754.676	788.677	788.049
Atad1	1267.48	1176.88	1467.17	1741.4	1385.93	1455.23
Pten	1754.05	1906.77	1938.49	1841.55	1463.59	1623.69
Pea15a	6906.87	6193.46	6705.97	5360.32	6923.08	6380.53
Timm23	2753.62	2441.34	2588.99	3779.73	4176.38	4118.22
Tnfaip8l2	7842.76	7732.77	7212.04	4540.05	5218.83	5128.03
Trnt1	836.177	991.639	899.197	1148.24	936.349	1057.39
Ehmt2	5865.25	6760.26	6029.4	4162	4554.86	4671.19
Elof1	927.484	1076.21	862.273	1197.61	1515	1432.38
Med16	1439.28	1626.89	1590.97	1158.82	1314.83	1302.95
St3gal1	336.393	365.447	364.891	235.572	304.095	328.354
Tmem259	538.229	519.478	522.359	454.922	493.333	431.143
Rnf170	145.37	189.267	150.952	215.118	152.047	146.57
Myl2	9.61123	13.0876	1.08599	12.6955	20.7834	31.4078
Dedd	54.0632	63.4246	49.9554	59.2456	41.5669	63.7673
Mcemp1	54.0632	36.2426	36.9235	806.869	731.796	675.743
Nit1	1823.73	1698.37	1763.64	1345.02	1269.98	1294.38
Prdm15	406.074	367.46	387.697	384.391	432.077	335.016
Rnf168	336.393	444.979	358.376	557.896	495.521	457.792
Tctex1d2	271.517	347.325	267.153	413.309	371.914	465.406
Chp1	2932.63	3019.21	2991.89	2838.15	2551.99	2512.62
Trpv4	0	14.0944	2.17197	11.2849	6.56319	23.7938
Tvp23b	776.107	805.392	799.286	787.826	726.327	663.37
Dnajc7	1715.6	1711.46	1782.1	1698.37	1648.46	1564.68
Zfp385c	48.0561	7.04718	32.5796	16.9273	39.3792	17.1315
Cacybp	2376.38	2614.5	2637.86	3962.4	3650.23	4872.96
Cluap1	106.925	114.768	100.997	119.197	121.419	116.114
Zswim7	240.281	166.112	190.048	368.169	305.189	334.064
Pigl	160.988	131.883	122.716	222.171	215.492	209.385
Ndufa2	3032.34	2775.58	2620.49	3084.3	3563.81	3508.15
Pam16	440.915	438.939	427.879	538.853	626.785	552.015
Cox6c	6837.19	6466.29	5967.5	7299.2	7794.89	8550.52
Ube2z	3007.11	2935.65	2945.2	2403.68	2673.41	2495.49
Tmem87b	2274.26	2027.57	2327.27	1666.64	1321.39	1285.81
Anapc1	15882.6	15570.2	16686.2	14874.9	15445.4	14956.8
Mertk	1941.47	1719.51	1774.5	440.11	391.604	420.674
Tsg101	1961.89	1900.73	1852.69	2151.18	1988.65	2306.09
Hps5	1194.2	1181.91	1318.39	1079.82	1022.76	947.943
Map3k4	1713.2	1778.91	1819.03	2056.67	2182.26	2080.53
Piezo1	6405.88	5706.2	6284.6	5200.92	6098.3	6161.63
Rnf166	1792.49	1571.52	1759.3	966.973	1173.72	1041.21
Ankrd28	976.741	1091.31	897.025	962.741	894.782	972.689
Ankrd52	605.507	701.698	482.178	530.389	563.341	572.002
Pkd2l2	13.2154	2.01348	13.0318	10.5796	20.7834	6.66225
Srp19	939.498	963.45	906.799	1484.67	1248.1	1586.57
Wdfy2	2506.13	2255.1	2651.98	2428.36	2173.51	2163.33
Rbsn	1424.86	1410.44	1683.28	1269.55	1261.23	1361
Mrps25	457.735	408.736	390.955	660.871	825.869	724.282
Dguok	783.315	869.823	805.802	548.022	589.594	493.958
Camta1	148.974	139.937	142.264	134.008	106.105	116.114
Csf1	27098.9	24000.7	26770.7	15056.9	16922.1	17378
Strip1	5576.92	5217.93	5463.6	4631.74	5159.76	5203.22
Kif1a	600.702	833.581	651.592	328.672	411.293	453.033
Slc25a11	5970.98	5669.96	5387.58	5271.45	6032.67	6043.61
Cmc2	408.477	356.386	412.675	401.319	478.019	463.502
Chfr	992.359	1024.86	1071.87	770.193	764.612	840.395
Tex261	1756.45	1470.85	1522.55	1307.64	1638.61	1351.49
Fam120b	1679.56	1818.17	1593.14	1209.6	1261.23	1274.39
Tbp	789.322	757.069	810.146	723.643	724.139	692.874
Psmb1	5068.72	5240.08	5043.32	5399.11	5914.53	5723.83
Fhod1	111.731	75.5055	102.083	30.3281	18.5957	49.491
Slc9a5	106.925	172.153	124.888	76.1729	32.816	39.0218
X4931428F04Rik	120.14	146.984	108.599	180.558	223.149	196.061
Msh3	295.545	225.51	240.003	323.03	248.308	316.933
Adamts13	4.80561	9.06066	13.0318	25.391	33.9098	45.684
Tmem208	1250.66	1477.89	1179.38	1629.96	1690.02	1907.31
E2f4	2675.53	2785.65	2714.97	3231	3615.23	3704.21
Surf4	11776.2	11632.9	11943.7	19486.2	20370	20696.8
Surf2	701.62	596.997	697.203	665.808	748.204	654.804
Dnajb9	182.613	187.254	195.478	186.201	197.99	237.938
Naf1	103.321	93.6268	133.576	122.723	113.762	128.486
Yes1	134.557	144.971	96.6528	138.945	122.513	108.5
Ppp1cb	1772.07	2043.68	1752.78	2081.35	1509.53	1992.01
Gorasp2	5527.66	5074.98	5260.52	5003.43	5099.6	5290.78
Tsen15	499.784	539.613	520.188	583.993	693.511	585.326
Efr3a	2890.58	2494.7	2615.06	2563.78	2106.79	2174.75
Trappc2l	2947.04	2785.65	2716.05	2769.03	3065.01	2925.68
Acsf3	446.922	556.727	457.2	452.806	606.002	506.331
Ddx19a	819.357	878.884	823.178	933.824	917.753	987.917
Galns	3709.93	3797.42	3592.44	1899.39	2170.23	2007.24
C8g	177.808	156.045	197.65	132.597	109.387	122.776
Rabl6	3749.58	3705.81	3575.07	3467.98	3753.05	3688.03
Edf1	4773.18	4441.74	4452.54	3834.04	4640.18	4460.85
Fbxw5	3108.03	3023.24	2959.31	2750.69	2978.6	3051.31
Slc25a13	3099.62	3353.45	3174.34	2980.62	2812.33	2904.74
Ube2i	2852.13	2901.42	2658.49	3195.03	3042.04	3006.58
Tsr3	865.011	945.329	792.77	720.116	859.778	906.066
Unkl	105.724	143.964	106.427	67.004	44.8485	73.2848
Lrrk1	946.706	946.336	844.897	952.867	1129.96	917.487
Aldh1a3	3.60421	5.0337	4.34395	15.5167	41.5669	5.7105
Actn1	1012.78	905.059	847.069	866.82	962.602	854.672
Sirt2	4726.32	4590.73	4906.49	2889.63	3290.35	3391.09
Hnrnpl	5174.45	5370.96	5150.83	5385	5987.82	6124.51
Nolc1	4297.42	4566.57	4210.37	7249.12	8001.63	7424.6
Cnksr3	2003.94	1485.95	2060.12	576.939	746.016	637.673
Mtmr1	1564.23	1535.28	1628.98	1555.9	1278.73	1250.6
Hmgb3	307.559	319.137	309.506	773.72	751.486	762.352
Abca1	12620.7	10846.6	13145.9	16561.3	16325.9	13978.4
Nipsnap3b	1167.76	1230.24	1037.12	1323.15	1279.82	1267.73
Lage3	456.533	347.325	331.226	414.719	509.741	445.419
Ubl4a	1668.75	1612.8	1683.28	1343.61	1569.7	1576.1
Gdi1	5874.86	5478.68	6482.25	4947.01	5123.67	5235.58
Sash1	114.133	117.789	84.7069	79.6995	68.9135	82.8023
Gadd45b	802.538	838.614	696.117	1697.67	1800.5	1854.01
Slamf6	50.459	34.2292	29.3216	206.654	183.769	172.267
Zdhhc12	2205.78	2329.6	2013.42	2462.92	2765.29	2545.93
Endog	188.62	165.105	159.64	131.187	223.149	195.109
Cybb	21837.9	20796.2	21404.8	105349	85265.7	85784.1
Golga7	2639.48	2928.61	3124.38	3342.44	2581.52	2898.08
Xk	259.503	265.779	249.777	214.413	103.917	128.486
Cd48	1979.91	2325.57	2082.92	3259.92	2809.05	2931.39
Clpx	2906.2	2989.01	2938.68	1665.93	1426.4	1396.22
Trabd	2232.21	2570.21	2214.33	1960.75	2345.25	2276.59
Dennd6b	51.6604	117.789	72.7611	67.7093	65.6319	63.7673
Cd83	4224.14	4202.13	4192.99	1141.89	1031.52	1307.7
Atf6b	3863.71	4006.83	4363.49	3243.7	3977.3	4001.16
Notch4	9.61123	16.1078	1.08599	0.705305	6.56319	2.85525
Ppt2	693.21	498.336	615.754	461.269	519.586	604.361
Rnf5	1605.08	1628.91	1512.78	1309.05	1338.89	1490.44
Cacfd1	926.282	860.763	831.866	670.745	655.226	698.585
Hivep2	371.234	223.496	376.837	312.45	358.788	285.525
Arnt	4302.23	4318.91	4494.9	3096.99	2736.85	2946.62
Mocs2	1281.9	1013.79	1279.29	1186.32	1314.83	1301.04
Nat9	1695.18	1719.51	1822.29	799.816	762.424	761.4
Lpl	12499.4	10494.3	11237.8	8294.39	7308.12	7640.65
Atp6v0e	10231.2	9405.97	9015.86	8309.2	9721.18	9371.88
Zfp318	448.124	369.474	471.318	266.605	158.611	156.087
Srf	782.114	797.338	827.522	1091.81	1089.49	1027.89
Gata3	210.246	194.301	219.369	282.827	311.752	345.485
Lama5	135.759	67.4516	99.9108	93.8056	91.8847	66.6225
Hspa8	43232.5	46800.3	41708.4	67517.4	73586.5	70436.2
Serac1	346.004	260.746	425.707	330.788	282.217	258.876
Pdzd11	915.47	785.257	821.006	1194.79	1472.34	1440.95
Psma2	3553.75	3334.32	3051.62	4836.28	4971.62	5046.18
Mrpl32	362.824	440.952	434.395	648.175	597.251	615.782
Setdb1	4823.64	5007.53	5204.05	5244.65	5590.75	5607.71
Anxa9	239.079	211.415	145.522	251.089	310.658	278.863
Arnt2	528.618	382.561	430.051	1799.23	1933.95	1985.35
Prune1	2238.22	2034.62	2153.51	887.979	829.15	891.79
Cers2	10997.6	11061.1	10879.4	12381.6	13229.2	12959
Capza2	6713.44	7404.57	6644.07	8372.68	7014.96	7557.85
Plekho1	6278.54	5985.07	5988.13	3391.81	3605.38	3089.38
Vps45	3893.75	3701.78	3798.78	3927.84	4712.37	4714.02
Prpf3	2238.22	2256.1	2132.88	3337.5	3562.72	3512.91
Anp32e	4329.86	4875.64	3998.6	6832.99	5730.76	6222.54
Aph1a	3176.51	3721.92	3279.68	2842.38	2872.49	3278.78
Tab2	341.199	394.642	438.739	369.58	297.531	347.389
Ppil4	759.287	907.073	774.308	940.877	858.685	780.435
Cnih1	958.72	893.985	1066.44	1761.15	1632.05	1669.37
Eps8	3040.75	2596.38	2713.88	1773.14	1477.81	1519.94
Med22	1833.34	1606.76	1440.02	1316.1	1556.57	1638.91
Surf1	2021.96	1888.64	1901.56	1610.92	1690.02	1798.81
Med28	2515.74	2318.52	2085.09	3008.13	3423.8	3516.72
Qdpr	1113.7	1097.35	1040.38	1216.65	1332.33	1334.35
Tnr	7.20842	2.01348	10.8599	3.52652	10.9387	4.75875
Sqstm1	59111.5	57255.3	64721.5	80739.8	93984.9	96074.4
Nfe2l2	9155.9	9448.26	9061.47	13127.8	11608.1	12489.8
Rxra	2125.28	2244.02	2305.55	1914.9	1745.81	1710.29
Cd5l	48.0561	37.2494	39.0955	9.16896	1.09387	9.5175
Prpsap1	4381.52	3919.24	4273.36	2777.49	2990.63	3137.92
Ncapg	359.22	477.195	367.063	868.936	830.244	821.36
Lcorl	355.615	385.581	465.888	287.059	193.614	258.876
Lta4h	2595.03	2942.7	2645.46	2098.99	2110.07	2332.74
Amdhd1	27.6323	26.1752	20.6337	46.5501	17.5019	43.7805
Dstn	1458.5	1395.34	1344.45	3834.74	3310.04	3626.17
H2afy	3135.66	3557.82	3246.01	3132.96	3349.42	3392.04
Gtf2ird2	446.922	315.11	415.933	220.055	330.347	278.863
Bola1	1420.06	1505.08	1180.47	1381.69	1621.11	1482.83
Castor2	784.517	758.075	761.277	737.749	904.627	795.663
Fcgr1	1295.11	1165.81	990.42	1518.52	2006.15	1900.64
Ncf1	4262.58	4133.67	4151.73	6956.42	8068.35	7984.23
Wnt11	90.1053	77.519	65.1592	4.93713	1.09387	0
Adss	1892.21	2027.57	1877.67	1988.25	1796.13	1654.14
Cacna1d	188.62	253.698	178.102	122.723	54.6933	105.644
Actr8	1786.49	1472.86	1552.96	1419.07	1590.48	1725.52
Lrrc27	726.849	722.839	852.499	1007.18	1219.66	986.965
Fnta	2126.48	2143.35	2101.38	2396.63	2285.09	2251.84
Mtrex	3598.2	3969.58	3804.21	4904.69	4418.12	4308.57
Lbp	26.4309	3.02022	9.77388	253.91	269.091	275.056
Celsr1	368.831	492.296	355.118	300.46	306.282	272.201
Fli1	934.692	1078.22	900.283	1006.47	879.468	964.123
Diexf	259.503	216.449	193.306	227.814	232.993	258.876
Hsd11b1	60.0702	76.5122	65.1592	1103.1	1122.31	1085.95
Syt14	51.6604	37.2494	91.2229	93.8056	65.6319	75.1883
H2.M3	2110.87	1946.03	1872.24	1940.29	2130.85	2149.05
Lonrf3	1229.04	968.484	1282.55	711.653	906.815	773.773
Atp5e	3673.89	3176.26	3103.75	4109.81	4507.82	4576.97
Nelfcd	2858.14	2881.29	2701.93	1600.34	1720.65	1629.4
Tubb1	7.20842	19.1281	14.1178	36.6759	35.0037	46.6358
Ctsz	131984	126394	127104	146591	169347	161522
Prelid3b	2021.96	2097.04	1976.5	3715.55	3877.75	3761.32
H2.M2	20.4239	16.1078	15.2038	5954.89	5816.08	6272.03
Ube2a	2365.56	2117.17	2264.28	2205.49	2320.09	2086.24
Slc25a5	21523.1	21545.2	19015.6	30512.2	33294	31309.7
Ppdpf	1422.46	1340.98	1270.6	1352.07	1692.21	1550.4
Pls3	1733.63	1732.6	1501.92	2161.05	2053.19	2041.5
Nkap	555.049	537.599	465.888	564.244	519.586	498.717
Ndufa1	5718.68	4733.69	4630.65	4247.35	4508.91	4406.6
E2f3	248.691	201.348	236.745	363.937	355.506	342.63
Cr1l	708.828	805.392	681.999	938.761	816.024	910.825
Ppfibp1	3121.25	3295.06	3463.21	4388.41	3911.66	3743.23
Plgrkt	1685.57	1477.89	1480.2	1652.53	1637.52	1538.98
Cd274	587.486	637.266	714.579	1495.25	1480	1503.77
Pdcd1lg2	34.8407	19.1281	19.5478	24.6857	26.2528	47.5875
Gtf3a	488.971	465.114	384.439	498.651	688.042	619.589
Mtif3	549.041	487.262	488.694	409.782	498.803	572.954
Lnx2	2668.32	2276.24	2638.95	850.598	849.934	966.026
Dyrk3	496.18	576.862	524.531	730.696	723.045	687.164
Mapkapk2	13692.4	13553.7	13468.4	45899.1	46394.1	43066.7
Lamp2	21741.8	20857.6	20874.8	20040.5	16856.5	17241.9
Atxn10	25725.7	25825.9	26063.7	12097.4	12604.6	12470.8
Foxred2	1396.03	1356.08	1469.34	1373.93	1310.45	1382.89
Eif3d	3288.24	3864.88	3630.45	3288.84	3861.35	3826.04
H3f3b	8090.25	8050.9	8145.98	6606.59	6201.12	6352.93
Nup50	2503.73	2257.11	2387	2968.63	3287.07	2909.5
Phf21b	34.8407	22.1483	20.6337	16.9273	10.9387	9.5175
Ift27	520.208	620.152	552.767	521.926	690.229	632.914
Pacsin2	2645.49	2588.33	2360.93	2874.12	2982.97	2465.03
Ttll12	1624.3	1819.18	1565.99	1594.69	2023.65	1917.78
Bik	0	1.00674	0	55.7191	59.0687	73.2848
Tox4	4912.54	5215.92	5339.8	4183.87	4366.71	4085.86
Mrps18c	852.997	722.839	752.589	622.079	603.814	678.598
Srsf6	3917.78	4011.86	4078.97	4446.95	4629.24	4398.99
Plcg1	4017.49	4318.91	4292.9	2680.16	2524.64	2702.97
Kctd2	183.815	198.328	186.79	90.279	75.4767	50.4428
Kctd5	1462.11	1331.92	1317.3	1475.5	1416.56	1499.01
Etaa1	215.051	202.355	216.111	142.472	147.672	175.122
Slpi	6642.56	7298.87	6631.03	18340.8	18605.6	18381.1
Sdc4	2841.32	2671.89	2592.25	3015.88	3283.78	3482.45
Il13ra1	5186.46	5165.58	5128.03	2748.57	2195.39	2310.85
Nbr1	9617.24	8969.05	9726.09	5637.5	5373.07	5029.05
Cyth1	1513.77	1528.23	1434.59	1099.57	1077.46	1125.92
Brca1	862.608	828.547	793.856	1402.15	1299.51	1213.48
Cntnap1	14.4168	16.1078	20.6337	43.7289	18.5957	21.8903
Nt5c3b	758.086	804.385	703.719	938.761	950.569	1075.48
Coa3	2658.71	2663.83	2438.04	2361.36	2628.56	2591.62
Med24	2611.85	2486.65	2318.58	2212.54	2264.3	2234.71
Psmd3	4364.7	5108.2	4679.52	5338.45	6422.09	6191.13
Exosc10	2759.62	2641.69	2669.35	2871.3	3339.57	3276.88
Glod4	1943.87	2068.85	1882.01	1717.42	1642.99	1799.76
Vps53	1623.1	1874.55	1832.06	1308.34	1509.53	1594.18
Taok1	569.465	636.26	635.302	563.539	434.265	544.401
Dnttip1	854.198	727.873	784.082	641.122	771.175	737.606
Acot8	510.597	414.777	437.653	272.953	408.012	403.542
Cd300lg	212.648	143.964	114.029	158.694	243.932	161.798
Mpp2	305.157	277.86	329.054	88.8684	64.5381	91.368
Nlk	73.2856	103.694	118.373	181.263	127.982	120.872
Traf4	270.316	314.103	167.242	499.356	462.705	537.739
Aldoc	9467.06	9931.49	9852.07	6583.32	7148.41	6609.9
Stac2	871.018	957.41	968.7	546.611	447.391	541.546
Rpl19	11784.6	11882.6	10852.3	9525.14	10974.8	11641.8
Nek8	92.5081	67.4516	55.3853	86.7525	111.574	66.6225
Plxdc1	3273.83	3355.46	3211.26	934.529	992.136	942.233
Arl5b	307.559	207.388	321.452	261.668	172.831	182.736
Zfp207	3599.41	3854.81	3306.83	4950.54	4675.18	4519.86
Psmd11	4501.66	4527.31	4389.56	5045.05	5569.96	5326.95
Timp2	16474.8	16305.2	16537.4	6954.31	7607.84	6692.71
Zc3h18	2179.35	2266.17	2328.35	2207.6	2368.22	2328.93
Top2b	1335.96	1604.74	1403.09	1242.75	944.006	1109.74
Igfbp4	1875.39	2250.06	1800.57	995.891	1234.97	1095.46
Cdc6	335.192	280.88	262.809	1032.57	1195.6	1143.05
Suz12	651.161	891.972	798.2	833.67	630.067	756.641
Atad5	145.37	269.806	182.446	309.629	296.438	244.6
Crlf3	1802.11	1805.08	1653.96	4359.49	3637.1	3847.93
Tns4	177.808	142.957	127.06	244.036	245.026	142.763
Tnfaip1	2918.21	2958.81	3123.3	2532.04	2573.87	2877.14
Abr	8954.06	9249.93	9415.5	7175.07	7753.32	7456.01
Cd40	1326.35	1220.17	1271.69	2067.95	2536.67	2511.67
Slc35c2	8318.52	8694.21	8475.04	4856.73	5525.12	5621.04
Zfp334	599.5	706.732	699.375	914.075	826.962	861.334
Elmo2	3721.95	3613.19	3273.16	3314.93	3374.58	3345.4
Wsb1	2020.76	2062.81	2183.92	1850.01	1861.76	1735.04
Ttpal	2903.79	2329.6	2643.29	2311.28	2515.89	2412.69
Rhot1	1387.62	1355.07	1468.25	1738.58	1622.2	1320.08
Ada	86.5011	131.883	102.083	262.373	253.777	314.078
Serinc3	16643	16979.7	16384.3	13745	11445.1	11870.2
Tha1	46.8547	67.4516	56.4713	43.0236	41.5669	43.7805
Pgs1	2098.85	2267.18	2166.54	2335.26	2612.15	2518.33
Birc5	665.578	789.284	640.732	1777.37	1762.22	1915.87
Afmid	46.8547	49.3303	81.449	45.8448	51.4117	75.1883
Pigt	2079.63	2246.04	1999.3	1482.55	1688.93	1588.47
Etv4	87.7025	91.6133	67.3312	181.969	177.206	217.951
Dbndd2	25.2295	28.1887	15.2038	8.46366	6.56319	27.6008
Mmp9	279.927	246.651	251.949	2172.34	2631.84	2630.64
Slc12a5	118.939	81.5459	66.2452	168.568	161.892	164.653
Ghdc	484.166	485.249	480.006	395.676	403.636	387.362
Pltp	43.2505	45.3033	44.5254	3.52652	4.37546	19.035
Slc12a7	4492.05	4351.13	4441.68	4903.28	5514.18	4974.8
Ctsa	151162	152725	152928	73431.4	84506.6	84053.8
Zswim1	1026	1139.63	951.324	964.152	1113.56	1000.29
Slc12a4	2921.81	2424.23	2679.13	2143.42	2571.68	2518.33
Myo1c	6308.57	6032.39	6416.01	3511.71	3772.74	3792.72
Crk	2025.57	2078.92	2012.33	1945.94	1707.52	1803.57
Cox7c	4225.34	4556.51	3787.92	4527.35	4162.16	4947.2
Pitpna	6779.52	6631.4	6515.92	7066.45	7305.93	7182.86
Mlx	1453.7	1483.93	1509.52	2304.23	2787.17	2587.81
Retreg3	2340.33	2408.12	2334.87	1287.18	1348.74	1356.24
Dhx58	818.156	1056.07	766.706	1615.15	2174.6	1941.57
Rab5a	1259.07	1359.1	1346.62	1329.5	1090.58	1295.33
Nkiras2	3134.46	3172.24	3204.75	2495.37	2899.84	2764.83
Ppp2r5c	3665.48	3975.62	4002.95	4257.93	3462.08	3761.32
Ift52	4233.75	3979.64	4202.77	3656.3	3376.76	3251.18
Mybl2	1999.14	2357.79	1762.56	3511.01	4223.42	4011.63
B4galt5	2750.01	2192.68	2674.78	1196.9	1011.83	850.865
Gdap1l1	285.934	336.251	298.646	227.814	271.279	216.999
Hnf4a	84.0983	32.2157	83.621	40.2024	30.6282	59.0085
Ddx27	3409.58	3690.71	3594.62	3477.15	3675.39	3592.86
Cyth3	2752.42	2706.12	2939.77	2188.56	2426.19	2178.56
Cyth4	3914.17	3695.74	3736.88	4100.64	5088.66	4441.82
Rrp7a	2216.59	2458.46	2088.35	2172.34	3055.17	2778.16
Cyb5r3	17170.5	16667.6	16623.2	17016.2	19952.1	19330
Ints2	672.786	735.927	1004.54	1368.29	1084.02	1061.2
Med13l	839.781	782.237	990.42	852.008	864.154	769.014
Hist1h2bc	2128.89	2419.2	2253.42	4049.86	3561.63	4110.61
Mafk	2483.3	2272.21	2452.16	1975.56	2285.09	2312.75
Med1	1468.12	1350.04	1509.52	1575.65	1559.85	1357.2
Stard3	2030.37	2229.93	2080.75	2003.07	2217.27	2057.68
Mfng	12.014	17.1146	1.08599	14.8114	16.408	19.035
Vmp1	3618.63	3319.22	3665.2	5262.99	5283.37	5190.85
Uchl5	1266.28	1566.49	1497.58	2137.07	1760.03	2287.06
Glrx2	689.606	627.199	676.57	778.657	709.919	728.089
Trove2	456.533	422.831	390.955	217.234	235.181	287.429
Stk4	4237.35	4336.03	4611.1	4556.27	4576.73	3696.6
Pmp22	18842.8	17330	18823.4	14514.5	15622.6	15472.6
Zcchc10	350.81	382.561	368.149	583.287	564.435	593.892
Psmb6	46430.6	45714.1	44464.6	35956.4	41213.6	41409.7
Spag7	2545.77	2616.52	2417.41	2187.15	2185.54	2398.41
Pfn1	16399.2	17347.1	16417.9	20941.9	24259.8	24511.4
Tomm34	2746.41	2939.68	2696.5	3433.42	3687.42	3597.62
Ywhab	6978.95	7179.06	7040.45	8995.46	9022.2	8558.14
Ksr1	7.20842	20.1348	16.2898	251.794	251.589	318.836
Anxa6	6563.27	6483.41	7063.26	4377.12	4686.12	4750.18
Il12rb2	711.231	567.801	681.999	643.943	632.254	550.112
Zkscan6	425.297	463.1	485.436	316.682	383.947	405.446
Kpna2	3782.02	3993.74	3767.29	8037.66	8361.51	7914.75
Smurf2	145.37	216.449	140.092	129.071	150.953	134.197
Cep95	183.815	179.2	223.713	196.78	215.492	213.192
Vezf1	599.5	684.583	765.62	696.136	534.9	516.8
Cuedc1	159.787	150.004	174.844	141.061	155.329	160.846
Srsf1	1689.17	2016.5	1790.79	3047.62	2344.15	2962.8
Abi3	259.503	278.867	222.627	301.165	363.163	369.279
Kif3a	2185.35	1994.35	2040.57	1142.59	1124.49	1008.86
X45177	3035.95	2512.82	3226.47	2206.19	2494.01	2299.43
Mtmr4	1805.71	1712.46	1848.35	1432.47	1568.6	1565.63
Mrm1	553.847	593.977	569.057	362.527	307.376	418.77
Mapt	200.634	245.645	226.971	56.4244	53.5994	52.3463
Kansl1	2267.05	2050.73	1973.24	1742.1	1623.3	1549.45
Gid4	1092.08	1060.1	1160.92	700.368	682.572	594.844
Dhx40	1411.65	1308.76	1393.32	962.036	741.641	700.488
Ypel2	122.543	112.755	135.748	98.7427	102.823	146.57
Akap1	2193.76	2160.46	2065.55	1194.08	1360.77	1254.41
Nol11	856.601	902.039	1015.4	1677.22	1607.98	1400.98
Derl2	1411.65	1573.53	1592.06	2007.3	1928.49	2173.8
C1qbp	5294.59	5575.33	5149.75	6651.03	7321.24	7152.4
Rpain	827.767	891.972	787.34	622.079	668.352	631.01
Slc13a3	39.6463	72.4853	40.1815	54.3085	71.1013	78.9953
Kcnab3	22.8267	30.2022	22.8057	2.82122	5.46933	1.9035
Chd3	1303.52	1216.14	1254.31	703.189	683.666	788.049
Kdm6b	13.2154	20.1348	17.3758	20.4538	13.1264	17.1315
Appbp2	1466.91	1290.64	1390.06	1500.18	1530.32	1495.2
Adora2b	160.988	131.883	179.188	397.792	397.073	355.955
Ncor1	1858.57	1746.69	2132.88	1662.4	1388.12	1176.36
Trpv2	8960.07	8101.24	9449.17	5631.86	6260.19	6514.73
Cenpv	482.964	425.851	445.254	380.159	389.416	414.011
Pcgf2	81.6955	127.856	78.191	59.9509	47.0362	54.2498
Cwc25	920.275	971.504	968.7	774.425	807.273	852.768
Pip4k2b	170.599	153.024	123.802	191.843	246.12	170.363
Trim37	2387.19	2567.19	2485.82	3123.8	2764.2	2539.27
Ctdnep1	623.529	643.307	681.999	520.515	579.749	547.256
Elp5	1881.4	1882.6	1758.21	2221.01	2545.43	2559.26
Slc2a4	20.4239	29.1955	22.8057	17.6326	30.6282	34.263
Gabarap	12153.4	11522.1	11679.8	7707.57	8586.85	8691.38
Phf23	2253.83	2139.32	2338.13	1447.29	1629.86	1758.83
Acadvl	1687.97	1764.82	1615.95	891.505	901.345	1025.99
G3bp1	11168.2	11618.8	11552.7	15979.4	17600.3	17015.4
Atox1	3323.08	2833.97	2795.33	3683.1	4734.25	4530.33
Mief2	378.442	328.197	365.977	251.794	235.181	287.429
Dusp14	236.677	152.018	165.07	214.413	243.932	344.534
Tada2a	394.06	329.204	548.423	545.201	534.9	586.278
Ikzf1	575.472	573.842	581.003	1342.9	1192.31	1089.75
Pnpo	1245.86	1438.63	1348.8	849.187	957.132	918.439
Cog1	2024.37	1921.87	2179.57	1369.7	1449.37	1521.85
Cbx1	240.281	258.732	270.411	292.702	335.817	337.871
Cdk5rap3	2382.38	2410.14	2214.33	1757.62	1838.79	1951.09
Copz2	136.96	160.072	199.822	53.6032	78.7583	51.3945
Slc25a39	18592.9	19034.4	17918.8	16386.4	19636	18947.4
Sp2	728.051	801.365	690.687	494.419	602.72	607.217
Aatf	800.135	855.729	751.503	830.849	1032.61	855.623
Lhx1	21.6253	22.1483	21.7197	21.8645	17.5019	17.1315
Dync1h1	17926.1	14953.1	16058.5	12330.1	14860.2	13368.3
Pex12	452.929	374.507	282.356	322.324	339.098	307.415
Ndel1	2623.87	2151.4	2624.83	2417.08	2298.21	2136.68
Slc25a35	58.8688	44.2966	81.449	126.955	110.48	146.57
Zbtb4	303.955	275.847	250.863	138.24	126.888	102.789
Mpdu1	1403.24	1617.83	1567.08	1280.13	1432.96	1620.83
Fxr2	2449.66	2552.09	2611.8	2709.78	2455.73	2486.92
Atp5g3	9990.87	10118.7	9271.07	13417.7	14745.3	14281
Cd68	84553.6	80136.5	81807.4	41033.9	43656.2	44630.4
Acsl1	6229.28	5588.41	5837.18	25003.8	26096.4	24279.1
Abca5	1007.98	981.572	1062.09	548.727	506.46	512.993
Smyd4	388.053	284.907	326.882	550.138	374.102	499.669
Lsp1	13184.2	11840.3	11901.3	2810.64	2992.82	3191.22
Zfyve27	1720.41	1526.22	1828.8	1099.57	1122.31	1203.96
Avpi1	1191.79	1452.73	1170.69	764.551	878.374	824.216
Rad51d	544.236	564.781	551.681	628.427	622.41	665.273
Pank3	706.425	916.133	854.671	1171.51	651.944	839.444
Rars	9143.88	7986.47	9096.22	8728.85	9161.12	8689.48
Wwc1	45.6533	46.31	34.7516	21.1591	6.56319	11.421
Mrpl58	690.807	625.186	598.379	611.499	864.154	830.878
Fdxr	601.903	542.633	552.767	308.218	365.351	462.551
Sult4a1	629.536	656.395	590.777	643.238	887.125	772.821
Mrpl45	2232.21	2183.62	2054.69	3448.24	4006.83	3851.73
Irf1	573.07	551.694	610.324	1405.67	1523.75	1369.57
Slc22a5	197.03	212.422	221.541	191.843	229.712	215.096
P4ha2	407.276	427.865	343.172	261.668	288.781	287.429
Arrb1	4450	5143.44	5143.23	2026.34	1907.7	1768.35
Tm4sf5	146.571	159.065	128.146	410.487	418.951	416.867
Cxcl16	12.014	6.04044	10.8599	49.3713	33.9098	62.8155
Pelp1	1211.01	1278.56	1226.08	960.625	1157.31	1202.06
Med11	616.32	681.563	751.503	1022.69	1171.53	1123.07
Ccl6	12.014	24.1618	6.51592	134.713	154.235	185.591
Ccl4	1630.3	1148.69	1392.23	8288.74	11464.8	11252.5
Natd1	1369.6	1288.63	1302.1	668.629	788.677	746.172
Map2k3	2340.33	2488.66	2348.99	3183.75	3429.27	3539.56
Ywhah	4803.21	4526.3	4480.78	4949.12	5107.26	4820.61
Sart3	1921.04	2330.6	1924.37	2250.63	2694.19	2547.84
E2f2	1338.36	1391.31	1328.16	1025.51	1093.87	1118.31
Slfn3	72.0842	113.762	147.694	278.595	261.434	307.415
Nars2	717.238	629.213	685.257	560.012	482.395	561.533
Slc35b4	2437.65	2024.55	2544.47	2390.98	2433.85	2541.17
Dnah1	1.2014	5.0337	17.3758	15.5167	3.2816	0.95175
Dalrd3	803.739	853.716	743.901	667.218	785.396	770.918
Fis1	3363.93	3466.21	3314.43	3010.95	3609.76	3606.18
Plod1	5794.37	6311.25	6496.37	2185.74	2684.35	2418.4
Rab3d	1190.59	1285.61	1331.42	967.678	904.627	1033.6
Mfsd3	409.679	458.067	463.716	352.652	461.611	473.02
Slc25a22	664.376	824.52	794.942	1438.12	1551.1	1595.13
Atp6ap1	27098.9	26064.5	26088.7	17674.2	19401.9	19087.3
Dnase1l1	2005.14	1816.16	1891.79	683.441	692.417	650.997
Ccl9	993.561	972.511	798.2	9836.89	13259.8	12706.8
BC005537	613.917	521.491	650.506	847.071	763.518	706.199
Isyna1	4715.51	5289.41	4629.56	5694.63	6626.64	6770.75
Hars2	764.093	806.399	841.64	634.774	721.951	584.375
Tmem160	2321.11	2141.34	1953.69	1881.75	2568.4	2698.21
Rab5c	1256.67	1073.18	1038.2	1125.67	1269.98	1195.4
Mdh2	14463.7	15019.6	13802.9	26500.4	29612	29820.2
H13	2888.17	2997.07	2898.5	2352.9	2915.15	2727.72
Rnf145	2808.88	2129.26	2522.75	2125.08	1991.93	1960.61
Atp6v1e1	10166.3	9717.06	9634.87	15672.6	16639.9	16234
Chtf18	512.999	487.262	388.783	751.855	934.161	960.316
Rps6kl1	15.6182	27.182	24.9777	16.222	16.408	27.6008
Ppp1r12c	1519.78	1432.59	1318.39	1392.98	1146.37	865.141
Map1s	4019.9	4398.45	4110.46	3253.57	4286.86	4286.68
Tmem129	824.163	813.446	742.815	828.733	972.447	912.728
Nop9	2578.21	2682.96	2781.21	2873.41	3318.79	3556.69
Atp6v0a1	13721.2	13402.7	14944.3	3915.85	4526.42	4299.06
Psmc3ip	102.119	112.755	71.6751	258.847	319.409	332.161
Zfp687	1714.4	1510.11	1557.3	1105.92	1160.59	1297.24
Gdpd2	2.40281	4.02696	14.1178	6.34774	7.65706	5.7105
D8Ertd738e	2772.84	2599.4	2683.47	2435.42	3067.2	2723.91
Calm3	3595.8	3651.45	3161.31	4148.6	4353.59	4214.35
Cops3	1599.07	1549.37	1498.66	2047.5	1850.82	1724.57
Fkbp8	9610.03	10567.8	10008.5	7782.33	8468.71	9348.09
Ddx39b	3211.35	3522.58	3266.65	3441.89	3805.56	3880.29
Gipc1	3255.8	3436	3444.75	3525.82	4356.87	4291.44
Tlcd1	76.8898	66.4448	77.105	132.597	142.203	158.942
Plscr3	1305.93	1361.11	1241.28	770.193	762.424	967.93
Arhgef25	31.2365	46.31	64.0732	31.0334	44.8485	35.2148
Xab2	5206.88	5134.37	5302.87	3098.4	3676.48	3594.76
Cdc37	6593.3	7340.14	6618	8230.91	9057.21	10002.9
Rab4a	352.011	392.629	414.847	407.666	528.337	444.467
Trip10	1517.37	1802.06	1721.29	1242.04	1358.58	1426.67
Cops6	8980.49	9073.75	8715.04	9063.17	10007.8	10064.8
Ubb	37959.6	35826.9	35940.7	33249.5	42611.5	41543.9
Ap4m1	367.63	523.505	369.235	337.841	370.82	338.823
Gyg	610.313	547.667	572.315	260.963	231.9	277.911
Slc6a8	3013.12	2879.28	2646.55	1702.61	2052.09	1785.48
Arid3a	1277.09	1195	1150.06	1817.57	2143.98	1842.59
Ubxn6	574.271	617.132	562.541	344.189	400.355	442.564
Mydgf	2931.42	3157.14	2665.01	3612.57	4158.88	4290.49
Cyb561	48.0561	64.4314	52.1273	25.391	17.5019	27.6008
Ccdc12	935.893	963.45	784.082	946.519	1036.98	1067.86
Fmc1	525.013	526.525	490.866	729.991	941.818	955.557
Akt3	85.2997	43.2898	86.8789	98.7427	71.1013	47.5875
Mrpl24	1732.42	1568.5	1487.8	1213.83	1230.6	1368.62
Gle1	2783.65	2410.14	2519.49	3003.19	3175.49	3328.27
L3hypdh	70.8828	129.869	59.7293	128.366	114.856	152.28
Lyst	3087.61	2500.74	3305.74	2360.66	2015.99	1619.88
Slc35e1	2476.09	2471.55	2373.97	2348.67	1998.49	1473.31
Calr3	33.6393	69.4651	45.6114	250.383	275.654	251.262
Polr2i	460.138	480.215	451.77	403.434	398.167	421.625
Rmnd1	1164.16	1140.64	1070.78	974.026	937.443	863.237
Fbxo5	301.552	295.982	294.302	671.45	591.781	616.734
Mtrf1l	197.03	200.341	219.369	239.098	159.704	212.24
Hdac2	1663.94	2198.72	2011.25	2268.26	2262.11	2261.36
Frk	87.7025	131.883	102.083	201.717	229.712	221.758
Rwdd1	511.798	566.795	507.156	848.482	689.135	807.084
Stxbp5	5829.21	5563.25	6018.54	3642.19	2401.04	2150.96
Hint3	255.899	264.773	261.723	196.78	170.643	187.495
Trmt11	263.107	240.611	255.207	262.373	249.401	297.898
Katna1	932.289	906.066	838.382	852.008	731.796	757.593
Pcmt1	1685.57	1711.46	1612.69	2635.02	2681.06	2400.31
Lrp11	571.868	538.606	560.369	1354.19	1329.05	1291.52
X1700021F05Rik	382.046	497.33	449.598	655.228	655.226	676.694
Sec63	1814.12	2055.76	2191.52	2713.31	2346.34	2074.82
Snx3	4734.73	5351.83	4830.47	4072.43	4071.37	4467.52
Aig1	1585.85	1386.28	1598.57	812.511	855.403	901.307
Adat2	98.5151	41.2763	54.2993	74.057	83.1338	112.307
Pex3	607.91	717.806	661.366	744.097	721.951	661.466
Fuca2	10359.7	9795.58	10609	9180.25	9832.76	9113.96
Cep57l1	213.85	264.773	244.347	274.364	214.398	251.262
Ltv1	1584.65	1558.43	1525.81	1691.32	1761.12	1570.39
Cd164	5891.68	6029.37	6079.35	5654.43	4532.98	4769.22
Utrn	552.646	438.939	484.35	500.061	491.146	451.13
Smpd2	565.861	654.381	550.595	560.717	560.059	803.277
Mical1	5907.3	5535.06	5810.03	2268.26	2273.05	2645.87
Zbtb24	920.275	815.459	781.91	523.336	470.362	422.577
Wasf1	24.0281	37.2494	41.2675	30.3281	29.5344	67.5743
Rab32	4299.82	3972.6	4249.46	5965.47	5903.59	5645.78
Gtf3c6	470.95	470.148	552.767	499.356	565.529	606.265
Slc16a10	565.861	505.384	560.369	1191.97	1117.93	1066.91
Rev3l	283.531	276.854	330.14	215.823	167.361	257.924
Traf3ip2	153.78	201.348	245.433	277.185	293.156	374.038
Fyn	3890.15	3407.82	4023.58	1675.8	1662.68	1644.62
Tube1	187.419	170.139	155.296	224.287	127.982	159.894
Prep	4033.11	4490.06	4208.2	4835.57	5172.89	5173.71
Tnfaip3	532.222	492.296	684.171	4262.86	4019.96	4292.39
Arfgef3	3915.37	3899.1	4270.1	4282.61	3363.64	3629.97
Reps1	265.51	406.723	257.379	418.951	234.087	210.337
Asf1a	158.585	173.159	179.188	181.969	170.643	194.157
Gopc	318.372	414.777	443.082	452.1	457.236	530.125
Qrsl1	378.442	343.298	450.684	522.631	386.135	440.66
Rtn4ip1	1022.39	788.277	936.12	900.674	1035.89	1111.64
Crybg1	1591.86	1452.73	1790.79	1581.29	1374.99	1370.52
Vta1	1662.74	1710.45	1536.67	2026.34	1987.55	1862.57
Reep3	1464.51	1562.46	1689.79	1917.72	1564.23	1680.79
Pkib	612.716	617.132	526.703	502.177	486.77	483.489
Serinc1	4734.73	4721.61	5040.06	4916.68	3920.41	4312.38
Hsf2	30.0351	67.4516	32.5796	58.5403	28.4405	47.5875
Echdc1	126.147	198.328	156.382	217.234	158.611	169.412
Dcbld1	213.85	164.099	165.07	247.562	298.625	345.485
Ccdc59	585.084	683.577	659.194	768.782	832.432	777.58
Ppp1r12a	451.728	549.68	535.391	544.495	397.073	568.195
P4ha1	3643.86	3921.25	4063.76	3134.38	3061.73	3144.58
X45179	152.578	171.146	155.296	409.782	286.593	279.815
Lims1	1587.05	1657.09	1924.37	2587.76	2227.11	2110.98
Zwint	3665.48	3420.9	3685.84	4736.12	5016.47	5266.03
Ube2d1	383.248	382.561	395.299	379.454	310.658	297.898
Cdk1	1638.71	1975.22	1581.2	3186.57	3203.93	3394.89
Atp2b1	7589.27	6760.26	7988.52	4830.63	3910.57	3912.64
Rhobtb1	185.016	165.105	175.93	150.23	155.329	121.824
Arid5b	822.962	813.446	825.35	751.15	713.2	747.124
Actr6	289.538	344.305	272.583	320.208	328.16	312.174
Uhrf1bp1l	1781.68	1441.65	1965.64	1678.63	1244.82	1449.52
Poc1b	355.615	355.379	308.42	533.916	555.684	495.862
Dusp6	168.197	193.294	120.544	313.155	354.412	376.893
Tmpo	1722.81	1795.02	2072.06	2550.38	2338.68	2240.42
Kitl	166.995	196.314	182.446	138.24	182.676	217.951
Psen1	4198.91	4142.74	4119.15	4032.93	4705.81	4220.06
Sgk1	909.463	599.01	813.404	1613.03	1765.5	1645.58
Cep290	34.8407	71.4785	65.1592	47.9607	47.0362	79.947
Ikbip	272.719	255.712	320.366	364.643	290.968	282.67
Hbs1l	2583.02	2507.79	2818.13	2444.59	2586.99	2344.16
Epb41l2	5551.69	5863.25	6034.83	2560.26	2331.03	2218.53
Apaf1	2209.38	2070.86	2356.59	2385.34	2345.25	2014.85
Med23	2315.1	2306.44	2414.15	1843.67	1682.37	1805.47
Ahi1	127.349	145.977	145.522	155.872	92.9786	120.872
Arg1	7477.54	11291.6	7611.68	9.87427	4.37546	6.66225
Nedd1	1022.39	932.241	1012.14	1133.43	939.631	988.868
Mtfr2	102.119	158.058	87.9649	633.364	576.467	486.344
Stx7	3743.57	4308.85	4098.51	4221.25	3287.07	3505.3
Pex7	588.688	722.839	620.098	842.134	796.334	717.62
Ifngr1	3362.73	3365.53	3338.32	2444.59	2043.34	1828.31
Vnn3	419.29	650.354	599.465	7629.99	8688.58	8217.41
Cdk17	1361.19	1276.55	1380.29	1157.41	997.605	956.509
Hal	783.315	748.008	721.095	684.146	738.359	714.764
Fgd6	1474.12	1391.31	1286.89	1229.35	1097.15	1164.94
Ndufa12	2417.22	2293.35	2195.86	3173.17	3486.15	3648.06
Tmcc3	981.547	802.372	948.066	443.637	344.568	408.301
Cep83	135.759	220.476	213.939	350.537	282.217	416.867
Socs2	121.342	126.849	146.608	87.4578	106.105	85.6575
Nudt4	792.926	882.911	677.656	1036.8	783.208	519.656
Nuak1	58.8688	38.2561	91.2229	94.5109	66.7258	99.9338
Tcp11l2	4178.48	4938.06	4441.68	759.613	691.323	721.427
Cry1	1504.16	1547.36	1637.67	1009.29	1068.71	1093.56
Hsp90b1	7621.7	7947.21	7394.48	12561.5	11940.6	11975.9
Igf1	9357.73	8759.65	9406.81	4597.18	4574.55	4748.28
Washc3	1034.41	1000.7	926.346	839.313	1122.31	1042.17
Dram1	34.8407	41.2763	41.2675	246.151	235.181	273.152
Sirt1	70.8828	48.3235	72.7611	77.5835	43.7546	57.105
Herc4	999.568	1131.58	1081.64	1122.14	977.916	1004.1
Hnrnph3	255.899	276.854	323.624	291.291	207.834	282.67
Rufy2	385.651	510.417	441.996	460.564	356.6	378.797
Ccar1	1307.13	1286.61	1420.47	1312.57	1465.78	1400.98
Ddx21	1081.26	1118.49	911.143	1918.43	2153.82	1920.63
Ddx50	1153.35	1109.43	1027.34	1228.64	934.161	1101.17
Srgn	2598.64	2708.13	2929.99	1362.65	1307.17	1564.68
Vps26a	3124.85	3196.4	3268.82	4212.79	3763.99	3822.23
Supv3l1	1201.4	1169.83	1140.29	1250.51	1306.08	1391.46
Aifm2	3760.39	3592.05	3578.33	3574.49	3809.93	4270.5
H2afy2	18.0211	45.3033	54.2993	31.7387	41.5669	31.4078
Tysnd1	1392.43	1530.24	1364	1378.17	1447.18	1329.59
Sar1a	3287.04	2835.99	3053.79	3827.69	3828.53	3587.15
Ppa1	879.427	941.302	749.331	2305.64	2654.81	2532.61
Eif4ebp2	1149.74	1119.49	1171.78	978.258	1001.98	923.198
Pald1	2098.85	2578.26	1882.01	1108.03	1249.19	1245.84
Sgpl1	27235.8	25129.2	27591.7	23670.7	25013.4	24993
Unc5b	81.6955	71.4785	73.8471	45.8448	44.8485	35.2148
Slc29a3	3372.34	2601.42	3580.5	1008.59	1222.94	1180.17
Vsir	4643.43	4228.31	4730.56	2158.23	2236.96	2330.84
Lrig3	116.536	124.836	117.287	73.3517	76.5706	64.719
Anapc16	376.039	399.676	368.149	573.413	720.857	659.563
Ddit4	434.908	513.437	424.621	145.998	161.892	184.64
Dnajb12	1140.13	1063.12	1119.65	1067.13	976.822	1081.19
Micu1	3037.15	2927.6	3235.15	2343.02	2363.84	2493.59
Cand1	2901.39	3230.63	3107.01	2660.41	2708.41	2912.36
Tbk1	1760.06	1704.41	1775.59	3035.63	2894.37	2592.57
Pno1	821.76	745.994	791.684	1381.69	1374.99	1421.91
Plek	21985.7	22474.5	23053.3	24902.9	20817.4	22358.5
Usp15	2218.99	2296.37	2106.81	2661.82	2339.78	2415.54
Elane	2.40281	14.0944	6.51592	4.23183	135.639	32.3595
Vps54	241.482	282.894	284.528	442.932	162.986	261.731
Tbc1d15	2595.03	2983.98	2717.14	2809.23	2303.68	2387.94
Pcsk4	38.4449	59.3977	34.7516	78.2889	75.4767	94.2233
Rab21	186.218	175.173	188.962	380.865	144.39	178.929
X2310011J03Rik	1136.53	1016.81	1068.61	1111.56	1385.93	1436.19
Peli1	1290.31	1308.76	1266.26	2265.44	1825.66	1856.86
Thap2	54.0632	94.6336	42.3535	40.2024	31.7221	49.491
Slc1a4	605.507	565.788	622.27	356.179	297.531	458.744
Dock2	10454.6	9335.5	10471.1	6986.75	7297.18	6884.01
Rab1a	4888.51	5133.37	4964.04	6718.03	5212.27	5619.13
Gamt	291.941	292.961	314.936	205.949	255.965	328.354
Actr2	4060.74	4335.02	4172.36	5764.46	5597.31	5325.99
Ndufs7	6837.19	7240.47	6283.52	5840.63	6580.7	6600.39
Mum1	1250.66	1417.49	1195.67	1194.08	1262.32	1234.42
Meis1	212.648	185.24	247.605	177.737	171.737	138.004
Uqcr11	4335.87	4182	3689.1	4901.87	5864.21	5148.02
Cnot2	1299.92	1193.99	1512.78	1560.84	1376.08	1331.5
Tcf3	1524.58	1498.03	1438.93	1297.06	1230.6	1344.82
Frs2	494.978	511.424	653.764	536.737	496.615	479.682
Yeats4	433.707	428.871	421.363	560.012	567.716	458.744
Grb10	173.002	195.308	206.337	6.34774	10.9387	2.85525
Adora2a	26.4309	39.2629	22.8057	335.02	321.597	354.051
Snrpd3	1526.98	1645.01	1406.35	2355.01	2352.91	2322.27
Mdm2	2313.9	2148.38	2319.67	4584.48	4001.36	3941.2
E2f7	70.8828	99.6673	72.7611	123.428	133.452	112.307
Osbpl8	9048.97	9296.24	9628.36	5365.96	4512.2	5132.79
Mknk2	5709.07	5911.58	5288.75	2860.72	2699.66	2568.77
Zpbp	18.0211	40.2696	32.5796	31.7387	4.37546	15.228
Cabin1	3005.91	3201.43	3179.77	2642.78	2614.34	2582.1
Ap3d1	9215.97	9478.46	9418.76	5636.8	6544.6	6853.55
Phlda1	19.2225	25.1685	11.9459	17.6326	18.5957	34.263
Sf3a2	1161.76	1242.32	1236.94	957.099	1248.1	1368.62
Mdm1	186.218	249.672	173.758	301.871	309.564	237.938
Timm13	2650.3	2626.58	2544.47	3202.08	3676.48	3574.77
Vps13d	176.606	187.254	236.745	206.654	199.084	109.451
Llph	700.418	822.507	744.987	1433.18	1333.42	1455.23
Tmbim4	3129.66	3036.33	2974.52	5993.68	6229.56	6447.16
Slc5a4b	0	0	0	9.16896	27.3466	18.0833
Irak3	233.072	193.294	201.993	1706.13	1781.91	1619.88
Helb	526.215	653.374	697.203	873.873	766.8	838.492
Prmt2	2268.25	2180.6	2245.82	1885.28	2168.04	2156.67
Dip2a	1602.67	1444.67	1638.75	1524.16	1563.13	1440.95
Hmg20b	555.049	662.435	605.98	230.635	208.928	270.297
X4930404N11Rik	50.459	17.1146	46.6974	17.6326	25.1589	19.9868
Fzr1	2670.72	2888.34	2960.4	2977.8	3427.08	3731.81
Ncln	3405.98	3880.98	3870.46	4438.48	5284.47	5627.7
Hcfc2	241.482	310.076	351.86	450.69	393.792	392.121
Nfyb	269.114	216.449	307.334	394.971	300.813	316.933
Txnrd1	9909.18	10024.1	10612.3	17983.2	16166.2	16656.6
Ppm1m	776.107	737.94	754.761	1043.15	1175.91	1057.39
D10Wsu102e	1263.88	1206.07	1143.54	1217.36	1356.39	1182.07
Aldh1l2	667.98	737.94	842.725	519.104	457.236	377.845
Wdr82	1273.49	1256.41	1303.18	1160.93	1182.47	1180.17
Glyctk	18.0211	6.04044	30.4076	15.5167	7.65706	1.9035
Pofut2	2247.83	2245.03	2408.72	2095.46	2106.79	2196.64
Slc36a1	98.5151	88.5931	77.105	155.167	113.762	110.403
Adarb1	192.225	220.476	191.134	232.045	299.719	290.284
Appl2	1975.11	2247.04	2368.54	1237.81	1054.49	978.399
Slc36a2	1223.03	1310.78	1346.62	76.1729	73.289	38.07
Sumo3	3649.86	3986.69	3794.44	5337.04	5283.37	5920.84
Hint1	4418.76	4288.71	4025.75	5425.21	6267.85	6209.22
Lyrm7	78.0912	52.3505	82.535	95.2162	121.419	104.693
Fbxw11	4164.07	3829.64	4116.97	3588.59	3455.52	3376.81
Stk10	1113.7	1026.87	1139.2	1596.11	1567.51	1457.13
Papolg	327.983	331.217	365.977	257.436	227.524	244.6
Rel	327.983	235.577	286.7	466.912	358.788	362.617
Pfkl	10280.4	12170.5	10475.4	7884.6	9584.45	9465.15
Pus10	588.688	652.368	638.56	1161.64	957.132	1045.02
Pex13	482.964	567.801	531.047	514.167	490.052	458.744
X1810043G02Rik	391.658	533.572	504.984	502.177	601.626	685.26
Mpg	177.808	166.112	207.423	169.273	141.109	185.591
Ahsa2	206.641	215.442	201.993	312.45	308.47	313.126
Nprl3	820.559	854.722	939.378	701.073	917.753	950.798
Xpo1	2628.67	2783.64	2761.66	4372.89	3535.37	3897.42
Hbq1a	18.0211	14.0944	15.2038	54.3085	40.473	59.0085
Cpeb4	1651.93	1610.78	1951.52	1361.24	894.782	1124.97
Stc2	22.8267	43.2898	22.8057	51.4873	54.6933	50.4428
Asb3	603.105	474.175	485.436	410.487	437.546	357.858
Cdc34	3056.37	3051.43	2750.8	3147.78	2927.18	2459.32
Tpgs1	1436.88	1280.57	1188.07	998.712	1356.39	1343.87
Chac2	118.939	96.647	68.4171	89.5737	88.6031	118.017
Erlec1	109.328	108.728	142.264	104.385	124.701	157.039
Shc2	623.529	541.626	565.799	211.591	197.99	121.824
Wdpcp	275.121	312.089	367.063	226.403	147.672	131.342
Mdh1	10562.7	11203	9634.87	10437.1	11357.6	10920.4
Ccng1	2188.96	2349.73	2198.04	4185.28	3482.87	3863.15
Nudcd2	877.025	814.453	866.617	1255.44	1097.15	1185.88
Polrmt	2323.51	2375.91	2365.28	1564.37	1980.99	2073.86
Hmmr	647.557	810.426	576.659	1588.35	1419.84	1509.48
Hcn2	19.2225	20.1348	19.5478	41.613	33.9098	39.0218
Slc22a4	464.943	313.096	392.041	700.368	692.417	647.19
Cyfip2	12175	10696.6	12301	12418.3	13250	12459.4
Mgat1	2597.43	2520.88	2566.19	1474.79	1658.3	1689.36
Ppp2ca	6592.1	6701.87	6772.21	6933.15	6381.61	5496.36
Hnrnpab	6356.63	6557.9	6416.01	7994.63	8676.54	8155.55
Phykpl	653.564	778.21	675.484	659.46	825.869	720.475
Hspa4	12096.9	12237.9	11751.5	14798.7	14862.4	14457.1
Cnot6	711.231	807.406	756.933	1337.26	996.512	1080.24
Zfp354a	33.6393	30.2022	41.2675	37.3812	12.0325	34.263
Mapk9	1647.12	1665.15	1461.74	1866.94	1486.56	1437.14
Canx	12838.2	13172.2	13253.4	15699.4	13706.1	13023.7
Rack1	14114.1	15176.6	13518.4	17031.7	19909.4	19988.7
Rufy1	1872.99	1622.86	1795.14	1138.36	1213.1	1097.37
Rnf130	4364.7	4470.93	4366.75	4839.1	4058.24	3605.23
Ltc4s	20.4239	18.1213	11.9459	7.75835	15.3141	10.4693
Rad50	1021.19	985.599	989.334	1127.08	1096.05	906.066
Mrnip	92.5081	115.775	128.146	100.153	72.1951	75.1883
Clk4	505.791	398.669	478.92	476.786	425.514	435.902
Sar1b	1435.68	1681.26	1548.62	2175.87	2147.26	2311.8
Jade2	152.578	146.984	150.952	244.741	292.062	335.016
Pdlim4	651.161	699.684	721.095	222.171	283.311	282.67
Cdkl3	8.40983	11.0741	10.8599	33.8546	35.0037	22.842
Ube2b	1522.18	1589.64	1497.58	1586.23	1257.95	1504.72
Cdkn2aipnl	2810.08	2915.52	3166.74	4147.19	4489.22	4440.87
Kremen1	1297.52	1320.84	1092.5	1449.4	1347.64	1451.42
Nefh	577.875	938.282	633.13	1389.45	1279.82	1223
Med7	100.918	87.5864	95.5668	86.7525	86.4154	74.2365
Havcr2	606.709	531.559	706.977	633.364	763.518	553.919
Tnip1	3488.88	3313.18	3557.69	5808.89	7180.13	7243.77
Vdac1	5133.6	5561.23	5580.88	5935.85	6350.98	6446.2
Upp1	641.55	609.078	547.337	1070.65	1419.84	1397.17
Slu7	2318.71	1945.02	2261.02	1912.08	2013.81	2004.39
Ascc2	3486.47	3809.5	3734.71	2778.9	3100.02	3140.78
Hus1	545.437	545.653	638.56	530.389	540.37	510.138
Pttg1	824.163	855.729	771.05	1096.75	1044.64	1071.67
Zfp607a	90.1053	84.5662	53.2133	114.965	82.0399	103.741
Tns3	2739.2	2427.25	2895.24	1935.36	2129.76	1935.86
Btg2	970.734	830.561	975.216	628.427	662.883	611.024
Castor1	569.465	527.532	382.267	169.978	145.484	167.508
Pes1	4585.76	4748.79	4300.51	3415.79	3649.14	3959.28
Tcn2	6592.1	6506.56	6648.41	3307.88	3926.98	3856.49
Osbp2	109.328	51.3437	85.7929	127.66	150.953	94.2233
Myo1g	2512.14	2437.32	2429.35	2040.45	2784.98	2446.95
Smtn	448.124	494.309	374.665	288.47	346.755	405.446
Arf5	4480.03	4720.6	4214.71	3544.16	3961.98	4421.83
X2310033P09Rik	169.398	151.011	137.92	105.796	112.668	118.017
Guk1	1202.61	1097.35	1019.74	1297.76	1352.02	1324.84
Rnf185	1452.5	1559.44	1530.15	1223	1210.91	1171.6
Limk2	1820.13	1684.28	1849.43	1104.51	1361.86	1265.83
Patz1	601.903	747.001	686.343	550.843	557.871	529.173
Eif4enif1	800.135	797.338	822.092	624.9	600.532	564.388
Trim11	904.657	775.19	787.34	829.439	912.284	876.562
Ogdh	20947.7	21256.3	21601.4	14263.4	14981.6	15130.9
Drg1	4188.09	4128.64	4149.55	3702.85	4153.41	4114.42
Rtn4	1686.77	1636.96	1731.06	1804.17	1490.94	1396.22
Mtif2	752.079	635.253	743.901	782.183	679.291	686.212
Rps27a	9529.53	9489.53	8997.4	6945.84	7952.4	8277.37
Cfap36	319.573	314.103	291.044	317.387	360.976	433.998
Ppp4r3b	1352.78	1580.58	1660.47	1067.13	775.551	1098.32
Pnpt1	1033.21	1101.37	1088.16	1649	1241.54	1628.44
Pold2	1722.81	2088.99	1963.46	2161.76	2326.65	2695.36
Zkscan17	1278.29	1231.24	1292.32	823.796	941.818	1040.26
Aebp1	28.8337	18.1213	9.77388	7.75835	17.5019	41.877
Polm	299.15	390.615	417.019	291.996	236.275	325.499
Pgam2	44.4519	38.2561	42.3535	15.5167	32.816	20.9385
Dbnl	8820.71	8353.93	8445.72	4152.84	4763.78	4990.03
Mrps24	1344.37	1464.81	1310.79	1295.65	1744.72	1617.02
Ccdc117	998.366	1074.19	1039.29	858.356	851.027	781.387
Dynll2	901.053	911.1	931.776	1215.95	1476.72	1396.22
Xbp1	9828.68	10045.3	9860.76	5390.65	6170.5	6220.64
Supt4a	1761.26	1639.98	1523.64	1456.45	1648.46	1508.52
X2810021J22Rik	46.8547	47.3168	30.4076	23.2751	45.9424	81.8505
Ska2	69.6814	120.809	66.2452	171.389	237.369	221.758
Prr11	128.55	116.782	123.802	256.026	307.376	240.793
Smg8	1636.31	1462.79	1585.54	1577.06	2082.72	1670.32
Rnf187	5638.19	6326.35	5699.26	4891.29	5397.13	4875.82
Tubd1	404.873	319.137	357.29	373.106	362.07	396.88
Mrpl22	1110.1	1261.45	1083.81	1285.07	1422.03	1509.48
Cnot8	3235.38	3109.82	3243.84	2543.33	2721.54	2564.01
Rps6kb1	917.872	847.675	851.413	945.814	844.464	940.329
Sap30l	227.065	207.388	145.522	225.698	160.798	121.824
Galnt10	1374.41	1697.36	1523.64	1067.13	1333.42	1443.8
Rnft1	794.128	939.288	832.952	650.291	650.85	789.953
Mfap3	1155.75	977.545	1273.86	1193.38	1099.34	1078.33
Fam114a2	1597.87	1554.41	1518.21	1181.39	1155.12	1117.35
Ppm1d	370.032	411.757	475.662	373.106	300.813	300.753
Znhit3	342.4	372.494	313.85	564.244	596.157	682.405
Myo19	111.731	154.031	121.63	251.794	248.308	296.946
Prpsap2	432.505	386.588	364.891	516.283	421.138	430.191
Ggnbp2	1661.54	1679.24	1677.85	2056.67	1721.74	1826.41
Acaca	1840.55	1484.94	1671.33	1575.65	1662.68	1778.82
Shmt1	726.849	1101.37	769.964	1792.18	1839.88	1919.68
Llgl1	2114.47	2222.88	2304.46	1357.01	1523.75	1482.83
Drg2	2414.82	2645.71	2342.47	2942.53	3325.35	3376.81
Srebf1	4328.66	4933.03	4296.16	4571.79	4838.17	5236.53
Tom1l1	557.451	546.66	537.563	452.806	438.64	369.279
Cox11	97.3137	102.687	121.63	121.312	122.513	148.473
Stxbp4	132.154	109.735	115.115	181.969	171.737	149.425
Bzw2	2625.07	2784.64	2255.59	3771.97	3793.53	3943.1
Elac2	1701.19	1820.19	1929.8	1876.82	2156.01	2012
Pctp	1600.27	1774.88	1796.22	1431.77	1339.99	1341.97
Twistnb	723.245	662.435	691.773	603.036	585.218	659.563
Atxn7l1	795.329	908.08	861.187	1737.17	1528.13	1669.37
Sypl	2275.46	2407.12	2531.43	3309.29	2689.82	2958.04
Pdia6	15196.6	16393.8	14989.9	20764.9	22711.9	21673.3
Nampt	4385.12	4962.22	4608.93	7360.56	5969.22	6180.67
Pik3cg	3375.94	3358.48	3450.18	5514.78	5646.53	4841.55
Nbas	2157.72	2325.57	2133.96	1578.47	1843.16	1650.33
Tspan13	1066.85	973.518	1042.55	919.718	808.367	955.557
Rock2	1555.82	1624.88	1740.84	1185.62	782.114	759.497
Laptm4a	7174.78	7171.01	7361.9	5509.84	5743.89	5754.28
Fam49a	2996.3	2799.74	2883.29	4677.58	4240.92	3893.61
Snx13	919.074	980.565	946.98	732.812	623.503	734.751
Sdc1	2605.84	2932.63	2779.04	6654.55	8152.58	8427.75
Lpin1	5068.72	5685.06	5159.52	3044.1	2832.02	2751.51
Pum2	985.151	876.871	1116.39	1000.83	691.323	796.615
Nrcam	180.211	22.1483	78.191	71.2358	83.1338	59.0085
Trib2	112.932	161.078	156.382	70.5305	92.9786	68.526
Arsg	2211.78	2207.78	2469.53	2144.13	2057.56	2112.89
Hs1bp3	3703.93	3861.85	3755.34	2589.88	2977.5	2958.99
Smc6	898.65	968.484	920.917	887.979	916.659	998.386
Amz2	820.559	755.055	821.006	931.003	1000.89	895.597
Gna13	4910.14	4240.39	5220.34	2765.5	2436.04	2619.22
Prkar1a	9248.41	9129.12	9650.08	8478.47	8746.55	8484.85
Abca8b	148.974	137.923	187.876	237.688	194.708	198.916
Rdh14	481.763	527.532	490.866	425.299	399.261	464.454
Map2k6	105.724	180.206	157.468	161.515	200.177	185.591
Trappc12	4148.45	3967.56	3969.28	2836.03	2825.46	2841.93
Adi1	8791.87	8646.89	8694.41	7510.79	7383.59	7826.24
Rnaseh1	1155.75	885.931	1120.74	1207.48	1078.55	1144.96
Ubxn2a	621.126	539.613	507.156	750.444	619.128	704.295
Fkbp1b	658.369	540.619	518.016	415.425	373.008	357.858
Pfn4	9.61123	20.1348	8.68789	41.613	29.5344	19.035
Itsn2	2307.9	2198.72	2607.45	2108.86	1800.5	1768.35
Rsad2	9.61123	23.155	5.42993	572.708	703.356	749.027
Id2	6040.66	5933.73	5804.6	2545.45	2245.71	2236.61
Ncoa1	1477.73	1282.59	1454.14	1179.27	673.821	442.564
Dus4l	272.719	245.645	243.261	283.533	295.344	225.565
Rrm2	885.435	1096.34	931.776	4064.67	4398.43	4252.42
Bcap29	2015.96	2501.75	2443.47	2689.33	1974.43	2717.25
Slc26a4	0	5.0337	0	15.5167	38.2853	42.8288
Cenpo	450.526	488.269	461.544	575.529	603.814	507.283
Klf11	323.178	312.089	438.739	112.849	108.293	149.425
Adcy3	32.4379	15.1011	36.9235	37.3812	42.6608	36.1665
Dnajc27	794.128	912.107	801.458	899.969	919.941	820.409
Efr3b	937.095	925.194	904.627	373.812	232.993	264.587
Cbll1	587.486	730.893	804.716	722.232	671.634	636.721
Dnmt3a	11453	9932.5	11213.9	7411.34	7234.83	6911.61
Dld	5996.21	6915.3	6601.71	10634.6	8243.37	9721.18
Kif3c	1499.35	1406.42	1576.85	1211.71	1453.75	1302.95
Sh3yl1	32.4379	15.1011	51.0414	42.3183	29.5344	35.2148
Rab10	6990.97	6631.4	7389.05	6916.93	6178.15	6343.41
Ddx52	1339.57	1099.36	1350.97	1569.3	1301.7	1262.02
Taf15	170.599	115.775	234.573	232.751	192.52	202.723
Ace	604.306	640.287	706.977	59.2456	7.65706	45.684
Cdc27	790.524	839.621	827.522	1256.85	906.815	1045.02
Mettl2	645.154	764.116	671.14	515.578	553.496	474.923
Nle1	634.341	776.197	734.127	714.474	964.79	953.654
Tlk2	403.672	485.249	477.834	520.515	486.77	468.261
Rffl	1244.65	1473.87	1520.38	1676.51	1570.79	1598.94
Lig3	1281.9	1358.09	1343.37	1246.98	1173.72	1222.05
Map3k3	2375.18	2096.03	2183.92	2098.99	2184.45	1874
Ddx42	2871.35	2490.67	2712.79	2625.85	2422.91	2124.31
Ftsj3	2675.53	3094.72	2724.74	4209.26	4433.44	4339.03
Rnf135	205.44	179.2	169.414	278.595	294.25	305.512
Psmc5	3977.85	3968.57	3847.65	5465.41	6565.38	6138.79
Tcam1	1505.36	1681.26	1574.68	2022.81	2177.89	2200.45
Ern1	1117.31	1212.12	1243.45	1276.6	1136.53	1280.1
Nf1	392.859	304.036	372.493	301.871	304.095	296.946
Pecam1	0	0	0	12.6955	27.3466	13.3245
Polg2	67.2786	46.31	62.9872	82.5207	100.636	64.719
Ddx5	5817.2	5849.16	5807.86	5959.83	5122.57	5413.55
Psmd12	3736.37	3849.77	3694.53	5638.91	5688.1	5862.78
Helz	2050.8	1683.27	2056.86	1593.28	1677.99	1543.74
Rab37	46.8547	33.2224	47.7834	13.4008	17.5019	25.6973
Slc9a3r1	6702.63	7539.48	7201.18	4298.13	5206.8	5278.41
Nt5c	828.969	731.9	688.515	794.173	882.75	892.742
Jpt1	4078.77	4225.29	3790.09	4487.15	5541.52	5431.64
Sumo2	1062.04	1070.16	1055.58	1664.52	1692.21	1741.7
Nup85	1840.55	2217.85	1605.09	2976.39	3163.46	3149.34
Gga3	1703.59	1660.11	1750.61	1424.01	1557.66	1710.29
Cluh	8388.2	8195.87	8205.71	7259.7	8345.1	8217.41
Mif4gd	828.969	850.695	782.996	515.578	583.03	613.879
Slc25a19	982.748	1020.83	1023	996.596	1140.9	1175.41
Pafah1b1	1452.5	1368.16	1532.33	1475.5	1377.18	1287.72
Tmem94	1637.51	1542.33	1693.05	1208.19	1157.31	1156.38
Recql5	968.331	848.682	847.069	548.022	816.024	822.312
Sap30bp	1581.05	1763.81	1500.83	1348.54	1450.47	1329.59
Itgb4	6.00702	1.00674	9.77388	2.11591	6.56319	5.7105
Galk1	6142.78	7275.71	5862.15	4172.58	4672.99	5009.06
Unk	1280.7	1403.4	1239.11	774.425	743.829	919.391
Trim47	1334.76	1336.95	1424.81	643.238	831.338	691.922
Mrpl38	1754.05	1738.64	1781.02	2346.55	2515.89	2641.11
Fbf1	1211.01	1160.77	1185.9	909.138	845.558	922.246
Acox1	4118.41	3810.51	4206.03	3661.94	4145.75	3937.39
Ten1	746.072	725.86	813.404	550.843	636.63	612.927
Srp68	4189.29	4327.98	4271.18	3890.46	4056.05	4099.19
Tsen54	616.32	674.516	756.933	575.529	703.356	781.387
Llgl2	211.447	234.57	298.646	121.312	159.704	246.503
Ncbp3	640.348	560.754	647.248	659.46	689.135	641.48
Atp2a3	22.8267	25.1685	41.2675	26.8016	60.1626	56.1533
Ankfy1	6252.1	5464.59	6123.88	6378.78	6328.01	5726.68
Exoc7	2945.84	3079.62	2949.54	1933.24	2297.12	2229.95
Ube2g1	1032.01	1206.07	1261.92	1098.16	756.955	921.294
Spns3	9.61123	7.04718	8.68789	100.859	122.513	154.184
Med31	353.213	417.797	365.977	354.063	336.911	353.099
Ube2o	1029.6	1166.81	910.057	773.72	747.11	688.115
Txndc17	1947.48	1813.14	1859.21	2286.6	2322.28	2213.77
Rhbdf2	3272.62	3214.52	3335.06	3602.7	4379.84	4154.39
X4933427D14Rik	180.211	231.55	185.704	174.21	197.99	162.749
Pimreg	534.625	632.233	420.277	1395.09	1535.79	1620.83
X1810032O08Rik	37.2435	22.1483	48.8694	52.8979	50.3178	63.7673
Rabep1	2671.92	2775.58	2978.86	2014.35	1577.35	1703.63
Mfsd11	3464.85	3347.41	3051.62	2613.86	2989.53	2802.9
Kif1c	358.018	436.925	450.684	362.527	343.474	350.244
Sec14l1	4661.45	4795.1	4590.46	3185.16	2988.44	2888.56
Nos2	2042.39	2973.91	2252.34	14872.8	23104.6	22645.9
Mink1	1433.27	1367.15	1428.07	1147.53	1255.76	1326.74
Pld2	3706.33	3913.2	4076.79	1888.1	1990.84	1923.49
Slc46a1	588.688	592.97	546.251	595.983	771.175	671.936
Eral1	1295.11	1186.95	1246.71	892.916	1087.3	926.053
Dhrs13	440.915	383.568	373.579	346.305	390.51	393.073
Coro6	52.8618	50.337	33.6656	16.222	10.9387	24.7455
Blmh	2653.9	2750.41	2794.24	2665.35	3097.83	2732.47
Cpd	3951.42	3353.45	3816.16	7756.94	6440.68	4867.25
Timm22	744.87	761.095	658.108	848.482	1067.61	931.763
Nxn	97.3137	95.6403	66.2452	138.945	215.492	164.653
Rflnb	18.0211	24.1618	14.1178	70.5305	60.1626	26.649
Ywhae	5346.25	5360.89	5142.15	6249.71	5878.43	6466.19
Prpf8	6911.68	6997.85	6957.92	5818.06	6586.17	6040.76
Spag9	3449.23	3850.78	3610.9	2226.65	1792.85	1601.8
Luc7l3	139.363	156.045	103.169	226.403	252.683	298.85
Ankrd40	1032.01	1122.52	1067.52	1443.76	1023.86	872.755
Abcc3	1023.6	753.042	875.305	1395.09	1425.31	1542.79
Xylt2	1561.82	1652.06	1570.34	1469.86	1628.77	1782.63
Lrrc59	7867.99	7899.89	7559.55	14171.7	17482.2	16802.2
Dlx4	74.487	78.5257	96.6528	81.8154	63.4442	68.526
Slc35b1	1475.32	1330.91	1346.62	2210.43	2454.63	2432.67
Snx11	284.733	305.042	313.85	516.989	632.254	535.835
Scrn2	133.356	120.809	120.544	172.094	165.174	221.758
Fbxl20	1100.49	1062.11	1138.11	711.653	841.183	757.593
Dlg4	52.8618	43.2898	51.0414	27.5069	45.9424	46.6358
Dvl2	1599.07	1616.82	1741.92	1276.6	1425.31	1488.54
Nr1d1	198.232	246.651	342.086	359	373.008	338.823
Aloxe3	18.0211	49.3303	19.5478	11.9902	9.84479	1.9035
Per1	431.304	620.152	573.401	275.069	278.936	253.166
Vamp2	633.14	652.368	657.022	433.057	399.261	485.393
Tmem107	127.349	164.099	153.124	117.081	107.199	180.833
Aurkb	1132.92	1551.39	1218.48	2619.5	2794.83	2760.08
Ctc1	2990.29	3162.17	3532.71	2917.85	2753.26	3125.55
Pfas	677.592	620.152	609.238	947.93	800.71	916.535
Myh10	985.151	854.722	1069.7	474.67	408.012	442.564
Pik3r5	7686.58	7701.56	8431.6	9760.72	10286.7	9378.55
Ntn1	12.014	25.1685	2.17197	40.2024	36.0976	40.9253
Stx8	904.657	899.019	1018.66	907.727	1010.73	1036.46
Myh3	92.5081	54.364	83.621	52.8979	61.2565	50.4428
Adprm	313.566	322.157	304.076	313.155	324.878	351.196
Top2a	2812.49	3320.23	2570.53	5944.31	5519.65	5312.67
Acly	8708.98	9404.97	8874.68	16189.6	17881.4	16375.8
Kat2a	1808.11	1961.13	1705	1917.02	1983.18	2148.1
Stat5b	3538.13	3908.16	3822.67	2239.34	2316.81	2447.9
Tmem101	521.409	490.282	426.793	414.719	380.665	370.231
Lsm12	803.739	751.028	843.811	950.046	939.631	934.619
Ubtf	3032.34	3245.73	3361.13	2819.81	3083.61	3009.43
Ccdc43	1117.31	1023.85	991.506	1220.88	1042.45	1185.88
Eftud2	5400.31	6223.67	4964.04	6019.78	7552.05	7038.19
Ccdc103	14.4168	10.0674	45.6114	14.8114	37.1914	19.9868
Dcakd	740.065	849.689	829.694	592.456	783.208	680.501
Nmt1	3937	4314.89	4133.26	3743.05	4256.23	4093.48
Plcd3	475.756	441.959	522.359	251.794	208.928	238.889
Map3k14	299.15	223.496	231.315	320.208	340.192	360.713
Gosr2	3771.21	3623.26	3693.44	3850.26	4002.45	3730.86
Klhl28	207.843	240.611	246.519	155.167	202.365	166.556
Fkbp3	1436.88	1514.14	1395.49	1365.47	1493.13	1778.82
Scfd1	1775.67	1732.6	1854.86	1742.1	1408.9	1688.4
Strn3	1602.67	1706.42	1498.66	1704.02	1435.15	1338.16
Ap4s1	52.8618	64.4314	73.8471	134.713	82.0399	102.789
Dtd2	550.243	531.559	538.649	513.462	534.9	593.892
Ston2	57.6674	97.6538	53.2133	4.93713	28.4405	18.0833
Gtf2a1	1405.64	1182.92	1415.04	1450.81	1158.4	1324.84
Sel1l	6896.06	6740.12	7479.19	4600	4565.8	4283.83
Dnaaf2	31.2365	52.3505	32.5796	48.666	40.473	21.8903
Pole2	289.538	209.402	230.229	386.507	404.73	374.99
Klhdc2	2052	1894.68	1899.39	2345.14	2278.52	2148.1
Nemf	1679.56	1610.78	1635.5	1544.62	1441.71	1409.54
Sec23a	1201.4	1154.73	1190.24	1076.3	1035.89	1033.6
L2hgdh	275.121	339.271	327.968	452.806	334.723	374.038
Trappc6b	1320.34	1332.92	1469.34	1211.01	1162.78	1257.26
Pnn	895.046	1124.53	1002.37	1519.23	1329.05	1254.41
Mia2	2572.21	2892.36	2505.37	2881.17	2522.45	2690.6
Galc	1743.24	1778.91	1701.74	1379.58	1248.1	1297.24
Spata7	233.072	228.53	302.99	188.316	190.333	176.074
Ptpn21	128.55	115.775	103.169	57.835	79.8522	112.307
Zc3h14	3785.62	3875.95	3973.62	3691.57	3486.15	2868.57
Ttc8	120.14	141.95	128.146	205.949	226.43	142.763
[truncated: 10,168 more rows]

## Sheet: DEX-LPSvsCTL
	baseMean	log2FoldChange	lfcSE	stat	pvalue	padj
Gnai3	5883.8	-0.0211023	0.0988441	-0.21349	0.830944	0.873086
Cdc45	1446.72	1.17247	0.108988	10.7577	5.45e-27	8.34e-26
Narf	1167.64	-0.403629	0.11589	-3.48287	0.000496075	0.00127552
Cav2	498.384	0.0110197	0.160145	0.0688112	0.94514	0.959412
Klf6	1775.6	-0.278281	0.0986491	-2.82092	0.00478862	0.0102108
Scmh1	866.877	-0.540182	0.105803	-5.10557	3.3e-07	1.32e-06
Cox5a	2297.83	0.571277	0.0838203	6.8155	9.39e-12	5.72e-11
Wnt9a	93.3768	-1.25938	0.299751	-4.20142	2.65e-05	8.31e-05
Fer	624.493	0.0209832	0.12115	0.173201	0.862494	0.897994
Xpo6	4554.3	0.0286596	0.0736935	0.388902	0.697348	0.764269
Tfe3	3999.71	-0.232577	0.0811219	-2.86701	0.00414371	0.0089518
Brat1	2269.36	-1.00319	0.0922689	-10.8724	1.56e-27	2.44e-26
Gna12	497.352	-0.536549	0.186006	-2.88457	0.00391946	0.008513
Slc22a18	272.86	-0.0565608	0.19293	-0.293167	0.769394	0.82384
Pih1d2	26.4162	1.11638	0.527445	2.11658	0.0342954	0.0604665
Dlat	3802.58	0.151519	0.0795611	1.90443	0.0568541	0.0940892
Sdhd	8421.86	0.32923	0.0680099	4.84091	1.29e-06	4.83e-06
Gpr107	4503.88	-0.307186	0.0722792	-4.24999	2.14e-05	6.78e-05
Tspan32	1733.47	-0.122931	0.0929932	-1.32193	0.18619	0.262045
Lhx2	49.7232	-1.30809	0.373578	-3.50151	0.000462622	0.00119608
Gmpr	1689.27	-0.390389	0.0945561	-4.12865	3.65e-05	0.0001122
Trim25	7641.81	0.251737	0.0674692	3.73114	0.000190612	0.000527925
Dgke	209.351	0.545302	0.209078	2.60813	0.00910385	0.0182632
Scpep1	11042.5	-0.897701	0.0656762	-13.6686	1.56e-42	4.16e-41
Mnt	674.973	-1.00154	0.129637	-7.72567	1.11e-14	8.4e-14
Itgb2	17132.9	-0.465902	0.0622952	-7.47894	7.49e-14	5.37e-13
Hddc2	471.735	0.393933	0.140424	2.80531	0.00502682	0.0106609
Pemt	119.295	0.371688	0.262622	1.4153	0.156981	0.226786
Cdh4	12.8244	-2.89481	0.9937	-2.91316	0.00357788	0.00783092
Clec10a	718.614	-0.960669	0.133299	-7.20686	5.73e-13	3.86e-12
Alox12	5.12639	0.285062	1.09615	0.260057	0.79482	0.844739
Arvcf	133.053	-1.13003	0.229887	-4.91559	8.85e-07	3.39e-06
Comt	4507.3	-0.199846	0.0841399	-2.37517	0.017541	0.0330374
Rtca	1139.29	0.385285	0.106282	3.62514	0.000288808	0.000774847
Dbt	559.773	0.444171	0.137027	3.24147	0.00118913	0.0028548
Dazap2	16067.7	0.0575704	0.0696334	0.826765	0.40837	0.501874
Mcts1	850.156	0.221979	0.12712	1.74621	0.0807743	0.127851
Rem1	121.443	-1.66994	0.261894	-6.3764	1.81e-10	9.96e-10
Trappc10	1380.46	-0.0961474	0.112893	-0.851672	0.394396	0.487863
Ccm2	2262.33	0.111244	0.0864196	1.28725	0.198008	0.27628
Tbrg4	991.315	0.355005	0.121512	2.92155	0.00348294	0.007641
Mx1	44.2122	5.57067	0.759111	7.33841	2.16e-13	1.5e-12
Ndufa9	5168.27	-0.0116495	0.0720947	-0.161586	0.871632	0.90449
Lck	332.382	0.656031	0.174426	3.76108	0.00016918	0.000472437
Galnt1	735.856	0.276684	0.142552	1.94093	0.0522667	0.0875454
Mkrn2	848.833	0.0517661	0.105046	0.492794	0.622158	0.700843
Raf1	2821.55	-0.136196	0.0759402	-1.79346	0.0728989	0.116875
Pdgfb	1116.75	-0.984115	0.108772	-9.04751	1.46e-19	1.52e-18
Acvrl1	2041.75	-0.111566	0.0876701	-1.27256	0.203174	0.282323
Grasp	51.8477	-0.505736	0.376535	-1.34313	0.179229	0.253902
Acvr1b	136.607	0.542098	0.251632	2.15433	0.0312141	0.0555886
Tom1l2	1614.45	-0.604502	0.0962564	-6.28012	3.38e-10	1.82e-09
Zfp385a	2796.24	-0.379307	0.0955625	-3.96921	7.21e-05	0.00021275
Itga5	13075.8	-0.417073	0.0986082	-4.22959	2.34e-05	7.38e-05
Wdr77	2716.39	0.240723	0.0778698	3.09135	0.00199251	0.00460017
Adora3	27.9385	1.07776	0.572053	1.88402	0.0595626	0.0979984
Atp5f1	16362.5	0.435741	0.0656763	6.63468	3.25e-11	1.91e-10
Hnrnpd	1160.28	0.512273	0.156097	3.28176	0.00103162	0.00250885
Dynlt1c	200.129	0.179587	0.224084	0.801427	0.422885	0.516746
C1d	549.996	0.11965	0.133014	0.899523	0.368374	0.461777
Gm2a	11101.4	-2.0257	0.0656853	-30.8395	7.75e-209	2.09e-206
Krit1	471.76	-0.143588	0.148324	-0.96807	0.333009	0.424709
Clcn4	965.058	-0.507872	0.118249	-4.29494	1.75e-05	5.62e-05
Hk2	4204.8	-0.795557	0.0844745	-9.41772	4.61e-21	5.26e-20
Myo18a	2962.77	-0.757596	0.0843142	-8.98539	2.58e-19	2.64e-18
Haao	81.9714	-2.47076	0.352796	-7.00338	2.5e-12	1.6e-11
Cd52	6774.29	2.27616	0.0857611	26.5408	3.28e-155	5.55e-153
Abhd15	118.104	0.0462839	0.250235	0.184962	0.853259	0.890971
Loxl3	29.5567	-1.77513	0.583519	-3.04212	0.00234919	0.00533557
Kat2b	172.459	0.1086	0.239921	0.452647	0.650803	0.724723
Rab5b	1864.3	-0.243001	0.0827801	-2.93549	0.00333017	0.00733145
Dnmt3l	291.652	1.61884	0.188205	8.60146	7.87e-18	7.29e-17
Icosl	535.013	0.738652	0.141341	5.22601	1.73e-07	7.2e-07
Spg7	2342.74	-0.144044	0.0844013	-1.70665	0.0878868	0.137799
Rpl13	29091.4	-0.341953	0.0656893	-5.2056	1.93e-07	7.98e-07
Chmp1a	7793.98	-0.235663	0.0743864	-3.16809	0.00153443	0.00361459
Rpa1	3303.05	0.436541	0.0865749	5.04235	4.6e-07	1.81e-06
Serpinf1	184.669	-1.18863	0.229367	-5.18221	2.19e-07	8.97e-07
Tubgcp3	1277.86	0.00761279	0.0975807	0.0780153	0.937816	0.953728
Polr3d	713.866	0.427511	0.131682	3.24653	0.0011682	0.00280898
Ddx3x	5399.26	0.0961337	0.0864356	1.1122	0.266052	0.353892
Il12rb1	407.355	-0.0399763	0.169529	-0.235809	0.813581	0.859946
Kcnn3	17.956	3.49456	0.791265	4.41642	1e-05	3.33e-05
Usp32	452.364	0.188715	0.188429	1.00152	0.316576	0.407851
Txnrd3	661.318	0.2924	0.117196	2.49496	0.0125972	0.0245233
Zfp512b	489.499	-0.750033	0.138105	-5.43089	5.61e-08	2.45e-07
Dnajc5	7013.85	-0.0031544	0.0649595	-0.0485595	0.96127	0.971264
Tpd52l2	3928.9	0.212546	0.0698262	3.04394	0.00233505	0.00530742
Fmr1	537.688	-0.211986	0.158555	-1.33699	0.181227	0.256185
Il4	36.9881	0.00723345	0.423185	0.0170929	0.986363	0.989371
Pxmp4	803.713	-0.599524	0.123009	-4.87383	1.09e-06	4.14e-06
Dlg3	26.5698	-0.517863	0.590183	-0.877462	0.380236	0.473815
Gnb1l	183.088	-0.0170177	0.199674	-0.0852273	0.932081	0.949377
Smarcb1	1702.37	0.253519	0.102203	2.48054	0.0131184	0.0254561
Hip1r	108.272	1.26501	0.252844	5.00314	5.64e-07	2.2e-06
Nsun5	906.102	0.147432	0.134312	1.09769	0.272341	0.360799
Top1mt	524.023	0.256845	0.142722	1.79961	0.0719217	0.115445
Mmp14	20.746	1.22612	0.599787	2.04426	0.0409283	0.0705947
Slc7a7	139.077	1.40183	0.287123	4.88234	1.05e-06	3.97e-06
Oxa1l	1815.96	-0.144382	0.0966126	-1.49444	0.135061	0.199719
Heatr6	1487.48	0.830117	0.104667	7.931	2.17e-15	1.74e-14
Ccl3	19340.7	3.69339	0.182328	20.2568	3.09e-91	2.27e-89
Ilf2	2993.92	0.604821	0.076986	7.85625	3.96e-15	3.09e-14
Chtop	3017.12	-0.0116635	0.0893405	-0.130551	0.89613	0.922411
Snapin	2423.88	-0.124769	0.0832409	-1.49889	0.133903	0.198272
S100a4	35.2814	-0.751145	0.441046	-1.7031	0.0885493	0.138712
S100a3	9.65431	-1.66568	0.949925	-1.75348	0.0795193	0.12606
S100a6	5087.79	-0.983108	0.0889235	-11.0557	2.06e-28	3.3e-27
Icam2	108.905	0.157269	0.262366	0.599428	0.548888	0.634821
Mapk7	1621.34	-0.390992	0.0901874	-4.33533	1.46e-05	4.73e-05
Epn2	354.852	0.374059	0.156008	2.39769	0.0164988	0.0312681
B9d1	62.9755	0.202057	0.357542	0.565128	0.571987	0.656234
Sec24b	2740.69	-0.413763	0.0785237	-5.26928	1.37e-07	5.74e-07
N4bp3	476.418	-0.936267	0.156929	-5.96619	2.43e-09	1.2e-08
Rmnd5b	2026.04	-0.727927	0.0844774	-8.61683	6.88e-18	6.41e-17
Nhp2	5158.47	0.729181	0.0943723	7.72664	1.1e-14	8.36e-14
Vps9d1	460.933	0.0814154	0.131505	0.619107	0.535846	0.623412
Zfp276	479.741	-0.0793264	0.165682	-0.478787	0.63209	0.708815
Mfsd10	1888.35	-0.179776	0.106636	-1.68589	0.091817	0.143131
Luzp1	583.501	-0.202803	0.155072	-1.3078	0.190942	0.267834
Kctd10	936.677	-0.497512	0.104664	-4.75343	2e-06	7.26e-06
Poldip2	4870.76	-0.0780193	0.0805412	-0.968689	0.332701	0.424404
Ift20	398.638	0.331191	0.143265	2.31174	0.020792	0.038646
Lgals9	7020.31	0.992902	0.0862484	11.5121	1.15e-30	2.04e-29
Araf	3104.15	0.026097	0.0758206	0.344194	0.7307	0.791457
Cfp	7401.66	0.619427	0.102612	6.03659	1.57e-09	7.94e-09
Uxt	424.06	0.257067	0.138627	1.85438	0.0636849	0.104007
Cnnm3	62.5273	-0.637949	0.393289	-1.62209	0.104785	0.160963
Lman2l	1652.59	-0.93298	0.0982829	-9.4928	2.25e-21	2.61e-20
Mcm3ap	2473.83	-0.00276395	0.0745654	-0.0370674	0.970431	0.977582
Pcnt	680.498	-0.0422457	0.129036	-0.327396	0.743369	0.802392
Mxd1	1373.49	-0.0394505	0.105248	-0.374834	0.707784	0.773311
Gmcl1	1093.28	-0.15897	0.104908	-1.51533	0.129689	0.193018
Snrnp27	785.49	0.213549	0.115666	1.84626	0.064855	0.10555
Oas1c	142.265	1.51666	0.288303	5.26066	1.44e-07	6.01e-07
Ocrl	93.075	2.40302	0.356141	6.74739	1.51e-11	9.04e-11
Calm1	13987.9	0.727839	0.0657413	11.0713	1.73e-28	2.79e-27
Agpat3	2751.31	0.124694	0.0788886	1.58064	0.113961	0.172888
Sema6b	490.53	0.105984	0.146967	0.72114	0.470823	0.561398
Uhrf1	4296	1.40008	0.11352	12.3333	5.99e-35	1.26e-33
Dpp9	2588.97	-0.0623445	0.0752402	-0.828607	0.407327	0.500803
Lsr	20.6288	-1.24785	0.596687	-2.0913	0.0365016	0.0638739
Gramd1a	1948.99	0.476512	0.093554	5.09345	3.52e-07	1.4e-06
Hpn	37.1605	8.52842	1.24695	6.83944	7.95e-12	4.86e-11
Ckb	2723.43	-1.12501	0.113963	-9.87169	5.52e-23	7.04e-22
Sp1	695.262	-0.0560815	0.137882	-0.406736	0.684202	0.754389
Itgb7	3308.88	1.25937	0.112654	11.1791	5.16e-29	8.53e-28
Myg1	2023.84	-0.113397	0.102114	-1.11049	0.266786	0.354753
Rarg	300.485	0.505102	0.205303	2.46028	0.0138829	0.0267945
Pfdn5	2372.88	-0.137428	0.0809453	-1.69779	0.0895467	0.140094
Rrp15	514.259	0.401307	0.127737	3.14167	0.00167986	0.00393358
Rnd2	220.144	-0.0936684	0.200126	-0.468046	0.639751	0.715041
Srr	276.053	-0.589292	0.194674	-3.02707	0.00246936	0.00558452
Acp5	2454.96	0.775241	0.0941745	8.23196	1.84e-16	1.57e-15
Fbxo9	333.531	0.891242	0.155553	5.72951	1.01e-08	4.72e-08
Vps50	2912.09	-0.210816	0.0805516	-2.61715	0.00886667	0.0178433
Hars	3233.12	0.592609	0.0796719	7.43812	1.02e-13	7.27e-13
Zmat2	1012.59	0.167187	0.102863	1.62534	0.10409	0.160027
Ube2c	2365.96	1.12448	0.108368	10.3765	3.17e-25	4.45e-24
Smg5	1621.29	0.66689	0.0992885	6.71669	1.86e-11	1.11e-10
Cct3	35352.5	1.67213	0.0669918	24.9602	1.65e-137	2.05e-135
Glmp	29614.5	0.210696	0.0759456	2.7743	0.00553208	0.0116411
Mef2d	6326.18	-1.07788	0.0786211	-13.7097	8.88e-43	2.38e-41
Tmem79	17.7933	0.39238	0.643636	0.60963	0.542107	0.628892
Snd1	13008.2	0.216513	0.0823286	2.62986	0.00854198	0.0172412
Col18a1	638.494	1.93496	0.151172	12.7998	1.64e-37	3.83e-36
Slc19a1	974.689	-0.0403314	0.121349	-0.332359	0.739618	0.799053
Kpnb1	2146.92	0.890215	0.0989631	8.99543	2.35e-19	2.41e-18
Npepps	2838.52	-0.283156	0.0760008	-3.72569	0.00019478	0.000538366
Mrpl10	1732.08	-0.151327	0.0889291	-1.70166	0.0888196	0.139082
Cyp51	1937.78	1.3007	0.0884483	14.7057	5.92e-49	1.86e-47
Tcf25	9992.79	-0.437678	0.0708093	-6.18108	6.37e-10	3.34e-09
Tubb6	5970	1.05844	0.104775	10.1021	5.41e-24	7.22e-23
Def8	3031.04	0.722809	0.0901923	8.01409	1.11e-15	9e-15
Itga3	51.4781	0.283605	0.37722	0.751829	0.452154	0.544419
Foxm1	1072.41	0.927443	0.112369	8.25351	1.54e-16	1.32e-15
Itfg2	207.448	-0.353048	0.186022	-1.89789	0.057711	0.0953387
Tulp3	155.464	0.232977	0.211864	1.09965	0.271483	0.360005
Gtf2h4	1658.21	-0.149162	0.0932439	-1.5997	0.109666	0.16729
Tubb5	13149.3	0.695296	0.0939266	7.40255	1.34e-13	9.41e-13
Ell2	1581.19	1.20438	0.104992	11.4712	1.84e-30	3.24e-29
Jup	544.004	-0.0410222	0.130238	-0.314979	0.752778	0.809962
Nom1	1244.36	0.158264	0.103908	1.52312	0.12773	0.190358
Ergic1	8391.14	0.215694	0.0628906	3.42967	0.000604319	0.0015363
Acap1	1527.38	-1.86534	0.0906391	-20.5798	4.16e-94	3.21e-92
Tcea3	25.8982	0.470053	0.51231	0.917516	0.358872	0.452102
Ifrd1	4221.48	1.0112	0.0886976	11.4005	4.16e-30	7.17e-29
Stk38l	956.024	-0.483224	0.135218	-3.57368	0.000352002	0.000930237
Brpf1	2307.38	-0.144252	0.0788136	-1.83029	0.0672063	0.108997
Akr1b3	5870.87	0.219145	0.0839988	2.60891	0.00908316	0.0182277
Hoxc6	141.603	-0.160385	0.22346	-0.717736	0.47292	0.563291
Gstt3	265.852	-0.689697	0.171355	-4.02496	5.7e-05	0.000170351
Ddt	102.557	0.276524	0.255241	1.08338	0.278638	0.36746
Ddx18	2023.33	0.419361	0.0877329	4.77997	1.75e-06	6.42e-06
Ubl3	5389.21	-0.929432	0.215434	-4.31422	1.6e-05	5.17e-05
Gramd3	312.488	-0.129028	0.179238	-0.719872	0.471604	0.56221
Eef1e1	1657.77	0.747272	0.108785	6.86928	6.45e-12	3.97e-11
Akt1	4269.59	-0.55047	0.275707	-1.99657	0.0458715	0.0780149
Il16	856.601	-0.50263	0.107293	-4.68466	2.8e-06	1e-05
Tcirg1	21877.9	0.245105	0.0796608	3.07686	0.00209196	0.0048097
Naglu	6539.99	-1.73068	0.0790246	-21.9005	2.57e-106	2.31e-104
Coasy	3098.74	-0.719043	0.0736414	-9.76411	1.61e-22	1.98e-21
Smo	750.002	-0.597705	0.123501	-4.83968	1.3e-06	4.86e-06
Crnkl1	1007.4	-0.110993	0.138069	-0.803897	0.421456	0.515452
Rin2	1677.75	-0.603056	0.0978706	-6.16177	7.19e-10	3.76e-09
Chordc1	1178.27	0.360847	0.100821	3.5791	0.000344779	0.000912536
Rtcb	4434.83	0.014056	0.078412	0.179259	0.857734	0.89457
Pwp1	4841.9	0.384647	0.0741246	5.18919	2.11e-07	8.66e-07
Fbxo7	801.993	-0.409414	0.12388	-3.30491	0.000950072	0.0023268
Capns1	3437.86	-0.403642	0.0928786	-4.34591	1.39e-05	4.53e-05
Folr1	138.167	-2.37551	0.243998	-9.73577	2.12e-22	2.59e-21
Clpb	3536.83	-0.250131	0.0933556	-2.67934	0.00737675	0.0150972
X45176	2120.19	0.0629354	0.0871552	0.722107	0.470229	0.560925
Zdhhc4	1369.29	-0.0780219	0.092253	-0.845739	0.397699	0.491199
Rac1	9060.44	-0.237944	0.0914788	-2.60109	0.00929289	0.0186026
Nup214	5885.12	0.479284	0.0820345	5.84246	5.14e-09	2.47e-08
Ugp2	7154.89	-0.804448	0.0732631	-10.9803	4.76e-28	7.52e-27
Trmt1	2697.61	-0.167439	0.0816106	-2.05168	0.0402004	0.0695166
Nacc1	1659.19	0.169559	0.0951687	1.78167	0.074803	0.119439
Nfix	105.89	-0.891512	0.253718	-3.51379	0.000441768	0.00114605
Slc1a5	6572.6	0.479534	0.0794788	6.03349	1.6e-09	8.09e-09
Uba1	14310.1	0.0762443	0.080728	0.944459	0.344935	0.437078
Vwf	2839.42	-1.6533	0.0885457	-18.6717	8.41e-78	4.76e-76
Siae	1813.77	-0.703078	0.105095	-6.68991	2.23e-11	1.33e-10
Spa17	36.5841	-2.02452	0.478588	-4.23018	2.34e-05	7.36e-05
Fam50a	3227.4	-0.199701	0.0752822	-2.6527	0.00798501	0.0162398
Emd	1114.65	-0.320938	0.101997	-3.14655	0.00165209	0.00387154
Taco1	308.028	0.106711	0.155595	0.685827	0.492822	0.582621
Npas1	30.5286	0.621838	0.495615	1.25468	0.209595	0.289769
Sipa1l2	1841.67	-1.07519	0.0939229	-11.4476	2.42e-30	4.23e-29
Ap4e1	1075.99	-0.354569	0.125123	-2.83377	0.00460031	0.00983863
Blvra	5011.21	-0.128012	0.0689293	-1.85715	0.0632894	0.103417
Srpk3	203.464	-3.97001	0.881212	-4.50517	6.63e-06	2.26e-05
Idh3g	8419.02	-0.321269	0.0752462	-4.26957	1.96e-05	6.24e-05
Ssr4	3853.37	0.102528	0.0845754	1.21227	0.225409	0.308499
Bcap31	6524.67	-0.0624269	0.0769244	-0.811536	0.417058	0.510806
Fam98a	1459.44	0.990269	0.115405	8.58081	9.42e-18	8.69e-17
Ltbp2	65.4633	4.49594	0.510129	8.81333	1.21e-18	1.2e-17
Kmt2a	859.024	-0.799379	0.164844	-4.8493	1.24e-06	4.65e-06
Ift46	482.936	-0.185019	0.129672	-1.42682	0.153633	0.222609
Trappc6a	1530.37	-0.627815	0.0883222	-7.10824	1.18e-12	7.76e-12
Supt6	4715.87	-0.0229902	0.0738556	-0.311286	0.755583	0.812406
Spag5	887.886	0.89818	0.119201	7.53503	4.88e-14	3.54e-13
Unc119	2407.9	0.585869	0.0947714	6.18191	6.33e-10	3.33e-09
Sdf2	1054.22	-0.321425	0.118058	-2.7226	0.00647706	0.0134459
Ccne1	1402.41	1.65165	0.109465	15.0883	1.93e-51	6.46e-50
Bbc3	867.72	-0.975634	0.109944	-8.87391	7.06e-19	7.04e-18
Mybpc3	8.15246	-1.60325	0.89693	-1.78749	0.0738581	0.118132
Psmc3	8899.89	0.271232	0.0748236	3.62496	0.000289011	0.000775221
Acp2	3994.42	0.12356	0.0950879	1.29943	0.193797	0.271338
Rapsn	8.02994	-1.16338	0.904564	-1.28612	0.198402	0.27664
Slc39a13	1061.52	-0.013123	0.105451	-0.124446	0.900962	0.92561
Celf2	960.372	0.168378	0.127728	1.31826	0.187418	0.263559
Nr1h3	541.722	0.414945	0.148559	2.79313	0.00522012	0.0110285
Ddb2	159.222	-1.44815	0.21675	-6.6812	2.37e-11	1.4e-10
Spi1	12207.6	-0.0889902	0.0804446	-1.10623	0.268627	0.356811
Sf3a1	2283.44	0.144981	0.0898903	1.61286	0.106774	0.163555
Stat6	9300.69	-0.589754	0.0740697	-7.96215	1.69e-15	1.36e-14
Napsa	4367.05	-0.816583	0.0877511	-9.30567	1.33e-20	1.47e-19
Vrk3	1703.07	-0.143226	0.0977963	-1.46454	0.143047	0.209567
Smg9	462.676	0.160629	0.135461	1.18579	0.235704	0.320784
Paxip1	962.105	-0.0403445	0.108554	-0.371655	0.71015	0.775201
Rmnd5a	814.078	-0.903566	0.333877	-2.70628	0.00680411	0.0140434
Mov10	8518.43	0.341602	0.0733431	4.6576	3.2e-06	1.14e-05
Ppm1j	1190.2	-1.23641	0.114031	-10.8427	2.16e-27	3.36e-26
Rhoc	5922.68	-0.115384	0.0978191	-1.17956	0.238174	0.323675
Ppard	82.0143	-0.431424	0.286557	-1.50555	0.132184	0.19618
Def6	1624.63	0.399312	0.113863	3.50695	0.000453275	0.00117415
Metrn	33.3477	0.753745	0.488774	1.54211	0.123046	0.184623
Lmf1	1112.4	-0.0886705	0.103974	-0.852812	0.393764	0.487229
Narfl	1780.36	-0.375566	0.0876863	-4.28306	1.84e-05	5.91e-05
Dbf4	550.578	0.345931	0.121856	2.83885	0.0045276	0.0097036
Daxx	2159.78	0.366854	0.0889694	4.12337	3.73e-05	0.000114572
Cd320	979.538	0.630421	0.112632	5.59717	2.18e-08	9.91e-08
Ipo4	1303.87	-0.403159	0.102188	-3.94528	7.97e-05	0.000233233
Tm9sf1	1699.55	-0.101297	0.0877676	-1.15415	0.248438	0.334782
Irf9	1358.91	0.612251	0.0981931	6.23518	4.51e-10	2.4e-09
Gmpr2	274.255	0.631524	0.171495	3.68246	0.000230998	0.000630875
Mdp1	268.038	-0.254859	0.16333	-1.56039	0.118668	0.179047
Dhrs1	1862.3	0.048181	0.0851036	0.566145	0.571295	0.655626
Tmem161a	1527.98	0.0850862	0.0929764	0.915138	0.360119	0.453297
Armc6	363.928	0.120596	0.169038	0.713428	0.475581	0.566128
Borcs8	676.392	0.167836	0.136	1.23408	0.217172	0.298703
Slc25a42	140.356	0.267665	0.246865	1.08426	0.278251	0.367033
Snx9	2078.73	-0.588401	0.0805838	-7.30174	2.84e-13	1.96e-12
Ranbp3	3988.78	0.0191625	0.0853829	0.22443	0.822422	0.866481
Ndufa11	1776.89	0.315779	0.109227	2.89103	0.00383984	0.00836214
Nr2f6	432.332	-1.13972	0.141463	-8.05667	7.84e-16	6.42e-15
Use1	2297.47	-0.335195	0.0866487	-3.86843	0.000109537	0.000314398
Ocel1	421.192	-0.297898	0.163364	-1.82352	0.0682245	0.110457
Dyrk1b	164.993	-1.2181	0.219951	-5.53804	3.06e-08	1.37e-07
Braf	646.823	-0.294207	0.171418	-1.71631	0.0861059	0.135425
Ndufb2	89.834	0.035474	0.267852	0.132439	0.894637	0.921291
Hltf	379.454	0.148692	0.187735	0.79203	0.428343	0.522001
Prpf6	6288.86	-0.112609	0.0695571	-1.61894	0.105461	0.161789
Rgs19	2945.57	0.197486	0.073324	2.69334	0.00707409	0.0145365
Rgs20	104.558	-0.109721	0.258316	-0.424754	0.671016	0.74288
Snrpd1	1018.11	0.88372	0.116151	7.60839	2.78e-14	2.05e-13
Tchp	135.773	0.251036	0.266749	0.941096	0.346656	0.438847
Tsc2	5576.45	-0.33772	0.0841744	-4.01214	6.02e-05	0.000179435
Rpl3l	21.1578	0.716099	0.559541	1.2798	0.200617	0.279375
Puf60	5726.79	-0.109679	0.0761884	-1.43957	0.149988	0.218321
Golga2	2158.71	-0.514895	0.0903718	-5.69752	1.22e-08	5.66e-08
Uck1	1149.94	0.14787	0.110095	1.34311	0.179236	0.253902
Mien1	448.937	0.152547	0.154459	0.987625	0.323337	0.414458
Tgfb1	4969.13	0.161397	0.0910499	1.77263	0.0762906	0.121575
Ccdc97	1402.32	-0.369105	0.0977788	-3.7749	0.000160073	0.000448477
Zfp40	26.8882	0.752169	0.574238	1.30986	0.190244	0.266979
Akap8l	1137.2	-0.170896	0.100618	-1.69847	0.089419	0.139949
Pdcd2l	1249.56	0.022703	0.0989576	0.229421	0.818542	0.863764
Gtf2f1	3010.67	0.18626	0.0832646	2.23696	0.0252888	0.046158
Clpp	2997.84	0.224969	0.105269	2.13708	0.0325915	0.0577123
Alkbh7	711.345	-0.133625	0.123242	-1.08425	0.278254	0.367033
Dennd1c	711.673	-0.0567534	0.112341	-0.505191	0.613425	0.693168
Med6	518.834	0.611595	0.136663	4.47521	7.63e-06	2.57e-05
Lcp2	5306.2	0.908655	0.0712527	12.7526	3.02e-37	6.99e-36
Cse1l	4390.84	0.512433	0.0750293	6.82977	8.51e-12	5.2e-11
Naa20	3231.53	-0.152559	0.0734122	-2.07812	0.0376984	0.0657135
Prkra	764.181	-0.343045	0.121273	-2.82869	0.00467388	0.00998368
Fkbp7	49.2329	-0.244191	0.370769	-0.658607	0.510148	0.599129
Plekha3	730.864	0.737781	0.170214	4.33443	1.46e-05	4.75e-05
Ykt6	2809.42	0.236715	0.0782406	3.02548	0.00248238	0.00560874
Baz1b	2178.2	0.0646582	0.0887667	0.728405	0.466366	0.557777
Pex6	1835.14	-1.03659	0.0892632	-11.6128	3.55e-31	6.42e-30
Mrpl2	2592.07	-0.255169	0.0787857	-3.23877	0.00120045	0.00288028
Mea1	2071.71	-0.170515	0.0931414	-1.83071	0.0671442	0.108911
Kdelr1	1297.46	-0.42907	0.100994	-4.24847	2.15e-05	6.82e-05
Tmem143	266.693	-0.310003	0.206649	-1.50015	0.133576	0.197836
Pdxk.ps	6.56752	0.179671	1.20504	0.1491	0.881475	0.912137
Ggct	326.21	2.51526	0.173656	14.4842	1.53e-47	4.65e-46
Jag2	832.816	-0.300071	0.115389	-2.60051	0.00930852	0.0186247
Btbd6	554.9	-0.33981	0.161821	-2.09992	0.0357361	0.0626782
Nudt14	1994.8	-0.389069	0.0996211	-3.90549	9.4e-05	0.000273128
Flii	6024.8	-0.515646	0.0821474	-6.27708	3.45e-10	1.85e-09
Top3a	1050.64	0.0123545	0.111499	0.110803	0.911772	0.933328
Atg4d	1021.74	0.242798	0.112986	2.14892	0.0316408	0.0562334
Qtrt1	796.076	-0.112894	0.10544	-1.07069	0.284311	0.373685
Hdgfl2	2237.6	0.152519	0.077726	1.96226	0.0497318	0.0838071
Chaf1a	1858.33	1.05412	0.0968882	10.8798	1.44e-27	2.25e-26
Adprh	3058.31	-0.120401	0.0789806	-1.52444	0.127398	0.189981
Tmem39a	650.101	0.11894	0.123235	0.965154	0.334468	0.42639
Timmdc1	171.481	0.110439	0.230935	0.478223	0.632491	0.709199
Pla1a	1117.32	0.0994556	0.12767	0.779007	0.435976	0.529258
Mcm2	5115.18	0.707047	0.0897922	7.87427	3.43e-15	2.69e-14
Tpra1	3434.51	-0.797575	0.0723349	-11.0261	2.86e-28	4.58e-27
Nab1	986.671	0.376593	0.349519	1.07746	0.281275	0.370416
Adgre5	28.5128	1.01792	0.534429	1.90469	0.0568201	0.0940585
Il17ra	1076.94	-0.304891	0.108657	-2.80599	0.00501618	0.010642
Lamb1	11.3157	-0.892734	0.829375	-1.07639	0.281751	0.371002
Kcnn1	77.9991	-0.590051	0.318525	-1.85245	0.0639617	0.104333
Arrdc2	368.028	-0.0117192	0.156585	-0.0748423	0.94034	0.955761
Cd36	619.8	0.277555	0.125523	2.2112	0.0270222	0.0489474
Map2k7	918.594	-0.252134	0.1125	-2.2412	0.0250134	0.0456689
Timm44	2028.02	0.183232	0.0787346	2.3272	0.0199544	0.0372028
Ap2a2	4665.29	-0.429756	0.0707232	-6.07659	1.23e-09	6.27e-09
Pnkp	2433.69	-0.19023	0.0961964	-1.97751	0.0479837	0.0811084
Med25	1574.63	-0.554284	0.0899433	-6.16259	7.16e-10	3.74e-09
Bcam	14.2947	1.89318	0.782057	2.42077	0.0154876	0.0295496
Clptm1	7764.14	-0.00819194	0.0757334	-0.108168	0.913862	0.935028
Relb	1383.35	1.14552	0.116698	9.81607	9.6e-23	1.2e-21
Tomm40	4163.11	0.66674	0.0895958	7.44164	9.94e-14	7.08e-13
Apoe	301537	-2.31663	0.0605894	-38.2349	0	0
Hbp1	3249.62	-0.677575	0.0778324	-8.70557	3.16e-18	3.01e-17
Prkar2b	1649.37	0.179284	0.120522	1.48756	0.136867	0.201752
Cdkn1b	44.1825	-1.35427	0.454536	-2.97946	0.00288754	0.00642985
Klf4	181.266	-2.56028	0.257132	-9.95706	2.35e-23	3.03e-22
Ap1m1	4407.82	-0.0414848	0.0825767	-0.502378	0.615401	0.694839
Rab8a	6121.1	-0.0417928	0.065441	-0.638633	0.523062	0.611462
Hmgn2	2736.76	0.975422	0.0776815	12.5567	3.65e-36	8.16e-35
Fam32a	4342.55	0.0773753	0.0703476	1.0999	0.271376	0.359912
Stard3nl	699.84	0.619767	0.122023	5.0791	3.79e-07	1.51e-06
Stk11	1083.12	0.0145006	0.105798	0.13706	0.890984	0.919162
Efna2	39.581	-0.930456	0.451469	-2.06095	0.0393075	0.0681857
Atp5d	8615.32	0.0834248	0.0833408	1.00101	0.316823	0.408043
Ppp5c	2388.04	0.864305	0.0858223	10.0709	7.43e-24	9.83e-23
Cdk12	299.95	-0.159392	0.167878	-0.949452	0.342391	0.434488
Lipe	311.365	0.125581	0.168498	0.745294	0.456094	0.548404
Pafah1b2	3352.61	0.555502	0.0941248	5.90175	3.6e-09	1.75e-08
Tbc1d8	28.2228	-0.140445	0.538872	-0.260628	0.794379	0.844492
Cnot11	1789.11	-0.118297	0.0829918	-1.42541	0.154039	0.223091
Slc2a3	13.1196	-4.03399	0.943733	-4.2745	1.92e-05	6.12e-05
Foxj2	1095.27	-0.995789	0.130031	-7.6581	1.89e-14	1.41e-13
Sri	2313.36	0.327708	0.0793725	4.12874	3.65e-05	0.000112185
Dgcr2	1311.58	0.0184627	0.0972326	0.189882	0.849402	0.887706
Irf3	686.002	-0.235951	0.146676	-1.60866	0.107691	0.164752
Bcl2l12	31.2741	-0.346121	0.460197	-0.752113	0.451983	0.544379
Zfp959	76.2389	-0.479471	0.329558	-1.45489	0.1457	0.212992
Mpnd	5529.42	-0.32292	0.0732829	-4.40648	1.05e-05	3.48e-05
Sh3gl1	2762.72	-0.114429	0.0787042	-1.45392	0.145969	0.213308
Ebi3	613.201	4.96914	0.185957	26.722	2.61e-157	4.68e-155
Yju2	399.59	0.734212	0.153198	4.79257	1.65e-06	6.06e-06
Ranbp2	2802.84	-0.299277	0.111305	-2.6888	0.007171	0.0147124
Grk5	80.3056	0.607545	0.354829	1.71222	0.0868565	0.136465
Dvl3	1024.16	-0.574486	0.0973414	-5.90177	3.6e-09	1.75e-08
Abcf3	2872.87	-0.226336	0.0819763	-2.761	0.00576254	0.012078
Eif2b5	3528.53	-0.0045157	0.0832309	-0.0542551	0.956732	0.968172
Cyth2	1562.15	-0.47439	0.0908382	-5.22237	1.77e-07	7.33e-07
Sult2b1	56.1492	-0.048928	0.394435	-0.124046	0.901279	0.92578
Dlgap1	7.66872	-1.3789	1.04816	-1.31554	0.188328	0.264656
Hck	438.308	4.22996	0.204663	20.6679	6.74e-95	5.36e-93
Mrpl4	3631.85	-0.127029	0.086358	-1.47096	0.141303	0.207436
Keap1	1343.79	-0.0608108	0.113035	-0.537983	0.590589	0.672881
Glg1	5351.33	-0.363303	0.075314	-4.82384	1.41e-06	5.24e-06
Atp8b3	354.226	1.12881	0.151117	7.46979	8.03e-14	5.75e-13
Btbd2	788.512	-0.901002	0.154078	-5.8477	4.98e-09	2.4e-08
Csnk1g2	2024.62	-0.637788	0.12784	-4.98896	6.07e-07	2.36e-06
Abhd17a	3503.36	-0.426933	0.0843649	-5.06055	4.18e-07	1.66e-06
Mob3a	252.139	-0.257625	0.195099	-1.32048	0.186674	0.262665
Cacnb3	74.7106	-0.344693	0.3315	-1.0398	0.298434	0.388721
Ccdc65	31.4473	-0.0199319	0.602491	-0.0330824	0.973609	0.979729
Fkbp11	2113.18	0.372529	0.0982005	3.79355	0.000148507	0.000418358
Ddx23	244.861	0.182509	0.175999	1.03699	0.299739	0.390046
Pld3	11764.2	-0.942186	0.0754066	-12.4947	7.97e-36	1.75e-34
Grik5	13.9115	-0.353683	0.776428	-0.455526	0.648731	0.723169
Rabac1	3020.11	-0.571348	0.0863	-6.62048	3.58e-11	2.09e-10
Etv3	1817.16	-0.687521	0.0852866	-8.0613	7.55e-16	6.18e-15
Prkcsh	3576.7	-0.310337	0.0707596	-4.38579	1.16e-05	3.81e-05
Fcgrt	1367.6	-1.67951	0.0928309	-18.0921	3.68e-73	1.97e-71
Nosip	1264.45	0.461821	0.1133	4.07609	4.58e-05	0.000138511
Pih1d1	462.48	-0.0667098	0.146636	-0.454934	0.649157	0.723319
Rps11	5966.65	0.289663	0.0891605	3.24878	0.00115902	0.00278913
Supt5	5971.53	-0.262647	0.0715779	-3.66939	0.00024313	0.000662225
Paf1	1651.73	0.0642983	0.0880633	0.730137	0.465306	0.55673
Timm50	3377.3	0.212386	0.0860807	2.46729	0.0136141	0.0263008
Med29	395.999	0.449327	0.146817	3.06046	0.00220996	0.00505804
Ncstn	8586.29	-0.362562	0.079098	-4.5837	4.57e-06	1.58e-05
Pex19	3870.6	0.259999	0.0795077	3.27011	0.00107505	0.00260197
Crhr2	49.5513	0.612412	0.383759	1.59583	0.110527	0.168393
Cyp4f18	485.106	0.0582925	0.175018	0.333065	0.739085	0.798761
Impdh1	2215.88	0.546218	0.0861761	6.3384	2.32e-10	1.26e-09
Dusp3	2077.49	-0.200221	0.0966259	-2.07213	0.0382536	0.0665567
Ess2	1152.85	-0.0146622	0.119529	-0.122666	0.902371	0.926433
Slc25a1	4866.05	0.151696	0.0797103	1.90309	0.0570289	0.0943272
Dgcr6	901.556	-0.260599	0.103064	-2.52852	0.0114543	0.0224782
Ddr1	36.4045	1.02665	0.463103	2.21689	0.0266304	0.0483023
Ier3	4013.4	1.38184	0.111321	12.4132	2.22e-35	4.73e-34
Klc4	4175.98	-0.454784	0.0843738	-5.39011	7.04e-08	3.05e-07
Ercc1	374.774	-0.306723	0.15357	-1.99729	0.045794	0.0779157
Homer3	590.545	-0.0960176	0.128648	-0.746357	0.455452	0.547794
Crtc1	756.69	-0.0710623	0.128531	-0.55288	0.580346	0.663447
Rnf215	172.315	-0.348228	0.237222	-1.46794	0.14212	0.20846
Sec14l2	660.953	-2.17987	0.131438	-16.5848	8.98e-62	3.92e-60
Aven	822.963	0.501974	0.118084	4.25099	2.13e-05	6.75e-05
Cp	28.857	4.40066	0.752216	5.85026	4.91e-09	2.36e-08
Crot	877.851	-0.0818712	0.106984	-0.765265	0.444114	0.536973
Rps6ka1	6608.36	-0.466386	0.0818255	-5.69976	1.2e-08	5.6e-08
Snrnp200	13972.5	-0.232615	0.0742987	-3.13081	0.00174322	0.00406629
Ciao1	3443.95	0.136404	0.0808135	1.68789	0.0914329	0.142587
Taf6l	1419.69	0.319895	0.118906	2.69033	0.00713812	0.0146582
Insig2	3791.8	-0.462589	0.0830447	-5.57036	2.54e-08	1.15e-07
Kpna6	2362.16	-0.115507	0.0890641	-1.2969	0.194666	0.272274
Man1a	1639.73	-1.54002	0.0908089	-16.9589	1.65e-64	7.69e-63
Itpkc	325.121	-0.705476	0.192538	-3.66409	0.000248224	0.00067459
Coq8b	665.673	-0.653306	0.13735	-4.75651	1.97e-06	7.17e-06
Brd8	1612.98	-0.105988	0.0960486	-1.10349	0.269816	0.358195
Kif20a	1881.55	1.18331	0.111918	10.573	3.98e-26	5.81e-25
Farsa	4414.14	0.139073	0.0969002	1.43521	0.151226	0.21975
Gcdh	1176.1	0.0656481	0.0998812	0.657262	0.511013	0.599796
Mast2	1187.6	-0.391206	0.148858	-2.62805	0.00858768	0.0173277
Dnase2a	3992.22	-0.529609	0.0958681	-5.52435	3.31e-08	1.48e-07
Rad23a	3388	-0.314091	0.0746884	-4.20534	2.61e-05	8.18e-05
Calr	43030.2	0.281019	0.0723818	3.88245	0.000103408	0.000298497
Syce2	612.738	0.660795	0.134942	4.89686	9.74e-07	3.71e-06
Nfat5	319.981	0.369944	0.163749	2.25921	0.0238705	0.0437531
Nob1	1979.53	0.15266	0.0904501	1.68778	0.091454	0.142602
Nqo1	247.589	1.29746	0.209892	6.18157	6.35e-10	3.33e-09
Ppfia3	56.7218	0.624975	0.385859	1.6197	0.105297	0.161558
Gys1	3750.21	-0.432852	0.0810375	-5.34138	9.22e-08	3.96e-07
Ruvbl2	3022.76	0.398832	0.0994918	4.0087	6.11e-05	0.000181894
Bax	4968.37	0.0865328	0.0773749	1.11836	0.263414	0.351382
Il7r	36.4121	2.47195	0.501668	4.92747	8.33e-07	3.2e-06
Tfam	655.086	0.337595	0.123107	2.74229	0.00610122	0.0127374
Zfp81	104.98	-0.526429	0.2851	-1.84647	0.0648242	0.105541
Mmd	220.477	-0.60942	0.194633	-3.13112	0.00174139	0.0040628
Fam162a	626.741	-0.0126014	0.124362	-0.101329	0.919289	0.939521
Rpl8	14330.1	0.0192167	0.0788332	0.243764	0.807413	0.855136
Fancl	226.053	0.558638	0.192055	2.90874	0.0036289	0.00793687
Gstm5	723.109	-0.640387	0.141071	-4.53946	5.64e-06	1.93e-05
Gstm3	29.8919	-0.0466848	0.468458	-0.0996563	0.920617	0.940483
Stat3	7068.72	-0.00570397	0.072376	-0.0788101	0.937184	0.953324
Stat5a	750.358	-0.971584	0.111767	-8.69298	3.53e-18	3.35e-17
Map3k11	3023.48	-0.181337	0.0863608	-2.09976	0.0357502	0.0626853
Akt2	1794.57	-0.935379	0.103006	-9.08083	1.08e-19	1.13e-18
Dnaja3	4340.39	-0.164662	0.0682513	-2.41258	0.0158401	0.030137
Hmox2	1943.28	0.264245	0.0955079	2.76673	0.00566217	0.0118881
Cdip1	2668.79	-1.63064	0.0811676	-20.0898	9.06e-90	6.3e-88
Map3k20	3099.31	-0.295586	0.0907781	-3.25614	0.00112938	0.00272319
Cwc15	1415.66	0.144798	0.0913326	1.58539	0.112877	0.171586
Dnmt1	10456	0.0290468	0.0725299	0.40048	0.688803	0.757854
Ppan	2409.81	0.199098	0.0877825	2.26808	0.0233242	0.0428161
Angptl2	6245.33	-3.21321	0.0727668	-44.1576	0	0
Cacna1b	30.9669	-0.0983521	0.589644	-0.166799	0.867528	0.901616
Trmt10a	171.262	0.515274	0.240204	2.14515	0.0319411	0.0567007
Etv1	786.977	0.25534	0.118121	2.16168	0.0306429	0.0547237
Kifc2	22.5079	0.66236	0.638636	1.03715	0.299667	0.389994
Psap	221386	0.526798	0.0634036	8.30865	9.68e-17	8.42e-16
Ikbkg	3109.27	0.161289	0.0802214	2.01055	0.0443729	0.0758372
Wars2	586.267	-0.23844	0.126464	-1.88544	0.0593703	0.0977614
Phb2	5908.33	0.473883	0.0752074	6.30102	2.96e-10	1.6e-09
Ptpn6	11663.7	0.524632	0.0663025	7.9127	2.52e-15	2e-14
Eno2	1537.74	0.278572	0.0966807	2.88136	0.00395961	0.00858303
Emg1	2295.13	0.463233	0.0836585	5.53718	3.07e-08	1.38e-07
Lpcat3	3115.09	0.0167308	0.074629	0.224187	0.822612	0.866481
Atp6v1f	11463.1	-0.091196	0.0744605	-1.22476	0.220667	0.302586
Clcn5	1467.04	-0.462033	0.123049	-3.75487	0.00017343	0.000483418
Clcn3	1913.13	-0.142597	0.0935749	-1.52388	0.12754	0.190122
Utp20	1868.77	0.380691	0.0896081	4.2484	2.15e-05	6.82e-05
Spic	143.109	10.4737	1.1977	8.7448	2.23e-18	2.15e-17
Cul3	251.617	-0.0435928	0.179635	-0.242675	0.808258	0.855732
Large1	1355.38	-0.785888	0.098608	-7.96983	1.59e-15	1.28e-14
Ddx56	4665.93	0.0587886	0.0774048	0.759495	0.447556	0.540327
Tmed4	4252.07	-0.694359	0.0729558	-9.51753	1.77e-21	2.06e-20
Bid	2752.06	0.156082	0.088438	1.76488	0.0775847	0.123331
Ralb	3560	0.318841	0.076528	4.16634	3.1e-05	9.6e-05
Ppp1cc	3867.21	-0.288304	0.0706821	-4.07889	4.53e-05	0.000136927
Dnajb11	3706.68	0.454379	0.0710521	6.39502	1.61e-10	8.87e-10
Tbccd1	760.683	0.0846628	0.114939	0.73659	0.461372	0.552872
Clec11a	82.2302	-0.178515	0.325594	-0.548273	0.583505	0.666557
Zfp324	243.638	-0.0478352	0.189519	-0.252403	0.80073	0.84961
Gab2	3237.14	-0.672805	0.0922403	-7.29405	3.01e-13	2.07e-12
Coro1c	11564.8	-0.520836	0.0683121	-7.62435	2.45e-14	1.82e-13
Tax1bp1	9154.98	-0.57638	0.0760417	-7.57979	3.46e-14	2.54e-13
Ctse	29.9659	-1.14289	0.515746	-2.21599	0.0266919	0.0483922
Mettl17	442.934	-0.648447	0.15512	-4.1803	2.91e-05	9.06e-05
Pnpla6	1147.85	-0.122442	0.118443	-1.03376	0.301248	0.391548
Mcoln1	5579.97	-0.229527	0.0731376	-3.13829	0.00169935	0.00397538
Arhgef18	1659.1	-0.400943	0.0905923	-4.42579	9.61e-06	3.2e-05
Pkn2	1032.43	-0.0296464	0.121812	-0.243377	0.807713	0.855379
Cd33	5436.78	-0.000754702	0.0713338	-0.0105799	0.991559	0.993191
Etfb	258.348	-0.0206905	0.167263	-0.123701	0.901552	0.925826
Stxbp2	13489.4	-0.525712	0.0667101	-7.88055	3.26e-15	2.57e-14
Sgce	477.154	-0.638325	0.129927	-4.91296	8.97e-07	3.43e-06
Wwox	717.986	-0.848072	0.115018	-7.37341	1.66e-13	1.17e-12
Slbp	1055.74	0.374084	0.0983027	3.80543	0.000141558	0.000399799
Arid3b	160.626	0.0654575	0.243795	0.268494	0.788319	0.839663
Cnn2	15.6179	2.25885	0.747817	3.02059	0.0025228	0.00569268
Polr2e	3276.35	0.198171	0.086188	2.29929	0.0214888	0.0397951
Myo9b	7873.03	-0.582417	0.0658645	-8.84266	9.35e-19	9.3e-18
Ly9	1628.78	0.562377	0.0955473	5.88585	3.96e-09	1.92e-08
Cd244a	146.94	0.0704669	0.284606	0.247595	0.804448	0.852661
Adgre1	48239.1	1.86855	0.0573306	32.5925	5.24e-233	1.59e-230
Mtfp1	385.182	-0.606012	0.153076	-3.95889	7.53e-05	0.0002214
Rab23	201.097	0.639033	0.216527	2.95129	0.00316449	0.00698899
Rab11a	2462.52	-0.558925	0.0786533	-7.10618	1.19e-12	7.87e-12
Eif2b2	2646.83	0.0899628	0.0830749	1.08291	0.278848	0.367697
Dlst	5821.69	0.325431	0.074157	4.3884	1.14e-05	3.77e-05
Pgf	12.4833	1.75201	0.910865	1.92346	0.0544223	0.0907187
Ulk2	352.276	-1.57207	0.193536	-8.1229	4.55e-16	3.79e-15
Ccl24	15.8633	-2.54123	0.745237	-3.40996	0.000649725	0.00164281
Dgkq	430.647	0.00954341	0.157218	0.0607018	0.951597	0.964453
Grap	46.3169	8.84296	1.23488	7.16101	8.01e-13	5.35e-12
Chmp2b	1390.23	-0.338487	0.10331	-3.27641	0.00105135	0.00254968
Plod3	3351.81	-0.754668	0.100179	-7.53316	4.95e-14	3.59e-13
Ap1s1	9205.29	0.614965	0.0879075	6.99558	2.64e-12	1.68e-11
Srpk1	4363.46	-1.27403	0.0703544	-18.1087	2.72e-73	1.46e-71
Pax3	66.7731	-2.07809	0.348357	-5.9654	2.44e-09	1.21e-08
Lbr	638.776	1.03643	0.131263	7.89581	2.88e-15	2.28e-14
Prcc	739.274	-0.0869015	0.127264	-0.682843	0.494706	0.584377
Rrnad1	462.368	0.472188	0.14396	3.28	0.00103808	0.00252002
Hdgf	7392.14	0.0643041	0.113876	0.564686	0.572287	0.656341
Thop1	3697.49	0.803024	0.0927753	8.65559	4.9e-18	4.6e-17
Apba3	1299.97	-0.470688	0.0995972	-4.72591	2.29e-06	8.27e-06
Pias4	1835.67	-0.299322	0.0927189	-3.22827	0.00124541	0.00297816
Map2k1	3114.71	0.111255	0.0826308	1.34641	0.178171	0.252658
Sgta	4153.4	0.112725	0.0829245	1.35936	0.174032	0.247654
Tmem242	1037.24	0.0297566	0.101726	0.292517	0.769891	0.824148
Dtx2	833.967	1.07583	0.122865	8.75623	2.02e-18	1.95e-17
Rasa4	1453.83	0.476968	0.104172	4.57868	4.68e-06	1.62e-05
Hnrnpa2b1	10431.6	0.390762	0.0830239	4.70662	2.52e-06	9.05e-06
Ccdc130	910.253	-0.631237	0.114785	-5.49928	3.81e-08	1.69e-07
Mri1	5440.97	-0.944447	0.0758861	-12.4456	1.48e-35	3.2e-34
Prkacb	2664.14	0.0706616	0.0919613	0.768384	0.442259	0.535341
Sgsh	437.656	-0.395812	0.138353	-2.86088	0.00422469	0.00911865
Chd5	12.3758	2.17719	0.849852	2.56185	0.0104117	0.0206184
Cstb	18056.9	0.329026	0.0702147	4.68599	2.79e-06	9.98e-06
Sh2b2	2197.07	-0.933119	0.0890559	-10.4779	1.09e-25	1.57e-24
Pex5	2468.71	-0.304176	0.0929545	-3.27231	0.00106671	0.0025845
Jkamp	653.832	0.106805	0.119012	0.897436	0.369486	0.46279
Cd44	5348.4	-0.525377	0.0856705	-6.13253	8.65e-10	4.48e-09
Slc1a2	18.207	1.87207	0.708606	2.6419	0.00824414	0.0167038
Eif2ak4	3383.15	-0.912603	0.0743045	-12.2819	1.13e-34	2.34e-33
Wdr1	11511	-0.135457	0.0706864	-1.91632	0.0553249	0.0919839
Slc2a9	459.762	0.240908	0.146077	1.64919	0.0991087	0.153144
Ndrg1	7412.19	-3.38656	0.0775972	-43.6428	0	0
X4930550C14Rik	12.5562	-0.716217	0.786491	-0.910649	0.36248	0.455656
Man2b1	13740.2	-1.41902	0.0657163	-21.5932	2.08e-103	1.82e-101
Wdr83	763.022	-0.261591	0.113627	-2.30218	0.0213248	0.0395214
Prdx2	8596.71	0.15817	0.0815433	1.93971	0.0524154	0.087758
Polr2a	4460.59	-0.925619	0.0787187	-11.7586	6.38e-32	1.19e-30
Senp3	2332.08	-0.453852	0.086099	-5.27128	1.35e-07	5.68e-07
Plekha8	1250.13	-0.482437	0.0981832	-4.91364	8.94e-07	3.42e-06
Spc25	854.136	1.36189	0.159956	8.51418	1.68e-17	1.52e-16
Ufd1	946.273	0.315771	0.119003	2.65346	0.00796711	0.0162127
Zfp287	198.71	0.112852	0.188186	0.599684	0.548717	0.634744
Letm1	2920.56	0.234761	0.0826956	2.83885	0.0045276	0.0097036
Ubqln1	8063.5	-0.0402481	0.0640547	-0.62834	0.529781	0.617773
Txn2	5023.35	0.493177	0.0818366	6.02637	1.68e-09	8.43e-09
Crbn	827.126	-0.05419	0.11455	-0.473068	0.636165	0.711941
Msh6	4340.29	-0.0116936	0.0749742	-0.155969	0.876058	0.908076
Fbxo11	141.327	-0.602318	0.263235	-2.28814	0.0221293	0.0408569
Tbl2	1084.11	0.360608	0.0998218	3.61251	0.000303243	0.000810185
Bud23	1785.64	0.45137	0.0916312	4.92594	8.4e-07	3.22e-06
Mcm5	5326.44	1.05647	0.104809	10.08	6.78e-24	9e-23
Hmox1	39644.7	1.20201	0.0726353	16.5485	1.64e-61	7.08e-60
Mprip	861.328	-0.633575	0.142475	-4.44692	8.71e-06	2.92e-05
Cic	941.224	-0.788673	0.100794	-7.82464	5.09e-15	3.95e-14
Il27ra	4.83582	1.2434	1.1843	1.0499	0.293764	0.383857
Prkaca	3167.89	-0.735617	0.0814524	-9.03124	1.7e-19	1.75e-18
Asf1b	2567.33	1.04852	0.0922511	11.366	6.18e-30	1.06e-28
Ddx39	7696.24	0.852991	0.0926068	9.21089	3.23e-20	3.48e-19
Dnajb1	1080.97	0.11829	0.114179	1.036	0.3002	0.390395
Usp40	1103.21	0.0827964	0.125888	0.657698	0.510732	0.599641
Kbtbd4	597.055	0.133652	0.134422	0.994269	0.320092	0.411253
Celf1	4488.37	0.327826	0.0846468	3.87287	0.000107561	0.000309383
Ndufs3	4255.03	-0.144464	0.071109	-2.03158	0.0421963	0.0725349
Por	14399.4	0.44388	0.0885653	5.0119	5.39e-07	2.11e-06
Igf1r	801.513	-1.39292	0.123893	-11.243	2.51e-29	4.21e-28
Insr	586.957	-0.103063	0.145685	-0.707438	0.479294	0.569824
Trim28	4067.93	-0.314391	0.0820719	-3.83068	0.000127788	0.000363101
Ube2m	2516.7	-0.070303	0.0919634	-0.764467	0.444589	0.537438
Adcy9	279.366	-0.479975	0.163708	-2.93189	0.00336901	0.00740976
Mef2c	805.424	-1.56747	0.140173	-11.1824	4.97e-29	8.23e-28
Ctr9	2669.48	0.0380327	0.0795744	0.477951	0.632685	0.709286
Eif4g2	36265.7	0.933036	0.0642324	14.5259	8.3e-48	2.54e-46
Pcyt1a	3826.85	-0.48909	0.0801899	-6.09914	1.07e-09	5.48e-09
Zfp592	830.245	-0.426143	0.121003	-3.52175	0.000428714	0.00111457
Psmd4	10181	0.132925	0.0734533	1.80966	0.0703488	0.113264
Snx6	2773.22	0.03918	0.0839001	0.466984	0.640512	0.715752
Mthfd2	4645.94	0.789545	0.0767475	10.2876	8.02e-25	1.11e-23
Tomm40l	418.653	-0.425935	0.158448	-2.68816	0.00718464	0.0147363
Apoa2	16.5884	-1.26727	0.671046	-1.88851	0.058958	0.097214
Pan2	778.241	-0.704651	0.108736	-6.4804	9.15e-11	5.15e-10
Cs	13265.5	0.60819	0.0643364	9.45328	3.28e-21	3.78e-20
Ampd3	3624.9	0.396865	0.0851365	4.66151	3.14e-06	1.12e-05
Bcas2	4268.14	-0.0588977	0.0794916	-0.74093	0.458736	0.550927
Ctcf	769.416	0.104136	0.110168	0.945247	0.344533	0.436674
Pard6a	379.622	-0.437263	0.154331	-2.83328	0.00460732	0.00985189
Tfap4	36.4661	0.137481	0.433798	0.316924	0.751301	0.808933
Ranbp1	1452.51	1.11477	0.0986409	11.3013	1.29e-29	2.18e-28
Rfx5	327.802	-0.0546933	0.15756	-0.347126	0.728497	0.790125
Psmb4	8905.81	0.337188	0.07594	4.4402	8.99e-06	3e-05
Mmp8	11.7443	0.219951	0.984233	0.223474	0.823166	0.866867
Slc30a4	965.89	-0.401208	0.109427	-3.66642	0.000245966	0.000669201
Sqor	4902.74	0.553627	0.0710555	7.79148	6.62e-15	5.09e-14
Bloc1s6	1953.97	-0.135896	0.0881464	-1.54171	0.123145	0.184748
Metap1	2108.51	0.791082	0.0805182	9.82489	8.8e-23	1.1e-21
Gpr108	4148.39	-0.451661	0.0789841	-5.71838	1.08e-08	5.03e-08
Tnfsf14	82.3159	-1.08979	0.294306	-3.70292	0.000213132	0.000586028
Rsl1d1	4320.36	0.840021	0.0797583	10.5321	6.15e-26	8.89e-25
Apc	500.118	-0.462063	0.199055	-2.32128	0.0202718	0.0377597
Reep5	3589.45	0.586533	0.0747471	7.8469	4.26e-15	3.32e-14
Ergic3	9574.8	-0.364958	0.0704867	-5.17769	2.25e-07	9.18e-07
Uqcc1	3901.69	0.399603	0.0767095	5.2093	1.9e-07	7.83e-07
Ncoa2	1037.77	-0.0313296	0.113083	-0.27705	0.781742	0.834484
Nr2c2	406.982	-0.093494	0.211476	-0.442103	0.658415	0.731592
Nr2c1	456.247	-0.24146	0.152538	-1.58295	0.113434	0.172239
Smpd4	1003.16	0.42594	0.100945	4.21952	2.45e-05	7.7e-05
Pex1	840.116	-0.382363	0.106618	-3.58631	0.000335393	0.000889242
Kctd20	3476.29	-0.087918	0.0757743	-1.16026	0.245942	0.332007
Ctns	2019.4	-0.956043	0.0943058	-10.1377	3.76e-24	5.08e-23
Shpk	230.152	-0.720142	0.186078	-3.87011	0.000108787	0.000312615
Ephb3	1692.57	-2.00026	0.10162	-19.6837	2.97e-86	1.92e-84
Tuft1	802.749	-0.672597	0.109541	-6.14016	8.24e-10	4.28e-09
Rcn1	810.679	0.680548	0.115875	5.87313	4.28e-09	2.07e-08
Dnase1	29.8977	0.487204	0.474628	1.0265	0.304658	0.395136
Trap1	7051.86	-0.277017	0.0701828	-3.94707	7.91e-05	0.000231608
Naa60	893.699	0.0360951	0.100952	0.357545	0.720684	0.783747
X1700037C18Rik	90.5608	0.376124	0.320928	1.17199	0.241201	0.326912
Ankrd13d	513.872	0.524663	0.149549	3.50831	0.000450958	0.00116865
Tpr	2412.55	-0.223785	0.0960949	-2.32879	0.0198702	0.0370571
Odr4	854.267	-0.0685167	0.108053	-0.634102	0.526015	0.614323
Prg4	5.18157	-3.4854	1.5682	-2.22255	0.026246	0.0477185
Dhx34	1398.47	-0.597278	0.104365	-5.72296	1.05e-08	4.9e-08
Kptn	461.931	-0.748439	0.133329	-5.61346	1.98e-08	9.05e-08
Napa	12095.6	-0.218057	0.0721787	-3.02107	0.00251883	0.00568477
Sra1	2288.06	-0.104205	0.0934299	-1.11533	0.26471	0.352597
Atp5g1	6435.29	0.721293	0.0905194	7.96837	1.61e-15	1.29e-14
Snf8	1739.88	0.0549094	0.0937547	0.585671	0.558097	0.643881
Tbcb	2109.63	0.177548	0.0896897	1.97958	0.0477511	0.08076
Inpp5k	1168.37	-1.04505	0.0980602	-10.6573	1.61e-26	2.42e-25
Crkl	1258.04	-0.22846	0.117376	-1.94639	0.0516083	0.0866572
Clint1	4195.28	-0.261189	0.0760938	-3.43247	0.000598121	0.00152214
Prss16	48.6029	0.759878	0.402663	1.88713	0.0591431	0.0974795
Cdkal1	433.609	-0.216099	0.153331	-1.40936	0.158729	0.228756
Htra1	750.792	0.89158	0.133333	6.68687	2.28e-11	1.35e-10
Zbtb17	1314.03	-0.0745702	0.108647	-0.686352	0.492491	0.582327
Fblim1	7327.3	-0.784005	0.067517	-11.612	3.58e-31	6.47e-30
Hspb7	290.827	-7.48398	0.470859	-15.8943	6.94e-57	2.65e-55
Ccdc159	185.753	-0.0685314	0.196477	-0.3488	0.727239	0.789042
Mob1b	180.513	0.783716	0.241546	3.24458	0.00117625	0.00282779
Atp6v1b2	45936.7	-0.863138	0.0631162	-13.6754	1.42e-42	3.8e-41
Eps15l1	1518.04	-0.32963	0.100488	-3.2803	0.00103698	0.00251897
Tep1	2432.31	-0.504732	0.0759802	-6.64294	3.07e-11	1.81e-10
Ttc5	1568.4	-0.128343	0.110266	-1.16394	0.244447	0.330356
Osgep	1179.98	-0.807311	0.0926836	-8.7104	3.03e-18	2.89e-17
Aamp	7986.49	-0.276498	0.0721861	-3.83036	0.000127957	0.000363412
Tmbim1	5674.91	0.113176	0.0681399	1.66093	0.0967267	0.149993
Arpc2	18160.2	0.0417739	0.0599923	0.696321	0.486228	0.576321
Kmt2b	353.938	-0.60655	0.157136	-3.86004	0.000113369	0.000324785
Zbtb32	195.485	1.40433	0.220431	6.37086	1.88e-10	1.03e-09
Tmem147	2753.25	0.064725	0.0855332	0.756724	0.449215	0.541793
Rps9	14438.4	0.00675977	0.0702324	0.0962486	0.923323	0.942614
Tfpt	399.602	-0.203201	0.139632	-1.45526	0.145598	0.212868
Susd2	187.077	8.00014	0.752346	10.6336	2.08e-26	3.08e-25
Fbln1	407.77	-0.160244	0.139512	-1.14861	0.250718	0.337257
Pgrmc1	1847.22	0.137506	0.112767	1.21938	0.222699	0.305098
Gcat	229.177	1.06567	0.201166	5.29748	1.17e-07	4.96e-07
Elovl1	5219.82	0.133348	0.0820234	1.62573	0.104007	0.159941
Med8	1472.29	0.448448	0.0908577	4.93571	7.99e-07	3.07e-06
Hyi	385.667	-1.30235	0.143453	-9.07859	1.1e-19	1.15e-18
Cdc20	3157.01	0.937439	0.105036	8.92495	4.46e-19	4.51e-18
Adamts4	108.67	2.54856	0.282289	9.02819	1.75e-19	1.8e-18
Nectin4	47.0676	-2.95837	0.447188	-6.61548	3.7e-11	2.16e-10
Pfdn2	1201.31	0.125818	0.106412	1.18237	0.23706	0.322521
Rnf114	5045.14	0.00610804	0.0797421	0.0765974	0.938944	0.954706
C330007P06Rik	1640.41	-0.0495571	0.103249	-0.479978	0.631243	0.708322
Neurl1a	81.7375	-0.370058	0.332613	-1.11258	0.26589	0.353789
Srm	5860.42	0.782594	0.0901625	8.67982	3.96e-18	3.74e-17
Epha2	5.24997	-1.23331	1.41495	-0.871626	0.383413	0.476895
Rbm14	1586.34	0.315309	0.0921819	3.42051	0.000625032	0.00158483
Actn3	9.79503	-1.12639	0.968333	-1.16323	0.244736	0.330646
A530013C23Rik	24.7279	0.674182	0.611129	1.10317	0.269952	0.358296
Zdhhc24	943.999	-0.145284	0.108637	-1.33733	0.181116	0.256148
Bbs1	454.315	-1.13494	0.152261	-7.45394	9.06e-14	6.46e-13
Ndor1	449.858	-0.0264293	0.160416	-0.164755	0.869137	0.902825
Nsmf	237.478	1.08499	0.185152	5.85996	4.63e-09	2.24e-08
Pdk1	3042.97	-0.641337	0.0905172	-7.08525	1.39e-12	9.08e-12
Ptbp1	6669.13	0.325065	0.0884626	3.6746	0.000238223	0.000649295
Mvd	3831.96	1.85203	0.101536	18.2401	2.48e-74	1.36e-72
Cyba	51193.6	-0.211006	0.0728777	-2.89535	0.00378742	0.00825981
Tmem110	652.632	0.635042	0.139663	4.54697	5.44e-06	1.87e-05
Sfmbt1	748.322	-0.190249	0.133588	-1.42415	0.154404	0.223514
Rundc3a	34.6563	0.94007	0.494806	1.89988	0.0574494	0.0949453
Slc4a3	18.2271	-0.957666	0.886295	-1.08053	0.279907	0.368894
Cdt1	2970.08	0.312364	0.101127	3.08883	0.00200946	0.00463403
Aprt	10705.1	0.0858864	0.0867999	0.989476	0.32243	0.413514
Gtf2h1	2663.2	0.654331	0.0823493	7.9458	1.93e-15	1.55e-14
Hfe	1139.01	-0.903026	0.0937846	-9.62873	6.05e-22	7.24e-21
Slc5a6	590.736	0.533874	0.138151	3.86442	0.000111353	0.000319234
Qrich1	3671.45	-0.0235828	0.0744294	-0.316847	0.75136	0.808933
Usp19	8146.96	-0.804193	0.0719652	-11.1748	5.42e-29	8.95e-28
Pola1	825.706	0.975212	0.10814	9.01805	1.91e-19	1.97e-18
Cdc42	13610.2	0.0259822	0.0659703	0.393847	0.693694	0.761845
Pknox1	1159	-0.0441429	0.100436	-0.439514	0.660289	0.733205
Gmnn	413.136	0.930844	0.158232	5.88278	4.03e-09	1.96e-08
Acot13	910.483	-0.0820988	0.103808	-0.790869	0.42902	0.522616
Zfp184	34.5589	0.128462	0.514557	0.249655	0.802854	0.851567
Cdk4	12494.5	0.0481586	0.072471	0.664522	0.506356	0.595538
B4galnt1	4343.2	-1.02859	0.0883295	-11.6449	2.44e-31	4.43e-30
Mettl1	399.513	0.202497	0.146708	1.38027	0.167503	0.239793
Tspan31	3607.91	-0.356479	0.075042	-4.75039	2.03e-06	7.36e-06
Kif5b	1182.87	0.207966	0.140249	1.48283	0.13812	0.203328
Saal1	612.315	-0.354686	0.120649	-2.93981	0.00328409	0.00723737
Tph2	38.7799	1.09772	0.441626	2.48564	0.0129319	0.0251265
Cnp	1345.25	0.211472	0.106374	1.98799	0.0468127	0.0794158
Ttc25	34.3544	-0.568235	0.465534	-1.22061	0.222234	0.304529
Sulf2	7375.69	-0.403865	0.0676612	-5.96892	2.39e-09	1.18e-08
Sod2	4619.38	2.14089	0.0813666	26.3116	1.41e-152	2.26e-150
Tmco6	368.864	0.107829	0.161153	0.669107	0.503427	0.592723
Stambp	1056.71	-0.211573	0.103907	-2.03617	0.041733	0.0718298
Ezh1	2003.94	-0.477665	0.0872406	-5.47526	4.37e-08	1.93e-07
Hap1	298.583	0.320777	0.208512	1.53841	0.123949	0.185843
Ctnnb1	27905	-0.522533	0.0684869	-7.62968	2.35e-14	1.75e-13
Eif1b	812.816	-0.382222	0.114645	-3.33395	0.000856206	0.00211179
Psmd2	25693.6	-0.0354036	0.0689599	-0.513393	0.607676	0.688032
Syngr3	53.546	-0.363463	0.377332	-0.963242	0.335426	0.427209
Vars	15670.6	-0.174225	0.0834686	-2.08731	0.0368599	0.0644268
Hspa1l	61.8287	-1.96531	0.37194	-5.28394	1.26e-07	5.32e-07
Msh5	34.7971	-0.57052	0.494818	-1.15299	0.248914	0.335275
Abhd16a	2441.2	-0.705565	0.0870409	-8.10614	5.23e-16	4.34e-15
Neu1	17307.8	0.238496	0.0738662	3.22875	0.00124332	0.00297432
Clic1	12912.6	-0.282535	0.0693315	-4.07514	4.6e-05	0.000139012
Lsm2	1164.54	0.666574	0.114477	5.82279	5.79e-09	2.77e-08
Pole	938.187	0.719151	0.127011	5.66213	1.5e-08	6.89e-08
Stx1a	99.9682	-0.876762	0.316637	-2.76898	0.00562316	0.0118212
Zfp775	279.234	-0.394605	0.182442	-2.16291	0.0305478	0.0545618
Mrpl49	1223.82	0.420752	0.108615	3.8738	0.000107152	0.0003085
Dennd2c	680.377	-0.185469	0.149004	-1.24472	0.213234	0.294018
Mark3	1972.24	-0.327577	0.119914	-2.73176	0.00629969	0.0131112
Gatad1	428.945	0.558683	0.147386	3.79061	0.000150279	0.000422956
M6pr	12087.9	0.292643	0.0657625	4.45001	8.59e-06	2.88e-05
Lrrc8a	84.9541	-1.11874	0.341745	-3.27362	0.00106179	0.00257347
Ppp2r1a	15507.5	-0.32527	0.0732499	-4.44056	8.97e-06	3e-05
Fance	537.967	-0.773908	0.128726	-6.01208	1.83e-09	9.17e-09
Tinf2	886.235	0.380139	0.120421	3.15675	0.00159537	0.00375016
Hapln4	1151.09	0.317699	0.137341	2.31322	0.0207106	0.0385005
Dus3l	1206.44	-0.0171715	0.12694	-0.135273	0.892396	0.919684
Gtpbp3	824.787	0.52783	0.108322	4.87276	1.1e-06	4.16e-06
Tgfbr1	908.879	-0.766815	0.129934	-5.90156	3.6e-09	1.75e-08
Homer1	224.481	0.190093	0.197125	0.964326	0.334883	0.42674
Rad51c	100.274	0.510779	0.297964	1.71423	0.0864864	0.135918
Arpp19	1597.51	0.37965	0.0929172	4.0859	4.39e-05	0.000133284
Bcl2l1	4078.44	-0.160005	0.0837568	-1.91035	0.0560881	0.0930282
Khsrp	4865.79	-0.272571	0.0703962	-3.87196	0.000107963	0.000310392
Ccdc124	2027.59	0.0902335	0.0903407	0.998813	0.317885	0.409086
Cct4	6471.92	0.364951	0.0676582	5.39403	6.89e-08	2.99e-07
X0610009B22Rik	570.191	-0.214316	0.121384	-1.7656	0.0774622	0.123184
Cpt1c	39.358	0.865041	0.422439	2.04773	0.0405866	0.0701245
Zfp655	2868.27	-0.453606	0.0932363	-4.86512	1.14e-06	4.31e-06
Rhoa	6388.43	-0.112108	0.0678225	-1.65296	0.098339	0.152128
Zmiz1	5212.78	-0.857468	0.0797908	-10.7465	6.16e-27	9.38e-26
Ankrd26	197.121	-0.037877	0.225698	-0.167821	0.866724	0.900934
Aldh16a1	2317.25	-0.455146	0.0910969	-4.99629	5.84e-07	2.28e-06
Hnrnpa0	107.276	-0.306293	0.300846	-1.0181	0.308629	0.399434
Prrg2	220.815	-0.406168	0.192815	-2.10652	0.0351594	0.0618007
Hnrnph1	1430.82	0.502223	0.104939	4.78587	1.7e-06	6.26e-06
Ift43	552.159	0.0683485	0.128664	0.531217	0.595269	0.677071
Id3	216.877	2.81932	0.216305	13.034	7.84e-39	1.89e-37
Arid1a	1382.31	-0.453235	0.0964954	-4.69696	2.64e-06	9.47e-06
Ctsd	204774	0.46107	0.0755451	6.10324	1.04e-09	5.35e-09
Rplp1	6644.41	-0.0439025	0.0883244	-0.497059	0.619147	0.698235
Abhd8	1073.54	-0.30623	0.120404	-2.54335	0.0109795	0.0216232
Ift22	1818.05	-0.0661676	0.0942878	-0.701762	0.482827	0.573072
Mid1ip1	1649.48	-0.366623	0.0920546	-3.98266	6.81e-05	0.000201641
Ap2s1	3112.22	-0.433113	0.0838921	-5.16274	2.43e-07	9.9e-07
Fgfrl1	32.5945	-2.68802	0.602634	-4.46046	8.18e-06	2.75e-05
X4930432K21Rik	304.762	-0.697873	0.159579	-4.37323	1.22e-05	4.02e-05
Emc10	2421.08	-0.144421	0.0814472	-1.77318	0.0761988	0.121445
Clstn3	32.1848	-0.03406	0.461155	-0.073858	0.941123	0.956133
Fbxw9	717.272	-0.660415	0.119362	-5.53286	3.15e-08	1.41e-07
Fnbp4	947.432	0.15071	0.111324	1.3538	0.175801	0.249821
Scrn3	610.424	-0.910056	0.118538	-7.67734	1.62e-14	1.22e-13
Phax	1071.35	0.139003	0.0966351	1.43843	0.150312	0.218735
Tle1	358.124	-2.07024	0.160422	-12.9049	4.22e-38	1e-36
Relt	482.281	0.515667	0.133601	3.85975	0.000113505	0.000325098
Snrpb2	627.241	-0.0221432	0.155317	-0.142568	0.886631	0.915759
Ubc	12403	0.0145816	0.0766354	0.190272	0.849096	0.887646
Prpf31	3659.18	0.438769	0.0859105	5.10728	3.27e-07	1.31e-06
Sertad1	328.546	-1.16652	0.157848	-7.39017	1.47e-13	1.03e-12
Carhsp1	763.056	-0.306479	0.120179	-2.55019	0.0107665	0.0212484
Elk3	510.177	0.227643	0.138405	1.64476	0.10002	0.154355
Herpud2	910.625	-0.254597	0.111728	-2.27871	0.0226841	0.0417797
Rdh13	927.776	0.0113932	0.115112	0.098975	0.921158	0.940829
Nutf2	1866.71	0.500547	0.094667	5.28745	1.24e-07	5.23e-07
Arpc5	10735.1	0.226456	0.0626168	3.61653	0.000298574	0.000798582
Pou2f2	337.971	3.79938	0.195766	19.4078	6.63e-84	4.2e-82
Mgst1	4041.67	-0.0947059	0.0809905	-1.16934	0.242265	0.328062
Ubqln4	3953.57	0.303341	0.0801739	3.78354	0.000154613	0.000433951
Rps18	24481.4	-0.340827	0.0667742	-5.10418	3.32e-07	1.33e-06
Rpl10	19917.3	-0.366703	0.0668742	-5.48348	4.17e-08	1.84e-07
Rps15a	5345.25	0.351838	0.0750912	4.68547	2.79e-06	1e-05
Ncaph2	5261.9	-0.28005	0.079636	-3.51662	0.000437075	0.00113436
Hipk1	2424.28	-0.570006	0.101865	-5.59572	2.2e-08	9.99e-08
Gprc5b	324.242	-1.23013	0.163354	-7.53043	5.06e-14	3.66e-13
Man1a2	2076.56	0.194646	0.0946754	2.05593	0.0397895	0.0688942
Acyp1	148.889	-0.432356	0.231989	-1.86369	0.0623646	0.102111
Hdac5	3533.69	-1.21495	0.0814774	-14.9115	2.78e-50	9.06e-49
Rala	598.189	0.107407	0.117636	0.913047	0.361218	0.454398
Vdac3	7489.18	0.842888	0.0637473	13.2223	6.52e-40	1.63e-38
Vps72	2689.58	-0.261623	0.0899896	-2.90726	0.00364613	0.00797027
Gabpa	696.644	-0.176356	0.129321	-1.3637	0.172662	0.245963
Dynll1	3900.8	0.0553177	0.0815868	0.678022	0.497758	0.587184
Pdcl	1300.13	-0.119066	0.122589	-0.971265	0.331416	0.423032
Tmem184b	4657.05	-0.017649	0.0770061	-0.229189	0.818722	0.863861
Nf2	3124.54	0.14623	0.0770242	1.8985	0.0576307	0.0952319
Zmat5	273.153	0.288037	0.173163	1.66339	0.0962348	0.149373
Ewsr1	9452.56	-0.0208911	0.062268	-0.335503	0.737245	0.797173
Ap1b1	6504.88	-0.644007	0.0850681	-7.5705	3.72e-14	2.72e-13
Gnat2	50.7663	-0.794198	0.42019	-1.89009	0.0587455	0.0968898
Bcl2l13	1584.72	0.0252892	0.0878147	0.287983	0.773359	0.827206
Ccl8	4.20865	5.39826	1.7547	3.07645	0.00209479	0.00481529
Lnpk	351.397	0.106889	0.172755	0.618733	0.536092	0.623638
Pttg1ip	2429.15	-0.270331	0.0851522	-3.17468	0.00150002	0.00353765
Trpm2	141.905	1.92728	0.253478	7.60334	2.89e-14	2.13e-13
Ube2g2	1958.22	0.551253	0.0872322	6.31937	2.63e-10	1.42e-09
Syn2	6.3969	-2.27308	1.23699	-1.83759	0.0661229	0.107441
Elk1	948.065	0.366295	0.11159	3.28251	0.00102886	0.00250313
Nav1	1434.44	-0.548654	0.0936507	-5.85852	4.67e-09	2.25e-08
Tnpo1	4741.62	0.213186	0.080895	2.63534	0.00840527	0.0169992
Rnmt	1900.68	0.264653	0.087791	3.01459	0.00257331	0.00579375
Srp14	4978.92	-0.249418	0.0690467	-3.61231	0.000303476	0.000810624
Cdk9	6546.56	-0.281571	0.0764828	-3.68149	0.000231874	0.000632842
Tor2a	2125.48	0.0541218	0.0826695	0.654677	0.512676	0.6014
Fpgs	663.023	0.057824	0.124525	0.464355	0.642394	0.717394
Mrtfb	826.776	-0.330717	0.116237	-2.84519	0.00443844	0.00953547
Cbx5	2012.59	1.13754	0.0978412	11.6264	3.03e-31	5.5e-30
Apobec3	1774.97	1.51746	0.0929361	16.328	6.24e-60	2.6e-58
Sardh	449.015	-1.15049	0.140636	-8.1806	2.82e-16	2.39e-15
Vav2	1253.07	0.117047	0.108394	1.07982	0.280222	0.369269
Ppp2cb	177.493	0.818423	0.235369	3.47719	0.000506699	0.00130064
Dmap1	1000.54	-0.217046	0.0992602	-2.18664	0.0287689	0.0517721
Mcu	929.283	-0.172063	0.111405	-1.54447	0.122474	0.183922
Oit3	1604.5	0.141835	0.0943502	1.50328	0.132766	0.196924
Bcr	139.329	-0.0903042	0.227441	-0.397045	0.691334	0.759935
Fxyd5	17423.8	-1.37104	0.0804109	-17.0504	3.47e-65	1.65e-63
Tfcp2	570.522	-0.120974	0.141381	-0.855659	0.392187	0.485772
Ubp1	695.109	0.0433253	0.12275	0.352955	0.724122	0.786642
Nuak2	1116.94	-0.40037	0.126728	-3.15929	0.00158153	0.0037198
Ick	161.611	0.461102	0.244402	1.88665	0.0592071	0.0975322
Sdhb	8935.98	0.279396	0.0821179	3.40238	0.000668018	0.00168312
Snap47	3369.61	-0.0204883	0.0796865	-0.257111	0.797093	0.84649
Kdsr	686.059	-1.07151	0.138017	-7.76364	8.25e-15	6.29e-14
Vps4b	3102.41	-0.157979	0.0866812	-1.82253	0.0683746	0.110671
Rps25	8134.88	-0.0530596	0.0750965	-0.706553	0.479845	0.570255
Taz	1259.71	-0.61566	0.107842	-5.7089	1.14e-08	5.31e-08
Kif19a	245.962	-0.526523	0.199921	-2.63366	0.00844702	0.0170694
Aldh3a2	1298.68	0.200952	0.0966157	2.07991	0.0375334	0.0654722
Tmem115	1537.55	-0.568747	0.0981532	-5.79448	6.85e-09	3.26e-08
Hyal2	2021.43	-1.13311	0.0907951	-12.4799	9.61e-36	2.1e-34
Ifrd2	1192.7	0.483491	0.101042	4.78506	1.71e-06	6.28e-06
Hyal1	2016.53	-3.40868	0.099497	-34.2591	3.19e-257	1.25e-254
Tusc2	1255.76	-0.398515	0.0964352	-4.13246	3.59e-05	0.000110437
Nprl2	854.174	-0.561625	0.112722	-4.98238	6.28e-07	2.44e-06
Rassf1	276.71	-0.417031	0.168146	-2.48017	0.0131319	0.0254704
Slc3a2	13153.4	0.245571	0.0768856	3.19399	0.00140323	0.0033294
Nxf1	2269.2	0.196292	0.0889169	2.20758	0.0272733	0.0493654
Stx5a	2157.72	-0.578164	0.082707	-6.99051	2.74e-12	1.74e-11
Tnfrsf13b	535.703	0.251454	0.149697	1.67976	0.0930047	0.144797
Spire2	403.239	-0.389586	0.150739	-2.58452	0.00975158	0.0194472
X2610507B11Rik	7314.95	-0.374343	0.069488	-5.38716	7.16e-08	3.1e-07
AI597479	714.14	0.204123	0.113344	1.80091	0.071717	0.115162
Tmem86a	2241.27	-0.388315	0.083491	-4.65098	3.3e-06	1.17e-05
Tex14	54.5712	-1.95837	0.476913	-4.10635	4.02e-05	0.000122664
Ifi35	862.025	1.32337	0.142977	9.25584	2.13e-20	2.31e-19
Rdm1	145.61	-2.17383	0.240534	-9.03751	1.6e-19	1.66e-18
Nedd8	3030.46	0.516956	0.0843281	6.1303	8.77e-10	4.54e-09
Gosr1	1811.09	0.0658616	0.09701	0.678916	0.497191	0.5868
Mrpl52	1706.9	0.895055	0.104669	8.5513	1.22e-17	1.12e-16
Kansl3	1459.67	0.30927	0.0941254	3.28572	0.00101721	0.00247726
Eya4	493.674	-2.23722	0.153088	-14.614	2.29e-48	7.14e-47
Faf1	3752.27	-0.0937016	0.0776685	-1.20643	0.227651	0.311043
Tsacc	30.2648	1.03928	0.504605	2.0596	0.0394373	0.0683815
Mettl16	1057.61	0.444589	0.103055	4.31407	1.6e-05	5.18e-05
Pigyl	296.897	0.0536853	0.175612	0.305705	0.759829	0.815961
Rbm25	763.939	0.338667	0.132907	2.54815	0.0108297	0.0213661
Psen2	3841.28	0.482813	0.0732736	6.58917	4.42e-11	2.56e-10
Plcd1	65.2744	0.0412765	0.31447	0.131257	0.895572	0.922026
Fads1	12718.8	-0.0725863	0.0670971	-1.08181	0.279337	0.368262
Lmbr1	138.658	0.400978	0.240738	1.66562	0.0957883	0.148788
Tnfrsf22	1498.21	0.443926	0.0980557	4.52728	5.97e-06	2.04e-05
Cars	5257.6	-0.186038	0.0852871	-2.18132	0.02916	0.0523753
Phlda2	16.552	0.111946	0.618325	0.181047	0.856331	0.893412
Kdelr3	613.143	-1.55777	0.128464	-12.1262	7.68e-34	1.54e-32
Apip	849.945	0.266399	0.107304	2.48265	0.0130408	0.0253179
Pdhx	2576.49	0.226073	0.0791522	2.85618	0.00428779	0.00924008
Vac14	7849.35	0.173321	0.0673478	2.57353	0.0100668	0.0199939
Mcoln2	1968.96	2.01772	0.095444	21.1403	3.39e-99	2.86e-97
Akt1s1	851.746	-0.16695	0.1459	-1.14428	0.252508	0.339214
Tbrg1	3363.19	-0.0616669	0.0797902	-0.772863	0.439603	0.532955
Adssl1	4570.9	-1.87811	0.0787846	-23.8385	1.33e-125	1.47e-123
Brf1	1402.52	-0.347381	0.0965788	-3.59686	0.00032208	0.000856743
Odc1	4544.08	1.31061	0.0756429	17.3263	2.98e-67	1.46e-65
Thg1l	110.921	0.602264	0.266378	2.26094	0.0237629	0.0435623
Pabpc4	822.42	0.377066	0.116993	3.22297	0.00126869	0.00303085
Exoc3l2	14.8302	-0.438167	0.790107	-0.554566	0.579192	0.662376
Zfp296	110.464	0.601556	0.30074	2.00025	0.0454732	0.077425
Sugp1	2014.25	-0.223278	0.0795306	-2.80745	0.00499351	0.0106013
Dhdh	272.346	0.157355	0.174426	0.902134	0.366986	0.460274
Zfp790	362.349	-0.601667	0.150596	-3.99523	6.46e-05	0.000191796
Fuz	124.11	-0.652299	0.24141	-2.70204	0.00689161	0.0142071
Sptbn4	10.5315	1.41286	0.832657	1.69681	0.0897323	0.140349
Pgam1	22780.7	-0.208054	0.0668201	-3.11364	0.00184794	0.00429001
Evi5	625.471	-0.391521	0.133274	-2.93771	0.0033065	0.00728411
Evi5l	472.406	-0.776019	0.141085	-5.50035	3.79e-08	1.68e-07
Snapc2	1092.52	-0.179282	0.126593	-1.41621	0.156715	0.226455
Git1	673.259	-0.119711	0.116568	-1.02696	0.304439	0.394894
Gltp	6418.39	-0.229943	0.0646227	-3.55823	0.000373356	0.000980915
Bnip2	1875.88	0.191541	0.0964338	1.98624	0.0470067	0.0797004
Ccnt1	1916.79	0.0640816	0.103907	0.616721	0.537419	0.624764
Brms1l	478.232	0.634909	0.13893	4.57001	4.88e-06	1.68e-05
Med15	3838.31	-0.255199	0.082295	-3.10103	0.0019285	0.00446425
Dhdds	2370.32	-0.0768549	0.0938937	-0.818531	0.413054	0.506463
Crybg2	105.183	-0.22709	0.255943	-0.88727	0.374934	0.468311
Ubxn11	158.309	0.605397	0.221813	2.72931	0.0063467	0.0132023
Tjap1	905.313	-0.18327	0.105264	-1.74105	0.0816744	0.129174
Rpl15	8610.65	0.000582351	0.0860259	0.00676948	0.994599	0.995663
Tmem167	2196.88	0.600193	0.0906598	6.62027	3.59e-11	2.09e-10
Mplkip	362.311	0.226415	0.148705	1.52258	0.127863	0.190534
Kif11	1481.65	0.649919	0.104881	6.19673	5.76e-10	3.04e-09
Rpa3	321.183	0.490037	0.158229	3.09702	0.00195477	0.00452248
Mlkl	2237.21	0.989653	0.0818598	12.0896	1.2e-33	2.38e-32
Tnpo3	3802.81	0.0768116	0.0753554	1.01932	0.308049	0.3989
Ttll5	469.601	0.372009	0.128258	2.90048	0.00372587	0.00813434
Zfp715	711.111	-0.834466	0.118578	-7.03726	1.96e-12	1.26e-11
Cdh23	73.9018	2.086	0.326574	6.38751	1.69e-10	9.29e-10
Rps5	13180	-0.28221	0.0798691	-3.53341	0.000410236	0.0010695
Adgrl1	106.836	-0.854709	0.269699	-3.16912	0.001529	0.0036032
Amotl1	1764.93	0.353839	0.0931519	3.79851	0.000145567	0.000410551
X2200002J24Rik	148.553	-0.627273	0.218825	-2.86655	0.0041497	0.00896156
Etv5	1925.08	-0.131897	0.0841739	-1.56696	0.117125	0.177224
Gfod2	170.668	0.880251	0.251374	3.50176	0.000462194	0.00119522
Enkd1	317.888	0.963858	0.196566	4.90348	9.42e-07	3.59e-06
Atp6v0d1	18468	-0.388462	0.0729027	-5.3285	9.9e-08	4.23e-07
Ptprs	10962.7	-0.42096	0.0775525	-5.42806	5.7e-08	2.49e-07
Slc41a1	1011.5	-0.160966	0.111955	-1.43778	0.150496	0.218875
B4galnt2	84.31	1.23928	0.289669	4.27826	1.88e-05	6.02e-05
Nelfb	3311.91	-0.228702	0.0770915	-2.96662	0.0030109	0.00667765
Card14	3283.85	-3.14614	0.0789088	-39.8706	0	0
Tmem175	1339.67	-0.423921	0.0956764	-4.43078	9.39e-06	3.13e-05
Tango2	1879.05	-0.329815	0.0972539	-3.39127	0.000695684	0.00174617
Ndufs2	11067.8	-0.0593153	0.0676646	-0.876608	0.3807	0.474173
Atraid	1643.42	-1.08333	0.0904293	-11.9799	4.53e-33	8.82e-32
Cad	3989.51	0.329878	0.0921471	3.57991	0.000343713	0.000909912
Sh3bp5l	982.305	-0.611255	0.11566	-5.28492	1.26e-07	5.29e-07
Atad1	1415.68	0.230198	0.114886	2.00371	0.0451014	0.0769417
Pten	1754.69	-0.182485	0.100762	-1.81105	0.0701332	0.112991
Pea15a	6411.7	-0.0862223	0.092017	-0.937026	0.348745	0.440988
Timm23	3309.71	0.633292	0.0809419	7.82402	5.12e-15	3.96e-14
Tnfaip8l2	6279.08	-0.614805	0.0773106	-7.95241	1.83e-15	1.47e-14
Trnt1	978.165	0.205363	0.11488	1.78763	0.0738364	0.118113
Ehmt2	5340.49	-0.47928	0.0807917	-5.9323	2.99e-09	1.47e-08
Elof1	1168.49	0.530072	0.11913	4.44951	8.61e-06	2.89e-05
Med16	1405.62	-0.304366	0.0976049	-3.11835	0.00181864	0.00422763
St3gal1	322.459	-0.302325	0.169067	-1.7882	0.073744	0.118043
Tmem259	493.244	-0.196789	0.128549	-1.53085	0.125806	0.187975
Rnf170	166.554	0.0853089	0.231195	0.368991	0.712135	0.776741
Myl2	14.7786	1.43879	0.786309	1.82981	0.0672786	0.1091
Dedd	55.3372	-0.0210179	0.354259	-0.0593291	0.95269	0.964859
Mcemp1	390.273	4.1342	0.19939	20.7343	1.7e-95	1.37e-93
Nit1	1532.52	-0.434043	0.0871007	-4.98323	6.25e-07	2.43e-06
Prdm15	385.453	-0.0127477	0.150877	-0.0844905	0.932666	0.949762
Rnf168	441.826	0.406753	0.153109	2.65663	0.00789265	0.0160746
Tctex1d2	356.104	0.496203	0.165203	3.0036	0.00266809	0.00598168
Chp1	2807.75	-0.177687	0.0802091	-2.21529	0.0267402	0.0484653
Trpv4	9.65136	1.33286	1.04561	1.27472	0.202409	0.28145
Tvp23b	759.718	-0.127449	0.113563	-1.12227	0.261746	0.349578
Dnajc7	1686.78	-0.0844197	0.0851159	-0.99182	0.321285	0.412464
Zfp385c	26.8535	-0.259144	0.637024	-0.406805	0.684152	0.754389
Cacybp	3352.39	0.710591	0.102309	6.94556	3.77e-12	2.36e-11
Cluap1	113.237	0.143824	0.240981	0.596828	0.550622	0.636343
Zswim7	267.31	0.761861	0.18603	4.09535	4.22e-05	0.000128313
Pigl	177.106	0.641738	0.204795	3.13357	0.00172693	0.00403293
Ndufa2	3097.45	0.268585	0.0882009	3.04515	0.00232567	0.00528906
Pam16	504.231	0.391429	0.129943	3.01231	0.00259267	0.00583194
Cox6c	7152.6	0.294973	0.0812125	3.63212	0.000281105	0.000755846
Ube2z	2743.42	-0.231858	0.0779327	-2.97511	0.00292884	0.00651347
Tmem87b	1817.16	-0.630997	0.109542	-5.76031	8.4e-09	3.96e-08
Anapc1	15569.3	-0.0884918	0.062592	-1.41379	0.157424	0.227243
Mertk	1114.65	-2.11432	0.104744	-20.1856	1.31e-90	9.44e-89
Tsg101	2026.87	0.174159	0.0872288	1.99658	0.0458707	0.0780149
Hps5	1124.17	-0.275392	0.101695	-2.70802	0.00676851	0.0139746
Map3k4	1938.43	0.250027	0.0818482	3.05477	0.00225236	0.00513963
Piezo1	5976.26	-0.0756952	0.0843066	-0.897856	0.369262	0.462652
Rnf166	1384.2	-0.688881	0.103663	-6.64536	3.02e-11	1.78e-10
Ankrd28	965.881	-0.0669677	0.109504	-0.611554	0.540833	0.627712
Ankrd52	575.853	-0.104724	0.145107	-0.721703	0.470477	0.561095
Pkd2l2	11.0477	0.428568	0.862184	0.497073	0.619138	0.698235
Srp19	1188.18	0.621316	0.109082	5.69587	1.23e-08	5.72e-08
Wdfy2	2363.07	-0.130812	0.0908696	-1.43956	0.149991	0.218321
Rbsn	1401.73	-0.215566	0.100538	-2.14413	0.0320227	0.0568291
Mrps25	578.075	0.813019	0.134397	6.04939	1.45e-09	7.37e-09
Dguok	681.752	-0.593151	0.119833	-4.94981	7.43e-07	2.87e-06
Camta1	131.234	-0.269912	0.229632	-1.17541	0.239829	0.325452
Csf1	21204.5	-0.657942	0.0766996	-8.57816	9.64e-18	8.88e-17
Strip1	5208.86	-0.11714	0.0749552	-1.5628	0.1181	0.178367
Kif1a	546.479	-0.810417	0.159504	-5.08085	3.76e-07	1.5e-06
Slc25a11	5729.37	0.0263915	0.0793764	0.332485	0.739523	0.799021
Cmc2	420.063	0.187868	0.144653	1.29875	0.19403	0.27154
Chfr	910.715	-0.379531	0.103761	-3.65775	0.000254436	0.000689469
Tex261	1507.93	-0.145284	0.11062	-1.31336	0.189063	0.265511
Fam120b	1472.68	-0.443765	0.0921296	-4.81675	1.46e-06	5.42e-06
Tbp	749.532	-0.138238	0.107906	-1.2811	0.200158	0.278865
Psmb1	5398.27	0.149754	0.0698965	2.14252	0.0321519	0.0570335
Fhod1	64.6223	-1.54887	0.380336	-4.07236	4.65e-05	0.000140504
Slc9a5	91.9961	-1.43106	0.34403	-4.15968	3.19e-05	9.87e-05
X4931428F04Rik	162.582	0.669803	0.21964	3.04955	0.00229181	0.00521986
Msh3	274.888	0.228236	0.182928	1.24768	0.212148	0.292838
Adamts13	21.9805	1.95154	0.606738	3.21645	0.00129786	0.00309627
Tmem208	1522.54	0.41859	0.107621	3.88949	0.000100454	0.000290453
E2f4	3121.1	0.366951	0.0806161	4.55183	5.32e-06	1.83e-05
Surf4	15984.3	0.776301	0.0613599	12.6516	1.1e-36	2.5e-35
Surf2	677.439	0.0514382	0.122447	0.420086	0.674423	0.746109
Dnajb9	197.912	0.136077	0.19452	0.699554	0.484206	0.574372
Naf1	115.916	0.144492	0.251347	0.574871	0.565378	0.650308
Yes1	124.356	-0.0215762	0.252541	-0.0854364	0.931914	0.949377
Ppp1cb	1858.57	0.00483894	0.117228	0.0412782	0.967074	0.975678
Gorasp2	5209.49	-0.0432555	0.0702543	-0.615699	0.538093	0.62534
Tsen15	570.402	0.253655	0.127803	1.98473	0.0471749	0.0799188
Efr3a	2474.28	-0.223252	0.0967912	-2.30653	0.0210811	0.0391295
Trappc2l	2868.08	0.0516507	0.0792975	0.651353	0.514819	0.603216
Acsf3	504.331	0.095049	0.150638	0.630976	0.528056	0.616293
Ddx19a	893.485	0.170975	0.103108	1.65821	0.0972759	0.1507
Galns	2862.78	-0.87046	0.0807262	-10.7829	4.15e-27	6.38e-26
C8g	149.377	-0.538306	0.221125	-2.4344	0.0149167	0.0285903
Rabl6	3656.59	-0.016464	0.0731039	-0.225214	0.821813	0.866089
Edf1	4433.75	-0.0801267	0.0850879	-0.941694	0.34635	0.438596
Fbxw5	2978.53	-0.0506071	0.0776379	-0.651834	0.514508	0.602918
Slc25a13	3054.18	-0.146335	0.0754959	-1.93831	0.0525849	0.0879934
Ube2i	2942.62	0.136378	0.0771508	1.76767	0.0771153	0.122729
Tsr3	848.178	-0.0688778	0.122567	-0.561959	0.574144	0.658007
Unkl	90.2085	-0.938894	0.298746	-3.14278	0.00167353	0.0039195
Lrrk1	956.376	0.130549	0.114488	1.14028	0.254169	0.341106
Aldh1a3	12.6293	2.25846	0.880139	2.56603	0.0102871	0.0204038
Actn1	908.168	-0.0431739	0.111787	-0.386215	0.699337	0.766079
Sirt2	3965.77	-0.572357	0.0815151	-7.02148	2.2e-12	1.41e-11
Hnrnpl	5532.26	0.156165	0.0744131	2.09862	0.0358504	0.0628428
Nolc1	5958.29	0.793918	0.0727401	10.9144	9.83e-28	1.55e-26
Cnksr3	1251.77	-1.5034	0.132896	-11.3126	1.14e-29	1.93e-28
Mtmr1	1468.95	-0.208906	0.103875	-2.01113	0.0443119	0.0757465
Hmgb3	537.293	1.28884	0.124167	10.3799	3.06e-25	4.3e-24
Abca1	13913.1	0.3563	0.0879234	4.05239	5.07e-05	0.000152565
Nipsnap3b	1217.64	0.172423	0.0995559	1.73192	0.0832877	0.131401
Lage3	417.494	0.270986	0.160971	1.68345	0.092288	0.143791
Ubl4a	1575.7	-0.146702	0.094897	-1.5459	0.122128	0.183448
Gdi1	5523.67	-0.220738	0.0785565	-2.80993	0.00495519	0.0105383
Sash1	91.3407	-0.449817	0.279496	-1.60939	0.107532	0.164551
Gadd45b	1281.58	1.19458	0.102245	11.6835	1.55e-31	2.85e-30
Slamf6	112.783	2.31293	0.283271	8.16508	3.21e-16	2.71e-15
Zdhhc12	2387.16	0.246562	0.0881012	2.79862	0.00513221	0.0108579
Endog	177.135	0.0919439	0.231903	0.396476	0.691754	0.760157
Cybb	56739.7	2.1098	0.0825239	25.566	3.65e-144	5.29e-142
Golga7	2919.09	0.0222277	0.101588	0.218803	0.826803	0.869841
Xk	203.646	-0.783492	0.243044	-3.22366	0.00126563	0.00302415
Cd48	2564.79	0.494782	0.091792	5.39025	7.04e-08	3.05e-07
Clpx	2220.41	-0.974994	0.0900411	-10.8283	2.53e-27	3.92e-26
Trabd	2266.55	-0.0937153	0.0971131	-0.965012	0.334539	0.426436
Dennd6b	73.2198	-0.301987	0.344995	-0.875338	0.38139	0.474913
Cd83	2683.4	-1.85726	0.0918158	-20.2281	5.54e-91	4.01e-89
Atf6b	3909.36	-0.125503	0.0930954	-1.34812	0.177621	0.252025
Notch4	6.1548	-1.45255	1.19408	-1.21646	0.223811	0.306552
Ppt2	565.42	-0.189296	0.151722	-1.24764	0.212162	0.292838
Rnf5	1480.86	-0.1984	0.0933172	-2.12608	0.0334966	0.0591857
Cacfd1	773.911	-0.370638	0.109082	-3.39781	0.000679284	0.00170832
Hivep2	321.388	-0.0212073	0.199391	-0.10636	0.915297	0.936069
Arnt	3649.42	-0.578076	0.0765953	-7.54715	4.45e-14	3.24e-13
Mocs2	1229.53	0.0889063	0.111742	0.795643	0.42624	0.520144
Nat9	1260.1	-1.17145	0.0930394	-12.5909	2.37e-36	5.32e-35
Lpl	9579.1	-0.55803	0.0811799	-6.87399	6.24e-12	3.84e-11
Atp6v0e	9342.54	-0.0646486	0.0797898	-0.810237	0.417804	0.511616
Zfp318	311.703	-1.13909	0.20858	-5.46117	4.73e-08	2.08e-07
Srf	936.028	0.414972	0.100659	4.12254	3.75e-05	0.000114898
Gata3	260.663	0.590269	0.173052	3.41094	0.0006474	0.00163761
Lama5	92.5723	-0.258885	0.313181	-0.826633	0.408445	0.501874
Hspa8	57213.6	0.683167	0.0679674	10.0514	9.06e-24	1.2e-22
Serac1	317.39	-0.240408	0.191978	-1.25227	0.210472	0.290836
Pdzd11	1104.97	0.703312	0.113772	6.18174	6.34e-10	3.33e-09
Psma2	4132.3	0.579696	0.0780721	7.42514	1.13e-13	8e-13
Mrpl32	516.563	0.587398	0.132893	4.42008	9.87e-06	3.28e-05
Setdb1	5246.39	0.128693	0.0706215	1.82229	0.0684112	0.110702
Anxa9	239.438	0.495047	0.205854	2.40484	0.0161794	0.030725
Arnt2	1176.63	2.09477	0.118913	17.616	1.86e-69	9.45e-68
Prune1	1505.88	-1.29914	0.0908155	-14.3053	2.03e-46	6.02e-45
Cers2	11918	0.227533	0.0624795	3.64173	0.000270816	0.000730116
Capza2	7284.59	0.14459	0.0818378	1.76678	0.0772648	0.122918
Plekho1	4723.05	-0.855764	0.0776815	-11.0163	3.19e-28	5.08e-27
Vps45	4124.76	0.228328	0.0856331	2.66635	0.00766801	0.0156564
Prpf3	2840.06	0.65147	0.0761453	8.55562	1.17e-17	1.07e-16
Anp32e	5331.73	0.508955	0.0907207	5.61014	2.02e-08	9.22e-08
Aph1a	3195.29	-0.179048	0.0901109	-1.98698	0.0469251	0.0795732
Tab2	364.847	-0.209292	0.159535	-1.31189	0.189556	0.266074
Ppil4	836.777	0.08045	0.119896	0.671	0.502221	0.591588
Cnih1	1330.28	0.795296	0.0992354	8.01424	1.11e-15	8.99e-15
Eps8	2186.98	-0.805621	0.0979216	-8.2272	1.92e-16	1.63e-15
Med22	1565.28	-0.114043	0.112984	-1.00938	0.312794	0.404095
Surf1	1818.65	-0.188977	0.0867478	-2.17846	0.0293716	0.0527008
Med28	2811.33	0.523543	0.0938425	5.57895	2.42e-08	1.1e-07
Qdpr	1189.13	0.255264	0.0959672	2.65991	0.00781612	0.0159268
Tnr	6.55095	-0.0779662	1.04216	-0.0748121	0.940364	0.955761
Sqstm1	75314.6	0.580495	0.0791086	7.33795	2.17e-13	1.51e-12
Nfe2l2	10815.2	0.42843	0.0692429	6.18735	6.12e-10	3.22e-09
Rxra	2007.64	-0.312733	0.0861985	-3.62805	0.000285569	0.000767342
Cd5l	24.0302	-2.60697	0.619054	-4.21121	2.54e-05	7.98e-05
Prpsap1	3580.03	-0.497931	0.0809789	-6.1489	7.8e-10	4.07e-09
Ncapg	620.67	1.06467	0.13517	7.87658	3.36e-15	2.64e-14
Lcorl	324.439	-0.701682	0.182542	-3.84395	0.000121068	0.00034562
Lta4h	2454.17	-0.32356	0.0868044	-3.72747	0.000193415	0.000535322
Amdhd1	30.379	0.546282	0.509165	1.0729	0.283317	0.372823
Dstn	2494.87	1.36031	0.0864348	15.7379	8.31e-56	3.09e-54
H2afy	3302.32	-0.0103097	0.0802417	-0.128483	0.897767	0.923461
Gtf2ird2	334.538	-0.510153	0.188693	-2.70361	0.00685908	0.0141472
Bola1	1431.87	0.126419	0.109847	1.15086	0.249789	0.336193
Castor2	790.318	0.0794447	0.11537	0.688609	0.49107	0.580928
Fcgr1	1479.44	0.651675	0.122956	5.30006	1.16e-07	4.9e-07
Ncf1	5926.16	0.874374	0.0771689	11.3307	9.25e-30	1.58e-28
Wnt11	39.8024	-5.09206	0.672566	-7.57108	3.7e-14	2.71e-13
Adss	1872.66	-0.0913783	0.093673	-0.975503	0.329311	0.420874
Cacna1d	150.58	-1.12182	0.279714	-4.01061	6.06e-05	0.000180514
Actr8	1591.23	-0.0236181	0.105892	-0.223039	0.823505	0.867043
Lrrc27	919.331	0.479692	0.120941	3.96632	7.3e-05	0.000215057
Fnta	2217.46	0.122513	0.0782794	1.56508	0.117565	0.177758
Mtrex	4167.23	0.261736	0.0796915	3.28436	0.00102213	0.00248776
Lbp	139.547	4.36281	0.715942	6.0938	1.1e-09	5.66e-09
Celsr1	349.198	-0.470189	0.167979	-2.79909	0.00512464	0.0108456
Fli1	960.542	-0.0308929	0.111742	-0.276466	0.782191	0.834752
Diexf	231.49	0.105841	0.186423	0.567748	0.570206	0.654737
Hsd11b1	585.515	4.03028	0.157548	25.5813	2.47e-144	3.61e-142
Syt14	69.1264	0.387181	0.367922	1.05235	0.292641	0.382609
H2.M3	2024.89	0.0686909	0.088067	0.779985	0.4354	0.528694
Lonrf3	978.718	-0.54233	0.130145	-4.16713	3.08e-05	9.57e-05
Atp5e	3858.08	0.406625	0.0862205	4.7161	2.4e-06	8.66e-06
Nelfcd	2231.96	-0.770767	0.0805849	-9.56467	1.13e-21	1.33e-20
Tubb1	26.4616	1.53525	0.536684	2.86063	0.00422799	0.00912414
Ctsz	143824	0.308698	0.068557	4.50279	6.71e-06	2.28e-05
Prelid3b	2908.35	0.897023	0.0747308	12.0034	3.41e-33	6.67e-32
H2.M2	3015.79	8.45654	0.224692	37.6362	0	0
Ube2a	2226.47	-0.0290741	0.0850906	-0.341683	0.732589	0.793149
Slc25a5	26200	0.615406	0.071763	8.57554	9.86e-18	9.07e-17
Ppdpf	1438.12	0.186262	0.104457	1.78314	0.0745631	0.119103
Pls3	1870.65	0.333006	0.0901643	3.69332	0.000221343	0.000607233
Nkap	523.514	0.0238692	0.131965	0.180876	0.856465	0.893476
Ndufa1	4707.65	-0.196334	0.087985	-2.23145	0.0256516	0.0467359
E2f3	291.476	0.631449	0.163891	3.85286	0.000116748	0.000333678
Cr1l	810.305	0.280129	0.116107	2.41267	0.015836	0.0301339
Ppfibp1	3653.8	0.286182	0.0841087	3.40253	0.000667648	0.00168253
Plgrkt	1578.78	0.0573595	0.09283	0.617898	0.536643	0.624123
Cd274	1069.72	1.20688	0.104796	11.5165	1.09e-30	1.94e-29
Pdcd1lg2	28.6737	0.426046	0.516413	0.825011	0.409365	0.502849
Gtf3a	524.134	0.429767	0.152852	2.81166	0.00492864	0.010491
Mtif3	501.089	-0.0437149	0.148782	-0.293819	0.768896	0.823518
Lnx2	1708.34	-1.50784	0.0992113	-15.1983	3.63e-52	1.24e-50
Dyrk3	623.08	0.421413	0.120106	3.50867	0.000450354	0.00116733
Mapkapk2	29345.7	1.7332	0.0614093	28.2237	2.99e-175	6.28e-173
Lamp2	19602.2	-0.229248	0.0760057	-3.0162	0.00255967	0.00576731
Atxn10	19131.3	-1.06222	0.0591331	-17.9633	3.78e-72	1.98e-70
Foxred2	1381.45	-0.0530673	0.0899451	-0.589996	0.555193	0.640898
Eif3d	3626.63	0.0244438	0.0901025	0.271289	0.786169	0.837813
H3f3b	7241.3	-0.341723	0.0646606	-5.28488	1.26e-07	5.29e-07
Nup50	2718.84	0.358494	0.0838832	4.27373	1.92e-05	6.14e-05
Phf21b	19.1677	-1.03514	0.600855	-1.72278	0.0849291	0.133695
Ift27	589.699	0.119833	0.139224	0.86072	0.389392	0.483097
Pacsin2	2652.81	0.132007	0.092262	1.43078	0.152493	0.221221
Ttll12	1757.6	0.142318	0.106126	1.34103	0.179912	0.254711
Bik	31.5132	7.3189	1.25839	5.81608	6.02e-09	2.88e-08
Tox4	4684.12	-0.29209	0.071711	-4.07315	4.64e-05	0.0001401
Mrps18c	705.486	-0.288806	0.119045	-2.42603	0.0152649	0.0291704
Srsf6	4247.3	0.165934	0.0692281	2.39691	0.016534	0.0313249
Plcg1	3422.85	-0.675192	0.0749726	-9.00586	2.14e-19	2.2e-18
Kctd2	130.855	-1.38868	0.257172	-5.3998	6.67e-08	2.9e-07
Kctd5	1417.06	0.0958939	0.0913666	1.04955	0.293924	0.383957
Etaa1	183.13	-0.446441	0.198295	-2.2514	0.0243605	0.0445505
Slpi	12650	1.42707	0.0663931	21.4943	1.76e-102	1.53e-100
Sdc4	2981.26	0.270906	0.0834189	3.24753	0.0011641	0.0028008
Il13ra1	3789.15	-1.09178	0.0890182	-12.2647	1.4e-34	2.89e-33
Nbr1	7392	-0.819408	0.0725193	-11.2992	1.32e-29	2.24e-28
Cyth1	1296.59	-0.438469	0.0904958	-4.84518	1.26e-06	4.73e-06
Brca1	1066.69	0.657125	0.102822	6.39089	1.65e-10	9.1e-10
Cntnap1	22.5622	0.731935	0.574617	1.27378	0.202742	0.281787
Nt5c3b	871.833	0.386928	0.111467	3.47124	0.000518069	0.00132872
Coa3	2557.02	-0.0344906	0.0831572	-0.414764	0.678315	0.749597
Med24	2354.77	-0.144162	0.0810478	-1.77873	0.0752844	0.120161
Psmd3	5350.68	0.342265	0.0884583	3.86923	0.000109181	0.000313674
Exosc10	2926.4	0.232588	0.0834689	2.78652	0.00532778	0.0112423
Glod4	1842.48	-0.191954	0.08629	-2.22452	0.0261133	0.0475061
Vps53	1623.63	-0.274479	0.102256	-2.68423	0.00726963	0.0148955
Taok1	563.872	-0.252999	0.13666	-1.8513	0.0641262	0.104546
Dnttip1	752.676	-0.139753	0.120767	-1.15722	0.247184	0.33335
Acot8	407.922	-0.333618	0.17365	-1.92121	0.0547051	0.0910904
Cd300lg	172.511	0.260733	0.260494	1.00092	0.316865	0.408055
Mpp2	192.808	-1.889	0.21099	-8.95299	3.46e-19	3.52e-18
Nlk	120.912	0.544693	0.273332	1.99279	0.0462849	0.078641
Traf4	375.243	0.996224	0.194352	5.12587	2.96e-07	1.19e-06
Aldoc	8265.38	-0.524424	0.067546	-7.76395	8.23e-15	6.28e-14
Stac2	722.113	-0.862736	0.121844	-7.08068	1.43e-12	9.37e-12
Rpl19	11110.2	-0.103245	0.0820006	-1.25908	0.208003	0.287816
Nek8	80.049	0.29927	0.32336	0.925503	0.354704	0.447639
Plxdc1	2118.24	-1.77939	0.0812244	-21.9071	2.22e-106	2.02e-104
Arl5b	242.272	-0.430825	0.220877	-1.95052	0.0511136	0.0859096
Zfp207	4151.1	0.394676	0.0807071	4.89022	1.01e-06	3.83e-06
Psmd11	4893.41	0.248109	0.071047	3.49218	0.000479093	0.00123446
Timp2	11762	-1.21459	0.068958	-17.6135	1.94e-69	9.84e-68
Zc3h18	2279.77	0.026756	0.0797516	0.335491	0.737254	0.797173
Top2b	1273.38	-0.396306	0.117039	-3.38609	0.000708958	0.0017756
Igfbp4	1542.06	-0.835545	0.112191	-7.44749	9.51e-14	6.78e-13
Cdc6	708.349	1.94073	0.129685	14.965	1.24e-50	4.1e-49
Suz12	760.285	-0.0754409	0.141167	-0.534408	0.59306	0.67519
Atad5	241.381	0.506286	0.22157	2.285	0.022313	0.0411523
Crlf3	2850.94	1.17161	0.089533	13.0858	3.97e-39	9.77e-38
Tns4	179.942	0.499342	0.245045	2.03775	0.0415747	0.0715776
Tnfaip1	2830.56	-0.173382	0.082194	-2.10943	0.0349077	0.0613938
Abr	8333.98	-0.303559	0.0661614	-4.58816	4.47e-06	1.55e-05
Cd40	1822.42	0.897428	0.0999172	8.98172	2.67e-19	2.73e-18
Slc35c2	6915.11	-0.67213	0.0754054	-8.91355	4.94e-19	4.96e-18
Zfp334	767.996	0.37579	0.115629	3.24997	0.00115417	0.00277823
Elmo2	3440.54	-0.0801477	0.0773503	-1.03616	0.300125	0.390366
Wsb1	1952.38	-0.202535	0.0834417	-2.42726	0.0152131	0.0290852
Ttpal	2519.42	-0.121535	0.0931171	-1.30518	0.19183	0.26877
Rhot1	1481.97	0.153515	0.109388	1.4034	0.160498	0.231043
Ada	191.782	1.36841	0.21738	6.29499	3.07e-10	1.66e-09
Serinc3	14511.2	-0.431918	0.0770784	-5.60362	2.1e-08	9.56e-08
Tha1	49.8581	-0.414314	0.363588	-1.13952	0.254488	0.341385
Pgs1	2333.05	0.191426	0.0829585	2.30749	0.0210276	0.039054
Birc5	1258.51	1.37903	0.105975	13.0128	1.04e-38	2.48e-37
Afmid	58.3465	-0.046715	0.373672	-0.125016	0.900511	0.925358
Pigt	1847.49	-0.411668	0.0907148	-4.53805	5.68e-06	1.95e-05
Etv4	137.295	1.22602	0.23947	5.11971	3.06e-07	1.23e-06
Dbndd2	18.5416	-0.690357	0.677542	-1.01891	0.308244	0.399064
Mmp9	1368.89	3.25654	0.116399	27.9774	3.06e-172	6.21e-170
Slc12a5	126.974	0.897592	0.259547	3.4583	0.000543594	0.00139094
Ghdc	439.349	-0.288826	0.130809	-2.208	0.0272444	0.0493352
Pltp	26.6694	-2.32083	0.615915	-3.76811	0.00016449	0.000460186
Slc12a7	4779.52	0.21199	0.0741543	2.85877	0.00425293	0.00917635
Ctsa	116468	-0.916702	0.0692271	-13.242	5.02e-40	1.26e-38
Zswim1	1032.49	-0.0201009	0.109812	-0.183048	0.85476	0.892157
Slc12a4	2543.1	-0.150455	0.0978782	-1.53717	0.124253	0.186203
Myo1c	4972.36	-0.760294	0.0711325	-10.6884	1.15e-26	1.74e-25
Crk	1928.97	-0.163471	0.0858629	-1.90386	0.0569286	0.0941997
Cox7c	4367.75	0.117619	0.0901034	1.30538	0.191763	0.268707
Pitpna	6913.68	0.113239	0.0640823	1.76709	0.0772126	0.122852
Mlx	2021.06	0.786775	0.0922383	8.52981	1.47e-17	1.33e-16
Retreg3	1845.91	-0.828111	0.0818861	-10.113	4.84e-24	6.48e-23
Dhx58	1395.38	1.11561	0.132081	8.44642	3e-17	2.68e-16
Rab5a	1280.03	-0.0923158	0.103635	-0.890778	0.373048	0.466291
Nkiras2	2945.25	-0.222238	0.0814326	-2.72911	0.00635056	0.0132081
Ppp2r5c	3854.23	-0.0195547	0.088141	-0.221857	0.824425	0.86764
Ift52	3783.4	-0.271011	0.0768402	-3.52695	0.000420376	0.00109476
Mybl2	2977.59	0.93972	0.106652	8.81108	1.24e-18	1.22e-17
B4galt5	1779.51	-1.31373	0.122979	-10.6825	1.23e-26	1.85e-25
Gdap1l1	272.82	-0.366763	0.172409	-2.12729	0.0333959	0.0590422
Hnf4a	54.9623	-0.616976	0.426874	-1.44534	0.148364	0.216366
Ddx27	3573.38	0.00614438	0.073414	0.0836951	0.933299	0.950184
Cyth3	2531.93	-0.306744	0.0828538	-3.70223	0.000213714	0.000587364
Cyth4	4162.99	0.263953	0.0872203	3.02628	0.00247582	0.00559497
Rrp7a	2461.51	0.241783	0.114355	2.11431	0.0344884	0.0607529
Cyb5r3	17793.3	0.157725	0.0729044	2.16345	0.0305063	0.0544956
Ints2	987.794	0.542895	0.146748	3.69951	0.000216017	0.000593291
Med13l	849.602	-0.0717635	0.119531	-0.600375	0.548256	0.634392
Hist1h2bc	3087.27	0.785332	0.0867319	9.05471	1.37e-19	1.43e-18
Mafk	2296.84	-0.13377	0.0899191	-1.48768	0.136836	0.201752
Med1	1470.06	0.0546749	0.0978815	0.558582	0.576447	0.65992
Stard3	2103.18	-0.0156451	0.085044	-0.183965	0.854041	0.891559
Mfng	13.4115	0.728886	0.801113	0.909842	0.362906	0.456097
Vmp1	4390.04	0.569964	0.0723137	7.88183	3.23e-15	2.54e-14
Uchl5	1752.42	0.514119	0.113306	4.53742	5.69e-06	1.95e-05
Glrx2	701.673	0.15521	0.113545	1.36694	0.171643	0.244856
Trove2	335.027	-0.781712	0.164186	-4.76113	1.93e-06	7.02e-06
Stk4	4335.68	-0.0392997	0.0906613	-0.433478	0.664667	0.73726
Pmp22	16767.7	-0.27008	0.0669845	-4.03198	5.53e-05	0.000165708
Zcchc10	473.856	0.66043	0.129518	5.09914	3.41e-07	1.37e-06
Psmb6	42531.5	-0.204289	0.070735	-2.88808	0.00387596	0.00843326
Spag7	2391.8	-0.162973	0.082065	-1.98591	0.0470439	0.0797413
Pfn1	19979.5	0.474574	0.0747325	6.35031	2.15e-10	1.17e-09
Tomm34	3183.51	0.353923	0.0765727	4.62205	3.8e-06	1.33e-05
Ywhab	7962.38	0.326115	0.0641815	5.08113	3.75e-07	1.5e-06
Ksr1	144.309	4.21021	0.32301	13.0343	7.81e-39	1.89e-37
Anxa6	5653.89	-0.542241	0.0722814	-7.5018	6.29e-14	4.54e-13
Il12rb2	631.224	-0.100876	0.131224	-0.768728	0.442055	0.535172
Zkscan6	413.318	-0.316717	0.14933	-2.12092	0.0339282	0.0598787
Kpna2	5976.16	1.07446	0.0680463	15.7901	3.64e-56	1.37e-54
Smurf2	152.689	-0.282268	0.237513	-1.18843	0.234663	0.319518
Cep95	202.032	0.0905497	0.191991	0.471634	0.637188	0.712954
Vezf1	632.923	-0.227252	0.145803	-1.55863	0.119085	0.179587
Cuedc1	156.978	-0.0857142	0.210246	-0.407686	0.683504	0.753792
Srsf1	2308.51	0.604493	0.108179	5.5879	2.3e-08	1.04e-07
Abi3	299.101	0.438513	0.170231	2.57598	0.00999551	0.0198588
Kif3a	1582.7	-0.924183	0.092578	-9.98275	1.81e-23	2.36e-22
X45177	2629.15	-0.326469	0.0995311	-3.28007	0.00103782	0.00251992
Mtmr4	1655.54	-0.233693	0.0882389	-2.64842	0.008087	0.0164237
Mrm1	467.592	-0.655831	0.14502	-4.52233	6.12e-06	2.09e-05
Mapt	139.27	-2.05069	0.235653	-8.70217	3.26e-18	3.1e-17
Kansl1	1867.64	-0.354895	0.0916036	-3.87425	0.000106954	0.000308002
Gid4	881.813	-0.743305	0.110408	-6.73233	1.67e-11	1e-10
Dhx40	1086.32	-0.771394	0.122852	-6.27905	3.41e-10	1.83e-09
Ypel2	119.864	-0.0934417	0.256084	-0.364888	0.715195	0.779031
Akap1	1704.84	-0.754551	0.0891137	-8.46729	2.51e-17	2.25e-16
Nol11	1243.37	0.756582	0.10811	6.99826	2.59e-12	1.65e-11
Derl2	1781.14	0.416185	0.0916256	4.54223	5.57e-06	1.91e-05
C1qbp	6190.72	0.398618	0.0717844	5.55298	2.81e-08	1.26e-07
Rpain	738.087	-0.385323	0.112227	-3.43344	0.000595981	0.00151796
Slc13a3	59.453	0.414623	0.369562	1.12193	0.261892	0.349659
Kcnab3	14.3381	-2.92985	0.768179	-3.81403	0.000136721	0.000386857
Chd3	991.481	-0.794778	0.104016	-7.64089	2.16e-14	1.6e-13
Kdm6b	16.9063	0.00437971	0.614462	0.00712772	0.994313	0.995622
Appbp2	1445.55	0.12638	0.0910581	1.3879	0.165167	0.236812
Adora2b	270.48	1.2878	0.178783	7.20315	5.88e-13	3.95e-12
Ncor1	1660.84	-0.439413	0.1218	-3.60767	0.000308963	0.000824375
Trpv2	7486.21	-0.526608	0.0818722	-6.43207	1.26e-10	7.03e-10
Cenpv	422.943	-0.193834	0.137216	-1.41263	0.157765	0.227641
Pcgf2	74.8299	-0.833307	0.323366	-2.57697	0.00996696	0.0198127
Cwc25	882.491	-0.233839	0.103734	-2.25422	0.0241823	0.0442511
Pip4k2b	175.959	0.441463	0.223729	1.9732	0.0484724	0.0818321
Trim37	2644.58	0.180366	0.0910736	1.98044	0.0476539	0.080618
Ctdnep1	599.393	-0.244355	0.119909	-2.03784	0.0415659	0.0715726
Elp5	2141.32	0.40674	0.0887876	4.58104	4.63e-06	1.6e-05
Slc2a4	25.8248	0.174864	0.518813	0.337047	0.736081	0.796292
Gabarap	10056.9	-0.501122	0.0708741	-7.0706	1.54e-12	1e-11
Phf23	1927.88	-0.478184	0.0945263	-5.05874	4.22e-07	1.67e-06
Acadvl	1314.6	-0.84721	0.0980825	-8.63773	5.73e-18	5.35e-17
G3bp1	14155.8	0.558885	0.0655102	8.53127	1.45e-17	1.32e-16
Atox1	3650.01	0.531964	0.102321	5.19896	2e-07	8.25e-07
Mief2	307.837	-0.468454	0.161892	-2.89361	0.00380842	0.00829968
Dusp14	226.107	0.537153	0.229578	2.33974	0.0192974	0.0360884
Tada2a	489.678	0.390526	0.169289	2.30685	0.0210631	0.0391139
Ikzf1	892.548	1.06829	0.113842	9.38402	6.35e-21	7.14e-20
Pnpo	1126.34	-0.568135	0.1027	-5.53199	3.17e-08	1.42e-07
Cog1	1744.45	-0.49751	0.0906515	-5.48816	4.06e-08	1.8e-07
Cbx1	289.302	0.325723	0.162813	2.00059	0.0454362	0.0773936
Cdk5rap3	2092.39	-0.337523	0.0847495	-3.98259	6.82e-05	0.000201651
Copz2	113.435	-1.44542	0.276497	-5.22763	1.72e-07	7.14e-07
Slc25a39	18419.3	-0.0152832	0.076722	-0.199203	0.842104	0.882049
Sp2	654.076	-0.384786	0.128544	-2.99343	0.00275863	0.00616536
Aatf	854.408	0.173216	0.119333	1.45154	0.146629	0.214119
Lhx1	20.3318	-0.207461	0.551613	-0.376099	0.706843	0.772632
Dync1h1	14916.1	-0.271079	0.0860451	-3.15043	0.0016303	0.00382711
Pex12	346.438	-0.19505	0.178273	-1.09411	0.273908	0.362401
Ndel1	2375.34	-0.110095	0.0968507	-1.13676	0.255641	0.342666
Slc25a35	94.7699	1.05968	0.299119	3.54266	0.000396107	0.00103443
Zbtb4	199.764	-1.17063	0.201755	-5.80221	6.54e-09	3.12e-08
Mpdu1	1487.01	-0.083881	0.107046	-0.783594	0.433278	0.526801
Fxr2	2544.33	0.00801811	0.0804382	0.0996803	0.920598	0.940483
Atp5g3	11970.8	0.530504	0.069211	7.66502	1.79e-14	1.33e-13
Cd68	62636.3	-0.930664	0.0624529	-14.9019	3.21e-50	1.04e-48
Acsl1	15505.7	2.09432	0.0682948	30.6658	1.63e-206	4.3e-204
Abca5	769.971	-0.958662	0.10952	-8.75331	2.07e-18	1.99e-17
Smyd4	403.959	0.515306	0.17473	2.94915	0.00318649	0.00703248
Lsp1	7653.41	-2.03795	0.0768079	-26.533	4.03e-155	6.72e-153
Zfyve27	1416.88	-0.567085	0.0993789	-5.70629	1.15e-08	5.39e-08
Avpi1	1047.06	-0.631318	0.114937	-5.49273	3.96e-08	1.75e-07
Rad51d	596.135	0.206043	0.117274	1.75694	0.0789281	0.125221
Pank3	856.688	0.106633	0.169534	0.628977	0.529364	0.617426
Rars	8801.01	0.0193346	0.0739584	0.261426	0.793764	0.844059
Wwc1	27.643	-1.65975	0.54057	-3.07037	0.00213794	0.00490891
Mrpl58	703.484	0.266393	0.141674	1.88033	0.0600634	0.0987156
Fdxr	472.237	-0.581568	0.158044	-3.67979	0.000233426	0.000636649
Sult4a1	696.648	0.292156	0.134196	2.17709	0.0294741	0.0528613
Mrpl45	2962.89	0.804599	0.0844425	9.52837	1.6e-21	1.87e-20
Irf1	1005.68	1.30862	0.104285	12.5485	4.05e-36	9.01e-35
Slc22a5	211.274	0.00882978	0.1857	0.0475487	0.962076	0.971901
P4ha2	336.032	-0.494094	0.157372	-3.13965	0.00169148	0.00395849
Arrb1	3406.51	-1.36932	0.0875347	-15.6431	3.7e-55	1.36e-53
Tm4sf5	280.015	1.52141	0.169855	8.95709	3.33e-19	3.39e-18
Cxcl16	29.1685	2.35105	0.54339	4.32664	1.51e-05	4.91e-05
Pelp1	1172.61	-0.164725	0.107957	-1.52584	0.127049	0.189519
Med11	894.446	0.692726	0.11449	6.05054	1.44e-09	7.32e-09
Ccl6	86.2052	3.45558	0.38617	8.94834	3.61e-19	3.66e-18
Ccl4	5862.89	2.89429	0.202605	14.2854	2.7e-46	7.97e-45
Natd1	1027.3	-0.848219	0.104354	-8.12828	4.35e-16	3.63e-15
Map2k3	2888.43	0.499412	0.0792137	6.30462	2.89e-10	1.56e-09
Ywhah	4781.22	0.107395	0.0702082	1.52966	0.126101	0.188393
Sart3	2278.11	0.277303	0.101659	2.72777	0.00637649	0.0132529
E2f2	1215.92	-0.326967	0.0934911	-3.49731	0.00046998	0.00121226
Slfn3	196.831	1.34146	0.236465	5.67296	1.4e-08	6.49e-08
Nars2	605.941	-0.338272	0.125134	-2.70328	0.00686596	0.014159
Slc35b4	2395.45	0.072483	0.0953004	0.760573	0.446912	0.539764
Dnah1	7.22682	-0.232086	1.16933	-0.198477	0.842672	0.882415
Dalrd3	770.814	-0.113488	0.117483	-0.965992	0.334048	0.425944
Fis1	3395.24	0.0106205	0.0869767	0.122108	0.902814	0.92673
Plod1	4315.08	-1.35328	0.0879561	-15.3859	2.04e-53	7.22e-52
Rab3d	1118.92	-0.389727	0.101264	-3.84861	0.000118791	0.000339281
Mfsd3	436.458	-0.0530939	0.153708	-0.345421	0.729778	0.790859
Slc25a22	1144.7	1.00311	0.108746	9.22432	2.85e-20	3.08e-19
Atp6ap1	22569.2	-0.496953	0.0644635	-7.70907	1.27e-14	9.54e-14
Dnase1l1	1289.99	-1.49467	0.0946814	-15.7863	3.87e-56	1.45e-54
Ccl9	6427.97	3.69509	0.110321	33.4941	5.88e-246	1.88e-243
BC005537	683.784	0.377743	0.128686	2.93538	0.00333139	0.00733231
Isyna1	5621.08	0.382954	0.0863647	4.43416	9.24e-06	3.08e-05
Hars2	725.539	-0.315258	0.119972	-2.62777	0.00859476	0.0173334
Tmem160	2260.75	0.154885	0.120375	1.28669	0.198201	0.276454
Rab5c	1159.85	0.0922103	0.106957	0.862125	0.388619	0.482285
Mdh2	21536.5	0.989165	0.0706069	14.0095	1.36e-44	3.79e-43
H13	2796.58	-0.137002	0.090253	-1.51797	0.129021	0.192071
Rnf145	2256.42	-0.294697	0.101878	-2.89266	0.00381997	0.00832185
Atp6v1e1	13010.8	0.71772	0.0633913	11.3221	1.02e-29	1.74e-28
Chtf18	672.563	0.92867	0.141725	6.55263	5.65e-11	3.24e-10
Rps6kl1	21.3348	-0.177543	0.566292	-0.313519	0.753886	0.810939
Ppp1r12c	1279.21	-0.325205	0.139206	-2.33614	0.0194839	0.0364093
Map1s	4059.32	-0.0842038	0.101297	-0.83126	0.405827	0.499413
Tmem129	849.055	0.187404	0.111646	1.67855	0.0932391	0.145125
Nop9	2965.21	0.276681	0.0908125	3.04673	0.00231347	0.00526229
Atp6v0a1	9134.92	-1.72395	0.077052	-22.3739	7.07e-111	6.77e-109
Psmc3ip	199.494	1.66459	0.220706	7.54208	4.63e-14	3.37e-13
Zfp687	1390.93	-0.424415	0.100087	-4.24045	2.23e-05	7.05e-05
Gdpd2	6.71048	-0.066452	1.02001	-0.0651485	0.948056	0.96165
D8Ertd738e	2713.71	0.0291884	0.092948	0.314029	0.753499	0.810594
Calm3	3854.18	0.288707	0.0794793	3.63248	0.000280713	0.00075496
Cops3	1711.67	0.276191	0.0933986	2.95713	0.00310522	0.00687055
Fkbp8	9297.56	-0.238147	0.0796765	-2.98892	0.00279965	0.00625015
Ddx39b	3521.39	0.153199	0.0803127	1.90753	0.0564515	0.0935734
Gipc1	3718.45	0.263243	0.0902423	2.91707	0.0035334	0.00774471
Tlcd1	109.03	0.976653	0.254099	3.84359	0.000121249	0.000345976
Plscr3	1068.14	-0.644875	0.114803	-5.61723	1.94e-08	8.86e-08
Arhgef25	42.1194	-0.360239	0.422035	-0.853576	0.39334	0.486754
Xab2	4335.63	-0.594241	0.0813998	-7.30028	2.87e-13	1.98e-12
Cdc37	7973.74	0.408806	0.0836528	4.88693	1.02e-06	3.89e-06
Rab4a	423.326	0.247588	0.150661	1.64334	0.100312	0.154708
Trip10	1511.34	-0.325506	0.100014	-3.2546	0.0011355	0.00273578
Cops6	9317.5	0.121899	0.0690807	1.76458	0.0776336	0.123376
Ubb	37855.3	0.0974747	0.0868729	1.12204	0.261846	0.349659
Ap4m1	384.642	-0.269977	0.167601	-1.61083	0.107216	0.16417
Gyg	416.845	-1.16393	0.142804	-8.15056	3.62e-16	3.04e-15
Slc6a8	2346.52	-0.625395	0.0938879	-6.66108	2.72e-11	1.6e-10
Arid3a	1571.05	0.67953	0.0983133	6.91189	4.78e-12	2.96e-11
Ubxn6	490.175	-0.566507	0.139503	-4.06091	4.89e-05	0.00014729
Mydgf	3469.25	0.461755	0.0916059	5.04067	4.64e-07	1.83e-06
Cyb561	39.1847	-1.21751	0.421512	-2.88843	0.00387174	0.00842559
Ccdc12	955.799	0.184288	0.113732	1.62037	0.105153	0.161397
Fmc1	694.962	0.766079	0.132031	5.80226	6.54e-09	3.12e-08
Akt3	72.15	0.0229632	0.371496	0.0618128	0.950712	0.963921
Mrpl24	1433.63	-0.328589	0.0984942	-3.33612	0.000849557	0.00209709
Gle1	2870.04	0.30176	0.0846085	3.56654	0.000361727	0.000952832
L3hypdh	109.33	0.598377	0.306344	1.95328	0.050786	0.0854651
Lyst	2481.77	-0.567569	0.126519	-4.48603	7.26e-06	2.45e-05
Slc35e1	2190.35	-0.329997	0.127344	-2.59137	0.00955934	0.0190951
Calr3	154.336	2.37366	0.259394	9.15076	5.65e-20	6.02e-19
Polr2i	435.892	-0.186855	0.132381	-1.41149	0.158102	0.227998
Rmnd1	1025.05	-0.281832	0.101703	-2.77114	0.0055861	0.0117507
Fbxo5	461.967	1.07774	0.134384	8.01982	1.06e-15	8.61e-15
Mtrf1l	204.631	-0.00777901	0.204615	-0.0380177	0.969674	0.977062
Hdac2	2110.94	0.208584	0.101057	2.06401	0.0390166	0.0677487
Frk	162.476	1.01572	0.224333	4.52775	5.96e-06	2.04e-05
Rwdd1	655.075	0.565634	0.126187	4.48251	7.38e-06	2.49e-05
Stxbp5	4267.53	-1.08692	0.245344	-4.43017	9.42e-06	3.14e-05
Hint3	222.885	-0.492903	0.178123	-2.7672	0.00565407	0.0118732
Trmt11	261.433	0.0944343	0.169387	0.557508	0.577181	0.660636
Katna1	836.356	-0.190701	0.111821	-1.70541	0.0881175	0.138125
Pcmt1	2121.02	0.623155	0.0843491	7.38781	1.49e-13	1.05e-12
Lrp11	940.933	1.25117	0.101732	12.2987	9.2e-35	1.91e-33
X1700021F05Rik	552.687	0.578236	0.133068	4.34543	1.39e-05	4.54e-05
Sec63	2199.31	0.235683	0.107806	2.18619	0.028802	0.0518163
Snx3	4588.06	-0.242577	0.0788361	-3.07698	0.00209112	0.00480866
Aig1	1189.99	-0.831513	0.101875	-8.16206	3.29e-16	2.78e-15
Adat2	77.2647	0.478451	0.356713	1.34128	0.17983	0.254625
Pex3	685.766	0.0980708	0.119533	0.820449	0.41196	0.505427
Fuca2	9815.21	-0.129422	0.0679256	-1.90535	0.0567347	0.0939724
Cep57l1	243.832	0.0357492	0.183204	0.195134	0.845288	0.884699
Ltv1	1615.29	0.105285	0.0880703	1.19547	0.231905	0.31618
Cd164	5492.84	-0.266453	0.0862652	-3.08877	0.0020099	0.00463415
Utrn	486.378	-0.0310899	0.137997	-0.225294	0.82175	0.866089
Smpd2	615.815	0.118467	0.153737	0.770583	0.440954	0.534212
Mical1	4073.26	-1.26344	0.0822094	-15.3686	2.66e-53	9.38e-52
Zbtb24	655.653	-0.82697	0.128299	-6.44563	1.15e-10	6.44e-10
Wasf1	38.3303	0.307837	0.47203	0.652155	0.514301	0.602807
Rab32	5006.12	0.484446	0.0706707	6.85498	7.13e-12	4.37e-11
Gtf3c6	527.502	0.159814	0.136457	1.17116	0.241534	0.327255
Slc16a10	834.737	1.05114	0.110803	9.48657	2.39e-21	2.77e-20
Rev3l	255.272	-0.471419	0.193552	-2.43562	0.0148663	0.0285061
Traf3ip2	257.49	0.649926	0.204578	3.17691	0.00148852	0.00351529
Fyn	2717.44	-1.18356	0.0855937	-13.8277	1.74e-43	4.71e-42
Tube1	170.836	0.00675221	0.237569	0.0284221	0.977326	0.982562
Prep	4652.26	0.253358	0.0743526	3.40753	0.000655541	0.00165442
Tnfaip3	2380.65	2.88009	0.108096	26.6438	2.11e-156	3.67e-154
Arfgef3	3893.47	-0.0988883	0.0933691	-1.05911	0.289549	0.379464
Reps1	298.831	-0.102749	0.246016	-0.417653	0.676201	0.747804
Asf1a	176.284	0.0976996	0.198528	0.49212	0.622635	0.701314
Gopc	435.949	0.289111	0.15597	1.85363	0.0637925	0.104127
Qrsl1	420.308	0.20672	0.161865	1.27711	0.201563	0.280532
Rtn4ip1	965.834	0.150009	0.123888	1.21084	0.225957	0.309213
Crybg1	1527.03	-0.158797	0.10498	-1.51264	0.130371	0.193822
Vta1	1797.72	0.259471	0.0876393	2.96067	0.00306971	0.00679941
Reep3	1646.58	0.131602	0.101793	1.29284	0.196066	0.273884
Pkib	538.165	-0.253886	0.127375	-1.99321	0.0462381	0.0785724
Serinc1	4607.65	-0.139811	0.0879579	-1.58952	0.111942	0.170293
Hsf2	44.1058	0.0525847	0.451497	0.116467	0.907282	0.930218
Echdc1	171.019	0.182701	0.232594	0.785491	0.432166	0.525553
Dcbld1	239.115	0.715442	0.198354	3.6069	0.000309875	0.000826446
Ccdc59	717.775	0.30114	0.115766	2.60129	0.00928751	0.0185949
Ppp1r12a	507.76	-0.0239014	0.156195	-0.153023	0.87838	0.909785
P4ha1	3494.93	-0.316197	0.0751831	-4.20569	2.6e-05	8.17e-05
X45179	242.535	1.03045	0.201365	5.11734	3.1e-07	1.25e-06
Lims1	2015.73	0.42298	0.104107	4.06293	4.85e-05	0.000146092
Zwint	4298.47	0.479309	0.0753748	6.359	2.03e-10	1.11e-09
Ube2d1	358.186	-0.228993	0.154627	-1.48094	0.138622	0.203919
Cdk1	2496.75	0.91267	0.0949649	9.6106	7.21e-22	8.58e-21
Atp2b1	5831.98	-0.819023	0.0948882	-8.63145	6.06e-18	5.64e-17
Rhobtb1	158.906	-0.29858	0.213294	-1.39985	0.161558	0.232349
Arid5b	778.872	-0.153847	0.105452	-1.45893	0.144584	0.211614
Actr6	311.161	0.0820472	0.160944	0.509788	0.6102	0.690569
Uhrf1bp1l	1593.65	-0.244776	0.126657	-1.93258	0.0532877	0.0890103
Poc1b	434.146	0.637003	0.139369	4.57063	4.86e-06	1.68e-05
Dusp6	254.416	1.113	0.198661	5.60251	2.11e-08	9.62e-08
Tmpo	2119.9	0.351397	0.0954335	3.68212	0.000231306	0.000631574
Kitl	180.77	-0.0241989	0.220857	-0.109568	0.912752	0.934095
Psen1	4236.6	0.0558391	0.0783663	0.71254	0.47613	0.566727
Sgk1	1224.33	1.11505	0.129979	8.57869	9.6e-18	8.85e-17
Cep290	57.7371	0.0225522	0.388532	0.0580447	0.953713	0.965698
Ikbip	297.846	0.148532	0.17499	0.848802	0.395991	0.489533
Hbs1l	2547.45	-0.100981	0.0834621	-1.20991	0.226315	0.309599
Epb41l2	4093.26	-1.29446	0.0797822	-16.225	3.36e-59	1.38e-57
Apaf1	2230.38	0.0239011	0.0934674	0.255716	0.79817	0.847485
Med23	2061.2	-0.399228	0.0821638	-4.85892	1.18e-06	4.44e-06
Ahi1	131.429	-0.172447	0.252189	-0.683801	0.494101	0.583776
Arg1	4400.29	-10.2428	0.401645	-25.502	1.87e-143	2.62e-141
Nedd1	1004.78	0.048169	0.109113	0.441457	0.658882	0.732044
Mtfr2	340.72	2.28016	0.203034	11.2304	2.89e-29	4.82e-28
Stx7	3860.76	-0.141024	0.0974721	-1.44682	0.147949	0.215787
Pex7	714.619	0.28621	0.124517	2.29857	0.0215295	0.0398645
Ifngr1	2730.47	-0.671048	0.100106	-6.70335	2.04e-11	1.21e-10
Vnn3	4367.51	3.87424	0.116712	33.195	1.27e-241	3.97e-239
Cdk17	1188.26	-0.366595	0.104578	-3.50546	0.000455816	0.00117973
Hal	731.615	-0.0765011	0.110214	-0.694114	0.487611	0.577735
Fgd6	1273.96	-0.248442	0.098341	-2.52633	0.0115262	0.0226046
Ndufa12	2868.97	0.577311	0.0839395	6.87771	6.08e-12	3.75e-11
Tmcc3	654.748	-1.18621	0.135062	-8.78271	1.6e-18	1.56e-17
Cep83	269.966	0.878249	0.212199	4.1388	3.49e-05	0.000107704
Socs2	112.337	-0.504111	0.249679	-2.01904	0.0434833	0.07452
Nudt4	782.192	-0.00783218	0.303577	-0.0257996	0.979417	0.984021
Nuak1	74.9197	0.476965	0.355299	1.34243	0.179455	0.254183
Tcp11l2	2621.76	-2.64023	0.0908298	-29.0679	9.15e-186	2.1e-183
Cry1	1310.12	-0.565258	0.0928409	-6.08846	1.14e-09	5.85e-09
Hsp90b1	9906.9	0.667759	0.0653494	10.2183	1.64e-24	2.25e-23
Igf1	6907.37	-0.983454	0.0671244	-14.6512	1.32e-48	4.14e-47
Washc3	994.207	0.0180401	0.121165	0.148888	0.881642	0.912216
Dram1	145.312	2.68085	0.247961	10.8116	3.03e-27	4.7e-26
Sirt1	61.7351	-0.0927862	0.356709	-0.260118	0.794773	0.844739
Herc4	1052.82	-0.0486027	0.10489	-0.463368	0.643101	0.718051
Hnrnph3	273.029	-0.127821	0.186381	-0.685805	0.492836	0.582621
Rufy2	422.338	-0.159999	0.158803	-1.00753	0.313678	0.405065
Ccar1	1365.59	0.0569975	0.0945896	0.602577	0.54679	0.633298
Ddx21	1517.3	0.94516	0.103369	9.14358	6.04e-20	6.41e-19
Ddx50	1092.35	-0.00889231	0.115892	-0.0767294	0.938839	0.954689
Srgn	2078.54	-0.959945	0.0943514	-10.1742	2.59e-24	3.52e-23
Vps26a	3564.85	0.299653	0.0768709	3.89813	9.69e-05	0.000280888
Supv3l1	1243.26	0.168564	0.0941887	1.78964	0.0735121	0.117718
Aifm2	3764.28	0.0922414	0.0830771	1.11031	0.266865	0.354819
H2afy2	37.0562	-0.177523	0.473369	-0.375021	0.707645	0.773268
Tysnd1	1406.94	-0.0459001	0.0934132	-0.491366	0.623168	0.70172
Sar1a	3403.36	0.293545	0.080851	3.63069	0.000282669	0.000759883
Ppa1	1677.19	1.54269	0.104116	14.817	1.14e-49	3.64e-48
Eif4ebp2	1057.41	-0.245094	0.0968581	-2.53044	0.011392	0.0223738
Pald1	1693.7	-0.865762	0.11471	-7.54743	4.44e-14	3.23e-13
Sgpl1	25605.6	-0.118035	0.0654198	-1.80427	0.0711896	0.114451
Unc5b	58.8215	-0.847378	0.336332	-2.51947	0.0117531	0.0230199
Slc29a3	2160.99	-1.48694	0.117328	-12.6733	8.31e-37	1.9e-35
Vsir	3388.05	-1.01625	0.0788088	-12.8952	4.79e-38	1.13e-36
Lrig3	95.55	-0.741594	0.263489	-2.81452	0.00488507	0.0104019
Anapc16	516.283	0.769291	0.136569	5.63298	1.77e-08	8.12e-08
Ddit4	310.916	-1.48337	0.169857	-8.73304	2.48e-18	2.38e-17
Dnajb12	1074.67	-0.0871448	0.0987292	-0.882666	0.377417	0.470881
Micu1	2733.39	-0.353614	0.0790071	-4.47573	7.62e-06	2.57e-05
Cand1	2920.03	-0.158498	0.0804207	-1.97086	0.0487399	0.0822494
Tbk1	2293.77	0.702308	0.0868291	8.0884	6.05e-16	4.99e-15
Pno1	1089.67	0.825352	0.0971253	8.4978	1.93e-17	1.75e-16
Plek	22598.7	0.0122054	0.0745787	0.163658	0.87	0.903336
Usp15	2339.89	0.164449	0.0853011	1.92786	0.0538726	0.0898887
Elane	32.5406	2.89412	1.33057	2.1751	0.0296227	0.0530966
Vps54	279.426	0.107149	0.260976	0.410571	0.681387	0.751899
Tbc1d15	2632.83	-0.144516	0.0955239	-1.51287	0.130312	0.193779
Pcsk4	63.4305	0.898195	0.345853	2.59704	0.00940297	0.0188075
Rab21	209.089	0.363259	0.284529	1.2767	0.201707	0.280701
X2310011J03Rik	1192.6	0.286629	0.114248	2.50883	0.0121131	0.0236679
Peli1	1635.55	0.6233	0.101984	6.11176	9.85e-10	5.08e-09
Thap2	52.0776	-0.654942	0.40587	-1.61368	0.106598	0.163306
Slc1a4	484.337	-0.687611	0.15841	-4.34072	1.42e-05	4.63e-05
Dock2	8571.52	-0.515591	0.0717647	-7.18446	6.75e-13	4.52e-12
Rab1a	5422.56	0.228464	0.0909387	2.51229	0.0119951	0.0234713
Gamt	281.684	-0.191016	0.190095	-1.00485	0.314971	0.406217
Actr2	4875.98	0.409021	0.0709781	5.76264	8.28e-09	3.91e-08
Ndufs7	6563.82	-0.0986509	0.080145	-1.23091	0.218358	0.299996
Mum1	1259.11	-0.067284	0.0995237	-0.67606	0.499002	0.588424
Meis1	188.829	-0.40284	0.208241	-1.93449	0.0530535	0.08868
Uqcr11	4686.84	0.382174	0.0893704	4.2763	1.9e-05	6.07e-05
Cnot2	1379.19	0.0926324	0.11033	0.839595	0.401135	0.49477
Tcf3	1389	-0.203672	0.0902144	-2.25765	0.0239677	0.0438922
Frs2	528.867	-0.13303	0.142106	-0.936135	0.349204	0.441522
Yeats4	478.402	0.305677	0.137919	2.21636	0.0266672	0.0483618
Grb10	99.1315	-4.87084	0.405023	-12.0261	2.59e-33	5.09e-32
Adora2a	183.194	3.50374	0.252542	13.8739	9.12e-44	2.49e-42
Snrpd3	1934.76	0.61842	0.0877201	7.04992	1.79e-12	1.16e-11
Mdm2	3218.17	0.886221	0.0851048	10.4133	2.16e-25	3.05e-24
E2f7	102.083	0.597156	0.268418	2.22472	0.0260998	0.0474885
Osbpl8	7164.09	-0.897399	0.0782469	-11.4688	1.89e-30	3.33e-29
Mknk2	4173.09	-1.05612	0.0782219	-13.5016	1.53e-41	3.99e-40
Zpbp	23.7021	-0.799526	0.647762	-1.23429	0.217095	0.298634
Cabin1	2871.05	-0.260089	0.0743267	-3.49927	0.000466531	0.00120439
Ap3d1	7858.02	-0.563153	0.0800668	-7.03354	2.01e-12	1.29e-11
Phlda1	21.138	0.317903	0.586925	0.541641	0.588066	0.670412
Sf3a2	1202.47	-0.0291594	0.12412	-0.234929	0.814264	0.86058
Mdm1	243.17	0.476437	0.19936	2.38983	0.0168562	0.0318908
Timm13	3045.78	0.417695	0.0809941	5.15711	2.51e-07	1.02e-06
Vps13d	185.966	-0.219918	0.248472	-0.885083	0.376112	0.469493
Llph	1081.62	0.895854	0.10379	8.63143	6.06e-18	5.64e-17
Tmbim4	4635.15	1.03035	0.070523	14.6101	2.42e-48	7.54e-47
Slc5a4b	9.09981	6.48819	1.46127	4.44011	8.99e-06	3e-05
Irak3	956.046	3.02635	0.118481	25.5429	6.58e-144	9.32e-142
Helb	725.993	0.401451	0.128868	3.11522	0.0018381	0.00426878
Prmt2	2150.78	-0.109521	0.0867988	-1.26178	0.207027	0.286694
Dip2a	1535.72	-0.0491161	0.0922075	-0.532669	0.594263	0.676244
Hmg20b	422.221	-1.36087	0.151293	-8.99496	2.36e-19	2.42e-18
X4930404N11Rik	29.5082	-0.866317	0.52713	-1.64346	0.100288	0.154691
Fzr1	3109.36	0.249808	0.0931037	2.68312	0.00729394	0.0149378
Ncln	4418.01	0.459487	0.0947894	4.84745	1.25e-06	4.68e-06
Hcfc2	356.67	0.452791	0.168046	2.69444	0.0070506	0.014498
Nfyb	300.936	0.357708	0.183869	1.94546	0.0517201	0.086797
Txnrd1	13558.6	0.734194	0.0686722	10.6913	1.12e-26	1.69e-25
Ppm1m	924.209	0.529308	0.104697	5.05561	4.29e-07	1.7e-06
D10Wsu102e	1228.22	0.0550239	0.0991311	0.555062	0.578852	0.662071
Aldh1l2	600.472	-0.729635	0.145247	-5.02341	5.08e-07	1.99e-06
Wdr82	1226.11	-0.121676	0.0903208	-1.34716	0.177929	0.252374
Glyctk	13.2577	-1.09233	0.847562	-1.28879	0.19747	0.275624
Pofut2	2216.74	-0.109269	0.0799682	-1.36641	0.171811	0.245039
Slc36a1	107.258	0.528583	0.267366	1.977	0.0480416	0.0811949
Adarb1	237.647	0.440073	0.185811	2.36838	0.017866	0.033616
Appl2	1643.56	-1.00923	0.108658	-9.28813	1.57e-20	1.73e-19
Slc36a2	677.993	-4.36098	0.171507	-25.4274	1.26e-142	1.72e-140
Sumo3	4662.04	0.532826	0.0769399	6.92522	4.35e-12	2.71e-11
Hint1	5105.92	0.491118	0.0802624	6.11891	9.42e-10	4.87e-09
Lyrm7	89.0507	0.593155	0.293308	2.0223	0.0431458	0.0740311
Fbxw11	3755.27	-0.216248	0.0739558	-2.92402	0.00345547	0.00758757
Stk10	1316.75	0.495319	0.0948608	5.22154	1.77e-07	7.36e-07
Papolg	292.456	-0.488443	0.160149	-3.04993	0.00228893	0.00521427
Rel	339.763	0.488485	0.176518	2.76734	0.00565162	0.0118701
Pfkl	9976.75	-0.290279	0.0905787	-3.20472	0.00135196	0.00321715
Pus10	840.568	0.752342	0.115433	6.51758	7.15e-11	4.06e-10
Pex13	507.463	-0.112783	0.131251	-0.859289	0.390181	0.483841
X1810043G02Rik	536.546	0.31938	0.156228	2.04431	0.0409225	0.0705946
Mpg	174.553	-0.149978	0.210644	-0.711997	0.476467	0.567071
Ahsa2	259.687	0.581545	0.165122	3.52191	0.000428448	0.00111411
Nprl3	864.047	-0.0278951	0.12964	-0.215174	0.829632	0.872182
Xpo1	3329.94	0.531112	0.088702	5.9876	2.13e-09	1.06e-08
Hbq1a	33.5182	1.70775	0.466071	3.66414	0.000248174	0.00067459
Cpeb4	1432.54	-0.62233	0.132954	-4.6808	2.86e-06	1.02e-05
Stc2	40.9243	0.808619	0.424884	1.90315	0.0570205	0.0943261
Asb3	461.434	-0.372991	0.148632	-2.5095	0.0120903	0.023637
Cdc34	2898.81	-0.0532209	0.0973986	-0.546424	0.584775	0.667632
Tpgs1	1267.42	-0.080091	0.125304	-0.639175	0.522709	0.611108
Chac2	96.6995	0.0620986	0.292186	0.212531	0.831692	0.87355
Erlec1	124.407	0.0960363	0.256114	0.374975	0.707679	0.773268
Shc2	377.06	-1.69976	0.186552	-9.11146	8.13e-20	8.58e-19
Wdpcp	243.282	-0.909307	0.21959	-4.14092	3.46e-05	0.000106766
Mdh1	10686	0.0589297	0.0745716	0.790243	0.429386	0.522957
Ccng1	3044.67	0.77601	0.0870168	8.91794	4.75e-19	4.77e-18
Nudcd2	1016.09	0.469974	0.102932	4.56586	4.97e-06	1.72e-05
Polrmt	2113.99	-0.331934	0.10409	-3.18892	0.00142807	0.00338568
Hmmr	1092.05	1.15018	0.12371	9.29739	1.44e-20	1.58e-19
Hcn2	28.9083	0.962125	0.473344	2.03261	0.0420917	0.0723756
Slc22a4	535.009	0.804961	0.149014	5.40192	6.59e-08	2.87e-07
Cyfip2	12216.7	0.116392	0.073782	1.57751	0.114679	0.173847
Mgat1	2084.49	-0.673481	0.0858652	-7.84346	4.38e-15	3.4e-14
Ppp2ca	6479.55	-0.0928587	0.0853089	-1.0885	0.276375	0.365109
Hnrnpab	7359.54	0.360666	0.0668392	5.39602	6.81e-08	2.96e-07
Phykpl	718.843	0.0625282	0.127242	0.49141	0.623136	0.70172
Hspa4	13367.4	0.28991	0.060632	4.78146	1.74e-06	6.38e-06
Cnot6	948.263	0.586928	0.124789	4.70336	2.56e-06	9.19e-06
Zfp354a	31.4643	-0.313527	0.507434	-0.617868	0.536662	0.624123
Mapk9	1594.11	0.00677617	0.111666	0.0606825	0.951612	0.964453
Canx	13615.5	0.112089	0.0771479	1.45291	0.146249	0.213641
Rack1	16623.1	0.41104	0.0792152	5.1889	2.12e-07	8.67e-07
Rufy1	1456.64	-0.617499	0.0956015	-6.45909	1.05e-10	5.9e-10
Rnf130	4284.16	-0.0778636	0.0968746	-0.803756	0.421538	0.515452
Ltc4s	14.0055	-0.604638	0.686637	-0.880578	0.378546	0.472193
Rad50	1020.89	0.0635876	0.110612	0.574871	0.565379	0.650308
Mrnip	97.3277	-0.43709	0.278851	-1.56747	0.117005	0.177086
Clk4	453.597	-0.0446127	0.143044	-0.311881	0.755131	0.812063
Sar1b	1883.41	0.507249	0.0902052	5.62328	1.87e-08	8.56e-08
Jade2	220.389	0.950158	0.194016	4.89731	9.72e-07	3.7e-06
Pdlim4	476.682	-1.40064	0.143858	-9.73629	2.11e-22	2.58e-21
Cdkl3	20.3407	1.59171	0.589183	2.70155	0.00690161	0.0142229
Ube2b	1493.05	-0.0822515	0.102875	-0.799532	0.423982	0.517827
Cdkn2aipnl	3661.6	0.555848	0.0784177	7.0883	1.36e-12	8.91e-12
Kremen1	1326.55	0.195774	0.102152	1.91649	0.0553029	0.0919599
Nefh	1006.93	0.855306	0.149076	5.73738	9.62e-09	4.52e-08
Med7	88.5793	-0.197362	0.273036	-0.722844	0.469776	0.560699
Havcr2	632.674	0.0792504	0.148003	0.535466	0.592328	0.674609
Tnip1	5098.76	0.965274	0.0903401	10.6849	1.2e-26	1.81e-25
Vdac1	5834.79	0.202368	0.0720993	2.80679	0.00500371	0.0106211
Upp1	947.604	1.1111	0.128093	8.67417	4.17e-18	3.93e-17
Slu7	2075.84	-0.137675	0.0909855	-1.51315	0.130241	0.193713
Ascc2	3341.73	-0.291406	0.080893	-3.60236	0.000315343	0.000840109
Hus1	551.758	-0.130013	0.127024	-1.02353	0.306055	0.396611
Pttg1	944.001	0.390985	0.101756	3.84239	0.000121843	0.000347426
Zfp607a	88.105	0.405986	0.303629	1.33711	0.181186	0.256157
Tns3	2343.78	-0.426275	0.0910244	-4.68309	2.83e-06	1.01e-05
Btg2	779.807	-0.545407	0.114745	-4.75321	2e-06	7.27e-06
Castor1	327.039	-1.61118	0.182637	-8.82178	1.13e-18	1.12e-17
Pes1	4109.88	-0.307163	0.0808682	-3.79831	0.000145687	0.000410698
Tcn2	5139.74	-0.833159	0.0801974	-10.3889	2.79e-25	3.93e-24
Osbp2	103.217	0.601298	0.312139	1.92638	0.0540569	0.0901467
Myo1g	2441.86	-0.0224178	0.104217	-0.215107	0.829684	0.872182
Smtn	392.961	-0.343148	0.168299	-2.03892	0.0414583	0.0714075
Arf5	4223.89	-0.170165	0.0898828	-1.89319	0.0583329	0.0962876
X2310033P09Rik	132.468	-0.446443	0.228284	-1.95565	0.0505069	0.0850346
Guk1	1215.72	0.259985	0.0985544	2.63798	0.00834004	0.0168756
Rnf185	1357.93	-0.333306	0.0895441	-3.72225	0.000197452	0.000545627
Limk2	1514.34	-0.522459	0.100938	-5.17605	2.27e-07	9.25e-07
Patz1	612.189	-0.314737	0.125457	-2.50872	0.0121171	0.0236719
Eif4enif1	701.564	-0.433941	0.111689	-3.88527	0.000102216	0.000295266
Trim11	847.579	0.0856094	0.111285	0.769283	0.441725	0.534834
Ogdh	18030.2	-0.524044	0.0611034	-8.57635	9.79e-18	9.01e-17
Drg1	4072.83	-0.0591939	0.0750443	-0.788787	0.430237	0.523836
Rtn4	1624.35	-0.10583	0.105087	-1.00707	0.313903	0.405286
Mtif2	713.153	0.0139604	0.122139	0.114299	0.909001	0.931558
Rps27a	8532.01	-0.274067	0.0781795	-3.50561	0.000455569	0.00117934
Cfap36	339.514	0.264498	0.164551	1.60739	0.107969	0.165094
Ppp4r3b	1255.81	-0.641766	0.130031	-4.93547	8e-07	3.08e-06
Pnpt1	1290.29	0.489047	0.115804	4.22306	2.41e-05	7.59e-05
Pold2	2159.84	0.313723	0.103661	3.02642	0.00247466	0.0055937
Zkscan17	1101.29	-0.43997	0.108671	-4.04865	5.15e-05	0.000154795
Aebp1	20.6443	0.238845	0.687407	0.347458	0.728247	0.789924
Polm	326.759	-0.373778	0.180124	-2.07511	0.0379765	0.0661692
Pgam2	32.3888	-0.8693	0.46946	-1.8517	0.0640687	0.104466
Dbnl	6587.83	-0.882113	0.0800179	-11.0239	2.93e-28	4.68e-27
Mrps24	1462.89	0.17464	0.114027	1.53157	0.125629	0.187803
Ccdc117	933.77	-0.321225	0.102672	-3.12866	0.00175607	0.00409469
Dynll2	1138.8	0.573585	0.104689	5.47892	4.28e-08	1.89e-07
Xbp1	7919.41	-0.742346	0.0742695	-9.9953	1.6e-23	2.08e-22
Supt4a	1589.72	-0.0949929	0.0951824	-0.998009	0.318275	0.409393
X2810021J22Rik	45.9412	0.270658	0.468265	0.578003	0.563262	0.648373
Ska2	147.875	1.28768	0.267314	4.8171	1.46e-06	5.41e-06
Prr11	195.555	1.12236	0.200213	5.60586	2.07e-08	9.44e-08
Smg8	1669.12	0.18496	0.110285	1.67711	0.0935216	0.145527
Rnf187	5471.34	-0.220708	0.0778109	-2.83647	0.00456158	0.00976781
Tubd1	368.892	0.0682345	0.151527	0.450313	0.652485	0.726124
Mrpl22	1278.65	0.285592	0.104336	2.73725	0.0061956	0.0129256
Cnot8	2902.99	-0.293006	0.0752216	-3.89524	9.81e-05	0.000284127
Rps6kb1	891.261	0.0631853	0.106251	0.594679	0.552058	0.6377
Sap30l	181.383	-0.183966	0.253718	-0.725082	0.468402	0.55944
Galnt10	1406.63	-0.259754	0.120866	-2.14911	0.0316259	0.0562151
Rnft1	776.244	-0.296775	0.123615	-2.4008	0.0163592	0.0310374
Mfap3	1129.7	-0.0139174	0.11358	-0.122534	0.902476	0.926462
Fam114a2	1354.06	-0.434745	0.0891221	-4.87808	1.07e-06	4.05e-06
Ppm1d	372.021	-0.364512	0.161386	-2.25864	0.0239061	0.043805
Znhit3	478.592	0.839405	0.140936	5.95593	2.59e-09	1.28e-08
Myo19	197.407	1.03714	0.205819	5.03908	4.68e-07	1.84e-06
Prpsap2	425.266	0.211974	0.147718	1.43499	0.151289	0.219816
Ggnbp2	1770.58	0.160855	0.0924355	1.74019	0.0818265	0.129397
Acaca	1669	0.00612712	0.100577	0.0609195	0.951423	0.964423
Shmt1	1358.32	1.09357	0.132211	8.27141	1.32e-16	1.14e-15
Llgl1	1834.23	-0.607654	0.0879932	-6.90569	5e-12	3.09e-11
Drg2	2841.28	0.380613	0.0869859	4.37557	1.21e-05	3.98e-05
Srebf1	4700.72	0.110885	0.0834912	1.3281	0.184145	0.259557
Tom1l1	483.733	-0.379583	0.135172	-2.80815	0.00498271	0.0105857
Cox11	118.988	0.284976	0.245023	1.16306	0.244806	0.330693
Stxbp4	143.356	0.498525	0.223977	2.22579	0.0260285	0.047373
Bzw2	3195.65	0.586105	0.0882322	6.64276	3.08e-11	1.81e-10
Elac2	1916	0.147726	0.0912556	1.61881	0.105488	0.16181
Pctp	1547.52	-0.329764	0.0911531	-3.61769	0.000297241	0.000795192
Twistnb	654.212	-0.168274	0.117024	-1.43795	0.150449	0.218855
Atxn7l1	1249.88	0.944281	0.100456	9.39993	5.46e-21	6.19e-20
Sypl	2695.19	0.313122	0.0922971	3.39254	0.000692473	0.00173861
Pdia6	18621.7	0.483869	0.0676629	7.15118	8.6e-13	5.74e-12
Nampt	5577.79	0.483693	0.0895392	5.40202	6.59e-08	2.87e-07
Pik3cg	4364.58	0.65195	0.079181	8.23366	1.82e-16	1.55e-15
Nbas	1948.2	-0.385334	0.0907488	-4.24616	2.17e-05	6.89e-05
Tspan13	961.092	-0.198305	0.107604	-1.84291	0.0653423	0.106272
Rock2	1274.79	-0.848385	0.142685	-5.94587	2.75e-09	1.36e-08
Laptm4a	6452.62	-0.352244	0.064932	-5.42482	5.8e-08	2.54e-07
Fam49a	3581.91	0.562608	0.0846709	6.64465	3.04e-11	1.79e-10
Snx13	822.948	-0.443293	0.112156	-3.95246	7.74e-05	0.000226941
Sdc1	5258.73	1.48133	0.0933406	15.8701	1.02e-56	3.87e-55
Lpin1	4090.15	-0.882805	0.0790454	-11.1683	5.83e-29	9.59e-28
Pum2	911.197	-0.255754	0.139848	-1.82879	0.0674306	0.109332
Nrcam	82.3213	-0.393259	0.786123	-0.500252	0.616898	0.696142
Trib2	110.405	-0.899387	0.268181	-3.35366	0.000797499	0.00198024
Arsg	2200.61	-0.12532	0.0834761	-1.50127	0.133285	0.197525
Hs1bp3	3307.92	-0.410151	0.0809522	-5.06658	4.05e-07	1.61e-06
Smc6	931.846	0.00659785	0.104106	0.0633765	0.949467	0.962921
Amz2	870.684	0.238314	0.106583	2.23594	0.0253555	0.046245
Gna13	3698.6	-0.876817	0.0909346	-9.64228	5.3e-22	6.35e-21
Prkar1a	8956.25	-0.124621	0.063629	-1.95856	0.0501644	0.0844893
Abca8b	184.347	0.414672	0.210051	1.97415	0.0483649	0.0816846
Rdh14	464.862	-0.218871	0.13392	-1.63434	0.102188	0.157345
Map2k6	165.114	0.296874	0.235759	1.25923	0.207948	0.287773
Trappc12	3431.45	-0.506957	0.0707967	-7.16075	8.02e-13	5.36e-12
Adi1	8142.3	-0.201816	0.0637145	-3.16751	0.00153751	0.00362116
Rnaseh1	1098.9	0.119643	0.116577	1.0263	0.304749	0.395212
Ubxn2a	623.627	0.317443	0.130995	2.42332	0.0153793	0.0293799
Fkbp1b	477.216	-0.579582	0.143977	-4.02552	5.68e-05	0.000170028
Pfn4	21.436	1.22763	0.608034	2.01901	0.0434858	0.07452
Itsn2	2131.96	-0.324023	0.0991677	-3.26742	0.00108533	0.00262476
Rsad2	343.881	5.71205	0.494068	11.5613	6.47e-31	1.16e-29
Id2	4134.46	-1.33773	0.0778155	-17.1911	3.1e-66	1.49e-64
Ncoa1	1085.02	-0.875638	0.41406	-2.11476	0.0344506	0.0607039
Dus4l	261.011	0.0798644	0.177527	0.449872	0.652803	0.726219
Rrm2	2604.85	2.12393	0.0930482	22.8261	2.52e-115	2.6e-113
Bcap29	2390.36	0.0850262	0.119961	0.708782	0.47846	0.56911
Slc26a4	16.9441	4.17976	0.958209	4.36206	1.29e-05	4.23e-05
Cenpo	514.494	0.267442	0.130882	2.04339	0.0410142	0.0707128
Klf11	240.762	-1.5359	0.207004	-7.41964	1.17e-13	8.31e-13
Adcy3	33.4452	0.464061	0.472508	0.982124	0.326039	0.417307
Dnajc27	858.002	0.0734885	0.111139	0.661227	0.508467	0.597658
Efr3b	606.385	-1.65802	0.156485	-10.5954	3.13e-26	4.61e-25
Cbll1	692.28	-0.0644297	0.133523	-0.482537	0.629425	0.706934
Dnmt3a	9026.19	-0.596378	0.0746323	-7.99088	1.34e-15	1.08e-14
Dld	8018.73	0.551744	0.0927621	5.94795	2.72e-09	1.34e-08
Kif3c	1408.5	-0.177309	0.100381	-1.76635	0.0773369	0.123001
Sh3yl1	34.2746	0.127938	0.498468	0.256663	0.797439	0.846783
Rab10	6741.65	-0.111762	0.0750504	-1.48916	0.136444	0.201323
Ddx52	1320.49	0.127246	0.116225	1.09483	0.273592	0.362101
Taf15	191.49	0.273365	0.242682	1.12643	0.259982	0.347567
Ace	344.026	-4.10716	0.722999	-5.68073	1.34e-08	6.23e-08
Cdc27	944.393	0.387039	0.124911	3.09851	0.00194496	0.00450149
Mettl2	604.068	-0.431953	0.127081	-3.39903	0.000676249	0.00170245
Nle1	796.264	0.29244	0.136806	2.13763	0.0325468	0.0576499
Tlk2	473.717	0.110296	0.136695	0.806879	0.419736	0.513828
Rffl	1514.19	0.192936	0.0992249	1.94443	0.0518438	0.0869806
Lig3	1271.02	-0.128548	0.091231	-1.40903	0.158825	0.228852
Map3k3	2135.43	-0.111817	0.0912624	-1.22522	0.220491	0.302482
Ddx42	2541.32	-0.169786	0.095853	-1.77132	0.0765081	0.121874
Ftsj3	3579.45	0.611063	0.0806385	7.57781	3.51e-14	2.57e-13
Rnf135	238.735	0.665416	0.177402	3.75088	0.000176212	0.000490724
Psmc5	4993.94	0.622863	0.080895	7.69965	1.36e-14	1.02e-13
Tcam1	1860.41	0.425737	0.0873606	4.87333	1.1e-06	4.15e-06
Ern1	1211.02	0.0484325	0.0992414	0.488027	0.625531	0.703729
Nf1	328.717	-0.242456	0.159337	-1.52166	0.128094	0.190832
Pecam1	8.89444	6.4573	1.45833	4.42786	9.52e-06	3.17e-05
Polg2	70.7419	0.490314	0.326776	1.50046	0.133496	0.197765
Ddx5	5661.69	-0.082472	0.0753259	-1.09487	0.273574	0.362101
Psmd12	4745.08	0.607525	0.0677619	8.96559	3.09e-19	3.14e-18
Helz	1767.66	-0.265988	0.09914	-2.68295	0.00729753	0.0149426
Rab37	30.7434	-1.18294	0.484435	-2.4419	0.01461	0.0280689
Slc9a3r1	6037.77	-0.537376	0.0885184	-6.07078	1.27e-09	6.49e-09
Nt5c	803.175	0.191623	0.116315	1.64745	0.0994664	0.153638
Jpt1	4592.41	0.353528	0.0903852	3.91135	9.18e-05	0.000266897
Sumo2	1381.04	0.677208	0.0879889	7.69651	1.4e-14	1.05e-13
Nup85	2492.11	0.713094	0.105919	6.73245	1.67e-11	9.99e-11
Gga3	1634.38	-0.125306	0.0947031	-1.32315	0.185786	0.261613
Cluh	8102	-0.0578485	0.073289	-0.789321	0.429924	0.523508
Mif4gd	695.858	-0.526492	0.118543	-4.44134	8.94e-06	2.99e-05
Slc25a19	1056.58	0.128514	0.103928	1.23657	0.216247	0.2977
Pafah1b1	1415.56	-0.0710753	0.0961113	-0.73951	0.459597	0.551667
Tmem94	1399.13	-0.467538	0.0902883	-5.17828	2.24e-07	9.16e-07
Recql5	808.407	-0.287954	0.147458	-1.95279	0.0508442	0.0855276
Sap30bp	1495.72	-0.232142	0.0961735	-2.41379	0.0157877	0.0300561
Itgb4	5.19621	-0.235843	1.1722	-0.201196	0.840545	0.880643
Galk1	5522.55	-0.47738	0.0944361	-5.05505	4.3e-07	1.7e-06
Unk	1060.14	-0.686895	0.111859	-6.1407	8.22e-10	4.27e-09
Trim47	1043.84	-0.922455	0.113789	-8.10674	5.2e-16	4.32e-15
Mrpl38	2129.54	0.508145	0.0832583	6.10324	1.04e-09	5.35e-09
Fbf1	1039.1	-0.409178	0.097729	-4.18687	2.83e-05	8.82e-05
Acox1	3980.01	-0.0476024	0.079052	-0.602165	0.547064	0.633496
Ten1	680.956	-0.346296	0.118702	-2.91735	0.00353024	0.00773919
Srp68	4139.03	-0.0867461	0.0692989	-1.25177	0.210654	0.291022
Tsen54	684.673	0.00600313	0.138266	0.0434171	0.965369	0.974581
Llgl2	212.031	-0.501941	0.247856	-2.02513	0.0428541	0.0735653
Ncbp3	639.738	0.106965	0.119468	0.895345	0.370603	0.463854
Atp2a3	38.73	0.669675	0.467446	1.43262	0.151965	0.220613
Ankfy1	6045.67	0.047479	0.0790305	0.600768	0.547994	0.634208
Exoc7	2572.55	-0.475845	0.0872078	-5.45645	4.86e-08	2.13e-07
Ube2g1	1046.07	-0.331741	0.133433	-2.48621	0.0129113	0.0250906
Spns3	67.1502	3.90289	0.433347	9.00637	2.13e-19	2.19e-18
Med31	363.51	-0.123495	0.147391	-0.837875	0.402101	0.49568
Ube2o	885.903	-0.491731	0.118912	-4.13527	3.55e-05	0.000109264
Txndc17	2073.74	0.280116	0.080572	3.47659	0.000507827	0.00130325
Rhbdf2	3659.86	0.304434	0.0853779	3.56572	0.000362861	0.0009552
X4933427D14Rik	188.736	-0.163289	0.203115	-0.803925	0.421441	0.515452
Pimreg	1023.14	1.51845	0.13382	11.347	7.67e-30	1.31e-28
X1810032O08Rik	45.874	0.628896	0.408799	1.5384	0.123951	0.185843
Rabep1	2286.95	-0.668407	0.0995131	-6.71677	1.86e-11	1.11e-10
Mfsd11	3045.03	-0.231417	0.0848019	-2.72892	0.00635425	0.0132135
Kif1c	383.645	-0.238434	0.149179	-1.59831	0.109975	0.167691
Sec14l1	3851.53	-0.631793	0.073712	-8.5711	1.03e-17	9.41e-17
Nos2	11315.3	3.05992	0.253848	12.0542	1.84e-33	3.64e-32
Mink1	1326.42	-0.181963	0.0955022	-1.90533	0.0567372	0.0939724
Pld2	2916.46	-1.01207	0.0773616	-13.0823	4.16e-39	1.02e-37
Slc46a1	627.834	0.235959	0.130181	1.81254	0.0699029	0.11268
Eral1	1105.84	-0.361334	0.107089	-3.37414	0.000740474	0.00184807
Dhrs13	387.992	-0.0854907	0.146879	-0.582049	0.560534	0.646018
Coro6	31.4618	-1.39334	0.492042	-2.83174	0.0046295	0.00989584
Blmh	2782.37	0.0502841	0.0839386	0.599058	0.549134	0.635018
Cpd	5030.98	0.77783	0.201948	3.85164	0.00011733	0.000335264
Timm22	835.322	0.393917	0.121147	3.25157	0.00114771	0.00276354
Nxn	129.715	0.997496	0.264248	3.77484	0.000160108	0.000448477
Rflnb	35.6071	1.48293	0.500146	2.96499	0.00302688	0.00670944
Ywhae	5740.6	0.230657	0.0699471	3.2976	0.000975156	0.00238343
Prpf8	6552.07	-0.178548	0.07129	-2.50453	0.0122615	0.0239386
Spag9	2755.37	-0.955381	0.108372	-8.81575	1.19e-18	1.17e-17
Luc7l3	196.085	0.962267	0.216948	4.43546	9.19e-06	3.07e-05
Ankrd40	1093.74	0.0541549	0.147585	0.366941	0.713663	0.777929
Abcc3	1169.19	0.719683	0.116856	6.15869	7.33e-10	3.83e-09
Xylt2	1610.91	0.0276474	0.0964167	0.286749	0.774305	0.827926
Lrrc59	11963.9	1.05439	0.0818107	12.8882	5.25e-38	1.24e-36
Dlx4	77.2419	-0.218976	0.298957	-0.732467	0.463884	0.555464
Slc35b1	1875.1	0.773079	0.0892858	8.65847	4.78e-18	4.49e-17
Snx11	431.451	0.896015	0.144503	6.20066	5.62e-10	2.97e-09
Scrn2	155.623	0.577916	0.221847	2.60502	0.00918683	0.0184054
Fbxl20	935.19	-0.516851	0.107172	-4.82262	1.42e-06	5.27e-06
Dlg4	44.5463	-0.302678	0.398362	-0.759807	0.44737	0.540258
Dvl2	1524.71	-0.24398	0.0951792	-2.56338	0.0103658	0.0205409
Nr1d1	309.633	0.442568	0.192357	2.30077	0.0214046	0.0396634
Aloxe3	18.4396	-1.86235	0.722201	-2.57871	0.00991705	0.0197278
Per1	405.338	-1.011	0.162285	-6.22976	4.67e-10	2.48e-09
Vamp2	543.373	-0.559299	0.128116	-4.36555	1.27e-05	4.16e-05
Tmem107	141.614	-0.136199	0.255014	-0.534083	0.593284	0.675382
Aurkb	2012.87	1.06507	0.109251	9.74884	1.87e-22	2.29e-21
Ctc1	3080.31	-0.138789	0.0877075	-1.58241	0.113556	0.17236
Pfas	762.026	0.485383	0.116804	4.15552	3.25e-05	0.000100452
Myh10	705.803	-1.13138	0.126514	-8.94271	3.8e-19	3.84e-18
Pik3r5	8874.29	0.304802	0.071164	4.28309	1.84e-05	5.91e-05
Ntn1	26.0966	1.56579	0.626739	2.49832	0.0124784	0.0243191
Stx8	962.874	0.0648035	0.108051	0.599751	0.548672	0.634744
Myh3	65.8484	-0.484776	0.335735	-1.44393	0.14876	0.216866
Adprm	321.505	0.0727868	0.15191	0.479144	0.631836	0.708643
Top2a	4246.65	0.946684	0.0945906	10.0082	1.4e-23	1.84e-22
Acly	12905.9	0.902148	0.0692145	13.0341	7.83e-39	1.89e-37
Kat2a	1920.42	0.143155	0.0907987	1.57662	0.114882	0.17409
Stat5b	3045.5	-0.686789	0.0792601	-8.665	4.52e-18	4.25e-17
Tmem101	434.017	-0.3012	0.1418	-2.12412	0.03366	0.05944
Lsm12	870.479	0.236293	0.10438	2.26377	0.0235883	0.0432618
Ubtf	3092.01	-0.113916	0.0791035	-1.44009	0.149843	0.218184
Ccdc43	1096.98	0.140938	0.105197	1.33976	0.180323	0.255175
Eftud2	6199.67	0.312595	0.098292	3.18027	0.00147137	0.00347952
Ccdc103	23.6809	0.0267887	0.645549	0.0414975	0.966899	0.975678
Dcakd	745.935	-0.238606	0.128358	-1.8589	0.0630407	0.10308
Nmt1	4079.65	-0.0353898	0.0786171	-0.450155	0.652599	0.726124
Plcd3	356.614	-1.03726	0.154659	-6.70679	1.99e-11	1.18e-10
Map3k14	295.846	0.439199	0.171916	2.55473	0.0106269	0.0210069
Gosr2	3778.58	0.063032	0.0714387	0.882323	0.377602	0.471064
Klhl28	203.177	-0.413184	0.196622	-2.10141	0.0356047	0.0624752
Fkbp3	1497.32	0.0923694	0.107729	0.857421	0.391212	0.484959
Scfd1	1700.42	-0.146591	0.0990108	-1.48056	0.138724	0.204045
Strn3	1547.51	-0.101312	0.106881	-0.947901	0.34318	0.435262
Ap4s1	85.1137	0.746216	0.307051	2.43027	0.0150875	0.0288586
Dtd2	543.784	0.0185513	0.125255	0.148108	0.882258	0.912714
Ston2	43.3326	-2.05767	0.520588	-3.95259	7.73e-05	0.000226875
Gtf2a1	1322.94	-0.0229371	0.112103	-0.204607	0.837879	0.878607
Sel1l	5760.83	-0.650601	0.0729545	-8.9179	4.75e-19	4.77e-18
Dnaaf2	37.866	-0.063511	0.458811	-0.138425	0.889904	0.918204
Pole2	315.899	0.68011	0.167975	4.04887	5.15e-05	0.000154688
Klhdc2	2102.97	0.212826	0.08355	2.54729	0.0108563	0.0214117
Nemf	1553.62	-0.163059	0.0876442	-1.86046	0.0628199	0.102764
Sec23a	1115.36	-0.172079	0.0936879	-1.83672	0.0662511	0.107606
L2hgdh	350.655	0.304084	0.167204	1.81864	0.0689664	0.111421
Trappc6b	1292.28	-0.182938	0.0947354	-1.93104	0.0534775	0.0892784
Pnn	1187.44	0.441206	0.114453	3.8549	0.000115775	0.000331131
Mia2	2677.36	0.0228107	0.0883457	0.258199	0.796254	0.845894
Galc	1524.8	-0.411242	0.0884546	-4.64918	3.33e-06	1.18e-05
Spata7	219.886	-0.462957	0.191282	-2.42028	0.0155086	0.029582
Ptpn21	99.5813	-0.480806	0.29645	-1.62188	0.10483	0.160983
Zc3h14	3613.58	-0.211437	0.0934654	-2.2622	0.0236853	0.0434266
Ttc8	160.896	0.557708	0.233363	2.38988	0.0168541	0.0318908
[truncated: 10,168 more rows]

## Sheet: DEX-IL10vsCTL
	baseMean	log2FoldChange	lfcSE	stat	pvalue	padj
Gnai3	6393.93	0.364318	0.0793663	4.59033	4.43e-06	5.44e-05
Cdc45	876.159	0.127102	0.120453	1.0552	0.291335	0.502499
Narf	1308.67	0.118879	0.106701	1.11413	0.265222	0.475069
Cav2	450.584	-0.115839	0.148816	-0.778405	0.436331	0.644724
Klf6	1860.49	0.0376745	0.095247	0.395546	0.69244	0.832667
Scmh1	901.472	-0.214193	0.100785	-2.12525	0.0335661	0.111392
Cox5a	1952.76	0.311588	0.0780985	3.98969	6.62e-05	0.000620438
Wnt9a	100.715	-0.687858	0.298778	-2.30223	0.021322	0.0782124
Fer	579.837	-0.0247632	0.140119	-0.17673	0.85972	0.931093
Xpo6	4213.22	-0.0259754	0.0736725	-0.35258	0.724404	0.852099
Tfe3	4067.62	-0.00471112	0.0783957	-0.0600941	0.952081	0.976903
Brat1	2714.61	-0.149081	0.0823655	-1.80999	0.0702977	0.191678
Gna12	550.588	-0.0287376	0.198572	-0.144721	0.884931	0.944354
Slc22a18	242.508	-0.229927	0.179379	-1.2818	0.199914	0.399265
Pih1d2	16.3778	0.130583	0.732291	0.178321	0.858471	0.930431
Dlat	3422.47	0.0197192	0.075298	0.261883	0.793412	0.893762
Sdhd	7059.25	0.00888528	0.0643808	0.138011	0.890231	0.947077
Gpr107	4929.89	0.136516	0.065827	2.07386	0.0380927	0.122509
Tspan32	1463.48	-0.477573	0.0899334	-5.3103	1.09e-07	1.77e-06
Lhx2	87.3358	0.692211	0.307266	2.25281	0.0242713	0.086747
Gmpr	1742.94	-0.105115	0.096226	-1.09238	0.274666	0.485248
Trim25	7144.52	0.228922	0.0699738	3.27154	0.00106963	0.00690051
Dgke	178.413	0.290567	0.224523	1.29415	0.195613	0.392949
Scpep1	13953.9	0.083168	0.0583073	1.42637	0.15376	0.332333
Mnt	870.59	0.0715364	0.117369	0.609501	0.542192	0.730187
Itgb2	17333.7	-0.235122	0.0576909	-4.07555	4.59e-05	0.000448299
Hddc2	354.81	-0.244325	0.1475	-1.65644	0.0976323	0.243394
Pemt	75.3205	-0.895814	0.335284	-2.67181	0.00754434	0.0345668
Cdh4	13.7175	-1.85549	0.927273	-2.00102	0.0453902	0.138857
Clec10a	1010.07	0.329283	0.105319	3.12653	0.00176881	0.0105176
Arvcf	135.24	-0.813493	0.230985	-3.52184	0.000428565	0.00318148
Comt	4356.65	-0.122882	0.0728117	-1.68767	0.0914738	0.232223
Rtca	955.364	0.0727551	0.113773	0.639474	0.522514	0.715849
Dbt	453.591	0.0370596	0.154818	0.239375	0.810815	0.904235
Dazap2	16738.4	0.327404	0.0600393	5.45317	4.95e-08	8.45e-07
Mcts1	875.031	0.446451	0.11708	3.8132	0.000137179	0.00118068
Rem1	151.337	-0.442921	0.235814	-1.87827	0.0603446	0.170934
Trappc10	1373.1	0.0582473	0.0901007	0.646469	0.517976	0.711655
Ccm2	2060.39	0.0143545	0.0759612	0.188971	0.850115	0.926021
Tbrg4	810.116	-0.0341331	0.104544	-0.326496	0.744049	0.865529
Mx1	6.35157	2.67815	1.33343	2.00846	0.044594	0.136944
Ndufa9	4933.87	0.0244401	0.0642147	0.3806	0.7035	0.838863
Lck	239.053	-0.0508273	0.202507	-0.250991	0.801821	0.898951
Galnt1	769.643	0.535544	0.132284	4.04845	5.16e-05	0.000495452
Mkrn2	825.752	0.139411	0.108999	1.27901	0.200894	0.400185
Raf1	3084.82	0.279782	0.0785162	3.56336	0.000366136	0.00278675
Pdgfb	1561.35	0.30241	0.088792	3.40582	0.000659645	0.00454393
Acvrl1	2061.36	0.0874808	0.0848687	1.03078	0.302645	0.514699
Grasp	55.4806	-0.0985423	0.370203	-0.266184	0.790097	0.892288
Acvr1b	127.363	0.519571	0.248357	2.09203	0.0364355	0.118554
Tom1l2	1746.65	-0.148	0.0907581	-1.63071	0.102952	0.252424
Zfp385a	2614.31	-0.406075	0.0870124	-4.66687	3.06e-06	3.87e-05
Itga5	14951.5	0.163694	0.0879095	1.86207	0.0625926	0.175682
Wdr77	2372.16	0.0290719	0.089883	0.323442	0.746361	0.867297
Adora3	95.6334	3.35294	0.392732	8.5375	1.37e-17	7.12e-16
Atp5f1	16259.7	0.56508	0.0601952	9.38745	6.15e-21	4e-19
Hnrnpd	930.894	0.0880447	0.283688	0.310357	0.756289	0.872994
Dynlt1c	170.402	-0.119317	0.229052	-0.520917	0.602424	0.77127
C1d	541.966	0.237287	0.145425	1.63167	0.102748	0.252194
Gm2a	16616.1	-0.0334545	0.0621041	-0.538684	0.590105	0.763125
Krit1	432.481	-0.233285	0.151139	-1.54351	0.122707	0.285014
Clcn4	902.13	-0.537187	0.117685	-4.56461	5e-06	6.07e-05
Hk2	4064.78	-0.700292	0.0874489	-8.00802	1.17e-15	5.22e-14
Myo18a	3315.71	-0.169117	0.073827	-2.29072	0.0219795	0.0800531
Haao	122.206	-0.21857	0.254533	-0.858708	0.390502	0.603211
Cd52	2625.36	0.487896	0.0797305	6.11932	9.4e-10	2.14e-08
Abhd15	90.2127	-0.620249	0.283083	-2.19105	0.0284479	0.0983185
Loxl3	62.3155	0.925716	0.420213	2.20297	0.027597	0.0959836
Kat2b	162.739	0.100501	0.257232	0.390702	0.696017	0.833822
Rab5b	1887.26	-0.0281993	0.0801411	-0.351871	0.724935	0.852186
Dnmt3l	114.3	-0.528634	0.282675	-1.87011	0.0614681	0.173294
Icosl	315.197	-0.581861	0.167467	-3.47447	0.000511857	0.00367518
Spg7	2120.73	-0.270538	0.0820954	-3.29541	0.000982781	0.00640003
Rpl13	30063.1	-0.057744	0.0662921	-0.871054	0.383725	0.596822
Chmp1a	8392.92	0.153435	0.0631532	2.42957	0.0151169	0.0599746
Rpa1	2479.48	-0.193751	0.0920884	-2.10397	0.0353808	0.115907
Serpinf1	156.384	-1.76751	0.255314	-6.92289	4.43e-12	1.36e-10
Tubgcp3	1146.38	-0.139428	0.0976633	-1.42764	0.153395	0.331841
Polr3d	562.819	-0.0577875	0.153935	-0.375403	0.707361	0.841883
Ddx3x	4956.1	0.0190138	0.0780519	0.243604	0.807537	0.902714
Il12rb1	384.044	-0.0390283	0.148194	-0.26336	0.792273	0.893564
Kcnn3	49.6662	5.13494	0.663064	7.74426	9.61e-15	3.94e-13
Usp32	429.916	0.206121	0.140833	1.46358	0.143308	0.31755
Txnrd3	585.937	0.124294	0.129419	0.960399	0.336855	0.550205
Zfp512b	482.232	-0.588674	0.158766	-3.70782	0.000209052	0.00172188
Dnajc5	6344.5	-0.125975	0.0705747	-1.78499	0.0742636	0.199333
Tpd52l2	3790.33	0.273111	0.0699955	3.90184	9.55e-05	0.000855177
Fmr1	535.264	-0.0521205	0.164875	-0.316121	0.751911	0.870453
Il4	41.232	0.459086	0.413339	1.11068	0.266707	0.476331
Pxmp4	971.286	0.172461	0.110108	1.56629	0.11728	0.275737
Dlg3	38.9948	0.71364	0.4414	1.61677	0.105929	0.257622
Gnb1l	156.246	-0.324715	0.220987	-1.46939	0.141727	0.315384
Smarcb1	1346.81	-0.251281	0.0956509	-2.62707	0.00861241	0.0382382
Hip1r	58.0813	-0.0949895	0.402293	-0.23612	0.81334	0.905624
Nsun5	773.513	-0.135994	0.114458	-1.18816	0.234772	0.441853
Top1mt	380.272	-0.533529	0.148214	-3.59972	0.000318555	0.0024667
Mmp14	8.40468	-1.17775	0.956255	-1.23163	0.218088	0.421644
Slc7a7	109.608	1.03371	0.309157	3.34365	0.000826845	0.00550229
Oxa1l	1696.96	-0.170849	0.0851844	-2.00564	0.0448949	0.137692
Heatr6	973.758	-0.104571	0.116302	-0.899137	0.36858	0.58268
Ccl3	2757.71	0.145931	0.11093	1.31552	0.188334	0.382999
Ilf2	2155.83	-0.111278	0.0938246	-1.18603	0.235612	0.442936
Chtop	2854.65	-0.00275762	0.0807492	-0.0341505	0.972757	0.985905
Snapin	2559.06	0.19699	0.0724401	2.71935	0.00654101	0.0308743
S100a4	28.8943	-1.36889	0.572053	-2.39295	0.0167137	0.0651503
S100a3	11.7033	-0.501692	0.8197	-0.612043	0.540509	0.728934
S100a6	5663.91	-0.361723	0.081649	-4.43023	9.41e-06	0.000107744
Icam2	69.4763	-1.208	0.351555	-3.43617	0.000589997	0.0041472
Mapk7	1562.06	-0.319024	0.089257	-3.57422	0.000351272	0.0026855
Epn2	238.608	-0.645937	0.192864	-3.34919	0.000810484	0.0054247
B9d1	47.6666	-0.463979	0.392752	-1.18135	0.237462	0.44454
Sec24b	2755.68	-0.206331	0.0744653	-2.77083	0.00559136	0.0271364
N4bp3	495.889	-0.555315	0.155479	-3.57165	0.00035474	0.00270515
Rmnd5b	2220	-0.211157	0.0764127	-2.76338	0.00572061	0.0276857
Nhp2	3719.4	0.0472793	0.0759741	0.622308	0.533739	0.724262
Vps9d1	407.119	-0.109523	0.146696	-0.746597	0.455307	0.661171
Zfp276	438.322	-0.172534	0.162169	-1.06392	0.287367	0.497973
Mfsd10	1758.16	-0.217347	0.0913994	-2.37799	0.0174073	0.0670723
Luzp1	544.217	-0.237911	0.166665	-1.42748	0.153442	0.331883
Kctd10	986.018	-0.139334	0.10256	-1.35856	0.174286	0.36245
Poldip2	4433.47	-0.183908	0.0745035	-2.46844	0.0135702	0.0551651
Ift20	310.357	-0.20762	0.168263	-1.2339	0.217239	0.420791
Lgals9	5416.3	0.533293	0.0680806	7.83326	4.75e-15	2.01e-13
Araf	2991.02	0.0877391	0.0800972	1.09541	0.273338	0.483582
Cfp	5280.64	-0.120903	0.0834309	-1.44914	0.1473	0.323597
Uxt	381.78	0.131854	0.15851	0.831837	0.405501	0.617118
Cnnm3	72.6241	0.0329042	0.36453	0.0902647	0.928077	0.963931
Lman2l	1936.29	-0.16451	0.0870706	-1.88939	0.05884	0.167651
Mcm3ap	2306.13	-0.0358323	0.0795862	-0.450233	0.652543	0.807004
Pcnt	550.984	-0.530425	0.150203	-3.53139	0.000413389	0.00308594
Mxd1	2458.53	1.4578	0.0915606	15.9217	4.48e-57	1.38e-54
Gmcl1	1120.45	0.0829634	0.102856	0.806598	0.419898	0.63038
Snrnp27	751.211	0.249244	0.139504	1.78664	0.0739955	0.198835
Oas1c	75.4069	0.239044	0.359393	0.665132	0.505966	0.701311
Ocrl	22.7986	-0.650321	0.651039	-0.998898	0.317844	0.530298
Calm1	10813.6	0.236346	0.0774339	3.05222	0.00227153	0.0129138
Agpat3	2564.24	0.0921509	0.0805251	1.14438	0.252468	0.461003
Sema6b	493.324	0.281719	0.151747	1.8565	0.063382	0.177361
Uhrf1	2154.63	-0.0931237	0.113343	-0.821608	0.4113	0.62256
Dpp9	2519.89	0.0299511	0.0717972	0.417163	0.676559	0.822791
Lsr	24.6954	-0.317801	0.59021	-0.538453	0.590264	0.763195
Gramd1a	1816.42	0.448226	0.0850687	5.26899	1.37e-07	2.18e-06
Ckb	3169.44	-0.320269	0.0785431	-4.07762	4.55e-05	0.000444691
Sp1	711.607	0.174583	0.152714	1.14321	0.252953	0.461346
Itgb7	1702.14	-0.229984	0.0946519	-2.42979	0.0151075	0.0599746
Myg1	1837.33	-0.228221	0.0870146	-2.62278	0.00872144	0.0386795
Rarg	184.331	-0.80201	0.26392	-3.03884	0.00237489	0.0133877
Pfdn5	2485.69	0.164925	0.0791778	2.08297	0.0372542	0.120488
Rrp15	376.853	-0.314983	0.147089	-2.14144	0.0322384	0.108092
Rnd2	228.491	0.180985	0.181347	0.998005	0.318277	0.530653
Srr	358.905	0.372606	0.186501	1.99788	0.0457301	0.139543
Acp5	1651.47	-0.0967097	0.0853733	-1.13279	0.257304	0.466399
Fbxo9	206.031	-0.202095	0.220666	-0.915843	0.359749	0.572603
Vps50	3051.22	0.0980243	0.0733386	1.3366	0.181354	0.372368
Hars	2377.65	-0.0636375	0.0824877	-0.771478	0.440423	0.647729
Zmat2	936.563	0.11319	0.108075	1.04733	0.294947	0.506482
Ube2c	1548.28	0.274123	0.123819	2.21391	0.0268351	0.0937673
Smg5	976.992	-0.612242	0.104129	-5.87964	4.11e-09	8.51e-08
Cct3	15655.2	-0.0489221	0.0722564	-0.677063	0.498366	0.695667
Glmp	26063.6	0.0193044	0.0540989	0.356836	0.721214	0.850195
Mef2d	8466.5	0.12565	0.0685022	1.83425	0.0666163	0.184143
Tmem79	17.45	0.482236	0.637809	0.756082	0.4496	0.655721
Snd1	10995.8	-0.0914438	0.0783974	-1.16641	0.243447	0.450699
Col18a1	255.703	0.0674323	0.191277	0.352537	0.724436	0.852099
Slc19a1	884.771	-0.153179	0.120847	-1.26754	0.204961	0.40458
Kpnb1	1294.42	-0.275345	0.137728	-1.9992	0.0455863	0.139223
Npepps	3130.65	0.177745	0.0753629	2.35853	0.0183477	0.0697143
Mrpl10	1782.55	0.103596	0.0878868	1.17874	0.238503	0.445638
Cyp51	1052.52	-0.00591128	0.0990653	-0.0596706	0.952418	0.976997
Tcf25	10216.2	-0.176364	0.0590379	-2.9873	0.00281453	0.0154466
Tubb6	4644.85	0.627795	0.0941809	6.66584	2.63e-11	7.53e-10
Def8	2349.72	0.238783	0.0790622	3.02019	0.00252613	0.0140951
Itga3	49.0683	0.307081	0.394111	0.779174	0.435877	0.644292
Foxm1	684.02	-0.0509819	0.129919	-0.392414	0.694753	0.833405
Itfg2	172.745	-0.796929	0.222619	-3.57979	0.000343867	0.00263391
Tulp3	154.4	0.371393	0.225396	1.64774	0.099407	0.246542
Gtf2h4	1619.76	-0.0425849	0.0867648	-0.490808	0.623562	0.78547
Tubb5	9214.89	-0.0776999	0.082842	-0.937928	0.348281	0.561249
Ell2	1176.85	0.683947	0.0980856	6.97296	3.1e-12	9.76e-11
Jup	499.794	-0.117809	0.131836	-0.893605	0.371533	0.585773
Nom1	1113.16	0.0123365	0.103959	0.118667	0.905539	0.953775
Ergic1	7119.8	-0.0819303	0.0605762	-1.35251	0.176211	0.364876
Acap1	1924.62	-0.508759	0.078757	-6.45985	1.05e-10	2.76e-09
Tcea3	11.999	-2.52827	0.852391	-2.96609	0.00301611	0.0163443
Ifrd1	3065.69	0.401791	0.112634	3.56724	0.000360757	0.00274929
Stk38l	1232.47	0.427052	0.130779	3.26544	0.00109296	0.0070268
Brpf1	2200.42	-0.109669	0.0755393	-1.45182	0.146552	0.322445
Akr1b3	4721.76	-0.240432	0.0692157	-3.47366	0.000513411	0.00368194
Hoxc6	137.725	-0.0640707	0.23427	-0.273492	0.784475	0.889414
Gstt3	277.727	-0.327615	0.166695	-1.96536	0.0493731	0.147849
Ddt	90.0914	0.083165	0.280551	0.296435	0.766898	0.880047
Ddx18	1507.71	-0.237419	0.0895939	-2.64995	0.00805039	0.0363508
Ubl3	6356.34	-0.140224	0.204205	-0.686685	0.492281	0.691422
Gramd3	279.589	-0.294094	0.202295	-1.45379	0.146004	0.321571
Eef1e1	1227.56	0.143039	0.12046	1.18744	0.235055	0.442234
Akt1	4677.64	-0.0653964	0.301031	-0.217241	0.82802	0.914445
Il16	784.987	-0.603491	0.130718	-4.61674	3.9e-06	4.81e-05
Tcirg1	19248.9	0.0553628	0.0668759	0.827844	0.407759	0.619069
Naglu	10291.8	0.229001	0.0663457	3.45163	0.00055722	0.00394495
Coasy	3394.05	-0.206239	0.0845779	-2.43845	0.0147505	0.05887
Smo	885.264	0.109249	0.117092	0.933018	0.350811	0.563632
Crnkl1	955.972	-0.0939685	0.114072	-0.823763	0.410074	0.621486
Rin2	1926.36	0.0280724	0.103685	0.270747	0.786585	0.890492
Chordc1	1020.39	0.133626	0.105189	1.27034	0.203964	0.403273
Rtcb	3966.19	-0.141204	0.0745531	-1.89401	0.058224	0.166231
Pwp1	3891.39	-0.0511529	0.070812	-0.722376	0.470063	0.673974
Fbxo7	807.35	-0.198067	0.124637	-1.58915	0.112026	0.267422
Capns1	3605.36	-0.0683535	0.071739	-0.952808	0.340687	0.553564
Folr1	254.576	0.41531	0.178782	2.323	0.0201793	0.0750167
Clpb	3409.93	-0.179247	0.0781535	-2.29352	0.0218182	0.0795137
X45176	2217.38	0.341972	0.0828298	4.1286	3.65e-05	0.000364398
Zdhhc4	1232.47	-0.218886	0.0941624	-2.32456	0.0200953	0.0748201
Rac1	9186.83	-0.0186984	0.0901591	-0.207394	0.835702	0.917627
Nup214	4370.37	-0.174608	0.072837	-2.39724	0.0165189	0.0645584
Ugp2	9054.09	0.150154	0.0705761	2.12755	0.0333743	0.110919
Trmt1	2408.32	-0.339557	0.0944866	-3.59371	0.000326007	0.00251793
Nacc1	1490.39	0.035801	0.0985445	0.363298	0.716382	0.84751
Nfix	122.722	-0.160973	0.252944	-0.636399	0.524516	0.717101
Slc1a5	5127.16	-0.0280093	0.0714698	-0.391904	0.695129	0.833405
Uba1	12692.2	-0.100885	0.0586236	-1.72089	0.0852708	0.220335
Vwf	2827.56	-1.35213	0.0844906	-16.0033	1.21e-57	3.84e-55
Siae	2177.52	0.0766322	0.0969506	0.790425	0.42928	0.638247
Spa17	55.4558	0.00822225	0.369763	0.0222365	0.982259	0.990402
Fam50a	3274.27	0.0185782	0.0744748	0.249456	0.803008	0.899443
Emd	1161.61	-0.0152805	0.108529	-0.140797	0.88803	0.946129
Taco1	275.81	-0.0391718	0.174111	-0.224981	0.821994	0.911028
Npas1	15.7198	-1.35148	0.741335	-1.82303	0.0682986	0.187545
Sipa1l2	2474.82	0.137614	0.0818793	1.68069	0.0928228	0.234363
Ap4e1	1156.08	0.0413512	0.102327	0.404109	0.686133	0.828908
Blvra	4642.86	-0.1811	0.0775504	-2.33525	0.0195303	0.0732828
Srpk3	296.603	-0.633421	0.203058	-3.11942	0.00181209	0.0107273
Idh3g	8269.05	-0.191117	0.0680857	-2.807	0.00500048	0.0247679
Ssr4	3998.55	0.358998	0.0791109	4.53792	5.68e-06	6.84e-05
Bcap31	6526.77	0.107506	0.0687651	1.56338	0.117964	0.276891
Fam98a	964.013	0.128356	0.120086	1.06887	0.285129	0.495633
Ltbp2	5.1581	-0.159787	1.32227	-0.120843	0.903815	0.952796
Kmt2a	1033.77	0.00955979	0.131428	0.0727379	0.942015	0.970672
Ift46	474.045	-0.0627752	0.145479	-0.431508	0.666099	0.816169
Trappc6a	1646.99	-0.184463	0.090073	-2.04792	0.0405675	0.128174
Supt6	4382.4	-0.0656393	0.0766894	-0.855911	0.392047	0.604668
Spag5	609.665	0.121941	0.142143	0.857873	0.390962	0.603537
Unc119	1646.21	-0.297416	0.0971045	-3.06285	0.00219243	0.012565
Sdf2	1059.39	-0.121072	0.0956263	-1.26609	0.205481	0.405141
Ccne1	744.081	0.414941	0.123444	3.36137	0.000775566	0.00522877
Bbc3	857.997	-0.781181	0.122919	-6.35525	2.08e-10	5.18e-09
Mybpc3	8.06951	-1.3547	1.00052	-1.35399	0.175739	0.364116
Psmc3	7403.45	-0.0780402	0.0628948	-1.2408	0.214678	0.417801
Acp2	3819.95	0.162034	0.0879822	1.84167	0.0655235	0.181958
Rapsn	5.24686	-5.89042	1.64177	-3.58784	0.000333429	0.00255884
Slc39a13	1066.43	0.166451	0.100751	1.6521	0.0985143	0.244731
Celf2	765.89	-0.329469	0.126485	-2.6048	0.00919272	0.0403829
Nr1h3	431.317	-0.0407572	0.143943	-0.283148	0.777063	0.885497
Ddb2	212.64	-0.0950567	0.189213	-0.502378	0.615401	0.780439
Spi1	11664.1	-0.0497155	0.0580523	-0.856391	0.391781	0.604412
Sf3a1	2021.51	-0.0327487	0.0997949	-0.328161	0.74279	0.864529
Stat6	9667.73	-0.260235	0.0568274	-4.57939	4.66e-06	5.68e-05
Napsa	5288.08	0.0199003	0.0690707	0.288114	0.773259	0.883391
Vrk3	1817.04	0.210371	0.0839479	2.50598	0.0122114	0.0505109
Smg9	357.818	-0.440258	0.157986	-2.78669	0.005325	0.0260962
Paxip1	872.253	-0.157387	0.117792	-1.33615	0.1815	0.37256
Rmnd5a	995.309	-0.0170114	0.155507	-0.109392	0.912891	0.957538
Mov10	7066.4	-0.00729036	0.0667318	-0.109249	0.913005	0.957538
Ppm1j	1998.98	0.620099	0.0933439	6.64317	3.07e-11	8.66e-10
Rhoc	6862.19	0.44692	0.0737545	6.05957	1.36e-09	3.01e-08
Ppard	105.801	0.468458	0.277054	1.69085	0.0908647	0.231067
Def6	1225.26	-0.225464	0.115094	-1.95894	0.0501193	0.149415
Metrn	27.0687	0.385495	0.545262	0.70699	0.479573	0.681681
Lmf1	1059.39	-0.0581928	0.0945679	-0.615355	0.53832	0.727406
Narfl	1854.52	-0.0640479	0.0840715	-0.761827	0.446163	0.652772
Dbf4	443.397	-0.0908827	0.140469	-0.646994	0.517636	0.711512
Daxx	1830.35	0.0818801	0.0885281	0.924905	0.355015	0.568058
Cd320	641.652	-0.373167	0.129165	-2.88907	0.00386379	0.019899
Ipo4	1294.54	-0.234975	0.102137	-2.30059	0.021415	0.0785194
Tm9sf1	1674.29	0.0278611	0.0827816	0.336561	0.736448	0.861438
Irf9	1083.12	0.18715	0.105996	1.76564	0.0774568	0.205407
Gmpr2	220.206	0.22842	0.202596	1.12747	0.259545	0.468894
Mdp1	278.096	0.0310407	0.171317	0.181188	0.85622	0.928973
Dhrs1	1856.22	0.200743	0.0975608	2.05762	0.0396271	0.126097
Tmem161a	1460.06	0.121409	0.100995	1.20213	0.229313	0.435027
Armc6	283.534	-0.46117	0.172679	-2.67069	0.00756965	0.0346563
Borcs8	621.317	0.097796	0.121342	0.805954	0.420269	0.630666
Slc25a42	142.215	0.451824	0.267516	1.68896	0.0912274	0.231744
Snx9	2339.6	-0.0176645	0.0745438	-0.236968	0.812682	0.905143
Ranbp3	3615.86	-0.0951119	0.073084	-1.3014	0.19312	0.389727
Ndufa11	1529.93	0.0716672	0.0985394	0.727294	0.467046	0.671701
Nr2f6	468.072	-0.580326	0.141644	-4.09707	4.18e-05	0.000412628
Use1	2392.44	-0.0284199	0.084866	-0.33488	0.737716	0.862242
Ocel1	394.962	-0.311023	0.153268	-2.02928	0.0424294	0.132321
Dyrk1b	195.231	-0.325708	0.193607	-1.68231	0.0925081	0.233912
Braf	758.288	0.326667	0.122824	2.65963	0.00782273	0.0355848
Ndufb2	84.5322	0.0311895	0.285465	0.109258	0.912997	0.957538
Hltf	356.267	0.138689	0.198927	0.697185	0.485687	0.686464
Prpf6	6227.25	0.0305123	0.0680393	0.448451	0.653828	0.808032
Rgs19	2475.82	-0.130134	0.0725853	-1.79284	0.0729992	0.196873
Rgs20	97.4444	-0.148333	0.276223	-0.537004	0.591265	0.763804
Snrpd1	738.384	0.251427	0.127391	1.97366	0.0484207	0.145613
Tchp	101.505	-0.445697	0.343881	-1.29608	0.194948	0.392471
Tsc2	5196.04	-0.376096	0.0684164	-5.49716	3.86e-08	6.69e-07
Rpl3l	11.3639	-0.97917	0.773711	-1.26555	0.205674	0.405455
Puf60	5204.65	-0.221944	0.0649448	-3.41743	0.000632154	0.00439732
Golga2	2452.16	0.0665142	0.0894801	0.743341	0.457275	0.66298
Uck1	1005.73	-0.0637429	0.101224	-0.62972	0.528878	0.720084
Mien1	405.148	0.031642	0.158389	0.199774	0.841657	0.921308
Tgfb1	4444.31	0.0144239	0.068477	0.210639	0.833169	0.916252
Ccdc97	1554.22	0.118926	0.09684	1.22807	0.219422	0.423182
Zfp40	24.6246	0.67795	0.593997	1.14134	0.25373	0.462047
Akap8l	1138.57	0.00835816	0.0927809	0.090085	0.92822	0.963931
Pdcd2l	1089.56	-0.209247	0.103157	-2.02844	0.0425158	0.132443
Gtf2f1	2961.85	0.298895	0.0804654	3.71458	0.000203543	0.00168213
Clpp	2687.65	0.0881975	0.0763439	1.15527	0.247981	0.455452
Alkbh7	767.114	0.247922	0.111278	2.22795	0.0258837	0.0911037
Dennd1c	569.029	-0.592169	0.142814	-4.14643	3.38e-05	0.00033913
Med6	429.21	0.282948	0.146503	1.93134	0.0534409	0.156413
Lcp2	3043.51	-0.41452	0.0818026	-5.06732	4.03e-07	5.93e-06
Cse1l	3357.15	-0.047736	0.0792467	-0.602372	0.546927	0.732616
Naa20	3515.35	0.25278	0.0725527	3.48409	0.000493814	0.00357978
Prkra	846.902	0.141436	0.118889	1.18964	0.234186	0.441153
Fkbp7	62.9412	0.583612	0.396049	1.47358	0.140594	0.313324
Plekha3	569.501	0.266326	0.197917	1.34564	0.178418	0.367865
Ykt6	2407.99	-0.0295111	0.0835243	-0.353323	0.723846	0.851571
Baz1b	1781.2	-0.369862	0.108321	-3.41449	0.000639004	0.00443217
Pex6	2329.15	0.00284298	0.0875508	0.0324724	0.974095	0.9863
Mrpl2	2599.14	-0.0666507	0.0773726	-0.861425	0.389004	0.602109
Mea1	2042.92	-0.0351689	0.0816178	-0.430897	0.666543	0.816469
Kdelr1	1366.13	-0.080586	0.0988387	-0.815328	0.414884	0.625704
Tmem143	252.177	-0.297435	0.171146	-1.73791	0.0822275	0.214234
Pdxk.ps	6.88705	0.473014	1.11477	0.424317	0.671335	0.820081
Ggct	125.554	0.798212	0.271119	2.94413	0.00323859	0.0172778
Jag2	815.935	-0.180613	0.103246	-1.74934	0.0802317	0.210656
Btbd6	574.853	-0.0483729	0.159558	-0.303169	0.761761	0.876901
Nudt14	2196.2	0.0843026	0.0967898	0.870986	0.383762	0.596822
Flii	6406.77	-0.125567	0.0680224	-1.84596	0.0648977	0.180762
Top3a	1004.61	0.0531794	0.104439	0.50919	0.610619	0.776888
Atg4d	850.664	-0.106745	0.127327	-0.838356	0.401831	0.61386
Qtrt1	736.844	-0.169866	0.115908	-1.46552	0.142778	0.316778
Hdgfl2	2025.02	0.0379457	0.0760063	0.499244	0.617607	0.781896
Chaf1a	1067.35	-0.192579	0.10142	-1.89882	0.0575887	0.164748
Adprh	2909.47	-0.0932295	0.0722324	-1.29069	0.196812	0.394338
Tmem39a	518.738	-0.383172	0.124558	-3.07625	0.00209622	0.0120942
Timmdc1	174.914	0.322363	0.2162	1.49104	0.135951	0.306087
Pla1a	870.398	-0.488219	0.12366	-3.94808	7.88e-05	0.000724682
Mcm2	3450.35	-0.177719	0.0970575	-1.83107	0.0670907	0.185114
Tpra1	4383.74	0.179184	0.0678864	2.63947	0.00830364	0.0371688
Nab1	798.501	-0.0395895	0.44691	-0.0885848	0.929412	0.964247
Adgre5	10.3624	-2.62495	0.919946	-2.85338	0.0043257	0.0218664
Il17ra	1009.16	-0.322553	0.108296	-2.97843	0.00289729	0.0158286
Lamb1	13.2213	-0.153748	0.791224	-0.194316	0.845928	0.923365
Kcnn1	67.3782	-0.925972	0.345941	-2.67667	0.00743572	0.0341404
Arrdc2	348.405	-5.1e-05	0.158539	-0.000321861	0.999743	0.999826
Cd36	604.909	0.367112	0.14056	2.61178	0.0090073	0.0396852
Map2k7	906.333	-0.111874	0.115427	-0.969219	0.332436	0.546167
Timm44	1772.88	-0.0298359	0.0783669	-0.380721	0.703411	0.83884
Ap2a2	4986.54	-0.0360089	0.0710928	-0.506506	0.612502	0.77805
Pnkp	2407.41	-0.0462951	0.0932195	-0.496624	0.619454	0.783308
Med25	1832.8	0.104964	0.0840495	1.24884	0.211724	0.413532
Clptm1	7077.52	-0.107508	0.0608327	-1.76728	0.0771817	0.204972
Relb	1008.36	0.568005	0.136258	4.16859	3.06e-05	0.000310124
Tomm40	2936.33	-0.0948826	0.0768015	-1.23543	0.216672	0.420121
Apoe	476992	0.0207641	0.0601129	0.345418	0.72978	0.85625
Hbp1	3970.16	0.144226	0.065763	2.19311	0.0282991	0.0978604
Prkar2b	1571.28	0.206576	0.128125	1.6123	0.106896	0.259275
Cdkn1b	46.7795	-0.849529	0.410512	-2.06944	0.0385052	0.123506
Klf4	258.53	-0.377573	0.174209	-2.16735	0.0302081	0.102867
Ap1m1	4011.21	-0.146543	0.0682118	-2.14836	0.0316852	0.106738
Rab8a	5983.15	0.0617966	0.0606132	1.01952	0.307955	0.52044
Hmgn2	2055.83	0.447167	0.0837874	5.33692	9.45e-08	1.54e-06
Fam32a	4219.38	0.160462	0.0660083	2.43094	0.0150598	0.0598072
Stard3nl	559.161	0.198704	0.119832	1.65819	0.0972793	0.242725
Stk11	1015.51	-0.00146902	0.105334	-0.0139463	0.988873	0.993825
Efna2	47.7569	-0.0687141	0.444159	-0.154706	0.877053	0.939895
Atp5d	8508.04	0.210792	0.0583322	3.61365	0.000301912	0.00235754
Ppp5c	1526.8	-0.130661	0.0894767	-1.46028	0.144213	0.31897
Cdk12	284.667	-0.141022	0.171537	-0.822109	0.411015	0.622378
Lipe	258.375	-0.245832	0.215984	-1.1382	0.255039	0.463681
Pafah1b2	2905.52	0.343307	0.0805998	4.2594	2.05e-05	0.00021816
Tbc1d8	39.1484	0.847717	0.475025	1.78457	0.0743305	0.199468
Cnot11	1679.23	-0.131618	0.0806354	-1.63227	0.102623	0.252078
Slc2a3	12.9091	-3.18969	0.847714	-3.7627	0.000168089	0.00142132
Foxj2	1339.52	-0.0816531	0.113256	-0.720961	0.470933	0.674659
Sri	2099.04	0.22577	0.0854194	2.64308	0.00821551	0.036884
Dgcr2	1126.81	-0.260187	0.0983272	-2.64613	0.00814177	0.0366349
Irf3	661.831	-0.160867	0.120292	-1.33731	0.181122	0.372229
Bcl2l12	34.1887	0.100781	0.446493	0.225718	0.821421	0.910808
Zfp959	70.0377	-0.578342	0.343192	-1.68518	0.0919534	0.232901
Mpnd	6165.31	0.174109	0.0746553	2.33217	0.0196918	0.073751
Sh3gl1	2849.18	0.142984	0.0712191	2.00767	0.0446784	0.137133
Ebi3	43.6153	0.514495	0.423009	1.21627	0.223881	0.427883
Yju2	269.785	-0.135796	0.168227	-0.807216	0.419542	0.630046
Ranbp2	3111.72	0.179779	0.0832964	2.15831	0.0309037	0.104643
Grk5	45.4847	-0.932013	0.468202	-1.99062	0.0465225	0.141138
Dvl3	1075.89	-0.213415	0.0942152	-2.26519	0.023501	0.0844451
Abcf3	2974.95	0.053598	0.0751102	0.713592	0.47548	0.677866
Eif2b5	3146.19	-0.170315	0.073634	-2.31299	0.0207231	0.0765632
Cyth2	1608.79	-0.186101	0.0899853	-2.06812	0.0386284	0.123769
Sult2b1	50.0202	-0.224991	0.393829	-0.57129	0.567803	0.747286
Dlgap1	10.3858	-0.00695744	0.938536	-0.00741307	0.994085	0.996983
Hck	38.6509	-0.201218	0.468133	-0.429831	0.667318	0.816915
Mrpl4	3427.94	-0.123177	0.0736491	-1.67249	0.0944278	0.2371
Keap1	1241.11	-0.121026	0.125013	-0.968108	0.33299	0.546556
Glg1	6028.78	0.167555	0.0713312	2.34897	0.0188252	0.0711248
Atp8b3	221.943	0.158702	0.238426	0.665625	0.505651	0.70096
Btbd2	960.133	-0.0271981	0.151293	-0.179771	0.857332	0.929845
Csnk1g2	2121.14	-0.279629	0.316411	-0.883753	0.37683	0.590595
Abhd17a	3938.94	0.111073	0.0748438	1.48406	0.137792	0.309025
Mob3a	226.649	-0.40861	0.193438	-2.11236	0.0346558	0.113983
Cacnb3	86.2207	0.247271	0.339532	0.728271	0.466448	0.670947
Ccdc65	31.3441	0.137578	0.664325	0.207095	0.835936	0.917799
Fkbp11	1751.3	0.0258228	0.0919638	0.280793	0.778869	0.88623
Ddx23	200.409	-0.229578	0.202916	-1.13139	0.257889	0.466785
Pld3	16229	0.291673	0.0646589	4.51095	6.45e-06	7.69e-05
Grik5	11.2045	-0.905101	1.04869	-0.863081	0.388093	0.601264
Rabac1	3211.1	-0.172786	0.086043	-2.00814	0.0446288	0.137016
Etv3	2672.89	0.611627	0.0829075	7.37722	1.62e-13	5.81e-12
Prkcsh	3689.45	-0.0348058	0.0691181	-0.50357	0.614564	0.779764
Fcgrt	1720.61	-0.414274	0.0815129	-5.08231	3.73e-07	5.52e-06
Nosip	1087.48	0.226463	0.0975188	2.32225	0.0202196	0.0751199
Pih1d1	408.558	-0.265688	0.149474	-1.77748	0.0754886	0.201677
Rps11	4948.86	-0.0654973	0.0780718	-0.838937	0.401505	0.613518
Supt5	5831.19	-0.153501	0.0685313	-2.23987	0.0250996	0.0889157
Paf1	1680.19	0.27196	0.0914229	2.97474	0.00293233	0.0159983
Timm50	2876.42	-0.0735585	0.0721458	-1.01958	0.307927	0.52044
Med29	351.11	0.294928	0.150515	1.95946	0.0500587	0.149308
Ncstn	8731.24	-0.125036	0.0715464	-1.74763	0.0805285	0.211297
Pex19	3660.58	0.26837	0.070846	3.78807	0.000151823	0.00129285
Crhr2	42.2444	0.364091	0.417652	0.871757	0.383341	0.596578
Cyp4f18	257.816	-2.71143	0.206464	-13.1327	2.14e-39	3.48e-37
Impdh1	1762	0.105145	0.085577	1.22866	0.2192	0.422912
Dusp3	2172.46	0.103931	0.0908758	1.14366	0.252763	0.461143
Ess2	1066.37	-0.0679865	0.104085	-0.653184	0.513638	0.707876
Slc25a1	4654.89	0.191736	0.070787	2.70863	0.00675617	0.0316295
Dgcr6	939.688	0.0409861	0.100667	0.407148	0.6839	0.82783
Ddr1	16.9988	-0.988909	0.700932	-1.41085	0.158289	0.338614
Ier3	1883.87	-0.328938	0.108516	-3.03123	0.00243556	0.0136593
Klc4	4123.5	-0.301272	0.0670027	-4.49642	6.91e-06	8.14e-05
Ercc1	383.021	-0.0554947	0.15504	-0.357938	0.72039	0.850104
Homer3	547.489	-0.145777	0.142105	-1.02584	0.304967	0.517571
Crtc1	742.4	0.0434316	0.136667	0.31779	0.750644	0.869978
Rnf215	196.632	0.21207	0.237455	0.893096	0.371806	0.585814
Sec14l2	827.454	-0.684241	0.111769	-6.12194	9.24e-10	2.1e-08
Aven	546.911	-0.50869	0.140245	-3.62716	0.000286561	0.00226261
Crot	871.399	0.0664168	0.124442	0.533718	0.593537	0.765099
Rps6ka1	7108.66	-0.0484304	0.0638072	-0.759011	0.447846	0.654432
Snrnp200	13374.9	-0.185918	0.0646626	-2.87521	0.00403764	0.0206618
Ciao1	3244.34	0.13418	0.0772514	1.73692	0.0824011	0.214574
Taf6l	1089.11	-0.267617	0.109738	-2.43868	0.014741	0.0588515
Insig2	4337.25	0.127147	0.0942779	1.34864	0.177452	0.366438
Kpna6	2400.09	0.100125	0.0967273	1.03513	0.300608	0.512258
Man1a	2636.83	0.368085	0.0844895	4.35657	1.32e-05	0.000146079
Itpkc	432.417	0.352041	0.165382	2.12866	0.0332826	0.110645
Coq8b	798.551	0.113978	0.11651	0.978267	0.327942	0.541331
Brd8	1418.42	-0.325106	0.0889421	-3.65525	0.000256928	0.00205286
Kif20a	1178.83	0.233576	0.14149	1.65083	0.0987735	0.245283
Farsa	3863.21	-0.0722029	0.0831975	-0.86785	0.385477	0.598391
Gcdh	1091.51	0.0201541	0.0979249	0.205812	0.836938	0.918313
Mast2	1160.54	-0.276181	0.395226	-0.698792	0.484682	0.685385
Dnase2a	4513.46	0.0422754	0.215911	0.1958	0.844767	0.922403
Rad23a	3544.62	0.00275209	0.0702861	0.0391555	0.968766	0.9838
Calr	36258.5	-0.0299345	0.0662361	-0.451936	0.651315	0.805898
Syce2	407.749	-0.281042	0.15911	-1.76634	0.0773394	0.205213
Nfat5	246.851	-0.187496	0.198401	-0.945035	0.344641	0.557556
Nob1	1583.47	-0.33682	0.0841908	-4.00068	6.32e-05	0.000594626
Nqo1	93.6139	-1.38413	0.361541	-3.82842	0.00012897	0.00111641
Ppfia3	34.3415	-0.64872	0.473494	-1.37007	0.170665	0.357448
Gys1	3759.59	-0.232758	0.0736159	-3.16178	0.00156806	0.00946888
Ruvbl2	2393.42	-0.0765557	0.0943175	-0.811681	0.416975	0.627599
Bax	4143.79	-0.279199	0.0656791	-4.25096	2.13e-05	0.000224872
Il7r	7.01549	-1.59399	1.11016	-1.43582	0.151055	0.328723
Tfam	567.601	0.10848	0.121193	0.895103	0.370732	0.584904
Zfp81	112.282	-0.123877	0.24843	-0.498639	0.618034	0.782189
Mmd	248.112	-0.041586	0.180967	-0.229799	0.818248	0.90915
Fam162a	597.805	0.0212425	0.135553	0.15671	0.875473	0.939032
Rpl8	12688.3	-0.166452	0.0610689	-2.72564	0.00641766	0.0304193
Fancl	152.544	-0.375137	0.225108	-1.66647	0.095619	0.239415
Gstm5	847.238	0.0579381	0.11174	0.518509	0.604103	0.772433
Gstm3	24.638	-0.480528	0.535367	-0.897567	0.369417	0.583516
Stat3	9101.26	0.786773	0.0648224	12.1374	6.69e-34	8.67e-32
Stat5a	887.409	-0.160293	0.107697	-1.48837	0.136653	0.307099
Map3k11	2796.62	-0.23977	0.0954409	-2.51224	0.0119969	0.0498634
Akt2	2171.54	-0.0662347	0.0866954	-0.763993	0.444871	0.651806
Dnaja3	4206.35	-0.0826013	0.0699051	-1.18162	0.237356	0.44447
Hmox2	1763.9	0.163676	0.080977	2.02126	0.0432527	0.133918
Cdip1	3351.24	-0.391775	0.0684249	-5.72562	1.03e-08	2e-07
Map3k20	3417.07	0.165096	0.079373	2.08	0.0375259	0.121237
Cwc15	1325.52	0.126168	0.0886069	1.42391	0.154473	0.333396
Dnmt1	9527.39	-0.0696913	0.0725724	-0.960301	0.336904	0.550205
Ppan	1907.41	-0.314616	0.0921323	-3.41483	0.000638226	0.00442932
Angptl2	10212.7	-0.1192	0.0714809	-1.66758	0.0953999	0.239065
Cacna1b	27.801	-0.250601	0.600368	-0.417413	0.676376	0.822709
Trmt10a	133.688	0.0205846	0.272361	0.0755784	0.939755	0.969464
Etv1	772.505	0.358467	0.110248	3.25146	0.00114813	0.00732625
Kifc2	14.9429	-0.285625	0.774434	-0.368817	0.712264	0.845046
Psap	197095	0.3829	0.0594627	6.43934	1.2e-10	3.13e-09
Ikbkg	2703.85	-0.0696006	0.0776009	-0.896904	0.36977	0.583845
Wars2	520.088	-0.440291	0.142069	-3.09912	0.00194095	0.0113232
Phb2	4660.1	-0.00172092	0.069104	-0.0249033	0.980132	0.989206
Ptpn6	8649.2	-0.123421	0.0693127	-1.78064	0.0749714	0.200651
Eno2	1293.82	-0.0380969	0.0930666	-0.409351	0.682282	0.826994
Emg1	1772.18	-0.0766299	0.0868031	-0.882802	0.377343	0.590606
Lpcat3	2940.73	0.0200844	0.0745627	0.269363	0.787651	0.891112
Atp6v1f	11255.1	0.027048	0.0625314	0.43255	0.665342	0.815325
Clcn5	1854.8	0.392054	0.112784	3.47617	0.000508636	0.00366516
Clcn3	1942.89	0.0722045	0.0937021	0.770575	0.440959	0.647844
Utp20	1352.24	-0.384621	0.0964721	-3.98686	6.7e-05	0.000626407
Cul3	260.69	0.21604	0.200649	1.07671	0.28161	0.492573
Large1	1436.84	-0.365836	0.101891	-3.59048	0.000330068	0.0025379
Ddx56	4092.31	-0.1528	0.0640085	-2.38719	0.0169777	0.0659661
Tmed4	5169.38	0.118926	0.0660324	1.80103	0.0716982	0.194441
Bid	2246.44	-0.26727	0.0791139	-3.37829	0.000729385	0.00495908
Ralb	2908.83	-0.0771396	0.0714086	-1.08026	0.280028	0.490731
Ppp1cc	4734.28	0.445041	0.0634015	7.01941	2.23e-12	7.1e-11
Dnajb11	3170.95	0.202328	0.0708197	2.85695	0.00427733	0.0216659
Tbccd1	682.559	-0.0601735	0.135941	-0.442644	0.658023	0.810093
Clec11a	80.3538	-0.0641511	0.355665	-0.180369	0.856863	0.929419
Zfp324	208.792	-0.339675	0.203757	-1.66706	0.0955023	0.239223
Gab2	4164.49	0.286344	0.0855348	3.34769	0.000814867	0.00544798
Coro1c	12039.3	-0.194881	0.056773	-3.43264	0.000597745	0.00419431
Tax1bp1	10577.2	0.0652989	0.061169	1.06752	0.285739	0.496082
Ctse	40.1534	0.0758247	0.406404	0.186575	0.851994	0.926667
Mettl17	373.771	-1.09774	0.146856	-7.47492	7.73e-14	2.89e-12
Pnpla6	1074.93	-0.141312	0.10493	-1.34672	0.178069	0.367272
Mcoln1	5487.34	-0.101276	0.0686667	-1.4749	0.140239	0.312824
Arhgef18	1857.4	0.120523	0.0803763	1.49949	0.133748	0.302547
Pkn2	1037.9	0.148867	0.110893	1.34243	0.179455	0.369497
Cd33	4424.43	-0.463835	0.067083	-6.91435	4.7e-12	1.43e-10
Etfb	240.36	-0.0576281	0.17864	-0.322593	0.747003	0.867457
Stxbp2	15518.1	0.094158	0.05841	1.61202	0.106958	0.259275
Sgce	479.139	-0.417478	0.135564	-3.07956	0.00207308	0.0119836
Wwox	826.618	-0.151836	0.103889	-1.46152	0.143873	0.318474
Slbp	869.567	0.00688616	0.116528	0.0590947	0.952877	0.976997
Arid3b	132.476	-0.34207	0.276166	-1.23864	0.21548	0.418685
Polr2e	2918.44	0.0414021	0.0839554	0.493144	0.621911	0.784703
Myo9b	8338.86	-0.195374	0.0649647	-3.0074	0.00263497	0.0145874
Ly9	1150.33	-0.226128	0.10677	-2.11791	0.034183	0.112983
Cd244a	285.079	1.68363	0.233311	7.21627	5.34e-13	1.8e-11
Adgre1	22477.1	0.377036	0.0566245	6.65853	2.77e-11	7.87e-10
Mtfp1	352.566	-0.715873	0.152387	-4.69774	2.63e-06	3.36e-05
Rab23	148.773	0.0139988	0.239028	0.0585655	0.953298	0.977157
Rab11a	3104.28	0.31456	0.0727587	4.32332	1.54e-05	0.000167936
Eif2b2	2583.1	0.185406	0.0741395	2.50077	0.0123925	0.0511371
Dlst	4966.89	0.0553234	0.0673847	0.821009	0.411641	0.622763
Pgf	10.8593	1.60174	0.94791	1.68976	0.0910731	0.23145
Ulk2	477.174	-0.127488	0.143529	-0.888241	0.374411	0.588223
Ccl24	23.1335	-0.322997	0.548451	-0.588925	0.555912	0.739394
Dgkq	449.217	0.283893	0.153497	1.8495	0.0643856	0.179585
Chmp2b	1476.94	0.0230048	0.0979605	0.234837	0.814335	0.906314
Plod3	3980.09	0.00926636	0.0706417	0.131174	0.895638	0.949496
Ap1s1	7220.59	0.14609	0.0676605	2.15916	0.0308376	0.104566
Srpk1	4796.05	-0.626882	0.0673665	-9.30554	1.33e-20	8.49e-19
Pax3	90.9165	-0.343224	0.288742	-1.18869	0.234563	0.441652
Lbr	320.214	-0.681809	0.164521	-4.14421	3.41e-05	0.000341726
Prcc	692.299	-0.104449	0.12628	-0.827122	0.408168	0.619611
Rrnad1	398.815	0.245146	0.151902	1.61385	0.106561	0.258637
Hdgf	6480.24	-0.149592	0.248486	-0.602014	0.547165	0.732616
Thop1	2700.56	0.172294	0.0781316	2.20518	0.0274414	0.0954977
Apba3	1359.36	-0.135864	0.0881297	-1.54163	0.123162	0.285686
Pias4	1979.27	0.102799	0.0830208	1.23823	0.21563	0.418857
Map2k1	2915.67	0.0913244	0.077314	1.18121	0.237518	0.444575
Sgta	3751.19	-0.00914863	0.0699063	-0.13087	0.895878	0.949549
Tmem242	999.874	0.0933668	0.0997639	0.935877	0.349336	0.562447
Dtx2	485.3	-0.119235	0.165447	-0.720688	0.471102	0.674785
Rasa4	1439.35	0.597016	0.0948168	6.29653	3.04e-10	7.34e-09
Hnrnpa2b1	8368.81	-0.0490571	0.074138	-0.6617	0.508163	0.702987
Ccdc130	1057.31	0.0393473	0.112419	0.350006	0.726334	0.853463
Mri1	6240.5	-0.236607	0.0640288	-3.69532	0.000219614	0.00180011
Prkacb	2559.23	0.121176	0.0832139	1.4562	0.145336	0.320335
Sgsh	480.333	0.06582	0.135183	0.486895	0.626333	0.787829
Cstb	16500.8	0.24699	0.0699375	3.53158	0.000413086	0.00308559
Sh2b2	3467.71	0.631803	0.0763353	8.27669	1.27e-16	6.17e-15
Pex5	2460.27	-0.13146	0.0849315	-1.54783	0.121662	0.283244
Jkamp	611.906	0.083509	0.121952	0.684768	0.49349	0.692287
Cd44	5873.89	-0.0388962	0.0855439	-0.454693	0.64933	0.804629
Slc1a2	5.33295	-1.21178	1.20388	-1.00656	0.314148	0.526172
Eif2ak4	3876.71	-0.216886	0.0676208	-3.20738	0.00133949	0.00833099
Wdr1	10589.5	-0.211252	0.0631483	-3.34534	0.000821818	0.00548547
Slc2a9	392.008	-0.0428506	0.182812	-0.234397	0.814677	0.90656
Ndrg1	12011.3	-0.179198	0.061804	-2.89946	0.00373803	0.0193423
X4930550C14Rik	22.2586	1.01055	0.616858	1.63822	0.101376	0.250046
Man2b1	17497.6	-0.225129	0.0573055	-3.92857	8.55e-05	0.000778311
Wdr83	774.523	-0.0370542	0.117873	-0.314357	0.75325	0.871099
Prdx2	7712.33	0.0198787	0.0717788	0.276944	0.781823	0.887605
Polr2a	5328.29	-0.0996038	0.0783618	-1.27108	0.203701	0.403085
Senp3	2497.16	-0.0515738	0.0777427	-0.663391	0.50708	0.702237
Plekha8	1507.93	0.255376	0.0938368	2.72149	0.00649891	0.03072
Spc25	531.698	0.443339	0.18188	2.43753	0.0147878	0.0589798
Ufd1	811.827	0.0607604	0.116056	0.523545	0.600595	0.770238
Zfp287	174.507	-0.0918068	0.231062	-0.397325	0.691128	0.831826
Letm1	2423.92	-0.125404	0.0777967	-1.61194	0.106974	0.259275
Ubqln1	8002	0.105145	0.0673065	1.56218	0.118245	0.277325
Txn2	3853.76	-0.0599559	0.0705688	-0.849609	0.395542	0.607413
Crbn	816.573	0.076763	0.117382	0.653957	0.513139	0.707351
Msh6	3777.04	-0.254294	0.0816793	-3.11332	0.00184996	0.010914
Fbxo11	174.782	0.22559	0.223433	1.00965	0.312661	0.524631
Tbl2	824.591	-0.246295	0.103024	-2.39065	0.0168184	0.0655162
Bud23	1444.54	0.0459783	0.0900321	0.510688	0.609569	0.776185
Mcm5	3110.15	-0.138116	0.108267	-1.27569	0.202063	0.401096
Hmox1	41819.9	1.42916	0.0639179	22.3593	9.81e-111	7.39e-108
Mprip	921.212	-0.210728	0.132142	-1.59471	0.110776	0.265286
Cic	1170.83	0.114049	0.0986034	1.15665	0.247417	0.454763
Prkaca	3804.02	0.0535944	0.104795	0.511421	0.609056	0.776047
Asf1b	1582.27	0.00986802	0.110065	0.0896565	0.92856	0.964028
Ddx39	4788.42	-0.230032	0.0824262	-2.79077	0.00525832	0.0257904
Dnajb1	926.438	-0.157849	0.1197	-1.31871	0.187266	0.381534
Usp40	1090.58	0.209567	0.12043	1.74016	0.0818312	0.213649
Kbtbd4	553.807	0.0915226	0.123799	0.739283	0.459735	0.665345
Celf1	3920.41	0.121638	0.0834992	1.45676	0.145184	0.320116
Ndufs3	4302.62	0.0602573	0.0679518	0.886765	0.375205	0.589029
Por	12160.8	0.155651	0.0613285	2.53799	0.011149	0.0470706
Igf1r	1093.23	-0.0037734	0.107842	-0.0349901	0.972088	0.985696
Insr	556.182	-0.0916387	0.129249	-0.709011	0.478317	0.680541
Trim28	3933.18	-0.233299	0.081836	-2.85081	0.00436083	0.022007
Ube2m	2307.18	-0.155426	0.238624	-0.651341	0.514826	0.708829
Adcy9	380.328	0.566794	0.145234	3.90264	9.51e-05	0.000854361
Mef2c	1183.6	0.114307	0.106253	1.07579	0.28202	0.493147
Ctr9	2333.96	-0.186727	0.097128	-1.92249	0.0545443	0.158601
Eif4g2	20047.1	-0.503604	0.0546926	-9.20791	3.33e-20	2.09e-18
Pcyt1a	5063.68	0.48761	0.0739372	6.59493	4.25e-11	1.18e-09
Zfp592	875.039	-0.0757644	0.129229	-0.586283	0.557686	0.740652
Psmd4	9637.71	0.144024	0.0587972	2.44951	0.014305	0.0574345
Tmod4	4.92583	0.0831471	1.29587	0.0641633	0.94884	0.974911
Snx6	2723.03	0.152496	0.0815368	1.87028	0.0614453	0.17327
Mthfd2	3097.58	-0.106851	0.0790581	-1.35155	0.17652	0.36514
Tomm40l	467.168	0.0918346	0.1311	0.70049	0.483621	0.685057
Apoa2	18.7999	-0.532606	0.592599	-0.898764	0.368778	0.582814
Pan2	917.066	0.0241412	0.115058	0.209818	0.83381	0.916468
Cs	10104	0.0557118	0.0639569	0.871084	0.383708	0.596822
Ampd3	2855.3	-0.097974	0.0882923	-1.10965	0.267148	0.476835
Bcas2	4164.16	0.0391702	0.0678006	0.577727	0.563449	0.743994
Ctcf	633.509	-0.299188	0.156351	-1.91356	0.0556762	0.160882
Pard6a	404.314	-0.0516938	0.157166	-0.328912	0.742222	0.864371
Tfap4	29.8506	-0.281515	0.52033	-0.541032	0.588486	0.76234
Ranbp1	869.356	0.0132444	0.109892	0.120522	0.904069	0.952897
Rfx5	345.23	0.251809	0.156623	1.60773	0.107893	0.26082
Psmb4	7977.15	0.202143	0.0671185	3.01173	0.00259765	0.014414
Mmp8	79.422	3.84352	0.452286	8.49797	1.93e-17	9.93e-16
Slc30a4	1179.12	0.349024	0.102109	3.41815	0.000630476	0.00438818
Sqor	4324.77	0.387267	0.0678586	5.70697	1.15e-08	2.21e-07
Bloc1s6	2409.45	0.583041	0.0828788	7.03487	1.99e-12	6.4e-11
Metap1	1778.23	0.527972	0.0897317	5.8839	4.01e-09	8.3e-08
Gpr108	4772.4	0.153457	0.0749397	2.04774	0.0405851	0.128197
Tnfsf14	289.54	2.16322	0.184566	11.7206	1e-31	1.2e-29
Rsl1d1	3024.87	0.0994795	0.0773478	1.28613	0.198397	0.396892
Apc	517.35	-0.168988	0.174839	-0.966538	0.333775	0.547248
Reep5	2959.28	0.248074	0.0708492	3.50143	0.000462766	0.0033894
Ergic3	10212.4	0.0140283	0.0637381	0.220093	0.825799	0.912871
Uqcc1	3204.54	0.0294541	0.0841665	0.34995	0.726376	0.853463
Ncoa2	978.336	-0.0329542	0.111575	-0.295354	0.767723	0.880312
Nr2c2	365.649	-0.243197	0.160079	-1.51923	0.128703	0.294583
Nr2c1	435.8	-0.199574	0.162327	-1.22946	0.2189	0.422604
Smpd4	763.585	-0.164643	0.107712	-1.52854	0.126379	0.290474
Pex1	822.734	-0.258269	0.104464	-2.47232	0.0134238	0.0547549
Kctd20	3072.38	-0.286613	0.0889927	-3.22063	0.00127909	0.00800079
Ctns	2256.92	-0.329362	0.0846569	-3.89056	0.000100014	0.000891393
Shpk	309.519	0.367287	0.202783	1.81123	0.0701051	0.191284
Ephb3	2523.92	-0.0330765	0.0891626	-0.370968	0.710661	0.843644
Tuft1	901.33	-0.0933905	0.1076	-0.86794	0.385427	0.598391
Rcn1	647.756	0.2671	0.113823	2.34662	0.0189444	0.0714628
Dnase1	24.7802	0.153287	0.583157	0.262858	0.79266	0.893762
Trap1	6907.18	-0.157792	0.0624944	-2.5249	0.011573	0.048384
Naa60	812.231	-0.0713606	0.105931	-0.673652	0.500533	0.697963
X1700037C18Rik	76.27	0.0743197	0.341655	0.217529	0.827796	0.914365
Ankrd13d	393.707	-0.0291489	0.166517	-0.17505	0.86104	0.932271
Tpr	2264.15	-0.239614	0.0807493	-2.96738	0.00300345	0.016305
Odr4	898.744	0.237394	0.122835	1.93262	0.0532827	0.156026
Prg4	19.698	1.74579	0.837751	2.0839	0.037169	0.120299
Dhx34	1510.53	-0.147357	0.101971	-1.44509	0.148433	0.325086
Kptn	521.829	-0.136522	0.125938	-1.08405	0.278345	0.489257
Napa	11930.3	-0.0805434	0.0584557	-1.37785	0.168249	0.353372
Sra1	2435.57	0.237673	0.0893534	2.65992	0.00781589	0.0355779
Atp5g1	4533.21	-0.0297381	0.0733527	-0.405413	0.685174	0.828747
Snf8	1592.02	-0.0301991	0.086422	-0.349437	0.726761	0.853749
Tbcb	1839.51	-0.0412245	0.086288	-0.477755	0.632825	0.793403
Inpp5k	1375.02	-0.229189	0.0978372	-2.34255	0.0191525	0.0720897
Crkl	1273.67	-0.0159562	0.119306	-0.133742	0.893607	0.948261
Clint1	4569.46	0.162083	0.0656487	2.46894	0.0135513	0.0551255
Prss16	40.3899	0.460113	0.477301	0.963991	0.335051	0.548517
Cdkal1	440.999	0.0149956	0.155409	0.096491	0.923131	0.961575
Htra1	606.676	0.53282	0.130383	4.08657	4.38e-05	0.000428934
Zbtb17	1230.49	-0.0942841	0.11719	-0.804542	0.421084	0.631218
Fblim1	8593.97	-0.0500783	0.0626464	-0.799381	0.42407	0.63426
Hspb7	374.02	-1.43429	0.168486	-8.51278	1.7e-17	8.78e-16
Ccdc159	215.241	0.486784	0.183045	2.65937	0.00782859	0.0355848
Mob1b	138.569	0.276232	0.251803	1.09702	0.272633	0.482816
Atp6v1b2	58844.8	0.14432	0.0562512	2.56564	0.0102985	0.0443029
Eps15l1	1531.49	-0.116457	0.111252	-1.04679	0.295198	0.506769
Tep1	2573.36	-0.131371	0.0875741	-1.50011	0.133586	0.302304
Ttc5	1390.67	-0.318101	0.100792	-3.15601	0.00159944	0.00962943
Osgep	1323.14	-0.203381	0.0935075	-2.17502	0.0296287	0.101395
Aamp	7935.25	-0.113945	0.0709684	-1.60557	0.108368	0.261548
Tmbim1	5833.39	0.344158	0.0607424	5.66586	1.46e-08	2.74e-07
Arpc2	17006.3	0.0218957	0.0545714	0.401231	0.68825	0.830046
Kmt2b	376.906	-0.196347	0.18214	-1.078	0.281033	0.491779
Zbtb32	70.3931	-1.34234	0.338647	-3.96385	7.38e-05	0.000684162
Tmem147	2522.24	-0.0170066	0.0772877	-0.220043	0.825837	0.912871
Rps9	15056.6	0.283809	0.0572572	4.95674	7.17e-07	1.01e-05
Tfpt	407.322	0.027584	0.144817	0.190475	0.848937	0.925547
Fbln1	424.425	0.128992	0.137272	0.939677	0.347383	0.560534
Pgrmc1	1718.4	0.0974678	0.0924071	1.05477	0.291533	0.502627
Gcat	132.91	-0.143326	0.232265	-0.617079	0.537183	0.726741
Elovl1	4361.57	-0.220032	0.0627615	-3.50584	0.000455172	0.00334191
Med8	1167.79	-0.014995	0.0950351	-0.157783	0.874627	0.93871
Hyi	555.819	0.197906	0.139576	1.4179	0.156219	0.335539
Cdc20	1950.27	-0.133749	0.105892	-1.26307	0.206564	0.406743
Adamts4	34.3762	0.377437	0.530869	0.710981	0.477096	0.679526
Nectin4	75.302	-0.142633	0.352929	-0.404142	0.686108	0.828908
Pfdn2	1051.86	-0.0848243	0.10735	-0.790167	0.42943	0.638247
Rnf114	4914.09	0.0985855	0.0681008	1.44764	0.147717	0.324159
C330007P06Rik	1896.23	0.494148	0.0920128	5.37042	7.86e-08	1.31e-06
Neurl1a	70.4805	-0.678294	0.380792	-1.78127	0.0748679	0.2005
Srm	3549.24	-0.419087	0.0717336	-5.84226	5.15e-09	1.05e-07
Epha2	9.85597	0.850332	1.22489	0.69421	0.48755	0.687434
Rbm14	1271.21	-0.13854	0.0935215	-1.48137	0.138508	0.310053
Actn3	10.9981	-0.470316	0.80213	-0.586334	0.557651	0.740652
A530013C23Rik	21.7414	0.50314	0.632508	0.795468	0.426341	0.636199
Zdhhc24	960.27	0.0778836	0.0980185	0.794581	0.426858	0.636669
Bbs1	543.053	-0.247266	0.132655	-1.86398	0.0623245	0.175216
Ndor1	398.225	-0.212994	0.142905	-1.49045	0.136105	0.306211
Nsmf	192.573	0.752739	0.201604	3.73374	0.000188654	0.00157203
Pdk1	3280.9	-0.189755	0.0910252	-2.08464	0.037102	0.120157
Ptbp1	5460.38	-0.0640092	0.0736995	-0.868517	0.385112	0.598185
Mvd	1724.95	0.265913	0.10003	2.65834	0.00785267	0.0356404
Cyba	54212.3	0.128433	0.0632385	2.03093	0.0422621	0.132245
Tmem110	475.303	-0.0398789	0.148642	-0.268288	0.788478	0.891484
Sfmbt1	767.539	0.054644	0.12321	0.443502	0.657403	0.809912
Rundc3a	18.8206	-0.536142	0.644966	-0.831272	0.40582	0.617492
Slc4a3	19.863	-0.426066	0.730271	-0.583435	0.5596	0.741515
Cdt1	2490.42	-0.00805577	0.0792447	-0.101657	0.919029	0.959676
Aprt	9700.15	-0.0271585	0.0605769	-0.448331	0.653914	0.808032
Gtf2h1	1983.5	0.045621	0.0936521	0.487132	0.626165	0.787829
Hfe	1536	0.256673	0.0839396	3.05783	0.00222945	0.0127227
Slc5a6	449.57	-0.0320519	0.155431	-0.206213	0.836625	0.918181
Qrich1	3486.95	-0.00344377	0.0822674	-0.0418606	0.96661	0.983174
Usp19	9102.09	-0.211858	0.0718969	-2.9467	0.00321186	0.0172037
Pola1	524.85	-6.58e-06	0.146718	-4.49e-05	0.999964	0.999964
Cdc42	13953.6	0.255869	0.0673484	3.79918	0.000145173	0.0012415
Pknox1	1105.48	-0.0110701	0.100971	-0.109637	0.912698	0.957538
Gmnn	297.151	0.284577	0.206535	1.37787	0.168244	0.353372
Acot13	936.029	0.16298	0.117236	1.39019	0.16447	0.347437
Zfp184	37.534	0.497367	0.541355	0.918745	0.358229	0.571316
Cdk4	11296.9	-0.0728967	0.0609069	-1.19685	0.231363	0.437407
B4galnt1	4442.16	-0.69728	0.0768166	-9.0772	1.11e-19	6.64e-18
Mettl1	300.03	-0.484538	0.163657	-2.96069	0.00306952	0.0165666
Tspan31	4057.81	0.169662	0.0677352	2.50478	0.0122527	0.0506295
Kif5b	1210.67	0.419028	0.118472	3.53693	0.00040481	0.00303507
Saal1	675.075	0.114399	0.115103	0.993885	0.320279	0.533155
Tph2	28.5488	0.527794	0.497882	1.06008	0.289109	0.499952
Cnp	1183.44	0.0210638	0.0962133	0.218928	0.826706	0.913664
Ttc25	48.9526	0.624903	0.393555	1.58784	0.112322	0.267893
Sulf2	6562.35	-0.606334	0.0620324	-9.77447	1.45e-22	1.07e-20
Sod2	2047.99	0.627446	0.0857676	7.31565	2.56e-13	8.94e-12
Tmco6	329.229	-0.0464388	0.173393	-0.267824	0.788835	0.891781
Stambp	1068.21	-0.00371675	0.11069	-0.0335779	0.973214	0.985905
Ezh1	2098.12	-0.138914	0.0907911	-1.53004	0.126006	0.290048
Hap1	250.192	0.00160687	0.223003	0.00720558	0.994251	0.997026
Ctnnb1	35730.9	0.381556	0.0644235	5.92262	3.17e-09	6.65e-08
Eif1b	851.271	-0.0571975	0.106606	-0.536533	0.59159	0.763822
Psmd2	23620.5	-0.110521	0.0541889	-2.03956	0.0413941	0.130093
Syngr3	48.9984	-0.455155	0.406874	-1.11866	0.263284	0.472873
Vars	14440.4	-0.245317	0.0676592	-3.62578	0.000288089	0.00226724
Hspa1l	93.072	0.00426952	0.274482	0.0155548	0.98759	0.993188
Msh5	39.865	0.0488177	0.490239	0.0995794	0.920678	0.960399
Abhd16a	2504.53	-0.40408	0.077804	-5.19357	2.06e-07	3.18e-06
Neu1	15281.3	0.0582623	0.0614865	0.947563	0.343352	0.556508
Clic1	13374.5	0.00257856	0.0564926	0.0456442	0.963594	0.981707
Lsm2	858.955	0.0357575	0.118802	0.300983	0.763427	0.87806
Pole	577.108	-0.456832	0.124178	-3.67885	0.000234292	0.00190487
Stx1a	126.5	0.107361	0.294561	0.364476	0.715503	0.847135
Zfp775	307.893	0.0796132	0.193435	0.411577	0.68065	0.82593
Mrpl49	961.155	-0.0758933	0.105601	-0.718677	0.47234	0.675709
Dennd2c	611.786	-0.33651	0.144232	-2.33312	0.0196419	0.0735868
Mark3	1996.72	-0.106624	0.129182	-0.825378	0.409157	0.620799
Gatad1	366.708	0.315532	0.162413	1.94278	0.0520425	0.153326
M6pr	11334.8	0.27821	0.0577153	4.82039	1.43e-06	1.91e-05
Lrrc8a	119.406	0.230132	0.244971	0.939428	0.347511	0.560534
Ppp2r1a	16740.5	0.0823991	0.0567027	1.45318	0.146174	0.321888
Fance	656.367	0.0691116	0.125971	0.548632	0.583258	0.758918
Tinf2	786.522	0.22368	0.107819	2.07459	0.0380245	0.122424
Hapln4	975.411	0.0288908	0.101139	0.285655	0.775143	0.884206
Dus3l	1004.6	-0.40004	0.112837	-3.54528	0.000392192	0.00295149
Gtpbp3	660.742	0.104947	0.116717	0.899158	0.368569	0.58268
Tgfbr1	1033.28	-0.133389	0.104129	-1.281	0.200195	0.399626
Homer1	213.33	0.215085	0.223958	0.96038	0.336864	0.550205
Rad51c	118.438	1.02236	0.281879	3.62694	0.000286796	0.00226298
Arpp19	1407.9	0.200963	0.0984047	2.04221	0.0411306	0.129512
Bcl2l1	4722.26	0.408434	0.0717499	5.69246	1.25e-08	2.38e-07
Khsrp	4837.22	-0.108825	0.0853148	-1.27556	0.202109	0.401121
Ccdc124	1975.43	0.181843	0.0801815	2.26789	0.0233361	0.0840019
Cct4	5213.94	-0.0672096	0.0739904	-0.908355	0.36369	0.576893
X0610009B22Rik	578.848	0.00722044	0.132098	0.0546598	0.95641	0.97868
Cpt1c	34.4787	0.698502	0.45625	1.53096	0.125778	0.289634
Zfp655	3398.27	0.229448	0.0953437	2.40653	0.0161047	0.0632473
Rhoa	6424.66	0.0749533	0.0684062	1.09571	0.273206	0.483491
Zmiz1	6124.16	-0.10053	0.0773416	-1.29981	0.193665	0.390541
Ankrd26	182.878	-0.0906615	0.225138	-0.402694	0.687174	0.829741
Aldh16a1	2355.25	-0.209002	0.0915132	-2.28385	0.0223806	0.0812434
Hnrnpa0	94.2357	-0.558645	0.27481	-2.03284	0.0420689	0.131789
Prrg2	239.637	0.0328622	0.182194	0.180369	0.856863	0.929419
Hnrnph1	1216.51	0.236105	0.106129	2.2247	0.0261011	0.0917079
Ift43	542.439	0.183633	0.142059	1.29266	0.196129	0.393466
Id3	84.4144	1.2222	0.370946	3.29482	0.000984847	0.00640363
Arid1a	1378.66	-0.266641	0.0981412	-2.71691	0.00658936	0.0310295
Ctsd	191010	0.433603	0.0567602	7.6392	2.19e-14	8.52e-13
Rplp1	6263	-0.0444161	0.0748063	-0.593748	0.552681	0.737051
Abhd8	1158.43	0.098051	0.111552	0.878975	0.379415	0.592576
Ift22	1748.54	-0.0069729	0.0820881	-0.0849442	0.932306	0.965544
Mid1ip1	1742.19	-0.0171693	0.0866354	-0.198179	0.842905	0.921711
Ap2s1	4969.15	0.962391	0.0652505	14.7492	3.11e-49	7.35e-47
Fgfrl1	56.2035	0.14372	0.398554	0.360604	0.718395	0.848974
X4930432K21Rik	350.965	-0.0373072	0.159189	-0.234358	0.814707	0.90656
Emc10	2332.72	-0.0790718	0.0739816	-1.0688	0.285158	0.495633
Clstn3	23.3006	-0.959995	0.689946	-1.39141	0.164102	0.347268
Fbxw9	793.694	-0.12499	0.117381	-1.06482	0.286955	0.497585
Fnbp4	846.888	-0.00113986	0.10819	-0.0105357	0.991594	0.995646
Cers4	5.86079	2.88728	1.23302	2.34164	0.0191994	0.0722437
Scrn3	686.051	-0.277738	0.144417	-1.92317	0.0544588	0.158522
Phax	942.403	-0.0580915	0.0980765	-0.592309	0.553644	0.737763
Tle1	350.915	-1.80801	0.160951	-11.2333	2.8e-29	2.93e-27
Relt	457.278	0.530549	0.130566	4.06344	4.84e-05	0.000467278
Snrpb2	636.958	0.186316	0.14475	1.28716	0.198038	0.396406
Ubc	13229.1	0.34902	0.0586938	5.94644	2.74e-09	5.8e-08
Prpf31	2784.39	-0.148988	0.084433	-1.76457	0.0776355	0.205633
Sertad1	372.19	-0.440714	0.18279	-2.41104	0.015907	0.0626343
Carhsp1	801.895	0.0238942	0.113595	0.210346	0.833398	0.916252
Elk3	496.437	0.308546	0.145256	2.12416	0.0336568	0.111612
Herpud2	1001.68	0.193379	0.12112	1.5966	0.110355	0.264488
Rdh13	793.266	-0.285669	0.12626	-2.26254	0.023664	0.0849802
Nutf2	1457.23	-0.000140664	0.0989327	-0.00142182	0.998866	0.999633
Arpc5	10704.8	0.372359	0.063893	5.82785	5.61e-09	1.13e-07
Pou2f2	88.4782	1.64592	0.309713	5.31435	1.07e-07	1.73e-06
Mgst1	4147.85	0.147485	0.0841756	1.75212	0.0797537	0.20963
Ubqln4	3051.83	-0.270685	0.0821559	-3.29478	0.000985002	0.00640363
Rps18	25854.2	0.0062684	0.0643079	0.0974748	0.922349	0.961385
Rpl10	20041.9	-0.160075	0.0576503	-2.77665	0.00549229	0.0267527
Rps15a	4991.76	0.326833	0.0743052	4.39853	1.09e-05	0.000123339
[truncated: 11,208 more rows]

## Sheet: DEX-TGFBvsCTL
	baseMean	log2FoldChange	lfcSE	stat	pvalue	padj
[truncated: 12,064 more rows]

[truncated: 1 more sheets: GSEA]
