# Supplementary material for: Identification of State-Specific Proteomic and Transcriptomic Signatures of Microglia-Derived Extracellular Vesicles
Source: Mol Cell Proteomics. 2023 Nov 11;22(12):100678. doi: 10.1016/j.mcpro.2023.100678 (PMC10755493; doi:10.1016/j.mcpro.2023.100678)
Supplement: Supplemental Data 10 [file mmc10.xlsx]

## Sheet: Raw Counts
Geneid	control Evs_1	control Evs_2	control Evs_3	LPS Evs_1	LPS Evs_2	LPS Evs_3	IL-10 Evs_1	IL-10 Evs_2	IL-10 Evs_3	TGFB Evs_1	TGFB Evs_2	TGFB Evs_3
Gnai3	3709	914	1717	388	552	812	884	478	1404	751	2131	868
Cdc45	366	0	417	211	65	130	58	0	0	1	354	93
Narf	1424	0	0	143	126	211	119	0	0	0	290	158
Cav2	387	151	6	5	30	148	74	0	0	246	111	229
Klf6	2203	495	64	114	122	257	251	104	0	0	500	170
Scmh1	0	231	0	59	126	162	25	0	171	0	1	31
Cox5a	1415	389	576	492	201	452	239	205	825	114	327	284
Wnt9a	0	0	16	7	28	67	0	0	0	0	64	0
Fer	0	0	0	53	114	184	91	29	0	322	47	0
Xpo6	0	225	0	251	451	885	71	290	1	505	386	169
Tfe3	1219	78	825	323	182	662	289	0	114	542	654	183
Brat1	1644	455	139	90	200	254	39	0	0	642	71	369
Gna12	4	1092	833	459	213	149	810	761	1439	536	849	1679
Slc22a18	301	0	0	11	19	2	0	0	207	0	36	35
Pih1d2	246	0	1	2	14	12	12	73	0	0	0	0
Dlat	1860	87	94	123	202	213	338	422	863	176	551	451
Sdhd	5748	1010	699	1324	679	1643	963	927	3044	558	1967	842
Ccnd2	0	6	0	34	162	107	0	0	4	0	0	0
Gpr107	4030	833	137	195	399	430	215	275	340	10	538	507
Tspan32	805	456	454	227	146	349	221	657	472	619	629	134
Lhx2	21	0	0	6	102	35	17	0	0	0	24	12
Gmpr	952	48	324	202	128	305	273	117	470	31	485	168
Trim25	3181	19	286	230	218	383	321	306	480	0	749	336
Dgke	0	3	0	11	136	171	4	1	0	0	129	0
Scpep1	10915	612	2008	256	411	1026	150	363	2069	496	1761	335
Mnt	228	97	224	49	13	114	220	282	287	237	270	220
Itgb2	9791	1271	959	380	440	1302	315	572	1869	418	2091	201
Hddc2	404	378	370	84	71	274	250	119	169	0	393	148
Pemt	0	0	0	50	52	166	32	0	0	0	0	1
Cdh4	0	0	0	44	167	201	0	0	0	0	0	0
Ckmt1	0	4	0	29	157	132	0	0	0	0	0	0
Clec10a	0	64	170	24	23	19	95	98	153	19	295	216
Alox12	0	0	0	13	24	46	0	0	0	84	0	0
Arvcf	0	0	0	13	2	22	62	0	0	0	1	0
Comt	2486	264	1018	396	288	727	634	545	1628	505	743	516
Rtca	1398	504	1076	161	151	182	753	495	978	654	1260	982
Dbt	786	0	41	21	55	76	89	0	0	0	92	81
Dazap2	8421	873	2820	826	979	1823	1147	121	3642	182	2887	199
Mcts1	496	85	305	184	120	145	10	138	188	126	134	35
Rem1	0	51	3	15	8	2	0	0	30	55	32	0
Trappc10	243	95	95	59	79	53	64	121	28	13	178	308
Ccm2	1497	328	187	463	221	514	313	77	846	0	957	668
Tbrg4	365	34	510	258	115	187	368	78	5	263	97	287
Mx1	0	0	73	9	14	23	65	176	197	0	0	0
Ndufa9	3068	219	722	828	427	813	486	273	589	140	738	317
Lck	191	42	0	54	93	181	17	168	548	0	0	170
Cttnbp2	0	0	0	6	174	112	2	0	0	0	1	0
Galnt1	0	34	85	29	73	81	76	267	0	0	308	161
Mkrn2	251	597	230	314	79	156	793	596	400	641	1035	764
Raf1	870	84	118	106	163	397	214	120	670	0	351	22
Pdgfb	304	15	3	152	96	285	196	0	247	0	20	280
Acvrl1	560	256	509	147	68	256	30	183	803	0	116	151
Grasp	0	21	66	18	6	29	43	26	83	5	46	77
Acvr1b	0	50	14	44	91	172	93	35	54	0	27	119
Tom1l2	2505	235	479	246	88	95	167	26	11	0	289	98
Zfp385a	582	135	265	85	61	179	232	83	52	154	356	518
Itga5	3761	778	1149	389	367	1064	0	0	0	228	671	0
Wdr77	1071	837	473	414	299	1043	1293	685	686	455	981	1031
Adora3	0	0	0	30	27	30	14	0	0	0	0	5
Atp5f1	10757	2947	3104	2016	1290	3188	2290	1113	5017	950	4457	1935
Hnrnpd	118	43	1	166	173	332	172	279	67	20	119	153
Dynlt1c	118	15	38	44	34	94	9	14	0	0	64	6
C1d	1061	415	362	456	131	180	444	359	109	440	403	642
Gm2a	7576	971	927	288	351	1439	392	560	2387	255	2172	11
Krit1	1075	0	0	67	252	152	55	0	684	0	120	0
Clcn4	903	1	0	59	151	159	118	1	0	631	109	146
Hk2	2397	30	459	276	238	397	125	93	125	31	247	120
Myo18a	249	435	0	359	233	239	110	150	0	0	210	27
Haao	336	0	0	23	42	52	0	8	0	0	9	0
Cd52	3566	366	910	1532	669	1401	224	111	2478	34	1138	171
Abhd15	0	0	0	1	35	38	26	0	362	160	109	0
Loxl3	0	0	0	16	11	10	0	0	0	0	0	0
Kat2b	223	18	7	32	107	93	119	26	383	0	206	25
Rab5b	398	75	108	45	36	119	50	33	193	0	156	16
Dnmt3l	0	142	84	172	132	141	124	0	300	71	24	79
Icosl	863	0	7	35	37	136	36	42	0	0	24	68
Spg7	650	193	38	127	189	393	278	280	389	546	573	355
Sult5a1	0	0	0	51	121	132	0	0	0	0	0	0
Rpl13	25924	21084	21262	14451	5529	14663	26440	21145	27203	20488	32823	29508
Chmp1a	6734	3003	2230	1186	566	1818	3143	2241	3019	4479	6065	5543
Rpa1	497	188	1022	506	111	438	197	91	1114	4	541	187
Serpinf1	0	137	51	70	36	62	167	87	236	0	141	58
Tubgcp3	0	0	1	33	168	223	8	1	448	0	243	0
Oprm1	0	0	0	113	277	122	0	0	0	0	0	0
Polr3d	0	96	149	61	53	73	12	26	527	0	38	65
Ddx3x	2252	482	226	586	375	653	531	207	1587	482	1038	21
Il12rb1	0	0	70	166	80	104	29	0	0	0	58	0
Kcnn3	0	0	0	0	27	63	0	0	0	0	0	0
Usp32	357	0	15	26	111	81	85	0	0	193	5	168
Txnrd3	0	0	0	57	30	144	0	0	0	252	0	0
Zfp512b	12	98	514	42	280	243	174	288	0	345	61	321
Dnajc5	1719	7486	6424	1793	904	1770	13208	8580	6479	10548	18078	13820
Tpd52l2	2124	63	531	724	380	623	88	344	1090	0	742	66
Fmr1	0	0	50	49	77	287	72	0	150	0	102	8
Bcl11a	0	0	0	12	128	118	0	0	0	0	0	0
Il4	0	30	0	12	52	62	0	0	0	6	9	0
Pxmp4	395	127	185	73	191	254	0	175	143	0	123	30
Dlg3	0	0	0	0	37	83	0	0	0	0	0	0
Gnb1l	0	0	0	16	71	79	0	0	0	0	31	0
Smarcb1	1420	176	110	141	255	339	0	114	38	0	138	60
Hip1r	0	0	0	1	19	23	0	0	0	0	68	0
Nsun5	217	0	0	173	43	102	29	0	424	0	83	47
Top1mt	485	26	183	21	47	11	106	206	493	0	53	239
Mmp14	0	0	43	3	55	11	0	1	0	0	163	0
Slc7a7	0	0	0	20	40	74	0	0	0	0	69	0
Oxa1l	993	189	18	99	104	378	392	154	422	241	800	495
Heatr6	0	162	0	89	222	302	78	0	0	0	345	69
Ccl3	7738	408	2866	8387	3448	8312	617	362	5614	326	2843	274
Ilf2	2100	142	526	385	461	576	183	420	816	41	587	232
Chtop	2023	731	462	246	298	305	799	718	1254	335	1031	818
Snapin	2292	350	1526	265	176	534	385	98	968	84	893	378
S100a4	47	4	15	26	43	29	7	12	13	3	9	5
S100a3	0	1	44	14	49	15	26	1	45	0	14	25
S100a6	2918	674	1282	631	382	1096	419	556	1884	535	1012	588
Icam2	0	49	0	8	37	67	35	0	0	0	72	0
Mapk7	426	0	284	3	38	19	78	0	339	345	176	0
Epn2	999	107	0	6	32	10	0	0	83	0	96	0
B9d1	108	0	0	34	11	3	0	0	0	0	22	0
Sec24b	1751	7	425	73	227	408	24	0	0	0	74	148
N4bp3	0	16	1	0	8	152	104	64	494	59	470	21
Rmnd5b	543	0	578	107	54	179	134	254	335	0	579	10
Nhp2	4476	2074	2428	2541	1006	2544	2457	1805	2645	1636	2916	1846
Vps9d1	219	181	0	75	13	12	119	105	0	1000	479	330
Zfp276	207	157	0	34	73	13	0	0	6	0	13	0
Mfsd10	775	86	364	30	45	186	1	0	595	0	130	0
Luzp1	0	616	184	221	170	438	1055	507	2238	1851	3834	3854
Kctd10	607	567	400	193	186	315	840	290	435	778	908	897
Poldip2	4105	1138	2129	382	362	828	1906	1736	2196	2455	4398	2494
Ift20	379	305	240	199	134	294	170	94	273	174	265	172
Lgals9	3633	365	713	828	384	1283	85	357	1971	195	1090	74
Araf	737	691	1301	314	270	658	272	129	845	161	544	267
Cfp	4381	156	868	632	315	259	272	372	1112	0	723	114
Uxt	191	100	67	77	63	179	4	34	283	9	87	20
Cnnm3	0	173	69	84	57	84	287	73	33	23	145	281
Lman2l	1608	475	0	65	122	281	136	86	183	37	269	316
Mcm3ap	356	34	0	250	306	263	201	40	806	814	936	557
Pcnt	217	92	30	75	154	236	78	18	0	297	0	6
Mxd1	384	67	190	104	123	244	364	552	0	0	481	88
Gmcl1	776	1056	931	860	294	748	1253	1489	1249	645	1189	1029
Snrnp27	882	161	232	297	88	126	106	36	595	2	266	78
Oas1c	0	0	0	142	47	126	0	0	167	0	48	120
Ocrl	751	12	16	106	196	166	20	5	14	7	12	4
Calm1	9115	1532	3811	2268	1186	3363	1429	1686	5346	1128	3345	838
Agpat3	851	572	553	294	268	502	119	410	260	523	956	692
Slc26a3	0	0	0	99	118	124	0	0	0	0	0	0
Sema6b	0	45	0	31	70	148	0	6	1	4	98	53
Uhrf1	606	542	0	218	323	458	413	118	747	0	415	503
Dpp9	1318	0	739	150	65	504	180	6	530	13	327	1
Lsr	0	0	0	4	0	10	0	0	0	0	0	0
Gramd1a	901	1061	523	204	67	216	1010	191	1180	226	1576	607
Hpn	0	0	0	0	21	5	0	0	0	0	0	0
Ckb	1826	407	345	179	77	146	148	242	143	249	214	46
Sp1	351	217	52	228	373	355	542	89	2	299	763	368
Itgb7	1112	191	828	289	68	163	559	182	0	147	506	117
Myg1	792	126	152	126	185	365	207	305	309	51	482	309
Rarg	175	0	0	33	50	71	7	0	1	0	25	0
Pfdn5	1560	1235	1972	887	370	1225	1611	926	1177	777	1828	1976
Rrp15	492	67	0	107	61	110	4	0	0	0	69	0
Rnd2	0	80	0	16	37	87	119	48	11	119	90	211
Srr	315	28	120	33	20	19	19	0	242	0	84	30
Acp5	1529	36	734	417	139	405	105	148	734	0	338	21
Fbxo9	0	88	215	1	57	177	69	105	463	93	357	91
Vps50	479	245	0	19	285	221	4	40	545	98	290	33
Hars	1506	0	129	402	362	723	561	259	260	691	872	531
Zmat2	477	177	393	143	164	288	52	9	339	0	363	122
Ube2c	1891	261	494	322	255	303	161	19	758	0	437	37
Smg5	943	199	222	161	229	448	236	311	159	117	464	124
Cct3	16166	3166	6788	4340	1941	4466	2770	2152	7549	1141	7621	3018
Glmp	15530	1438	2156	1482	1119	2945	242	872	6919	118	2809	426
Mef2d	2528	421	230	322	212	530	276	75	283	366	859	606
Tmem79	0	1	0	2	40	16	14	31	0	29	15	21
Snd1	4451	1110	2655	353	286	1086	344	416	1035	405	900	685
Col18a1	0	23	0	114	105	135	0	0	0	0	140	0
Slc19a1	690	114	0	14	43	18	30	20	522	0	81	33
Kpnb1	637	2022	1800	581	345	711	3435	833	1264	983	1926	2134
Npepps	2283	197	744	132	222	285	132	146	404	249	295	373
Mrpl10	2258	339	538	136	81	222	296	188	777	133	417	228
Cyp51	694	372	694	159	109	95	255	497	310	65	782	484
Tcf25	5364	5052	4149	1289	670	1544	5852	2386	4644	5185	8430	6964
Tubb6	3302	172	604	491	279	1028	215	395	1571	230	875	235
Def8	2233	402	734	536	265	678	961	125	806	1825	1920	1898
Itga3	0	0	1	8	17	36	1	0	1	0	0	0
Foxm1	917	33	0	97	112	172	168	97	239	423	111	36
Itfg2	206	0	6	68	174	203	0	0	0	0	0	0
Nrip2	4	47	47	52	56	60	51	47	49	62	22	46
Tulp3	21	71	8	110	235	160	39	37	58	6	10	59
Gtf2h4	311	341	169	308	145	136	142	58	502	0	561	103
Tubb5	5943	1269	2488	1728	906	2185	2148	1156	3191	1372	2618	2283
Ell2	1382	215	58	343	194	375	80	65	468	0	275	113
Jup	508	1	121	83	146	131	0	0	0	0	179	0
Nom1	312	426	2	717	312	269	299	80	1630	0	218	257
Ergic1	2531	254	654	374	373	594	612	0	1395	261	850	632
Acap1	847	0	79	2	56	66	42	0	56	104	164	23
Tcea3	0	0	0	4	12	13	0	0	0	0	0	14
Ifrd1	2245	293	532	170	327	566	280	206	1770	126	801	203
Stk38l	1	107	137	168	156	219	106	0	733	0	471	298
Brpf1	544	282	243	66	132	135	7	8	24	0	6	213
Akr1b3	5105	843	1161	732	450	1201	784	616	2071	134	1281	805
Hoxc6	0	16	3	7	25	26	9	0	0	0	47	0
Gstt3	1	87	0	23	38	95	15	5	0	75	114	76
Ddt	35	11	11	6	7	18	0	18	102	0	6	12
Marveld3	0	0	0	19	69	152	0	0	0	0	0	0
Ddx18	868	219	712	227	114	257	27	146	458	12	134	162
Ubl3	1118	499	612	642	454	928	564	546	285	60	703	913
Gramd3	251	0	0	4	34	22	1	0	0	211	99	82
Eef1e1	656	136	63	323	150	297	147	180	908	172	277	83
Akt1	584	553	370	882	437	864	1249	416	659	362	671	1302
Il16	96	61	0	115	122	29	0	0	0	0	128	65
Tcirg1	10082	641	1132	1284	836	1733	530	438	3402	1	1975	423
Naglu	4262	167	483	212	101	548	0	143	594	0	814	112
Coasy	2401	182	41	213	112	161	281	153	1647	182	482	148
Smo	1	301	262	250	122	161	644	329	0	133	557	1077
Crnkl1	975	129	229	91	102	133	56	0	0	313	6	62
Rin2	956	22	8	31	146	277	304	39	575	631	362	215
Chordc1	1717	78	380	175	173	288	142	194	244	311	284	166
Rtcb	2842	600	582	311	210	550	390	200	1252	441	1043	652
Pwp1	4329	1108	1391	537	228	252	329	425	875	1049	2134	740
Fbxo7	691	144	208	126	71	231	88	0	0	0	267	590
Capns1	806	86	310	82	61	227	23	258	219	235	234	144
Folr1	0	0	194	2	47	80	0	0	174	0	30	0
Clpb	1732	185	24	332	132	243	98	196	0	0	391	135
45176	1222	48	321	652	400	346	318	3	795	0	557	7
Zdhhc4	1380	492	323	135	196	450	742	442	532	42	1419	708
Rac1	1494	446	867	572	495	1150	458	381	558	206	1043	932
Nup214	375	131	0	327	305	713	140	127	0	213	676	131
Ltbp1	0	0	0	27	176	79	6	0	0	0	0	0
Ugp2	6526	576	1596	434	315	796	559	470	2041	166	2142	108
Trmt1	1420	173	1436	263	262	743	720	453	52	80	783	683
Nacc1	614	71	12	55	15	120	58	6	0	8	117	61
Nfix	7	176	141	72	44	103	214	162	34	120	215	152
Slc1a5	3386	290	219	206	312	298	555	208	1014	669	1053	154
Uba1	4080	392	704	260	364	982	249	399	1297	105	945	574
Vwf	1184	0	0	169	315	318	164	16	0	14	611	384
Siae	1762	399	266	145	89	194	6	93	686	21	0	155
Spa17	0	9	0	2	7	21	22	0	0	0	0	4
Fam50a	2654	22	554	214	156	354	8	91	879	8	483	126
Emd	1	106	0	54	12	60	0	1	188	0	0	1
Taco1	0	0	0	77	17	0	30	0	0	0	8	10
Npas1	0	0	0	9	54	19	0	0	0	0	0	0
Sipa1l2	216	117	48	102	97	125	98	0	0	519	378	42
Ap4e1	552	105	3	239	287	203	67	8	495	0	1	0
Blvra	3949	1907	2931	1151	552	1062	1427	931	2773	1136	3264	1918
Srpk3	250	0	1	0	19	58	15	0	0	0	0	0
Idh3g	5065	490	843	457	510	1124	319	641	1516	0	1318	477
Ssr4	2639	703	722	485	235	829	453	285	884	727	1083	673
Bcap31	5837	263	1662	370	243	869	149	599	1481	0	892	408
Fam98a	962	141	0	327	181	281	47	12	295	0	175	214
Ltbp2	646	0	0	3	38	7	0	0	0	0	0	0
Kmt2a	223	208	4	36	175	92	244	0	6	190	135	114
Ift46	222	63	280	54	123	270	8	0	0	0	0	0
Trappc6a	1386	248	347	331	164	446	176	215	514	0	301	169
Supt6	1620	1	340	29	267	397	50	9	1	0	246	0
Spag5	0	204	0	133	194	181	179	8	1	330	1	7
Unc119	1094	289	174	313	135	425	84	113	805	91	339	272
Rab34	0	0	1	77	85	189	0	0	0	0	0	0
Sdf2	324	134	0	185	117	249	165	2	383	272	548	272
Ccne1	1221	229	177	122	94	230	255	290	0	55	91	65
Bbc3	394	30	132	50	22	25	7	24	88	0	183	0
Mybpc3	0	0	0	14	70	106	30	0	0	0	0	0
Psmc3	4760	1029	1461	1416	678	1910	583	936	2355	303	1552	603
Acp2	2566	467	292	245	389	636	17	224	303	21	404	133
Rapsn	100	0	0	2	1	0	0	0	0	0	0	0
Slc39a13	588	351	370	9	87	61	0	0	0	220	263	40
Celf2	0	45	321	315	376	439	440	522	277	0	261	318
Nr1h3	0	30	1	160	44	128	24	85	0	0	0	209
Ddb2	285	0	0	1	23	25	0	0	0	0	0	0
Spi1	5546	568	1112	1354	643	1572	831	548	2480	633	1228	758
Sf3a1	1435	203	720	52	163	276	0	113	853	489	398	0
Stat6	4824	108	936	203	301	376	417	8	1094	0	996	325
Napsa	2219	223	649	305	193	565	109	197	644	0	472	104
Vrk3	683	354	1043	143	146	361	233	599	328	0	549	394
Smg9	260	0	17	18	79	247	61	0	0	0	104	6
Paxip1	282	141	4	59	137	101	78	44	0	114	378	344
Rmnd5a	154	717	186	126	142	180	940	426	535	1055	626	1044
Mov10	5653	379	127	398	370	633	114	19	551	412	312	0
Ppm1j	1476	76	551	3	30	190	123	94	200	94	165	222
Rhoc	5066	538	1033	1009	510	1302	363	319	1550	168	904	398
Ppard	15	4	0	43	64	51	8	6	28	3	1	21
Def6	732	78	1	193	83	190	216	155	14	10	328	268
Metrn	55	136	318	47	34	79	482	39	46	73	151	524
Lmf1	681	530	172	6	79	150	58	0	669	0	225	143
Narfl	1331	17	0	128	112	205	52	0	1488	137	411	95
Dbf4	689	1404	725	359	295	407	2156	931	636	1392	1478	1635
Daxx	281	12	68	542	174	558	331	250	289	96	307	125
Cd320	181	80	242	72	29	228	90	131	0	168	263	187
Ipo4	743	69	324	126	52	212	167	185	206	131	539	369
Tm9sf1	951	261	469	86	159	224	24	65	440	202	133	20
Irf9	554	162	257	218	108	302	51	11	429	0	96	0
Gmpr2	162	0	163	50	178	147	63	39	121	0	89	8
Mdp1	259	0	0	5	28	56	35	0	0	21	124	135
Dhrs1	1373	62	128	269	68	183	0	86	0	0	309	36
Tmem161a	984	243	1061	322	144	195	732	822	1108	1126	536	1050
Armc6	0	122	0	5	72	124	96	204	2	217	22	33
Borcs8	518	0	98	129	84	189	142	199	104	7	190	130
Slc25a42	0	0	150	52	24	81	0	0	0	0	0	0
Snx9	1763	176	166	80	156	252	140	36	552	0	103	79
Ranbp3	1239	183	596	352	336	452	401	254	667	0	120	164
Ndufa11	1020	306	435	419	191	578	154	112	429	104	333	237
Nr2f6	95	35	11	76	14	36	63	83	23	63	28	150
Use1	1656	760	814	874	282	690	600	520	1088	437	667	811
Ocel1	0	208	89	101	60	208	162	185	0	142	95	156
Dyrk1b	132	90	154	4	17	19	115	51	51	4	100	74
Braf	324	187	22	154	316	306	169	182	2	4	354	291
Ndufb2	86	48	17	117	205	239	10	22	59	17	26	18
Hltf	542	92	1	32	28	115	0	0	0	0	18	1
Prpf6	3290	0	192	548	355	211	291	241	760	0	1280	691
Rgs19	965	298	273	500	92	443	212	0	777	153	473	119
Rgs20	127	0	0	23	22	35	0	0	0	0	33	23
Snrpd1	828	184	486	334	180	283	219	239	535	135	355	236
Tchp	0	28	64	23	108	159	21	0	0	0	31	62
Tiam1	0	0	0	97	138	121	0	0	0	4	0	1
Tsc2	1332	0	566	228	123	84	65	15	648	95	92	253
Rpl3l	68	0	21	29	28	32	4	6	18	0	4	5
Puf60	2594	333	1	784	214	522	157	44	725	0	636	278
Golga2	128	68	0	18	115	176	116	0	448	0	276	246
Uck1	820	360	435	170	101	706	153	311	632	0	385	448
Mien1	254	57	109	72	55	111	30	8	105	19	73	11
Axl	0	0	0	19	48	37	0	0	1	0	0	0
Tgfb1	1355	313	95	222	72	369	142	143	445	151	249	264
Ccdc97	644	136	165	0	33	204	27	264	0	348	151	59
Zfp40	0	0	0	0	11	1	0	0	0	0	0	0
Akap8l	251	0	100	30	122	312	14	208	0	0	103	49
Pdcd2l	937	162	440	118	156	204	38	169	251	136	348	138
Gtf2f1	3147	197	9	485	177	492	209	7	463	0	318	182
Clpp	1409	189	463	679	272	866	279	289	398	8	406	209
Alkbh7	512	47	127	26	85	254	62	54	0	96	84	65
Dennd1c	367	0	0	105	80	240	55	0	1	39	258	191
Med6	313	213	187	80	158	192	58	132	167	0	155	13
Lcp2	2287	243	676	608	279	555	57	291	345	0	529	330
Cse1l	2556	182	617	294	386	510	297	469	0	467	1409	403
Naa20	2412	335	490	509	356	537	403	402	1102	396	681	524
Prkra	878	123	71	103	51	121	27	0	74	201	165	85
Fkbp7	0	0	87	0	78	41	0	0	0	0	29	0
Plekha3	84	94	197	321	252	339	261	133	79	235	205	724
Ykt6	862	334	870	467	202	622	1129	629	312	856	1301	1596
Baz1b	752	306	2	318	355	369	285	507	170	186	186	633
Pex6	220	0	0	36	71	57	11	6	185	31	131	172
Mrpl2	2306	452	905	393	228	805	225	136	783	166	699	245
Mea1	1949	489	388	610	140	507	366	291	877	140	397	285
Kdelr1	722	6	67	45	41	126	25	115	0	0	170	143
Tmem143	0	0	9	6	115	75	8	0	0	0	0	4
Pdxk-ps	0	0	0	44	102	84	0	0	0	0	0	0
Ggct	114	26	121	110	66	79	19	4	56	0	15	25
Jag2	4	240	96	153	126	236	530	636	292	340	551	599
Btbd6	268	0	437	51	50	85	129	89	0	0	85	0
Nudt14	1341	398	423	165	133	267	120	323	953	236	327	176
Flii	1657	421	499	151	135	391	189	47	1606	107	755	160
Top3a	0	0	0	190	136	79	38	106	284	0	161	0
Atg4d	0	927	1166	537	281	324	1690	646	681	668	816	1149
Qtrt1	199	56	0	417	93	235	20	0	0	0	408	0
Hdgfl2	811	505	510	339	131	314	1098	770	2093	1274	2355	1043
Chaf1a	630	346	549	231	207	444	404	421	611	188	379	206
Adprh	1474	56	124	153	104	385	54	239	203	0	270	125
Tmem39a	0	0	4	35	40	25	82	92	52	0	151	176
Timmdc1	30	48	0	84	50	77	7	2	250	226	150	11
Pla1a	987	10	0	156	66	144	50	20	98	1	98	57
Mcm2	1807	184	1	460	187	74	181	9	315	0	573	54
Tpra1	3213	464	0	132	217	302	77	147	471	0	190	86
Nab1	239	150	346	423	139	258	224	259	75	3	407	457
Adgre5	0	0	0	3	25	42	0	0	0	0	0	0
Il17ra	796	128	5	16	16	217	129	164	0	0	440	61
Lamb1	0	0	0	75	113	131	1	0	0	0	0	0
Kcnn1	0	0	0	9	42	28	0	0	0	0	198	19
Arrdc2	104	0	6	39	56	21	128	255	0	0	0	0
Cd36	0	0	0	9	93	116	51	0	0	0	92	0
Map2k7	583	139	7	636	226	339	117	225	198	177	322	261
Timm44	2380	94	403	213	145	535	145	271	166	92	905	197
Ap2a2	3165	2233	1479	546	439	591	3228	2290	773	2606	5364	3401
Pnkp	1563	343	0	200	110	195	124	207	0	380	360	94
Med25	839	171	78	209	276	381	145	228	220	164	219	164
Bcam	0	0	0	2	26	19	0	0	0	122	0	0
Clptm1	3031	292	358	107	135	385	225	201	700	0	672	268
Relb	495	91	243	572	193	136	356	0	0	265	167	425
Tomm40	2860	403	1273	593	471	589	852	571	1133	682	1066	811
Apoe	280409	65484	70796	21891	10408	80272	6697	30182	91739	13750	38295	13597
Hbp1	1966	777	609	250	163	420	227	220	616	0	821	415
Prkar2b	2399	179	14	78	174	146	158	129	440	0	567	160
Cdkn1b	7	0	4	0	17	42	0	0	93	0	1	4
Klf4	43	40	4	0	6	10	0	12	51	3	1	0
Ap1m1	1949	550	469	222	98	484	276	254	1586	809	208	329
Rab8a	3815	684	1280	600	388	1141	258	324	1061	143	933	170
Hmgn2	1683	715	763	727	309	803	654	347	1016	199	1073	576
Fam32a	3466	1207	3027	1382	503	1082	2474	2010	2864	1723	2737	3176
Stard3nl	275	174	850	110	104	143	205	305	332	314	341	213
Stk11	0	313	194	38	24	219	597	117	285	370	334	199
Efna2	0	0	0	0	6	14	3	109	0	76	0	52
Atp5d	5206	1374	2044	1183	716	1604	1238	1097	3017	1934	2109	1517
Ppp5c	1059	244	94	232	192	239	150	347	600	0	339	450
Cdk12	101	0	0	43	204	195	3	26	0	75	14	0
Lipe	0	0	0	18	91	29	2	0	0	120	0	0
Pafah1b2	3032	839	648	1031	256	608	1204	395	942	409	2499	726
Tbc1d8	0	34	0	29	53	26	0	0	0	0	0	9
Cnot11	511	17	172	112	104	189	66	0	0	0	105	148
Slc2a3	0	15	7	26	153	197	31	24	19	15	0	7
Foxj2	577	0	0	18	88	24	108	0	4	281	177	147
Sri	1312	591	427	545	421	771	161	144	765	316	334	161
Dgcr2	816	0	10	53	62	281	65	17	0	0	0	33
Irf3	629	0	166	33	96	47	127	6	425	0	236	57
Bcl2l12	76	0	17	6	17	1	1	0	0	0	9	3
Zfp959	0	0	0	0	20	1	59	0	0	0	76	0
Mpnd	2431	312	937	282	193	511	212	351	808	844	1069	416
Sh3gl1	1072	0	195	133	49	246	99	10	312	0	129	0
Ebi3	65	0	0	67	45	38	0	0	110	0	65	0
Yju2	346	0	0	141	172	229	0	0	0	0	156	75
Ranbp2	2075	139	183	110	216	128	68	81	5	6	49	131
Grk5	724	0	0	46	20	24	0	0	0	0	37	22
Dvl3	139	0	0	10	83	221	22	0	0	0	21	0
Abcf3	1567	0	587	73	251	576	104	0	0	334	631	284
Eif2b5	1631	99	113	200	149	647	413	0	952	262	396	523
Cyth2	1696	161	398	143	78	237	39	123	348	0	198	30
Sult2b1	0	12	0	59	32	37	1	0	0	0	0	0
Dlgap1	0	0	0	156	386	345	0	14	8	0	0	0
Hck	0	0	0	13	55	112	0	0	0	0	0	0
Mrpl4	1693	196	99	352	193	432	143	275	1015	382	359	0
Keap1	371	527	60	92	70	157	173	47	786	2	415	411
Glg1	2495	706	8	346	330	582	160	295	887	1	1160	497
Atp8b3	0	0	0	52	89	73	0	0	0	0	0	0
Btbd2	254	0	0	28	28	21	0	0	313	0	71	3
Csnk1g2	155	113	158	436	179	461	499	426	80	856	532	1441
Abhd17a	2656	1398	807	1094	427	1026	1348	764	810	1022	1812	1635
Mob3a	0	70	10	5	30	69	20	39	0	0	16	107
Cacnb3	0	0	1	124	78	50	50	0	1	38	189	158
Ccdc65	0	0	0	25	119	122	0	0	0	0	0	0
Fkbp11	1672	685	938	727	271	821	806	402	896	295	580	606
Ddx23	0	4	0	33	127	125	1	0	286	64	0	16
Pld3	6945	842	2422	196	278	983	135	86	2720	499	1389	235
Grik5	0	1	0	90	54	81	0	12	0	0	0	0
Rabac1	1253	570	825	347	219	454	255	400	808	455	935	584
Etv3	27	807	345	283	330	763	1190	1415	992	614	1047	787
Prkcsh	1746	513	20	157	178	288	83	0	298	0	535	52
Elavl3	0	0	0	81	139	48	0	1	0	0	0	0
Rab3b	0	0	0	38	117	141	0	0	0	0	0	1
St8sia6	0	0	0	55	132	75	0	0	0	0	0	0
Fcgrt	1354	234	570	62	57	140	182	137	240	191	442	376
Nosip	524	76	132	234	107	154	76	0	185	6	130	90
Pih1d1	260	106	69	68	26	141	138	91	138	77	167	58
Rps11	3298	2122	2596	2230	853	2614	2718	2669	3839	2497	3300	3279
Supt5	3341	703	713	1157	755	773	353	149	430	51	399	195
Paf1	0	112	1	89	172	196	76	0	0	18	200	217
Timm50	2506	320	705	593	213	303	134	45	893	227	439	121
Med29	302	106	183	56	34	77	4	15	56	33	73	36
Bicd1	0	0	0	69	246	182	0	0	0	0	0	0
Ncstn	5750	330	0	203	263	400	31	501	1170	327	763	147
Pex19	3164	308	402	151	128	706	210	152	1357	153	690	164
Crhr2	132	0	3	27	45	75	0	4	0	7	10	0
Cyp4f18	124	152	137	144	79	479	0	1	439	0	6	43
Impdh1	1101	170	24	208	126	281	32	1	1024	149	210	86
Dusp3	399	372	666	277	220	369	789	488	1121	71	825	677
Ess2	1459	0	95	36	70	122	74	0	0	0	162	0
Slc25a1	1600	904	422	324	208	636	541	569	1326	1146	624	1080
Dgcr6	845	242	409	267	107	365	395	241	523	107	364	111
Ddr1	0	0	0	0	34	29	0	0	0	0	0	0
Ier3	1874	411	400	1665	860	2462	350	321	414	92	537	181
Klc4	2904	841	822	750	283	587	1010	1386	2605	2622	2673	2416
Ercc1	313	0	0	90	58	62	0	0	139	0	71	44
As3mt	0	0	0	38	201	176	0	0	0	0	0	0
Homer3	201	6	75	41	67	83	88	1	221	0	157	43
Crtc1	245	69	76	198	146	173	115	119	73	0	105	104
Rnf215	0	0	0	1	21	45	54	0	0	0	0	8
Sec14l2	201	18	219	13	17	64	50	0	80	0	50	95
Aven	239	101	121	236	336	365	139	173	75	49	203	227
Cp	0	0	0	12	58	39	0	0	0	0	0	0
Crot	1037	0	231	141	178	378	16	0	544	164	200	167
Rps6ka1	2787	761	815	382	272	830	227	265	541	24	760	147
Snrnp200	1387	316	812	234	562	990	566	926	3702	87	441	180
Ciao1	1285	312	368	1279	351	857	484	230	1126	0	707	243
Taf6l	366	0	0	28	124	131	28	0	21	0	355	21
Insig2	2486	885	1850	362	148	877	1604	1502	1574	272	1899	1055
Kpna6	1254	262	357	259	172	247	1056	987	430	195	1208	1260
Man1a	1119	109	197	7	248	107	0	308	26	0	127	39
Itpkc	0	0	0	56	13	127	0	0	0	0	57	77
Coq8b	0	51	41	38	35	100	0	41	84	0	2	55
Brd8	451	256	78	374	518	498	117	88	116	54	358	280
Kif20a	1321	243	204	99	114	247	0	136	0	0	249	0
Farsa	2266	331	634	422	189	352	68	622	341	0	513	170
Gcdh	1433	0	145	30	77	201	80	0	547	0	432	0
Mast2	32	357	337	354	120	435	104	573	1111	121	371	224
Dnase2a	3682	277	212	228	279	721	235	348	857	80	524	581
Rad23a	1213	149	324	228	152	352	232	23	452	202	783	262
Calr	23001	3165	6171	10555	4875	10817	1875	2628	5691	1443	3446	921
Syce2	469	106	417	368	171	154	335	118	417	60	397	313
Nfat5	3	0	1	68	285	254	38	0	49	8	30	36
Nob1	918	114	26	133	80	149	214	225	4	199	342	101
Nqo1	234	0	0	117	110	192	0	0	2	0	83	2
Ppfia3	0	0	0	27	102	172	34	0	0	0	59	0
Gys1	1977	1295	1148	1151	393	952	1595	1700	1726	487	1573	808
Ruvbl2	1317	316	398	176	176	123	116	180	25	184	410	79
Bax	2840	595	892	732	308	915	444	471	960	106	809	338
Il7r	0	0	0	3	66	63	0	0	0	0	0	0
Tfam	1154	9	358	413	204	392	293	133	324	251	367	424
Zfp81	0	195	1	76	280	149	10	0	20	0	26	53
Mmd	1034	185	100	4	28	127	130	94	14	117	74	19
Fam162a	616	286	168	156	92	231	201	71	576	366	322	187
Rpl8	7339	9301	10033	6310	2303	6985	12564	10491	11668	12757	16468	16505
Fancl	506	38	0	108	50	115	0	72	0	185	46	29
Gstm5	393	372	389	122	66	153	43	26	460	161	488	105
Gstm3	21	0	1	8	3	11	0	0	3	0	3	0
Stat3	5601	662	222	204	320	436	388	323	1901	434	955	436
Stat5a	528	190	0	56	139	120	29	263	0	10	14	88
Map3k11	377	458	2	92	125	134	186	277	648	153	365	129
Akt2	977	907	842	259	153	380	789	280	376	216	1108	537
Dnaja3	1604	449	816	488	211	330	158	374	954	1152	1040	139
Hmox2	349	102	170	103	125	265	110	44	899	172	202	27
Cdip1	1474	969	1085	432	395	938	501	69	490	200	1586	462
Map3k20	1925	591	485	137	390	465	856	591	441	737	1271	810
Cwc15	1262	290	448	518	158	397	228	252	734	12	345	167
Col5a3	0	0	1	26	90	124	0	0	0	0	0	0
Dnmt1	3121	283	726	184	194	312	216	337	538	683	812	71
Ppan	1016	170	320	229	109	130	141	353	58	30	362	139
Angptl2	1983	554	1113	331	192	1538	158	534	1109	1060	567	199
Cacna1e	0	0	0	186	451	399	2	0	0	1	0	5
Cacna1b	0	0	0	50	67	57	10	5	0	0	0	0
Trmt10a	0	144	5	190	128	102	4	4	11	0	86	151
Etv1	233	22	200	146	286	299	94	37	315	18	258	41
Kifc2	0	0	0	0	29	9	0	0	0	0	0	0
Psap	52594	8386	16091	6625	4190	11650	6235	4852	23352	4941	15888	5688
Ikbkg	1769	331	480	481	123	1352	664	940	662	500	885	778
Wars2	2	9	278	67	217	201	10	73	0	0	13	28
Phb2	4089	1390	1903	1653	605	1531	1754	1095	2010	1787	2653	1726
Ptpn6	6485	1413	2216	579	338	1245	434	983	2242	281	2058	1022
Eno2	0	0	17	30	119	110	18	125	463	0	355	11
Emg1	782	686	445	640	379	579	679	209	1069	56	898	713
Lpcat3	1749	140	184	294	63	339	76	212	245	0	490	95
Atp6v1f	7759	1234	2334	2091	843	2471	864	917	2610	416	1748	761
Clcn5	254	223	56	143	280	400	142	38	25	4	77	144
Clcn3	979	149	0	77	330	446	238	0	15	166	235	258
Pde1c	0	0	0	65	308	175	0	0	0	0	7	0
Utp20	0	369	0	38	191	92	0	0	0	0	582	226
Spic	0	0	0	42	37	38	0	0	0	0	43	0
Cul3	1	218	51	10	102	69	108	114	174	0	177	116
Large1	136	126	34	109	151	149	0	0	20	0	443	13
Ddx56	2592	217	570	456	282	571	498	353	1292	360	725	445
Tmed4	3586	237	0	170	108	364	107	49	682	182	608	39
Col26a1	0	0	0	39	108	113	0	0	0	0	0	0
Bid	3172	395	497	515	137	355	138	257	298	0	180	202
Ralb	3080	1838	1822	955	473	938	2782	2010	2813	1849	2295	2780
Ppp1cc	2122	1237	2002	586	317	938	1848	1414	1970	1448	2023	1267
Dnajb11	2160	1061	456	260	116	526	603	453	2455	369	1039	685
Tbccd1	0	331	3	12	71	185	154	161	479	0	521	115
Clec11a	0	0	0	35	25	27	13	0	0	0	0	0
Zfp324	0	0	0	23	212	127	95	0	0	0	0	0
Gab2	1577	80	0	738	325	267	368	803	0	117	292	650
Coro1c	9336	1735	2106	653	372	870	1759	1294	2107	1950	2789	2039
Tax1bp1	11644	348	2430	660	655	1220	369	615	1887	122	2490	428
Ctse	22	0	0	75	54	65	28	23	79	0	10	0
Mettl17	148	108	0	1	114	129	198	0	539	0	404	244
Arhgef40	89	835	753	687	240	495	1036	936	970	673	633	843
Pnpla6	11	0	0	51	91	117	0	38	0	0	69	73
Mcoln1	3576	254	411	293	247	481	146	365	1601	0	1201	8
Arhgef18	725	0	0	71	218	272	61	147	0	0	8	432
Pkn2	485	78	221	223	253	435	292	290	396	28	272	273
Cd33	2757	151	843	15	176	550	160	35	746	233	1495	250
Etfb	140	48	40	79	39	59	34	15	36	0	47	28
Stxbp2	6760	1373	1515	735	493	1469	617	603	2254	388	1923	757
Sgce	311	0	0	54	289	245	10	17	0	0	112	0
Wwox	0	19	0	107	87	181	9	0	246	77	102	85
Slbp	712	139	144	64	268	605	167	164	407	8	715	45
Arid3b	0	0	0	41	96	179	82	0	0	0	52	39
Cnn2	0	0	0	14	67	62	12	0	0	0	0	0
Polr2e	1689	259	454	675	362	648	295	336	1215	255	919	488
Abca13	0	0	53	73	196	129	0	0	0	0	0	0
Myo9b	3177	220	417	30	237	364	62	0	948	0	53	47
Hdac9	0	0	0	44	187	184	0	0	0	0	0	0
Ly9	681	155	0	112	106	33	107	0	650	0	294	28
Cd244a	0	0	0	56	242	243	34	0	0	0	43	17
Adgre1	17706	3579	1633	1670	1102	3455	1013	491	6125	530	6134	1973
Mtfp1	294	98	0	1	42	50	49	1	0	0	95	0
Rab23	0	0	0	53	166	239	79	72	0	0	99	42
Rab11a	1744	243	551	209	214	541	244	386	1533	654	492	177
Eif2b2	1121	249	186	191	156	513	241	0	429	154	311	94
Dlst	1462	348	297	322	398	558	296	178	641	289	597	561
Pgf	0	0	2	1	27	76	0	0	0	0	43	0
Ulk2	0	0	7	66	142	196	0	0	0	4	0	116
Ccl24	0	0	0	44	5	2	6	0	0	0	0	0
Dgkq	2	0	0	2	11	21	0	0	0	0	0	0
Grap	0	0	0	0	20	13	0	0	0	0	0	0
Chmp2b	1349	161	433	156	43	215	189	152	119	95	486	118
Plod3	934	1075	450	243	113	193	359	461	161	408	833	434
Ap1s1	5118	1639	1393	1433	524	1394	839	897	3679	380	1567	690
Srpk1	3782	521	597	451	464	619	682	462	763	502	1080	919
Pax3	0	0	11	54	149	149	0	0	0	9	10	72
Lbr	409	0	243	49	198	130	62	228	0	0	171	67
Prcc	346	20	130	55	50	114	22	0	0	54	84	35
Rrnad1	558	37	113	258	359	342	21	24	11	16	249	24
Hdgf	2229	387	1273	1039	627	1468	559	722	835	48	867	482
Thop1	1947	163	74	527	107	178	356	261	54	3	314	359
Apba3	909	171	166	141	73	308	66	0	0	185	81	23
Pias4	794	210	332	12	160	370	224	48	189	0	235	266
Map2k1	1464	505	435	456	185	476	108	499	1731	676	746	66
Sgta	3831	221	675	230	273	647	254	11	254	315	308	565
Tmem242	420	202	214	285	174	452	213	164	534	190	423	153
Dtx2	534	90	183	62	84	170	8	81	170	0	55	25
Rasa4	0	65	22	23	175	147	47	192	390	0	1	20
Hnrnpa2b1	5209	1052	2601	1463	919	1688	833	1035	2756	243	1493	726
Ccdc130	0	120	195	3	76	369	64	112	0	0	74	33
Mri1	3131	337	542	699	398	778	287	312	1910	277	630	473
Prkacb	1013	970	1029	489	355	523	1036	603	312	828	1706	1100
Sgsh	44	62	0	7	27	13	0	0	15	0	40	41
Chd5	0	0	10	12	63	42	4	0	0	0	0	0
Cstb	13001	2439	4387	4751	2005	5336	1031	1277	6412	766	3331	522
Sh2b2	853	118	419	93	92	209	81	295	0	0	267	113
Pex5	1212	1031	2064	357	129	504	2153	1488	282	1908	2528	2856
Jkamp	539	332	161	117	127	256	265	155	183	58	380	67
Cd44	3878	181	477	185	341	649	82	9	541	0	695	83
Slc1a2	0	0	42	92	241	110	0	46	0	0	0	1
Eif2ak4	2524	396	687	244	506	577	644	418	495	658	1305	1527
Wdr1	4814	538	1510	464	372	757	701	1174	2992	134	2249	1135
Slc2a9	838	0	166	3	54	138	0	35	0	0	0	0
Ndrg1	4209	242	527	148	114	226	284	129	1098	185	832	300
4930550C14Rik	0	0	0	0	21	3	0	0	188	0	0	0
Man2b1	8006	1239	1261	369	318	1705	98	547	2136	243	957	373
Wdr83	873	127	45	93	96	121	120	93	621	0	229	39
Prdx2	4618	1905	1408	1167	639	1242	1423	1062	3151	785	3241	2005
Polr2a	984	154	263	33	77	173	1	5	132	0	76	162
Senp3	317	394	9	371	150	69	234	212	280	53	184	370
Plekha8	374	810	953	535	277	414	1357	576	466	908	1449	1703
Spc25	426	115	1012	212	184	206	349	219	367	146	522	397
Dnah2	0	0	1	64	127	187	0	0	0	0	0	0
Ufd1	1066	82	199	71	129	313	4	0	153	19	188	23
Zfp287	0	6	4	8	45	87	4	1	0	0	163	55
Prlr	0	0	144	153	178	180	0	0	0	0	0	0
Letm1	761	10	270	242	169	324	11	0	6	89	189	79
Ubqln1	1592	734	2085	810	417	725	731	304	726	239	1194	936
Fgfr4	1	6	18	99	79	142	9	15	16	6	3	2
Txn2	3421	1540	1988	1967	783	1746	2474	1889	3243	816	2592	2542
Slc1a3	0	0	12	144	432	285	0	1	0	0	0	0
Crbn	1087	0	147	23	228	272	105	0	0	0	0	0
Msh6	1080	484	71	65	144	134	145	43	1325	0	620	84
Fbxo11	0	17	129	13	40	94	0	0	0	69	93	1
Mlxipl	0	0	0	29	33	50	0	0	0	146	0	0
Tbl2	296	1542	492	370	100	649	920	866	47	1249	1538	853
Bud23	1107	106	308	410	132	277	118	85	258	27	209	161
Mcm5	858	604	574	1329	297	1172	635	288	207	0	983	598
Hmox1	12284	2406	3618	2188	1484	2937	1074	869	8236	177	3691	206
Mprip	39	656	668	300	444	780	789	268	681	161	845	1116
Cic	88	1326	677	261	89	295	1632	1179	1504	1219	2250	1632
Il27ra	0	0	0	20	104	107	0	1	0	0	0	0
Prkaca	430	106	136	159	145	240	27	9	32	0	73	12
Asf1b	1354	0	21	116	153	209	30	74	917	0	342	18
Ddx39	3519	371	982	1009	488	1177	365	723	2371	975	1381	824
Dnajb1	727	138	225	114	107	188	56	17	438	0	99	71
Usp40	800	470	68	292	516	419	184	173	521	56	375	217
Kbtbd4	282	83	134	57	152	101	23	0	61	0	102	73
Celf1	1856	400	518	517	368	503	881	853	1957	818	1407	1806
Ndufs3	2593	734	827	782	392	772	476	229	1155	309	682	331
Por	7791	1635	153	326	413	699	152	367	604	196	670	275
Igf1r	26	13	101	170	363	316	30	31	1	0	105	42
Insr	0	153	403	125	356	241	51	0	0	0	204	170
Trim28	1095	1275	756	350	338	556	1039	735	1024	1601	2056	1524
Ube2m	281	67	386	127	212	245	86	182	255	14	183	176
Adcy9	181	0	68	52	78	37	47	0	0	0	20	43
Mef2c	474	255	459	80	273	272	344	380	7	92	876	430
Ctr9	2678	0	239	170	210	428	43	177	0	0	626	0
Eif4g2	16597	3157	4068	2207	1542	3347	2092	2121	4126	650	4370	2184
Pcyt1a	857	57	344	551	152	491	181	17	34	59	949	300
Zfp592	997	0	0	73	56	34	44	0	0	0	27	16
Psmd4	6487	1351	2203	1249	841	1684	838	419	2615	667	2116	1043
Tmod4	0	0	0	34	37	97	0	0	0	0	0	0
Snx6	3084	1079	1246	408	264	661	1537	977	805	1819	1889	703
Mthfd2	4043	1161	1121	931	353	979	1183	841	465	297	1505	971
Kit	0	0	0	5	134	102	0	0	0	0	0	0
Tomm40l	286	129	144	85	57	90	101	134	114	113	107	85
Apoa2	0	0	0	0	1	1	5	1	0	0	0	0
Pan2	552	19	0	14	151	304	7	0	450	0	12	34
Cs	5764	892	1695	987	433	918	1332	1172	2687	1658	2599	2506
Ampd3	2078	462	345	17	168	294	16	31	0	0	461	16
Bcas2	4878	713	892	1249	759	1225	1327	933	2236	744	1903	1588
Ctcf	627	98	432	103	220	140	7	62	12	0	389	106
Pard6a	185	17	7	0	14	47	33	0	136	0	87	59
Tfap4	0	42	0	9	21	25	5	34	1	0	11	8
Ranbp1	1470	118	277	429	143	454	173	98	796	62	424	193
Rfx5	332	0	0	8	43	57	22	0	0	0	138	151
Psmb4	4523	1705	2477	1825	808	2021	2332	1558	2883	2193	3344	2696
Mmp8	256	100	0	1	16	16	0	0	0	0	0	0
Slc30a4	161	486	596	228	104	387	1142	886	477	660	1290	933
Sqor	2775	73	712	295	277	327	98	0	1452	226	961	136
Bloc1s6	1114	377	538	342	263	384	127	301	1131	317	287	130
Metap1	2441	136	286	212	206	181	414	792	211	841	907	660
Gpr108	2687	452	352	162	238	781	219	0	519	656	350	188
Tnfsf14	0	119	0	7	18	38	105	0	109	0	0	0
Rsl1d1	4074	855	1118	482	322	811	384	872	1519	204	1772	635
Apc	122	29	0	239	164	212	319	257	11	0	266	586
Reep5	1358	593	513	352	167	408	351	240	702	107	560	199
Ergic3	6250	1121	951	534	460	1327	597	393	2622	461	1392	773
Uqcc1	1253	631	933	742	506	441	610	525	842	457	1133	487
Ncoa2	886	12	0	125	255	168	6	0	0	0	265	166
Nr2c2	0	500	634	80	154	180	443	139	209	54	348	414
Nr2c1	198	0	171	272	38	101	35	0	0	77	113	0
Smpd4	0	33	1	34	343	262	16	3	0	0	28	254
Pex1	439	157	0	57	113	137	0	0	495	0	138	0
Kctd20	2098	1615	1995	702	251	673	2592	2178	2781	1794	2815	3330
Ctns	2049	359	0	11	74	236	132	0	1198	0	409	24
Shpk	0	0	0	0	13	4	0	0	0	0	0	0
Ephb3	775	0	0	3	41	246	0	0	5	0	18	0
Tuft1	425	0	1	61	101	282	4	0	0	152	280	23
Rcn1	368	385	499	243	114	124	773	267	713	245	1058	671
Dnase1	106	0	0	0	9	1	0	0	0	0	0	0
Trap1	3321	668	925	199	364	940	463	423	2119	354	1009	329
Naa60	720	71	0	30	23	288	73	167	802	512	279	65
1700037C18Rik	82	35	0	55	67	60	13	22	0	0	0	0
Ankrd13d	0	0	261	72	13	24	0	0	0	0	17	0
Tpr	1844	722	179	786	624	1306	244	456	499	199	611	152
Odr4	2318	292	8	100	218	285	142	102	76	0	283	44
Prg4	0	0	0	17	83	28	0	0	0	0	0	0
Dhx34	778	155	0	14	114	49	141	514	0	10	34	159
Kptn	222	91	0	55	130	39	10	0	0	0	72	38
Napa	7964	761	1226	1316	412	1463	455	621	3388	456	1842	493
Sra1	2106	155	517	309	271	501	74	233	991	73	475	88
Atp5g1	3158	1959	2417	2246	946	2899	1679	1241	2945	989	1847	1527
Snf8	666	367	300	915	300	791	810	582	630	448	654	456
Tbcb	1398	426	427	207	145	377	153	275	178	361	506	29
Inpp5k	1284	122	0	5	104	159	0	29	0	0	218	0
Crkl	531	281	250	209	166	159	120	212	0	719	325	272
Clint1	1793	439	4	103	132	398	325	223	751	0	783	51
Prss16	0	98	376	35	15	39	64	112	212	0	184	173
Cdkal1	382	116	296	70	186	218	11	3	19	0	166	0
5430419D17Rik	0	0	0	45	146	201	0	0	0	0	0	0
Htra1	19	130	190	125	86	207	66	67	188	187	204	23
Zbtb17	760	152	229	277	72	327	122	10	0	0	224	174
Fblim1	4152	510	262	579	214	1034	859	518	1663	616	2291	1447
Hspb7	0	100	0	60	12	61	0	212	0	288	10	62
Ccdc159	260	122	40	16	45	37	18	0	0	0	0	165
Mob1b	130	5	42	82	160	157	55	4	72	0	19	141
Atp6v1b2	25165	11330	13644	2925	2031	6180	13393	8809	11809	6270	16847	10495
Eps15l1	164	289	257	143	113	200	277	222	32	536	344	103
Tep1	1059	91	473	320	208	492	358	288	402	122	808	546
Ttc5	1491	0	558	163	190	192	167	0	9	0	324	160
Osgep	948	59	249	169	162	410	239	276	125	1	689	175
Aamp	4605	422	295	549	318	966	211	468	1171	176	626	252
Tmbim1	3105	1185	458	285	304	764	492	463	712	242	1809	811
Arpc2	12519	2142	3847	1976	1309	2810	1414	1863	5569	356	3763	1271
Kmt2b	0	0	0	36	94	160	95	0	21	0	103	110
Zbtb32	0	51	0	131	27	46	74	110	0	10	4	132
Tmem147	1133	543	722	321	270	841	265	517	800	151	566	244
Rps9	12057	7701	8746	6131	2043	5688	9897	8515	11823	8599	11407	11556
Tfpt	232	96	0	58	64	121	48	19	0	0	50	27
Susd2	0	0	0	7	102	33	0	0	0	0	0	0
Ggt5	0	0	0	20	105	185	0	0	0	0	0	0
Cbfa2t3	0	0	5	25	131	76	0	0	0	0	0	0
Fbln1	777	0	104	13	23	76	6	0	0	45	253	2
Pgrmc1	777	72	369	1	75	124	39	67	948	262	84	99
Gcat	73	24	22	38	34	16	26	48	89	162	63	43
Elovl1	3154	315	379	194	139	415	100	0	1108	45	767	164
Med8	366	586	660	444	220	679	303	398	1010	121	615	454
Hyi	317	16	91	52	95	152	94	37	68	161	250	119
Cdc20	909	261	1170	279	193	627	247	0	1681	0	799	138
Adamts4	467	0	0	4	138	102	4	0	332	0	0	0
Nectin4	0	0	41	29	83	54	0	0	0	0	0	0
Pfdn2	1181	241	105	292	119	409	64	129	344	17	307	181
Rnf114	3423	676	816	413	387	656	905	470	1981	585	2627	1267
C330007P06Rik	2604	279	742	166	214	572	464	562	707	160	632	660
Neurl1a	8	0	0	8	73	109	31	1	0	9	97	33
Srm	3614	5344	3650	2141	746	1929	5403	4558	3820	2702	6329	4079
Epha2	0	0	0	5	21	5	0	0	0	0	1	0
Rbm14	554	157	184	23	130	52	154	22	504	320	288	225
Actn3	0	0	0	32	57	101	0	0	0	0	0	0
A530013C23Rik	0	0	0	35	23	10	5	0	0	0	0	0
Zdhhc24	1095	16	14	1	70	182	0	0	144	0	187	4
Bbs1	0	8	0	173	57	275	0	126	0	87	0	0
Ndor1	153	17	54	79	30	138	35	2	60	0	184	63
Nsmf	0	0	3	87	48	77	0	0	397	908	31	66
Pdk1	1635	2217	1281	788	334	649	1998	1276	1586	1783	2110	2386
Ptbp1	2607	314	1178	176	237	740	293	305	827	419	1137	666
Mvd	2849	740	855	559	218	821	655	442	1059	524	921	1028
Cyba	33890	5952	9068	4847	2677	7778	2566	3812	12274	2869	7356	1915
Tmem110	0	66	219	68	169	223	296	58	422	0	405	265
Sfmbt1	58	218	387	55	143	197	146	117	199	2	733	172
Rundc3a	131	0	311	82	37	59	100	68	9	233	143	156
Slc4a3	0	0	0	62	111	129	0	0	121	0	10	0
Cdt1	569	247	474	107	84	427	236	110	0	0	569	44
Aprt	5318	1376	1291	1647	595	1400	658	907	2673	971	1984	959
Gtf2h1	1798	926	1035	588	277	798	487	793	1066	0	1615	598
Hfe	519	231	105	1	64	452	258	181	493	136	232	447
Slc5a6	0	253	0	89	21	2	73	0	327	516	420	101
Qrich1	3443	253	464	122	240	357	223	394	1235	0	377	371
Usp19	3747	863	917	369	211	477	99	536	21	131	899	187
Pola1	488	8	365	112	196	163	159	102	11	7	112	103
Cdc42	10550	894	2340	1207	755	1726	743	1146	2238	520	2921	855
Pknox1	515	1072	718	179	264	625	1370	605	1594	1249	1786	1948
Gmnn	434	124	130	210	98	168	226	113	498	111	151	69
Acot13	517	228	191	212	76	250	119	331	502	144	271	24
Zfp184	0	0	24	91	26	1	0	0	0	0	14	0
Cdk4	8477	1552	3522	1437	863	2288	2742	2570	5147	1467	3929	2680
B4galnt1	1646	391	0	173	126	621	226	281	1107	0	486	400
Mettl1	263	67	275	108	140	236	209	275	287	87	162	209
Tspan31	2611	176	471	200	200	306	19	54	926	0	548	149
Kif5b	995	120	180	126	337	245	45	26	47	1	290	0
Saal1	419	26	6	120	141	319	163	1	268	0	183	316
Tph2	0	18	151	31	29	16	47	273	0	0	183	237
Cnp	1	0	193	43	83	18	65	0	0	0	136	21
Ttc25	18	142	118	120	124	264	148	177	173	72	61	153
Sulf2	3732	467	380	185	282	333	145	119	383	133	449	332
Sod2	2459	539	1005	903	659	1261	686	472	1203	368	1428	1042
Tmco6	238	0	0	14	35	28	84	0	0	0	13	0
Stambp	381	84	53	98	206	171	11	61	53	0	283	82
Ezh1	1207	222	725	56	145	193	174	1	0	210	657	183
Hap1	135	178	0	6	28	26	0	0	0	0	127	18
Ctnnb1	16088	2319	3315	1486	1158	3688	1404	1777	3334	295	4241	1098
Eif1b	252	591	559	211	140	468	417	543	399	144	607	724
Psmd2	19219	2208	3644	2105	1216	3131	1194	1769	2784	999	6257	1333
Syngr3	0	0	0	16	23	19	0	0	0	0	0	0
Vars	5159	1310	681	296	375	1085	1476	834	882	1086	628	1202
Hspa1l	0	14	1	0	2	0	9	0	65	0	11	0
Msh5	23	0	29	22	100	168	0	0	14	0	0	25
Abhd16a	632	771	96	204	157	308	286	0	389	659	599	102
Neu1	6952	971	1992	416	459	1603	358	578	3707	527	1293	94
Clic1	6884	859	2228	1207	669	1725	792	491	3839	346	2051	1039
Lsm2	871	506	427	380	203	317	623	652	531	379	625	646
Pole	0	0	0	62	293	181	23	0	100	4	0	20
Stx1a	0	0	0	11	43	127	32	0	0	0	0	0
Zfp775	0	0	0	1	32	131	95	95	0	0	156	150
Mrpl49	696	238	118	165	122	248	125	113	356	7	221	107
Dennd2c	0	137	0	131	357	356	295	0	206	0	24	294
Mark3	51	78	393	258	401	489	131	38	7	57	101	258
Gatad1	209	415	255	184	161	273	513	411	305	289	601	463
M6pr	7509	698	2063	545	448	1177	876	426	2628	32	1686	451
Lrrc8a	7	0	6	1	18	56	0	23	24	0	10	48
Ppp2r1a	5770	1309	1358	822	623	1162	270	335	1758	703	1453	483
Fance	598	143	2	18	45	118	211	129	1	439	129	360
Tinf2	515	19	29	284	103	202	125	0	186	376	263	49
Hapln4	0	33	622	48	35	19	57	0	0	0	273	29
Dus3l	630	0	246	234	61	123	106	0	618	29	204	0
Gtpbp3	0	0	0	15	75	102	1	0	292	1	137	59
Tgfbr1	0	18	263	30	76	46	27	252	659	208	573	808
Homer1	461	1	25	21	108	114	27	14	0	116	2	82
Rad51c	0	0	0	0	30	12	96	0	0	0	65	0
Arpp19	1079	250	501	640	334	620	291	225	578	252	594	350
Bcl2l1	1340	298	645	174	249	469	288	353	920	241	521	212
Khsrp	1056	34	398	94	145	224	118	129	71	87	451	138
Ccdc124	1009	238	512	499	148	310	274	209	664	231	436	363
Cct4	5951	5292	4338	1789	674	1447	6009	5019	3374	3720	8334	6638
0610009B22Rik	645	135	203	58	55	209	12	27	167	1	84	0
Cpt1c	81	26	0	98	178	96	0	0	0	0	0	0
Zfp655	1388	949	634	178	382	669	759	1219	350	1008	1569	1137
Rhoa	3191	341	787	494	312	790	216	301	1289	102	889	150
Zmiz1	1725	27	36	128	164	378	101	65	358	146	237	308
Ankrd26	256	132	33	68	126	175	74	243	0	15	112	49
Aldh16a1	1418	185	0	209	39	371	123	297	0	0	946	112
Hnrnpa0	155	88	79	79	82	147	111	112	124	10	94	72
Prrg2	0	0	0	25	16	77	19	1	19	0	100	0
Hnrnph1	828	337	205	90	126	189	167	124	573	1	64	169
Ift43	97	171	64	98	51	120	87	45	0	0	99	109
Id3	0	0	0	176	48	182	6	0	0	0	43	0
Arid1a	464	4	495	164	122	196	79	18	81	1	0	13
Ctsd	110981	17419	24110	6793	5269	22135	3509	7695	38190	6099	24008	5606
Rplp1	4646	6406	6556	6636	2425	6698	8185	6987	7153	8708	7601	9499
Abhd8	464	141	49	386	200	190	200	78	43	6	137	200
Ift22	1286	304	168	277	188	316	188	0	218	0	144	99
Mid1ip1	1265	420	187	219	84	196	227	76	882	135	413	323
Ap2s1	2498	400	1054	688	311	923	446	484	861	170	917	293
Fgfrl1	0	0	0	13	5	5	0	0	0	0	0	0
4930432K21Rik	329	0	0	8	19	16	0	0	0	0	0	10
Emc10	933	165	513	320	112	343	190	180	586	78	280	296
Clstn3	79	0	2	5	41	17	0	0	0	0	1	0
Fbxw9	174	0	270	21	45	68	0	0	222	218	90	87
Fnbp4	526	0	0	101	236	137	90	0	5	0	240	0
Cers4	0	0	0	49	103	113	0	0	0	0	0	0
Scrn3	447	12	1	77	122	202	21	46	670	13	66	211
Phax	713	221	329	188	103	184	183	0	370	257	428	246
Tle1	0	3	121	12	79	92	13	31	0	0	0	42
Relt	0	495	0	176	60	320	653	430	7	378	256	547
Snrpb2	1213	50	467	90	144	141	120	0	207	149	296	87
Ubc	6778	962	1681	1082	512	1429	464	539	2165	406	1597	592
Prpf31	1260	22	476	562	228	381	198	35	1050	0	656	77
Sertad1	144	65	209	0	19	0	19	59	0	0	0	15
Carhsp1	705	12	598	19	42	100	227	1	99	58	85	155
Elk3	52	108	592	85	37	41	210	58	216	122	210	356
Herpud2	580	157	223	7	79	217	68	0	291	10	67	4
Rdh13	196	0	5	56	162	301	77	253	40	119	144	210
Nutf2	1336	308	915	432	233	515	449	417	525	278	710	513
Arpc5	12622	2021	2765	2225	1094	2106	2819	2767	5657	1010	5055	2304
Elavl2	0	0	0	39	189	167	1	0	0	0	0	0
Pou2f2	105	0	59	67	29	15	20	0	56	0	36	9
Mgst1	5751	533	719	1022	291	1099	267	384	960	304	935	192
Nfib	0	0	3	27	254	152	0	5	6	0	0	0
Ubqln4	834	383	101	299	128	296	512	70	596	5	913	99
Rps18	19931	21006	21146	12281	4784	13618	28046	22976	24465	21499	29937	32020
Rpl10	12236	6908	8072	4228	2160	6037	6476	4818	7742	6676	8899	8473
Rps15a	3934	3340	4303	2661	902	2777	3905	3138	4428	2225	4102	4378
Ncaph2	861	970	863	524	273	703	640	689	1053	823	1315	1155
Hipk1	1223	875	514	594	660	660	1274	663	667	402	1334	1514
Gprc5b	141	0	11	3	51	32	4	0	0	0	0	5
Man1a2	1501	220	254	108	331	436	292	101	1045	151	705	333
Acyp1	292	5	82	29	35	27	23	0	0	0	75	0
Hdac5	977	252	612	121	100	333	183	0	427	99	468	157
Rala	405	513	469	267	116	258	649	260	215	603	710	468
Vdac3	3299	440	685	1283	626	961	572	669	1194	395	1857	434
Vps72	1464	216	444	419	485	714	294	348	814	62	588	172
Gabpa	785	144	0	48	85	78	59	222	327	88	204	199
Dynll1	2912	889	986	1646	636	1968	802	582	1588	616	1388	851
Pdcl	581	298	0	80	53	239	36	0	267	176	364	166
Tmem184b	3458	418	337	76	120	93	181	255	416	304	285	0
Nf2	431	184	256	404	209	691	554	653	160	31	731	450
Zmat5	245	52	53	34	58	84	39	63	132	0	127	34
Ewsr1	5424	726	1927	317	420	1078	297	390	1455	252	1065	250
Ap1b1	3264	1049	1148	218	294	526	388	587	246	476	785	147
Gnat2	0	0	0	4	18	2	0	0	0	0	0	0
Bcl2l13	458	1006	638	147	84	315	895	45	705	199	1429	465
Dqx1	0	16	12	12	59	39	19	22	0	7	14	23
Ccl8	0	0	0	0	1	0	12	0	99	0	0	0
Lnpk	606	102	0	24	95	56	17	0	0	0	94	71
Pttg1ip	2072	596	174	348	196	259	205	348	310	197	585	92
Trpm2	24	36	39	40	129	179	49	96	40	34	20	37
Ube2g2	432	414	857	635	189	468	812	495	382	872	1183	559
Met	0	0	0	34	133	98	0	0	0	0	0	0
Syn2	0	75	0	1	60	52	0	88	0	0	0	0
Elk1	441	62	8	153	89	205	248	0	32	0	116	232
Nav1	20	31	186	211	375	604	131	56	258	0	99	125
Tnpo1	1904	223	183	113	287	458	130	162	439	271	639	913
Rnmt	2485	511	511	95	286	457	217	162	5	6	704	227
Srp14	3600	834	1146	601	484	1418	424	505	1781	926	1215	541
Cdk9	2889	468	464	183	383	944	436	853	1357	140	1265	299
Tor2a	491	265	473	49	92	157	95	0	741	274	164	106
Fpgs	551	0	0	0	41	14	50	0	256	214	0	0
Mrtfb	2258	11	206	35	178	99	28	56	24	0	70	182
Cbx5	918	4440	1353	938	587	873	6547	4149	1484	1986	6889	6120
Apobec3	548	120	198	137	209	250	31	70	191	91	215	90
Sardh	0	59	0	68	71	73	7	0	755	58	43	15
Vav2	467	176	199	22	118	270	83	93	0	0	213	158
Ppp2cb	99	147	88	274	99	298	205	213	196	186	131	288
Dmap1	490	76	453	79	86	156	196	100	210	0	143	201
Mcu	744	108	126	132	137	156	121	0	319	0	111	82
Oit3	863	6	275	88	84	187	60	319	347	7	402	37
Bcr	1	0	0	119	159	179	0	0	5	19	0	56
Fxyd5	16645	2337	5496	1958	1000	2500	1182	1452	3509	679	3579	1051
Tfcp2	0	252	2	59	175	147	8	90	0	1	0	0
Ubp1	180	43	330	155	117	14	56	187	109	245	507	328
Nuak2	770	162	375	225	117	370	70	0	1	0	383	0
Ick	345	0	0	26	149	114	0	0	0	0	0	0
Sdhb	4491	1073	1159	1134	592	1578	685	201	1949	186	1262	446
Snap47	1024	383	97	407	183	394	101	0	1094	350	758	34
Kdsr	723	0	144	111	150	191	45	0	367	0	179	0
Vps4b	1642	415	1517	365	345	573	316	256	82	0	642	464
Rps25	5845	5088	5528	3807	1490	3840	5607	5145	6497	4951	6224	6948
Taz	1528	87	226	97	111	158	0	10	412	26	211	0
Kif19a	73	16	0	10	30	58	7	80	0	0	44	0
Aldh3a2	577	3	0	114	42	91	0	0	1351	0	362	0
Tmem115	935	382	4	0	109	221	149	0	330	0	745	44
Hyal2	1145	0	211	96	86	60	70	150	254	58	189	151
Ifrd2	114	272	370	279	57	356	298	201	721	620	359	450
Hyal1	1892	77	47	31	53	117	76	93	248	1	139	58
Tusc2	782	181	592	315	67	446	656	435	762	252	346	867
Nprl2	447	0	175	49	20	4	22	0	253	0	83	0
Rassf1	535	11	76	0	46	127	41	0	0	0	116	35
Slc3a2	10280	698	1628	1077	629	1291	382	299	1473	1040	1764	205
Nxf1	1207	190	0	195	41	230	68	0	317	0	44	167
Stx5a	1313	507	331	272	435	639	101	9	240	55	452	142
Tnfrsf13b	339	456	97	19	76	105	41	47	318	121	303	113
Spire2	0	101	9	29	44	101	50	0	0	0	88	0
2610507B11Rik	4463	285	881	240	226	1041	896	955	3927	733	1270	832
AI597479	32	5	312	116	59	81	210	0	0	108	376	444
Tmem86a	1343	155	156	0	34	134	0	56	0	197	215	120
Tex14	166	3	0	14	111	72	35	0	0	0	127	0
Ifi35	643	90	104	251	157	444	68	34	18	77	165	58
Rdm1	0	0	112	79	51	121	87	0	180	1	147	93
Nedd8	2485	501	647	628	281	830	318	324	1639	209	741	219
Gosr1	643	476	5	267	89	329	560	224	53	54	1447	652
Mrpl52	1387	540	801	939	367	944	459	402	983	767	978	715
Kansl3	524	273	754	287	144	476	474	0	396	131	534	479
Eya4	0	71	0	144	167	245	0	0	72	0	84	11
Faf1	1040	97	80	85	244	139	109	155	210	0	583	255
Tsacc	30	0	26	35	17	48	57	8	9	0	27	56
Mettl16	716	2	0	288	188	310	449	126	801	265	233	295
Pigyl	317	17	175	63	12	112	45	45	57	59	40	81
Rbm25	594	391	224	2241	1113	2194	624	406	394	257	609	291
Psen2	1721	137	405	119	63	167	37	5	313	0	279	0
Plcd1	0	0	0	0	0	0	0	0	0	0	0	0
Fads1	7143	2456	2041	640	434	1382	2184	1929	2256	3504	4318	4908
Lmbr1	0	0	0	24	90	112	86	153	31	0	0	68
Tnfrsf22	590	386	629	58	100	218	151	54	448	0	1171	225
Cars	3145	619	831	169	249	423	117	103	1328	287	283	445
Phlda2	108	0	0	0	9	1	0	0	0	0	9	0
Kdelr3	581	147	0	42	36	109	53	0	0	0	45	0
Apip	633	169	108	89	127	268	74	198	447	51	197	24
Pdhx	2813	158	569	524	303	396	195	226	1008	327	461	163
Vac14	3496	325	495	255	255	1243	278	397	1999	623	280	370
Mcoln2	1165	13	723	240	110	417	152	0	379	0	465	15
Akt1s1	359	168	244	332	99	321	392	137	290	303	516	268
Tbrg1	1524	813	1015	574	195	821	759	404	1600	332	2159	1111
Adssl1	3353	1218	637	449	216	454	305	802	1753	422	1228	754
Brf1	1083	433	319	66	144	249	247	77	0	81	258	33
Odc1	1099	9465	7649	7500	2615	7094	11725	8618	5638	5123	10746	14260
Thg1l	1	0	2	101	136	276	0	1	0	208	159	1
Pabpc4	535	2619	2942	1240	541	1790	4773	3041	1631	3926	3730	5061
Exoc3l2	0	0	0	11	54	11	0	0	0	0	17	3
Zfp296	0	0	227	9	7	5	6	80	0	0	4	67
Sugp1	1777	266	566	226	188	588	256	0	439	0	245	60
Dhdh	471	11	17	55	96	104	21	16	18	111	30	18
Zfp790	551	117	0	57	82	36	85	142	493	0	470	47
Fuz	149	0	0	1	24	17	0	0	0	0	9	0
Sptbn4	0	0	38	7	72	55	0	0	0	0	0	0
Pgam1	11830	2434	3408	2266	1425	2867	2163	2000	6219	1916	4474	2153
Evi5	0	7	0	365	111	534	100	0	33	114	199	127
Evi5l	17	0	155	23	117	179	40	0	0	0	257	181
Snapc2	163	54	249	161	68	177	192	103	734	0	231	57
Git1	1019	46	102	44	93	284	166	8	28	252	292	43
Gltp	4030	777	1884	866	508	1078	942	631	1265	271	1240	946
Bnip2	1068	277	375	255	191	435	540	142	0	264	504	562
Ccnt1	940	1119	670	566	610	750	2893	1353	1901	1635	2355	2001
Brms1l	0	30	14	4	118	161	172	0	0	0	187	175
Med15	393	91	340	230	479	518	337	359	133	526	876	323
Dhdds	3011	136	489	165	134	134	90	10	877	0	108	21
Crybg2	0	0	0	73	79	204	16	48	0	0	0	28
Ubxn11	0	92	0	18	23	100	44	0	0	0	1	54
Tjap1	274	0	76	32	19	173	50	62	416	53	201	191
Rpl15	5264	3437	3076	2094	1072	2934	3822	3257	4325	2604	4345	4488
Tmem167	979	940	1556	686	379	818	1941	962	1597	641	1720	1536
Mplkip	116	263	0	25	6	96	43	0	1	0	38	11
Kif11	445	0	532	55	194	164	19	6	0	0	471	0
Rpa3	235	0	38	9	32	83	60	0	271	0	92	11
Mlkl	749	118	20	392	198	373	106	0	852	0	436	56
Tnpo3	1917	441	392	326	554	443	144	51	1059	0	435	364
Ttll5	89	0	0	62	187	439	6	7	0	173	33	10
Zfp715	0	96	366	66	72	116	0	0	0	0	207	63
Retn	22	32	47	19	15	36	47	39	23	28	11	30
Cdh23	0	0	22	98	140	67	12	12	0	0	15	0
Rps5	7904	5283	5435	4109	1542	4646	5195	3786	6489	4012	6111	6829
Adgrl1	0	95	39	24	43	45	43	0	0	14	42	40
Amotl1	496	2711	3012	526	377	1582	5918	3331	2687	4531	5692	5197
2200002J24Rik	154	25	0	9	7	35	25	0	45	0	0	33
Etv5	511	390	28	97	90	291	19	183	549	22	367	28
Gfod2	8	14	82	46	39	66	14	14	352	5	26	16
Enkd1	390	19	130	40	112	164	0	55	0	0	15	0
Atp6v0d1	7231	1218	1415	428	459	1512	328	864	2485	83	1517	582
Ptprs	1020	442	622	99	303	259	81	298	425	288	289	130
Slc41a1	1076	257	0	26	58	49	0	0	509	0	0	0
Igf2bp1	0	0	0	42	124	114	0	0	0	0	0	0
B4galnt2	0	0	12	10	37	14	0	0	0	0	0	0
Nelfb	1711	3	221	293	318	629	467	230	853	0	601	346
Card14	4097	253	95	151	110	235	197	36	623	117	267	3
Tmem175	659	0	418	1	58	169	29	57	305	0	155	0
Tango2	2162	405	187	275	212	263	414	464	674	571	747	361
Ndufs2	8226	1520	1732	1368	634	2177	1168	636	2838	1265	2553	1524
Atraid	899	214	197	281	130	220	205	305	1234	102	283	99
Cad	2129	803	136	183	225	165	234	381	364	92	1051	413
Sh3bp5l	1175	56	242	35	84	25	164	9	184	338	70	229
Atad1	645	0	487	238	159	72	118	442	0	109	409	372
Pten	1202	288	1022	446	309	347	712	436	359	340	850	801
Pea15a	3396	985	877	403	322	715	595	422	1039	173	443	659
Timm23	2400	866	1142	1140	395	1081	1049	656	1137	1076	1128	863
Tnfaip8l2	3869	1571	2091	776	421	1352	1000	681	2508	1194	1916	741
Trnt1	677	217	879	267	93	76	118	6	780	0	433	33
Ehmt2	1441	1719	1265	436	297	524	1193	1290	301	496	1129	1879
Elof1	307	379	271	336	163	431	235	104	953	241	458	288
Med16	6	315	1	52	158	200	78	184	425	1	171	95
St3gal1	0	0	0	20	89	73	94	0	434	0	89	0
Tmem259	0	124	125	98	56	84	42	0	148	0	1	1
Rnf170	166	41	368	39	118	195	219	309	429	107	489	384
Myl2	0	0	0	55	32	21	0	0	0	0	1	0
Dedd	14	9	0	20	167	160	6	0	8	0	15	9
Mcemp1	0	0	0	109	49	33	88	0	341	0	163	0
Nit1	760	152	448	76	126	300	76	0	888	0	253	262
Prdm15	0	0	0	90	248	217	20	0	300	0	312	29
Rnf168	537	39	0	16	150	78	16	0	1	201	77	43
Tctex1d2	680	25	82	239	136	141	71	77	162	0	75	21
Chp1	751	760	268	236	198	571	988	1418	1326	284	1901	1759
Trpv4	0	0	360	1	13	5	0	0	0	0	0	0
Tvp23b	1085	277	374	88	51	102	1	0	643	0	347	79
Dnajc7	1187	486	340	105	147	273	63	142	0	183	513	147
Zfp385c	0	0	0	13	23	49	0	0	0	0	0	0
Cacybp	3168	1454	1416	1247	617	961	1585	785	1232	329	1990	1047
Cluap1	0	0	0	47	12	32	87	33	174	6	113	1
Zswim7	90	41	170	209	24	132	86	87	162	22	64	103
Pigl	271	1	1	13	25	70	7	2	8	12	6	4
Ndufa2	2190	828	1203	1550	634	1851	873	683	2088	574	1064	723
Pam16	599	174	260	203	80	239	155	139	107	155	267	82
Cox6c	7221	1371	2504	2499	883	2666	719	1243	3206	821	2022	910
Bicc1	0	0	0	111	148	222	6	0	0	0	0	0
Ube2z	1080	627	501	437	215	292	828	993	86	519	2436	1149
Tmem87b	1278	310	350	59	135	92	515	0	354	0	1404	625
Anapc1	5683	1522	2938	971	659	985	624	213	629	247	3213	704
Mertk	2348	19	0	97	271	515	34	0	35	0	102	27
Tsg101	999	606	190	296	123	372	184	3	345	166	902	185
Hps5	772	30	0	93	138	270	49	336	479	0	0	37
Map3k4	814	148	131	351	234	445	560	165	1142	333	379	233
Piezo1	2740	0	168	83	150	351	50	205	3	4	10	27
Rnf166	727	289	321	356	54	125	104	407	463	321	846	469
Ankrd28	0	0	164	4	51	25	128	103	408	0	50	42
Ankrd52	0	196	296	88	41	50	239	0	7	627	175	300
Pkd2l2	0	21	0	9	70	55	0	0	0	0	31	0
Srp19	826	324	745	185	196	616	529	431	369	129	412	431
Wdfy2	502	0	0	280	112	630	228	206	191	507	876	56
Rbsn	451	9	655	161	175	278	225	181	0	307	150	223
Mrps25	652	196	359	222	92	284	202	203	183	60	163	372
Dguok	639	89	0	110	224	126	104	0	13	108	105	18
Camta1	279	123	75	37	139	99	61	0	197	64	198	77
Csf1	10851	883	1434	212	571	1349	419	804	1407	64	1451	71
Strip1	2751	235	15	31	226	320	4	264	720	0	340	88
Kif1a	0	13	661	18	106	111	171	0	0	1	153	67
Slc25a11	4255	804	1101	604	430	848	979	627	722	1311	1235	996
Cmc2	350	168	308	104	124	317	394	237	212	103	154	205
Chfr	1050	195	435	154	145	73	340	341	24	618	861	640
Adam28	0	0	0	115	157	158	0	0	0	0	0	0
Tex261	1353	2896	3470	1017	339	1144	4539	3522	1590	3163	4390	4636
Fam120b	1068	12	422	93	143	195	100	0	799	0	230	12
Tbp	419	0	326	99	85	115	41	0	755	1	215	0
Psmb1	3015	859	1193	1111	429	1133	732	524	2355	745	1567	817
Fhod1	0	14	212	47	123	90	0	0	0	0	58	158
Slc9a5	0	0	3	2	46	50	5	0	0	0	0	56
4931428F04Rik	381	0	0	6	16	3	0	0	0	0	0	74
Msh3	0	0	0	30	295	258	125	57	0	0	0	5
Adamts13	0	0	0	6	42	47	0	0	0	0	0	0
Tmem208	670	344	586	351	166	547	390	366	557	124	685	448
E2f4	1257	828	728	276	347	826	958	627	763	641	1256	1011
Surf4	10156	943	1871	1172	642	1506	770	1408	2120	445	2487	610
Surf2	391	64	161	52	47	123	35	0	0	0	88	55
Dnajb9	0	0	0	34	13	38	1	3	44	54	96	0
Naf1	5	10	118	16	47	18	7	0	138	0	0	10
Yes1	0	5	0	4	43	18	0	0	0	0	0	0
Ppp1cb	864	409	346	185	182	396	135	281	249	0	284	142
Gorasp2	2836	929	846	579	323	819	1323	585	973	775	1448	1228
Tsen15	300	123	287	150	62	183	83	257	0	1	38	44
Efr3a	706	273	649	81	145	372	548	89	500	98	1013	918
Trappc2l	1593	381	464	423	251	823	396	319	759	136	520	440
Acsf3	106	0	0	76	34	52	8	0	0	0	242	43
Ddx19a	145	0	18	56	138	191	19	0	72	54	54	74
Galns	2268	158	43	65	72	203	47	0	0	0	280	0
C8g	208	0	21	5	3	10	6	0	158	0	39	0
Rabl6	2041	1166	988	450	302	680	672	860	889	17	1228	615
Edf1	3294	905	899	860	394	1275	497	358	992	531	1190	440
Fbxw5	1815	306	1588	160	60	374	321	0	773	0	316	108
Slc25a13	2001	192	453	207	207	698	287	43	999	0	1001	165
Ube2i	2227	557	919	726	320	750	840	748	1709	616	1376	765
Tsr3	727	195	499	187	98	248	162	249	314	322	203	81
Unkl	334	0	0	16	102	75	0	0	0	0	5	0
Lrrk1	810	285	526	88	157	122	34	0	0	113	81	182
Aldh1a3	90	579	545	395	115	407	625	579	540	379	389	480
Actn1	106	0	61	22	84	173	3	23	120	38	15	3
Sirt2	3041	313	70	547	272	562	134	188	258	0	268	139
Hnrnpl	2536	189	452	339	211	467	105	117	406	123	421	50
Nolc1	3144	317	1657	791	600	1386	1320	914	1657	961	1645	906
Cnksr3	659	152	11	43	37	67	30	2	24	153	248	11
Mtmr1	773	238	475	122	125	174	143	66	0	0	395	483
Hmgb3	543	71	0	104	54	50	160	14	430	259	236	150
Abca1	6455	844	73	388	586	708	219	634	727	0	1124	647
Nipsnap3b	886	193	182	58	93	97	152	97	121	299	239	0
Lage3	358	91	59	214	167	176	216	79	364	322	178	188
Ubl4a	757	342	223	158	139	267	307	313	431	543	714	583
Gdi1	3987	186	972	71	173	440	34	1	1003	0	328	155
Sash1	7	20	8	51	125	176	48	32	39	37	84	135
Gadd45b	874	175	146	208	93	131	101	75	453	89	119	60
Slamf6	0	0	0	76	241	204	0	0	0	0	59	0
Zdhhc12	1541	53	487	173	52	278	148	62	418	133	518	144
Endog	50	77	0	106	10	101	18	1	37	3	44	11
Cybb	15283	159	2000	1498	1775	3250	1065	582	7501	1461	7037	133
Golga7	3016	2379	2355	751	421	653	3887	2637	3487	2047	3488	2437
Xk	0	126	0	16	26	1	52	0	126	0	56	29
Cd48	1335	0	480	279	170	236	263	38	425	180	537	213
Clpx	2100	116	0	399	109	332	195	0	48	162	644	0
Trabd	1635	3122	2170	376	257	748	3162	2799	1420	2336	5089	5850
Dennd6b	0	7	0	3	16	6	0	0	0	0	10	0
Cd83	3263	121	856	129	108	684	197	181	906	0	532	606
Atf6b	2357	19	380	71	111	277	249	116	968	233	685	255
Notch4	0	0	0	13	48	37	46	0	0	0	0	0
Ppt2	190	87	202	62	43	132	55	33	84	1	50	19
Rnf5	1404	258	197	185	142	180	107	116	420	184	172	27
Cacfd1	280	469	596	84	135	343	160	97	261	90	290	169
Hivep2	0	0	12	9	57	166	101	79	84	0	46	49
Arnt	636	582	1125	279	360	394	443	155	794	438	905	475
Itga2	0	0	0	21	168	64	0	0	1	0	0	0
Mocs2	497	218	472	351	175	405	159	98	317	194	424	197
Nat9	863	137	321	10	51	114	49	49	543	0	235	26
Lpl	5960	680	996	557	498	1138	726	580	656	248	1451	553
Atp6v0e	4529	1130	1370	714	442	1326	547	862	1939	0	1732	426
Zfp318	0	94	5	19	24	81	61	1	451	0	5	189
Srf	141	193	412	323	195	322	306	175	113	448	665	517
Gata3	53	92	1	82	200	231	10	90	17	0	0	4
Lama5	0	0	6	11	55	106	0	0	5	1	48	0
Steap2	0	0	0	56	168	77	0	0	0	0	0	0
Hspa8	31750	4864	8967	5014	2757	6971	3277	3629	13363	3532	9319	4140
Serac1	0	0	255	78	41	57	9	0	0	0	229	42
Pdzd11	184	93	186	312	124	376	110	77	649	185	333	136
Psma2	2856	451	1149	387	292	578	297	274	1102	100	793	108
Mrpl32	613	13	223	104	130	257	8	127	92	0	179	13
Setdb1	917	178	890	145	384	259	165	0	821	0	570	4
Anxa9	256	0	240	42	148	171	64	88	0	0	236	130
Arnt2	0	0	584	140	88	39	0	0	0	0	7	0
Prune1	508	121	396	52	69	115	120	0	411	107	111	233
Cers2	6493	990	365	663	490	622	299	467	1881	0	879	202
Capza2	4871	1807	2526	1644	902	2238	1290	1020	2751	706	3059	895
Plekho1	1593	505	1149	446	441	852	343	619	299	146	580	657
Vps45	2275	3879	3555	3106	1127	3404	4403	3644	3216	3199	4182	4276
Prpf3	1302	532	0	418	379	602	99	154	1056	307	716	28
Anp32e	5113	1001	1070	1229	834	1349	1368	854	1243	1337	1940	2050
Aph1a	1780	700	555	224	118	400	682	278	942	844	1489	1123
Tab2	1	113	37	104	52	297	165	404	10	0	309	12
Ppil4	646	306	90	86	170	138	98	14	958	122	444	96
Cnih1	707	543	1086	326	235	627	960	742	695	319	978	1259
Eps8	634	346	109	312	373	335	0	78	100	0	336	62
Med22	0	1877	2391	1163	406	1132	3552	2121	2614	4126	3905	4114
Surf1	972	222	269	362	164	303	210	640	394	0	461	325
Med28	2450	884	875	437	397	929	800	260	1226	931	1180	881
Qdpr	596	182	528	296	83	231	369	243	75	183	520	213
Tnr	0	0	42	44	101	97	3	0	0	0	0	0
Sqstm1	31912	3652	5794	3472	2527	5697	1340	2592	7174	867	5374	1221
Nfe2l2	6753	1262	1164	1150	673	1035	264	382	2293	644	1401	387
Rxra	743	719	348	448	222	648	497	209	203	944	1609	2248
Adamtsl4	0	0	0	51	82	86	4	1	0	0	3	0
Cd5l	0	0	0	0	17	1	0	7	0	0	0	0
Prpsap1	1998	1092	756	418	323	834	1401	615	802	111	1755	1390
Ncapg	0	0	85	51	53	9	94	9	8	0	258	147
Lcorl	732	36	278	39	72	132	29	0	0	0	444	24
Lta4h	726	58	175	58	235	504	58	0	387	197	155	75
Amdhd1	0	0	0	78	21	11	0	0	0	0	0	0
Dstn	856	505	498	180	245	483	268	260	1018	305	421	665
H2afy	2883	414	339	333	293	383	484	599	393	702	858	800
Gtf2ird2	486	0	167	22	75	29	0	0	0	419	15	20
Bola1	1052	214	496	320	219	666	212	252	261	59	344	61
Castor2	556	401	556	193	167	242	905	405	147	1500	1453	1092
Fcgr1	955	84	129	361	208	406	208	96	193	140	472	169
Ncf1	4723	633	555	301	202	809	98	86	426	256	505	204
Wnt11	0	0	0	0	3	5	0	0	0	0	0	0
Adss	400	0	4	201	200	226	376	5	707	29	555	384
Cacna1d	0	394	77	148	133	185	24	0	0	0	65	17
Actr8	740	125	702	172	95	300	250	0	144	0	440	178
Lrrc27	421	189	72	94	70	121	14	171	235	3	195	7
Fnta	1133	532	611	244	260	399	941	670	510	267	1121	922
Mtrex	3245	786	547	543	246	626	223	496	1587	317	589	132
Lbp	0	0	0	83	217	199	0	0	0	0	0	0
Celsr1	47	6	62	18	72	115	3	5	60	0	39	0
Fli1	1372	84	0	48	60	161	1	20	0	0	1	1
Diexf	0	0	0	55	124	219	9	0	0	0	25	69
Hsd11b1	188	0	0	1	94	110	0	0	0	0	101	0
Syt14	0	4	1	7	42	25	6	0	0	133	83	39
H2-M3	2349	268	487	69	68	176	89	102	1097	0	43	0
Lonrf3	481	123	111	104	46	23	55	0	64	0	110	50
Atp5e	3145	850	1307	1372	575	1452	556	475	1625	496	911	673
Nelfcd	1511	0	589	140	171	306	29	94	351	578	856	61
Tubb1	0	0	0	0	5	0	0	0	0	0	0	10
Ctsz	68016	11579	15220	7406	4971	13542	3341	3924	25164	2908	16464	3969
Prelid3b	2536	1468	1148	1423	542	938	2221	1247	1842	945	2386	2047
H2-M2	1520	59	263	967	333	814	0	0	345	0	362	0
Ube2a	1490	112	610	272	103	395	207	147	550	27	488	312
Slc25a5	15002	2622	3998	2993	1337	3433	1674	1833	8021	922	5044	1814
Ppdpf	1465	376	409	439	232	545	608	274	520	87	574	328
Kcnq2	0	0	1	49	175	49	0	0	12	0	0	0
Pls3	2085	183	685	78	139	87	76	203	483	0	367	0
Nkap	1065	0	0	151	23	51	2	85	0	0	167	0
Ndufa1	2991	627	1214	799	323	1012	260	477	1391	217	910	299
E2f3	212	91	291	13	48	49	182	474	190	42	261	87
Cr1l	0	0	58	74	124	299	30	197	0	0	254	0
Ppfibp1	3131	323	1166	320	327	915	281	18	0	0	783	404
Cd34	0	0	0	98	115	66	0	0	0	0	0	0
Plgrkt	1745	222	765	117	163	302	57	151	589	0	247	119
Cd274	647	188	0	239	150	375	151	169	0	0	300	1
Pdcd1lg2	0	42	75	1	50	44	22	41	0	0	23	20
Gtf3a	345	353	540	231	133	334	450	205	365	521	546	439
Mtif3	437	139	126	27	106	115	18	77	139	0	43	25
Lnx2	1310	0	798	30	71	170	112	168	328	0	111	104
Dyrk3	0	40	0	125	90	51	21	164	239	0	165	8
Mapkapk2	2878	9573	13329	7123	3370	9242	12099	11486	7554	5797	13129	18657
Lamp2	14418	1929	2134	1072	909	1947	315	551	5169	263	3205	490
Atxn10	10804	1991	2511	1087	736	3051	1390	936	4713	389	3542	1458
Foxred2	0	0	0	24	33	84	4	19	0	0	121	28
Eif3d	2709	198	380	217	221	381	238	276	889	173	622	231
H3f3b	8615	854	2692	1517	613	2466	982	743	3043	327	2714	767
Nup50	866	429	132	185	132	442	285	428	222	201	368	533
Phf21b	0	0	0	11	26	48	0	0	0	0	0	0
Ift27	171	257	268	85	5	65	26	48	232	55	136	63
Pacsin2	2920	1611	1134	370	199	563	1849	1068	915	501	2269	2342
Ttll12	1025	48	475	94	66	242	86	124	8	0	196	255
Bik	0	0	0	19	22	2	0	0	0	0	26	0
Tox4	4968	168	0	140	198	610	74	40	3253	43	417	28
Mrps18c	560	157	213	346	130	333	122	106	516	92	279	67
Srsf6	3197	938	302	321	284	466	457	594	767	4	894	513
Plcg1	1474	206	88	138	109	370	17	332	0	41	537	387
Kctd2	0	9	127	30	35	15	47	11	0	212	53	244
Kctd5	1631	221	252	319	147	310	427	307	0	0	572	347
Etaa1	53	0	263	2	20	116	5	1	96	0	31	128
Slpi	7546	725	2295	4060	1533	4100	494	459	3785	417	2169	315
Sdc4	1234	157	659	200	224	310	118	171	719	79	279	52
Il13ra1	2390	667	1117	127	235	404	301	108	16	253	839	347
Nbr1	739	899	1240	323	188	449	263	309	589	0	488	175
Cyth1	993	227	776	19	76	214	250	0	552	330	561	539
Brca1	555	0	0	41	34	138	48	0	0	43	0	71
Cntnap1	0	0	0	8	28	49	0	0	3	0	0	0
Nt5c3b	437	41	90	54	65	305	0	151	127	0	0	54
Coa3	1506	438	369	438	192	482	362	337	880	537	507	501
Med24	20	19	336	224	100	194	124	25	251	0	137	173
Psmd3	2881	232	817	88	214	224	262	14	1316	0	447	177
Exosc10	1147	169	0	274	200	388	0	61	0	0	364	143
Glod4	948	149	661	182	152	307	85	0	680	201	590	322
Vps53	973	153	30	98	148	170	44	34	12	98	231	146
Taok1	262	224	140	195	312	442	267	2	691	483	112	268
Dnttip1	889	11	15	106	88	91	101	58	250	19	58	39
Acot8	463	97	65	41	55	65	25	0	71	0	149	68
Cd300lg	0	0	0	43	36	29	0	53	4	56	0	98
Mpp2	0	0	0	7	34	39	0	0	6	0	0	1
Nlk	0	0	2	5	109	160	32	0	188	0	2	46
Traf4	263	149	256	71	69	133	234	67	8	0	126	335
Aldoc	5521	669	948	121	232	1369	306	0	888	0	1034	70
Stac2	602	164	0	35	150	93	0	0	53	0	0	0
Rpl19	7494	3248	4666	2778	1358	4072	3705	2673	5824	2890	4632	4089
Nek8	0	0	0	14	149	17	0	0	0	0	0	26
Plxdc1	2202	202	0	66	78	267	75	0	1262	0	33	109
Arl5b	99	99	157	36	170	118	190	243	3	21	347	119
Zfp207	2347	305	1159	209	247	377	240	471	1559	277	612	221
Psmd11	3916	595	630	178	715	675	361	142	1966	304	605	274
Timp2	3384	468	2929	764	523	1545	220	391	380	446	1181	332
Zc3h18	907	191	155	48	121	173	58	12	526	0	184	184
Top2b	592	0	163	58	117	31	0	21	61	25	253	0
Igfbp4	482	1204	1112	1069	405	1048	1704	1386	1553	567	1051	922
Cdc6	201	26	496	109	96	26	118	148	563	0	194	3
Suz12	283	0	2	132	82	162	118	2	50	26	190	163
Atad5	207	0	0	18	158	111	10	0	0	0	0	0
Crlf3	1657	346	656	146	179	406	414	282	212	123	1031	628
Tns4	0	0	0	21	97	34	0	0	0	0	0	0
Tnfaip1	2174	505	770	55	134	587	324	31	1791	38	296	152
Abr	3738	1199	544	581	389	696	438	790	190	584	1227	626
Rab11fip4	0	0	0	61	87	83	0	0	0	0	0	0
Cd40	731	261	263	423	242	525	81	0	115	0	67	71
Slc35c2	4721	998	998	751	380	1430	1148	1467	2412	446	905	1025
Zfp334	0	111	0	209	127	59	410	533	247	665	253	246
Elmo2	1709	280	154	20	166	474	80	274	0	223	590	12
Wsb1	1990	47	295	438	156	183	111	176	571	38	183	49
Ttpal	743	291	134	100	173	295	233	538	286	0	582	615
Rhot1	1470	0	575	108	256	265	56	176	48	589	480	8
Ada	163	0	113	54	33	28	0	0	0	0	133	0
Serinc3	9683	1996	4113	593	385	2044	1358	974	2640	711	3609	1487
Tha1	0	0	0	7	11	3	1	0	0	0	58	0
Pgs1	504	401	573	238	157	506	1160	415	385	651	1301	905
Birc5	1090	702	509	818	389	630	828	814	1252	874	885	702
Afmid	8	37	58	0	2	39	0	0	0	0	3	0
Pigt	639	44	233	80	54	140	20	1	23	38	98	38
Etv4	0	0	0	0	18	30	21	0	0	52	53	0
Dbndd2	0	1	0	34	96	30	0	0	0	0	0	0
Mmp9	853	0	336	216	41	61	73	0	80	0	73	19
Slc12a5	0	0	0	24	146	64	8	0	0	25	0	0
Ghdc	0	0	0	0	46	33	11	0	0	0	119	0
Pltp	0	0	0	36	25	10	0	0	0	0	0	0
Slc12a7	1603	556	1095	126	204	350	45	368	759	61	4	5
Ctsa	78057	10451	13694	2991	3502	11783	1792	4573	19956	2853	12918	1673
Zswim1	1494	212	0	6	54	197	49	27	895	128	183	98
Slc12a4	1453	0	0	35	72	143	29	76	529	0	114	0
Myo1c	2634	488	509	161	248	462	131	45	1705	162	1088	321
Crk	1854	291	824	134	108	345	757	369	500	675	1110	1070
Cox7c	4316	1358	2205	1890	595	1772	1018	1067	2750	988	1751	1119
Pitpna	3976	801	464	411	421	1193	834	992	1855	236	1504	643
Mlx	617	0	392	278	66	61	44	24	355	0	223	79
Retreg3	470	97	0	0	100	177	166	0	0	304	213	380
Dhx58	288	1	0	193	166	150	2	0	0	0	125	0
Rab5a	1154	116	73	187	76	201	31	71	202	0	425	50
Nkiras2	3307	25	399	263	92	370	199	232	0	0	699	318
Ppp2r5c	2936	435	1349	587	415	964	851	633	1282	613	1754	1948
Ift52	1492	400	874	340	344	615	377	558	1306	319	865	525
Mybl2	1693	1578	1368	1437	900	1370	2657	2253	1041	1329	3265	2367
B4galt5	424	50	316	99	147	79	69	260	186	34	231	80
Gdap1l1	295	36	23	106	134	71	8	123	146	0	0	27
Hnf4a	0	0	0	5	18	22	2	0	0	0	0	86
Ddx27	1445	485	0	203	314	364	101	27	787	57	747	243
Cyth3	340	223	458	127	227	312	149	44	0	0	843	139
Cyth4	2124	195	641	583	218	415	484	361	1959	0	559	309
Rrp7a	919	291	75	405	233	367	185	256	242	144	440	222
Cyb5r3	8744	1686	3719	11176	5821	10160	3059	2515	4810	34	3299	1311
Ints2	523	116	359	124	267	420	0	0	0	0	0	0
Med13l	4	445	394	37	168	337	324	127	2	0	98	362
Hist1h2bc	3071	267	468	990	418	1003	315	103	1196	182	672	53
Mafk	1575	643	13	203	134	440	165	0	304	0	592	157
Med1	1065	497	314	308	230	244	917	1396	653	568	1197	682
Erbb3	0	0	0	114	100	62	0	0	0	0	0	0
Stard3	584	649	943	515	180	131	1155	225	1155	1148	1138	701
Mfng	0	0	0	1	12	43	0	0	262	0	0	0
Vmp1	2433	485	1103	278	279	554	356	184	1195	232	1224	356
Uchl5	1947	184	353	180	288	484	329	300	773	185	961	377
Glrx2	781	62	167	186	494	462	233	0	338	117	238	419
Trove2	921	0	208	89	68	65	24	0	84	62	20	92
Stk4	1514	145	1212	349	177	567	429	758	355	100	1541	349
Pmp22	8962	1289	2194	148	626	1207	462	578	2202	4	2132	291
Zcchc10	450	230	7	93	34	87	120	187	73	207	175	59
Psmb6	25936	9755	11207	7557	3269	8094	7380	6137	14927	4342	11960	5940
Spag7	1862	269	540	258	104	274	161	93	1045	0	340	69
Pfn1	11628	2254	3478	4630	1962	5885	1594	1488	6633	1281	3062	1440
Tomm34	1494	346	506	544	385	457	476	254	73	639	1147	435
Ywhab	5518	3137	3246	1317	546	1633	3950	3436	4207	2745	6464	4965
Ksr1	0	0	24	90	29	79	0	0	5	0	0	0
Anxa6	3495	627	1487	215	228	413	346	0	254	422	960	417
Il12rb2	321	0	197	29	72	43	13	0	0	0	98	0
Zkscan6	550	0	209	88	20	48	76	150	307	0	313	0
Kpna2	1327	339	992	378	335	402	12	192	1366	412	1626	165
Smurf2	562	120	9	63	63	96	186	81	45	482	64	105
Cep95	348	14	0	8	69	73	5	96	0	14	0	0
Vezf1	879	9	0	6	29	102	68	145	0	82	4	89
Cuedc1	194	0	15	74	126	119	43	1	163	140	14	4
Srsf1	1925	332	306	279	302	428	479	379	581	189	360	305
Abi3	86	49	66	31	14	30	16	13	28	0	7	7
Kif3a	966	140	155	119	253	361	223	88	679	0	349	216
45177	342	326	241	58	103	58	61	287	1067	0	381	219
Mtmr4	0	360	0	3	120	218	212	822	0	0	886	711
Mrm1	0	0	0	141	41	38	76	0	323	0	82	52
Mapt	20	0	264	53	119	205	0	0	0	0	0	6
Kansl1	481	0	0	160	48	144	30	184	18	6	151	36
Gid4	123	248	125	239	87	95	363	279	0	104	130	522
Myo1b	0	0	0	110	168	95	0	0	0	0	0	0
Dhx40	227	104	0	160	71	181	121	0	519	0	121	0
Ypel2	0	0	0	19	24	27	49	19	0	0	50	30
Akap1	642	225	710	157	96	165	452	154	329	0	140	175
Nol11	608	154	223	192	255	468	43	199	198	0	268	0
Derl2	1096	218	422	123	183	292	302	184	253	214	824	272
C1qbp	2675	904	805	808	454	956	816	764	1723	595	1685	887
Rpain	179	138	84	88	24	105	164	0	103	109	305	55
Slc13a3	17	0	0	28	97	71	0	0	0	0	19	0
Kcnab3	0	0	0	9	0	33	0	0	0	0	0	0
Chd3	6	36	612	242	114	129	70	44	0	5	74	193
Kdm6b	0	0	65	34	26	21	11	0	1	0	0	0
Appbp2	832	304	623	186	234	362	567	762	1428	391	811	633
Adora2b	430	0	0	0	23	0	0	0	0	0	94	0
Ncor1	485	138	29	184	380	396	151	126	82	56	220	67
Trpv2	6108	141	61	125	295	390	405	161	767	0	423	136
Cenpv	4	6	41	75	80	125	41	103	74	0	50	31
Pcgf2	70	157	140	91	50	90	214	266	260	157	75	187
Cwc25	314	39	115	1	47	376	14	0	0	0	147	8
Pip4k2b	12	102	70	31	16	45	48	57	52	0	70	78
Trim37	43	43	907	419	303	539	569	216	1031	641	814	530
Ctdnep1	231	328	320	220	81	259	692	480	639	526	655	724
Elp5	1643	219	547	390	183	477	127	679	502	150	545	402
Slc2a4	0	0	0	12	19	9	0	0	0	0	0	0
Gabarap	5435	1719	1688	1742	692	2010	941	1248	2295	1731	2186	941
Phf23	811	250	122	47	137	322	119	99	246	27	351	156
Acadvl	1232	168	0	0	24	145	35	73	141	0	257	1
Dnah11	0	0	8	101	352	294	0	0	0	0	17	0
G3bp1	8980	10420	11756	2578	1503	3115	15656	13032	7914	9598	19197	18439
Atox1	2540	497	845	949	450	1260	374	374	1162	228	1010	257
Mief2	304	0	0	24	22	84	99	0	98	0	199	18
Dusp14	0	105	108	44	39	54	150	0	222	131	0	68
Tada2a	141	124	0	32	102	123	97	0	626	0	242	74
Ikzf1	54	0	0	100	298	267	93	62	0	0	42	64
Pnpo	843	131	185	96	79	149	8	0	180	0	188	122
Cog1	496	164	0	4	103	239	0	0	0	0	229	1
Cbx1	7	91	15	118	143	111	38	4	2	1	88	52
Cdk5rap3	1298	574	0	126	96	259	250	166	0	137	659	382
Copz2	129	0	0	0	32	6	46	0	0	0	42	0
Slc25a39	14571	7878	8721	3459	2035	5296	8324	5235	9552	8736	11746	11561
Sp2	215	0	193	6	11	95	16	0	140	0	132	0
Aatf	227	109	194	242	129	195	57	0	0	0	94	20
Lhx1	0	0	0	2	1	23	0	0	0	0	0	0
Dync1h1	1031	46	1431	665	728	914	132	134	463	431	396	203
Pex12	309	0	0	1	6	77	39	256	0	0	113	108
Ndel1	2293	145	750	192	224	109	25	247	152	0	243	166
Slc25a35	0	0	0	25	52	82	0	0	0	0	0	0
Zbtb4	97	0	140	8	67	36	55	35	0	0	89	68
Mpdu1	1420	265	120	394	131	314	172	322	467	82	335	267
Fxr2	318	245	205	318	158	274	183	346	156	64	264	108
Atp5g3	6575	3956	4694	2605	1127	3493	4261	3394	5590	4405	7194	4961
Cd68	41957	6971	10692	4402	2648	7698	1922	2639	14745	1764	8782	1549
Acsl1	7766	508	1621	660	751	1198	759	482	1243	1248	1077	924
Abca5	0	0	0	127	159	259	0	0	0	0	188	0
Smyd4	0	14	0	33	166	143	65	0	0	0	15	11
Lsp1	4917	323	415	334	162	899	377	37	1473	356	681	93
Zfyve27	1116	31	0	78	276	375	111	12	0	335	318	32
Avpi1	365	308	323	100	95	98	118	21	314	261	175	120
Rad51d	469	89	201	27	74	209	122	28	144	106	228	44
Unc45b	0	0	0	106	56	76	0	0	0	0	0	0
Pank3	56	589	300	187	87	162	795	457	280	1071	1297	974
Rars	7993	265	1326	1366	565	1470	1114	624	2523	619	1185	508
Wwc1	0	0	4	14	65	33	0	0	0	0	0	19
Mrpl58	145	8	148	220	51	172	89	5	298	0	289	139
Fdxr	644	155	0	0	14	58	62	138	0	0	87	45
Sult4a1	657	119	145	4	60	33	41	137	53	403	483	137
Mrpl45	3055	616	757	521	300	699	352	166	1170	764	584	664
Irf1	870	0	0	3	45	40	0	137	519	0	52	0
Slc22a5	0	2	0	21	13	44	49	33	0	0	0	0
P4ha2	173	0	0	8	18	8	53	0	0	0	104	34
Arrb1	1390	1483	2912	261	168	376	2603	2770	2572	221	3552	4538
Tm4sf5	457	0	0	9	74	108	38	0	0	31	0	16
Cxcl16	0	0	0	23	11	30	0	14	0	116	32	80
Pelp1	510	24	88	112	132	118	177	0	49	25	75	83
Med11	568	72	395	216	117	248	157	143	276	101	194	48
Ccl6	0	0	0	37	25	93	0	63	0	0	0	0
Ccl4	3239	207	511	1627	735	1673	108	46	1744	123	814	77
Natd1	0	167	691	69	59	186	80	41	556	389	486	374
Map2k3	1383	368	1350	435	191	799	550	253	1419	844	1459	1403
Ywhah	4327	409	911	341	215	953	266	528	499	64	527	226
Sart3	597	620	0	290	205	230	402	448	764	61	284	161
E2f2	663	796	540	355	101	231	1152	754	597	1760	2794	2311
Slfn3	0	0	1	71	12	37	0	0	0	0	73	1
Nars2	0	0	305	89	145	139	0	0	21	0	55	0
Slc35b4	4142	569	38	231	94	278	14	543	897	0	185	266
Dnah1	0	0	0	9	97	74	0	0	4	0	0	0
Dalrd3	459	0	0	87	61	138	0	0	174	0	0	32
Fis1	2102	571	913	738	340	764	567	163	999	196	705	723
Plod1	3386	14	288	79	241	464	126	0	1818	0	685	333
Rab3d	1122	0	406	42	58	133	0	0	522	0	315	24
Mfsd3	514	0	0	6	5	9	21	0	0	0	15	0
Slc25a22	656	0	0	112	60	256	97	18	0	0	57	93
Atp6ap1	11278	2293	2467	842	613	2564	168	611	3016	278	3175	436
Dnase1l1	199	152	92	40	104	240	36	80	29	0	90	23
Ccl9	2525	564	1041	3673	1563	3933	441	609	1135	0	807	127
BC005537	5	522	324	487	266	491	1374	1508	757	602	1489	1879
Isyna1	1177	138	0	332	126	878	88	0	462	333	429	206
Hars2	288	1	0	68	42	27	127	24	0	153	218	0
Tmem160	1215	197	523	298	186	557	210	101	687	200	406	198
Rab5c	55	67	192	23	20	49	25	22	231	0	79	24
Mdh2	9716	2945	5899	2152	1255	2720	3057	2001	4443	3214	6924	3638
H13	1889	244	418	109	150	415	166	223	208	90	283	95
Rnf145	972	1830	1145	349	245	634	2316	1399	2119	904	2296	2276
Atp6v1e1	10552	988	2608	1898	652	2449	551	508	4235	552	2082	476
Chtf18	396	112	143	55	141	134	7	0	0	0	117	129
Lhx9	0	0	0	11	122	99	0	0	0	0	0	1
Etnppl	0	0	0	21	175	291	0	0	0	0	0	0
Rps6kl1	0	0	0	1	30	30	1	0	0	0	36	0
Ppp1r12c	438	1139	1363	725	307	285	1911	1237	1145	536	1579	2249
Map1s	940	238	0	356	257	443	316	190	290	978	852	546
Tmem129	186	0	219	7	124	289	91	0	0	0	51	6
Nop9	906	290	676	375	203	365	576	204	1590	710	670	67
Atp6v0a1	4975	267	740	63	171	787	316	91	853	527	629	323
Psmc3ip	160	67	47	35	35	81	127	88	0	0	128	140
Zfp687	0	100	0	26	120	166	94	0	1	171	447	2
Gdpd2	0	0	0	0	8	6	0	6	0	0	0	0
D8Ertd738e	2703	804	1321	1260	580	1238	653	505	1268	796	999	590
Calm3	1820	475	942	770	228	626	473	302	1467	697	653	553
Cops3	1631	461	886	258	160	199	513	502	761	460	1249	878
Fkbp8	2464	733	1780	565	647	900	574	587	1928	673	1513	636
Ddx39b	2438	299	166	206	127	456	241	338	440	460	497	387
Gipc1	1894	156	661	406	201	479	259	499	1303	183	641	252
Tlcd1	222	61	0	27	43	47	67	115	0	0	34	0
Plscr3	206	30	250	15	45	27	146	0	488	20	78	304
Arhgef25	0	0	0	5	42	28	0	0	0	0	50	0
Xab2	2682	0	389	208	86	398	160	1	431	0	206	0
Cdc37	3435	981	926	936	538	934	572	457	1726	747	1300	702
Rab4a	114	162	134	15	37	111	59	3	15	0	35	192
Trip10	0	251	171	149	106	344	156	213	257	0	108	126
Cops6	6113	1344	1361	580	475	1293	470	312	2046	620	1854	573
Ubb	23723	3100	5604	5232	2655	6864	1540	2017	8216	1821	6082	1353
Ap4m1	0	0	34	96	103	149	0	95	254	172	155	147
Gyg	0	1	0	0	21	76	90	158	0	0	163	61
Slc6a8	387	378	199	121	90	219	113	13	104	6	269	211
Arid3a	389	0	187	86	103	140	16	1	0	235	186	259
Ubxn6	358	117	122	33	26	47	101	104	184	46	100	110
Mydgf	2254	683	459	553	251	634	461	472	1111	586	974	617
Cyb561	0	148	0	2	7	47	224	453	4	0	182	230
Sema6a	0	0	0	12	92	125	0	0	15	0	0	0
Ccdc12	712	78	252	622	199	437	491	290	380	203	556	391
Fmc1	528	376	336	642	203	685	276	151	386	175	142	175
Akt3	0	0	458	22	24	12	0	21	0	0	115	79
Mrpl24	987	112	505	124	74	169	140	102	422	0	257	141
Gle1	1088	2581	3084	1005	447	615	2766	1598	1162	1082	3616	4085
L3hypdh	0	0	0	34	111	36	16	0	0	0	0	18
Lyst	848	106	0	46	106	228	26	57	2	0	220	125
Slc35e1	612	1173	979	476	177	161	1018	671	316	106	999	1408
Calr3	194	0	0	35	152	91	0	0	0	0	0	0
Tmc4	0	0	0	33	120	123	0	0	0	0	0	0
Polr2i	302	162	233	331	110	339	242	271	500	0	273	242
Rmnd1	737	331	440	255	384	348	66	224	922	0	202	64
Esr1	0	0	0	74	276	188	0	0	0	0	0	0
Fbxo5	533	60	182	0	17	0	59	68	1	0	90	62
Mtrf1l	269	0	153	154	156	163	52	104	0	0	0	26
Hdac2	709	293	251	311	173	285	246	249	835	247	544	355
Frk	0	0	0	16	83	65	1	0	0	0	0	0
Rwdd1	786	310	504	522	190	506	487	311	321	189	455	284
Stxbp5	1704	140	1064	293	285	266	327	79	333	451	169	473
Hint3	232	73	30	47	118	131	86	14	0	45	66	91
Trmt11	601	16	0	45	228	260	41	4	228	0	13	1
Katna1	347	141	252	227	89	247	277	296	6	203	391	230
Pcmt1	1415	164	220	320	184	228	290	149	228	40	559	383
Lrp11	485	140	382	23	64	492	113	29	1	0	92	106
1700021F05Rik	609	155	392	354	82	249	49	135	407	93	174	82
Sec63	352	211	42	73	111	281	126	171	535	121	104	270
Snx3	3976	392	818	534	401	787	236	673	1454	294	763	141
Aig1	232	66	108	186	124	285	75	128	71	0	301	141
Adat2	108	0	0	38	24	15	18	0	0	46	17	57
Pex3	281	0	0	38	83	53	98	0	0	0	184	92
Fuca2	5361	697	754	858	413	1453	332	850	1138	0	2466	58
Cep57l1	362	4	0	70	97	76	58	39	1	1	77	4
Ltv1	861	132	217	165	112	262	91	0	242	0	246	130
Cd164	4065	825	920	214	272	240	118	56	443	0	1017	123
Utrn	345	0	0	141	428	331	75	0	147	0	55	99
Smpd2	0	578	168	52	58	40	388	121	20	803	705	616
Mical1	1706	2	609	90	93	336	0	193	1131	0	410	0
Zbtb24	721	0	76	5	98	96	13	157	65	0	295	59
Wasf1	0	0	26	0	47	55	11	0	0	0	0	0
Rab32	1959	252	327	487	555	1284	679	498	1374	392	1414	719
Gtf3c6	201	210	28	129	75	187	265	128	276	0	268	88
Slc16a10	543	0	192	70	131	195	79	6	90	77	327	4
Rev3l	0	0	0	5	77	50	0	12	0	0	36	156
Traf3ip2	320	0	0	4	21	22	32	11	0	159	43	0
Fyn	1782	84	186	36	74	126	195	124	208	0	601	6
Tube1	0	0	0	39	89	131	75	0	0	0	11	34
Prep	2258	346	1006	182	238	434	149	59	554	413	412	278
Tnfaip3	467	0	452	275	137	122	0	0	0	0	33	0
Arfgef3	838	83	30	202	295	748	94	103	1558	0	345	39
Reps1	193	92	266	52	144	238	52	165	134	0	332	327
Asf1a	62	41	110	22	28	27	53	0	78	10	116	64
Gopc	537	0	135	52	62	44	3	160	290	0	195	87
Qrsl1	253	57	0	84	66	135	242	201	246	0	135	269
Rtn4ip1	0	141	0	170	119	132	171	0	12	0	223	158
Crybg1	0	0	323	23	66	357	52	49	526	0	105	0
Vta1	2361	273	386	296	156	454	246	184	358	234	454	222
Reep3	1289	86	199	129	217	238	154	95	142	0	435	149
Pkib	450	116	353	95	112	148	109	124	447	169	329	92
Serinc1	3966	258	640	298	356	747	160	136	1277	10	1289	16
Hsf2	0	0	0	45	240	315	1	2	35	142	0	0
Echdc1	162	7	0	20	7	0	6	0	0	0	68	12
Ptprk	2	0	0	18	222	186	0	0	1	0	0	0
Dcbld1	0	0	0	85	128	73	52	50	0	0	0	42
Ccdc59	399	139	31	216	104	283	71	19	489	0	275	82
Lama2	0	0	0	65	232	152	0	0	0	0	0	0
Ppp1r12a	239	8	36	46	121	150	53	17	87	315	263	33
P4ha1	2977	492	774	205	237	326	320	78	868	329	1277	1215
45179	217	0	0	1	47	32	9	10	0	0	89	0
Lims1	1228	575	278	278	253	357	252	216	778	0	437	483
Zwint	3933	557	360	474	565	1060	312	324	1993	298	1226	224
Ube2d1	19	106	2	17	96	64	48	86	0	0	62	44
Cdk1	1267	85	451	345	166	464	88	100	513	300	491	168
Atp2b1	2480	213	317	248	414	755	240	30	1528	117	642	158
Rhobtb1	0	0	0	76	164	124	88	0	0	1	43	4
Arid5b	192	58	144	160	111	104	50	82	0	135	224	164
Actr6	417	79	0	52	44	69	6	8	279	0	71	34
Uhrf1bp1l	1114	66	98	154	157	422	130	120	432	115	444	244
Poc1b	4	329	139	95	60	174	116	0	0	0	482	15
Dusp6	0	0	0	0	5	3	48	0	0	0	40	0
Tmpo	1488	409	950	93	200	361	221	104	11	63	621	60
Kitl	0	51	0	2	54	8	57	8	0	39	66	37
Psen1	3130	235	0	218	209	535	262	0	338	0	418	143
Sgk1	294	9	1	190	110	148	35	171	15	0	233	491
Cep290	0	0	35	38	159	117	51	31	16	0	36	21
Ikbip	638	104	0	66	198	182	8	134	54	0	71	13
Hbs1l	2454	2261	2216	829	312	762	3117	1608	2195	2199	2847	3867
Epb41l2	2948	570	233	269	391	649	313	791	711	1	737	103
Apaf1	2132	70	420	109	273	162	56	0	218	0	1	0
Med23	299	1	0	103	156	182	37	0	363	0	45	30
Ahi1	30	0	0	21	191	35	0	0	36	0	0	1
Arg1	2605	775	1036	260	225	208	478	311	1750	0	771	67
Nedd1	924	154	250	3	87	445	446	308	52	4	677	671
Enpp3	0	0	0	70	192	130	0	0	0	0	0	0
Mtfr2	20	0	0	0	91	81	72	0	0	0	47	0
Stx7	2735	1344	1153	726	366	901	2042	967	1556	760	3234	1760
Pex7	355	0	12	126	119	345	0	119	0	0	102	114
Ifngr1	2487	371	167	258	195	112	307	6	810	4	914	260
Vnn3	1737	525	0	497	248	408	70	150	538	0	171	0
Cfap54	59	0	1	23	139	114	0	0	0	0	1	0
Cdk17	708	77	19	210	22	93	62	253	400	1	331	69
Hal	278	126	0	87	59	32	0	102	512	0	215	0
Fgd6	90	379	311	68	62	212	73	159	0	407	457	216
Ndufa12	1398	575	958	675	404	1085	408	342	1114	210	730	475
Tmcc3	112	243	166	215	101	281	203	192	264	16	738	532
Cep83	226	62	0	131	138	255	33	18	205	0	86	110
Socs2	134	118	138	143	225	168	29	0	0	31	69	16
Nudt4	275	273	164	492	123	472	676	152	14	387	677	888
Nuak1	27	23	0	9	46	15	38	14	161	0	8	93
Tcp11l2	1043	49	404	79	93	239	58	12	484	0	291	0
Cry1	1368	206	0	9	100	145	12	298	0	162	154	0
Hsp90b1	5561	516	1583	277	335	1688	208	197	2102	249	1420	189
Igf1	5831	1283	2204	1266	664	1979	1185	862	1887	422	1526	526
Washc3	627	378	46	133	140	293	143	229	569	289	549	145
Dram1	0	0	0	0	18	4	1	0	0	0	0	3
Sirt1	0	54	32	41	46	95	78	33	46	32	22	34
Herc4	560	0	362	56	212	113	5	0	0	0	238	1
Hnrnph3	0	2	80	51	69	146	120	197	0	40	86	12
Rufy2	0	48	1	99	155	171	31	0	116	0	29	21
Ccar1	1330	198	609	411	375	496	230	266	877	29	927	126
Ddx21	2107	203	147	127	134	324	135	14	200	338	186	504
Ddx50	1525	670	382	277	360	248	656	217	993	420	969	1138
Srgn	1723	647	845	469	300	674	284	286	1408	206	585	329
Vps26a	3097	539	537	278	294	679	143	19	932	171	763	866
Supv3l1	348	599	269	142	84	223	241	163	438	4	56	130
Aifm2	1377	408	0	468	176	531	93	572	489	382	664	252
H2afy2	22	0	0	0	19	16	0	6	0	23	27	0
Tysnd1	67	210	238	118	63	246	62	368	0	68	351	475
Sar1a	2155	3103	3566	1337	522	850	3455	2584	1215	2676	5431	5457
Ppa1	62	166	273	163	273	406	115	113	138	0	453	327
Eif4ebp2	2535	14132	13876	2722	806	3640	20459	15148	13737	11070	20507	22640
Pald1	1014	0	1	4	39	501	471	0	0	1898	2353	1915
Sgpl1	13250	2125	1158	340	635	1431	691	824	2565	1496	2373	1286
Unc5b	253	0	20	14	18	12	0	0	0	0	1	0
Slc29a3	554	66	28	9	87	122	32	187	4	3	277	21
Vsir	1899	513	209	64	122	330	155	63	4	27	779	590
Lrig3	0	0	0	10	77	121	0	0	0	0	149	0
Anapc16	278	201	280	249	138	310	74	0	334	85	195	112
Ddit4	0	1	32	19	4	15	17	0	24	20	51	36
Dnajb12	570	152	444	9	34	98	30	139	154	208	184	133
Micu1	2264	191	203	306	132	466	93	191	277	0	304	120
Cand1	2795	0	478	65	203	331	27	91	11	51	326	192
Tbk1	2456	272	239	352	144	262	48	0	372	0	294	5
Pno1	899	6	96	326	206	363	163	236	35	99	220	0
Plek	20427	2194	8632	2132	1229	4290	2353	2129	6913	1302	5271	1867
Usp15	1913	148	1589	97	509	920	48	530	970	239	1373	122
Elane	0	32	0	15	32	20	10	0	0	0	0	0
Vps54	167	0	107	120	192	77	42	191	0	0	141	353
Tbc1d15	1033	158	609	205	230	413	168	1	769	0	547	28
Pcsk4	0	0	0	0	11	9	41	51	161	0	70	43
Rab21	0	7	82	215	147	155	187	31	133	122	71	229
2310011J03Rik	982	257	407	248	135	242	162	57	750	399	167	143
Peli1	874	110	393	260	92	243	21	0	188	0	468	141
Thap2	7	43	0	5	20	36	73	158	0	0	34	32
Slc1a4	644	0	736	1	23	18	0	1	0	0	121	0
Dock2	3256	291	969	155	216	183	267	0	687	0	590	11
Rab1a	3177	517	792	552	327	585	733	224	1332	159	803	371
Gamt	106	97	79	6	28	30	36	0	0	0	132	0
Actr2	1965	422	191	652	508	736	256	187	289	64	630	304
Ndufs7	4012	306	816	858	459	1316	262	482	1914	122	1086	179
Ptprb	10	0	0	70	130	112	0	0	0	0	0	0
Mum1	420	232	446	230	245	105	338	29	371	638	529	557
Meis1	282	0	0	43	137	217	0	68	0	0	0	0
Uqcr11	3525	1353	1726	1979	961	2430	1305	966	1867	1213	1707	1168
Cnot2	364	384	337	55	80	226	41	271	0	0	72	2
Tcf3	552	521	1043	579	82	303	1652	1351	983	711	1673	1046
Frs2	0	71	0	35	97	58	176	10	0	60	243	30
Yeats4	537	224	554	276	93	378	309	272	438	260	333	290
Grb10	0	0	32	10	41	53	2	0	355	0	101	49
Adora2a	0	0	0	0	13	5	0	0	0	0	0	0
Snrpd3	1711	370	409	363	197	458	68	62	390	218	399	135
Nav3	0	0	0	55	304	167	0	0	0	30	5	0
Cpm	0	0	0	14	116	118	0	0	0	0	0	0
Mdm2	1252	200	425	495	291	361	935	0	634	37	759	373
E2f7	0	6	91	107	42	161	0	0	0	140	18	0
Osbpl8	5533	194	1388	145	391	595	105	238	968	38	939	131
Mknk2	422	1226	2988	373	179	516	1457	883	1808	647	2442	3507
Zpbp	19	0	0	31	33	3	0	0	0	0	0	0
Cabin1	2579	0	405	136	108	105	65	145	0	41	163	42
Ap3d1	4317	286	2332	20	267	496	57	165	911	118	785	167
Phlda1	61	0	0	20	52	20	1	0	7	0	15	0
Sf3a2	522	81	41	24	25	61	27	1	58	0	112	15
Mdm1	0	0	260	5	25	26	10	0	0	17	0	0
Timm13	1614	688	876	1245	367	956	729	402	1691	459	858	776
Vps13d	0	0	0	152	310	334	0	7	0	0	69	21
Llph	1253	201	212	267	145	309	173	93	349	69	241	72
Tmbim4	2995	814	1194	894	450	1007	720	806	2563	748	1207	916
Slc5a4b	0	0	0	3	64	144	0	0	0	0	0	0
Irak3	0	0	0	37	48	79	0	0	0	0	123	0
Helb	547	21	170	17	103	139	2	76	71	0	83	6
Prmt2	617	159	935	387	212	682	224	411	549	0	666	156
Dip2a	575	0	13	65	172	92	48	429	52	413	253	236
Hmg20b	73	135	46	27	10	57	63	17	5	4	25	12
4930404N11Rik	0	0	0	0	3	0	0	0	0	0	14	0
Fzr1	1800	302	134	306	119	324	620	247	590	717	1262	493
Ncln	3134	16	277	35	133	95	99	517	1456	0	448	325
Hcfc2	276	0	0	0	48	40	10	0	0	0	31	0
Nfyb	723	109	0	99	31	36	24	0	165	44	99	63
Txnrd1	3650	411	638	697	650	1429	716	750	3052	168	1598	833
Ppm1m	754	393	594	440	140	126	263	204	29	0	838	395
D10Wsu102e	295	532	989	386	573	703	711	475	197	996	1240	397
Aldh1l2	0	0	0	44	134	60	87	0	115	0	0	0
Wdr82	0	496	72	220	173	263	344	285	393	195	245	659
Glyctk	0	0	0	1	27	24	0	0	0	0	0	9
Pofut2	836	86	32	257	139	505	300	67	10	242	529	239
Slc36a1	36	139	0	16	39	79	152	160	90	420	278	418
Adarb1	72	107	424	147	113	193	149	0	0	417	502	322
Appl2	2337	218	0	16	55	73	287	71	0	373	432	5
Slc36a2	875	187	278	216	110	588	4	0	0	396	431	355
Sumo3	2308	2523	1886	1196	664	1489	3321	1885	2886	1463	4495	2885
Hint1	2921	818	1010	1244	626	1245	1081	785	1927	1076	1955	1068
Lyrm7	0	0	56	30	105	100	0	0	0	0	0	0
Fbxw11	2800	2844	1167	671	326	962	4744	3451	2084	1760	3519	3246
Stk10	0	37	0	12	70	132	0	0	1	0	16	40
Papolg	6	0	0	5	86	18	0	0	0	0	0	0
Rel	0	0	46	25	40	32	5	0	0	0	105	95
Pfkl	6592	1256	721	486	416	846	422	243	2158	418	531	308
Pus10	922	125	0	9	97	64	96	0	1007	0	142	0
Pex13	343	38	0	54	25	94	73	81	214	0	162	150
1810043G02Rik	0	281	297	162	28	111	221	486	587	404	439	396
Mpg	21	33	0	10	16	39	25	46	25	4	100	114
Ahsa2	286	32	134	1	16	39	57	0	94	0	54	39
Nprl3	320	52	1	203	64	19	52	0	344	276	218	77
Xpo1	1859	529	447	152	151	558	157	10	231	3	789	67
Hbq1a	0	0	0	11	19	0	19	0	0	0	16	0
Cpeb4	1607	234	282	3	48	25	186	86	0	0	299	7
Stc2	0	0	0	0	1	40	7	0	0	57	1	0
Asb3	484	0	0	74	98	81	0	0	0	0	61	0
Cdc34	1144	748	824	1241	529	1033	712	1210	1287	528	1106	1161
Tpgs1	945	238	183	146	123	274	22	82	261	219	68	67
Chac2	431	0	0	0	17	32	0	0	0	0	0	0
Erlec1	33	30	0	14	33	112	7	0	1	0	0	0
Shc2	7	7	0	44	52	61	0	0	0	0	1	128
Sptbn1	41	7	24	51	176	174	0	0	0	13	5	6
Wdpcp	403	0	12	2	41	83	0	0	0	0	1	1
Mdh1	6663	1707	1662	1010	470	1458	867	394	3085	1029	3594	1261
Ccng1	3160	465	782	385	369	1124	1187	942	1904	132	2431	1423
Nudcd2	1154	337	433	173	142	162	163	135	243	9	448	216
Polrmt	498	0	0	27	37	104	0	0	0	0	0	2
Hmmr	544	34	315	203	290	399	36	38	37	0	412	0
Hcn2	0	0	0	4	14	26	0	0	0	0	0	0
Slc22a4	1185	0	152	65	57	156	0	0	0	0	81	0
Cyfip2	4894	0	408	42	261	527	158	104	58	0	1146	81
Mgat1	981	196	871	64	91	140	81	102	305	0	636	187
Ppp2ca	987	139	392	480	514	1107	217	222	727	27	396	781
Hnrnpab	2864	502	914	1402	729	1611	485	305	405	106	735	366
Phykpl	203	676	652	534	233	483	729	599	917	629	660	555
Hspa4	6557	1265	1703	1218	674	1279	162	337	2766	131	1345	507
Cnot6	515	1703	3149	513	330	487	3411	3511	1171	1163	3188	3863
Zfp354a	304	0	0	22	31	27	1	0	0	0	0	0
Mapk9	824	507	195	98	183	196	688	144	924	890	712	494
Canx	8676	889	875	410	583	1211	291	321	1506	680	1507	612
Rack1	8469	4713	5561	4028	1749	4986	4899	4470	5564	3486	7737	6642
Rufy1	237	1	0	3	85	308	0	0	524	0	0	0
Rnf130	897	554	1018	557	300	746	394	340	713	226	751	881
Ltc4s	0	0	0	0	2	8	3	0	0	0	0	0
Rad50	1624	304	0	272	147	175	44	0	0	54	145	132
Mrnip	0	16	121	8	24	11	0	0	0	0	12	0
Clk4	995	72	11	48	36	26	73	50	476	0	256	28
Sar1b	1606	126	710	420	96	279	114	84	154	13	332	150
Jade2	694	0	1	87	56	158	91	4	9	0	13	132
Pdlim4	325	0	0	48	143	171	0	0	0	0	73	0
Cdkl3	0	24	0	29	138	93	31	0	0	0	9	0
Ube2b	1495	66	551	355	65	234	248	196	1035	78	364	483
Cdkn2aipnl	3342	253	972	255	269	658	603	146	1206	607	1031	469
Kremen1	413	7	0	14	13	9	60	0	0	19	462	71
Nefh	83	121	174	234	83	92	212	5	0	0	17	60
Med7	72	0	0	1	8	38	0	6	102	0	24	7
Havcr2	365	16	0	173	70	383	1	158	0	225	341	282
Tnip1	2649	150	339	389	291	589	127	249	738	0	100	110
Vdac1	2791	455	795	440	316	513	484	335	645	470	1106	744
Upp1	596	48	165	171	135	60	121	0	390	0	139	0
Slu7	2284	274	973	442	217	470	113	325	1775	0	898	102
Ascc2	1233	222	265	265	102	375	178	240	11	271	239	194
Hus1	216	174	250	119	74	179	982	996	70	187	915	1460
Pttg1	250	70	153	502	120	247	87	51	383	0	132	13
Zfp607a	0	0	13	14	100	150	2	0	0	4	31	0
Tns3	979	39	53	88	112	146	84	144	47	2	120	54
Btg2	885	31	235	110	116	195	116	223	151	123	180	130
Castor1	456	10	506	43	39	64	50	0	0	107	327	132
Pes1	2159	115	751	321	231	229	249	336	643	173	502	95
Tcn2	3686	519	196	65	102	690	38	117	944	1	532	13
Osbp2	0	0	0	22	35	36	0	0	0	0	0	0
Gabrg2	0	0	0	73	142	40	0	1	0	0	0	0
Myo1g	9	0	335	322	60	251	29	17	0	421	256	100
Smtn	344	78	171	14	75	46	131	0	102	0	115	120
Arf5	2300	961	747	509	269	542	860	498	780	855	1644	1566
2310033P09Rik	58	0	9	17	9	31	17	27	6	0	18	2
Guk1	552	700	225	415	211	691	1365	254	905	1013	995	716
Rnf185	795	35	368	64	31	3	252	0	307	0	713	134
Limk2	594	26	109	35	221	138	169	14	148	1	447	77
Patz1	0	68	171	74	26	81	25	108	1	81	419	251
Eif4enif1	0	0	95	189	176	121	7	25	0	192	305	36
Trim11	1	14	64	18	50	17	44	340	14	50	356	118
Ogdh	6827	1452	379	447	349	842	205	24	532	6	1826	171
Drg1	2516	6570	6730	2447	996	2830	9517	5417	3580	3123	6848	5803
Rtn4	195	219	495	200	101	127	362	407	242	243	326	332
Mtif2	506	145	63	152	214	262	151	461	1230	0	409	0
Rps27a	7551	8405	10890	5758	2144	5795	11929	10376	11119	9419	11504	12861
Cfap36	227	80	297	73	42	73	19	0	0	0	62	15
Ppp4r3b	1391	0	234	82	173	251	289	23	0	1	630	57
Pnpt1	1227	0	0	24	184	205	98	172	399	0	495	78
Pold2	517	384	249	330	125	176	162	98	80	0	162	101
Zkscan17	486	105	329	19	74	100	174	160	70	379	175	313
Aebp1	0	0	0	12	5	10	0	19	0	0	0	0
Polm	0	0	0	11	15	14	0	0	0	0	0	0
Pgam2	59	0	0	0	13	17	0	24	0	0	71	0
Dbnl	4780	286	459	156	172	322	147	396	724	254	592	131
Mrps24	1267	687	1040	566	195	610	583	639	714	409	739	619
Ccdc117	277	1491	694	253	107	348	1662	691	845	416	1681	2037
Dynll2	73	154	284	353	205	385	514	339	725	297	535	365
Xbp1	4031	584	1106	516	371	1186	75	407	1326	0	955	246
Supt4a	716	133	977	579	273	616	218	330	710	70	261	436
2810021J22Rik	0	1	0	9	52	44	68	0	0	0	109	30
Ska2	0	0	0	62	86	177	25	6	4	18	47	98
Prr11	37	0	9	3	76	40	5	1	3	0	19	101
Smg8	1374	0	0	0	22	139	82	0	1513	0	469	0
Rnf187	609	741	828	815	349	868	551	833	702	330	1678	2070
Tubd1	565	0	0	5	60	149	0	0	6	0	60	0
Mrpl22	867	109	558	287	123	435	99	186	596	56	348	145
Cnot8	1043	242	145	226	186	457	104	176	1549	177	437	434
Rps6kb1	100	155	294	116	223	379	262	335	353	0	280	50
Sap30l	28	161	336	140	47	183	162	252	217	90	157	360
Galnt10	520	54	378	266	42	183	58	22	1	50	77	174
Rnft1	636	436	143	323	37	102	120	113	273	14	117	175
Mfap3	956	104	179	88	69	537	216	287	0	113	468	80
Fam114a2	956	56	589	163	171	264	383	244	577	17	743	983
Gria1	0	1	10	56	89	92	0	0	0	0	0	0
Ppm1d	165	131	78	0	43	1	0	0	0	0	85	83
Znhit3	352	81	454	239	166	144	202	65	0	0	87	62
Myo19	0	0	1	82	92	56	28	0	0	0	1	0
Prpsap2	0	0	0	2	116	95	62	9	239	0	64	57
Ggnbp2	1482	262	584	389	173	369	440	200	231	318	810	356
Acaca	808	429	0	100	198	167	97	1	0	18	219	13
Shmt1	1199	163	317	127	200	369	190	118	0	0	243	84
Llgl1	94	96	27	65	79	116	54	0	550	827	1361	29
Drg2	2131	107	553	177	181	715	60	103	38	0	359	0
Srebf1	2330	29	4	150	79	226	352	109	1554	878	1265	969
Tom1l1	356	60	7	5	69	72	37	370	0	0	96	45
Cox11	36	21	0	1	35	26	18	0	44	0	36	0
Stxbp4	7	0	245	51	94	131	4	163	0	294	0	16
Bzw2	2972	997	1483	725	375	836	1016	906	2157	1105	1501	954
Elac2	0	0	538	160	167	415	293	131	1	296	601	135
Pctp	286	201	301	62	56	88	165	0	545	0	394	53
Twistnb	834	327	78	161	62	235	176	121	69	49	194	142
Atxn7l1	1214	302	45	118	156	312	72	23	270	0	187	0
Atp6v1c2	0	0	0	86	105	79	0	0	0	0	0	0
Sypl	2113	1185	1598	222	240	468	1429	1417	1027	1862	3418	3090
Pdia6	10363	2009	4006	1177	850	2690	1263	746	5941	601	3832	941
Nampt	3093	757	426	577	368	1139	512	0	1862	60	1715	501
Pik3cg	1326	19	0	177	124	272	283	0	1279	0	238	35
Nbas	965	2	0	252	345	264	27	101	0	0	119	177
Tspan13	332	179	176	102	93	242	247	260	233	0	141	200
Rock2	1406	303	514	410	584	443	106	24	598	82	598	208
Matn3	0	0	1	62	137	137	0	0	0	0	0	0
Laptm4a	4163	458	1080	611	247	762	256	376	1131	108	879	231
Fam49a	3566	0	102	124	390	336	244	9	230	0	563	188
Snx13	469	559	24	41	207	319	537	257	0	0	405	424
Sdc1	2266	344	161	98	139	343	225	677	1227	44	305	146
Lpin1	1014	246	406	117	378	551	387	293	2601	956	872	490
Pum2	408	24	436	241	108	150	312	48	344	174	178	234
Nrcam	0	0	0	128	383	370	0	0	0	15	0	0
Trib2	0	103	59	87	153	158	18	4	204	0	5	32
Arsg	950	158	1	9	128	11	74	56	457	0	426	0
Hs1bp3	1656	319	681	86	80	108	270	291	3	128	690	677
Fam84a	0	0	0	50	177	72	0	0	0	0	0	0
Smc6	1471	893	1226	783	548	962	1328	1155	1163	732	1152	1002
Apob	6	0	4	67	210	141	0	0	0	0	0	0
Amz2	272	465	580	241	258	341	481	243	283	223	855	941
Gna13	916	2549	969	654	280	805	2251	1570	338	2214	5774	5514
Prkar1a	3982	1633	1545	497	487	1307	1187	527	2731	1238	2447	1486
Abca8b	192	0	0	9	77	22	0	0	0	0	0	0
Rdh14	145	0	0	108	28	92	0	111	462	0	46	33
Map2k6	22	0	44	128	161	142	85	0	0	0	69	0
Klhl29	0	0	0	67	104	112	0	0	0	0	0	0
Trappc12	1525	470	349	136	554	443	78	7	0	82	564	147
Adi1	3913	682	951	883	379	1067	221	382	2238	328	1077	197
Rnaseh1	170	0	163	84	129	205	51	118	264	0	344	94
Ubxn2a	1278	195	502	184	278	593	369	138	242	101	565	492
Fkbp1b	465	108	89	79	74	132	67	7	0	0	285	31
Cmpk2	0	0	0	89	92	139	0	0	0	0	0	0
Pfn4	0	0	0	12	17	22	0	0	4	0	0	0
Itsn2	552	12	204	141	270	665	51	130	598	204	109	164
Rsad2	259	0	5	23	166	92	0	0	0	0	0	0
Id2	3397	490	992	335	327	809	186	475	1478	100	1051	226
Ncoa1	17	35	0	86	218	280	20	112	0	134	157	33
Dus4l	10	0	0	95	105	85	1	0	0	77	0	0
Rrm2	687	1073	1374	420	256	395	1982	953	2458	573	1961	1718
Bcap29	2454	1652	1023	741	297	625	1707	900	1640	1665	2767	2359
Slc26a4	0	49	6	58	130	147	0	0	0	0	0	0
Cenpo	686	277	220	46	199	134	64	104	0	0	39	1
Klf11	0	0	345	91	84	51	2	0	0	0	204	63
Adcy3	0	0	0	58	142	171	8	0	139	0	0	0
Dnajc27	450	664	10	512	188	433	1509	1136	649	1693	2213	2237
Efr3b	6	380	236	126	156	157	479	210	96	1720	1881	1929
Cbll1	205	21	167	48	63	224	29	0	57	0	131	63
Dnmt3a	5434	9818	7141	2553	1201	2797	13997	8099	6542	11902	18309	18006
Dld	5953	281	2416	898	450	855	301	354	3115	9	1545	100
Kif3c	0	0	0	54	85	110	0	0	0	0	0	0
Sh3yl1	0	0	0	1	13	3	0	0	0	0	0	0
Rab10	4908	506	1324	514	568	1134	454	76	2224	915	1694	334
Tpo	0	0	0	22	187	87	0	0	0	0	0	0
Pxdn	0	0	0	20	124	184	0	0	0	0	0	0
Ddx52	532	383	167	177	80	153	154	20	429	177	218	39
Taf15	0	14	94	33	77	105	0	0	160	0	0	5
Ace	216	0	0	1	26	34	0	0	0	0	0	0
Cdc27	560	25	329	178	106	102	38	65	208	44	141	32
Mettl2	247	172	576	153	106	77	478	663	231	684	196	374
Nle1	246	93	124	119	62	91	59	0	10	109	163	268
Tlk2	0	136	523	117	116	97	107	170	36	0	140	273
Rffl	1040	809	287	198	123	189	583	323	403	239	960	483
Lig3	468	281	0	0	82	210	0	318	0	0	0	0
Map3k3	4	191	272	135	79	190	174	416	87	0	60	169
Ddx42	3446	74	384	314	278	161	20	0	0	0	1145	483
Ftsj3	3880	44	699	271	243	359	433	35	408	0	561	117
Rnf135	253	0	181	11	45	118	0	0	0	0	0	0
Psmc5	2446	416	916	923	371	906	232	404	2123	136	1148	251
Tcam1	423	19	0	63	162	241	187	0	1	389	437	390
Ern1	297	38	59	68	108	117	94	155	0	0	197	128
Nf1	1	4	136	102	205	94	2	12	0	14	294	89
Pecam1	0	0	0	47	94	112	0	0	0	0	0	0
Polg2	24	38	47	80	69	94	43	20	19	158	52	20
Ddx5	3928	503	710	195	321	532	648	346	442	484	1819	259
Psmd12	3655	310	852	175	316	696	213	131	1409	15	930	216
Helz	223	383	13	317	514	578	28	226	9	0	64	176
Rab37	127	0	0	12	51	42	0	0	94	0	4	0
Slc9a3r1	4212	1	691	202	161	285	87	90	221	116	445	159
Nt5c	1112	92	87	50	73	192	85	72	99	0	109	15
Jpt1	2285	606	1067	718	389	865	562	490	1718	139	1285	414
Sumo2	1130	424	492	417	221	415	354	492	875	102	622	405
Nup85	957	513	381	236	294	300	562	142	664	419	628	523
Gga3	851	0	276	90	101	90	134	0	11	380	378	0
Cluh	2763	293	429	227	320	378	175	403	1221	212	920	167
Mif4gd	1209	110	265	127	68	251	180	234	348	0	133	149
Slc25a19	345	89	135	248	186	346	363	282	160	90	503	81
Pafah1b1	409	254	172	93	84	254	47	64	103	4	159	20
Tmem94	22	0	0	78	89	49	0	8	0	127	173	91
Recql5	662	0	40	105	159	126	25	0	898	60	283	0
Sap30bp	660	58	64	288	84	329	229	134	0	57	349	174
Itgb4	0	0	0	11	61	80	20	0	0	0	54	0
Galk1	3744	646	782	195	311	599	474	239	906	0	473	277
Unk	19	288	418	260	81	726	328	0	32	290	136	218
Trim47	245	70	206	109	50	35	32	0	0	0	171	16
Mrpl38	1318	77	726	257	184	351	154	0	348	0	458	50
Fbf1	14	0	1	7	133	108	0	0	4	0	18	0
Acox1	1769	289	171	764	236	470	295	332	128	195	648	948
Ten1	592	205	277	77	96	116	29	36	181	99	171	105
Srp68	4642	343	382	438	264	556	227	0	837	66	533	597
Tsen54	485	383	0	167	59	273	201	144	448	338	147	166
Llgl2	357	0	0	5	34	5	12	0	303	0	0	0
Ncbp3	12	18	29	117	271	308	143	17	101	103	303	252
Atp2a3	0	0	1	1	20	66	0	0	0	1	0	0
Ankfy1	3344	1082	999	439	338	219	1004	435	277	468	1483	1070
Exoc7	1000	0	0	308	204	240	104	0	0	0	94	251
Ube2g1	1649	367	8	152	86	150	34	34	745	0	197	255
Spns3	0	8	0	13	29	20	28	0	0	0	0	25
Med31	185	44	66	0	41	63	12	1	180	0	49	10
Ube2o	0	0	0	0	26	85	37	0	211	0	0	0
Txndc17	1933	758	1003	1096	364	1069	823	529	1234	631	973	631
Rhbdf2	1628	2	0	30	60	16	29	28	642	0	164	53
4933427D14Rik	0	0	0	1	28	59	80	0	66	0	0	0
Pimreg	209	32	232	152	39	43	65	0	2	6	246	225
1810032O08Rik	88	33	18	0	11	22	15	0	0	0	141	27
Rabep1	2584	617	973	685	310	792	1334	652	1611	281	1816	982
Mfsd11	1641	336	615	233	192	600	586	225	604	546	848	431
Kif1c	592	2953	3343	1013	318	1284	4135	2618	2069	2730	3022	4503
Sec14l1	311	310	198	317	277	446	922	94	238	1237	373	461
Nos2	1214	108	339	209	276	242	139	7	581	0	620	0
Mink1	304	19	219	31	41	117	17	5	56	0	5	0
[truncated: 11,291 more rows]

## Sheet: Post norm counts- LPSvsCTL
	control_Evs_1	control_Evs_2	control_Evs_3	LPS_Evs_1	LPS_Evs_2	LPS_Evs_3
Gnai3	1186.64	1081.18	1470.69	518.971	978.151	700.517
Cdc45	117.096	0	357.179	282.224	115.181	112.152
Narf	455.586	0	0	191.27	223.274	182.031
Cav2	123.814	178.619	5.13927	6.68778	53.1604	127.68
Klf6	704.815	585.54	54.8189	152.481	216.186	221.715
Scmh1	0	273.252	0	78.9158	223.274	139.758
Cox5a	452.707	460.152	493.37	658.077	356.175	389.943
Wnt9a	0	0	13.7047	9.36289	49.6164	57.8013
Fer	0	0	0	70.8904	202.01	158.738
Xpo6	0	266.155	0	335.726	799.178	763.495
Tfe3	390	92.267	706.65	432.03	322.506	571.111
Brat1	525.972	538.224	119.06	120.38	354.403	219.127
Gna12	1.27974	1291.74	713.502	613.938	377.439	128.543
Slc22a18	96.3002	0	0	14.7131	33.6683	1.72541
Pih1d2	78.7038	0	0.856545	2.67511	24.8082	10.3525
Dlat	595.077	102.913	80.5153	164.519	357.947	183.756
Sdhd	1838.98	1194.74	598.725	1770.92	1203.2	1417.43
Ccnd2	0	7.09746	0	45.4769	287.066	92.3095
Gpr107	1289.33	985.364	117.347	260.823	707.033	370.964
Tspan32	257.547	539.407	388.872	303.625	258.714	301.084
Lhx2	6.71862	0	0	8.02533	180.745	30.1947
Gmpr	304.577	56.7797	277.521	270.186	226.818	263.125
Trim25	1017.71	22.4753	244.972	307.638	386.299	330.416
Dgke	0	3.54873	0	14.7131	240.994	147.523
Scpep1	3492.08	723.941	1719.94	342.414	728.298	885.136
Mnt	72.945	114.742	191.866	65.5402	23.0362	98.3485
Itgb2	3132.47	1503.48	821.427	508.271	779.686	1123.24
Hddc2	129.253	447.14	316.922	112.355	125.813	236.381
Pemt	0	0	0	66.8778	92.1447	143.209
Cdh4	0	0	0	58.8524	295.926	173.404
Ckmt1	0	4.73164	0	38.7891	278.206	113.877
Clec10a	0	75.7062	145.613	32.1013	40.7563	16.3914
Alox12	0	0	0	17.3882	42.5283	39.6845
Arvcf	0	0	0	17.3882	3.54403	18.9795
Comt	795.356	312.288	871.963	529.672	510.34	627.187
Rtca	447.268	596.187	921.643	215.346	267.574	157.013
Dbt	251.468	0	35.1184	28.0887	97.4607	65.5657
Dazap2	2694.17	1032.68	2415.46	1104.82	1734.8	1572.71
Mcts1	158.687	100.547	261.246	246.11	212.642	125.092
Rem1	0	60.3284	2.56964	20.0633	14.1761	1.72541
Trappc10	77.744	112.376	81.3718	78.9158	139.989	45.7234
Ccm2	478.941	387.994	160.174	619.288	391.615	443.431
Tbrg4	116.776	40.2189	436.838	345.089	203.782	161.326
Mx1	0	0	62.5278	12.038	24.8082	19.8422
Ndufa9	981.558	259.057	618.426	1107.5	756.65	701.38
Lck	61.1074	49.6822	0	72.228	164.797	156.15
Cttnbp2	0	0	0	8.02533	308.33	96.6231
Galnt1	0	40.2189	72.8064	38.7891	129.357	69.8792
Mkrn2	80.3035	706.197	197.005	419.992	139.989	134.582
Raf1	278.343	99.3644	101.072	141.781	288.838	342.494
Pdgfb	97.26	17.7436	2.56964	203.308	170.113	245.871
Acvrl1	179.163	302.825	435.982	196.621	120.497	220.853
Grasp	0	24.8411	56.532	24.076	10.6321	25.0185
Acvr1b	0	59.1455	11.9916	58.8524	161.253	148.385
Tom1l2	801.435	277.984	410.285	329.039	155.937	81.9571
Zfp385a	186.202	159.693	226.985	113.692	108.093	154.424
Itga5	1203.27	920.304	984.171	520.309	650.329	917.919
Wdr77	342.649	990.096	405.146	553.748	529.832	899.802
Adora3	0	0	0	40.1267	47.8444	25.8812
Atp5f1	3441.53	3486.04	2658.72	2696.51	2285.9	2750.31
Hnrnpd	37.7522	50.8651	0.856545	222.034	306.558	286.418
Dynlt1c	37.7522	17.7436	32.5487	58.8524	60.2485	81.0944
C1d	339.45	490.908	310.069	609.925	232.134	155.287
Gm2a	2423.82	1148.61	794.018	385.216	621.977	1241.43
Krit1	343.929	0	0	89.6162	446.547	131.131
Clcn4	288.901	1.18291	0	78.9158	267.574	137.17
Hk2	766.882	35.4873	393.154	369.165	421.739	342.494
Myo18a	79.6636	514.566	0	480.182	412.879	206.187
Haao	107.498	0	0	30.7638	74.4246	44.8607
Cd52	1140.89	432.945	779.456	2049.13	1185.48	1208.65
Abhd15	0	0	0	1.33756	62.0205	32.7828
Loxl3	0	0	0	21.4009	19.4921	8.62706
Kat2b	71.3453	21.2924	5.99582	42.8018	189.605	80.2317
Rab5b	127.334	88.7182	92.5069	60.19	63.7925	102.662
Dnmt3l	0	167.973	71.9498	230.06	233.906	121.642
Icosl	276.103	0	5.99582	46.8144	65.5645	117.328
Spg7	207.957	228.302	32.5487	169.87	334.911	339.043
Sult5a1	0	0	0	68.2153	214.414	113.877
Rpl13	8293.97	24940.5	18211.9	19329	9797.46	12649.9
Chmp1a	2154.44	3552.28	1910.1	1586.34	1002.96	1568.4
Rpa1	159.007	222.387	875.389	676.803	196.694	377.865
Serpinf1	0	162.059	43.6838	93.6289	63.7925	53.4878
Tubgcp3	0	0	0.856545	44.1393	297.698	192.383
Oprm1	0	0	0	151.144	490.848	105.25
Polr3d	0	113.559	127.625	81.5909	93.9167	62.9775
Ddx3x	720.492	570.163	193.579	783.807	664.505	563.347
Il12rb1	0	0	59.9582	222.034	141.761	89.7214
Kcnn3	0	0	0	0	47.8444	54.3505
Usp32	114.216	0	12.8482	34.7764	196.694	69.8792
Txnrd3	0	0	0	76.2407	53.1604	124.23
Zfp512b	3.83921	115.925	440.264	56.1773	496.164	209.638
Dnajc5	549.967	8855.26	5502.45	2398.24	1601.9	1526.99
Tpd52l2	679.54	74.5233	454.826	968.39	673.365	537.466
Fmr1	0	0	42.8273	65.5402	136.445	247.597
Bcl11a	0	0	0	16.0507	226.818	101.799
Il4	0	35.4873	0	16.0507	92.1447	53.4878
Pxmp4	126.374	150.23	158.461	97.6415	338.455	219.127
Dlg3	0	0	0	0	65.5645	71.6046
Gnb1l	0	0	0	21.4009	125.813	68.1538
Smarcb1	454.306	208.192	94.22	188.595	451.863	292.457
Hip1r	0	0	0	1.33756	33.6683	19.8422
Nsun5	69.4257	0	0	231.397	76.1966	87.996
Top1mt	155.168	30.7557	156.748	28.0887	83.2846	9.48977
Mmp14	0	0	36.8315	4.01267	97.4607	9.48977
Slc7a7	0	0	0	26.7511	70.8805	63.8402
Oxa1l	317.695	223.57	15.4178	132.418	184.289	326.103
Heatr6	0	191.631	0	119.042	393.387	260.537
Ccl3	2475.65	482.627	2454.86	11218.1	6109.9	7170.81
Ilf2	671.862	167.973	450.543	514.959	816.898	496.919
Chtop	647.227	864.707	395.724	329.039	528.06	263.125
Snapin	733.289	414.018	1307.09	354.452	311.874	460.685
S100a4	15.0369	4.73164	12.8482	34.7764	76.1966	25.0185
S100a3	0	1.18291	37.688	18.7258	86.8287	12.9406
S100a6	933.568	797.281	1098.09	843.997	676.909	945.526
Icam2	0	57.9626	0	10.7004	65.5645	57.8013
Mapk7	136.292	0	243.259	4.01267	67.3365	16.3914
Epn2	319.614	126.571	0	8.02533	56.7044	8.62706
B9d1	34.5529	0	0	45.4769	19.4921	2.58812
Sec24b	560.205	8.28037	364.032	97.6415	402.247	351.984
N4bp3	0	18.9266	0.856545	0	14.1761	131.131
Rmnd5b	173.724	0	495.083	143.118	95.6887	154.424
Nhp2	1432.03	2453.35	2079.69	3398.73	1782.65	2194.72
Vps9d1	70.0656	214.107	0	100.317	23.0362	10.3525
Zfp276	66.2264	185.717	0	45.4769	129.357	11.2152
Mfsd10	247.949	101.73	311.783	40.1267	79.7406	160.463
Luzp1	0	728.672	157.604	295.6	301.242	377.865
Kctd10	194.2	670.71	342.618	258.148	329.595	271.752
Poldip2	1313.33	1346.15	1823.59	510.946	641.469	714.321
Ift20	121.255	360.787	205.571	266.174	237.45	253.636
Lgals9	1162.32	431.762	610.717	1107.5	680.453	1106.85
Araf	235.791	817.391	1114.37	419.992	478.444	567.661
Cfp	1401.63	184.534	743.481	845.335	558.184	223.441
Uxt	61.1074	118.291	57.3885	102.992	111.637	154.424
Cnnm3	0	204.643	59.1016	112.355	101.005	72.4673
Lman2l	514.454	561.882	0	86.9411	216.186	242.42
Mcm3ap	113.897	40.2189	0	334.389	542.236	226.892
Pcnt	69.4257	108.828	25.6964	100.317	272.89	203.599
Mxd1	122.855	79.255	162.744	139.106	217.958	210.5
Gmcl1	248.269	1249.15	797.444	1150.3	520.972	645.304
Snrnp27	282.182	190.448	198.719	397.254	155.937	108.701
Oas1c	0	0	0	189.933	83.2846	108.701
Ocrl	240.271	14.1949	13.7047	141.781	347.315	143.209
Calm1	2916.2	1812.22	3264.29	3033.58	2101.61	2901.28
Agpat3	272.264	676.624	473.67	393.241	474.9	433.078
Slc26a3	0	0	0	132.418	209.098	106.976
Sema6b	0	53.2309	0	41.4642	124.041	127.68
Uhrf1	193.88	641.137	0	291.587	572.36	395.119
Dpp9	421.673	0	632.987	200.633	115.181	434.804
Gramd1a	288.261	1255.07	447.973	272.861	118.725	186.345
Ckb	584.2	481.444	295.508	239.422	136.445	125.955
Sp1	112.297	256.691	44.5404	304.963	660.961	306.261
Itgb7	355.767	225.936	709.22	386.553	120.497	140.621
Myg1	253.388	149.047	130.195	168.532	327.823	314.888
Rarg	55.9885	0	0	44.1393	88.6007	61.2521
Pfdn5	499.097	1460.89	1689.11	1186.41	655.645	1056.81
Rrp15	157.408	79.255	0	143.118	108.093	94.8977
Rnd2	0	94.6328	0	21.4009	65.5645	75.0554
Srr	100.779	33.1215	102.785	44.1393	35.4403	16.3914
Acp5	489.179	42.5848	628.704	557.761	246.31	349.396
Fbxo9	0	104.096	184.157	1.33756	101.005	152.699
Vps50	153.248	289.813	0	25.4136	505.024	190.658
Hars	481.821	0	110.494	537.697	641.469	623.736
Zmat2	152.609	209.375	336.622	191.27	290.61	248.459
Ube2c	604.995	308.739	423.133	430.693	451.863	261.4
Smg5	301.698	235.399	190.153	215.346	405.791	386.492
Cct3	5172.05	3745.09	5814.23	5804.99	3439.48	3852.85
Glmp	4968.58	1701.02	1846.71	1982.26	1982.88	2540.67
Mef2d	808.793	498.005	197.005	430.693	375.667	457.234
Tmem79	0	1.18291	0	2.67511	70.8805	13.8033
Snd1	1424.03	1313.03	2274.13	472.157	506.796	936.899
Col18a1	0	27.2069	0	152.481	186.061	116.465
Slc19a1	220.755	134.852	0	18.7258	76.1966	15.5287
Kpnb1	203.798	2391.84	1541.78	777.12	611.345	613.384
Npepps	730.41	233.033	637.27	176.557	393.387	245.871
Mrpl10	722.411	401.006	460.821	181.908	143.533	191.521
Cyp51	222.034	440.042	594.443	212.671	193.149	81.9571
Tcf25	1716.13	5976.06	3553.81	1724.11	1187.25	1332.02
Tubb6	1056.42	203.46	517.353	656.74	494.392	886.862
Def8	714.413	475.53	628.704	716.93	469.584	584.915
Itga3	0	0	0.856545	10.7004	30.1242	31.0574
Foxm1	293.38	39.036	0	129.743	198.466	148.385
Itfg2	65.9064	0	5.13927	90.9538	308.33	175.129
Nrip2	1.27974	55.5968	40.2576	69.5529	99.2328	51.7624
Tulp3	6.71862	83.9866	6.85236	147.131	416.423	138.033
Gtf2h4	99.4995	403.372	144.756	411.967	256.942	117.328
Tubb5	1901.37	1501.11	2131.09	2311.3	1605.44	1885.01
Ell2	442.149	254.326	49.6796	458.781	343.771	323.515
Jup	162.527	1.18291	103.642	111.017	258.714	113.014
Nom1	99.8194	503.92	1.71309	959.027	552.868	232.068
Ergic1	809.753	300.459	560.181	500.246	660.961	512.447
Acap1	270.984	0	67.6671	2.67511	99.2328	56.9386
Ifrd1	718.252	346.593	455.682	227.384	579.448	488.292
Stk38l	0.319934	126.571	117.347	224.709	276.434	188.933
Brpf1	174.044	333.581	208.141	88.2787	233.906	116.465
Akr1b3	1633.26	997.193	994.449	979.091	797.406	1036.11
Hoxc6	0	18.9266	2.56964	9.36289	44.3003	22.4304
Gstt3	0.319934	102.913	0	30.7638	67.3365	81.9571
Ddt	11.1977	13.012	9.422	8.02533	12.4041	15.5287
Marveld3	0	0	0	25.4136	122.269	131.131
Ddx18	277.703	259.057	609.86	303.625	202.01	221.715
Ubl3	357.686	590.272	524.206	858.711	804.494	800.591
Gramd3	80.3035	0	0	5.35022	60.2485	18.9795
Eef1e1	209.877	160.876	53.9624	432.03	265.802	256.224
Akt1	186.842	654.149	316.922	1179.72	774.37	745.378
Il16	30.7137	72.1575	0	153.819	216.186	25.0185
Tcirg1	3225.58	758.245	969.61	1717.42	1481.4	1495.07
Naglu	1363.56	197.546	413.711	283.562	178.973	472.763
Coasy	768.162	215.29	35.1184	284.899	198.466	138.896
Smo	0.319934	356.056	224.415	334.389	216.186	138.896
Crnkl1	311.936	152.595	196.149	121.718	180.745	114.74
Rin2	305.857	26.024	6.85236	41.4642	258.714	238.97
Chordc1	549.327	92.267	325.487	234.072	306.558	248.459
Rtcb	909.253	709.746	498.509	415.98	372.123	474.488
Pwp1	1384.99	1310.66	1191.45	718.267	404.019	217.402
Fbxo7	221.074	170.339	178.161	168.532	125.813	199.285
Capns1	257.867	101.73	265.529	109.68	108.093	195.834
Folr1	0	0	166.17	2.67511	83.2846	69.0165
Clpb	554.126	218.838	20.5571	444.068	233.906	209.638
X45176	390.959	56.7797	274.951	872.086	708.805	298.496
Zdhhc4	441.509	581.992	276.664	180.57	347.315	388.218
Rac1	477.982	527.578	742.625	765.082	877.147	992.112
Nup214	119.975	154.961	0	437.381	540.464	615.109
Ltbp1	0	0	0	36.114	311.874	68.1538
Ugp2	2087.89	681.356	1367.05	580.499	558.184	686.714
Trmt1	454.306	204.643	1230	351.777	464.268	640.991
Nacc1	196.44	83.9866	10.2785	73.5655	26.5802	103.525
Nfix	2.23954	208.192	120.773	96.304	77.9686	88.8587
Slc1a5	1083.3	343.044	187.583	275.536	552.868	257.086
Uba1	1305.33	463.701	603.008	347.764	645.013	847.177
Vwf	378.802	0	0	226.047	558.184	274.341
Siae	563.724	471.981	227.841	193.946	157.709	167.365
Spa17	0	10.6462	0	2.67511	12.4041	18.1168
Fam50a	849.105	26.024	474.526	286.237	276.434	305.398
Emd	0.319934	125.388	0	72.228	21.2642	51.7624
Taco1	0	0	0	102.992	30.1242	0
Npas1	0	0	0	12.038	95.6887	16.3914
Sipa1l2	69.1058	138.4	41.1142	136.431	171.885	107.838
Ap4e1	176.604	124.206	2.56964	319.676	508.568	175.129
Blvra	1263.42	2255.81	2510.53	1539.53	978.151	916.194
Srpk3	79.9835	0	0.856545	0	33.6683	50.037
Idh3g	1620.47	579.626	722.068	611.263	903.727	969.682
Ssr4	844.306	831.586	618.426	648.714	416.423	715.183
Bcap31	1867.46	311.105	1423.58	494.895	430.599	749.692
Fam98a	307.777	166.79	0	437.381	320.734	242.42
Ltbp2	206.677	0	0	4.01267	67.3365	6.03894
Kmt2a	71.3453	246.045	3.42618	48.152	310.102	79.369
Ift46	71.0254	74.5233	239.833	72.228	217.958	232.931
Trappc6a	443.429	293.362	297.221	442.731	290.61	384.767
Supt6	518.293	1.18291	291.225	38.7891	473.128	342.494
Spag5	0	241.314	0	177.895	343.771	156.15
Unc119	350.008	341.861	149.039	418.655	239.222	366.65
Rab34	0	0	0.856545	102.992	150.621	163.051
Sdf2	103.659	158.51	0	247.448	207.326	214.814
Ccne1	390.64	270.886	151.609	163.182	166.569	198.422
Bbc3	126.054	35.4873	113.064	66.8778	38.9843	21.5677
Mybpc3	0	0	0	18.7258	124.041	91.4468
Psmc3	1522.89	1217.21	1251.41	1893.98	1201.43	1647.77
Acp2	820.951	552.419	250.111	327.701	689.313	548.681
Rapsn	31.9934	0	0	2.67511	1.77201	0
Slc39a13	188.121	415.201	316.922	12.038	154.165	52.6251
Celf2	0	53.2309	274.951	421.33	666.277	378.728
Nr1h3	0	35.4873	0.856545	214.009	77.9686	110.426
Ddb2	91.1812	0	0	1.33756	40.7563	21.5677
Spi1	1774.35	671.893	952.479	1811.05	1139.4	1356.17
Sf3a1	459.105	240.131	616.713	69.5529	288.838	238.107
Stat6	1543.36	127.754	801.727	271.524	533.376	324.377
Napsa	709.934	263.789	555.898	407.954	341.999	487.429
Vrk3	218.515	418.75	893.377	191.27	258.714	311.437
Smg9	83.1829	0	14.5613	24.076	139.989	213.088
Paxip1	90.2214	166.79	3.42618	78.9158	242.766	87.1333
Rmnd5a	49.2699	848.146	159.317	168.532	251.626	155.287
Mov10	1808.59	448.323	108.781	532.347	655.645	546.093
Ppm1j	472.223	89.9011	471.957	4.01267	53.1604	163.914
Rhoc	1620.79	636.405	884.811	1349.59	903.727	1123.24
Ppard	4.79901	4.73164	0	57.5149	113.409	43.998
Def6	234.192	92.267	0.856545	258.148	147.077	163.914
Metrn	17.5964	160.876	272.381	62.8651	60.2485	68.1538
Lmf1	217.875	626.942	147.326	8.02533	139.989	129.406
Narfl	425.832	20.1095	0	171.207	198.466	176.855
Dbf4	220.435	1660.81	620.995	480.182	522.744	351.121
Daxx	89.9015	14.1949	58.2451	724.955	308.33	481.39
Cd320	57.9081	94.6328	207.284	96.304	51.3884	196.697
Ipo4	237.711	81.6208	277.521	168.532	92.1447	182.894
Tm9sf1	304.257	308.739	401.72	115.03	281.75	193.246
Irf9	177.243	191.631	220.132	291.587	191.377	260.537
Gmpr2	51.8293	0	139.617	66.8778	315.418	126.818
Mdp1	82.8629	0	0	6.68778	49.6164	48.3115
Dhrs1	439.27	73.3404	109.638	359.802	120.497	157.875
Tmem161a	314.815	287.447	908.795	430.693	255.17	168.228
Armc6	0	144.315	0	6.68778	127.585	106.976
Borcs8	165.726	0	83.9415	172.545	148.849	163.051
Slc25a42	0	0	128.482	69.5529	42.5283	69.8792
Snx9	564.044	208.192	142.187	107.004	276.434	217.402
Ranbp3	396.398	216.472	510.501	470.819	595.397	389.943
Ndufa11	326.333	361.97	372.597	560.436	338.455	498.644
Nr2f6	30.3937	41.4018	9.422	101.654	24.8082	31.0574
Use1	529.811	899.011	697.228	1169.02	499.708	595.267
Ocel1	0	246.045	76.2325	135.093	106.321	179.443
Dyrk1b	42.2313	106.462	131.908	5.35022	30.1242	16.3914
Braf	103.659	221.204	18.844	205.984	559.956	263.988
Ndufb2	27.5143	56.7797	14.5613	156.494	363.263	206.187
Hltf	173.404	108.828	0.856545	42.8018	49.6164	99.2112
Prpf6	1052.58	0	164.457	732.98	629.065	182.031
Rgs19	308.736	352.507	233.837	668.778	163.025	382.179
Rgs20	40.6316	0	0	30.7638	38.9843	30.1947
Snrpd1	264.905	217.655	416.281	446.743	318.962	244.146
Tchp	0	33.1215	54.8189	30.7638	191.377	137.17
Tiam1	0	0	0	129.743	244.538	104.387
Tsc2	426.152	0	484.805	304.963	217.958	72.4673
Rpl3l	21.7555	0	17.9875	38.7891	49.6164	27.6066
Puf60	829.909	393.909	0.856545	1048.64	379.211	450.333
Golga2	40.9516	80.4379	0	24.076	203.782	151.836
Uck1	262.346	425.848	372.597	227.384	178.973	609.07
Mien1	81.2633	67.4259	93.3635	96.304	97.4607	95.7604
Axl	0	0	0	25.4136	85.0566	31.9201
Tgfb1	433.511	370.251	81.3718	296.937	127.585	318.339
Ccdc97	206.038	160.876	141.33	0	58.4764	175.992
Akap8l	80.3035	0	85.6545	40.1267	216.186	269.164
Pdcd2l	299.778	191.631	376.88	157.832	276.434	175.992
Gtf2f1	1006.83	233.033	7.70891	648.714	313.646	424.451
Clpp	450.787	223.57	396.581	908.2	481.988	747.103
Alkbh7	163.806	55.5968	108.781	34.7764	150.621	219.127
Dennd1c	117.416	0	0	140.443	141.761	207.049
Med6	100.139	251.96	160.174	107.004	279.978	165.64
Lcp2	731.689	287.447	579.025	813.234	494.392	478.802
Cse1l	817.752	215.29	528.489	393.241	683.997	439.98
Naa20	771.681	396.275	419.707	680.816	630.837	463.273
Prkra	280.902	145.498	60.8147	137.768	90.3727	104.387
Fkbp7	0	0	74.5195	0	138.217	35.3709
Plekha3	26.8745	111.194	168.739	429.355	446.547	292.457
Ykt6	275.783	395.092	745.195	624.638	357.947	536.603
Baz1b	240.59	361.97	1.71309	425.343	629.065	318.339
Pex6	70.3855	0	0	48.152	125.813	49.1742
Mrpl2	737.768	534.675	775.174	525.659	404.019	694.478
Mea1	623.552	578.443	332.34	815.909	248.082	437.392
Kdelr1	230.992	7.09746	57.3885	60.19	72.6526	108.701
Tmem143	0	0	7.70891	8.02533	203.782	64.703
Pdxk.ps	0	0	0	58.8524	180.745	72.4673
Ggct	36.4725	30.7557	103.642	147.131	116.953	68.1538
Jag2	1.27974	283.898	82.2284	204.646	223.274	203.599
Btbd6	85.7423	0	374.31	68.2153	88.6007	73.33
Nudt14	429.032	470.798	362.319	220.697	235.678	230.343
Flii	530.131	498.005	427.416	201.971	239.222	337.318
Top3a	0	0	0	254.136	240.994	68.1538
Atg4d	0	1096.56	998.732	718.267	497.936	279.517
Qtrt1	63.6669	66.2429	0	557.761	164.797	202.736
Hdgfl2	259.467	597.369	436.838	453.431	232.134	270.89
Chaf1a	201.558	409.287	470.243	308.975	366.807	383.041
Adprh	471.583	66.2429	106.212	204.646	184.289	332.142
Tmem39a	0	0	3.42618	46.8144	70.8805	21.5677
Timmdc1	9.59802	56.7797	0	112.355	88.6007	66.4284
Pla1a	315.775	11.8291	0	208.659	116.953	124.23
Mcm2	578.121	217.655	0.856545	615.275	331.367	63.8402
Tpra1	1027.95	548.87	0	176.557	384.527	260.537
Nab1	76.4643	177.436	296.365	565.786	246.31	222.578
Adgre5	0	0	0	4.01267	44.3003	36.2337
Il17ra	254.668	151.412	4.28273	21.4009	28.3522	187.207
Lamb1	0	0	0	100.317	200.238	113.014
Kcnn1	0	0	0	12.038	74.4246	24.1558
Arrdc2	33.2731	0	5.13927	52.1647	99.2328	18.1168
Cd36	0	0	0	12.038	164.797	100.074
Map2k7	186.522	164.424	5.99582	850.685	400.475	292.457
Timm44	761.443	111.194	345.188	284.899	256.942	461.548
Ap2a2	1012.59	2641.44	1266.83	730.305	777.914	509.859
Pnkp	500.057	405.738	0	267.511	194.921	168.228
Med25	268.425	202.278	66.8105	279.549	489.076	328.691
Bcam	0	0	0	2.67511	46.0724	16.3914
Clptm1	969.72	345.41	306.643	143.118	239.222	332.142
Relb	158.367	107.645	208.141	765.082	341.999	117.328
Tomm40	915.012	476.713	1090.38	793.17	834.618	508.134
Apoe	89712.4	77461.7	60640	29280.4	18443.1	69251.1
Hbp1	628.99	919.121	521.636	334.389	288.838	362.337
Prkar2b	767.522	211.741	11.9916	104.329	308.33	125.955
Cdkn1b	2.23954	0	3.42618	0	30.1242	36.2337
Klf4	13.7572	47.3164	3.42618	0	10.6321	8.62706
Ap1m1	623.552	650.6	401.72	296.937	173.657	417.55
Rab8a	1220.55	809.11	1096.38	802.533	687.541	984.348
Hmgn2	538.449	845.781	653.544	972.403	547.552	692.753
Fam32a	1108.89	1427.77	2592.76	1848.5	891.323	933.448
Stard3nl	87.9819	205.826	728.064	147.131	184.289	123.367
Stk11	0	370.251	166.17	50.8271	42.5283	188.933
Atp5d	1665.58	1625.32	1750.78	1582.33	1268.76	1383.78
Ppp5c	338.81	288.63	80.5153	310.313	340.227	206.187
Cdk12	32.3133	0	0	57.5149	361.491	168.228
Lipe	0	0	0	24.076	161.253	25.0185
Pafah1b2	970.04	992.461	555.041	1379.02	453.635	524.525
Tbc1d8	0	40.2189	0	38.7891	93.9167	22.4304
Cnot11	163.486	20.1095	147.326	149.806	184.289	163.051
Slc2a3	0	17.7436	5.99582	34.7764	271.118	169.953
Foxj2	184.602	0	0	24.076	155.937	20.7049
Sri	419.754	699.1	365.745	728.968	746.018	665.146
Dgcr2	261.066	0	8.56545	70.8904	109.865	242.42
Irf3	201.239	0	142.187	44.1393	170.113	40.5472
Bcl2l12	24.315	0	14.5613	8.02533	30.1242	0.862706
Mpnd	777.76	369.068	802.583	377.191	341.999	440.843
Sh3gl1	342.969	0	167.026	177.895	86.8287	212.226
Ebi3	20.7957	0	0	89.6162	79.7406	32.7828
Yju2	110.697	0	0	188.595	304.786	197.56
Ranbp2	663.863	164.424	156.748	147.131	382.755	110.426
Grk5	231.632	0	0	61.5275	35.4403	20.7049
Dvl3	44.4708	0	0	13.3756	147.077	190.658
Abcf3	501.337	0	502.792	97.6415	444.775	496.919
Eif2b5	521.813	117.108	96.7896	267.511	264.03	558.171
Cyth2	542.608	190.448	340.905	191.27	138.217	204.461
Sult2b1	0	14.1949	0	78.9158	56.7044	31.9201
Dlgap1	0	0	0	208.659	683.997	297.634
Hck	0	0	0	17.3882	97.4607	96.6231
Mrpl4	541.648	231.85	84.798	470.819	341.999	372.689
Keap1	118.696	623.393	51.3927	123.055	124.041	135.445
Glg1	798.236	835.134	6.85236	462.794	584.764	502.095
Atp8b3	0	0	0	69.5529	157.709	62.9775
Btbd2	81.2633	0	0	37.4516	49.6164	18.1168
Csnk1g2	49.5898	133.669	135.334	583.174	317.19	397.707
Abhd17a	849.745	1653.71	691.232	1463.29	756.65	885.136
Mob3a	0	82.8037	8.56545	6.68778	53.1604	59.5267
Cacnb3	0	0	0.856545	165.857	138.217	43.1353
Ccdc65	0	0	0	33.4389	210.87	105.25
Fkbp11	534.93	810.293	803.44	972.403	480.216	708.282
Ddx23	0	4.73164	0	44.1393	225.046	107.838
Pld3	2221.94	996.01	2074.55	262.161	492.62	848.04
Grik5	0	1.18291	0	120.38	95.6887	69.8792
Rabac1	400.877	674.259	706.65	464.132	388.071	391.669
Etv3	8.63822	954.608	295.508	378.528	584.764	658.245
Prkcsh	558.605	606.833	17.1309	209.996	315.418	248.459
Elavl3	0	0	0	108.342	246.31	41.4099
Rab3b	0	0	0	50.8271	207.326	121.642
St8sia6	0	0	0	73.5655	233.906	64.703
Fcgrt	433.191	276.801	488.231	82.9284	101.005	120.779
Nosip	167.645	89.9011	113.064	312.988	189.605	132.857
Pih1d1	83.1829	125.388	59.1016	90.9538	46.0724	121.642
Rps11	1055.14	2510.13	2223.59	2982.75	1511.53	2255.11
Supt5	1068.9	831.586	610.717	1547.55	1337.87	666.872
Paf1	0	132.486	0.856545	119.042	304.786	169.09
Timm50	801.755	378.531	603.865	793.17	377.439	261.4
Med29	96.6201	125.388	156.748	74.9031	60.2485	66.4284
Bicd1	0	0	0	92.2913	435.915	157.013
Ncstn	1839.62	390.36	0	271.524	466.04	345.082
Pex19	1012.27	364.336	344.331	201.971	226.818	609.07
Crhr2	42.2313	0	2.56964	36.114	79.7406	64.703
Cyp4f18	39.6718	179.802	117.347	192.608	139.989	413.236
Impdh1	352.247	201.095	20.5571	278.212	223.274	242.42
Dusp3	127.654	440.042	570.459	370.503	389.843	318.339
Ess2	466.784	0	81.3718	48.152	124.041	105.25
Slc25a1	511.895	1069.35	361.462	433.368	368.579	548.681
Dgcr6	270.344	286.264	350.327	357.127	189.605	314.888
Ddr1	0	0	0	0	60.2485	25.0185
Ier3	599.557	486.176	342.618	2227.03	1523.93	2123.98
Klc4	929.089	994.827	704.08	1003.17	501.48	506.408
Ercc1	100.139	0	0	120.38	102.777	53.4878
As3mt	0	0	0	50.8271	356.175	151.836
Homer3	64.3068	7.09746	64.2409	54.8398	118.725	71.6046
Crtc1	78.3839	81.6208	65.0975	264.836	258.714	149.248
Rnf215	0	0	0	1.33756	37.2123	38.8218
Sec14l2	64.3068	21.2924	187.583	17.3882	30.1242	55.2132
Aven	76.4643	119.474	103.642	315.663	595.397	314.888
Cp	0	0	0	16.0507	102.777	33.6455
Crot	331.772	0	197.862	188.595	315.418	326.103
Rps6ka1	891.656	900.194	698.085	510.946	481.988	716.046
Snrnp200	443.749	373.799	695.515	312.988	995.872	854.079
Ciao1	411.115	369.068	315.209	1710.73	621.977	739.339
Taf6l	117.096	0	0	37.4516	219.73	113.014
Insig2	795.356	1046.88	1584.61	484.195	262.258	756.593
Kpna6	401.197	309.922	305.787	346.427	304.786	213.088
Man1a	358.006	128.937	168.739	9.36289	439.459	92.3095
Itpkc	0	0	0	74.9031	23.0362	109.564
Coq8b	0	60.3284	35.1184	50.8271	62.0205	86.2706
Brd8	144.29	302.825	66.8105	500.246	917.903	429.628
Kif20a	422.633	287.447	174.735	132.418	202.01	213.088
Farsa	724.971	391.543	543.05	564.448	334.911	303.673
Gcdh	458.466	0	124.199	40.1267	136.445	173.404
Mast2	10.2379	422.299	288.656	473.495	212.642	375.277
Dnase2a	1178	327.666	181.588	304.963	494.392	622.011
Rad23a	388.08	176.254	277.521	304.963	269.346	303.673
Calr	7358.8	3743.91	5285.74	14117.9	8638.57	9331.89
Syce2	150.049	125.388	357.179	492.22	303.014	132.857
Nfat5	0.959802	0	0.856545	90.9538	505.024	219.127
Nob1	293.7	134.852	22.2702	177.895	141.761	128.543
Nqo1	74.8646	0	0	156.494	194.921	165.64
Ppfia3	0	0	0	36.114	180.745	148.385
Gys1	632.51	1531.87	983.314	1539.53	696.401	821.296
Ruvbl2	421.353	373.799	340.905	235.41	311.874	106.113
Bax	908.613	703.831	764.039	979.091	545.78	789.376
Il7r	0	0	0	4.01267	116.953	54.3505
Tfam	369.204	10.6462	306.643	552.41	361.491	338.181
Zfp81	0	230.667	0.856545	101.654	496.164	128.543
Mmd	330.812	218.838	85.6545	5.35022	49.6164	109.564
Fam162a	197.079	338.312	143.9	208.659	163.025	199.285
Rpl8	2348	11002.2	8593.72	8439.97	4080.95	6026
Fancl	161.887	44.9506	0	144.456	88.6007	99.2112
Gstm5	125.734	440.042	333.196	163.182	116.953	131.994
Gstm3	6.71862	0	0.856545	10.7004	5.31604	9.48977
Stat3	1791.95	783.086	190.153	272.861	567.044	376.14
Stat5a	168.925	224.753	0	74.9031	246.31	103.525
Map3k11	120.615	541.773	1.71309	123.055	221.502	115.603
Akt2	312.576	1072.9	721.211	346.427	271.118	327.828
Dnaja3	513.174	531.127	698.941	652.727	373.895	284.693
Hmox2	111.657	120.657	145.613	137.768	221.502	228.617
Cdip1	471.583	1146.24	929.352	577.824	699.945	809.218
Map3k20	615.873	699.1	415.425	183.245	691.085	401.158
Cwc15	403.757	343.044	383.732	692.854	279.978	342.494
Col5a3	0	0	0.856545	34.7764	159.481	106.976
Dnmt1	998.514	334.763	621.852	246.11	343.771	269.164
Ppan	325.053	201.095	274.095	306.3	193.149	112.152
Angptl2	634.429	655.332	953.335	442.731	340.227	1326.84
Cacna1e	0	0	0	248.785	799.178	344.22
Cacna1b	0	0	0	66.8778	118.725	49.1742
Trmt10a	0	170.339	4.28273	254.136	226.818	87.996
Etv1	74.5446	26.024	171.309	195.283	506.796	257.949
Kifc2	0	0	0	0	51.3884	7.76435
Psap	16826.6	9919.88	13782.7	8861.3	7424.74	10050.5
Ikbkg	565.963	391.543	411.142	643.364	217.958	1166.38
Wars2	0.639868	10.6462	238.12	89.6162	384.527	173.404
Phb2	1308.21	1644.24	1630.01	2210.98	1072.07	1320.8
Ptpn6	2074.77	1671.45	1898.1	774.445	598.941	1074.07
Eno2	0	0	14.5613	40.1267	210.87	94.8977
Emg1	250.188	811.476	381.163	856.035	671.593	499.507
Lpcat3	559.565	165.607	157.604	393.241	111.637	292.457
Atp6v1f	2482.37	1459.71	1999.18	2796.83	1493.81	2131.75
Clcn5	81.2633	263.789	47.9665	191.27	496.164	345.082
Clcn3	313.215	176.254	0	102.992	584.764	384.767
Pde1c	0	0	0	86.9411	545.78	150.974
Utp20	0	436.494	0	50.8271	338.455	79.369
Spic	0	0	0	56.1773	65.5645	32.7828
Cul3	0.319934	257.874	43.6838	13.3756	180.745	59.5267
Large1	43.511	149.047	29.1225	145.794	267.574	128.543
Ddx56	829.269	256.691	488.231	609.925	499.708	492.605
Tmed4	1147.28	280.35	0	227.384	191.377	314.025
Col26a1	0	0	0	52.1647	191.377	97.4858
Bid	1014.83	467.249	425.703	688.841	242.766	306.261
Ralb	985.397	2174.19	1560.63	1277.37	838.162	809.218
Ppp1cc	678.9	1463.26	1714.8	783.807	561.728	809.218
Dnajb11	691.058	1255.07	390.585	347.764	205.554	453.783
Tbccd1	0	391.543	2.56964	16.0507	125.813	159.601
Clec11a	0	0	0	46.8144	44.3003	23.2931
Zfp324	0	0	0	30.7638	375.667	109.564
Gab2	504.536	94.6328	0	987.116	575.904	230.343
Coro1c	2986.9	2052.35	1803.88	873.424	659.189	750.554
Tax1bp1	3725.31	411.653	2081.41	882.787	1160.67	1052.5
Ctse	7.03855	0	0	100.317	95.6887	56.0759
Mettl17	47.3502	127.754	0	1.33756	202.01	111.289
Arhgef40	28.4741	987.73	644.979	918.901	425.283	427.039
Pnpla6	3.51928	0	0	68.2153	161.253	100.937
Mcoln1	1144.08	300.459	352.04	391.904	437.687	414.962
Arhgef18	231.952	0	0	94.9664	386.299	234.656
Pkn2	155.168	92.267	189.297	298.275	448.319	375.277
Cd33	882.058	178.619	722.068	20.0633	311.874	474.488
Etfb	44.7908	56.7797	34.2618	105.667	69.1085	50.8997
Stxbp2	2162.75	1624.14	1297.67	983.103	873.603	1267.32
Sgce	99.4995	0	0	72.228	512.112	211.363
Wwox	0	22.4753	0	143.118	154.165	156.15
Slbp	227.793	164.424	123.343	85.6035	474.9	521.937
Arid3b	0	0	0	54.8398	170.113	154.424
Cnn2	0	0	0	18.7258	118.725	53.4878
Polr2e	540.369	306.374	388.872	902.85	641.469	559.034
Abca13	0	0	45.3969	97.6415	347.315	111.289
Myo9b	1016.43	260.24	357.179	40.1267	419.967	314.025
Hdac9	0	0	0	58.8524	331.367	158.738
Ly9	217.875	183.351	0	149.806	187.833	28.4693
Cd244a	0	0	0	74.9031	428.827	209.638
Adgre1	5664.75	4233.63	1398.74	2233.72	1952.76	2980.65
Mtfp1	94.0606	115.925	0	1.33756	74.4246	43.1353
Rab23	0	0	0	70.8904	294.154	206.187
Rab11a	557.965	287.447	471.957	279.549	379.211	466.724
Eif2b2	358.646	294.545	159.317	255.473	276.434	442.568
Dlst	467.744	411.653	254.394	430.693	705.261	481.39
Pgf	0	0	1.71309	1.33756	47.8444	65.5657
Ulk2	0	0	5.99582	88.2787	251.626	169.09
Ccl24	0	0	0	58.8524	8.86007	1.72541
Dgkq	0.639868	0	0	2.67511	19.4921	18.1168
Grap	0	0	0	0	35.4403	11.2152
Chmp2b	431.591	190.448	370.884	208.659	76.1966	185.482
Plod3	298.818	1271.63	385.445	325.026	200.238	166.502
Ap1s1	1637.42	1938.79	1193.17	1916.72	928.535	1202.61
Srpk1	1209.99	616.296	511.358	603.237	822.214	534.015
Pax3	0	0	9.422	72.228	264.03	128.543
Lbr	130.853	0	208.141	65.5402	350.859	112.152
Prcc	110.697	23.6582	111.351	73.5655	88.6007	98.3485
Rrnad1	178.523	43.7677	96.7896	345.089	636.153	295.045
Hdgf	713.133	457.786	1090.38	1389.72	1111.05	1266.45
Thop1	622.912	192.814	63.3844	704.892	189.605	153.562
Apba3	290.82	202.278	142.187	188.595	129.357	265.713
Pias4	254.028	248.411	284.373	16.0507	283.522	319.201
Map2k1	468.384	597.369	372.597	609.925	327.823	410.648
Sgta	1225.67	261.423	578.168	307.638	483.76	558.171
Tmem242	134.372	238.948	183.301	381.203	308.33	389.943
Dtx2	170.845	106.462	156.748	82.9284	148.849	146.66
Rasa4	0	76.8891	18.844	30.7638	310.102	126.818
Hnrnpa2b1	1666.54	1244.42	2227.87	1956.84	1628.48	1456.25
Ccdc130	0	141.949	167.026	4.01267	134.673	318.339
Mri1	1001.71	398.641	464.248	934.951	705.261	671.185
Prkacb	324.093	1147.42	881.385	654.065	629.065	451.195
Sgsh	14.0771	73.3404	0	9.36289	47.8444	11.2152
Chd5	0	0	8.56545	16.0507	111.637	36.2337
Cstb	4159.46	2885.12	3757.67	6354.73	3552.89	4603.4
Sh2b2	272.904	139.583	358.893	124.393	163.025	180.306
Pex5	387.76	1219.58	1767.91	477.507	228.59	434.804
Jkamp	172.444	392.726	137.904	156.494	225.046	220.853
Cd44	1240.7	214.107	408.572	247.448	604.257	559.896
Slc1a2	0	0	35.9749	123.055	427.055	94.8977
Eif2ak4	807.514	468.432	588.447	326.364	896.639	497.781
Wdr1	1540.16	636.405	1293.38	620.626	659.189	653.068
Slc2a9	268.105	0	142.187	4.01267	95.6887	119.053
Ndrg1	1346.6	286.264	451.399	197.958	202.01	194.972
Man2b1	2561.39	1465.63	1080.1	493.558	563.5	1470.91
Wdr83	279.302	150.23	38.5445	124.393	170.113	104.387
Prdx2	1477.46	2253.44	1206.02	1560.93	1132.32	1071.48
Polr2a	314.815	182.168	225.271	44.1393	136.445	149.248
Senp3	101.419	466.066	7.70891	496.233	265.802	59.5267
Plekha8	119.655	958.157	816.288	715.592	490.848	357.16
Spc25	136.292	136.035	866.824	283.562	326.05	177.717
Dnah2	0	0	0.856545	85.6035	225.046	161.326
Ufd1	341.05	96.9986	170.453	94.9664	228.59	270.027
Zfp287	0	7.09746	3.42618	10.7004	79.7406	75.0554
Prlr	0	0	123.343	204.646	315.418	155.287
Letm1	243.47	11.8291	231.267	323.688	299.47	279.517
Ubqln1	509.335	868.256	1785.9	1083.42	738.93	625.462
Fgfr4	0.319934	7.09746	15.4178	132.418	139.989	122.504
Txn2	1094.49	1821.68	1702.81	2630.97	1387.49	1506.28
Slc1a3	0	0	10.2785	192.608	765.51	245.871
Crbn	347.768	0	125.912	30.7638	404.019	234.656
Msh6	345.529	572.528	60.8147	86.9411	255.17	115.603
Fbxo11	0	20.1095	110.494	17.3882	70.8805	81.0944
Mlxipl	0	0	0	38.7891	58.4764	43.1353
Tbl2	94.7005	1824.05	421.42	494.895	177.201	559.896
Bud23	354.167	125.388	263.816	548.398	233.906	238.97
Mcm5	274.503	714.478	491.657	1777.61	526.288	1011.09
Hmox1	3930.07	2846.08	3098.98	2926.57	2629.67	2533.77
Mprip	12.4774	775.989	572.172	401.267	786.774	672.911
Cic	28.1542	1568.54	579.881	349.102	157.709	254.498
Il27ra	0	0	0	26.7511	184.289	92.3095
Prkaca	137.572	125.388	116.49	212.671	256.942	207.049
Asf1b	433.191	0	17.9875	155.156	271.118	180.306
Ddx39	1125.85	438.86	841.128	1349.59	864.743	1015.41
Dnajb1	232.592	163.242	192.723	152.481	189.605	162.189
Usp40	255.947	555.968	58.2451	390.566	914.359	361.474
Kbtbd4	90.2214	98.1815	114.777	76.2407	269.346	87.1333
Celf1	593.798	473.164	443.691	691.516	652.101	433.941
Ndufs3	829.589	868.256	708.363	1045.97	694.629	666.009
Por	2492.61	1934.06	131.051	436.043	731.842	603.032
Igf1r	8.31829	15.3778	86.5111	227.384	643.241	272.615
Insr	0	180.985	345.188	167.194	630.837	207.912
Trim28	350.328	1508.21	647.548	468.144	598.941	479.665
Ube2m	89.9015	79.255	330.627	169.87	375.667	211.363
Adcy9	57.9081	0	58.2451	69.5529	138.217	31.9201
Mef2c	151.649	301.642	393.154	107.004	483.76	234.656
Ctr9	856.784	0	204.714	227.384	372.123	369.238
Eif4g2	5309.95	3734.45	3484.43	2951.98	2732.44	2887.48
Pcyt1a	274.184	67.4259	294.652	736.993	269.346	423.589
Zfp592	318.974	0	0	97.6415	99.2328	29.332
Psmd4	2075.41	1598.11	1886.97	1670.61	1490.26	1452.8
Tmod4	0	0	0	45.4769	65.5645	83.6825
Snx6	986.677	1276.36	1067.26	545.723	467.812	570.249
Mthfd2	1293.49	1373.36	960.188	1245.26	625.521	844.589
Kit	0	0	0	6.68778	237.45	87.996
Tomm40l	91.5012	152.595	123.343	113.692	101.005	77.6435
Pan2	176.604	22.4753	0	18.7258	267.574	262.263
Cs	1844.1	1055.16	1451.84	1320.17	767.282	791.964
Ampd3	664.823	546.504	295.508	22.7384	297.698	253.636
Bcas2	1560.64	843.415	764.039	1670.61	1344.96	1056.81
Ctcf	200.599	115.925	370.028	137.768	389.843	120.779
Pard6a	59.1878	20.1095	5.99582	0	24.8082	40.5472
Tfap4	0	49.6822	0	12.038	37.2123	21.5677
Ranbp1	470.303	139.583	237.263	573.811	253.398	391.669
Rfx5	106.218	0	0	10.7004	76.1966	49.1742
Psmb4	1447.06	2016.86	2121.66	2441.04	1431.79	1743.53
Mmp8	81.9031	118.291	0	1.33756	28.3522	13.8033
Slc30a4	51.5094	574.894	510.501	304.963	184.289	333.867
Sqor	887.817	86.3524	609.86	394.579	490.848	282.105
Bloc1s6	356.407	445.957	460.821	457.444	466.04	331.279
Metap1	780.959	160.876	244.972	283.562	365.035	156.15
Gpr108	859.663	534.675	301.504	216.684	421.739	673.773
Tnfsf14	0	140.766	0	9.36289	31.8962	32.7828
Rsl1d1	1303.41	1011.39	957.618	644.702	570.588	699.655
Apc	39.032	34.3044	0	319.676	290.61	182.894
Reep5	434.471	701.466	439.408	470.819	295.926	351.984
Ergic3	1999.59	1326.04	814.575	714.255	815.126	1144.81
Uqcc1	400.877	746.416	799.157	992.466	896.639	380.453
Ncoa2	283.462	14.1949	0	167.194	451.863	144.935
Nr2c2	0	591.455	543.05	107.004	272.89	155.287
Nr2c1	63.347	0	146.469	363.815	67.3365	87.1333
Smpd4	0	39.036	0.856545	45.4769	607.801	226.029
Pex1	140.451	185.717	0	76.2407	200.238	118.191
Kctd20	671.222	1910.4	1708.81	938.964	444.775	580.601
Ctns	655.545	424.665	0	14.7131	131.129	203.599
Ephb3	247.949	0	0	4.01267	72.6526	212.226
Tuft1	135.972	0	0.856545	81.5909	178.973	243.283
Rcn1	117.736	455.42	427.416	325.026	202.01	106.976
Dnase1	33.913	0	0	0	15.9481	0.862706
Trap1	1062.5	790.184	792.305	266.174	645.013	810.944
Naa60	230.353	83.9866	0	40.1267	40.7563	248.459
X1700037C18Rik	26.2346	41.4018	0	73.5655	118.725	51.7624
Ankrd13d	0	0	223.558	96.304	23.0362	20.7049
Tpr	589.958	854.061	153.322	1051.32	1105.74	1126.69
Odr4	741.607	345.41	6.85236	133.756	386.299	245.871
Prg4	0	0	0	22.7384	147.077	24.1558
Dhx34	248.909	183.351	0	18.7258	202.01	42.2726
Kptn	71.0254	107.645	0	73.5655	230.362	33.6455
Napa	2547.96	900.194	1050.12	1760.22	730.07	1262.14
Sra1	673.781	183.351	442.834	413.305	480.216	432.216
Atp5g1	1010.35	2317.32	2070.27	3004.15	1676.32	2500.98
Snf8	213.076	434.128	256.964	1223.86	531.604	682.4
Tbcb	447.268	503.92	365.745	276.874	256.942	325.24
Inpp5k	410.795	144.315	0	6.68778	184.289	137.17
Crkl	169.885	332.398	214.136	279.549	294.154	137.17
Clint1	573.642	519.297	3.42618	137.768	233.906	343.357
Prss16	0	115.925	322.061	46.8144	26.5802	33.6455
Cdkal1	122.215	137.218	253.537	93.6289	329.595	188.07
X5430419D17Rik	0	0	0	60.19	258.714	173.404
Htra1	6.07875	153.778	162.744	167.194	152.393	178.58
Zbtb17	243.15	179.802	196.149	370.503	127.585	282.105
Fblim1	1328.37	603.284	224.415	774.445	379.211	892.038
Hspb7	0	118.291	0	80.2533	21.2642	52.6251
Ccdc159	83.1829	144.315	34.2618	21.4009	79.7406	31.9201
Mob1b	41.5914	5.91455	35.9749	109.68	283.522	135.445
Atp6v1b2	8051.14	13402.4	11686.7	3912.35	3598.96	5331.52
Eps15l1	52.4692	341.861	220.132	191.27	200.238	172.541
Tep1	338.81	107.645	405.146	428.018	368.579	424.451
Ttc5	477.022	0	477.952	218.022	336.683	165.64
Osgep	303.298	69.7917	213.28	226.047	287.066	353.709
Aamp	1473.3	499.188	252.681	734.318	563.5	833.374
Tmbim1	993.395	1401.75	392.298	381.203	538.692	659.107
Arpc2	4005.26	2533.79	3295.13	2643.01	2319.57	2424.2
Kmt2b	0	0	0	48.152	166.569	138.033
Zbtb32	0	60.3284	0	175.22	47.8444	39.6845
Tmem147	362.485	642.32	618.426	429.355	478.444	725.536
Rps9	3857.45	9109.59	7491.35	8200.55	3620.22	4907.07
Tfpt	74.2247	113.559	0	77.5782	113.409	104.387
Susd2	0	0	0	9.36289	180.745	28.4693
Ggt5	0	0	0	26.7511	186.061	159.601
Cbfa2t3	0	0	4.28273	33.4389	232.134	65.5657
Fbln1	248.589	0	89.0807	17.3882	40.7563	65.5657
Pgrmc1	248.589	85.1695	316.065	1.33756	132.901	106.976
Gcat	23.3552	28.3898	18.844	50.8271	60.2485	13.8033
Elovl1	1009.07	372.617	324.631	259.486	246.31	358.023
Med8	117.096	693.185	565.32	593.875	389.843	585.777
Hyi	101.419	18.9266	77.9456	69.5529	168.341	131.131
Cdc20	290.82	308.739	1002.16	373.178	341.999	540.917
Adamts4	149.409	0	0	5.35022	244.538	87.996
Nectin4	0	0	35.1184	38.7891	147.077	46.5861
Pfdn2	377.842	285.081	89.9373	390.566	210.87	352.847
Rnf114	1095.13	799.647	698.941	552.41	685.769	565.935
C330007P06Rik	833.108	330.032	635.557	222.034	379.211	493.468
Neurl1a	2.55947	0	0	10.7004	129.357	94.035
Srm	1156.24	6321.47	3126.39	2863.71	1321.92	1664.16
Epha2	0	0	0	6.68778	37.2123	4.31353
Rbm14	177.243	185.717	157.604	30.7638	230.362	44.8607
Actn3	0	0	0	42.8018	101.005	87.1333
A530013C23Rik	0	0	0	46.8144	40.7563	8.62706
Zdhhc24	350.328	18.9266	11.9916	1.33756	124.041	157.013
Bbs1	0	9.46328	0	231.397	101.005	237.244
Ndor1	48.9499	20.1095	46.2535	105.667	53.1604	119.053
Nsmf	0	0	2.56964	116.367	85.0566	66.4284
Pdk1	523.092	2622.51	1097.23	1053.99	591.853	559.896
Ptbp1	834.068	371.434	1009.01	235.41	419.967	638.402
Mvd	911.492	875.353	732.346	747.693	386.299	708.282
Cyba	10842.6	7040.68	7767.15	6483.13	4743.68	6710.13
Tmem110	0	78.072	187.583	90.9538	299.47	192.383
Sfmbt1	18.5562	257.874	331.483	73.5655	253.398	169.953
Rundc3a	41.9114	0	266.386	109.68	65.5645	50.8997
Slc4a3	0	0	0	82.9284	196.694	111.289
Cdt1	182.043	292.179	406.003	143.118	148.849	368.375
Aprt	1701.41	1627.68	1105.8	2202.95	1054.35	1207.79
Gtf2h1	575.242	1095.37	886.525	786.483	490.848	688.439
Hfe	166.046	273.252	89.9373	1.33756	113.409	389.943
Slc5a6	0	299.276	0	119.042	37.2123	1.72541
Qrich1	1101.53	299.276	397.437	163.182	425.283	307.986
Usp19	1198.79	1020.85	785.452	493.558	373.895	411.511
Pola1	156.128	9.46328	312.639	149.806	347.315	140.621
Cdc42	3375.3	1057.52	2004.32	1614.43	1337.87	1489.03
Pknox1	164.766	1268.08	615	239.422	467.812	539.191
Gmnn	138.851	146.681	111.351	280.887	173.657	144.935
Acot13	165.406	269.703	163.6	283.562	134.673	215.677
Zfp184	0	0	20.5571	121.718	46.0724	0.862706
Cdk4	2712.08	1835.88	3016.75	1922.07	1529.25	1973.87
B4galnt1	526.612	462.518	0	231.397	223.274	535.74
Mettl1	84.1427	79.255	235.55	144.456	248.082	203.599
Tspan31	835.348	208.192	403.433	267.511	354.403	263.988
Kif5b	318.334	141.949	154.178	168.532	597.169	211.363
Saal1	134.052	30.7557	5.13927	160.507	249.854	275.203
Tph2	0	21.2924	129.338	41.4642	51.3884	13.8033
Cnp	0.319934	0	165.313	57.5149	147.077	15.5287
Ttc25	5.75881	167.973	101.072	160.507	219.73	227.754
Sulf2	1193.99	552.419	325.487	247.448	499.708	287.281
Sod2	786.718	637.588	860.828	1207.81	1167.76	1087.87
Tmco6	76.1443	0	0	18.7258	62.0205	24.1558
Stambp	121.895	99.3644	45.3969	131.08	365.035	147.523
Ezh1	386.16	262.606	620.995	74.9031	256.942	166.502
Hap1	43.1911	210.558	0	8.02533	49.6164	22.4304
Ctnnb1	5147.1	2743.17	2839.45	1987.61	2051.99	3181.66
Eif1b	80.6234	699.1	478.809	282.224	248.082	403.746
Psmd2	6148.81	2611.86	3121.25	2815.55	2154.77	2701.13
Syngr3	0	0	0	21.4009	40.7563	16.3914
Vars	1650.54	1549.61	583.307	395.916	664.505	936.036
Msh5	7.35848	0	24.8398	29.4262	177.201	144.935
Abhd16a	202.198	912.023	82.2284	272.861	278.206	265.713
Neu1	2224.18	1148.61	1706.24	556.423	813.354	1382.92
Clic1	2202.43	1016.12	1908.38	1614.43	1185.48	1488.17
Lsm2	278.663	598.552	365.745	508.271	359.719	273.478
Pole	0	0	0	82.9284	519.2	156.15
Stx1a	0	0	0	14.7131	76.1966	109.564
Zfp775	0	0	0	1.33756	56.7044	113.014
Mrpl49	222.674	281.533	101.072	220.697	216.186	213.951
Dennd2c	0	162.059	0	175.22	632.609	307.123
Mark3	16.3166	92.267	336.622	345.089	710.577	421.863
Gatad1	66.8662	490.908	218.419	246.11	285.294	235.519
M6pr	2402.39	825.671	1767.05	728.968	793.862	1015.41
Lrrc8a	2.23954	0	5.13927	1.33756	31.8962	48.3115
Ppp2r1a	1846.02	1548.43	1163.19	1099.47	1103.96	1002.46
Fance	191.321	169.156	1.71309	24.076	79.7406	101.799
Tinf2	164.766	22.4753	24.8398	379.866	182.517	174.267
Hapln4	0	39.036	532.771	64.2027	62.0205	16.3914
Dus3l	201.558	0	210.71	312.988	108.093	106.113
Gtpbp3	0	0	0	20.0633	132.901	87.996
Tgfbr1	0	21.2924	225.271	40.1267	134.673	39.6845
Homer1	147.49	1.18291	21.4136	28.0887	191.377	98.3485
Rad51c	0	0	0	0	53.1604	10.3525
Arpp19	345.209	295.727	429.129	856.035	591.853	534.878
Bcl2l1	428.712	352.507	552.472	232.735	441.231	404.609
Khsrp	337.85	40.2189	340.905	125.73	256.942	193.246
Ccdc124	322.814	281.533	438.551	667.44	262.258	267.439
Cct4	1903.93	6259.96	3715.69	2392.89	1194.34	1248.34
X0610009B22Rik	206.357	159.693	173.879	77.5782	97.4607	180.306
Cpt1c	25.9147	30.7557	0	131.08	315.418	82.8198
Zfp655	444.069	1122.58	543.05	238.085	676.909	577.15
Rhoa	1020.91	403.372	674.101	660.752	552.868	681.538
Zmiz1	551.886	31.9386	30.8356	171.207	290.61	326.103
Ankrd26	81.9031	156.144	28.266	90.9538	223.274	150.974
Aldh16a1	453.667	218.838	0	279.549	69.1085	320.064
Hnrnpa0	49.5898	104.096	67.6671	105.667	145.305	126.818
Prrg2	0	0	0	33.4389	28.3522	66.4284
Hnrnph1	264.905	398.641	175.592	120.38	223.274	163.051
Ift43	31.0336	202.278	54.8189	131.08	90.3727	103.525
Id3	0	0	0	235.41	85.0566	157.013
Arid1a	148.449	4.73164	423.99	219.359	216.186	169.09
Ctsd	35506.6	20605.1	20651.3	9086.01	9336.74	19096
Rplp1	1486.41	7577.72	5615.51	8876.02	4297.13	5778.41
Abhd8	148.449	166.79	41.9707	516.296	354.403	163.914
Ift22	411.435	359.605	143.9	370.503	333.139	272.615
Mid1ip1	404.717	496.822	160.174	292.925	148.849	169.09
Ap2s1	799.195	473.164	902.799	920.238	551.096	796.278
X4930432K21Rik	105.258	0	0	10.7004	33.6683	13.8033
Emc10	298.499	195.18	439.408	428.018	198.466	295.908
Clstn3	25.2748	0	1.71309	6.68778	72.6526	14.666
Fbxw9	55.6685	0	231.267	28.0887	79.7406	58.664
Fnbp4	168.285	0	0	135.093	418.195	118.191
Cers4	0	0	0	65.5402	182.517	97.4858
Scrn3	143.011	14.1949	0.856545	102.992	216.186	174.267
Phax	228.113	261.423	281.803	251.46	182.517	158.738
Tle1	0	3.54873	103.642	16.0507	139.989	79.369
Relt	0	585.54	0	235.41	106.321	276.066
Snrpb2	388.08	59.1455	400.007	120.38	255.17	121.642
Ubc	2168.51	1137.96	1439.85	1447.23	907.271	1232.81
Prpf31	403.117	26.024	407.716	751.706	404.019	328.691
Sertad1	46.0705	76.8891	179.018	0	33.6683	0
Carhsp1	225.554	14.1949	512.214	25.4136	74.4246	86.2706
Elk3	16.6366	127.754	507.075	113.692	65.5645	35.3709
Herpud2	185.562	185.717	191.01	9.36289	139.989	187.207
Rdh13	62.7071	0	4.28273	74.9031	287.066	259.675
Nutf2	427.432	364.336	783.739	577.824	412.879	444.294
Arpc5	4038.21	2390.66	2368.35	2976.06	1938.58	1816.86
Elavl2	0	0	0	52.1647	334.911	144.072
Pou2f2	33.5931	0	50.5362	89.6162	51.3884	12.9406
Mgst1	1839.94	630.491	615.856	1366.98	515.656	948.114
Nfib	0	0	2.56964	36.114	450.091	131.131
Ubqln4	266.825	453.054	86.5111	399.929	226.818	255.361
Rps18	6376.61	24848.2	18112.5	16426.5	8477.31	11748.3
Rpl10	3914.71	8171.54	6914.04	5655.18	3827.55	5208.16
Rps15a	1258.62	3950.92	3685.72	3559.23	1598.36	2395.73
Ncaph2	275.463	1147.42	739.199	700.879	483.76	606.482
Hipk1	391.279	1035.05	440.264	794.508	1169.53	569.386
Gprc5b	45.1107	0	9.422	4.01267	90.3727	27.6066
Man1a2	480.221	260.24	217.563	144.456	586.536	376.14
Acyp1	93.4208	5.91455	70.2367	38.7891	62.0205	23.2931
Hdac5	312.576	298.093	524.206	161.844	177.201	287.281
Rala	129.573	606.833	401.72	357.127	205.554	222.578
Vdac3	1055.46	520.48	586.734	1716.08	1109.28	829.061
Vps72	468.384	255.509	380.306	560.436	859.427	615.972
Gabpa	251.148	170.339	0	64.2027	150.621	67.2911
Dynll1	931.648	1051.61	844.554	2201.62	1127	1697.81
Pdcl	185.882	352.507	0	107.004	93.9167	206.187
Tmem184b	1106.33	494.456	288.656	101.654	212.642	80.2317
Nf2	137.892	217.655	219.276	540.372	370.351	596.13
Zmat5	78.3839	61.5113	45.3969	45.4769	102.777	72.4673
Ewsr1	1735.32	858.793	1650.56	424.005	744.246	929.997
Ap1b1	1044.26	1240.87	983.314	291.587	520.972	453.783
Bcl2l13	146.53	1190.01	546.476	196.621	148.849	271.752
Dqx1	0	18.9266	10.2785	16.0507	104.549	33.6455
Lnpk	193.88	120.657	0	32.1013	168.341	48.3115
Pttg1ip	662.903	705.014	149.039	465.469	347.315	223.441
Trpm2	7.67842	42.5848	33.4053	53.5022	228.59	154.424
Ube2g2	138.212	489.725	734.059	849.348	334.911	403.746
Met	0	0	0	45.4769	235.678	84.5452
Syn2	0	88.7182	0	1.33756	106.321	44.8607
Elk1	141.091	73.3404	6.85236	204.646	157.709	176.855
Nav1	6.39868	36.6702	159.317	282.224	664.505	521.074
Tnpo1	609.155	263.789	156.748	151.144	508.568	395.119
Rnmt	795.036	604.467	437.695	127.068	506.796	394.257
Srp14	1151.76	986.547	981.601	803.871	857.655	1223.32
Cdk9	924.29	553.602	397.437	244.773	678.681	814.395
Tor2a	157.088	313.471	405.146	65.5402	163.025	135.445
Fpgs	176.284	0	0	0	72.6526	12.0779
Mrtfb	722.411	13.012	176.448	46.8144	315.418	85.4079
Cbx5	293.7	5252.12	1158.91	1254.63	1040.17	753.142
Apobec3	175.324	141.949	169.596	183.245	370.351	215.677
Sardh	0	69.7917	0	90.9538	125.813	62.9775
Vav2	149.409	208.192	170.453	29.4262	209.098	232.931
Ppp2cb	31.6735	173.888	75.376	366.49	175.429	257.086
Dmap1	156.768	89.9011	388.015	105.667	152.393	134.582
Mcu	238.031	127.754	107.925	176.557	242.766	134.582
Oit3	276.103	7.09746	235.55	117.705	148.849	161.326
Bcr	0.319934	0	0	159.169	281.75	154.424
Fxyd5	5325.3	2764.46	4707.57	2618.93	1772.01	2156.77
Tfcp2	0	298.093	1.71309	78.9158	310.102	126.818
Ubp1	57.5881	50.8651	282.66	207.321	207.326	12.0779
Nuak2	246.349	191.631	321.205	300.95	207.326	319.201
Ick	110.377	0	0	34.7764	264.03	98.3485
Sdhb	1436.82	1269.26	992.736	1516.79	1049.03	1361.35
Snap47	327.613	453.054	83.0849	544.385	324.278	339.906
Kdsr	231.312	0	123.343	148.469	265.802	164.777
Vps4b	525.332	490.908	1299.38	488.208	611.345	494.331
Rps25	1870.01	6018.65	4734.98	5092.07	2640.3	3312.79
Taz	488.859	102.913	193.579	129.743	196.694	136.308
Kif19a	23.3552	18.9266	0	13.3756	53.1604	50.037
Aldh3a2	184.602	3.54873	0	152.481	74.4246	78.5063
Tmem115	299.138	451.872	3.42618	0	193.149	190.658
Hyal2	366.325	0	180.731	128.405	152.393	51.7624
Ifrd2	36.4725	321.751	316.922	373.178	101.005	307.123
Hyal1	605.315	91.0841	40.2576	41.4642	93.9167	100.937
Tusc2	250.188	214.107	507.075	421.33	118.725	384.767
Nprl2	143.011	0	149.895	65.5402	35.4403	3.45082
Rassf1	171.165	13.012	65.0975	0	81.5126	109.564
Slc3a2	3288.92	825.671	1394.46	1440.55	1114.6	1113.75
Nxf1	386.16	224.753	0	260.823	72.6526	198.422
Stx5a	420.073	599.735	283.517	363.815	770.826	551.269
Tnfrsf13b	108.458	539.407	83.0849	25.4136	134.673	90.5841
Spire2	0	119.474	7.70891	38.7891	77.9686	87.1333
X2610507B11Rik	1427.87	337.129	754.617	321.013	400.475	898.077
AI597479	10.2379	5.91455	267.242	155.156	104.549	69.8792
Tmem86a	429.672	183.351	133.621	0	60.2485	115.603
Tex14	53.1091	3.54873	0	18.7258	196.694	62.1148
Ifi35	205.718	106.462	89.0807	335.726	278.206	383.041
Rdm1	0	0	95.9331	105.667	90.3727	104.387
Nedd8	795.036	592.638	554.185	839.985	497.936	716.046
Gosr1	205.718	563.065	4.28273	357.127	157.709	283.83
Mrpl52	443.749	638.771	686.093	1255.96	650.329	814.395
Kansl3	167.645	322.934	645.835	383.878	255.17	410.648
Eya4	0	83.9866	0	192.608	295.926	211.363
Faf1	332.731	114.742	68.5236	113.692	432.371	119.916
Tsacc	9.59802	0	22.2702	46.8144	30.1242	41.4099
Mettl16	229.073	2.36582	0	385.216	333.139	267.439
Pigyl	101.419	20.1095	149.895	84.266	21.2642	96.6231
Rbm25	190.041	462.518	191.866	2997.46	1972.25	1892.78
Psen2	550.607	162.059	346.901	159.169	111.637	144.072
Fads1	2285.29	2905.23	1748.21	856.035	769.054	1192.26
Lmbr1	0	0	0	32.1013	159.481	96.6231
Tnfrsf22	188.761	456.603	538.767	77.5782	177.201	188.07
Cars	1006.19	732.221	711.789	226.047	441.231	364.925
Phlda2	34.5529	0	0	0	15.9481	0.862706
Kdelr3	185.882	173.888	0	56.1773	63.7925	94.035
Apip	202.518	199.912	92.5069	119.042	225.046	231.205
Pdhx	899.975	186.9	487.374	700.879	536.92	341.632
Vac14	1118.49	384.446	423.99	341.077	451.863	1072.34
Mcoln2	372.723	15.3778	619.282	321.013	194.921	359.748
Akt1s1	114.856	198.729	208.997	444.068	175.429	276.929
Tbrg1	487.58	961.706	869.394	767.757	345.543	708.282
Adssl1	1072.74	1440.78	545.619	600.562	382.755	391.669
Brf1	346.489	512.2	273.238	88.2787	255.17	214.814
Odc1	351.608	11196.2	6551.72	10031.7	4633.82	6120.04
Thg1l	0.319934	0	1.71309	135.093	240.994	238.107
Pabpc4	171.165	3098.04	2519.96	1658.57	958.659	1544.24
Exoc3l2	0	0	0	14.7131	95.6887	9.48977
Zfp296	0	0	194.436	12.038	12.4041	4.31353
Sugp1	568.523	314.654	484.805	302.288	333.139	507.271
Dhdh	150.689	13.012	14.5613	73.5655	170.113	89.7214
Zfp790	176.284	138.4	0	76.2407	145.305	31.0574
Fuz	47.6702	0	0	1.33756	42.5283	14.666
Sptbn4	0	0	32.5487	9.36289	127.585	47.4488
Pgam1	3784.82	2879.2	2919.11	3030.9	2525.12	2473.38
Evi5	0	8.28037	0	488.208	196.694	460.685
Evi5l	5.43888	0	132.765	30.7638	207.326	154.424
Snapc2	52.1493	63.8771	213.28	215.346	120.497	152.699
Git1	326.013	54.4139	87.3676	58.8524	164.797	245.009
Gltp	1289.33	919.121	1613.73	1158.32	900.183	929.997
Bnip2	341.69	327.666	321.205	341.077	338.455	375.277
Ccnt1	300.738	1323.68	573.885	757.056	1080.93	647.03
Brms1l	0	35.4873	11.9916	5.35022	209.098	138.896
Med15	125.734	107.645	291.225	307.638	848.794	446.882
Dhdds	963.322	160.876	418.851	220.697	237.45	115.603
Crybg2	0	0	0	97.6415	139.989	175.992
Ubxn11	0	108.828	0	24.076	40.7563	86.2706
Tjap1	87.6619	0	65.0975	42.8018	33.6683	149.248
Rpl15	1684.13	4065.66	2634.73	2800.84	1899.6	2531.18
Tmem167	313.215	1111.94	1332.78	917.563	671.593	705.694
Mplkip	37.1124	311.105	0	33.4389	10.6321	82.8198
Kif11	142.371	0	455.682	73.5655	343.771	141.484
Rpa3	75.1845	0	32.5487	12.038	56.7044	71.6046
Mlkl	239.631	139.583	17.1309	524.322	350.859	321.789
Tnpo3	613.314	521.663	335.766	436.043	981.695	382.179
Ttll5	28.4741	0	0	82.9284	331.367	378.728
Zfp715	0	113.559	313.496	88.2787	127.585	100.074
Retn	7.03855	37.8531	40.2576	25.4136	26.5802	31.0574
Cdh23	0	0	18.844	131.08	248.082	57.8013
Rps5	2528.76	6249.31	4655.32	5496.01	2732.44	4008.13
Adgrl1	0	112.376	33.4053	32.1013	76.1966	38.8218
Amotl1	158.687	3206.87	2579.92	703.554	668.049	1364.8
X2200002J24Rik	49.2699	29.5727	0	12.038	12.4041	30.1947
Etv5	163.486	461.335	23.9833	129.743	159.481	251.047
Gfod2	2.55947	16.5607	70.2367	61.5275	69.1085	56.9386
Enkd1	124.774	22.4753	111.351	53.5022	198.466	141.484
Atp6v0d1	2313.44	1440.78	1212.01	572.474	813.354	1304.41
Ptprs	326.333	522.846	532.771	132.418	536.92	223.441
Slc41a1	344.249	304.008	0	34.7764	102.777	42.2726
Igf2bp1	0	0	0	56.1773	219.73	98.3485
B4galnt2	0	0	10.2785	13.3756	65.5645	12.0779
Nelfb	547.407	3.54873	189.297	391.904	563.5	542.642
Card14	1310.77	299.276	81.3718	201.971	194.921	202.736
Tmem175	210.837	0	358.036	1.33756	102.777	145.797
Tango2	691.698	479.078	160.174	367.828	375.667	226.892
Ndufs2	2631.78	1798.02	1483.54	1829.78	1123.46	1878.11
Atraid	287.621	253.143	168.739	375.853	230.362	189.795
Cad	681.14	949.877	116.49	244.773	398.703	142.346
Sh3bp5l	375.923	66.2429	207.284	46.8144	148.849	21.5677
Atad1	206.357	0	417.138	318.338	281.75	62.1148
Pten	384.561	340.678	875.389	596.55	547.552	299.359
Pea15a	1086.5	1165.17	751.19	539.035	570.588	616.835
Timm23	767.842	1024.4	978.175	1524.81	699.945	932.585
Tnfaip8l2	1237.83	1858.35	1791.04	1037.94	746.018	1166.38
Trnt1	216.595	256.691	752.903	357.127	164.797	65.5657
Ehmt2	461.025	2033.42	1083.53	583.174	526.288	452.058
Elof1	98.2198	448.323	232.124	449.419	288.838	371.826
Med16	1.9196	372.617	0.856545	69.5529	279.978	172.541
St3gal1	0	0	0	26.7511	157.709	62.9775
Tmem259	0	146.681	107.068	131.08	99.2328	72.4673
Rnf170	53.1091	48.4993	315.209	52.1647	209.098	168.228
Myl2	0	0	0	73.5655	56.7044	18.1168
Dedd	4.47908	10.6462	0	26.7511	295.926	138.033
Mcemp1	0	0	0	145.794	86.8287	28.4693
Nit1	243.15	179.802	383.732	101.654	223.274	258.812
Prdm15	0	0	0	120.38	439.459	187.207
Rnf168	171.805	46.1335	0	21.4009	265.802	67.2911
Tctex1d2	217.555	29.5727	70.2367	319.676	240.994	121.642
Chp1	240.271	899.011	229.554	315.663	350.859	492.605
Trpv4	0	0	308.356	1.33756	23.0362	4.31353
Tvp23b	347.129	327.666	320.348	117.705	90.3727	87.996
Dnajc7	379.762	574.894	291.225	140.443	260.486	235.519
Zfp385c	0	0	0	17.3882	40.7563	42.2726
Cacybp	1013.55	1719.95	1212.87	1667.93	1093.33	829.061
Cluap1	0	0	0	62.8651	21.2642	27.6066
Zswim7	28.7941	48.4993	145.613	279.549	42.5283	113.877
Pigl	86.7021	1.18291	0.856545	17.3882	44.3003	60.3894
Ndufa2	700.656	979.449	1030.42	2073.21	1123.46	1596.87
Pam16	191.641	205.826	222.702	271.524	141.761	206.187
Cox6c	2310.24	1621.77	2144.79	3342.55	1564.69	2299.97
Bicc1	0	0	0	148.469	262.258	191.521
Ube2z	345.529	741.684	429.129	584.512	380.983	251.91
Tmem87b	408.876	366.702	299.791	78.9158	239.222	79.369
Anapc1	1818.19	1800.39	2516.53	1298.77	1167.76	849.765
Mertk	751.205	22.4753	0	129.743	480.216	444.294
Tsg101	319.614	716.843	162.744	395.916	217.958	320.927
Hps5	246.989	35.4873	0	124.393	244.538	232.931
Map3k4	260.426	175.071	112.207	469.482	414.651	383.904
Piezo1	876.619	0	143.9	111.017	265.802	302.81
Rnf166	232.592	341.861	274.951	476.17	95.6887	107.838
Ankrd28	0	0	140.473	5.35022	90.3727	21.5677
Ankrd52	0	231.85	253.537	117.705	72.6526	43.1353
Pkd2l2	0	24.8411	0	12.038	124.041	47.4488
Srp19	264.266	383.263	638.126	247.448	347.315	531.427
Wdfy2	160.607	0	0	374.516	198.466	543.505
Rbsn	144.29	10.6462	561.037	215.346	310.102	239.832
Mrps25	208.597	231.85	307.5	296.937	163.025	245.009
Dguok	204.438	105.279	0	147.131	396.931	108.701
Camta1	89.2616	145.498	64.2409	49.4895	246.31	85.4079
Csf1	3471.61	1044.51	1228.29	283.562	1011.82	1163.79
Strip1	880.139	277.984	12.8482	41.4642	400.475	276.066
Kif1a	0	15.3778	566.177	24.076	187.833	95.7604
Slc25a11	1361.32	951.059	943.057	807.883	761.966	731.575
Cmc2	111.977	198.729	263.816	139.106	219.73	273.478
Chfr	335.931	230.667	372.597	205.984	256.942	62.9775
Adam28	0	0	0	153.819	278.206	136.308
Tex261	432.871	3425.71	2972.21	1360.29	600.713	986.936
Fam120b	341.69	14.1949	361.462	124.393	253.398	168.228
Tbp	134.052	0	279.234	132.418	150.621	99.2112
Psmb1	964.601	1016.12	1021.86	1486.02	760.194	977.446
Fhod1	0	16.5607	181.588	62.8651	217.958	77.6435
Slc9a5	0	0	2.56964	2.67511	81.5126	43.1353
X4931428F04Rik	121.895	0	0	8.02533	28.3522	2.58812
Msh3	0	0	0	40.1267	522.744	222.578
Adamts13	0	0	0	8.02533	74.4246	40.5472
Tmem208	214.356	406.921	501.936	469.482	294.154	471.9
E2f4	402.157	979.449	623.565	369.165	614.889	712.595
Surf4	3249.25	1115.48	1602.6	1567.61	1137.63	1299.24
Surf2	125.094	75.7062	137.904	69.5529	83.2846	106.113
Dnajb9	0	0	0	45.4769	23.0362	32.7828
Naf1	1.59967	11.8291	101.072	21.4009	83.2846	15.5287
Yes1	0	5.91455	0	5.35022	76.1966	15.5287
Ppp1cb	276.423	483.81	296.365	247.448	322.506	341.632
Gorasp2	907.333	1098.92	724.637	774.445	572.36	706.556
Tsen15	95.9802	145.498	245.829	200.633	109.865	157.875
Efr3a	225.873	322.934	555.898	108.342	256.942	320.927
Trappc2l	509.655	450.689	397.437	565.786	444.775	710.007
Acsf3	33.913	0	0	101.654	60.2485	44.8607
Ddx19a	46.3904	0	15.4178	74.9031	244.538	164.777
Galns	725.611	186.9	36.8315	86.9411	127.585	175.129
C8g	66.5463	0	17.9875	6.68778	5.31604	8.62706
Rabl6	652.986	1379.27	846.267	601.9	535.148	586.64
Edf1	1053.86	1070.53	770.034	1150.3	698.173	1099.95
Fbxw5	580.68	361.97	1360.19	214.009	106.321	322.652
Slc25a13	640.188	227.119	388.015	276.874	366.807	602.169
Ube2i	712.493	658.881	787.165	971.065	567.044	647.03
Tsr3	232.592	230.667	427.416	250.123	173.657	213.951
Unkl	106.858	0	0	21.4009	180.745	64.703
Lrrk1	259.147	337.129	450.543	117.705	278.206	105.25
Aldh1a3	28.7941	684.905	466.817	528.334	203.782	351.121
Actn1	33.913	0	52.2493	29.4262	148.849	149.248
Sirt2	972.92	370.251	59.9582	731.643	481.988	484.841
Hnrnpl	811.353	223.57	387.159	453.431	373.895	402.884
Nolc1	1005.87	374.982	1419.3	1058.01	1063.21	1195.71
Cnksr3	210.837	179.802	9.422	57.5149	65.5645	57.8013
Mtmr1	247.309	281.533	406.859	163.182	221.502	150.111
Hmgb3	173.724	83.9866	0	139.106	95.6887	43.1353
Abca1	2065.17	998.376	62.5278	518.971	1038.4	610.796
Nipsnap3b	283.462	228.302	155.891	77.5782	164.797	83.6825
Lage3	114.536	107.645	50.5362	286.237	295.926	151.836
Ubl4a	242.19	404.555	191.01	211.334	246.31	230.343
Gdi1	1275.58	220.021	832.562	94.9664	306.558	379.591
Sash1	2.23954	23.6582	6.85236	68.2153	221.502	151.836
Gadd45b	279.622	207.009	125.056	278.212	164.797	113.014
Slamf6	0	0	0	101.654	427.055	175.992
Zdhhc12	493.018	62.6942	417.138	231.397	92.1447	239.832
Endog	15.9967	91.0841	0	141.781	17.7201	87.1333
Cybb	4889.55	188.083	1713.09	2003.66	3145.32	2803.79
Golga7	964.921	2814.14	2017.16	1004.5	746.018	563.347
Xk	0	149.047	0	21.4009	46.0724	0.862706
Cd48	427.112	0	411.142	373.178	301.242	203.599
Clpx	671.862	137.218	0	533.685	193.149	286.418
Trabd	523.092	3693.04	1858.7	502.921	455.407	645.304
Dennd6b	0	8.28037	0	4.01267	28.3522	5.17624
Cd83	1043.94	143.132	733.203	172.545	191.377	590.091
Atf6b	754.085	22.4753	325.487	94.9664	196.694	238.97
Notch4	0	0	0	17.3882	85.0566	31.9201
Ppt2	60.7875	102.913	173.022	82.9284	76.1966	113.877
Rnf5	449.187	305.191	168.739	247.448	251.626	155.287
Cacfd1	89.5816	554.785	510.501	112.355	239.222	295.908
Hivep2	0	0	10.2785	12.038	101.005	143.209
Arnt	203.478	688.454	963.614	373.178	637.925	339.906
Itga2	0	0	0	28.0887	297.698	55.2132
Mocs2	159.007	257.874	404.289	469.482	310.102	349.396
Nat9	276.103	162.059	274.951	13.3756	90.3727	98.3485
Lpl	1906.81	804.379	853.119	745.018	882.463	981.759
Atp6v0e	1448.98	1336.69	1173.47	955.015	783.23	1143.95
Zfp318	0	111.194	4.28273	25.4136	42.5283	69.8792
Srf	45.1107	228.302	352.897	432.03	345.543	277.791
Gata3	16.9565	108.828	0.856545	109.68	354.403	199.285
Lama5	0	0	5.13927	14.7131	97.4607	91.4468
Steap2	0	0	0	74.9031	297.698	66.4284
Hspa8	10157.9	5753.67	7680.64	6706.5	4885.44	6013.92
Serac1	0	0	218.419	104.329	72.6526	49.1742
Pdzd11	58.8679	110.011	159.317	417.317	219.73	324.377
Psma2	913.732	533.492	984.171	517.634	517.428	498.644
Mrpl32	196.12	15.3778	191.01	139.106	230.362	221.715
Setdb1	293.38	210.558	762.325	193.946	680.453	223.441
Anxa9	81.9031	0	205.571	56.1773	262.258	147.523
Arnt2	0	0	500.223	187.258	155.937	33.6455
Prune1	162.527	143.132	339.192	69.5529	122.269	99.2112
Cers2	2077.33	1171.08	312.639	886.799	868.287	536.603
Capza2	1558.4	2137.52	2163.63	2198.94	1598.36	1930.74
Plekho1	509.655	597.369	984.171	596.55	781.458	735.026
Vps45	727.85	4588.51	3045.02	4154.45	1997.06	2936.65
Prpf3	416.554	629.308	0	559.098	671.593	519.349
Anp32e	1635.82	1184.09	916.504	1643.86	1477.86	1163.79
Aph1a	569.483	828.037	475.383	299.612	209.098	345.082
Tab2	0.319934	133.669	31.6922	139.106	92.1447	256.224
Ppil4	206.677	361.97	77.0891	115.03	301.242	119.053
Cnih1	226.193	642.32	930.208	436.043	416.423	540.917
Eps8	202.838	409.287	93.3635	417.317	660.961	289.007
Med22	0	2220.32	2048	1555.58	719.437	976.583
Surf1	310.976	262.606	230.411	484.195	290.61	261.4
Med28	783.839	1045.69	749.477	584.512	703.489	801.454
Qdpr	190.681	215.29	452.256	395.916	147.077	199.285
Tnr	0	0	35.9749	58.8524	178.973	83.6825
Sqstm1	10209.7	4319.99	4962.82	4643.99	4477.88	4914.84
Nfe2l2	2160.52	1492.83	997.019	1538.19	1192.57	892.901
Rxra	237.711	850.512	298.078	599.225	393.387	559.034
Adamtsl4	0	0	0	68.2153	145.305	74.1927
Prpsap1	639.228	1291.74	647.548	559.098	572.36	719.497
Ncapg	0	0	72.8064	68.2153	93.9167	7.76435
Lcorl	234.192	42.5848	238.12	52.1647	127.585	113.877
Lta4h	232.272	68.6088	149.895	77.5782	416.423	434.804
Amdhd1	0	0	0	104.329	37.2123	9.48977
Dstn	273.864	597.369	426.56	240.76	434.143	416.687
H2afy	922.37	489.725	290.369	445.406	519.2	330.416
Gtf2ird2	155.488	0	143.043	29.4262	132.901	25.0185
Bola1	336.571	253.143	424.847	428.018	388.071	574.562
Castor2	177.883	474.347	476.239	258.148	295.926	208.775
Fcgr1	305.537	99.3644	110.494	482.857	368.579	350.259
Ncf1	1511.05	748.782	475.383	402.604	357.947	697.929
Adss	127.974	0	3.42618	268.849	354.403	194.972
Cacna1d	0	466.066	65.954	197.958	235.678	159.601
Actr8	236.751	147.864	601.295	230.06	168.341	258.812
Lrrc27	134.692	223.57	61.6713	125.73	124.041	104.387
Fnta	362.485	629.308	523.349	326.364	460.724	344.22
Mtrex	1038.19	929.767	468.53	726.293	435.915	540.054
Lbp	0	0	0	111.017	384.527	171.679
Celsr1	15.0369	7.09746	53.1058	24.076	127.585	99.2112
Fli1	438.95	99.3644	0	64.2027	106.321	138.896
Diexf	0	0	0	73.5655	219.73	188.933
Hsd11b1	60.1476	0	0	1.33756	166.569	94.8977
Syt14	0	4.73164	0.856545	9.36289	74.4246	21.5677
H2.M3	751.525	317.02	417.138	92.2913	120.497	151.836
Lonrf3	153.888	145.498	95.0766	139.106	81.5126	19.8422
Atp5e	1006.19	1005.47	1119.5	1835.13	1018.91	1252.65
Nelfcd	483.42	0	504.505	187.258	303.014	263.988
Ctsz	21760.6	13696.9	13036.6	9905.94	8808.68	11682.8
Prelid3b	811.353	1736.51	983.314	1903.34	960.431	809.218
H2.M2	486.3	69.7917	225.271	1293.42	590.081	702.243
Ube2a	476.702	132.486	522.493	363.815	182.517	340.769
Slc25a5	4799.65	3101.59	3424.47	4003.3	2369.18	2961.67
Ppdpf	468.703	444.774	350.327	587.187	411.107	470.175
Kcnq2	0	0	0.856545	65.5402	310.102	42.2726
Pls3	667.063	216.472	586.734	104.329	246.31	75.0554
Nkap	340.73	0	0	201.971	40.7563	43.998
Ndufa1	956.923	741.684	1039.85	1068.71	572.36	873.059
E2f3	67.826	107.645	249.255	17.3882	85.0566	42.2726
Cr1l	0	0	49.6796	98.9791	219.73	257.949
Ppfibp1	1001.71	382.08	998.732	428.018	579.448	789.376
Cd34	0	0	0	131.08	203.782	56.9386
Plgrkt	558.285	262.606	655.257	156.494	288.838	260.537
Cd274	206.997	222.387	0	319.676	265.802	323.515
Pdcd1lg2	0	49.6822	64.2409	1.33756	88.6007	37.9591
Gtf3a	110.377	417.567	462.535	308.975	235.678	288.144
Mtif3	139.811	164.424	107.925	36.114	187.833	99.2112
Lnx2	419.114	0	683.523	40.1267	125.813	146.66
Dyrk3	0	47.3164	0	167.194	159.481	43.998
Mapkapk2	920.77	11324	11416.9	9527.41	5971.69	7973.13
Lamp2	4612.81	2281.83	1827.87	1433.86	1610.76	1679.69
Atxn10	3456.57	2355.17	2150.79	1453.92	1304.2	2632.12
Foxred2	0	0	0	32.1013	58.4764	72.4673
Eif3d	866.702	234.216	325.487	290.25	391.615	328.691
H3f3b	2756.23	1010.2	2305.82	2029.07	1086.24	2127.43
Nup50	277.063	507.468	113.064	247.448	233.906	381.316
Phf21b	0	0	0	14.7131	46.0724	41.4099
Ift27	54.7087	304.008	229.554	113.692	8.86007	56.0759
Pacsin2	934.208	1905.67	971.323	494.895	352.631	485.704
Ttll12	327.932	56.7797	406.859	125.73	116.953	208.775
Bik	0	0	0	25.4136	38.9843	1.72541
Tox4	1589.43	198.729	0	187.258	350.859	526.251
Mrps18c	179.163	185.717	182.444	462.794	230.362	287.281
Srsf6	1022.83	1109.57	258.677	429.355	503.252	402.021
Plcg1	471.583	243.679	75.376	184.583	193.149	319.201
Kctd2	0	10.6462	108.781	40.1267	62.0205	12.9406
Kctd5	521.813	261.423	215.849	426.68	260.486	267.439
Etaa1	16.9565	0	225.271	2.67511	35.4403	100.074
Slpi	2414.22	857.61	1965.77	5430.47	2716.5	3537.09
Sdc4	394.799	185.717	564.463	267.511	396.931	267.439
Il13ra1	764.643	789.001	956.761	169.87	416.423	348.533
Nbr1	236.431	1063.44	1062.12	432.03	333.139	387.355
Cyth1	317.695	268.521	664.679	25.4136	134.673	184.619
Brca1	177.563	0	0	54.8398	60.2485	119.053
Cntnap1	0	0	0	10.7004	49.6164	42.2726
Nt5c3b	139.811	48.4993	77.0891	72.228	115.181	263.125
Coa3	481.821	518.114	316.065	585.849	340.227	415.824
Med24	6.39868	22.4753	287.799	299.612	177.201	167.365
Psmd3	921.73	274.435	699.798	117.705	379.211	193.246
Exosc10	366.964	199.912	0	366.49	354.403	334.73
Glod4	303.298	176.254	566.177	243.435	269.346	264.851
Vps53	311.296	180.985	25.6964	131.08	262.258	146.66
Taok1	83.8227	264.972	119.916	260.823	552.868	381.316
Dnttip1	284.421	13.012	12.8482	141.781	155.937	78.5063
Acot8	148.129	114.742	55.6755	54.8398	97.4607	56.0759
Cd300lg	0	0	0	57.5149	63.7925	25.0185
Mpp2	0	0	0	9.36289	60.2485	33.6455
Nlk	0	0	1.71309	6.68778	193.149	138.033
Traf4	84.1427	176.254	219.276	94.9664	122.269	114.74
Aldoc	1766.36	791.367	812.005	161.844	411.107	1181.04
Stac2	192.6	193.997	0	46.8144	265.802	80.2317
Rpl19	2397.59	3842.09	3996.64	3715.73	2406.39	3512.94
Nek8	0	0	0	18.7258	264.03	14.666
Plxdc1	704.495	238.948	0	88.2787	138.217	230.343
Arl5b	31.6735	117.108	134.478	48.152	301.242	101.799
Zfp207	750.885	360.787	992.736	279.549	437.687	325.24
Psmd11	1252.86	703.831	539.624	238.085	1266.99	582.327
Timp2	1082.66	553.602	2508.82	1021.89	926.763	1332.88
Zc3h18	290.18	225.936	132.765	64.2027	214.414	149.248
Top2b	189.401	0	139.617	77.5782	207.326	26.7439
Igfbp4	154.208	1424.22	952.479	1429.85	717.665	904.116
Cdc6	64.3068	30.7557	424.847	145.794	170.113	22.4304
Suz12	90.5414	0	1.71309	176.557	145.305	139.758
Atad5	66.2264	0	0	24.076	279.978	95.7604
Crlf3	530.131	409.287	561.894	195.283	317.19	350.259
Tns4	0	0	0	28.0887	171.885	29.332
Tnfaip1	695.537	597.369	659.54	73.5655	237.45	506.408
Abr	1195.91	1418.31	465.961	777.12	689.313	600.443
Rab11fip4	0	0	0	81.5909	154.165	71.6046
Cd40	233.872	308.739	225.271	565.786	428.827	452.921
Slc35c2	1510.41	1180.54	854.832	1004.5	673.365	1233.67
Zfp334	0	131.303	0	279.549	225.046	50.8997
Elmo2	546.767	331.215	131.908	26.7511	294.154	408.923
Wsb1	636.669	55.5968	252.681	585.849	276.434	157.875
Ttpal	237.711	344.227	114.777	133.756	306.558	254.498
Rhot1	470.303	0	492.514	144.456	453.635	228.617
Ada	52.1493	0	96.7896	72.228	58.4764	24.1558
Serinc3	3097.92	2361.09	3522.97	793.17	682.225	1763.37
Pgs1	161.247	474.347	490.801	318.338	278.206	436.529
Birc5	348.728	830.403	435.982	1094.12	689.313	543.505
Afmid	2.55947	43.7677	49.6796	0	3.54403	33.6455
Pigt	204.438	52.048	199.575	107.004	95.6887	120.779
Etv4	0	0	0	0	31.8962	25.8812
Dbndd2	0	1.18291	0	45.4769	170.113	25.8812
Mmp9	272.904	0	287.799	288.912	72.6526	52.6251
Slc12a5	0	0	0	32.1013	258.714	55.2132
Ghdc	0	0	0	0	81.5126	28.4693
Pltp	0	0	0	48.152	44.3003	8.62706
Slc12a7	512.854	657.698	937.917	168.532	361.491	301.947
Ctsa	24973.1	12362.6	11729.5	4000.63	6205.59	10165.3
Zswim1	477.982	250.777	0	8.02533	95.6887	169.953
Slc12a4	464.864	0	0	46.8144	127.585	123.367
Myo1c	842.706	577.26	435.982	215.346	439.459	398.57
Crk	593.158	344.227	705.793	179.232	191.377	297.634
Cox7c	1380.84	1606.39	1888.68	2527.98	1054.35	1528.72
Pitpna	1272.06	947.511	397.437	549.735	746.018	1029.21
Mlx	197.399	0	335.766	371.84	116.953	52.6251
Retreg3	150.369	114.742	0	0	177.201	152.699
Dhx58	92.141	1.18291	0	258.148	294.154	129.406
Rab5a	369.204	137.218	62.5278	250.123	134.673	173.404
Nkiras2	1058.02	29.5727	341.762	351.777	163.025	319.201
Ppp2r5c	939.327	514.566	1155.48	785.145	735.386	831.649
Ift52	477.342	473.164	748.621	454.769	609.573	530.564
Mybl2	541.648	1866.63	1171.75	1922.07	1594.81	1181.91
B4galt5	135.652	59.1455	270.668	132.418	260.486	68.1538
Gdap1l1	94.3806	42.5848	19.7005	141.781	237.45	61.2521
Hnf4a	0	0	0	6.68778	31.8962	18.9795
Ddx27	462.305	573.711	0	271.524	556.412	314.025
Cyth3	108.778	263.789	392.298	169.87	402.247	269.164
Cyth4	679.54	230.667	549.046	779.795	386.299	358.023
Rrp7a	294.019	344.227	64.2409	541.71	412.879	316.613
Cyb5r3	2797.5	1994.39	3185.49	14948.5	10314.9	8765.09
Ints2	167.326	137.218	307.5	165.857	473.128	362.337
Med13l	1.27974	526.395	337.479	49.4895	297.698	290.732
Hist1h2bc	982.518	315.837	400.863	1324.18	740.702	865.294
Mafk	503.896	760.611	11.1351	271.524	237.45	379.591
Med1	340.73	587.906	268.955	411.967	407.563	210.5
Erbb3	0	0	0	152.481	177.201	53.4878
Stard3	186.842	767.708	807.722	688.841	318.962	113.014
Mfng	0	0	0	1.33756	21.2642	37.0964
Vmp1	778.4	573.711	944.77	371.84	494.392	477.939
Uchl5	622.912	217.655	302.361	240.76	510.34	417.55
Glrx2	249.869	73.3404	143.043	248.785	875.375	398.57
Trove2	294.659	0	178.161	119.042	120.497	56.0759
Stk4	484.38	171.522	1038.13	466.807	313.646	489.154
Pmp22	2867.25	1524.77	1879.26	197.958	1109.28	1041.29
Zcchc10	143.97	272.069	5.99582	124.393	60.2485	75.0554
Psmb6	8297.81	11539.3	9599.31	10107.9	5792.71	6982.74
Spag7	595.717	318.203	462.535	345.089	184.289	236.381
Pfn1	3720.19	2666.28	2979.07	6192.88	3476.69	5077.03
Tomm34	477.982	409.287	433.412	727.63	682.225	394.257
Ywhab	1765.4	3710.79	2780.35	1761.56	967.519	1408.8
Ksr1	0	0	20.5571	120.38	51.3884	68.1538
Anxa6	1118.17	741.684	1273.68	287.574	404.019	356.298
Il12rb2	102.699	0	168.739	38.7891	127.585	37.0964
Zkscan6	175.964	0	179.018	117.705	35.4403	41.4099
Kpna2	424.553	401.006	849.693	505.596	593.625	346.808
Smurf2	179.803	141.949	7.70891	84.266	111.637	82.8198
Cep95	111.337	16.5607	0	10.7004	122.269	62.9775
Vezf1	281.222	10.6462	0	8.02533	51.3884	87.996
Cuedc1	62.0672	0	12.8482	98.9791	223.274	102.662
Srsf1	615.873	392.726	262.103	373.178	535.148	369.238
Abi3	27.5143	57.9626	56.532	41.4642	24.8082	25.8812
Kif3a	309.056	165.607	132.765	159.169	448.319	311.437
X45177	109.417	385.629	206.427	77.5782	182.517	50.037
Mtmr4	0	425.848	0	4.01267	212.642	188.07
Mrm1	0	0	0	188.595	72.6526	32.7828
Mapt	6.39868	0	226.128	70.8904	210.87	176.855
Kansl1	153.888	0	0	214.009	85.0566	124.23
Gid4	39.3519	293.362	107.068	319.676	154.165	81.9571
Myo1b	0	0	0	147.131	297.698	81.9571
Dhx40	72.625	123.023	0	214.009	125.813	156.15
Ypel2	0	0	0	25.4136	42.5283	23.2931
Akap1	205.398	266.155	608.147	209.996	170.113	142.346
Nol11	194.52	182.168	191.01	256.811	451.863	403.746
Derl2	350.648	257.874	361.462	164.519	324.278	251.91
C1qbp	855.824	1069.35	689.519	1080.74	804.494	824.747
Rpain	57.2682	163.242	71.9498	117.705	42.5283	90.5841
Slc13a3	5.43888	0	0	37.4516	171.885	61.2521
Kcnab3	0	0	0	12.038	0	28.4693
Chd3	1.9196	42.5848	524.206	323.688	202.01	111.289
Kdm6b	0	0	55.6755	45.4769	46.0724	18.1168
Appbp2	266.185	359.605	533.628	248.785	414.651	312.3
Adora2b	137.572	0	0	0	40.7563	0
Ncor1	155.168	163.242	24.8398	246.11	673.365	341.632
Trpv2	1954.16	166.79	52.2493	167.194	522.744	336.455
Cenpv	1.27974	7.09746	35.1184	100.317	141.761	107.838
Pcgf2	22.3954	185.717	119.916	121.718	88.6007	77.6435
Cwc25	100.459	46.1335	98.5027	1.33756	83.2846	324.377
Pip4k2b	3.83921	120.657	59.9582	41.4642	28.3522	38.8218
Trim37	13.7572	50.8651	776.887	560.436	536.92	464.999
Ctdnep1	73.9048	387.994	274.095	294.262	143.533	223.441
Elp5	525.652	259.057	468.53	521.647	324.278	411.511
Slc2a4	0	0	0	16.0507	33.6683	7.76435
Gabarap	1738.84	2033.42	1445.85	2330.02	1226.23	1734.04
Phf23	259.467	295.727	104.499	62.8651	242.766	277.791
Acadvl	394.159	198.729	0	0	42.5283	125.092
Dnah11	0	0	6.85236	135.093	623.749	253.636
G3bp1	2873.01	12325.9	10069.5	3448.22	2663.34	2687.33
Atox1	812.633	587.906	723.781	1269.34	797.406	1087.01
Mief2	97.26	0	0	32.1013	38.9843	72.4673
Dusp14	0	124.206	92.5069	58.8524	69.1085	46.5861
Tada2a	45.1107	146.681	0	42.8018	180.745	106.113
Ikzf1	17.2764	0	0	133.756	528.06	230.343
Pnpo	269.704	154.961	158.461	128.405	139.989	128.543
Cog1	158.687	193.997	0	5.35022	182.517	206.187
Cbx1	2.23954	107.645	12.8482	157.832	253.398	95.7604
Cdk5rap3	415.274	678.99	0	168.532	170.113	223.441
Copz2	41.2715	0	0	0	56.7044	5.17624
Slc25a39	4661.76	9318.96	7469.93	4626.6	3606.05	4568.89
Sp2	68.7858	0	165.313	8.02533	19.4921	81.9571
Aatf	72.625	128.937	166.17	323.688	228.59	168.228
Dync1h1	329.852	54.4139	1225.72	889.474	1290.03	788.513
Pex12	98.8596	0	0	1.33756	10.6321	66.4284
Ndel1	733.609	171.522	642.409	256.811	396.931	94.035
Slc25a35	0	0	0	33.4389	92.1447	70.7419
Zbtb4	31.0336	0	119.916	10.7004	118.725	31.0574
Mpdu1	454.306	313.471	102.785	526.997	232.134	270.89
Fxr2	101.739	289.813	175.592	425.343	279.978	236.381
Atp5g3	2103.57	4679.59	4020.62	3484.33	1997.06	3013.43
Cd68	13423.5	8246.06	9158.18	5887.92	4692.29	6641.11
Acsl1	2484.61	600.918	1388.46	882.787	1330.78	1033.52
Abca5	0	0	0	169.87	281.75	223.441
Smyd4	0	16.5607	0	44.1393	294.154	123.367
Lsp1	1573.12	382.08	355.466	446.743	287.066	775.573
Zfyve27	357.046	36.6702	0	104.329	489.076	323.515
Avpi1	116.776	364.336	276.664	133.756	168.341	84.5452
Rad51d	150.049	105.279	172.166	36.114	131.129	180.306
Unc45b	0	0	0	141.781	99.2328	65.5657
Pank3	17.9163	696.734	256.964	250.123	154.165	139.758
Rars	2557.23	313.471	1135.78	1827.1	1001.19	1268.18
Wwc1	0	0	3.42618	18.7258	115.181	28.4693
Mrpl58	46.3904	9.46328	126.769	294.262	90.3727	148.385
Fdxr	206.038	183.351	0	0	24.8082	50.037
Sult4a1	210.197	140.766	124.199	5.35022	106.321	28.4693
Mrpl45	977.399	728.672	648.405	696.866	531.604	603.032
Irf1	278.343	0	0	4.01267	79.7406	34.5082
Slc22a5	0	2.36582	0	28.0887	23.0362	37.9591
P4ha2	55.3486	0	0	10.7004	31.8962	6.90165
Arrb1	444.708	1754.26	2494.26	349.102	297.698	324.377
Tm4sf5	146.21	0	0	12.038	131.129	93.1723
Cxcl16	0	0	0	30.7638	19.4921	25.8812
Pelp1	163.166	28.3898	75.376	149.806	233.906	101.799
Med11	181.723	85.1695	338.335	288.912	207.326	213.951
Ccl6	0	0	0	49.4895	44.3003	80.2317
Ccl4	1036.27	244.862	437.695	2176.2	1302.43	1443.31
Natd1	0	197.546	591.873	92.2913	104.549	160.463
Map2k3	442.469	435.311	1156.34	581.837	338.455	689.302
Ywhah	1384.35	483.81	780.313	456.106	380.983	822.159
Sart3	191.001	733.404	0	387.891	363.263	198.422
E2f2	212.116	941.596	462.535	474.832	178.973	199.285
Slfn3	0	0	0.856545	94.9664	21.2642	31.9201
Nars2	0	0	261.246	119.042	256.942	119.916
Slc35b4	1325.17	673.076	32.5487	308.975	166.569	239.832
Dnah1	0	0	0	12.038	171.885	63.8402
Dalrd3	146.85	0	0	116.367	108.093	119.053
Fis1	672.501	675.441	782.026	987.116	602.485	659.107
Plod1	1083.3	16.5607	246.685	105.667	427.055	400.296
Rab3d	358.966	0	347.757	56.1773	102.777	114.74
Mfsd3	164.446	0	0	8.02533	8.86007	7.76435
Slc25a22	209.877	0	0	149.806	106.321	220.853
Atp6ap1	3608.22	2712.41	2113.1	1126.22	1086.24	2211.98
Dnase1l1	63.6669	179.802	78.8022	53.5022	184.289	207.049
Ccl9	807.834	667.161	891.664	4912.84	2769.66	3393.02
BC005537	1.59967	617.479	277.521	651.389	471.356	423.589
Isyna1	376.562	163.242	0	444.068	223.274	757.456
Hars2	92.141	1.18291	0	90.9538	74.4246	23.2931
Tmem160	388.72	233.033	447.973	398.591	329.595	480.527
Rab5c	17.5964	79.255	164.457	30.7638	35.4403	42.2726
Mdh2	3108.48	3483.67	5052.76	2878.42	2223.88	2346.56
H13	604.356	288.63	358.036	145.794	265.802	358.023
Rnf145	310.976	2164.72	980.745	466.807	434.143	546.956
Atp6v1e1	3375.94	1168.71	2233.87	2538.68	1155.35	2112.77
Chtf18	126.694	132.486	122.486	73.5655	249.854	115.603
Lhx9	0	0	0	14.7131	216.186	85.4079
Etnppl	0	0	0	28.0887	310.102	251.047
Rps6kl1	0	0	0	1.33756	53.1604	25.8812
Ppp1r12c	140.131	1347.33	1167.47	969.728	544.008	245.871
Map1s	300.738	281.533	0	476.17	455.407	382.179
Tmem129	59.5077	0	187.583	9.36289	219.73	249.322
Nop9	289.86	343.044	579.025	501.583	359.719	314.888
Atp6v0a1	1591.67	315.837	633.844	84.266	303.014	678.95
Psmc3ip	51.1895	79.255	40.2576	46.8144	62.0205	69.8792
Zfp687	0	118.291	0	34.7764	212.642	143.209
D8Ertd738e	864.782	951.059	1131.5	1685.32	1027.77	1068.03
Calm3	582.28	561.882	806.866	1029.92	404.019	540.054
Cops3	521.813	545.321	758.899	345.089	283.522	171.679
Fkbp8	788.318	867.073	1524.65	755.719	1146.49	776.435
Ddx39b	779.999	353.69	142.187	275.536	225.046	393.394
Gipc1	605.955	184.534	566.177	543.047	356.175	413.236
Tlcd1	71.0254	72.1575	0	36.114	76.1966	40.5472
Plscr3	65.9064	35.4873	214.136	20.0633	79.7406	23.2931
Arhgef25	0	0	0	6.68778	74.4246	24.1558
Xab2	858.063	0	333.196	278.212	152.393	343.357
Cdc37	1098.97	1160.43	793.161	1251.95	953.343	805.767
Rab4a	36.4725	191.631	114.777	20.0633	65.5645	95.7604
Trip10	0	296.91	146.469	199.296	187.833	296.771
Cops6	1955.76	1589.83	1165.76	775.782	841.706	1115.48
Ubb	7589.8	3667.02	4800.08	6998.09	4704.7	5921.61
Ap4m1	0	0	29.1225	128.405	182.517	128.543
Gyg	0	1.18291	0	0	37.2123	65.5657
Slc6a8	123.814	447.14	170.453	161.844	159.481	188.933
Arid3a	124.454	0	160.174	115.03	182.517	120.779
Ubxn6	114.536	138.4	104.499	44.1393	46.0724	40.5472
Mydgf	721.131	807.927	393.154	739.668	444.775	546.956
Cyb561	0	175.071	0	2.67511	12.4041	40.5472
Sema6a	0	0	0	16.0507	163.025	107.838
Ccdc12	227.793	92.267	215.849	831.959	352.631	377.003
Fmc1	168.925	444.774	287.799	858.711	359.719	590.954
Akt3	0	0	392.298	29.4262	42.5283	10.3525
Mrpl24	315.775	132.486	432.555	165.857	131.129	145.797
Gle1	348.088	3053.09	2641.59	1344.24	792.09	530.564
L3hypdh	0	0	0	45.4769	196.694	31.0574
Lyst	271.304	125.388	0	61.5275	187.833	196.697
Slc35e1	195.8	1387.55	838.558	636.676	313.646	138.896
Calr3	62.0672	0	0	46.8144	269.346	78.5063
Tmc4	0	0	0	44.1393	212.642	106.113
Polr2i	96.6201	191.631	199.575	442.731	194.921	292.457
Rmnd1	235.791	391.543	376.88	341.077	680.453	300.222
Esr1	0	0	0	98.9791	489.076	162.189
Fbxo5	170.525	70.9746	155.891	0	30.1242	0
Mtrf1l	86.0623	0	131.051	205.984	276.434	140.621
Hdac2	226.833	346.593	214.993	415.98	306.558	245.871
Frk	0	0	0	21.4009	147.077	56.0759
Rwdd1	251.468	366.702	431.699	698.204	336.683	436.529
Stxbp5	545.168	165.607	911.364	391.904	505.024	229.48
Hint3	74.2247	86.3524	25.6964	62.8651	209.098	113.014
Trmt11	192.28	18.9266	0	60.19	404.019	224.304
Katna1	111.017	166.79	215.849	303.625	157.709	213.088
Pcmt1	452.707	193.997	188.44	428.018	326.05	196.697
Lrp11	155.168	165.607	327.2	30.7638	113.409	424.451
X1700021F05Rik	194.84	183.351	335.766	473.495	145.305	214.814
Sec63	112.617	249.594	35.9749	97.6415	196.694	242.42
Snx3	1272.06	463.701	700.654	714.255	710.577	678.95
Aig1	74.2247	78.072	92.5069	248.785	219.73	245.871
Adat2	34.5529	0	0	50.8271	42.5283	12.9406
Pex3	89.9015	0	0	50.8271	147.077	45.7234
Fuca2	1715.17	824.488	645.835	1147.62	731.842	1253.51
Cep57l1	115.816	4.73164	0	93.6289	171.885	65.5657
Ltv1	275.463	156.144	185.87	220.697	198.466	226.029
Cd164	1300.53	975.901	788.022	286.237	481.988	207.049
Utrn	110.377	0	0	188.595	758.422	285.556
Smpd2	0	683.722	143.9	69.5529	102.777	34.5082
Mical1	545.808	2.36582	521.636	120.38	164.797	289.869
Zbtb24	230.672	0	65.0975	6.68778	173.657	82.8198
Wasf1	0	0	22.2702	0	83.2846	47.4488
Rab32	626.751	298.093	280.09	651.389	983.468	1107.71
Gtf3c6	64.3068	248.411	23.9833	172.545	132.901	161.326
Slc16a10	173.724	0	164.457	93.6289	232.134	168.228
Rev3l	0	0	0	6.68778	136.445	43.1353
Traf3ip2	102.379	0	0	5.35022	37.2123	18.9795
Fyn	570.123	99.3644	159.317	48.152	131.129	108.701
Tube1	0	0	0	52.1647	157.709	113.014
Prep	722.411	409.287	861.685	243.435	421.739	374.414
Tnfaip3	149.409	0	387.159	367.828	242.766	105.25
Arfgef3	268.105	98.1815	25.6964	270.186	522.744	645.304
Reps1	61.7473	108.828	227.841	69.5529	255.17	205.324
Asf1a	19.8359	48.4993	94.22	29.4262	49.6164	23.2931
Gopc	171.805	0	115.634	69.5529	109.865	37.9591
Qrsl1	80.9433	67.4259	0	112.355	116.953	116.465
Rtn4ip1	0	166.79	0	227.384	210.87	113.877
Crybg1	0	0	276.664	30.7638	116.953	307.986
Vta1	755.364	322.934	330.627	395.916	276.434	391.669
Reep3	412.395	101.73	170.453	172.545	384.527	205.324
Pkib	143.97	137.218	302.361	127.068	198.466	127.68
Serinc1	1268.86	305.191	548.189	398.591	630.837	644.441
Hsf2	0	0	0	60.19	425.283	271.752
Echdc1	51.8293	8.28037	0	26.7511	12.4041	0
Ptprk	0.639868	0	0	24.076	393.387	160.463
Dcbld1	0	0	0	113.692	226.818	62.9775
Ccdc59	127.654	164.424	26.5529	288.912	184.289	244.146
Lama2	0	0	0	86.9411	411.107	131.131
Ppp1r12a	76.4643	9.46328	30.8356	61.5275	214.414	129.406
P4ha1	952.444	581.992	662.966	274.199	419.967	281.242
X45179	69.4257	0	0	1.33756	83.2846	27.6066
Lims1	392.879	680.173	238.12	371.84	448.319	307.986
Zwint	1258.3	658.881	308.356	634.001	1001.19	914.468
Ube2d1	6.07875	125.388	1.71309	22.7384	170.113	55.2132
Cdk1	405.357	100.547	386.302	461.457	294.154	400.296
Atp2b1	793.437	251.96	271.525	331.714	733.614	651.343
Rhobtb1	0	0	0	101.654	290.61	106.976
Arid5b	61.4273	68.6088	123.343	214.009	196.694	89.7214
Actr6	133.413	93.4499	0	69.5529	77.9686	59.5267
Uhrf1bp1l	356.407	78.072	83.9415	205.984	278.206	364.062
Poc1b	1.27974	389.177	119.06	127.068	106.321	150.111
Tmpo	476.062	483.81	813.718	124.393	354.403	311.437
Kitl	0	60.3284	0	2.67511	95.6887	6.90165
Psen1	1001.39	277.984	0	291.587	370.351	461.548
Sgk1	94.0606	10.6462	0.856545	254.136	194.921	127.68
Cep290	0	0	29.9791	50.8271	281.75	100.937
Ikbip	204.118	123.023	0	88.2787	350.859	157.013
Hbs1l	785.118	2674.56	1898.1	1108.83	552.868	657.382
Epb41l2	943.166	674.259	199.575	359.802	692.857	559.896
Apaf1	682.1	82.8037	359.749	145.794	483.76	139.758
Med23	95.6603	1.18291	0	137.768	276.434	157.013
Ahi1	9.59802	0	0	28.0887	338.455	30.1947
Arg1	833.428	916.755	887.381	347.764	398.703	179.443
Nedd1	295.619	182.168	214.136	4.01267	154.165	383.904
Enpp3	0	0	0	93.6289	340.227	112.152
Mtfr2	6.39868	0	0	0	161.253	69.8792
Stx7	875.02	1589.83	987.597	971.065	648.557	777.298
Pex7	113.577	0	10.2785	168.532	210.87	297.634
Ifngr1	795.676	438.86	143.043	345.089	345.543	96.6231
Vnn3	555.726	621.028	0	664.765	439.459	351.984
Cfap54	18.8761	0	0.856545	30.7638	246.31	98.3485
Cdk17	226.513	91.0841	16.2744	280.887	38.9843	80.2317
Hal	88.9417	149.047	0	116.367	104.549	27.6066
Fgd6	28.7941	448.323	266.386	90.9538	109.865	182.894
Ndufa12	447.268	680.173	820.571	902.85	715.893	936.036
Tmcc3	35.8326	287.447	142.187	287.574	178.973	242.42
Cep83	72.3051	73.3404	0	175.22	244.538	219.99
Socs2	42.8712	139.583	118.203	191.27	398.703	144.935
Nudt4	87.9819	322.934	140.473	658.077	217.958	407.197
Nuak1	8.63822	27.2069	0	12.038	81.5126	12.9406
Tcp11l2	333.691	57.9626	346.044	105.667	164.797	206.187
Cry1	437.67	243.679	0	12.038	177.201	125.092
Hsp90b1	1779.15	610.381	1355.91	370.503	593.625	1456.25
Igf1	1865.54	1517.67	1887.83	1693.35	1176.62	1707.3
Washc3	200.599	447.14	39.4011	177.895	248.082	252.773
Sirt1	0	63.8771	27.4095	54.8398	81.5126	81.9571
Herc4	179.163	0	310.069	74.9031	375.667	97.4858
Hnrnph3	0	2.36582	68.5236	68.2153	122.269	125.955
Rufy2	0	56.7797	0.856545	132.418	274.662	147.523
Ccar1	425.512	234.216	521.636	549.735	664.505	427.902
Ddx21	674.101	240.131	125.912	169.87	237.45	279.517
Ddx50	487.9	792.55	327.2	370.503	637.925	213.951
Srgn	551.246	765.343	723.781	627.313	531.604	581.464
Vps26a	990.836	637.588	459.965	371.84	520.972	585.777
Supv3l1	111.337	708.563	230.411	189.933	148.849	192.383
Aifm2	440.549	482.627	0	625.976	311.874	458.097
H2afy2	7.03855	0	0	0	33.6683	13.8033
Tysnd1	21.4356	248.411	203.858	157.832	111.637	212.226
Sar1a	689.458	3670.57	3054.44	1788.31	924.991	733.3
Ppa1	19.8359	196.363	233.837	218.022	483.76	350.259
Eif4ebp2	811.033	16716.9	11885.4	3640.83	1428.24	3140.25
Pald1	324.413	0	0.856545	5.35022	69.1085	432.216
Sgpl1	4239.13	2513.68	991.88	454.769	1125.23	1234.53
Unc5b	80.9433	0	17.1309	18.7258	31.8962	10.3525
Slc29a3	177.243	78.072	23.9833	12.038	154.165	105.25
Vsir	607.555	606.833	179.018	85.6035	216.186	284.693
Lrig3	0	0	0	13.3756	136.445	104.387
Anapc16	88.9417	237.765	239.833	333.051	244.538	267.439
Ddit4	0	1.18291	27.4095	25.4136	7.08805	12.9406
Dnajb12	182.362	179.802	380.306	12.038	60.2485	84.5452
Micu1	724.331	225.936	173.879	409.292	233.906	402.021
Cand1	894.216	0	409.429	86.9411	359.719	285.556
Tbk1	785.758	321.751	204.714	470.819	255.17	226.029
Pno1	287.621	7.09746	82.2284	436.043	365.035	313.162
Plek	6535.29	2595.3	7393.7	2851.67	2177.8	3701.01
Usp15	612.034	175.071	1361.05	129.743	901.955	793.69
Elane	0	37.8531	0	20.0633	56.7044	17.2541
Vps54	53.429	0	91.6504	160.507	340.227	66.4284
Tbc1d15	330.492	186.9	521.636	274.199	407.563	356.298
Rab21	0	8.28037	70.2367	287.574	260.486	133.719
X2310011J03Rik	314.175	304.008	348.614	331.714	239.222	208.775
Peli1	279.622	130.12	336.622	347.764	163.025	209.638
Thap2	2.23954	50.8651	0	6.68778	35.4403	31.0574
Slc1a4	206.038	0	630.417	1.33756	40.7563	15.5287
Dock2	1041.71	344.227	829.993	207.321	382.755	157.875
Rab1a	1016.43	611.564	678.384	738.331	579.448	504.683
Gamt	33.913	114.742	67.6671	8.02533	49.6164	25.8812
Actr2	628.671	499.188	163.6	872.086	900.183	634.952
Ndufs7	1283.58	361.97	698.941	1147.62	813.354	1135.32
Ptprb	3.19934	0	0	93.6289	230.362	96.6231
Mum1	134.372	274.435	382.019	307.638	434.143	90.5841
Meis1	90.2214	0	0	57.5149	242.766	187.207
Uqcr11	1127.77	1600.48	1478.4	2647.02	1702.9	2096.38
Cnot2	116.456	454.237	288.656	73.5655	141.761	194.972
Tcf3	176.604	616.296	893.377	774.445	145.305	261.4
Frs2	0	83.9866	0	46.8144	171.885	50.037
Yeats4	171.805	264.972	474.526	369.165	164.797	326.103
Grb10	0	0	27.4095	13.3756	72.6526	45.7234
Snrpd3	547.407	437.677	350.327	485.533	349.087	395.119
Nav3	0	0	0	73.5655	538.692	144.072
Cpm	0	0	0	18.7258	205.554	101.799
Mdm2	400.558	236.582	364.032	662.09	515.656	311.437
E2f7	0	7.09746	77.9456	143.118	74.4246	138.896
Osbpl8	1770.2	229.485	1188.89	193.946	692.857	513.31
Mknk2	135.012	1450.25	2559.36	498.908	317.19	445.156
Zpbp	6.07875	0	0	41.4642	58.4764	2.58812
Cabin1	825.11	0	346.901	181.908	191.377	90.5841
Ap3d1	1381.16	338.312	1997.46	26.7511	473.128	427.902
Phlda1	19.516	0	0	26.7511	92.1447	17.2541
Sf3a2	167.006	95.8157	35.1184	32.1013	44.3003	52.6251
Mdm1	0	0	222.702	6.68778	44.3003	22.4304
Timm13	516.374	813.842	750.334	1665.26	650.329	824.747
Vps13d	0	0	0	203.308	549.324	288.144
Llph	400.877	237.765	181.588	357.127	256.942	266.576
Tmbim4	958.203	962.889	1022.72	1195.77	797.406	868.745
Slc5a4b	0	0	0	4.01267	113.409	124.23
Irak3	0	0	0	49.4895	85.0566	68.1538
Helb	175.004	24.8411	145.613	22.7384	182.517	119.916
Prmt2	197.399	188.083	800.87	517.634	375.667	588.366
Dip2a	183.962	0	11.1351	86.9411	304.786	79.369
Hmg20b	23.3552	159.693	39.4011	36.114	17.7201	49.1742
Fzr1	575.881	357.239	114.777	409.292	210.87	279.517
Ncln	1002.67	18.9266	237.263	46.8144	235.678	81.9571
Hcfc2	88.3018	0	0	0	85.0566	34.5082
Nfyb	231.312	128.937	0	132.418	54.9324	31.0574
Txnrd1	1167.76	486.176	546.476	932.276	1151.81	1232.81
Ppm1m	241.23	464.884	508.788	588.524	248.082	108.701
D10Wsu102e	94.3806	629.308	847.123	516.296	1015.36	606.482
Aldh1l2	0	0	0	58.8524	237.45	51.7624
Wdr82	0	586.723	61.6713	294.262	306.558	226.892
Glyctk	0	0	0	1.33756	47.8444	20.7049
Pofut2	267.465	101.73	27.4095	343.752	246.31	435.667
Slc36a1	11.5176	164.424	0	21.4009	69.1085	68.1538
Adarb1	23.0353	126.571	363.175	196.621	200.238	166.502
Appl2	747.686	257.874	0	21.4009	97.4607	62.9775
Slc36a2	279.942	221.204	238.12	288.912	194.921	507.271
Sumo3	738.408	2984.48	1615.44	1599.72	1176.62	1284.57
Hint1	934.528	967.62	865.111	1663.92	1109.28	1074.07
Lyrm7	0	0	47.9665	40.1267	186.061	86.2706
Fbxw11	895.816	3364.2	999.589	897.5	577.676	829.923
Stk10	0	43.7677	0	16.0507	124.041	113.877
Papolg	1.9196	0	0	6.68778	152.393	15.5287
Rel	0	0	39.4011	33.4389	70.8805	27.6066
Pfkl	2109.01	1485.73	617.569	650.052	737.158	729.849
Pus10	294.979	147.864	0	12.038	171.885	55.2132
Pex13	109.737	44.9506	0	72.228	44.3003	81.0944
X1810043G02Rik	0	332.398	254.394	216.684	49.6164	95.7604
Mpg	6.71862	39.036	0	13.3756	28.3522	33.6455
Ahsa2	91.5012	37.8531	114.777	1.33756	28.3522	33.6455
Nprl3	102.379	61.5113	0.856545	271.524	113.409	16.3914
Xpo1	594.758	625.759	382.876	203.308	267.574	481.39
Hbq1a	0	0	0	14.7131	33.6683	0
Cpeb4	514.134	276.801	241.546	4.01267	85.0566	21.5677
Stc2	0	0	0	0	1.77201	34.5082
Asb3	154.848	0	0	98.9791	173.657	69.8792
Cdc34	366.005	884.817	705.793	1659.91	937.395	891.175
Tpgs1	302.338	281.533	156.748	195.283	217.958	236.381
Chac2	137.892	0	0	0	30.1242	27.6066
Erlec1	10.5578	35.4873	0	18.7258	58.4764	96.6231
Shc2	2.23954	8.28037	0	58.8524	92.1447	52.6251
Sptbn1	13.1173	8.28037	20.5571	68.2153	311.874	150.111
Wdpcp	128.933	0	10.2785	2.67511	72.6526	71.6046
Mdh1	2131.72	2019.23	1423.58	1350.93	832.846	1257.83
Ccng1	1010.99	550.053	669.819	514.959	653.873	969.682
Nudcd2	369.204	398.641	370.884	231.397	251.626	139.758
Polrmt	159.327	0	0	36.114	65.5645	89.7214
Hmmr	174.044	40.2189	269.812	271.524	513.884	344.22
Hcn2	0	0	0	5.35022	24.8082	22.4304
Slc22a4	379.122	0	130.195	86.9411	101.005	134.582
Cyfip2	1565.76	0	349.471	56.1773	462.496	454.646
Mgat1	313.855	231.85	746.051	85.6035	161.253	120.779
Ppp2ca	315.775	164.424	335.766	642.027	910.815	955.016
Hnrnpab	916.291	593.821	782.883	1875.25	1291.8	1389.82
Phykpl	64.9466	799.647	558.468	714.255	412.879	416.687
Hspa4	2097.81	1496.38	1458.7	1629.14	1194.34	1103.4
Cnot6	164.766	2014.5	2697.26	686.166	584.764	420.138
Zfp354a	97.26	0	0	29.4262	54.9324	23.2931
Mapk9	263.626	599.735	167.026	131.08	324.278	169.09
Canx	2775.75	1051.61	749.477	548.398	1033.08	1044.74
Rack1	2709.52	5575.05	4763.25	5387.67	3099.25	4301.45
Rufy1	75.8244	1.18291	0	4.01267	150.621	265.713
Rnf130	286.981	655.332	871.963	745.018	531.604	643.579
Rad50	519.573	359.605	0	363.815	260.486	150.974
Mrnip	0	18.9266	103.642	10.7004	42.5283	9.48977
Clk4	318.334	85.1695	9.422	64.2027	63.7925	22.4304
Sar1b	513.814	149.047	608.147	561.773	170.113	240.695
Jade2	222.034	0	0.856545	116.367	99.2328	136.308
Pdlim4	103.979	0	0	64.2027	253.398	147.523
Cdkl3	0	28.3898	0	38.7891	244.538	80.2317
Ube2b	478.301	78.072	471.957	474.832	115.181	201.873
Cdkn2aipnl	1069.22	299.276	832.562	341.077	476.672	567.661
Kremen1	132.133	8.28037	0	18.7258	23.0362	7.76435
Nefh	26.5545	143.132	149.039	312.988	147.077	79.369
Med7	23.0353	0	0	1.33756	14.1761	32.7828
Havcr2	116.776	18.9266	0	231.397	124.041	330.416
Tnip1	847.505	177.436	290.369	520.309	515.656	508.134
Vdac1	892.936	538.224	680.954	588.524	559.956	442.568
Upp1	190.681	56.7797	141.33	228.722	239.222	51.7624
Slu7	730.73	324.117	833.419	591.199	384.527	405.472
Ascc2	394.479	262.606	226.985	354.452	180.745	323.515
Hus1	69.1058	205.826	214.136	159.169	131.129	154.424
Pttg1	79.9835	82.8037	131.051	671.453	212.642	213.088
Zfp607a	0	0	11.1351	18.7258	177.201	129.406
Tns3	313.215	46.1335	45.3969	117.705	198.466	125.955
Btg2	283.142	36.6702	201.288	147.131	205.554	168.228
Castor1	145.89	11.8291	433.412	57.5149	69.1085	55.2132
Pes1	690.738	136.035	643.266	429.355	409.335	197.56
Tcn2	1179.28	613.93	167.883	86.9411	180.745	595.267
Osbp2	0	0	0	29.4262	62.0205	31.0574
Gabrg2	0	0	0	97.6415	251.626	34.5082
Myo1g	2.87941	0	286.943	430.693	106.321	216.539
Smtn	110.057	92.267	146.469	18.7258	132.901	39.6845
Arf5	735.848	1136.78	639.839	680.816	476.672	467.587
X2310033P09Rik	18.5562	0	7.70891	22.7384	15.9481	26.7439
Guk1	176.604	828.037	192.723	555.085	373.895	596.13
Rnf185	254.348	41.4018	315.209	85.6035	54.9324	2.58812
Limk2	190.041	30.7557	93.3635	46.8144	391.615	119.053
Patz1	0	80.4379	146.469	98.9791	46.0724	69.8792
Eif4enif1	0	0	81.3718	252.798	311.874	104.387
Trim11	0.319934	16.5607	54.8189	24.076	88.6007	14.666
Ogdh	2184.19	1717.59	324.631	597.887	618.433	726.398
Drg1	804.954	7771.72	5764.55	3273	1764.93	2441.46
Rtn4	62.3872	259.057	423.99	267.511	178.973	109.564
Mtif2	161.887	171.522	53.9624	203.308	379.211	226.029
Rps27a	2415.82	9942.36	9327.78	7701.64	3799.2	4999.38
Cfap36	72.625	94.6328	254.394	97.6415	74.4246	62.9775
Ppp4r3b	445.028	0	200.432	109.68	306.558	216.539
Pnpt1	392.559	0	0	32.1013	326.05	176.855
Pold2	165.406	454.237	213.28	441.393	221.502	151.836
Zkscan17	155.488	124.206	281.803	25.4136	131.129	86.2706
Polm	0	0	0	14.7131	26.5802	12.0779
Pgam2	18.8761	0	0	0	23.0362	14.666
Dbnl	1529.29	338.312	393.154	208.659	304.786	277.791
Mrps24	405.357	812.659	890.807	757.056	345.543	526.251
Ccdc117	88.6217	1763.72	594.443	338.402	189.605	300.222
Dynll2	23.3552	182.168	243.259	472.157	363.263	332.142
Xbp1	1289.65	690.819	947.339	690.179	657.417	1023.17
Supt4a	229.073	157.327	836.845	774.445	483.76	531.427
X2810021J22Rik	0	1.18291	0	12.038	92.1447	37.9591
Ska2	0	0	0	82.9284	152.393	152.699
Prr11	11.8376	0	7.70891	4.01267	134.673	34.5082
Smg8	439.589	0	0	0	38.9843	119.916
Rnf187	194.84	876.536	709.22	1090.11	618.433	748.829
Tubd1	180.763	0	0	6.68778	106.321	128.543
Mrpl22	277.383	128.937	477.952	383.878	217.958	375.277
Cnot8	333.691	286.264	124.199	302.288	329.595	394.257
Rps6kb1	31.9934	183.351	251.824	155.156	395.159	326.966
Sap30l	8.95816	190.448	287.799	187.258	83.2846	157.875
Galnt10	166.366	63.8771	323.774	355.79	74.4246	157.875
Rnft1	203.478	515.749	122.486	432.03	65.5645	87.996
Mfap3	305.857	123.023	153.322	117.705	122.269	463.273
Fam114a2	305.857	66.2429	504.505	218.022	303.014	227.754
Gria1	0	1.18291	8.56545	74.9031	157.709	79.369
Ppm1d	52.7891	154.961	66.8105	0	76.1966	0.862706
Znhit3	112.617	95.8157	388.872	319.676	294.154	124.23
Myo19	0	0	0.856545	109.68	163.025	48.3115
Prpsap2	0	0	0	2.67511	205.554	81.9571
Ggnbp2	474.142	309.922	500.223	520.309	306.558	318.339
Acaca	258.507	507.468	0	133.756	350.859	144.072
Shmt1	383.601	192.814	271.525	169.87	354.403	318.339
Llgl1	30.0738	113.559	23.1267	86.9411	139.989	100.074
Drg2	681.78	126.571	473.67	236.747	320.734	616.835
Srebf1	745.446	34.3044	3.42618	200.633	139.989	194.972
Tom1l1	113.897	70.9746	5.99582	6.68778	122.269	62.1148
Cox11	11.5176	24.8411	0	1.33756	62.0205	22.4304
Stxbp4	2.23954	0	209.854	68.2153	166.569	113.014
Bzw2	950.844	1179.36	1270.26	969.728	664.505	721.222
Elac2	0	0	460.821	214.009	295.926	358.023
Pctp	91.5012	237.765	257.82	82.9284	99.2328	75.9181
Twistnb	266.825	386.812	66.8105	215.346	109.865	202.736
Atxn7l1	388.4	357.239	38.5445	157.832	276.434	269.164
Atp6v1c2	0	0	0	115.03	186.061	68.1538
Sypl	676.021	1401.75	1368.76	296.937	425.283	403.746
Pdia6	3315.48	2376.47	3431.32	1574.3	1506.21	2320.68
Nampt	989.556	895.463	364.888	771.769	652.101	982.622
Pik3cg	424.233	22.4753	0	236.747	219.73	234.656
Nbas	308.736	2.36582	0	337.064	611.345	227.754
Tspan13	106.218	211.741	150.752	136.431	164.797	208.775
Rock2	449.827	358.422	440.264	548.398	1034.86	382.179
Matn3	0	0	0.856545	82.9284	242.766	118.191
Laptm4a	1331.89	541.773	925.069	817.246	437.687	657.382
Fam49a	1140.89	0	87.3676	165.857	691.085	289.869
Snx13	150.049	661.247	20.5571	54.8398	366.807	275.203
Sdc1	724.971	406.921	137.904	131.08	246.31	295.908
Lpin1	324.413	290.996	347.757	156.494	669.821	475.351
Pum2	130.533	28.3898	373.454	322.351	191.377	129.406
Nrcam	0	0	0	171.207	678.681	319.201
Trib2	0	121.84	50.5362	116.367	271.118	136.308
Arsg	303.937	186.9	0.856545	12.038	226.818	9.48977
Hs1bp3	529.811	377.348	583.307	115.03	141.761	93.1723
Fam84a	0	0	0	66.8778	313.646	62.1148
Smc6	470.623	1056.34	1050.12	1047.31	971.063	829.923
Apob	1.9196	0	3.42618	89.6162	372.123	121.642
Amz2	87.0221	550.053	496.796	322.351	457.179	294.183
Gna13	293.06	3015.24	829.993	874.761	496.164	694.478
Prkar1a	1273.98	1931.69	1323.36	664.765	862.971	1127.56
Abca8b	61.4273	0	0	12.038	136.445	18.9795
Rdh14	46.3904	0	0	144.456	49.6164	79.369
Map2k6	7.03855	0	37.688	171.207	285.294	122.504
Klhl29	0	0	0	89.6162	184.289	96.6231
Trappc12	487.9	555.968	298.934	181.908	981.695	382.179
Adi1	1251.9	806.744	814.575	1181.06	671.593	920.507
Rnaseh1	54.3888	0	139.617	112.355	228.59	176.855
Ubxn2a	408.876	230.667	429.986	246.11	492.62	511.585
Fkbp1b	148.769	127.754	76.2325	105.667	131.129	113.877
Cmpk2	0	0	0	119.042	163.025	119.916
Pfn4	0	0	0	16.0507	30.1242	18.9795
Itsn2	176.604	14.1949	174.735	188.595	478.444	573.7
Rsad2	82.8629	0	4.28273	30.7638	294.154	79.369
Id2	1086.82	579.626	849.693	448.081	579.448	697.929
Ncoa1	5.43888	41.4018	0	115.03	386.299	241.558
Dus4l	3.19934	0	0	127.068	186.061	73.33
Rrm2	219.795	1269.26	1176.89	561.773	453.635	340.769
Bcap29	785.118	1954.17	876.246	991.129	526.288	539.191
Slc26a4	0	57.9626	5.13927	77.5782	230.362	126.818
Cenpo	219.475	327.666	188.44	61.5275	352.631	115.603
Klf11	0	0	295.508	121.718	148.849	43.998
Adcy3	0	0	0	77.5782	251.626	147.523
Dnajc27	143.97	785.452	8.56545	684.828	333.139	373.552
Efr3b	1.9196	449.506	202.145	168.532	276.434	135.445
Cbll1	65.5865	24.8411	143.043	64.2027	111.637	193.246
Dnmt3a	1738.52	11613.8	6116.59	3414.78	2128.19	2412.99
Dld	1904.57	332.398	2069.41	1201.12	797.406	737.614
Kif3c	0	0	0	72.228	150.621	94.8977
Rab10	1570.24	598.552	1134.07	687.503	1006.5	978.309
Tpo	0	0	0	29.4262	331.367	75.0554
Pxdn	0	0	0	26.7511	219.73	158.738
Ddx52	170.205	453.054	143.043	236.747	141.761	131.994
Taf15	0	16.5607	80.5153	44.1393	136.445	90.5841
Ace	69.1058	0	0	1.33756	46.0724	29.332
Cdc27	179.163	29.5727	281.803	238.085	187.833	87.996
Mettl2	79.0237	203.46	493.37	204.646	187.833	66.4284
Nle1	78.7038	110.011	106.212	159.169	109.865	78.5063
Tlk2	0	160.876	447.973	156.494	205.554	83.6825
Rffl	332.731	956.974	245.829	264.836	217.958	163.051
Lig3	149.729	332.398	0	0	145.305	181.168
Map3k3	1.27974	225.936	232.98	180.57	139.989	163.914
Ddx42	1102.49	87.5353	328.913	419.992	492.62	138.896
Ftsj3	1241.34	52.048	598.725	362.478	430.599	309.711
Rnf135	80.9433	0	155.035	14.7131	79.7406	101.799
Psmc5	782.559	492.09	784.596	1234.56	657.417	781.612
Tcam1	135.332	22.4753	0	84.266	287.066	207.912
Ern1	95.0204	44.9506	50.5362	90.9538	191.377	100.937
Nf1	0.319934	4.73164	116.49	136.431	363.263	81.0944
Pecam1	0	0	0	62.8651	166.569	96.6231
Polg2	7.67842	44.9506	40.2576	107.004	122.269	81.0944
Ddx5	1256.7	595.004	608.147	260.823	568.816	458.96
Psmd12	1169.36	366.702	729.777	234.072	559.956	600.443
Helz	71.3453	453.054	11.1351	424.005	910.815	498.644
Rab37	40.6316	0	0	16.0507	90.3727	36.2337
Slc9a3r1	1347.56	1.18291	591.873	270.186	285.294	245.871
Nt5c	355.767	108.828	74.5195	66.8778	129.357	165.64
Jpt1	731.049	716.843	913.934	960.365	689.313	746.241
Sumo2	361.526	501.554	421.42	557.761	391.615	358.023
Nup85	306.177	606.833	326.344	315.663	520.972	258.812
Gga3	272.264	0	236.407	120.38	178.973	77.6435
Cluh	883.978	346.593	367.458	303.625	567.044	326.103
Mif4gd	386.8	130.12	226.985	169.87	120.497	216.539
Slc25a19	110.377	105.279	115.634	331.714	329.595	298.496
Pafah1b1	130.853	300.459	147.326	124.393	148.849	219.127
Tmem94	7.03855	0	0	104.329	157.709	42.2726
Recql5	211.796	0	34.2618	140.443	281.75	108.701
Sap30bp	211.157	68.6088	54.8189	385.216	148.849	283.83
Itgb4	0	0	0	14.7131	108.093	69.0165
Galk1	1197.83	764.16	669.819	260.823	551.096	516.761
Unk	6.07875	340.678	358.036	347.764	143.533	626.325
Trim47	78.3839	82.8037	176.448	145.794	88.6007	30.1947
Mrpl38	421.673	91.0841	621.852	343.752	326.05	302.81
Fbf1	4.47908	0	0.856545	9.36289	235.678	93.1723
Acox1	565.963	341.861	146.469	1021.89	418.195	405.472
Ten1	189.401	242.497	237.263	102.992	170.113	100.074
Srp68	1485.13	405.738	327.2	585.849	467.812	479.665
Tsen54	155.168	453.054	0	223.372	104.549	235.519
Llgl2	114.216	0	0	6.68778	60.2485	4.31353
Ncbp3	3.83921	21.2924	24.8398	156.494	480.216	265.713
Atp2a3	0	0	0.856545	1.33756	35.4403	56.9386
Ankfy1	1069.86	1279.91	855.689	587.187	598.941	188.933
Exoc7	319.934	0	0	411.967	361.491	207.049
Ube2g1	527.571	434.128	6.85236	203.308	152.393	129.406
Spns3	0	9.46328	0	17.3882	51.3884	17.2541
Med31	59.1878	52.048	56.532	0	72.6526	54.3505
Ube2o	0	0	0	0	46.0724	73.33
Txndc17	618.433	896.646	859.115	1465.96	645.013	922.233
Rhbdf2	520.853	2.36582	0	40.1267	106.321	13.8033
X4933427D14Rik	0	0	0	1.33756	49.6164	50.8997
Pimreg	66.8662	37.8531	198.719	203.308	69.1085	37.0964
X1810032O08Rik	28.1542	39.036	15.4178	0	19.4921	18.9795
Rabep1	826.71	729.855	833.419	916.225	549.324	683.263
Mfsd11	525.012	397.458	526.775	311.65	340.227	517.624
Kif1c	189.401	3493.13	2863.43	1354.94	563.5	1107.71
Sec14l1	99.4995	366.702	169.596	424.005	490.848	384.767
Nos2	388.4	127.754	290.369	279.549	489.076	208.775
Mink1	97.26	22.4753	187.583	41.4642	72.6526	100.937
Pld2	0	319.386	590.16	153.819	341.999	280.379
Slc46a1	9.91796	136.035	0	136.431	24.8082	75.9181
Eral1	0	0	369.171	12.038	113.409	212.226
Dhrs13	161.247	0	0	53.5022	60.2485	30.1947
Blmh	472.543	1068.17	1680.54	809.221	613.117	742.79
Cpd	277.383	110.011	0	92.2913	320.734	88.8587
Timm22	253.388	63.8771	181.588	504.258	244.538	72.4673
Nxn	0	11.8291	31.6922	21.4009	44.3003	18.1168
Rflnb	0	262.606	76.2325	33.4389	102.777	34.5082
Ywhae	1439.7	772.44	806.866	727.63	701.717	954.153
Prpf8	63.9868	0	8.56545	61.5275	340.227	289.007
Spag9	1002.67	345.41	40.2576	354.452	698.173	387.355
Luc7l3	111.657	192.814	219.276	236.747	205.554	209.638
Ankrd40	16.9565	104.096	254.394	230.06	214.414	213.088
Abcc3	0	0	0	21.4009	235.678	230.343
Cacna1g	0	0	0	57.5149	92.1447	54.3505
Xylt2	477.022	0	0	9.36289	88.6007	78.5063
Lrrc59	1508.81	1155.7	1803.88	1488.7	1001.19	1084.42
Slc35b1	274.823	280.35	398.294	347.764	343.771	253.636
Snx11	0	414.018	54.8189	185.92	221.502	71.6046
Scrn2	0	0	0	32.1013	10.6321	8.62706
Fbxl20	0	343.044	305.787	159.169	235.678	161.326
Dlg4	0	482.627	290.369	218.022	437.687	308.849
Dvl2	373.683	0	0	80.2533	163.025	96.6231
Alox8	0	120.657	98.5027	219.359	116.953	101.799
Aloxe3	0	0	0	21.4009	122.269	43.1353
Per1	98.2198	113.559	1.71309	56.1773	33.6683	19.8422
Vamp2	62.3872	35.4873	8.56545	17.3882	30.1242	67.2911
[truncated: 11,031 more rows]

## Sheet: DEX-LPSvsCTL
	baseMean	log2FoldChange	lfcSE	stat	pvalue	padj
Gnai3	989.357	-0.76746	0.409029	-1.8763	0.0606143	0.208738
Cdc45	163.972	0.103208	1.65299	0.0624372	0.950215	0.992429
Narf	175.36	0.38778	2.30726	0.16807	NA	NA
Cav2	82.517	-0.710691	1.47721	-0.481104	0.630443	0.878552
Klf6	322.593	-1.18835	0.934454	-1.27171	0.203477	0.494022
Scmh1	119.2	0.694941	2.43457	0.285447	0.775301	0.936862
Cox5a	468.404	-0.00182163	0.438307	-0.00415605	0.996684	0.999412
Wnt9a	21.7475	3.09665	2.49399	1.24165	0.214366	0.509985
Fer	71.9396	10.1527	1.70362	5.95952	2.53e-09	9.66e-08
Xpo6	360.759	2.83629	2.21268	1.28183	0.199902	0.489047
Tfe3	419.094	0.157022	0.806374	0.194726	0.845607	0.964246
Brat1	312.861	-0.771238	0.802474	-0.961076	0.336514	0.660273
Gna12	521.073	-0.841165	1.49603	-0.562267	0.573934	0.848307
Slc22a18	24.4012	-0.950598	2.8073	-0.338617	0.734898	0.923045
Pih1d2	19.566	-1.08299	2.39371	-0.452433	0.650957	0.889355
Dlat	247.455	-0.144059	0.963201	-0.149563	0.881109	0.972957
Sdhd	1337.33	0.273339	0.532344	0.513462	0.607628	0.865401
Ccnd2	71.9917	5.99174	1.96035	3.05647	0.00223957	0.0127649
Gpr107	621.811	-0.83815	0.903217	-0.927961	0.353428	0.677017
Tspan32	341.541	-0.454869	0.483294	-0.941185	0.34661	0.671445
X2500002B13Rik	171.867	4.75353	0.677304	7.01831	2.25e-12	7.01e-10
Gmpr	233.168	0.248527	0.773336	0.32137	0.74793	0.926962
Trim25	384.918	-0.328606	1.13377	-0.289835	0.771943	0.936076
Dgke	67.7964	7.00884	1.96169	3.57286	0.000353109	0.00244002
Scpep1	1315.3	-1.60186	0.706646	-2.26685	0.0233997	0.0979455
Mnt	94.413	-1.01316	0.886157	-1.14332	0.252904	0.56367
Itgb2	1311.43	-1.17844	0.639662	-1.84229	0.0654326	0.220954
Hddc2	227.977	-0.907956	0.720324	-1.26048	0.207495	0.499616
Pemt	50.3719	9.63981	1.7888	5.38899	7.09e-08	1.27e-06
Cdh4	88.0304	10.4436	1.74596	5.98161	2.21e-09	8.76e-08
Ckmt1	72.6007	6.6547	1.88137	3.53715	0.000404469	0.00276896
Clec10a	51.7613	-1.31112	1.92297	-0.681819	0.495353	0.79743
Alox12	16.6002	8.03737	2.43195	3.3049	0.000950088	0.00591586
Arvcf	6.65196	6.72081	3.31479	2.02752	0.0426088	0.160301
Comt	607.801	-0.248367	0.540803	-0.459257	0.64605	0.885944
Rtca	434.172	-1.62085	0.510758	-3.17341	0.00150658	0.00893255
Dbt	79.6169	-0.587791	1.80417	-0.325796	0.744579	0.926048
Dazap2	1759.11	-0.477738	0.505739	-0.944634	0.344846	0.669803
Mcts1	184.054	0.163274	0.658264	0.248038	0.804105	0.949108
Rem1	16.4771	-0.804718	2.43307	-0.330742	0.740839	0.924242
Trappc10	89.3534	-0.0413202	0.756081	-0.0546505	0.956417	0.994504
Ccm2	413.574	0.500987	0.594142	0.843211	0.399111	0.719951
Tbrg4	217.338	0.257762	0.980618	0.262857	0.792661	0.944858
Mx1	19.8694	-0.141041	2.75914	-0.0511177	0.959232	0.994504
Ndufa9	737.428	0.46319	0.614539	0.753719	0.451018	0.764181
Lck	83.9941	1.82558	1.58262	1.15351	0.2487	0.55863
Cttnbp2	68.8298	10.0884	2.18559	4.61585	3.91e-06	3.98e-05
Galnt1	58.5084	1.07662	1.82792	0.588987	0.55587	0.839737
Mkrn2	279.678	-0.500251	0.98255	-0.509136	0.610657	0.867055
Raf1	208.649	0.687844	0.741537	0.927591	0.35362	0.677082
Pdgfb	122.811	2.38677	1.24039	1.9242	0.0543293	0.193109
Acvrl1	242.657	-0.767053	0.60455	-1.2688	0.204512	0.495288
Grasp	23.5166	-0.440544	2.04235	-0.215705	0.829218	0.959583
Acvr1b	73.2714	2.38211	1.77248	1.34394	0.178967	0.452858
Tom1l2	342.773	-1.39605	0.762338	-1.83128	0.0670594	0.224631
Zfp385a	158.181	-0.603746	0.504573	-1.19655	0.231483	0.536146
Itga5	866.051	-0.57277	0.395007	-1.45003	0.147051	0.395504
Wdr77	620.212	0.192743	0.607121	0.317471	0.750886	0.928213
Adora3	18.9754	8.22926	2.30488	3.57037	0.000356478	0.00246058
Atp5f1	2886.5	-0.309763	0.281056	-1.10214	0.270401	0.584181
Hnrnpd	150.747	3.18849	1.20158	2.65359	0.00796401	0.0391278
Dynlt1c	48.04	1.17755	0.802194	1.46792	0.142127	0.386744
C1d	356.296	-0.193362	0.694419	-0.278452	0.780666	0.939537
Gm2a	1102.51	-0.957087	0.673429	-1.42122	0.155254	0.41121
Krit1	168.537	0.954371	2.32863	0.409842	0.681922	0.903556
Clcn4	128.957	0.734923	2.05584	0.357481	0.720732	0.917988
Hk2	388.154	-0.0785091	0.989904	-0.0793098	0.936786	0.988635
Myo18a	282.246	0.888277	1.67269	0.531049	0.595385	0.859661
Haao	42.9245	0.476292	2.46569	0.193167	0.846828	0.964246
Cd52	1132.76	0.915771	0.53195	1.72153	0.0851538	0.268109
Abhd15	16.0235	7.98531	2.90591	2.74795	0.00599692	0.0305162
Loxl3	8.25335	7.02772	3.00508	2.33861	0.0193556	0.0834921
Kat2b	68.5454	1.65221	1.21588	1.35886	0.174192	0.444819
Rab5b	89.2006	-0.442864	0.643986	-0.687691	0.491647	0.793629
Dnmt3l	137.588	1.28959	1.72063	0.749486	0.453564	0.7661
Icosl	85.301	-0.298232	1.94309	-0.153484	0.878017	0.97202
Spg7	218.772	0.847836	0.876976	0.966772	0.333658	0.65712
Sult5a1	66.0844	10.0296	1.75043	5.72982	1.01e-08	2.78e-07
Rpl13	15537.1	-0.300308	0.538073	-0.558118	0.576764	0.849935
Chmp1a	1962.42	-0.872629	0.430927	-2.025	0.0428669	0.16103
Rpa1	418.024	-0.00546746	0.871769	-0.00627168	0.994996	0.999277
Serpinf1	69.4419	0.0383599	1.86026	0.0206207	0.983548	0.998031
Tubgcp3	89.1796	9.42111	1.66178	5.66929	1.43e-08	3.68e-07
Oprm1	124.54	10.9436	1.6881	6.48279	9e-11	9.1e-09
Polr3d	79.945	-0.0149577	1.79799	-0.00831916	0.993362	0.999018
Ddx3x	582.649	0.437779	0.614365	0.712572	0.476111	0.783219
Il12rb1	85.5791	2.92041	2.23575	1.30623	0.191473	0.474629
Kcnn3	17.0325	8.07468	3.75277	2.15166	0.0314243	0.125138
Usp32	71.4023	1.23874	1.79943	0.688408	0.491196	0.793232
Txnrd3	42.2718	9.38742	1.87775	4.9993	5.75e-07	7.23e-06
Zfp512b	220.335	0.444324	1.41916	0.31309	0.754212	0.929265
Dnajc5	3405.8	-1.43133	0.871562	-1.64226	0.100537	0.302116
Tpd52l2	564.685	0.848478	0.827435	1.02543	0.30516	0.623627
Fmr1	82.0682	3.39438	2.20559	1.53899	0.123808	0.35044
Bcl11a	57.4446	9.82753	2.07006	4.74746	2.06e-06	2.22e-05
Il4	32.8617	2.19775	2.52624	0.869966	0.384319	0.706365
Pxmp4	181.715	0.589996	0.673734	0.875711	0.381187	0.703419
Dlg3	22.8615	8.49926	3.51802	2.41592	0.0156955	0.0698518
Gnb1l	35.8946	9.14901	2.10151	4.35353	1.34e-05	0.000122322
Smarcb1	281.606	0.299087	0.780869	0.383019	0.701706	0.912072
Hip1r	9.14134	7.17545	3.23599	2.21739	0.0265965	0.108747
Nsun5	77.5026	2.50234	2.21485	1.1298	NA	NA
Top1mt	77.2558	-1.51526	1.16993	-1.29517	0.195261	0.480783
Mmp14	24.6324	1.59011	2.7962	0.568666	0.569583	0.84658
Slc7a7	26.912	8.73437	2.13079	4.09913	4.15e-05	0.000344523
Oxa1l	199.915	0.207391	1.08209	0.191658	0.84801	0.964246
Heatr6	160.766	2.01428	2.31833	0.868852	0.384928	0.706365
Ccl3	4985.32	2.17783	0.679555	3.20479	0.00135159	0.00815643
Ilf2	519.859	0.500657	0.652215	0.767626	0.44271	0.75779
Chtop	504.647	-0.769563	0.542622	-1.41823	0.156123	0.412639
Snapin	596.901	-1.12216	0.576791	-1.94552	0.0517121	0.18611
S100a4	28.1014	2.03586	1.13029	1.80118	0.0716738	0.235863
S100a3	26.2277	1.60776	2.24522	0.71608	0.473942	0.781462
S100a6	882.562	-0.197087	0.342083	-0.576138	0.564522	0.843652
Icam2	32.0048	1.21557	2.63422	0.461452	0.644475	0.885806
Mapk7	77.8819	-2.11831	1.91042	-1.10882	0.26751	0.580017
Epn2	86.5904	-2.61201	1.90874	-1.36844	0.171173	0.440147
B9d1	17.0183	0.955463	2.77448	0.344375	0.730564	0.921211
Sec24b	297.398	-0.131611	1.25154	-0.105159	0.91625	0.983193
N4bp3	27.5151	2.89356	2.80492	1.0316	0.302259	0.621168
Rmnd5b	177.007	-0.766051	1.65008	-0.464252	0.642467	0.884681
Nhp2	2223.53	0.306823	0.433237	0.70821	0.478815	0.785586
Vps9d1	69.6463	-1.08727	1.91109	-0.568926	0.569406	0.84658
Zfp276	72.9987	-0.438879	1.87885	-0.233589	0.815304	0.953078
Mfsd10	156.965	-1.23551	0.838635	-1.47323	0.140688	0.383996
Luzp1	310.164	0.13804	1.75693	0.078569	0.937375	0.988807
Kctd10	344.504	-0.48892	0.627117	-0.779631	0.435608	0.750848
Poldip2	1058.3	-1.26334	0.347584	-3.63463	0.000278385	0.00196707
Ift20	240.812	0.142882	0.607921	0.235034	0.814182	0.952566
Lgals9	849.933	0.391913	0.545271	0.71875	0.472295	0.780184
Araf	605.607	-0.562976	0.667481	-0.843435	0.398985	0.719889
Cfp	659.434	-0.519203	0.860879	-0.603109	0.546436	0.834191
Uxt	100.973	0.647507	0.672268	0.963168	0.335463	0.659037
Cnnm3	91.5953	0.117942	1.81966	0.0648155	0.948321	0.9917
Lman2l	270.314	-0.98027	1.67089	-0.586675	0.557422	0.840231
Mcm3ap	209.605	2.83555	1.49969	1.89075	0.0586571	0.20407
Pcnt	130.126	1.50163	0.84283	1.78165	0.0748062	0.243735
Mxd1	155.403	0.635507	0.590863	1.07556	0.282125	0.598454
Gmcl1	768.573	0.0146645	0.715057	0.0205081	0.983638	0.998031
Snrnp27	222.207	-0.0222652	0.712325	-0.031257	0.975065	0.996444
Oas1c	63.6531	9.97683	1.71244	5.82609	5.67e-09	1.8e-07
Ocrl	150.079	1.23125	1.27659	0.964487	NA	NA
Calm1	2671.53	0.00783862	0.389705	0.0201142	0.983952	0.998031
Agpat3	453.963	-0.126859	0.509125	-0.24917	0.803229	0.948789
Slc26a3	74.7485	10.2073	1.63399	6.24684	4.19e-10	2.59e-08
Sema6b	57.7361	2.46948	2.37347	1.04045	0.29813	0.617046
Uhrf1	349.014	0.592905	1.6303	0.363679	0.716098	0.916759
Dpp9	300.88	-0.490342	1.64258	-0.298519	0.765307	0.933914
Gramd1a	428.205	-1.78273	0.746285	-2.38881	0.0169031	0.0744856
Ckb	310.496	-1.44072	0.559469	-2.57515	0.0100196	0.0476919
Sp1	280.952	1.6231	0.821763	1.97514	0.0482524	0.176241
Itgb7	323.099	-0.995099	0.76566	-1.29966	0.193717	0.478015
Myg1	223.979	0.603906	0.59435	1.01608	0.309592	0.62867
Rarg	41.6634	1.78341	2.34227	0.761404	0.446416	0.760911
Pfdn5	1091.33	-0.331106	0.598586	-0.553147	0.580162	0.851778
Rrp15	97.1286	0.546625	1.65053	0.331182	0.740507	0.923926
Rnd2	42.7756	0.779749	2.57751	0.302521	0.762255	0.933286
Srr	55.4429	-1.31197	0.948525	-1.38317	0.166612	0.431977
Acp5	385.656	-0.00931868	0.964904	-0.00965762	0.992294	0.998832
Fbxo9	90.5491	-0.175201	2.12181	-0.0825714	0.934192	0.987673
Vps50	194.026	0.702607	1.78397	0.393845	0.693696	0.909727
Hars	399.203	1.60434	1.54911	1.03565	0.300365	0.619624
Zmat2	238.158	0.0648715	0.55691	0.116485	0.907268	0.980776
Ube2c	413.471	-0.22808	0.50817	-0.448826	0.653557	0.891136
Smg5	289.147	0.468836	0.514447	0.91134	0.362116	0.686739
Cct3	4638.12	-0.169681	0.381723	-0.444515	0.656671	0.892877
Glmp	2503.69	-0.388793	0.549443	-0.707613	0.479186	0.785586
Mef2d	461.233	-0.251828	0.638822	-0.394207	0.693428	0.909705
Tmem79	14.757	6.69765	2.53639	2.64062	0.00827553	0.040451
Snd1	1154.51	-1.38577	0.4857	-2.85315	0.00432884	0.0228729
Col18a1	80.3692	4.08331	2.11433	1.93126	0.0534512	0.190578
Slc19a1	77.6762	-1.69153	1.83471	-0.921961	0.356549	0.680611
Kpnb1	1023.21	-1.04691	0.834733	-1.25419	0.209773	0.503455
Npepps	402.755	-0.974851	0.658189	-1.48111	0.138577	0.379641
Mrpl10	350.2	-1.61512	0.468718	-3.44583	0.000569316	0.00374994
Cyp51	290.716	-1.36703	0.675901	-2.02252	0.0431222	0.16165
Tcf25	2581.56	-1.40577	0.550127	-2.55536	0.0106078	0.0500239
Tubb6	635.872	0.1966	0.705619	0.27862	0.780536	0.939537
Def8	598.346	-0.0385192	0.396545	-0.0971371	0.922617	0.984443
Itga3	12.1231	6.44552	2.26741	2.84268	0.00447365	0.0235289
Foxm1	134.835	0.517359	1.72131	0.300562	0.763749	0.933787
Itfg2	107.577	3.00161	1.63777	1.83274	0.0668407	0.224269
Nrip2	52.947	1.18997	1.36591	0.871194	0.383648	0.70526
Tulp3	133.191	2.85807	1.23116	2.32145	0.0202628	0.0866093
Gtf2h4	238.977	0.281411	0.837395	0.336055	0.736829	0.923085
Tubb5	1889.22	0.0682185	0.33201	0.205472	0.837204	0.962397
Ell2	312.037	0.592142	0.847303	0.698854	0.484643	0.788546
Jup	125.016	0.848655	1.38053	0.614733	0.538731	0.829013
Nom1	391.569	1.5274	1.40927	1.08382	0.278443	0.593919
Ergic1	557.341	0.00060092	0.526861	0.00114057	0.99909	0.999814
Acap1	82.9163	-1.0949	1.973	-0.554942	0.578935	0.851179
Ifrd1	469.275	-0.233109	0.588053	-0.396408	0.691804	0.908864
Stk38l	155.719	1.50097	1.46892	1.02181	0.306869	0.62593
Brpf1	192.403	-0.708286	0.668674	-1.05924	0.289491	0.607547
Akr1b3	1072.92	-0.366398	0.388858	-0.942241	0.346069	0.670944
Hoxc6	16.265	1.84351	2.14304	0.860231	0.389662	0.710297
Gstt3	47.2151	0.80758	2.20235	0.366689	0.713851	0.915314
Ddt	11.5983	0.103018	1.25028	0.0823965	0.934331	0.987673
Marveld3	46.469	9.52275	1.98375	4.80037	1.58e-06	1.75e-05
Ddx18	312.328	-0.656193	0.58201	-1.12746	0.259548	0.570535
Ubl3	655.993	0.745018	0.371847	2.00356	0.0451174	0.167625
Gramd3	27.4803	0.0679066	2.68713	0.025271	0.979839	0.998031
Eef1e1	229.795	1.1655	0.71474	1.63066	0.102961	0.307192
Akt1	642.897	1.22341	0.615659	1.98716	0.0469049	0.172374
Il16	82.9824	1.9427	1.70942	1.13647	0.255762	0.566911
Tcirg1	1607.89	-0.0782935	0.651597	-0.120156	0.904359	0.979997
Naglu	485.019	-1.07808	0.84914	-1.26961	0.204224	0.494829
Coasy	273.472	-0.712723	1.06547	-0.668929	0.503541	0.804285
Smo	211.71	0.248452	1.54481	0.16083	0.872227	0.969159
Crnkl1	179.647	-0.669071	0.584183	-1.14531	0.25208	0.562838
Rin2	146.314	0.66704	1.41643	0.470929	NA	NA
Chordc1	292.695	-0.29605	0.762236	-0.388397	0.697722	0.911564
Rtcb	563.35	-0.745819	0.418328	-1.78286	0.0746094	0.243231
Pwp1	871.134	-1.53785	0.552115	-2.78538	0.00534648	0.0275641
Fbxo7	177.201	-0.204894	0.490149	-0.418024	0.675929	0.901854
Capns1	173.122	-0.594904	0.68474	-0.868802	0.384956	0.706365
Folr1	53.5243	-0.100414	2.71552	-0.0369776	0.970503	0.995444
Clpb	280.189	0.160193	1.08555	0.147569	0.882683	0.973537
X45176	433.68	1.37606	0.8392	1.63973	0.101061	0.303327
Zdhhc4	369.378	-0.504157	0.569467	-0.885314	0.375987	0.698479
Rac1	730.421	0.592479	0.371832	1.5934	0.111069	0.323524
Nup214	311.315	2.53477	1.46636	1.72861	0.0838782	0.265226
Ltbp1	69.357	10.0989	1.97398	5.11598	3.12e-07	4.23e-06
Ugp2	993.615	-1.18051	0.529302	-2.23032	0.0257262	0.105915
Trmt1	557.664	-0.374269	0.761272	-0.491636	0.622977	0.874765
Nacc1	82.3959	-0.512719	1.22216	-0.419518	0.674838	0.90156
Nfix	99.056	-0.32901	1.35497	-0.242817	0.808147	0.950199
Slc1a5	449.903	-0.574513	0.80856	-0.710539	0.47737	0.783942
Uba1	701.999	-0.36706	0.625953	-0.586402	0.557605	0.840231
Vwf	239.562	1.481	2.23564	0.66245	NA	NA
Siae	297.094	-1.28409	0.550681	-2.33183	0.0197096	0.0846204
Spa17	7.30704	1.66634	3.07042	0.542709	0.58733	0.855465
Fam50a	369.621	-0.637646	1.05958	-0.60179	0.547314	0.835069
Emd	45.1605	0.212972	2.25741	0.0943437	0.924836	0.985066
Taco1	22.186	8.45545	3.63642	2.32521	0.0200605	0.0858621
Npas1	20.6864	8.35221	2.52477	3.30811	0.000939281	0.00586314
Sipa1l2	110.796	0.745736	0.756029	0.986386	0.323944	0.645312
Ap4e1	217.792	1.7237	1.24676	1.38255	0.166804	0.432296
Blvra	1577.27	-0.811972	0.457559	-1.77457	0.0759682	0.24623
Srpk3	27.4242	0.0467608	2.79031	0.0167583	0.986629	0.998122
Idh3g	901.139	-0.234938	0.560347	-0.419273	0.675017	0.90156
Ssr4	679.106	-0.364564	0.409907	-0.889382	0.373798	0.696451
Bcap31	879.554	-1.10451	0.726364	-1.5206	0.128361	0.359194
Fam98a	245.85	1.07518	1.58149	0.679851	0.496599	0.798535
Ltbp2	47.3443	-1.42268	2.72905	-0.521309	NA	NA
Kmt2a	126.407	0.448214	1.41807	0.316072	0.751948	0.928414
Ift46	151.416	0.441824	0.87387	0.505595	0.613141	0.868126
Trappc6a	358.687	0.111811	0.445288	0.251098	0.801738	0.948608
Supt6	277.519	0.0747187	1.53232	0.0487619	0.961109	0.994504
Spag5	153.188	1.49157	2.35253	0.634027	NA	NA
Unc119	310.906	0.285441	0.582619	0.489927	0.624186	0.875973
Rab34	69.5868	9.09383	1.50015	6.06193	1.34e-09	5.91e-08
Sdf2	155.293	1.35331	1.56218	0.866296	0.386328	0.707915
Ccne1	223.551	-0.623301	0.5801	-1.07447	0.282611	0.598876
Bbc3	67.0058	-1.11442	0.950056	-1.17301	0.240794	0.547843
Mybpc3	39.0356	9.27061	2.08951	4.43673	9.13e-06	8.62e-05
Psmc3	1455.78	0.248911	0.341796	0.728244	0.466464	0.775284
Acp2	531.529	-0.0534993	0.629524	-0.0849837	0.932274	0.987281
Rapsn	6.07342	-2.87029	3.81434	-0.752499	NA	NA
Slc39a13	189.845	-2.07711	0.996672	-2.08405	0.0371558	0.143101
Celf2	299.086	2.16032	1.68078	1.28531	0.198685	0.487395
Nr1h3	73.1246	3.48667	1.91104	1.82449	0.0680782	0.226951
Ddb2	25.8071	-0.523743	2.82067	-0.18568	0.852695	0.964246
Spi1	1284.23	0.34071	0.515978	0.660319	0.509049	0.808695
Sf3a1	318.741	-1.14258	0.748569	-1.52636	0.126921	0.356597
Stat6	600.353	-1.13209	0.885344	-1.2787	0.201002	0.490867
Napsa	461.167	-0.306637	0.544981	-0.562656	0.573669	0.848307
Vrk3	382.011	-1.0061	0.681152	-1.47705	0.139661	0.381609
Smg9	79.1496	1.94079	1.73988	1.11547	0.264648	0.576398
Paxip1	111.542	0.6503	1.30044	0.500063	0.617031	0.870839
Rmnd5a	272.03	-0.875982	1.05221	-0.83252	0.405115	0.724834
Mov10	683.296	-0.448981	0.946443	-0.474388	0.635224	0.881196
Ppm1j	209.195	-2.22217	1.25113	-1.77613	0.0757114	0.245792
Rhoc	1086.43	0.103009	0.503656	0.204523	0.837945	0.962397
Il1b	2654.97	4.08592	0.663619	6.15703	7.41e-10	3.88e-08
Def6	149.409	0.796156	1.42376	0.559192	0.576031	0.849618
Metrn	107.02	-1.2346	1.07088	-1.15288	0.248958	0.558751
Lmf1	211.594	-1.83788	1.12229	-1.63761	0.101502	0.304275
Narfl	165.412	0.291621	1.80339	0.161707	NA	NA
Dbf4	642.714	-0.885417	0.784808	-1.1282	0.259237	0.570227
Daxx	279.503	3.21148	0.819187	3.92033	8.84e-05	0.000687652
Cd320	117.369	-0.057674	0.900016	-0.0640811	0.948906	0.991773
Ipo4	173.404	-0.427775	0.735682	-0.581467	0.560926	0.841985
Tm9sf1	267.457	-0.784201	0.552083	-1.42044	0.155479	0.411457
Irf9	222.085	0.338463	0.447016	0.75716	0.448954	0.762454
Gmpr2	116.76	1.40945	1.6332	0.862998	0.388139	0.709144
Mdp1	31.2464	0.33139	2.60986	0.126976	NA	NA
Dhrs1	210.07	0.0337305	0.937922	0.0359629	0.971312	0.995444
Tmem161a	394.191	-0.823613	0.7194	-1.14486	0.252266	0.562948
Armc6	64.2605	0.743598	2.62159	0.283644	0.776683	0.937768
Borcs8	122.352	0.953592	1.56379	0.609797	0.541996	0.830918
Slc25a42	51.7404	0.502951	2.51024	0.20036	NA	NA
Snx9	252.544	-0.60855	0.783363	-0.776843	0.437251	0.752369
Ranbp3	429.922	0.372258	0.521205	0.714226	0.475087	0.782526
Ndufa11	409.739	0.399492	0.404098	0.9886	0.322859	0.644404
Nr2f6	39.7896	0.957873	1.15427	0.829851	0.406623	0.726329
Use1	731.675	0.0916116	0.524293	0.174734	0.861289	0.966119
Ocel1	123.856	0.38727	1.78066	0.217487	0.827829	0.958928
Dyrk1b	55.4112	-2.44466	1.05933	-2.30774	0.0210135	0.0892698
Braf	228.939	1.58465	0.982508	1.61286	0.106774	0.315338
Ndufb2	137.466	2.88503	0.809295	3.56486	0.000364044	0.00251004
Hltf	79.1196	-0.562525	1.49964	-0.375107	0.707581	0.913512
Prpf6	460.186	0.34251	1.68542	0.203219	0.838964	0.963032
Rgs19	351.51	0.440715	0.668393	0.659366	0.509661	0.809097
Rgs20	23.4291	1.28713	2.49147	0.516614	NA	NA
Snrpd1	318.116	0.167039	0.53148	0.31429	0.753301	0.929056
Tchp	74.542	2.03445	1.7889	1.13726	0.25543	0.566576
Tiam1	79.778	10.3011	1.64746	6.25272	4.03e-10	2.53e-08
Tsc2	251.057	-0.614404	1.65075	-0.372198	0.709746	0.913646
Rpl3l	25.9592	1.53209	1.67498	0.914689	0.360355	0.684736
Puf60	517.144	0.616534	1.45793	0.422884	0.67238	0.90111
Golga2	83.5139	1.64665	1.71904	0.957889	0.338119	0.661764
Uck1	346.037	-0.0596424	0.671432	-0.0888286	0.929218	0.986797
Mien1	88.5963	0.256708	0.560804	0.457749	0.647133	0.886817
Axl	23.7317	8.55123	2.25254	3.79627	0.000146892	0.0011013
Tgfb1	271.332	-0.251994	0.821657	-0.30669	0.759079	0.931073
Ccdc97	123.785	-1.11389	1.56602	-0.711285	0.476908	0.78367
Akap8l	115.239	1.66043	1.61785	1.02632	0.304742	0.62352
Pdcd2l	246.425	-0.512072	0.552786	-0.926347	0.354266	0.677875
Gtf2f1	439.064	0.151848	1.27535	0.119064	0.905225	0.980059
Clpp	534.705	0.995615	0.510377	1.95074	0.0510874	0.184498
Alkbh7	122.118	0.300162	0.941513	0.318809	0.749872	0.927933
Dennd1c	101.112	2.05431	2.20912	0.92992	NA	NA
Med6	177.483	0.110387	0.704451	0.1567	0.875481	0.97088
Lcp2	564.098	0.159149	0.5518	0.288418	0.773027	0.936076
Cse1l	513.125	-0.0437482	0.644388	-0.067891	0.945872	0.991208
Naa20	560.431	0.15841	0.479953	0.330053	0.74136	0.924339
Prkra	136.624	-0.553367	0.797582	-0.693806	0.487804	0.790992
Fkbp7	41.3512	1.21967	3.26333	0.373751	0.70859	0.913512
Plekha3	245.861	1.93293	0.801488	2.41168	0.0158794	0.0704951
Ykt6	489.21	0.102759	0.575194	0.178651	0.858212	0.964944
Baz1b	329.503	1.18383	1.32131	0.895953	0.370278	0.693885
Pex6	48.9208	1.65671	2.35287	0.704124	NA	NA
Mrpl2	611.962	-0.333186	0.41911	-0.794985	0.426622	0.742426
Mea1	505.953	-0.0310326	0.62547	-0.0496148	0.960429	0.994504
Kdelr1	89.5037	-0.294077	1.25518	-0.234291	0.814759	0.952723
Tmem143	47.3698	5.1763	2.22644	2.32492	0.0200761	0.0858994
Pdxk.ps	52.0109	9.68368	1.85358	5.22433	1.75e-07	2.62e-06
Ggct	83.8513	0.958391	0.870399	1.10109	0.270856	0.584536
Jag2	166.487	0.784061	1.40075	0.559743	0.575655	0.849423
Btbd6	115.033	-0.999633	1.70459	-0.586437	0.557582	0.840231
Nudt14	324.811	-0.87796	0.362202	-2.42395	0.0153526	0.0685448
Flii	372.344	-0.900598	0.424223	-2.12293	0.0337594	0.132333
Top3a	93.8805	10.5361	1.69074	6.23167	4.61e-10	2.74e-08
Atg4d	598.502	-0.486157	1.73598	-0.280047	0.779441	0.939537
Qtrt1	175.867	2.83188	1.50379	1.88316	0.0596784	0.206419
Hdgfl2	375.021	-0.433795	0.571785	-0.758668	0.448051	0.761626
Chaf1a	356.652	-0.0279194	0.52063	-0.0536261	0.957233	0.994504
Adprh	227.519	0.160719	0.913188	0.175997	0.860296	0.965848
Tmem39a	23.7815	5.38071	2.10695	2.55379	0.0106557	0.0502094
Timmdc1	55.6269	2.01845	1.68915	1.19495	0.232108	0.537098
Pla1a	129.574	0.455152	1.84591	0.246574	NA	NA
Mcm2	301.186	0.342026	1.54602	0.22123	0.824913	0.957906
Tpra1	399.74	-0.940861	1.65976	-0.566866	0.570805	0.846715
Nab1	264.157	0.912719	0.765444	1.1924	0.233103	0.538428
Adgre5	14.0911	7.80065	2.76776	2.8184	0.00482638	0.0251835
Il17ra	107.887	-0.789607	1.47099	-0.536786	0.591416	0.857454
Lamb1	68.9281	10.0904	1.66957	6.04375	1.51e-09	6.48e-08
Kcnn1	18.4364	8.18661	2.50082	3.27357	0.001062	0.00656051
Arrdc2	34.6544	2.12072	1.79932	1.17862	0.238549	0.544718
Cd36	46.1515	9.51201	2.1451	4.4343	9.24e-06	8.71e-05
Map2k7	316.76	2.11164	1.12374	1.87911	0.0602294	0.207981
Timm44	370.202	-0.280356	0.803976	-0.348711	0.727306	0.920409
Ap2a2	1156.49	-1.28598	0.52569	-2.44628	0.014434	0.0652106
Pnkp	256.076	-0.522583	1.63677	-0.319278	0.749516	0.927676
Med25	272.471	1.0272	0.704648	1.45774	0.144912	0.392361
Bcam	10.8565	7.42246	3.02987	2.44976	0.0142951	0.0646062
Clptm1	389.376	-1.18292	0.700743	-1.68809	0.0913937	0.283271
Relb	283.094	1.36735	0.817889	1.6718	0.094564	0.290012
Tomm40	769.672	-0.218113	0.501956	-0.434526	0.663907	0.897531
Apoe	57464.8	-0.961629	0.571626	-1.68227	0.092517	0.285937
Hbp1	509.219	-1.06841	0.419384	-2.54757	0.0108475	0.050898
Prkar2b	254.978	-0.882122	1.25566	-0.702515	0.482358	0.787462
Cdkn1b	12.0039	3.53002	2.59221	1.36178	0.173267	0.442999
Klf4	13.9598	-1.74192	2.02611	-0.859735	0.389935	0.710561
Ap1m1	427.336	-0.913193	0.537805	-1.698	0.0895078	0.278825
Rab8a	933.41	-0.337047	0.366248	-0.92027	0.357432	0.681257
Hmgn2	708.414	0.120233	0.43144	0.278678	0.780492	0.939537
Fam32a	1467.12	-0.481545	0.547105	-0.880169	0.378768	0.701368
Stard3nl	246.11	-1.16828	0.894555	-1.30599	0.191557	0.474743
Stk11	136.451	-0.923764	1.86254	-0.495969	0.619916	0.872636
Atp5d	1546.09	-0.25138	0.259498	-0.968719	0.332686	0.655925
Ppp5c	260.78	0.273328	0.721399	0.378886	0.704772	0.912349
Stox2	178.008	4.94831	0.851656	5.81023	6.24e-09	1.92e-07
Lipe	35.058	9.11377	2.2382	4.07192	4.66e-05	0.000384554
Pafah1b2	812.454	-0.0949475	0.61656	-0.153995	0.877613	0.971782
Tbc1d8	32.5592	1.95557	2.53684	0.77087	0.440784	0.75594
Cnot11	138.011	0.583172	0.919502	0.634226	0.525933	0.819935
Tmem181b.ps	84.2509	4.08221	0.715345	5.70662	1.15e-08	3.12e-07
Foxj2	64.22	0.116976	2.52709	0.046289	NA	NA
Sri	604.122	0.528939	0.430516	1.22861	0.219216	0.517397
Dgcr2	115.468	0.647979	1.85712	0.348916	0.727152	0.920409
Irf3	99.7042	-0.433872	1.72203	-0.251954	0.801077	0.948034
Bcl2l12	12.9814	-0.0129744	2.27431	-0.00570474	0.995448	0.999277
Mpnd	518.24	-0.749099	0.489441	-1.53052	0.125888	0.354673
Sh3gl1	164.491	-0.0973656	1.63064	-0.0597101	0.952387	0.993381
Ebi3	37.1559	3.25308	2.18754	1.4871	0.13699	0.376196
Yju2	133.606	2.63628	2.13177	1.23666	NA	NA
Ranbp2	270.891	-0.625466	0.892271	-0.700982	0.483314	0.788201
Grk5	58.2175	-0.979447	2.50931	-0.390325	0.696296	0.911229
Dvl3	65.9303	2.9693	2.28517	1.29938	0.193813	0.478158
Abcf3	340.577	0.049348	1.6402	0.0300865	0.975998	0.996553
Eif2b5	304.237	0.564844	0.866466	0.651895	0.514469	0.813068
Cyth2	267.985	-1.00868	0.605664	-1.66541	0.0958314	0.29232
Sult2b1	30.2892	3.59192	2.3243	1.54538	0.122254	0.346829
Dlgap1	198.382	11.6157	1.51958	7.64405	2.1e-14	1.65e-11
Hck	35.2453	9.12378	2.12526	4.29302	1.76e-05	0.000157276
Mrpl4	340.634	0.463955	0.777434	0.596777	0.550656	0.83713
Keap1	196.004	-1.05055	1.01489	-1.03513	0.300607	0.619992
Glg1	531.646	-0.0820587	1.2335	-0.0665249	0.94696	0.991483
Atp8b3	48.3733	9.57904	1.84768	5.18436	2.17e-07	3.11e-06
Btbd2	31.0747	0.36571	2.5389	0.144043	0.885467	0.974537
Csnk1g2	269.444	2.03255	0.641859	3.16667	0.00154197	0.00912293
Abhd17a	1049.96	-0.0403223	0.541326	-0.0744881	0.940622	0.989929
Mob3a	35.124	0.391427	2.12456	0.184239	0.853826	0.964246
Cacnb3	58.011	8.79647	1.67547	5.25014	1.52e-07	2.37e-06
Ccdc65	58.2598	9.84783	1.9182	5.13389	2.84e-07	3.92e-06
Fkbp11	718.26	0.00957755	0.460364	0.0208043	0.983402	0.998031
Ddx23	63.6258	6.4627	1.87818	3.44093	0.000579715	0.00380045
Pld3	1149.22	-1.72258	0.611298	-2.8179	0.00483383	0.0252116
Grik5	47.8551	8.52088	1.65506	5.1484	2.63e-07	3.67e-06
Rabac1	504.276	-0.517093	0.42377	-1.22022	0.222381	0.522209
Etv3	480.049	0.366414	1.23205	0.297402	0.76616	0.934205
Prkcsh	326.074	-0.612054	1.10747	-0.552659	0.580497	0.851793
Elavl3	66.0103	10.0273	1.8699	5.3625	8.21e-08	1.41e-06
Rab3b	63.299	9.96768	1.80716	5.51566	3.47e-08	7.34e-07
St8sia6	62.029	9.93761	1.83765	5.4078	6.38e-08	1.16e-06
Fcgrt	250.489	-1.97398	0.500443	-3.94447	8e-05	0.000626617
Nosip	167.677	0.773195	0.642674	1.20309	0.228942	0.532315
Pih1d1	87.7234	-0.0421103	0.769503	-0.054724	0.956358	0.994504
Rps11	2089.71	0.222097	0.509199	0.436169	0.662714	0.897081
Supt5	1010.58	0.499302	0.501341	0.995934	0.319282	0.63959
Paf1	121.044	2.15674	2.03644	1.05908	0.289564	0.607547
Timm50	536.027	-0.318511	0.62707	-0.507936	0.611498	0.867495
Med29	96.7227	-0.906885	0.588698	-1.54049	0.123441	0.349641
Bicd1	114.203	10.8188	1.69386	6.38707	1.69e-10	1.38e-08
Ncstn	552.105	-1.04284	1.69734	-0.614399	0.538951	0.829013
Pex19	459.8	-0.728935	0.749985	-0.971933	0.331084	0.655445
Crhr2	37.5597	1.99346	1.83364	1.08716	0.276965	0.592416
Cyp4f18	180.442	1.15331	0.845094	1.36471	0.172344	0.441327
Impdh1	219.634	0.372888	0.998117	0.373591	0.708709	0.913512
Dusp3	369.473	-0.0762331	0.682201	-0.111746	0.911025	0.981417
Ess2	137.6	-0.983984	1.736	-0.56681	0.570843	0.846715
Slc25a1	548.889	-0.522624	0.578065	-0.904092	0.365947	0.689818
Dgcr6	294.759	-0.0716165	0.477983	-0.149831	0.880898	0.972957
Ddr1	14.2112	7.81233	3.91089	1.99758	0.0457622	0.169383
Ier3	1217.22	2.03935	0.397629	5.12876	2.92e-07	3.99e-06
Klc4	773.175	-0.386004	0.473684	-0.814897	0.415131	0.734156
Ercc1	62.7973	1.46055	2.32481	0.628243	0.529844	0.822335
As3mt	93.1397	10.5248	1.80049	5.8455	5.05e-09	1.63e-07
Homer3	63.4691	0.846105	1.09642	0.7717	0.440292	0.75551
Crtc1	149.65	1.57743	0.549543	2.87044	0.004099	0.0218613
Rnf215	12.8953	7.67328	3.00903	2.55009	0.0107696	0.0505893
Sec14l2	62.6514	-1.40648	1.13815	-1.23576	0.216547	0.513516
Aven	254.255	2.03543	0.54544	3.73173	0.000190171	0.00138773
Cp	25.4122	8.64983	2.31405	3.73796	0.000185517	0.00135915
Crot	226.625	0.647119	1.56439	0.413655	0.679127	0.902429
Rps6ka1	699.819	-0.541432	0.368922	-1.46761	0.142211	0.386762
Snrnp200	612.667	0.515261	0.611504	0.842614	0.399445	0.720284
Ciao1	694.574	1.48745	0.552455	2.69244	0.00709315	0.0354036
Taf6l	81.2153	1.65584	2.32773	0.711354	0.476865	0.78367
Insig2	821.648	-1.18694	0.573399	-2.07	0.0384524	0.146959
Kpna6	313.535	-0.237648	0.440931	-0.538969	0.589908	0.856298
Man1a	199.469	-0.28	1.24335	-0.225198	0.821826	0.956684
Itpkc	34.5838	9.09825	2.08482	4.36405	1.28e-05	0.000117267
Coq8b	49.0942	1.06669	1.81502	0.587701	0.556733	0.839992
Brd8	393.617	1.84786	0.733273	2.52001	0.0117351	0.0544711
Kif20a	238.722	-0.69371	0.58764	-1.1805	0.237801	0.543644
Farsa	477.099	-0.46566	0.505747	-0.920737	0.357188	0.681103
Gcdh	155.44	-0.73632	1.72146	-0.427731	0.668847	0.900131
Mast2	297.101	0.559447	1.14293	0.489486	0.624498	0.876017
Dnase2a	518.103	-0.24841	0.816158	-0.304365	0.76085	0.932583
Rad23a	286.639	0.0580581	0.507855	0.11432	0.908984	0.981111
Calr	8079.47	0.969179	0.420411	2.30532	0.0211489	0.0897539
Syce2	260.118	0.552117	0.774633	0.712746	0.476003	0.783219
Nfat5	136.154	8.58647	1.28593	6.67726	2.43e-11	3.52e-09
Nob1	149.837	-0.0110548	0.997438	-0.0110831	0.991157	0.998832
Nqo1	98.6533	2.77969	2.12494	1.30812	NA	NA
Ppfia3	60.8741	9.91187	1.86754	5.30745	1.11e-07	1.81e-06
Gys1	1034.15	-0.0412346	0.558585	-0.0738197	0.941154	0.990018
Ruvbl2	298.242	-0.802176	0.58582	-1.36932	0.170899	0.439996
Bax	781.788	-0.0381515	0.397466	-0.0959868	0.923531	0.984443
Il7r	29.2193	8.8521	2.47571	3.57557	0.000349461	0.00241747
Tfam	323.096	0.865427	1.09827	0.787991	0.430702	0.746518
Zfp81	159.648	1.65141	2.1156	0.780585	NA	NA
Mmd	133.306	-1.94512	1.1542	-1.68525	0.0919402	0.284683
Fam162a	208.377	-0.247633	0.572252	-0.432734	0.665208	0.898016
Rpl8	6748.48	-0.242491	0.646978	-0.374806	0.707805	0.913512
Fancl	89.8508	0.681093	1.6873	0.403659	0.686464	0.905646
Gstm5	218.517	-1.12239	0.674094	-1.66504	0.0959043	0.29232
Gstm3	5.51357	1.69878	2.32683	0.730083	0.46534	0.774711
Stat3	663.539	-1.18623	0.840243	-1.41177	0.158017	0.416154
Stat5a	136.403	0.108956	1.67946	0.0648755	0.948273	0.9917
Map3k11	187.377	-0.52887	1.44907	-0.364971	0.715133	0.916353
Akt2	508.677	-1.15426	0.592593	-1.94781	0.0514375	0.185548
Dnaja3	509.093	-0.411222	0.503532	-0.816674	0.414114	0.733286
Hmox2	160.969	0.638681	0.521446	1.22483	0.22064	0.519755
Cdip1	772.36	-0.286023	0.491354	-0.582111	0.560492	0.841846
Map3k20	500.981	-0.441109	0.636341	-0.693196	0.488186	0.790998
Cwc15	407.643	0.218275	0.535844	0.407347	0.683753	0.904299
Col5a3	50.3483	8.5817	1.73674	4.94128	7.76e-07	9.33e-06
Dnmt1	469.029	-1.1887	0.568805	-2.08982	0.0366344	0.141653
Ppan	235.307	-0.39084	0.612734	-0.637862	0.523564	0.81857
Angptl2	725.483	-0.0869168	0.664476	-0.130805	0.89593	0.977046
Cacna1e	232.031	11.8418	1.49629	7.91415	2.49e-15	2.6e-12
Cacna1b	39.1295	9.27309	1.91973	4.83042	1.36e-06	1.53e-05
Trmt10a	123.929	1.70731	1.93984	0.880131	0.378788	0.701368
Etv1	205.318	1.81793	0.884258	2.05589	0.0397934	0.15153
Kifc2	9.85879	7.28331	3.91272	1.86144	0.0626816	0.214084
Psap	11144.3	-0.621897	0.343585	-1.81002	0.0702921	0.232415
Ikbkg	566.058	0.567856	0.699898	0.811341	0.41717	0.735788
Wars2	149.492	1.37674	1.6448	0.837029	0.402576	0.723079
Phb2	1531.05	0.00712419	0.423351	0.0168281	0.986574	0.998122
Ptpn6	1348.63	-1.20422	0.374971	-3.21149	0.0013205	0.00799962
Gsdme	146.289	4.39699	0.90227	4.87325	1.1e-06	1.27e-05
Emg1	578.327	0.492025	0.609624	0.807096	0.419611	0.737202
Lpcat3	280.019	-0.147844	0.827598	-0.178642	0.858219	0.964944
Atp6v1f	2060.61	0.112147	0.42189	0.26582	0.790377	0.943996
Clcn5	237.589	1.39669	0.858188	1.62749	0.103633	0.308169
Clcn3	260.332	1.13085	1.64301	0.688279	0.491277	0.793236
Pde1c	130.616	11.0125	1.7357	6.34472	2.23e-10	1.69e-08
Utp20	150.857	0.102938	2.5018	0.0411454	NA	NA
Spic	25.7541	8.6699	2.11743	4.09453	4.23e-05	0.000350505
Cul3	92.5876	-0.250509	1.77483	-0.141145	0.887755	0.974827
Large1	127.265	1.29412	0.904161	1.43129	0.152348	0.405828
Ddx56	529.405	0.0235931	0.573373	0.041148	0.967178	0.994995
Tmed4	360.07	-0.962363	1.68906	-0.569763	0.568838	0.84658
Col26a1	56.838	9.81209	1.83058	5.3601	8.32e-08	1.42e-06
Bid	524.275	-0.624806	0.663987	-0.94099	0.34671	0.671445
Ralb	1274.16	-0.689974	0.469569	-1.46937	0.141731	0.386002
Ppp1cc	1001.95	-0.838754	0.501688	-1.67186	0.0945512	0.290012
Dnajb11	557.302	-1.21206	0.633485	-1.91332	0.0557073	0.196925
Tbccd1	115.93	-0.385112	2.19034	-0.175823	0.860433	0.965904
Clec11a	19.068	8.23634	2.31322	3.56055	0.000370073	0.0025474
Zfp324	85.9991	10.4095	1.94089	5.36328	8.17e-08	1.41e-06
Gab2	398.755	1.58031	1.65076	0.957325	0.338403	0.661979
Coro1c	1521.05	-1.58373	0.366584	-4.32022	1.56e-05	0.000140082
Tax1bp1	1552.39	-1.00657	0.767075	-1.31222	0.189444	0.471457
Ctse	43.1866	5.05891	1.83601	2.75538	0.00586245	0.0299386
Mettl17	81.6234	0.846241	2.05287	0.412222	0.680176	0.902866
Arhgef40	572.068	0.0933252	1.07793	0.0865778	0.931007	0.987229
Pnpla6	55.6541	6.32462	1.59786	3.95819	7.55e-05	0.000594676
Mcoln1	506.856	-0.531311	0.673876	-0.78844	0.430439	0.746518
Arhgef18	157.979	1.62347	2.2577	0.719078	0.472093	0.780085
Pkn2	259.767	1.358	0.524002	2.59159	0.00955348	0.0457524
Cd33	431.529	-1.14433	1.09925	-1.04101	0.297869	0.616911
Etfb	60.2512	0.732782	0.758328	0.966313	0.333888	0.657282
Stxbp2	1368.1	-0.702395	0.380063	-1.8481	0.0645878	0.218691
Sgce	149.2	2.99322	2.1624	1.38421	0.166294	0.431421
Birc6	398.126	4.68091	0.964752	4.85193	1.22e-06	1.39e-05
Slbp	266.333	1.06919	0.817783	1.30742	0.191069	0.473909
Arid3b	63.2296	9.96679	1.76989	5.6313	1.79e-08	4.33e-07
Cnn2	31.8231	8.97498	2.1769	4.12283	3.74e-05	0.000314456
Polr2e	556.494	0.765185	0.451089	1.69631	0.0898277	0.279524
Abca13	100.274	3.61663	2.17307	1.6643	0.0960532	0.292502
Myo9b	401.328	-1.07893	0.973709	-1.10806	0.267837	0.580017
Hdac9	91.4928	10.4991	1.76079	5.96272	2.48e-09	9.56e-08
Ly9	127.889	-0.133571	1.73975	-0.0767758	0.938802	0.989308
Cd244a	118.895	10.8772	1.70026	6.39738	1.58e-10	1.34e-08
Adgre1	3077.38	-0.656446	0.590842	-1.11103	0.266553	0.57905
Mtfp1	54.8139	-0.821838	2.05344	-0.400226	0.68899	0.907242
Rab23	95.2052	10.5569	1.69078	6.24382	4.27e-10	2.62e-08
Rab11a	407.142	-0.227911	0.494503	-0.46089	0.644878	0.885806
Eif2b2	297.831	0.262628	0.568594	0.46189	0.64416	0.88565
Dlst	458.522	0.51071	0.478398	1.06754	0.285727	0.602726
Pgf	19.4101	6.10632	2.48905	2.45327	0.0141564	0.0641185
Ulk2	85.8318	6.43739	1.73838	3.70309	0.000212987	0.00154416
Ccl24	11.573	7.51644	3.13268	2.39937	0.0164234	0.0725503
Dgkq	6.82066	5.35893	2.69498	1.98849	0.0467574	0.172034
Grap	7.77591	6.9412	3.91432	1.77329	0.0761815	0.246536
Chmp2b	243.877	-1.07647	0.671905	-1.60211	0.109131	0.319667
Plod3	441.276	-1.49875	0.744866	-2.0121	0.0442094	0.165084
Ap1s1	1469.54	-0.236321	0.45007	-0.525077	0.59953	0.862035
Srpk1	716.185	-0.256515	0.518266	-0.494949	0.620636	0.873142
Pax3	79.0372	5.63845	1.89584	2.97411	0.00293836	0.016274
Lbr	144.591	0.639082	1.65969	0.385062	0.700192	0.912054
Prcc	84.3702	0.0805676	0.881675	0.0913801	0.927191	0.986065
Rrnad1	265.895	1.9926	0.739165	2.69574	0.00702332	0.035097
Hdgf	1004.75	0.736075	0.461679	1.59434	0.110859	0.322987
Thop1	321.195	0.251956	1.03249	0.244028	0.807209	0.95003
Apba3	203.158	-0.121153	0.602764	-0.200995	0.840702	0.963652
Pias4	234.264	-0.346303	1.02999	-0.336218	0.736706	0.923085
Map2k1	464.458	-0.0920788	0.469598	-0.19608	0.844547	0.964142
Sgta	569.138	-0.61482	0.694801	-0.884887	0.376218	0.698519
Tmem242	272.683	0.960477	0.465204	2.06464	0.0389574	0.148708
Dtx2	135.415	-0.200201	0.595653	-0.336103	0.736793	0.923085
Rasa4	93.9028	2.29399	1.83543	1.24983	0.21136	0.505708
Hnrnpa2b1	1696.73	-0.0279091	0.377765	-0.0738796	0.941106	0.990018
Ccdc130	127.667	0.566453	2.01739	0.280786	0.778875	0.9392
Mri1	696	0.30814	0.533049	0.578072	0.563216	0.843107
Prkacb	681.204	-0.439413	0.59872	-0.73392	0.462997	0.773933
Sgsh	25.9733	-0.354204	2.02981	-0.174501	0.861472	0.966119
Chd5	28.7478	4.26738	2.29668	1.85806	0.0631604	0.215195
Cstb	4218.88	0.425713	0.375149	1.13478	0.256466	0.567553
Sh2b2	206.517	-0.722446	0.601528	-1.20102	0.229744	0.5336
Pex5	752.692	-1.56346	0.689096	-2.26885	0.0232773	0.0975965
Jkamp	217.578	-0.220547	0.649757	-0.339431	0.734285	0.922588
Cd44	545.831	-0.401918	0.800707	-0.501954	0.6157	0.870069
Herc2	183.203	4.25361	0.882836	4.81812	1.45e-06	1.61e-05
Eif2ak4	597.529	-0.117594	0.561142	-0.209562	0.834009	0.961663
Wdr1	900.473	-0.845031	0.469094	-1.80141	0.0716384	0.235808
Slc2a9	104.841	-0.908042	1.89416	-0.47939	0.631661	0.879174
Ndrg1	446.534	-1.81016	0.711859	-2.54286	0.0109951	0.051417
Man2b1	1272.52	-1.01386	0.633057	-1.60152	0.109261	0.319743
Wdr83	144.495	-0.234518	0.890004	-0.263502	0.792164	0.944639
Prdx2	1450.27	-0.390735	0.415376	-0.940679	0.346869	0.671603
Polr2a	175.348	-1.13131	0.715674	-1.58077	0.113931	0.328929
Senp3	232.793	0.515229	1.34373	0.38343	0.701401	0.912072
Plekha8	576.283	-0.275928	0.82335	-0.335129	0.737528	0.923085
Spc25	321.08	-0.533417	0.912444	-0.584602	0.558815	0.841043
Dnah2	78.8053	9.26664	1.53122	6.05179	1.43e-09	6.21e-08
Ufd1	200.347	-0.0381267	0.778665	-0.0489642	0.960948	0.994504
Gm43775	62.3004	4.49585	0.978908	4.59272	4.37e-06	4.38e-05
Prlr	133.116	2.45346	2.24582	1.09246	0.274631	0.589545
Letm1	231.54	0.889345	1.04068	0.854584	0.392781	0.713182
Ubqln1	935.217	-0.369798	0.606	-0.610227	0.541711	0.83077
Ncbp3	158.732	4.19682	0.942361	4.45352	8.45e-06	8.02e-05
Txn2	1690.62	0.258831	0.448991	0.576472	0.564296	0.843652
Slc1a3	202.378	6.88837	1.70709	4.03515	5.46e-05	0.000445365
Crbn	190.52	0.497363	1.73695	0.286343	0.774615	0.936655
Msh6	239.431	-1.09814	0.951579	-1.15402	0.248492	0.558404
Fbxo11	49.9945	0.376663	1.97142	0.191062	0.848477	0.964246
Mlxipl	23.4001	8.53219	2.15307	3.96281	7.41e-05	0.00058585
Tbl2	595.36	-0.924264	1.04035	-0.888418	0.374316	0.696899
Bud23	294.107	0.455952	0.686529	0.664141	0.5066	0.806133
Mcm5	799.271	1.16429	0.649171	1.7935	0.072893	0.239121
Hmox1	2994.19	-0.28809	0.283048	-1.01782	0.308766	0.628027
Mprip	536.932	0.452535	1.15293	0.39251	0.694681	0.91022
Cic	489.647	-1.51454	1.14894	-1.31821	0.187434	0.467925
Il27ra	50.5583	9.64324	1.98612	4.85532	1.2e-06	1.37e-05
Prkaca	176.019	0.831578	0.436396	1.90556	0.0567073	0.199
Asf1b	176.293	0.42494	1.78203	0.238458	NA	NA
Ddx39	939.263	0.423841	0.506761	0.836373	0.402945	0.723364
Dnajb1	182.139	-0.226828	0.458934	-0.494249	0.62113	0.873543
Usp40	422.76	0.93775	0.899175	1.0429	0.296995	0.61612
Kbtbd4	122.65	0.509551	0.78565	0.648572	0.516615	0.814277
Celf1	548.035	0.232563	0.400574	0.580574	0.561528	0.841985
Ndufs3	802.136	0.000150487	0.371261	0.000405342	0.999677	0.999911
Por	1054.77	-1.36406	0.937044	-1.4557	0.145475	0.393199
Igf1r	208.908	3.37794	1.0536	3.2061	0.00134549	0.00812982
Insr	255.353	0.935266	1.74117	0.537147	0.591166	0.857249
Trim28	675.473	-0.695418	0.649197	-1.0712	0.284081	0.600872
Ube2m	209.447	0.598145	0.829278	0.721284	0.470735	0.778839
Adcy9	59.3072	1.03969	1.66839	0.62317	0.533173	0.825457
Mef2c	278.644	-0.0368184	0.775911	-0.0474519	0.962153	0.994624
Ctr9	338.374	-0.132666	1.63566	-0.081109	0.935355	0.987931
Eif4g2	3516.79	-0.547804	0.309737	-1.76861	0.0769587	0.248489
Pcyt1a	344.365	1.16658	0.773624	1.50795	0.131568	0.365311
Zfp592	90.8634	-0.497889	2.43976	-0.204073	NA	NA
Psmd4	1695.69	-0.269895	0.275005	-0.981419	0.326386	0.648833
Tmod4	32.454	9.00525	1.97718	4.5546	5.25e-06	5.16e-05
Snx6	819.013	-1.07047	0.31118	-3.44002	0.000581668	0.00380927
Mthfd2	1057.07	-0.417216	0.430249	-0.96971	0.332191	0.655694
Kit	55.3556	9.77405	2.24028	4.36287	1.28e-05	0.000117641
Tomm40l	109.963	-0.328598	0.585858	-0.560884	0.574877	0.848735
Pan2	124.607	1.45905	1.84156	0.79229	0.428191	0.744203
Cs	1205.09	-0.596149	0.440642	-1.35291	0.176084	0.447914
Ampd3	346.818	-1.39275	0.952625	-1.46202	0.143737	0.390023
Bcas2	1206.75	0.361085	0.464841	0.776794	0.43728	0.752369
Ctcf	222.49	-0.0856201	0.800425	-0.106968	0.914814	0.982241
Pard6a	25.1081	-0.385537	1.92203	-0.200588	0.841021	0.963652
Tfap4	20.0834	0.516663	2.75617	0.187457	0.851302	0.964246
Ranbp1	344.338	0.522726	0.681426	0.767107	0.443018	0.758045
Rfx5	40.3816	0.352708	2.54555	0.138559	0.889799	0.974927
Psmb4	1866.99	0.00845231	0.38346	0.0220422	0.982414	0.998031
Mmp8	40.6145	-2.20693	2.04835	-1.07742	0.281293	0.597295
Slc30a4	326.671	-0.463925	0.923585	-0.502309	0.61545	0.869851
Sqor	458.594	-0.441783	0.862396	-0.512274	0.608459	0.866028
Bloc1s6	419.658	-0.0101451	0.38499	-0.0263517	0.978977	0.998031
Metap1	331.926	-0.563763	0.797993	-0.706477	0.479892	0.78597
Gpr108	501.34	-0.369876	0.671747	-0.550619	0.581895	0.852738
Tnfsf14	35.8014	-0.924391	2.71298	-0.340729	NA	NA
Rsl1d1	864.56	-0.772905	0.323623	-2.38829	0.0169271	0.074565
Apc	144.419	3.43211	1.39604	2.45846	0.0139535	0.0633139
Reep5	449.012	-0.492026	0.455677	-1.07977	0.280245	0.596046
Ergic3	1135.73	-0.630575	0.495427	-1.27279	0.203092	0.493544
Uqcc1	702.668	0.221516	0.575353	0.385008	0.700232	0.912054
Ncoa2	176.942	1.35679	1.78809	0.758794	NA	NA
Nr2c2	278.281	-1.08389	1.76366	-0.614566	0.538842	0.829013
Nr2c1	121.35	1.30372	1.66417	0.783408	0.433388	0.748894
Dapk3	134.707	4.25666	0.960381	4.43226	9.32e-06	8.77e-05
Pex1	120.139	0.274696	1.66058	0.165421	0.868612	0.968524
Kctd20	1042.46	-1.12628	0.584922	-1.92553	0.0541634	0.192772
Ctns	238.275	-1.62786	1.80231	-0.90321	0.366414	0.690102
Ephb3	89.4733	0.219525	2.58138	0.0850416	0.932228	0.987281
Tuft1	106.779	1.87554	1.95717	0.958291	0.337916	0.66147
Rcn1	272.431	-0.657823	0.785072	-0.837914	0.402079	0.7226
Dnase1	8.45397	-1.02847	3.75341	-0.274008	NA	NA
Trap1	727.853	-0.618881	0.552411	-1.12033	0.262574	0.574176
Naa60	107.28	0.0675159	1.81134	0.0372741	0.970266	0.995444
X1700037C18Rik	51.9482	1.85218	1.628	1.13771	0.255243	0.566262
Ankrd13d	60.6006	-0.674561	2.60859	-0.258592	NA	NA
Tpr	813.515	1.04006	0.680316	1.52879	0.126316	0.355216
Odr4	309.966	-0.515186	1.27537	-0.403951	0.686249	0.905646
Prg4	32.3286	8.99677	2.26399	3.97386	7.07e-05	0.000562864
Dhx34	115.878	-0.719035	1.83263	-0.392351	0.694799	0.91022
Kptn	86.0405	0.916949	1.73964	0.527092	0.59813	0.8612
Napa	1375.12	-0.261883	0.611359	-0.428362	0.668388	0.899803
Sra1	437.617	0.0261264	0.611725	0.0427094	0.965933	0.994838
Atp5g1	2096.57	0.412564	0.486363	0.848264	0.396291	0.716641
Snf8	557.006	1.43324	0.563854	2.54187	0.0110261	0.0515236
Tbcb	362.665	-0.614227	0.380896	-1.61258	0.106835	0.315369
Inpp5k	147.21	-0.759444	1.89535	-0.400688	0.68865	0.907002
Crkl	237.882	-0.0113834	0.602001	-0.0189093	0.984913	0.998031
Clint1	301.899	-0.616473	1.33214	-0.462771	0.643529	0.885574
Prss16	90.8377	-2.03166	1.87193	-1.08533	0.277776	0.593037
Cdkal1	187.377	0.251814	0.737512	0.341437	0.732775	0.922171
X5430419D17Rik	82.0513	10.3423	1.73663	5.95537	2.59e-09	9.85e-08
Htra1	136.795	0.630157	1.14942	0.548238	0.583529	0.854184
Zbtb17	233.216	0.334242	0.610808	0.547214	0.584232	0.854355
Fblim1	700.293	-0.0760494	0.763216	-0.0996434	0.920627	0.984443
Hspb7	45.4056	0.385448	2.59555	0.148503	0.881945	0.97331
Ccdc159	65.8036	-0.981285	1.01341	-0.968301	0.332894	0.656151
Mob1b	102.021	2.64874	0.9842	2.69126	0.0071183	0.0355149
Atp6v1b2	7663.84	-1.3673	0.362982	-3.76686	0.000165315	0.00122331
Eps15l1	196.419	-0.12083	0.818173	-0.147682	0.882594	0.973537
Tep1	345.441	0.518382	0.644016	0.804921	0.420865	0.737719
Ttc5	279.22	-0.407598	1.60216	-0.254405	0.799183	0.946866
Osgep	242.199	0.56107	0.717014	0.782509	0.433916	0.749186
Aamp	726.06	-0.0630104	0.735056	-0.0857219	0.931687	0.987281
Tmbim1	727.741	-0.819301	0.608863	-1.34562	0.178424	0.452062
Arpc2	2870.16	-0.413207	0.31494	-1.31202	0.189514	0.471457
Kmt2b	58.7924	9.86166	1.80997	5.44851	5.08e-08	9.63e-07
Zbtb32	53.8462	2.12928	2.44995	0.869113	0.384785	0.706365
Tmem147	542.761	0.0114016	0.475355	0.0239854	0.980864	0.998031
Rps9	6197.7	-0.290272	0.519399	-0.558861	0.576257	0.849734
Tfpt	80.5264	0.654031	1.64866	0.396704	0.691586	0.908767
Susd2	36.4296	9.1694	2.37254	3.86479	0.000111183	0.000849845
Ggt5	62.0689	9.94	1.92705	5.15815	2.49e-07	3.5e-06
Cbfa2t3	55.9035	6.30689	1.92653	3.2737	0.0010615	0.00656051
Fbln1	76.8966	-1.44902	1.74863	-0.828661	0.407297	0.726971
Pgrmc1	148.506	-1.43077	1.34478	-1.06395	0.287353	0.605067
Gcat	32.578	0.817285	1.05	0.778363	0.436355	0.751334
Elovl1	428.356	-0.982605	0.63728	-1.54187	0.123104	0.349004
Med8	490.849	0.192103	0.747446	0.257013	0.797169	0.946759
Hyi	94.5528	0.889174	0.923077	0.963273	0.335411	0.659037
Cdc20	476.302	-0.349635	0.680908	-0.513484	0.607613	0.865401
Adamts4	81.2156	1.17375	2.52074	0.465639	0.641474	0.884188
Nectin4	44.5951	2.72794	2.37113	1.15048	0.249947	0.559847
Pfdn2	284.524	0.341662	0.718246	0.475689	0.634296	0.880512
Rnf114	732.973	-0.525411	0.368866	-1.42439	0.154332	0.409461
C330007P06Rik	482.235	-0.71675	0.589581	-1.21569	0.224101	0.52448
Neurl1a	39.442	6.29447	1.91498	3.28697	0.00101273	0.00628713
Srm	2742.32	-0.857872	0.694996	-1.23435	0.217071	0.513883
Epha2	8.0356	6.98654	3.22861	2.16395	0.0304683	0.121873
Rbm14	137.758	-0.772226	0.967356	-0.798286	0.424705	0.740414
Actn3	38.49	9.25053	1.92367	4.80879	1.52e-06	1.68e-05
A530013C23Rik	16.033	7.98547	2.56281	3.1159	0.00183384	0.0106659
Zdhhc24	110.606	-0.43476	1.71631	-0.253311	0.800028	0.94733
Bbs1	96.5182	5.98713	1.84445	3.24603	0.00117026	0.00718677
Ndor1	65.5323	1.26479	0.831869	1.52042	0.128405	0.359236
Nsmf	45.0703	6.79114	1.73551	3.91305	9.11e-05	0.000706541
Pdk1	1074.76	-0.94322	0.699795	-1.34785	0.177706	0.450827
Ptbp1	584.715	-0.774995	0.632402	-1.22548	0.220395	0.519299
Mvd	726.911	-0.450249	0.430201	-1.0466	0.295284	0.614154
Cyba	7264.56	-0.51604	0.341254	-1.51219	0.130486	0.363678
Tmem110	141.411	1.13443	1.75051	0.648057	0.516948	0.814524
Sfmbt1	184.138	-0.290004	1.10146	-0.263291	0.792326	0.944639
Rundc3a	89.0735	-0.447367	1.75391	-0.255068	0.79867	0.946759
Slc4a3	65.1518	10.0092	1.70973	5.85424	4.79e-09	1.56e-07
Cdt1	256.761	-0.410636	0.67918	-0.604606	0.545441	0.833891
Aprt	1483.33	0.00976589	0.461735	0.0211504	0.983126	0.998031
Gtf2h1	753.818	-0.377716	0.447862	-0.843374	0.399019	0.719889
Hfe	172.321	-0.0666707	1.4462	-0.0461005	0.96323	0.994702
Slc5a6	76.2094	-0.921239	2.7635	-0.333359	0.738863	0.92356
Qrich1	449.116	-1.00629	0.72896	-1.38044	0.167451	0.433795
Usp19	714.01	-1.23252	0.366588	-3.36214	0.000773413	0.00494605
Pola1	185.995	0.413349	1.16359	0.355237	0.722412	0.918567
Cdc42	1813.08	-0.535894	0.522025	-1.02657	0.304624	0.62338
Pknox1	549.045	-0.715092	0.818315	-0.873859	0.382195	0.703931
Gmnn	166.06	0.594306	0.554213	1.07234	0.283566	0.600145
Acot13	205.437	0.0860413	0.579776	0.148404	0.882024	0.97331
Zfp184	31.5349	3.03861	2.70814	1.12203	0.261851	0.573307
Cdk4	2164.98	-0.47956	0.35119	-1.36553	0.172087	0.441152
B4galnt1	329.923	0.00206609	1.6354	0.00126335	0.998992	0.999814
Mettl1	165.847	0.579484	0.727908	0.796096	0.425976	0.74192
Tspan31	388.812	-0.710362	0.660868	-1.07489	0.282424	0.598635
Kif5b	265.254	0.665012	0.760034	0.874977	0.381586	0.703439
Saal1	142.585	2.00466	1.15996	1.72822	0.0839487	0.265315
Tph2	42.8811	-0.49912	2.01657	-0.24751	0.804514	0.949194
Cnp	64.2923	0.409355	2.24731	0.182153	0.855463	0.964648
Ttc25	147.133	1.15008	1.13833	1.01032	0.31234	0.631434
Sulf2	517.723	-1.00427	0.67044	-1.49792	0.134153	0.370355
Sod2	958.096	0.599026	0.298865	2.00434	0.0450339	0.167364
Tmco6	30.1744	0.455213	2.55398	0.178237	NA	NA
Stambp	151.716	1.26692	0.778249	1.62791	0.103543	0.307975
Ezh1	294.685	-1.35151	0.696534	-1.94034	0.0523387	0.187631
Hap1	55.6369	-1.66541	1.92556	-0.864897	0.387095	0.70796
Ctnnb1	2991.83	-0.571279	0.442001	-1.29248	0.19619	0.482408
Eif1b	365.431	-0.428013	0.843555	-0.507392	0.61188	0.867495
Psmd2	3258.9	-0.631404	0.459945	-1.37278	0.16982	0.437939
Syngr3	13.0914	7.69296	2.60942	2.94815	0.00319686	0.0175891
Vars	963.319	-0.921862	0.604172	-1.52583	0.127053	0.356887
Msh5	63.9601	3.44481	1.56228	2.20499	0.0274549	0.111782
Abhd16a	335.539	-0.549473	0.932689	-0.589128	0.555775	0.839737
Neu1	1305.29	-0.88333	0.523185	-1.68837	0.0913403	0.283246
Clic1	1569.17	-0.258122	0.438127	-0.589149	0.555762	0.839737
Lsm2	397.405	-0.121779	0.542011	-0.224679	0.822229	0.95672
Pole	126.38	10.965	1.73407	6.32325	2.56e-10	1.85e-08
Stx1a	33.4122	9.0474	2.18102	4.14825	3.35e-05	0.000283599
Zfp775	28.5094	8.81868	2.66238	3.31233	0.000925225	0.00579271
Mrpl49	209.352	0.105306	0.60144	0.17509	0.861009	0.966033
Dennd2c	212.835	2.78518	2.24117	1.24274	0.213964	0.509201
Mark3	320.456	1.73178	1.04653	1.65478	0.0979693	0.296507
Gatad1	257.186	-0.015028	0.82371	-0.0182443	0.985444	0.998031
M6pr	1255.56	-0.976933	0.518593	-1.88382	0.05959	0.206227
Lrrc8a	14.8207	3.45253	2.06846	1.66913	0.0950909	0.291026
Ppp2r1a	1293.92	-0.508241	0.332245	-1.52972	0.126087	0.35505
Fance	94.6343	-0.816531	1.45438	-0.561428	0.574506	0.848735
Tinf2	158.122	1.78801	1.02873	1.73808	0.0821968	0.261228
Hapln4	119.07	-2.00472	1.98456	-1.01016	0.312421	0.631495
Dus3l	156.577	0.353663	1.62274	0.217942	0.827474	0.958928
Gtpbp3	40.1601	9.3114	2.07345	4.49078	7.1e-06	6.84e-05
Tgfbr1	76.8413	-0.20188	1.97776	-0.102075	0.918697	0.984377
Homer1	81.3168	0.895249	1.55922	0.574165	0.565856	0.844409
Rad51c	10.5855	7.38628	3.91231	1.88796	0.0590318	0.205032
Arpp19	508.805	0.889145	0.41756	2.12938	0.0332225	0.130638
Bcl2l1	402.044	-0.306905	0.483964	-0.634147	0.525985	0.819935
Khsrp	215.815	-0.322278	0.919997	-0.350303	0.726111	0.919976
Ccdc124	373.339	0.198827	0.601698	0.330444	0.741065	0.924327
Cct4	2785.86	-1.29649	0.586838	-2.20928	0.027155	0.110814
X0610009B22Rik	149.212	-0.599921	0.61625	-0.973503	0.330303	0.654857
Cpt1c	97.6648	3.22245	1.49803	2.15112	0.0314664	0.125226
Zfp655	600.307	-0.499009	0.645635	-0.772897	0.439584	0.75502
Rhoa	665.59	-0.148065	0.495174	-0.299016	0.764928	0.933852
Zmiz1	233.763	0.355752	1.20969	0.294084	NA	NA
Ankrd26	121.919	0.806358	0.890858	0.905148	0.365387	0.689704
Aldh16a1	223.538	-0.00817848	1.69277	-0.00483141	0.996145	0.999412
Hnrnpa0	99.8571	0.777267	0.643003	1.20881	0.226736	0.528967
Prrg2	21.3699	8.40359	2.26095	3.71684	0.000201728	0.00146592
Hnrnph1	224.307	-0.728341	0.595475	-1.22312	0.221283	0.520704
Ift43	102.185	0.179546	0.95338	0.188326	0.850621	0.964246
Id3	79.5798	10.2993	1.66527	6.18479	6.22e-10	3.4e-08
Arid1a	196.968	0.0664233	1.26279	0.0526005	0.95805	0.994504
Ctsd	19047	-1.03275	0.48061	-2.14882	0.0316484	0.12587
Rplp1	5605.2	0.368695	0.66527	0.554204	0.579439	0.851368
Abhd8	231.971	1.53343	0.803652	1.90807	0.0563816	0.198349
Ift22	315.199	0.0922581	0.59182	0.155889	0.876121	0.971417
Mid1ip1	278.763	-0.796984	0.668547	-1.19211	0.233216	0.538469
Ap2s1	740.462	0.0599166	0.460169	0.130206	0.896404	0.977214
X4930432K21Rik	27.2384	-0.861538	2.65282	-0.324763	NA	NA
Emc10	309.246	-0.0164041	0.590145	-0.0277966	0.977824	0.997596
Clstn3	20.1657	1.77566	2.12418	0.835926	0.403197	0.723467
Fbxw9	75.5715	-0.786106	1.76018	-0.446607	0.655159	0.892246
Fnbp4	139.961	1.99276	2.23631	0.891093	NA	NA
Cers4	57.5906	9.8311	1.77963	5.52424	3.31e-08	7.08e-07
Scrn3	108.584	1.63571	1.49888	1.09129	0.275146	0.590346
Phax	227.343	-0.380181	0.456012	-0.833708	0.404445	0.724215
Tle1	57.0999	1.13539	2.09844	0.541063	0.588464	0.855948
Relt	200.556	0.0782798	2.42807	0.0322396	0.974281	0.996054
Snrpb2	224.071	-0.77216	0.888665	-0.8689	0.384902	0.706365
Ubc	1388.94	-0.404213	0.428812	-0.942635	0.345868	0.670851
Prpf31	386.879	0.825445	0.993893	0.830517	0.406247	0.726235
Sertad1	55.941	-3.18167	2.16289	-1.47103	0.141283	0.385116
Carhsp1	156.345	-2.01424	1.22201	-1.6483	0.0992914	0.299452
Elk3	144.349	-1.60237	1.22454	-1.30854	0.19069	0.473342
Herpud2	149.808	-0.73933	1.06372	-0.695042	0.487029	0.790043
Rdh13	114.772	3.19999	1.64758	1.94224	0.0521082	0.187213
Nutf2	501.751	-0.134623	0.498459	-0.270078	0.7871	0.942024
Arpc5	2588.12	-0.386505	0.422832	-0.914086	0.360672	0.684932
Elavl2	88.5245	10.4514	1.79778	5.81351	6.12e-09	1.89e-07
Pou2f2	39.6791	0.867048	1.77949	0.487245	0.626085	0.876476
Mgst1	986.173	-0.125171	0.667053	-0.187648	0.851153	0.964246
Nfib	103.318	7.99131	1.76417	4.5298	5.9e-06	5.77e-05
Ubqln4	281.416	0.130598	0.75983	0.171878	0.863533	0.966886
Rps18	14331.6	-0.428703	0.59215	-0.723977	0.46908	0.777172
Rpl10	5615.2	-0.370821	0.418734	-0.885577	0.375846	0.698479
Rps15a	2741.43	-0.235551	0.591554	-0.39819	0.69049	0.908518
Ncaph2	658.868	-0.27009	0.632704	-0.426882	0.669465	0.900285
Hipk1	733.335	0.441226	0.595874	0.740468	0.459016	0.770767
Gprc5b	29.4208	1.14886	2.02083	0.568508	0.56969	0.846628
Man1a2	344.193	0.206493	0.718425	0.287425	0.773787	0.936076
Acyp1	48.9458	-0.459676	1.24438	-0.369401	0.711829	0.914773
Hdac5	293.534	-0.854712	0.537628	-1.58978	0.111884	0.324989
Rala	320.564	-0.533479	0.727684	-0.733119	0.463486	0.773933
Vdac3	969.517	0.755415	0.516397	1.46286	0.143506	0.389566
Vps72	523.339	0.879688	0.453026	1.9418	0.0521608	0.187348
Gabpa	117.267	-0.580748	1.70009	-0.341599	0.732653	0.922171
Dynll1	1309.04	0.830417	0.397853	2.08724	0.0368662	0.14233
Pdcl	157.583	-0.40217	1.67662	-0.23987	0.810431	0.951278
Tmem184b	380.662	-2.26478	0.745536	-3.03779	0.00238323	0.0134978
Nf2	346.946	1.39467	0.469463	2.97078	0.00297044	0.0164371
Zmat5	67.6688	0.246771	0.752882	0.327768	0.743087	0.925295
Ewsr1	1057.15	-1.01645	0.517592	-1.96381	0.0495527	0.180202
Ap1b1	755.799	-1.36831	0.398936	-3.42991	0.000603785	0.0039438
Bcl2l13	416.706	-1.6068	0.828809	-1.93869	0.0525393	0.188007
Dqx1	30.575	2.41473	1.91045	1.26396	0.206243	0.497941
Lnpk	93.8818	-0.340973	1.77332	-0.192279	0.847523	0.964246
Pttg1ip	425.53	-0.550531	0.741917	-0.742038	0.458064	0.769666
Trpm2	86.6975	2.39509	1.02876	2.32813	0.0199052	0.0853431
Ube2g2	491.667	0.222575	0.774007	0.287562	0.773682	0.936076
Met	60.95	9.91256	1.88578	5.25647	1.47e-07	2.29e-06
Syn2	40.2062	0.784216	2.81609	0.278477	0.780646	0.939537
Elk1	126.749	1.28134	1.08829	1.17739	0.23904	0.545214
Nav1	278.365	2.86109	1.10476	2.58979	0.00960354	0.045921
Tnpo1	347.42	0.0328145	0.780647	0.042035	0.966471	0.994983
Rnmt	477.553	-0.8385	0.663757	-1.26326	0.206494	0.498355
Srp14	1000.79	-0.112395	0.346454	-0.324417	0.745623	0.926243
Cdk9	602.196	-0.110259	0.65133	-0.169283	0.865574	0.967904
Tor2a	206.619	-1.26618	0.686642	-1.84402	0.0651802	0.220369
Fpgs	43.5024	-1.06045	3.26359	-0.324935	0.745231	0.926143
Mrtfb	226.585	-1.02951	1.33279	-0.772446	0.43985	0.755166
Cbx5	1625.44	-1.13713	0.944453	-1.20401	0.228585	0.531877
Apobec3	209.357	0.656321	0.534982	1.22681	0.219894	0.518682
Sardh	58.256	2.00855	2.39746	0.837784	0.402152	0.722628
Vav2	166.585	-0.162438	0.896775	-0.181136	0.856261	0.964944
Ppp2cb	179.991	1.51494	0.83531	1.81362	0.0697355	0.231491
Dmap1	171.221	-0.693568	0.766724	-0.904587	0.365684	0.689818
Mcu	171.269	0.219648	0.630321	0.348469	0.727488	0.920409
Oit3	157.772	-0.279437	1.18044	-0.236724	0.812871	0.952307
Bcr	99.2773	9.71952	1.4265	6.81355	9.52e-12	1.81e-09
Fxyd5	3224.17	-0.966876	0.404019	-2.39315	0.0167046	0.0737143
Tfcp2	135.94	0.784266	2.10342	0.372853	0.709258	0.913604
Ubp1	136.306	0.124138	1.24331	0.0998444	0.920468	0.984443
Nuak2	264.444	0.12541	0.484692	0.258742	0.795834	0.946445
Ick	84.5887	1.84211	2.32762	0.791411	0.428704	0.744598
Sdhb	1271	0.0865096	0.34779	0.248741	0.803561	0.948803
Snap47	345.387	0.485101	0.75383	0.643516	0.51989	0.816394
Kdsr	155.617	0.705049	1.57817	0.44675	0.655055	0.892208
Vps4b	651.584	-0.539098	0.557715	-0.966619	0.333735	0.65712
Rps25	3944.8	-0.192448	0.562441	-0.342166	0.732226	0.921757
Taz	208.016	-0.767203	0.774749	-0.99026	0.322047	0.643068
Kif19a	26.4758	1.45945	1.80247	0.809695	0.418115	0.736419
Aldh3a2	82.2605	0.695126	1.9511	0.356274	NA	NA
Tmem115	189.707	-0.974863	1.8909	-0.515555	0.606165	0.864908
Hyal2	146.603	-0.720096	1.66888	-0.431485	0.666115	0.898288
Ifrd2	242.742	0.213437	0.98318	0.217088	0.82814	0.958943
Hyal1	162.162	-1.64202	1.1362	-1.44519	0.148405	0.398376
Tusc2	316.032	-0.0692248	0.726286	-0.0953134	0.924066	0.98458
Nprl2	66.2229	-1.49127	1.90121	-0.78438	0.432817	0.748777
Rassf1	73.3918	-0.384979	1.78302	-0.215914	0.829055	0.959506
Slc3a2	1529.66	-0.587061	0.60524	-0.969963	0.332065	0.655694
Nxf1	190.469	-0.19991	1.67975	-0.119012	0.905266	0.980059
Stx5a	498.206	0.371386	0.540855	0.686665	0.492294	0.794162
Tnfrsf13b	163.603	-1.54385	1.06063	-1.4556	0.145504	0.393199
Spire2	55.179	0.685606	1.98627	0.345173	NA	NA
X2610507B11Rik	689.863	-0.637455	0.729945	-0.873292	0.382504	0.704086
AI597479	102.163	0.217988	1.46595	0.148701	0.88179	0.97331
Tmem86a	153.749	-2.08438	1.5116	-1.37893	0.167918	0.434105
Tex14	55.6987	2.27929	1.91561	1.18985	0.234105	0.539585
Ifi35	233.039	1.30855	0.575478	2.27385	0.0229753	0.0964915
Rdm1	66.06	1.64779	2.37689	0.693256	NA	NA
Nedd8	665.971	0.0808573	0.410146	0.197143	0.843716	0.963931
Gosr1	261.955	0.0480734	1.30245	0.0369101	0.970557	0.995444
Mrpl52	748.217	0.622506	0.452666	1.3752	0.169069	0.436462
Kansl3	364.352	-0.112665	0.667822	-0.168704	0.866029	0.967935
Eya4	130.647	3.06465	2.20498	1.38988	0.164565	0.427644
Faf1	196.996	0.363373	0.947827	0.383375	0.701442	0.912072
Tsacc	25.0361	1.88773	1.67331	1.12814	0.25926	0.570227
Mettl16	202.872	2.08715	1.85179	1.1271	0.2597	0.570535
Pigyl	78.9295	-0.422969	1.10039	-0.384382	0.700696	0.91206
Rbm25	1284.49	3.02582	0.53706	5.63404	1.76e-08	4.29e-07
Psen2	245.741	-1.3537	0.652922	-2.07329	0.0381451	0.146052
Fads1	1626.01	-1.29919	0.389159	-3.33847	0.000842418	0.0053356
Lmbr1	48.0343	9.56956	1.9449	4.92034	8.64e-07	1.02e-05
Tnfrsf22	271.163	-1.41732	0.689684	-2.05503	0.039876	0.151706
Cars	580.401	-1.24868	0.452675	-2.75845	0.00580766	0.0296973
Phlda2	8.56062	-1.05532	3.75329	-0.281172	NA	NA
Kdelr3	95.629	-0.749068	1.69699	-0.44141	0.658916	0.894453
Apip	178.372	0.216719	0.645663	0.335654	0.737132	0.923085
Pdhx	525.613	0.00280597	0.7104	0.00394984	0.996848	0.999412
Vac14	632.035	-0.0470074	0.718524	-0.0654222	0.947838	0.991645
Mcoln2	313.844	-0.20225	1.11925	-0.180702	0.856601	0.964944
Akt1s1	236.501	0.781672	0.618394	1.26404	0.206217	0.497941
Tbrg1	690.043	-0.346262	0.536568	-0.645328	0.518715	0.815876
Adssl1	739.021	-1.15345	0.533126	-2.16357	0.0304977	0.121952
Brf1	281.698	-1.01981	0.636151	-1.6031	0.108913	0.319172
Odc1	6480.85	0.199727	0.988766	0.201996	0.83992	0.963635
Thg1l	102.704	8.32596	1.21702	6.84129	7.85e-12	1.54e-09
Pabpc4	1658.44	-0.475868	0.920018	-0.517238	0.60499	0.86432
Exoc3l2	19.9819	8.30196	2.58925	3.20632	0.00134445	0.00812898
Zfp296	37.1986	-2.76066	2.73186	-1.01054	NA	NA
Sugp1	418.446	-0.259491	0.486271	-0.533634	0.593595	0.858467
Dhdh	85.2771	0.894015	1.2297	0.727017	0.467216	0.775988
Zfp790	94.5479	-0.319178	1.74086	-0.183345	0.854527	0.964246
Fuz	17.7003	0.286525	2.88455	0.0993306	0.920876	0.984443
Sptbn4	36.1576	2.50325	2.51642	0.994767	0.31985	0.640415
Pgam1	2935.42	-0.255572	0.287852	-0.887857	0.374618	0.696943
Evi5	192.311	7.22131	1.64368	4.39339	1.12e-05	0.000103485
Evi5l	88.4529	1.50633	1.86462	0.80785	0.419177	0.736883
Snapc2	136.308	0.570838	0.834826	0.68378	0.494114	0.796073
Git1	156.075	0.00026598	0.992366	0.000268026	0.999786	0.999911
Gltp	1135.12	-0.355281	0.380353	-0.934081	0.350262	0.673846
Bnip2	340.895	0.0910973	0.331119	0.27512	0.783224	0.940129
Ccnt1	780.552	0.177635	0.664353	0.26738	0.789176	0.943217
Brms1l	66.8037	2.90584	1.94872	1.49115	0.135923	0.373921
Med15	354.653	1.61111	0.694616	2.31942	0.0203723	0.087018
Dhdds	352.8	-1.43032	0.796383	-1.79602	0.0724918	0.238132
Crybg2	68.9371	10.0921	1.64635	6.12995	8.79e-10	4.34e-08
Ubxn11	43.3218	0.477583	2.5977	0.183848	0.854133	0.964246
Tjap1	63.0796	0.562231	1.71902	0.327065	0.743619	0.925681
Rpl15	2602.69	-0.21285	0.460067	-0.46265	0.643616	0.885574
Tmem167	842.131	-0.264393	0.636312	-0.415509	0.67777	0.901854
Mplkip	79.1847	-1.45172	1.93601	-0.749852	0.453344	0.765947
Kif11	192.812	-0.0986852	1.68874	-0.0584371	0.9534	0.993694
Rpa3	41.3467	0.377076	1.80948	0.208389	0.834925	0.962106
Mlkl	265.552	1.59216	0.953923	1.66907	0.0951037	0.291026
Tnpo3	545.11	0.289466	0.583666	0.495944	0.619934	0.872636
Scn8a	174.407	4.44669	1.08207	4.10944	3.97e-05	0.000331699
Zfp715	123.832	-0.434311	1.79885	-0.241438	0.809216	0.950577
Retn	28.0334	-0.025245	1.14944	-0.0219628	0.982478	0.998031
H2.Q4	32.5419	4.53882	1.10667	4.10132	4.11e-05	0.000341966
Rps5	4278.33	-0.134319	0.502609	-0.267244	0.789282	0.943253
Adgrl1	48.8169	0.0155676	1.91542	0.00812751	0.993515	0.999018
Amotl1	1446.98	-1.11897	0.956792	-1.1695	0.242203	0.549421
X2200002J24Rik	22.2466	-0.527653	1.93145	-0.27319	0.784707	0.940927
Etv5	198.179	-0.261935	1.05963	-0.247196	0.804757	0.949194
Gfod2	46.1553	1.07373	1.33444	0.804631	0.421032	0.737719
Enkd1	108.675	0.600597	0.977489	0.614429	0.538932	0.829013
Atp6v0d1	1276.08	-0.884081	0.508332	-1.73918	0.0820033	0.260745
Ptprs	379.122	-0.631908	0.690101	-0.915674	0.359838	0.684332
Slc41a1	138.014	-1.85181	1.73027	-1.07024	0.284509	0.601435
Igf2bp1	62.3759	9.94611	1.81521	5.47933	4.27e-08	8.41e-07
B4galnt2	16.8827	3.15057	2.57312	1.22442	0.220795	0.51985
Nelfb	373.05	1.01535	1.27071	0.799045	0.424265	0.740174
Card14	381.841	-1.49709	0.983767	-1.52179	0.128062	0.358676
Tmem175	136.464	-1.1865	1.98753	-0.59697	0.550527	0.837117
Tango2	383.556	-0.457609	0.690219	-0.662992	0.507336	0.806689
Ndufs2	1790.78	-0.291458	0.424338	-0.686853	0.492175	0.794072
Atraid	250.919	0.16444	0.549942	0.299014	0.76493	0.933852
Cad	422.221	-1.15434	0.868978	-1.32839	0.184051	0.462102
Sh3bp5l	144.447	-1.58831	1.05099	-1.51125	0.130724	0.36415
Atad1	214.283	0.0860274	1.66308	0.0517278	0.958746	0.994504
Pten	507.348	-0.149895	0.606927	-0.246973	0.804929	0.949194
Pea15a	788.218	-0.798128	0.353204	-2.25968	0.0238411	0.0995272
Timm23	987.96	0.18934	0.451495	0.419361	0.674952	0.90156
Tnfaip8l2	1306.26	-0.726716	0.378335	-1.92083	0.0547537	0.194321
Trnt1	302.28	-1.06236	0.878199	-1.2097	0.226394	0.528465
Ehmt2	856.583	-1.19562	0.630699	-1.8957	0.0579993	0.202343
Elof1	314.792	0.514876	0.708585	0.726626	0.467455	0.77618
Med16	149.577	0.477437	1.8224	0.261983	0.793335	0.945121
St3gal1	41.2396	9.34889	2.05052	4.55927	5.13e-06	5.06e-05
Tmem259	92.7549	0.256554	1.77991	0.144139	0.885391	0.974537
Rnf170	141.051	0.0432526	1.06563	0.0405887	0.967624	0.995025
Myl2	24.7311	8.61128	2.23694	3.84957	0.000118324	0.000901133
Inpp4a	90.8189	4.12413	1.03558	3.98245	6.82e-05	0.000545323
Mcemp1	43.5152	9.42689	1.99108	4.73456	2.2e-06	2.35e-05
Nit1	231.737	-0.466245	0.64842	-0.719048	0.472111	0.780085
Prdm15	124.508	10.9435	1.61944	6.75761	1.4e-11	2.34e-09
Rnf168	95.4053	0.698302	1.84175	0.379151	0.704575	0.912349
Tctex1d2	166.613	1.09781	0.94268	1.16456	0.244197	0.552433
Chp1	421.327	-0.237779	0.728846	-0.32624	0.744243	0.925988
Trpv4	56.1739	-3.43364	2.79447	-1.22872	NA	NA
Tvp23b	215.203	-1.74992	0.42624	-4.10548	4.03e-05	0.000336084
Dnajc7	313.722	-0.968586	0.542813	-1.78438	0.0743616	0.242668
Zfp385c	16.7362	8.04941	2.4273	3.31621	0.000912488	0.00572441
Cacybp	1256.12	-0.136156	0.456436	-0.298304	0.765471	0.933953
Cluap1	18.6226	8.20362	2.38147	3.44478	0.000571535	0.00376258
Zswim7	109.81	0.970281	1.06825	0.908287	0.363727	0.68823
Pigl	35.1366	0.452376	1.87036	0.241866	0.808884	0.95054
Ndufa2	1250.68	0.823489	0.409506	2.01093	0.0443326	0.165396
Pam16	206.607	0.000579594	0.501104	0.00115663	0.999077	0.999814
Cox6c	2214	0.246075	0.427056	0.576213	0.564471	0.843652
Bicc1	100.375	10.6331	1.53367	6.93312	4.12e-12	1.06e-09
Ube2z	455.625	-0.316264	0.578177	-0.547002	0.584377	0.854468
Tmem87b	245.479	-1.44189	0.680133	-2.12001	0.0340056	0.132966
Anapc1	1575.23	-0.888095	0.358405	-2.47791	0.0132154	0.0604465
Mertk	304.655	0.445396	1.84416	0.241517	NA	NA
Tsg101	355.667	-0.357532	0.713766	-0.500909	0.616435	0.870457
Hps5	147.39	1.08863	1.6907	0.643891	0.519646	0.816394
Map3k4	302.624	1.20766	0.521854	2.31417	0.0206583	0.0880597
Piezo1	283.358	-0.587181	1.69852	-0.345702	0.729567	0.921093
Rnf166	254.85	-0.320987	0.823932	-0.389579	0.696848	0.911475
Ankrd28	42.9607	-0.261575	2.72594	-0.0959577	0.923554	0.984443
Ankrd52	119.813	-1.05537	1.81518	-0.581412	0.560963	0.841985
Pkd2l2	34.7281	2.89977	2.48851	1.16526	0.243912	0.552174
Srp19	401.974	-0.189114	0.591031	-0.319972	0.748989	0.927299
Wdfy2	212.849	2.79366	2.11662	1.31987	0.186879	0.467115
Rbsn	246.876	0.0956675	1.18888	0.0804687	0.935864	0.988243
Mrps25	242.153	-0.0829736	0.502546	-0.165106	0.86886	0.968524
Dguok	160.413	1.0737	1.64484	0.652766	0.513907	0.812863
Camta1	113.368	0.348483	0.899235	0.387533	0.698362	0.911564
Csf1	1367.26	-1.2242	0.747272	-1.63823	0.101374	0.303976
Strip1	314.829	-0.706718	1.3294	-0.531606	0.594999	0.859523
Kif1a	148.204	-0.918923	2.05191	-0.447838	0.65427	0.891677
Slc25a11	926.143	-0.501455	0.33405	-1.50114	0.13332	0.368461
Cmc2	201.139	0.141407	0.624699	0.22636	0.820922	0.956116
Chfr	244.183	-0.840953	0.711887	-1.1813	0.237483	0.543215
Adam28	94.7221	10.549	1.57954	6.67849	2.41e-11	3.52e-09
Tex261	1629.79	-1.21187	0.791581	-1.53095	0.125781	0.354507
Fam120b	210.561	-0.395536	1.1129	-0.355409	0.722284	0.918567
Tbp	132.589	-0.113553	1.62279	-0.0699741	0.944214	0.990676
Psmb1	1037.71	0.102924	0.40072	0.256847	0.797297	0.946759
Fhod1	92.7691	0.855275	1.91442	0.446755	0.655052	0.892208
Slc9a5	21.6488	5.66863	2.38954	2.37227	0.017679	0.0774146
X4931428F04Rik	26.8101	-1.6542	2.77917	-0.595214	NA	NA
Msh3	130.908	11.0161	1.82998	6.01981	1.75e-09	7.29e-08
Adamts13	20.4995	8.34067	2.47906	3.36445	0.000766973	0.00491994
Tmem208	393.125	0.140133	0.543218	0.257969	0.796431	0.946759
E2f4	616.97	-0.239471	0.546838	-0.43792	0.661444	0.896136
Surf4	1661.97	-0.575967	0.523349	-1.10054	0.271096	0.584861
Surf2	99.6091	-0.38742	0.631466	-0.613525	0.539529	0.829454
Dnajb9	16.8826	8.0624	2.39337	3.36865	0.000755381	0.00485802
Naf1	39.1192	0.0674821	1.64496	0.0410236	0.967277	0.994995
Yes1	17.165	4.09552	2.58121	1.58667	0.112588	0.325977
Ppp1cb	328.031	-0.210624	0.472838	-0.445447	0.655997	0.892834
Gorasp2	797.376	-0.410358	0.361591	-1.13487	0.25643	0.567553
Tsen15	159.28	-0.0540971	0.660482	-0.0819055	0.934722	0.987785
Efr3a	298.486	-0.685403	0.680449	-1.00728	0.3138	0.633465
Trappc2l	513.058	0.342572	0.388359	0.882101	0.377722	0.700326
Acsf3	40.1127	2.59194	2.25763	1.14808	0.250936	0.561179
Ddx19a	91.0043	2.95531	1.49973	1.97056	0.0487746	0.177889
Galns	223.166	-1.28547	1.07307	-1.19794	0.230939	0.535878
C8g	17.5274	-2.03591	2.02598	-1.0049	0.314944	0.634649
Rabl6	767.036	-0.738468	0.441695	-1.6719	0.0945447	0.290012
Edf1	973.809	0.0274022	0.391995	0.0699046	0.94427	0.990676
Fbxw5	490.971	-1.838	0.734124	-2.50367	0.0122913	0.0566331
Slc25a13	416.862	-0.0116168	0.622781	-0.0186531	0.985118	0.998031
Ube2i	723.946	0.0177901	0.389102	0.0457208	0.963533	0.994702
Tsr3	254.734	-0.480661	0.525313	-0.915	0.360192	0.684595
Unkl	62.2845	1.31512	2.41884	0.543697	0.58665	0.855454
Lrrk1	257.997	-1.06656	0.63998	-1.66655	0.0956033	0.292087
Aldh1a3	377.292	-0.122635	1.0516	-0.116617	0.907164	0.980776
Actn1	68.9476	1.92283	1.62464	1.18354	0.236594	0.542303
Sirt2	516.933	0.274541	0.939329	0.292273	0.770078	0.935222
Hnrnpl	442.049	-0.210992	0.622227	-0.339091	0.734541	0.922724
Nolc1	1019.51	0.243939	0.579223	0.421148	0.673647	0.901378
Cnksr3	96.8236	-1.14639	1.16005	-0.988223	0.323043	0.644508
Mtmr1	245.083	-0.809116	0.488871	-1.65507	0.0979098	0.296507
Hmgb3	89.2734	0.10685	1.71574	0.0622765	0.950343	0.992429
Abca1	882.374	-0.528423	1.03387	-0.511111	0.609273	0.866497
Nipsnap3b	165.619	-1.04005	0.633572	-1.64157	0.100679	0.3024
Lage3	167.786	1.42525	0.656254	2.17179	0.0298714	0.119809
Ubl4a	254.29	-0.282525	0.519226	-0.544127	0.586354	0.85536
Gdi1	518.213	-1.57577	0.841417	-1.87276	0.061101	0.210064
Sash1	79.0506	3.79044	1.13977	3.32563	0.000882194	0.00555205
Gadd45b	194.618	-0.140244	0.662772	-0.211602	0.832418	0.960712
Slamf6	117.45	10.8593	1.65746	6.5518	5.68e-11	6.46e-09
Zdhhc12	256.037	-0.787967	0.909443	-0.866429	0.386255	0.707915
Endog	58.9525	1.20899	1.84186	0.656398	0.511568	0.81023
Cybb	2457.25	0.227588	0.960447	0.236961	0.812687	0.952307
Golga7	1351.68	-1.32465	0.542781	-2.44049	0.0146675	0.0660751
Xk	36.2304	-1.12623	2.90288	-0.387972	0.698037	0.911564
Cd48	286.045	0.0661475	1.57972	0.0418728	0.9666	0.994995
Clpx	303.722	0.323893	1.68382	0.192356	0.847464	0.964246
Trabd	1279.75	-1.9207	0.727595	-2.63979	0.00829568	0.0405178
Dennd6b	7.63691	2.20756	3.03147	0.728214	0.466482	0.775284
Cd83	479.049	-1.00849	0.894935	-1.12689	0.259791	0.570535
Atf6b	272.113	-1.0553	1.12605	-0.937172	0.34867	0.673024
Notch4	22.3942	8.46751	2.33717	3.62297	0.000291235	0.00205092
Ppt2	101.621	-0.297494	0.725675	-0.409954	0.681839	0.903556
Rnf5	262.913	-0.49963	0.603732	-0.827569	0.407915	0.72766
Cacfd1	300.392	-0.832919	0.852007	-0.977597	0.328274	0.651761
CT025671.1	86.3193	4.11682	1.04041	3.95693	7.59e-05	0.000597424
Arnt	534.426	-0.457823	0.706777	-0.647761	0.51714	0.814524
Itga2	63.5	9.97148	2.05192	4.85958	1.18e-06	1.35e-05
Mocs2	325.025	0.461105	0.562476	0.819778	0.412343	0.732064
Nat9	152.535	-1.81886	0.904188	-2.01159	0.044263	0.165235
Lpl	1028.92	-0.450775	0.504559	-0.893403	0.371641	0.694706
Atp6v0e	1140.22	-0.457128	0.32355	-1.41285	0.157699	0.415665
Zfp318	42.2162	0.260694	2.09922	0.124186	0.901168	0.97907
Srf	280.279	0.75462	0.836182	0.902459	0.366813	0.690316
Gata3	131.668	2.39512	1.42405	1.68191	0.0925869	0.286049
Lama5	34.7933	5.33086	2.11441	2.52121	0.0116953	0.0543267
Steap2	73.1716	10.176	1.8417	5.52532	3.29e-08	7.06e-07
Hspa8	6866.35	-0.422341	0.358742	-1.17728	0.239083	0.545214
Serac1	74.0959	0.0503092	2.49213	0.0201872	0.983894	0.998031
Pdzd11	214.937	1.55508	0.641461	2.42428	0.015339	0.0685086
Psma2	660.85	-0.66578	0.409515	-1.62578	0.103997	0.308738
Mrpl32	165.615	0.551931	1.00839	0.547341	0.584144	0.854355
Setdb1	394.017	-0.207448	0.811615	-0.2556	0.79826	0.946759
Anxa9	125.572	0.695645	1.65848	0.419447	0.67489	0.90156
Arnt2	146.177	-0.408843	2.48331	-0.164636	0.86923	0.968524
Prune1	155.981	-1.14916	0.664419	-1.72957	0.0837073	0.264922
Cers2	975.457	-0.636647	0.73036	-0.871689	0.383378	0.705073
Capza2	1931.26	-0.0320451	0.324565	-0.0987327	0.92135	0.984443
Plekho1	700.705	0.0153505	0.437958	0.0350501	0.97204	0.995444
Vps45	2908.26	0.120595	0.712592	0.169234	0.865613	0.967904
Prpf3	465.984	0.742771	1.58177	0.469581	0.638655	0.882775
Anp32e	1336.99	0.196851	0.39182	0.502401	0.615385	0.869851
Aph1a	454.449	-1.13024	0.465085	-2.43018	0.0150913	0.0676196
Tab2	108.859	1.5627	1.55596	1.00433	0.315218	0.634896
Ppil4	196.844	-0.271868	0.840696	-0.323384	0.746404	0.926571
Cnih1	532.017	-0.366957	0.636824	-0.57623	0.56446	0.843652
Eps8	345.462	0.955271	0.735685	1.29848	0.194123	0.47864
Med22	1253.32	-0.392372	1.74133	-0.225329	0.821723	0.956653
Surf1	306.7	0.36468	0.486147	0.750145	0.453167	0.765855
Med28	778.077	-0.302437	0.353557	-0.855413	0.392323	0.712941
Qdpr	266.751	-0.208439	0.688979	-0.302533	0.762245	0.933286
Tnr	59.5805	3.16167	2.25776	1.40036	0.161407	0.422063
Sqstm1	5588.21	-0.473898	0.450279	-1.05245	0.292591	0.610523
Nfe2l2	1379	-0.360638	0.467448	-0.771505	0.440408	0.755605
Rxra	489.658	0.164745	0.661989	0.248864	0.803466	0.9488
Adamtsl4	47.9522	9.56673	1.82088	5.25391	1.49e-07	2.32e-06
Prpsap1	738.245	-0.476675	0.471459	-1.01106	0.311986	0.631025
Ncapg	40.4505	1.22218	2.60286	0.469551	0.638676	0.882775
Lcorl	134.754	-0.812792	0.912138	-0.891085	0.372884	0.695496
Lta4h	229.93	1.04044	0.887031	1.17294	0.240818	0.547843
Amdhd1	25.1719	8.63729	2.39927	3.59997	0.000318256	0.00222123
Dstn	398.231	-0.248011	0.541085	-0.458359	0.646694	0.88641
H2afy	499.581	-0.396776	0.595981	-0.665752	0.505569	0.806096
Gtf2ird2	80.9795	-0.676148	1.7709	-0.381811	0.702602	0.912349
Bola1	400.868	0.455467	0.442493	1.02932	0.303329	0.621847
Castor2	315.22	-0.564183	0.594062	-0.949703	0.342263	0.666771
Fcgr1	286.182	1.21631	0.661468	1.83881	0.0659438	0.22238
Ncf1	698.949	-0.906826	0.618396	-1.46641	0.142535	0.387434
Adss	158.27	2.63137	1.7193	1.53049	0.125896	0.354673
Cacna1d	187.543	0.158187	1.80819	0.0874837	0.930287	0.986928
Actr8	273.854	-0.584102	0.715306	-0.816576	0.414171	0.733286
Lrrc27	129.015	-0.244643	0.727856	-0.336114	0.736785	0.923085
Fnta	441.075	-0.42111	0.438843	-0.959591	0.337261	0.660498
Mtrex	689.791	-0.517323	0.501779	-1.03098	0.302551	0.621168
Lbp	111.204	10.7805	1.63214	6.6051	3.97e-11	4.79e-09
Celsr1	54.3521	1.7364	1.20964	1.43547	0.151153	0.403474
Fli1	141.289	-0.799686	1.73613	-0.460614	0.645075	0.885806
Diexf	80.3713	10.3128	1.68303	6.1275	8.93e-10	4.39e-08
Hsd11b1	53.8254	2.12014	2.59458	0.817145	0.413845	0.733286
Dennd5b	169.584	4.10642	1.06264	3.86437	0.000111377	0.000850811
H2.M3	308.385	-2.02627	0.574192	-3.52891	0.000417282	0.00284578
Lonrf3	105.821	-0.71802	0.921314	-0.779344	0.435777	0.750848
Atp5e	1206.31	0.391549	0.375241	1.04346	0.296736	0.61591
Nelfcd	290.364	-0.389858	1.5931	-0.244717	0.806675	0.949815
Ctsz	13148.6	-0.673873	0.354023	-1.90347	0.056979	0.19973
Prelid3b	1200.69	0.0572808	0.554767	0.103252	0.917763	0.98373
H2.M2	561.184	1.72375	0.798499	2.15874	0.0308701	0.123284
Ube2a	336.464	-0.35147	0.714602	-0.49184	0.622832	0.874744
Slc25a5	3443.31	-0.279139	0.380834	-0.732967	0.463579	0.773949
Ppdpf	455.379	0.216537	0.380788	0.568656	0.56959	0.84658
Kcnq2	69.7953	9.04427	1.78841	5.05715	4.26e-07	5.55e-06
Pls3	315.994	-1.79355	0.754617	-2.37677	0.017465	0.0765844
Nkap	104.576	-0.250263	2.44949	-0.10217	NA	NA
Ndufa1	875.43	-0.12295	0.415044	-0.296235	0.767051	0.93435
E2f3	94.9072	-1.55782	0.975912	-1.59627	0.110428	0.32218
Cr1l	104.39	3.53894	2.1512	1.6451	0.0999494	0.301002
Ppfibp1	696.561	-0.407263	0.56846	-0.716433	0.473724	0.781307
Cd34	65.3001	10.0119	1.77251	5.64843	1.62e-08	4.03e-07
Plgrkt	363.67	-1.06565	0.583977	-1.82481	0.06803	0.226851
Cd274	223.063	1.08197	1.56311	0.692191	0.488818	0.791438
Pdcd1lg2	40.3034	0.167595	2.18308	0.0767699	0.938807	0.989308
Gtf3a	303.879	-0.24789	0.697131	-0.355586	0.72215	0.918567
Mtif3	122.553	-0.353795	0.828456	-0.427053	0.669341	0.900285
Lnx2	235.873	-1.81858	1.68079	-1.08198	0.279263	0.5949
Dyrk3	69.665	2.97878	2.30651	1.29146	0.196543	0.482952
Mapkapk2	7855.65	-0.011505	0.84009	-0.0136949	0.989073	0.998781
Lamp2	2241.14	-0.884989	0.475748	-1.86021	0.0628562	0.214334
Atxn10	2225.46	-0.562507	0.453958	-1.23912	0.215302	0.511337
Foxred2	27.1742	8.74906	2.09987	4.16649	3.09e-05	0.000263805
Eif3d	406.16	-0.499548	0.662438	-0.754105	0.450786	0.763891
H3f3b	1885.83	-0.211961	0.546231	-0.388043	0.697984	0.911564
Nup50	293.377	-0.0550381	0.717642	-0.076693	0.938868	0.989308
Phf21b	17.0326	8.07438	2.4436	3.3043	0.000952149	0.0059248
Ift27	127.816	-1.71508	1.1335	-1.51307	0.130261	0.363372
Pacsin2	857.405	-1.51372	0.474879	-3.18759	0.00143464	0.00857462
Ttll12	207.172	-0.809783	0.870128	-0.930648	0.352036	0.675805
Bik	11.0205	7.44353	3.05072	2.43992	0.0146905	0.0661309
Tox4	475.421	-0.74873	1.74184	-0.42985	0.667305	0.899407
Mrps18c	254.627	0.841828	0.498556	1.68853	0.0913087	0.283217
Srsf6	620.951	-0.841625	0.655525	-1.28389	0.199179	0.487936
Plcg1	247.929	-0.18263	0.813251	-0.224568	0.822316	0.95672
Kctd2	39.0859	-0.0545735	2.07252	-0.026332	0.978993	0.998031
Kctd5	325.615	-0.0678646	0.588411	-0.115335	0.908179	0.98084
Etaa1	63.4029	-0.80734	2.08884	-0.386501	0.699126	0.911984
Slpi	2820.28	1.15713	0.542068	2.13466	0.0327886	0.129175
Sdc4	346.143	-0.299094	0.60301	-0.496001	0.619894	0.872636
Il13ra1	574.205	-1.42581	0.498689	-2.85912	0.00424814	0.022513
Nbr1	585.751	-1.03407	0.681579	-1.51717	0.129224	0.361042
Cyth1	265.933	-1.85788	0.876029	-2.12079	0.0339392	0.132749
Brca1	68.6175	0.39685	2.40354	0.165111	NA	NA
Cntnap1	17.0982	8.07982	2.49557	3.23767	0.00120512	0.00737195
Nt5c3b	119.322	0.76154	0.856012	0.889637	0.373661	0.696299
Coa3	442.983	0.0286387	0.463997	0.0617218	0.950784	0.992536
Med24	160.142	1.02531	1.32875	0.771635	NA	NA
Psmd3	431.021	-1.46075	0.724499	-2.01623	0.0437764	0.163808
Exosc10	270.417	0.896287	1.57921	0.567553	0.570339	0.846701
Glod4	303.893	-0.42786	0.60931	-0.702204	0.482552	0.787676
Vps53	176.329	0.0573282	0.986936	0.0580871	0.953679	0.993695
Taok1	277.286	1.35391	0.685335	1.97554	0.0482063	0.176124
Dnttip1	114.418	0.272851	1.34766	0.202463	NA	NA
Acot8	87.8206	-0.618707	0.762696	-0.81121	0.417245	0.735813
Cd300lg	24.3876	8.59098	2.18217	3.9369	8.25e-05	0.000645898
Mpp2	17.2095	8.08821	2.5315	3.19503	0.00139815	0.00839294
Nlk	56.5972	7.70095	2.02265	3.80736	0.000140458	0.00105876
Traf4	135.275	-0.528452	0.649747	-0.813319	0.416035	0.734925
Aldoc	853.954	-0.941291	0.814066	-1.15628	0.247565	0.557022
Stac2	129.908	0.0219016	1.73095	0.012653	0.989905	0.998781
Rpl19	3311.9	-0.0868526	0.385992	-0.225012	0.82197	0.95672
Nek8	49.5703	9.6139	2.32961	4.12683	3.68e-05	0.00030966
Plxdc1	233.38	-1.04635	1.70105	-0.615123	0.538474	0.829013
Arl5b	122.409	0.67209	1.01872	0.659738	0.509422	0.809097
Zfp207	524.481	-1.0149	0.553531	-1.8335	0.0667279	0.22406
Psmd11	763.953	-0.259333	0.736523	-0.352104	0.72476	0.919939
Timp2	1237.77	-0.336868	0.641548	-0.525085	0.599524	0.862035
Zc3h18	179.458	-0.603521	0.72507	-0.832363	0.405204	0.724889
Top2b	106.778	-0.0813729	1.7324	-0.0469712	0.962536	0.994702
Igfbp4	930.423	0.270786	0.817164	0.331373	0.740363	0.923926
Cdc6	143.041	-0.621894	1.24988	-0.497562	0.618793	0.871919
Suz12	92.3125	2.31403	1.81168	1.27729	NA	NA
Atad5	77.6735	2.5853	2.29399	1.12699	0.259746	0.570535
Crlf3	394.007	-0.79916	0.452443	-1.76632	0.0773417	0.249276
Tns4	38.2177	9.23837	2.17505	4.24744	2.16e-05	0.00018956
Tnfaip1	461.645	-1.25427	0.758912	-1.65273	0.0983867	0.297406
Abr	857.843	-0.575684	0.544273	-1.05771	0.290186	0.608033
Rab11fip4	51.2268	9.66193	1.79191	5.39197	6.97e-08	1.25e-06
Cd40	369.236	0.916727	0.392055	2.33826	0.0193736	0.0834924
Slc35c2	1076.22	-0.283838	0.441955	-0.642232	0.520722	0.816762
Zfp334	114.466	2.08384	2.36456	0.881282	0.378165	0.700733
Elmo2	289.953	-0.468599	1.04482	-0.4485	0.653793	0.891264
Wsb1	327.518	0.108355	0.984211	0.110093	0.912335	0.981569
Ttpal	231.921	-0.00362776	0.686467	-0.00528469	0.995783	0.999412
Rhot1	298.254	-0.220663	1.61744	-0.136428	0.891483	0.975577
Ada	50.6332	0.0533186	1.72675	0.0308779	0.975367	0.996444
Serinc3	2036.79	-1.47058	0.512057	-2.87191	0.00408003	0.0217787
Pgs1	359.911	-0.121927	0.624666	-0.195187	0.845247	0.964246
Birc5	657.008	0.527988	0.560694	0.941668	0.346363	0.671188
Afmid	22.1994	-1.35194	2.10632	-0.641848	0.520972	0.816762
Pigt	129.922	-0.497438	0.774234	-0.64249	0.520555	0.816762
Etv4	9.62957	7.25147	3.91286	1.85324	0.0638478	0.216947
Dbndd2	40.4424	8.23107	1.93171	4.26103	2.03e-05	0.000179655
Mmp9	162.482	-0.437786	1.7046	-0.256826	0.797313	0.946759
Slc12a5	57.6714	9.8325	2.02666	4.85157	1.22e-06	1.39e-05
Ghdc	18.3303	8.17953	3.72238	2.19739	0.0279923	0.113565
Pltp	16.8466	8.05683	2.53717	3.17552	0.0014957	0.00888485
Slc12a7	490.073	-1.34193	0.522404	-2.56875	0.0102067	0.0484536
Ctsa	11572.8	-1.26811	0.537011	-2.36141	0.0182055	0.0793867
Zswim1	167.071	-1.41258	1.85925	-0.75976	0.447398	0.761239
Slc12a4	127.105	-0.643649	2.40339	-0.267808	NA	NA
Myo1c	484.887	-0.818278	0.52741	-1.5515	0.120781	0.344132
Crk	385.237	-1.29639	0.522165	-2.48271	0.0130386	0.0596812
Cox7c	1664.49	0.0683112	0.460694	0.148279	0.882123	0.973334
Pitpna	823.661	-0.170764	0.588666	-0.290086	0.77175	0.936076
Mlx	179.097	0.0214346	1.69865	0.0126186	0.989932	0.998781
Retreg3	99.1686	0.314964	2.31815	0.135869	0.891925	0.975643
Dhx58	129.172	2.85997	1.83963	1.55464	0.120031	0.342463
Rab5a	187.858	-0.030027	0.846533	-0.0354706	0.971705	0.995444
Nkiras2	377.227	-0.777843	1.10894	-0.70143	0.483035	0.787891
Ppp2r5c	826.925	-0.150139	0.449228	-0.334215	0.738217	0.923361
Ift52	549.005	-0.0915789	0.408324	-0.22428	0.82254	0.95672
Mybl2	1379.8	0.392977	0.569262	0.690327	0.489989	0.792337
B4galt5	154.421	-0.0174904	0.897254	-0.0194933	0.984448	0.998031
Gdap1l1	99.5248	1.48201	0.966861	1.5328	0.125324	0.353618
Hnf4a	9.59393	7.24508	2.93623	2.46748	0.0136069	0.0619655
Ddx27	362.996	0.140313	1.61805	0.0867174	0.930896	0.987229
Cyth3	267.691	0.138067	0.715875	0.192865	0.847065	0.964246
Cyth4	497.228	0.0613332	0.638849	0.0960058	0.923516	0.984443
Rrp7a	328.948	0.855427	0.758924	1.12716	0.259676	0.570535
Cyb5r3	7000.98	2.09254	0.38245	5.47141	4.46e-08	8.7e-07
Ints2	268.894	0.709511	0.669204	1.06023	0.289039	0.607356
Med13l	250.512	-0.438741	1.49996	-0.292503	0.769902	0.935222
Hist1h2bc	771.566	0.784515	0.611515	1.2829	0.199526	0.488398
Mafk	360.701	-0.521136	1.17997	-0.441653	0.65874	0.894403
Med1	371.27	-0.217824	0.574457	-0.379182	0.704552	0.912349
Erbb3	63.8617	9.97996	1.775	5.62253	1.88e-08	4.53e-07
Stard3	480.515	-0.652813	0.878622	-0.742997	0.457484	0.769494
Mfng	9.94968	7.30045	3.18115	2.29491	0.0217385	0.0919156
Vmp1	606.842	-0.773584	0.395453	-1.9562	0.0504421	0.182536
Uchl5	385.263	0.029613	0.63722	0.0464721	0.962934	0.994702
Glrx2	331.497	1.70291	0.765288	2.22518	0.0260689	0.107149
Trove2	128.073	-0.679536	1.65374	-0.410908	0.68114	0.903418
Stk4	493.94	-0.415871	0.745093	-0.558147	0.576744	0.849935
Pmp22	1436.63	-1.41722	0.714589	-1.98327	0.0473375	0.173557
Zcchc10	113.622	-0.699313	1.25286	-0.558171	0.576727	0.849935
Psmb6	8719.96	-0.363185	0.360827	-1.00654	0.314158	0.633984
Spag7	357.036	-0.846601	0.517592	-1.63565	0.101912	0.305171
Pfn1	4018.69	0.654855	0.369009	1.77463	0.0759589	0.24623
Tomm34	520.799	0.448089	0.428024	1.04688	0.295156	0.614154
Ywhab	2065.73	-0.995974	0.460195	-2.16424	0.0304458	0.121861
Ksr1	43.4132	3.54935	2.23139	1.59065	0.111689	0.324799
Anxa6	696.905	-1.58147	0.40831	-3.87321	0.000107411	0.000824035
Il12rb2	79.1515	-0.418756	1.72504	-0.242751	0.808198	0.950199
Zkscan6	91.5895	-0.868603	1.71182	-0.507414	0.611864	0.867495
Kpna2	520.213	-0.213272	0.52978	-0.402568	0.687266	0.906037
Smurf2	101.364	-0.243149	1.15582	-0.210369	0.83338	0.96138
Cep95	53.9741	0.609932	1.92986	0.31605	0.751965	0.928414
Vezf1	73.213	-0.986452	2.05123	-0.480907	0.630582	0.878552
Cuedc1	83.305	2.49116	1.57302	1.58368	0.113267	0.32764
Srsf1	424.711	0.00523982	0.524417	0.00999171	0.992028	0.998832
Abi3	39.0271	-0.618228	0.888988	-0.695429	0.486786	0.789916
Kif3a	254.392	0.593855	0.676791	0.877458	0.380238	0.702525
X45177	168.601	-1.18067	0.846774	-1.39432	0.163222	0.425196
Mtmr4	138.429	-0.072609	2.6352	-0.0275535	NA	NA
Mrm1	49.0051	9.5987	1.97839	4.85178	1.22e-06	1.39e-05
Mapt	115.19	0.980202	1.84625	0.530916	0.595477	0.859661
Kansl1	96.1972	1.45638	2.28643	0.636969	0.524145	0.818765
Gid4	165.93	0.340423	0.990137	0.343814	0.730986	0.921211
Myo1b	87.7977	10.4391	1.6925	6.16784	6.92e-10	3.74e-08
Dhx40	115.27	1.34305	1.58857	0.845444	0.397863	0.718217
Ypel2	15.2058	7.90961	2.46754	3.20547	0.00134844	0.00814132
Akap1	267.026	-1.0473	0.640547	-1.635	0.102049	0.305415
Nol11	280.02	0.969581	0.451283	2.1485	0.031674	0.125932
Derl2	285.115	-0.391334	0.498736	-0.784651	0.432658	0.748769
C1qbp	887.447	0.052152	0.366756	0.142198	0.886923	0.974549
Rpain	90.5462	-0.214538	0.845012	-0.253888	0.799582	0.94707
Slc13a3	46.0046	5.50872	1.8524	2.97383	0.00294109	0.0162819
Kcnab3	6.75122	6.74283	3.91543	1.72212	0.0850483	0.267961
Chd3	200.95	0.163727	1.51223	0.108268	0.913783	0.981811
Kdm6b	27.5569	0.978196	2.60682	0.375245	0.707478	0.913512
Appbp2	355.859	-0.248945	0.511638	-0.486564	0.626567	0.876858
Adora2b	29.7213	-1.76121	3.73564	-0.471463	NA	NA
Ncor1	267.393	1.87624	0.880858	2.13001	0.0331706	0.130475
Trpv2	533.265	-1.08326	1.2167	-0.890325	0.373292	0.695819
Cenpv	65.5686	3.01691	1.28865	2.34115	0.0192247	0.083022
Pcgf2	102.665	-0.184027	0.963737	-0.190951	0.848564	0.964246
Cwc25	109.016	0.739613	1.4797	0.49984	0.617188	0.870839
Pip4k2b	48.8487	-0.757247	1.32314	-0.572309	0.567113	0.845606
Trim37	400.644	0.892984	1.27253	0.701739	NA	NA
Ctdnep1	232.872	-0.151311	0.792787	-0.190859	0.848636	0.964246
Elp5	418.446	0.00370949	0.500331	0.00741408	0.994084	0.999256
Slc2a4	9.58055	7.24151	2.92649	2.47447	0.0133433	0.0609423
Gabarap	1751.4	0.0202523	0.397209	0.0509864	0.959336	0.994504
Phf23	207.186	-0.176695	0.824431	-0.214323	0.830295	0.960031
Acadvl	126.751	-1.82131	2.30175	-0.791272	0.428785	0.744598
Dnah11	169.888	7.23565	1.65246	4.37871	1.19e-05	0.00011038
G3bp1	5677.89	-1.52183	0.594502	-2.55984	0.010472	0.0494884
Atox1	879.679	0.569707	0.372506	1.52939	0.126167	0.355196
Mief2	40.1355	0.557717	2.47029	0.225769	NA	NA
Dusp14	65.2099	-0.310624	1.83359	-0.169407	0.865476	0.967904
Tada2a	86.9086	0.782874	1.72776	0.453115	0.650466	0.889148
Ikzf1	151.572	5.64052	1.75095	3.2214	0.00127567	0.00775851
Pnpo	163.344	-0.558929	0.533458	-1.04775	0.294755	0.613914
Cog1	124.456	0.16021	1.8944	0.0845703	0.932603	0.987379
Cbx1	104.954	2.05468	1.36508	1.50516	0.132282	0.366724
Cdk5rap3	276.058	-0.960774	1.64953	-0.582453	0.560262	0.841804
Copz2	17.192	0.576226	3.57211	0.161312	0.871847	0.969027
Slc25a39	5708.7	-0.744421	0.388148	-1.91788	0.0551265	0.195368
Sp2	57.2623	-1.09312	1.89596	-0.576555	0.56424	0.843652
Aatf	181.373	0.972788	0.627181	1.55105	0.12089	0.344285
Dync1h1	762.999	0.882191	0.991119	0.890096	0.373414	0.695944
Pex12	29.5429	-0.334939	2.84844	-0.117587	0.906395	0.980725
Ndel1	382.553	-1.05233	0.822661	-1.27918	0.200835	0.490613
Slc25a35	32.7209	9.01601	2.0236	4.45544	8.37e-06	7.96e-05
Zbtb4	51.9055	0.0853879	1.8951	0.0450573	0.964062	0.994702
Mpdu1	316.764	0.241655	0.750923	0.321811	0.747596	0.926962
Fxr2	251.474	0.734888	0.635412	1.15655	0.247455	0.556874
Atp5g3	3216.43	-0.346433	0.465934	-0.743525	0.457164	0.769081
Cd68	8008.17	-0.840007	0.351345	-2.39084	0.0168101	0.0741276
Acsl1	1286.85	-0.463278	0.609302	-0.760342	0.44705	0.761106
Abca5	112.51	10.7979	1.49781	7.20914	5.63e-13	2.43e-10
Sos2	170.273	4.91858	1.29293	3.80421	0.000142259	0.00106912
Lsp1	636.674	-0.61441	0.791949	-0.77582	0.437855	0.753111
Zfyve27	218.439	1.21752	1.73568	0.701466	0.483012	0.787891
Avpi1	190.736	-0.971524	0.696919	-1.39403	0.16331	0.425263
Rad51d	129.174	-0.297705	0.822389	-0.362	0.717352	0.916913
Unc45b	51.0965	9.65897	1.78172	5.42115	5.92e-08	1.1e-06
Pank3	252.61	-0.835374	1.14315	-0.730765	0.464923	0.774628
Rars	1350.49	0.0314942	0.773131	0.0407359	0.967506	0.995025
Wwc1	27.6337	5.60019	2.14583	2.6098	0.00905963	0.0437544
Mrpl58	119.274	1.54444	1.09713	1.40771	0.159217	0.41817
Fdxr	77.3723	-2.37697	2.30375	-1.03178	0.302174	0.621168
Sult4a1	102.55	-1.77026	1.14193	-1.55023	0.121086	0.34453
Mrpl45	697.663	-0.362967	0.365911	-0.991952	0.321221	0.642237
Irf1	66.1007	-1.23763	2.61677	-0.472962	0.63624	0.881627
Slc22a5	15.2416	5.44289	2.25772	2.41079	0.0159178	0.0706405
P4ha2	17.4745	-0.171441	2.7545	-0.0622403	NA	NA
Arrb1	944.067	-2.27222	0.682328	-3.3301	0.000868152	0.00548196
Tm4sf5	63.7582	0.689461	2.48008	0.278	0.781013	0.939573
Cxcl16	12.6895	7.65047	2.59562	2.94745	0.00320404	0.0176208
Pelp1	125.407	0.854861	0.893571	0.956681	0.338729	0.662027
Med11	219.236	0.229868	0.700571	0.328115	0.742825	0.925153
Ccl6	29.0036	8.84371	2.04372	4.32726	1.51e-05	0.000136072
Ccl4	1106.79	1.51611	0.646449	2.34529	0.0190122	0.0822745
Natd1	191.12	-1.14289	1.79678	-0.636074	0.524728	0.819164
Map2k3	607.285	-0.33657	0.619976	-0.542877	0.587214	0.855465
Ywhah	717.954	-0.674364	0.603364	-1.11767	0.263707	0.574999
Sart3	312.33	0.0390988	1.66395	0.0234976	0.981253	0.998031
E2f2	411.556	-0.920606	0.769382	-1.19655	0.231481	0.536146
Slfn3	24.8345	7.5203	1.99892	3.76219	0.00016843	0.00124343
Nars2	126.191	0.924667	2.38565	0.387595	NA	NA
Slc35b4	457.695	-1.50537	1.09473	-1.37511	0.169097	0.436462
Dnah1	41.2939	9.3509	2.20457	4.2416	2.22e-05	0.000194291
Dalrd3	81.7272	1.2225	2.30262	0.530916	NA	NA
Fis1	729.779	0.0785156	0.378792	0.207279	0.835792	0.96239
Plod1	379.927	-0.530327	1.25292	-0.423272	0.672097	0.90111
Rab3d	163.403	-1.36902	1.64876	-0.830331	0.406352	0.726319
Mfsd3	31.516	-2.74104	2.66317	-1.02924	NA	NA
Slc25a22	114.476	1.18211	2.28852	0.516541	0.605477	0.864619
Atp6ap1	2143.03	-0.93013	0.470336	-1.97759	0.0479754	0.175485
Dnase1l1	127.852	0.469175	0.865438	0.542124	0.587733	0.855465
Ccl9	2240.36	2.22616	0.373487	5.96048	2.52e-09	9.66e-08
BC005537	407.156	0.787339	1.37077	0.574377	0.565713	0.844409
Isyna1	327.434	1.39964	1.59923	0.875196	0.381467	0.703439
Hars2	46.9992	1.00796	2.08899	0.482509	0.629444	0.878245
Tmem160	379.74	0.176141	0.476287	0.369821	0.711516	0.914618
Rab5c	61.6308	-1.2642	1.07001	-1.18148	0.237412	0.543215
Mdh2	3182.29	-0.64446	0.346496	-1.85993	0.0628951	0.214408
H13	336.773	-0.701168	0.604306	-1.16029	0.245932	0.555142
Rnf145	817.392	-1.25433	0.739776	-1.69555	0.0899708	0.27983
Atp6v1e1	2097.56	-0.223384	0.562116	-0.3974	0.691073	0.908518
Chtf18	136.781	0.198508	0.712463	0.278622	0.780535	0.939537
Lhx9	52.7178	9.70347	2.11127	4.59603	4.31e-06	4.32e-05
Etnppl	98.2064	10.6019	1.8752	5.65376	1.57e-08	3.94e-07
Rps6kl1	13.3965	7.7267	3.00504	2.57124	0.0101334	0.0481239
Ppp1r12c	735.757	-0.593191	0.915754	-0.647762	0.517139	0.814524
Map1s	316.004	1.17368	1.55351	0.755503	0.449947	0.763285
Tmem129	120.918	0.952928	1.8287	0.521096	0.6023	0.863544
Nop9	398.02	-0.042902	0.508087	-0.0844383	0.932708	0.987406
Atp6v0a1	601.264	-1.25261	0.927466	-1.35057	0.176832	0.44947
Psmc3ip	58.236	0.071358	0.745178	0.0957598	0.923711	0.984443
Zfp687	84.8197	1.72667	2.43018	0.710513	0.477386	0.783942
D8Ertd738e	1121.41	0.359681	0.380748	0.944669	0.344828	0.669803
Calm3	654.17	0.0172236	0.527609	0.0326446	0.973958	0.996054
Cops3	437.721	-1.19203	0.481814	-2.47403	0.0133597	0.0609949
Fkbp8	976.448	-0.247961	0.458614	-0.540674	0.588732	0.856123
Ddx39b	361.642	-0.513553	0.755613	-0.679651	0.496726	0.798637
Gipc1	444.854	-0.0490198	0.620183	-0.0790408	0.937	0.988775
Tlcd1	49.3401	0.0925481	1.74163	0.0531388	0.957621	0.994504
Plscr3	73.1045	-1.36596	1.11908	-1.22061	0.222233	0.521961
Arhgef25	17.5447	8.11513	2.62071	3.09654	0.00195793	0.0113037
Xab2	327.537	-0.622414	1.6342	-0.380868	0.703301	0.912349
Cdc37	1010.61	-0.0200756	0.377605	-0.0531655	0.9576	0.994504
Rab4a	87.3782	-0.912824	1.02773	-0.888197	0.374435	0.696943
Trip10	187.88	0.626789	1.72232	0.363922	0.715917	0.916759
Cops6	1240.72	-0.785349	0.383859	-2.04593	0.0407631	0.154388
Ubb	5613.55	0.134206	0.416997	0.32184	0.747574	0.926962
Ap4m1	78.0981	3.91879	2.10191	1.86439	0.0622663	0.213251
Gyg	17.3268	6.89963	3.1082	2.21982	0.0264313	0.108284
Slc6a8	208.611	-0.535512	0.706762	-0.757699	0.448631	0.762095
Arid3a	117.159	0.553799	1.58441	0.34953	0.726691	0.920409
Ubxn6	81.3657	-1.45198	0.592678	-2.44986	0.0142912	0.0646062
Mydgf	608.935	-0.150394	0.488086	-0.308131	0.757983	0.930592
Cyb561	38.4495	-1.64916	2.82	-0.584807	0.558677	0.841037
Sema6a	47.819	9.56332	2.07969	4.59842	4.26e-06	4.27e-05
Ccdc12	349.584	1.54035	0.656068	2.34785	0.0188821	0.0818531
Fmc1	451.814	1.00791	0.613312	1.64338	0.100304	0.301708
Akt3	79.1008	-2.25459	2.59301	-0.869489	NA	NA
Mrpl24	220.6	-0.992993	0.644764	-1.54009	0.123539	0.349841
Gle1	1451.61	-1.1799	0.82679	-1.42709	0.153554	0.408175
L3hypdh	45.538	9.49132	2.06906	4.58727	4.49e-06	4.48e-05
Lyst	140.458	0.16825	1.68706	0.0997294	0.920559	0.984443
Slc35e1	585.188	-1.15272	0.885374	-1.30196	0.192931	0.476577
Calr3	76.1223	2.65919	2.24253	1.1858	0.235702	0.541116
Tmc4	60.4823	9.9018	1.85657	5.33338	9.64e-08	1.61e-06
Polr2i	236.323	0.934743	0.62035	1.5068	0.131862	0.365884
Rmnd1	387.661	0.395879	0.559548	0.707499	0.479257	0.785586
Esr1	125.041	10.9496	1.6889	6.48327	8.98e-11	9.1e-09
Fbxo5	71.2525	-3.7435	2.03027	-1.84384	0.0652066	0.220369
Mtrf1l	140.025	1.51877	1.52456	0.996204	0.319151	0.63959
Hdac2	292.805	0.297728	0.493693	0.603063	0.546467	0.834191
Frk	37.4257	9.2088	2.12173	4.34024	1.42e-05	0.00012902
Rwdd1	420.214	0.488625	0.515536	0.9478	0.343231	0.668013
Stxbp5	458.091	-0.527713	0.753617	-0.700241	0.483777	0.788515
Hint3	95.2084	1.04544	0.887346	1.17817	0.23873	0.544973
Trmt11	149.953	1.70095	1.76097	0.965918	0.334085	0.657568
Katna1	194.68	0.4532	0.584254	0.775689	0.437932	0.753111
Pcmt1	297.652	0.183583	0.645554	0.28438	0.776119	0.937275
Lrp11	202.767	-0.185724	1.03142	-0.180065	0.857101	0.964944
X1700021F05Rik	257.928	0.224179	0.687539	0.32606	0.744379	0.925988
Sec63	155.824	0.433609	0.913679	0.474575	0.63509	0.881108
Snx3	756.699	-0.213241	0.512222	-0.416305	0.677187	0.901854
Aig1	159.865	1.54722	0.450148	3.43713	0.000587915	0.00384616
Adat2	23.4748	1.6073	2.5056	0.64148	0.521211	0.816829
Pex3	55.5882	1.43193	2.36959	0.604297	NA	NA
Fuca2	1053.08	-0.0243502	0.545621	-0.0446284	0.964404	0.994702
Cep57l1	75.2713	1.45063	1.8608	0.779575	0.435641	0.750848
Ltv1	210.445	0.0605159	0.487926	0.124027	0.901294	0.97907
Cd164	673.288	-1.65516	0.509797	-3.24669	0.00116754	0.00717357
Utrn	223.825	3.47506	2.06655	1.68157	0.092652	0.286169
Smpd2	172.41	-2.00099	1.86168	-1.07483	0.28245	0.598635
Mical1	274.143	-0.895638	1.37451	-0.651605	0.514656	0.813068
Zbtb24	93.1558	-0.171428	1.8925	-0.0905829	0.927824	0.986176
Wasf1	25.5006	2.55473	3.28146	0.778534	0.436254	0.751334
Rab32	657.918	1.18451	0.53359	2.21988	0.0264268	0.108284
Gtf3c6	133.912	0.475338	0.998446	0.476077	0.634019	0.880403
Slc16a10	138.695	0.544989	1.59211	0.342306	0.73212	0.921757
Rev3l	31.0447	8.93901	2.39952	3.72533	0.000195061	0.00142077
Traf3ip2	27.3202	-0.739776	2.69015	-0.274995	0.78332	0.940129
Fyn	186.131	-1.5281	0.913294	-1.67318	0.0942919	0.289659
Tube1	53.8147	9.73374	1.8132	5.36827	7.95e-08	1.38e-06
Prep	505.495	-0.940283	0.508723	-1.84832	0.0645558	0.218642
Tnfaip3	208.735	0.415271	1.62869	0.254972	0.798745	0.946759
Arfgef3	305.036	1.87182	0.927712	2.01768	0.043625	0.16334
Reps1	154.744	0.412832	0.859018	0.480586	0.630811	0.878675
Asf1a	44.1485	-0.670296	1.02952	-0.651078	0.514996	0.81309
Gopc	84.1358	-0.406354	1.68376	-0.241337	0.809294	0.950577
Qrsl1	82.357	1.21945	1.59999	0.762162	0.445963	0.760347
Rtn4ip1	119.82	1.72942	2.34694	0.736884	NA	NA
Crybg1	122.061	0.720627	2.47346	0.291344	0.770788	0.935676
Vta1	412.157	-0.406143	0.562767	-0.721688	0.470486	0.77853
Reep3	241.162	0.150892	0.768364	0.19638	0.844313	0.964049
Pkib	172.794	-0.36656	0.63323	-0.578874	0.562674	0.843103
Serinc1	632.685	-0.343666	0.662528	-0.51872	0.603956	0.863722
Hsf2	126.204	10.9636	1.72487	6.35619	2.07e-10	1.61e-08
Echdc1	16.5441	-0.625999	2.76049	-0.226771	0.820602	0.956058
Ptprk	96.4277	9.12497	1.75317	5.20484	1.94e-07	2.83e-06
Dcbld1	67.2479	10.0543	1.77	5.68036	1.34e-08	3.52e-07
Ccdc59	172.663	1.17184	0.835959	1.40179	0.160979	0.421385
Lama2	104.863	10.6956	1.72521	6.19959	5.66e-10	3.15e-08
Ppp1r12a	87.0184	1.78287	1.06046	1.68123	0.0927189	0.286175
P4ha1	528.802	-1.1748	0.440534	-2.66676	0.00765872	0.0378794
X45179	30.2757	0.68615	2.77092	0.247626	0.804424	0.949194
Lims1	406.553	-0.216715	0.570886	-0.379612	0.704234	0.912349
Zwint	795.866	0.195141	0.630617	0.309445	0.756983	0.930573
Ube2d1	63.5409	0.901347	1.65701	0.54396	0.586469	0.85536
Cdk1	341.352	0.372095	0.692646	0.537209	0.591123	0.857249
Atp2b1	505.599	0.380453	0.685249	0.555204	0.578755	0.851015
Rhobtb1	83.2067	10.3617	1.69652	6.10763	1.01e-09	4.82e-08
Arid5b	125.634	0.980859	0.71092	1.3797	0.167678	0.43401
Actr6	72.3184	-0.13328	1.6943	-0.0786635	0.9373	0.988807
Uhrf1bp1l	227.779	0.706666	0.828984	0.852449	0.393965	0.714372
Poc1b	148.836	-0.407728	1.45239	-0.280729	0.778918	0.9392
Tmpo	427.304	-1.16661	0.603247	-1.93388	0.0531278	0.189788
Kitl	27.599	0.805276	2.90387	0.277311	0.781541	0.939624
Psen1	400.477	-0.18785	1.65759	-0.113327	0.909771	0.981417
Sgk1	113.717	2.4392	1.42931	1.70656	0.0879047	0.274603
Cep290	77.2488	3.85656	2.18681	1.76356	0.0778065	0.250388
Ikbip	153.882	0.864283	1.65214	0.52313	0.600884	0.862997
Hbs1l	1279.48	-1.20748	0.602199	-2.00511	0.0449511	0.167106
Epb41l2	571.593	-0.173072	0.697079	-0.248281	0.803917	0.948975
Apaf1	315.661	-0.550943	0.948933	-0.580592	0.561515	0.841985
Med23	111.343	2.55203	1.87159	1.36356	NA	NA
Ahi1	67.7227	5.30456	2.05757	2.57808	0.00993519	0.0473263
Arg1	593.912	-1.51335	0.464946	-3.25489	0.00113436	0.00698342
Nedd1	205.668	-0.351117	1.26555	-0.277441	0.781441	0.939624
Enpp3	91.0012	10.4909	1.71735	6.10878	1e-09	4.8e-08
Mtfr2	39.5885	5.12296	2.82643	1.81252	0.069906	0.231793
Stx7	974.895	-0.525312	0.426219	-1.23249	0.217766	0.515235
Pex7	133.482	2.44299	1.61252	1.51501	0.12977	0.362307
Ifngr1	360.806	-0.80957	0.853729	-0.948275	0.342989	0.667646
Vnn3	438.827	0.307345	1.60561	0.19142	0.848197	0.964246
Parvb	82.7252	4.0463	1.08341	3.73478	0.000187881	0.00137326
Cdk17	122.329	0.258969	1.21334	0.213435	0.830988	0.960075
Hal	81.0852	0.0619664	1.74247	0.0355624	0.971631	0.995444
Fgd6	187.869	-0.951105	1.02753	-0.925625	0.354641	0.678208
Ndufa12	750.465	0.392856	0.410602	0.95678	0.338678	0.662027
Tmcc3	195.739	0.611362	0.876811	0.697256	0.485642	0.789009
Cep83	130.899	2.13439	1.50843	1.41497	0.157077	0.414286
Socs2	172.594	1.29211	0.783973	1.64815	0.0993214	0.29947
Nudt4	305.77	1.22246	0.760587	1.60726	0.107997	0.317155
Nuak1	23.7227	1.5748	1.96245	0.802465	0.422284	0.738879
Tcp11l2	202.392	-0.631027	0.849846	-0.742519	0.457773	0.769494
Cry1	165.947	-1.11691	1.82343	-0.612531	0.540186	0.829546
Hsp90b1	1027.64	-0.629503	0.70475	-0.893229	0.371735	0.694777
Igf1	1641.38	-0.203243	0.326757	-0.622001	0.533941	0.825625
Washc3	227.648	-0.0163907	0.926716	-0.0176869	0.985889	0.998122
Sirt1	51.5993	1.26397	1.8068	0.699565	0.484199	0.788515
Herc4	172.881	0.162381	1.67949	0.0966848	0.922977	0.984443
Hnrnph3	64.5548	2.16017	1.94882	1.10845	0.267668	0.580017
Rufy2	102.04	3.27724	1.91776	1.70889	0.0874713	0.273686
Ccar1	470.585	0.473022	0.50474	0.937161	0.348676	0.673024
Ddx21	287.83	-0.60024	0.781134	-0.768421	0.442237	0.757445
Ddx50	471.671	-0.39651	0.642161	-0.617462	0.53693	0.8281
Srgn	630.125	-0.227804	0.336523	-0.676934	0.498448	0.799849
Vps26a	594.497	-0.498825	0.489494	-1.01906	0.308173	0.627633
Supv3l1	263.579	-0.980964	0.819564	-1.19693	0.231332	0.536146
Aifm2	386.521	0.596612	1.59435	0.374204	0.708253	0.913512
H2afy2	9.08502	2.72282	3.63593	0.748865	0.453939	0.766331
Tysnd1	159.233	0.0281185	0.995531	0.0282447	0.977467	0.997532
Sar1a	1810.18	-1.10498	0.723288	-1.52772	0.126583	0.355806
Ppa1	250.346	1.22747	0.96376	1.27362	0.202798	0.492947
Eif4ebp2	6270.44	-1.841	0.939323	-1.95992	0.0500054	0.181427
Pald1	138.657	0.638545	2.28168	0.279857	0.779587	0.939537
Sgpl1	1759.87	-1.46041	0.683678	-2.13611	0.0326707	0.128994
Unc5b	26.5081	-0.696071	1.92505	-0.361585	0.717662	0.916913
Slc29a3	91.792	-0.0448131	1.22086	-0.036706	0.970719	0.995444
Vsir	329.981	-1.24762	0.765282	-1.63027	0.103043	0.307291
Lrig3	42.368	9.3889	2.13506	4.39749	1.1e-05	0.000101627
Anapc16	235.261	0.580471	0.617467	0.940084	0.347174	0.671826
Ddit4	12.3391	0.672844	2.38665	0.28192	0.778005	0.938731
Dnajb12	149.884	-2.23946	0.912058	-2.45539	0.0140732	0.0637875
Micu1	361.561	-0.106319	0.740779	-0.143523	0.885877	0.974537
Cand1	339.31	-0.832814	1.66573	-0.499969	0.617097	0.870839
Tbk1	377.374	-0.464697	0.716191	-0.648845	0.516439	0.814239
Pno1	248.531	1.55947	1.13987	1.36811	0.171278	0.440249
Plek	4209.13	-0.920375	0.521284	-1.76559	0.0774645	0.24948
Usp15	662.257	-0.235137	0.962195	-0.244376	0.80694	0.949948
Elane	21.9792	1.31973	2.67855	0.492701	0.622224	0.8741
Vps54	118.707	1.96388	1.57544	1.24656	0.212559	0.507157
Tbc1d15	346.181	-0.00243662	0.575043	-0.00423729	0.996619	0.999412
Rab21	126.716	3.12074	1.70873	1.82636	0.0677968	0.226314
X2310011J03Rik	291.085	-0.31118	0.425104	-0.732009	0.464163	0.774217
Peli1	244.465	-0.0519352	0.646802	-0.0802954	0.936002	0.988305
Thap2	21.0484	0.471157	2.15879	0.218251	0.827234	0.958928
Slc1a4	149.013	-3.865	1.92954	-2.00307	0.0451698	0.167755
Dock2	493.979	-1.57028	0.651864	-2.40891	0.0160002	0.0709809
Rab1a	688.14	-0.341345	0.414398	-0.823712	0.410103	0.730212
Gamt	49.9742	-1.37638	1.09771	-1.25386	0.209891	0.503546
Actr2	616.447	0.89726	0.622871	1.44052	0.149719	0.400958
Ndufs7	906.798	0.400234	0.583502	0.685917	0.492765	0.794717
Ptprb	70.6355	6.77667	1.52632	4.43986	9e-06	8.52e-05
Mum1	270.532	0.0728335	0.800239	0.0910147	0.927481	0.986148
Meis1	96.2849	2.42738	2.21551	1.09563	0.273241	0.587952
Uqcr11	1775.49	0.616582	0.351915	1.75208	0.0797604	0.255103
Cnot2	211.608	-1.06303	0.771938	-1.37709	0.168483	0.435387
Tcf3	477.904	-0.512793	0.88546	-0.579127	0.562504	0.843049
Frs2	58.7872	1.68189	2.46767	0.681571	NA	NA
Yeats4	295.228	-0.0811349	0.6536	-0.124135	0.901208	0.97907
Grb10	26.5268	2.26693	2.52874	0.896467	0.370003	0.69375
Snrpd3	427.525	-0.119647	0.409397	-0.292251	0.770095	0.935222
Nav3	126.055	10.9612	1.7711	6.18894	6.06e-10	3.33e-08
Cpm	54.3464	9.74758	2.04353	4.76998	1.84e-06	2.01e-05
Mdm2	415.059	0.570345	0.51738	1.10237	0.2703	0.584181
E2f7	73.5803	2.06984	1.84508	1.12181	0.261942	0.573307
Osbpl8	764.78	-1.18821	0.852454	-1.39387	0.163357	0.425298
Mknk2	900.979	-1.71585	0.931949	-1.84114	0.0656009	0.221463
Zpbp	18.1013	4.00326	2.44775	1.63548	0.101948	0.305186
Cabin1	272.647	-1.33823	1.65163	-0.810251	0.417796	0.736167
Ap3d1	774.119	-2.00249	1.05312	-1.90148	0.0572397	0.200211
Phlda1	25.9443	2.77592	2.38089	1.16592	0.243648	0.551776
Sf3a2	71.1611	-1.20873	0.90994	-1.32836	0.184059	0.462102
Mdm1	49.3534	-1.60208	2.67893	-0.598028	0.549821	0.836754
Timm13	870.147	0.59476	0.530575	1.12097	0.262299	0.573789
Vps13d	173.463	11.4221	1.49739	7.62801	2.38e-14	1.76e-11
Llph	283.479	0.100134	0.53869	0.185884	0.852536	0.964246
Tmbim4	967.622	-0.0404755	0.330833	-0.122344	0.902626	0.979178
Slc5a4b	40.2752	9.31635	2.35811	3.95077	7.79e-05	0.000611879
Irak3	33.7833	9.06219	1.94855	4.65073	3.31e-06	3.4e-05
Helb	111.772	-0.0909582	1.12242	-0.0810379	0.935412	0.987931
Prmt2	444.67	0.321456	0.749359	0.428975	0.667942	0.899546
Dip2a	111.032	1.26685	1.79713	0.704927	NA	NA
Hmg20b	54.2429	-1.09925	1.13397	-0.969385	0.332353	0.655808
Fzr1	324.596	-0.220805	0.746155	-0.295923	0.767289	0.93435
Ncln	270.552	-1.79124	1.27797	-1.40163	0.161025	0.421417
Hcfc2	34.6445	0.433443	3.25641	0.133104	0.894111	0.976499
Nfyb	96.4429	-0.723303	1.75951	-0.411083	0.681012	0.903418
Txnrd1	919.551	0.590618	0.504673	1.1703	0.241881	0.548965
Ppm1m	360.035	-0.362025	0.777343	-0.46572	0.641416	0.884188
D10Wsu102e	618.159	0.445433	0.835622	0.533056	0.593995	0.858553
Aldh1l2	58.0108	9.84085	1.92284	5.11788	3.09e-07	4.2e-06
Wdr82	246.018	0.353208	1.80727	0.195438	0.84505	0.964246
Glyctk	11.6478	7.52455	3.0928	2.43293	0.0149772	0.0672224
Pofut2	237.055	1.36768	0.910869	1.50151	0.133224	0.368357
Slc36a1	55.7675	-0.145975	1.92972	-0.0756457	0.939701	0.989458
Adarb1	179.357	0.136874	1.01839	0.134402	0.893084	0.97612
Appl2	197.9	-2.46858	1.76386	-1.39954	0.161652	0.422559
Slc36a2	288.395	0.424769	0.56437	0.752644	0.451664	0.764758
Sumo3	1566.54	-0.39397	0.593009	-0.664358	0.506461	0.806105
Hint1	1102.42	0.475348	0.347268	1.36882	0.171055	0.440126
Lyrm7	60.0709	2.70471	2.33265	1.1595	0.246251	0.555409
Fbxw11	1260.78	-1.18933	0.654194	-1.818	0.0690639	0.229383
Stk10	49.6227	2.54578	2.44678	1.04046	0.298127	0.617046
Papolg	29.4215	6.28205	2.19746	2.85878	0.00425273	0.0225183
Rel	28.5545	1.74408	2.52843	0.689789	0.490327	0.792417
Pfkl	1054.89	-0.992949	0.552589	-1.7969	0.072351	0.237805
Pus10	113.663	-0.891228	1.85365	-0.480795	0.630662	0.878565
Pex13	58.7184	0.351433	1.72537	0.203685	0.8386	0.962716
X1810043G02Rik	158.142	-0.695545	1.81518	-0.383183	0.701584	0.912072
Mpg	20.188	0.73016	1.95889	0.372741	0.709341	0.913604
Ahsa2	51.2444	-1.94521	1.30663	-1.48872	0.13656	0.375346
Nprl3	94.3451	1.2817	1.56694	0.817962	0.413379	0.732838
Xpo1	425.944	-0.749515	0.547692	-1.3685	0.171156	0.440147
Hbq1a	8.06356	6.99291	3.91405	1.78662	0.0739996	0.242181
Cpeb4	190.52	-3.23421	1.09075	-2.96513	0.00302557	0.0167127
Stc2	6.04671	6.58536	3.91643	1.68147	0.0926715	0.286169
Asb3	82.894	1.14155	2.3271	0.490547	0.623747	0.87565
Cdc34	907.515	0.83544	0.536035	1.55856	0.119102	0.340663
Tpgs1	231.707	-0.189444	0.508239	-0.372747	0.709337	0.913604
Chac2	32.6037	-1.25808	3.28879	-0.382537	NA	NA
Erlec1	36.6451	1.92582	1.77858	1.08279	0.278903	0.594336
Xpc	96.4005	4.51222	1.24878	3.61331	0.000302314	0.00212179
Sptbn1	95.3592	3.65277	0.915565	3.98963	6.62e-05	0.00053178
Wdpcp	47.6907	0.0736815	2.08462	0.0353453	0.971804	0.995444
Mdh1	1502.69	-0.695246	0.384076	-1.81018	0.070268	0.232396
Ccng1	728.229	-0.0612383	0.478952	-0.127859	0.89826	0.978068
Nudcd2	293.585	-0.874148	0.456507	-1.91486	0.0555101	0.196493
Polrmt	58.4545	0.26197	2.43459	0.107603	0.91431	0.981929
Hmmr	268.95	1.22026	0.818127	1.49153	0.135824	0.373813
Hcn2	8.76479	7.11585	3.02483	2.35248	0.0186487	0.0809532
Slc22a4	138.641	-0.66021	1.65907	-0.397939	0.690675	0.908518
Cyfip2	481.425	-0.976886	1.75338	-0.557144	0.577429	0.849962
Mgat1	276.565	-1.81464	0.684404	-2.65141	0.00801557	0.0393184
Ppp2ca	553.97	1.61772	0.481332	3.36091	0.000776848	0.00496295
Hnrnpab	1141.64	0.989745	0.369929	2.6755	0.00746184	0.0369933
Phykpl	494.48	0.118699	0.900037	0.131882	0.895077	0.976958
Hspa4	1496.63	-0.364379	0.361403	-1.00823	0.313342	0.632846
Cnot6	1094.6	-1.52783	0.907604	-1.68337	0.0923044	0.285387
Zfp354a	34.1519	0.140843	2.53094	0.0556486	NA	NA
Mapk9	275.806	-0.723139	0.743363	-0.972794	0.330656	0.655141
Canx	1200.51	-0.801901	0.646906	-1.23959	0.215126	0.511337
Rack1	4306.03	-0.0286438	0.440983	-0.0649544	0.94821	0.9917
Rufy1	82.8924	2.44126	2.13846	1.1416	0.25362	0.564762
Rnf130	622.413	0.0832238	0.55729	0.149336	0.881288	0.972957
Rad50	275.742	-0.181917	1.64027	-0.110907	0.91169	0.981417
Mrnip	30.8812	-0.970304	2.11647	-0.458454	0.646626	0.88641
Clk4	93.8919	-1.4623	1.28977	-1.13377	0.256892	0.567603
Sar1b	373.932	-0.386629	0.7894	-0.489776	0.624293	0.875973
Jade2	95.7997	0.656068	2.04096	0.321451	NA	NA
Pdlim4	94.8503	2.15573	2.24018	0.962304	0.335897	0.659683
Cdkl3	65.3247	3.69446	2.26796	1.62898	0.103317	0.307594
Ube2b	303.369	-0.377611	0.918568	-0.411087	0.681009	0.903418
Cdkn2aipnl	597.745	-0.668571	0.618155	-1.08156	0.279448	0.595022
Kremen1	31.6566	-1.51156	2.06898	-0.730579	0.465036	0.774628
Nefh	143.027	0.761873	0.967774	0.787242	0.43114	0.74696
Med7	11.8886	1.05672	2.93058	0.360583	0.718411	0.916982
Havcr2	136.926	2.33212	1.62065	1.43901	0.150149	0.40168
Tnip1	476.568	0.229217	0.704759	0.325241	0.744998	0.926143
Vdac1	617.194	-0.410873	0.396214	-1.037	0.299737	0.618879
Upp1	151.416	0.413505	0.895206	0.46191	0.644146	0.88565
Slu7	544.911	-0.451946	0.54455	-0.829944	0.40657	0.726329
Ascc2	290.464	-0.0419252	0.539998	-0.0776396	0.938115	0.989201
Hus1	155.632	-0.133031	0.689643	-0.192898	0.847039	0.964246
Pttg1	231.837	1.90129	0.725805	2.61956	0.00880442	0.0427526
Gm4737	24.7705	4.96666	1.40333	3.5392	0.000401345	0.00274907
Tns3	141.145	0.122022	1.01262	0.120501	0.904086	0.979961
Btg2	173.669	-0.00398104	0.874565	-0.00455202	0.996368	0.999412
Castor1	128.828	-1.70201	1.19795	-1.42077	0.155384	0.411293
Pes1	417.715	-0.506456	0.768781	-0.658778	0.510039	0.809097
Tcn2	470.674	-1.18315	0.975331	-1.21308	0.225099	0.526423
Osbp2	20.4174	8.33466	2.27968	3.65607	0.000256113	0.00182409
Gabrg2	63.9626	9.98182	1.92278	5.19134	2.09e-07	3.01e-06
Myo1g	173.896	1.37906	1.90402	0.724288	0.468889	0.777016
Smtn	90.0175	-0.873774	0.975645	-0.895586	0.370474	0.693974
Arf5	689.59	-0.62792	0.436415	-1.43881	0.150203	0.401739
X2310033P09Rik	15.2826	1.29844	1.83968	0.705796	0.480315	0.78597
Guk1	453.746	0.351302	0.774331	0.453684	0.650056	0.888782
Rnf185	125.68	-2.09875	1.31009	-1.60199	0.109158	0.319667
Limk2	145.274	0.821904	1.09147	0.753021	0.451437	0.764478
Patz1	73.6396	-0.0763488	1.83055	-0.041708	0.966731	0.994995
Eif4enif1	125.072	3.04035	2.2035	1.37978	0.167655	0.43401
Trim11	33.1737	0.828622	1.73836	0.47667	0.633597	0.880357
Ogdh	1028.19	-1.1214	0.725674	-1.54532	0.122268	0.346829
Drg1	3636.77	-0.938977	0.789108	-1.18992	0.234077	0.539585
Rtn4	216.914	-0.422236	0.869749	-0.485468	0.627344	0.877162
Mtif2	199.32	1.06004	0.707356	1.4986	0.133978	0.370034
Rps27a	6364.36	-0.394135	0.632519	-0.62312	0.533206	0.825457
Cfap36	109.449	-0.842913	0.800461	-1.05303	0.292325	0.610402
Ppp4r3b	213.04	-0.0298943	1.62666	-0.0183778	0.985337	0.998031
Pnpt1	154.594	0.445185	2.39595	0.185807	0.852596	0.964246
Pold2	274.609	-0.0305007	0.720864	-0.0423113	0.966251	0.994838
Zkscan17	134.052	-1.21211	0.860159	-1.40917	0.158785	0.417384
Polm	8.8952	7.13548	2.92618	2.43849	0.0147486	0.0662973
Pgam2	9.42972	0.986509	3.74079	0.263717	0.791998	0.944639
Dbnl	508.665	-1.51599	0.742514	-2.0417	0.0411813	0.155679
Mrps24	622.945	-0.37114	0.552259	-0.672039	0.501559	0.80311
Ccdc117	545.835	-1.56161	0.983337	-1.58807	0.11227	0.325508
Dynll2	269.391	1.38222	0.899998	1.53581	0.124585	0.352088
Xbp1	883.096	-0.304492	0.439793	-0.692353	0.488715	0.791438
Supt4a	502.146	0.549108	0.767787	0.715183	0.474496	0.782055
X2810021J22Rik	23.8874	7.44356	2.11379	3.52143	0.000429223	0.00291927
Ska2	64.6701	9.99946	1.68014	5.95156	2.66e-09	9.99e-08
Prr11	32.1234	3.12351	1.8794	1.66198	0.0965176	0.293587
Smg8	99.7483	-1.46771	3.06737	-0.478491	0.632301	0.879923
Rnf187	706.327	0.466151	0.674616	0.690988	0.489573	0.792208
Tubd1	70.3858	0.416022	2.52992	0.16444	0.869384	0.968575
Mrpl22	310.231	0.144252	0.676262	0.213307	0.831087	0.960075
Cnot8	295.049	0.462964	0.575599	0.804317	0.421214	0.737929
Rps6kb1	224.075	0.911374	0.905702	1.00626	0.31429	0.634105
Sap30l	152.604	-0.183046	1.17558	-0.155707	0.876264	0.97149
Galnt10	190.351	0.0861322	0.928428	0.0927721	0.926085	0.985617
Rnft1	237.884	-0.522343	1.00278	-0.520894	0.602441	0.863544
Mfap3	214.241	0.273124	0.841174	0.324693	0.745413	0.926143
Fam114a2	270.899	-0.228816	0.825847	-0.277069	0.781727	0.939624
Gria1	53.6216	5.02662	1.65573	3.0359	0.00239818	0.0135702
Ppm1d	58.6034	-1.84098	1.97194	-0.933586	0.350518	0.674027
Znhit3	222.561	0.304334	0.831084	0.366188	0.714224	0.915564
Myo19	53.6455	8.68398	1.66878	5.20378	1.95e-07	2.84e-06
Prpsap2	48.3643	9.57936	2.40702	3.97976	6.9e-05	0.000550467
Ggnbp2	404.916	-0.166323	0.479287	-0.347022	0.728575	0.920491
Acaca	232.444	-0.285154	1.66962	-0.170789	0.86439	0.967484
Shmt1	281.758	-0.0115664	0.574627	-0.0201285	0.983941	0.998031
Llgl1	82.294	0.978373	0.942804	1.03773	0.299398	0.61869
Drg2	409.39	-0.127013	0.7865	-0.161492	0.871706	0.969023
Srebf1	219.795	-0.54941	1.50285	-0.365578	NA	NA
Tom1l1	63.6564	-0.00249394	1.43761	-0.00173479	0.998616	0.999814
Cox11	20.3579	1.23974	2.16179	0.573478	0.566321	0.844829
Stxbp4	93.3154	0.713743	1.95835	0.364462	0.715513	0.916653
Bzw2	959.32	-0.52905	0.349568	-1.51344	0.130168	0.363195
Elac2	221.463	0.913702	2.34047	0.390392	0.696246	0.911229
Pctp	140.861	-1.18509	0.680555	-1.74136	0.0816202	0.259791
Twistnb	208.066	-0.446617	0.823207	-0.542534	0.587451	0.855465
Atxn7l1	247.936	-0.157226	0.927533	-0.16951	0.865396	0.967904
Atp6v1c2	61.5408	9.92646	1.74694	5.68221	1.33e-08	3.5e-07
Sypl	762.083	-1.61337	0.472126	-3.41725	0.000632563	0.0041189
Pdia6	2420.74	-0.755887	0.363073	-2.08191	0.0373503	0.143682
Nampt	776.067	0.0972738	0.536797	0.181212	0.856202	0.964944
Pik3cg	189.64	0.627857	1.77139	0.354442	NA	NA
Nbas	247.878	1.91595	1.89238	1.01246	0.31132	0.630446
Tspan13	163.119	0.127063	0.572181	0.222067	0.824261	0.95764
Rock2	535.658	0.652552	0.536769	1.2157	0.224098	0.52448
Matn3	74.1236	9.16956	1.57243	5.83145	5.49e-09	1.75e-07
Laptm4a	785.174	-0.549828	0.52779	-1.04175	0.297525	0.616507
Fam49a	395.844	-0.0999065	1.75762	-0.0568418	0.954671	0.994357
Snx13	254.784	-0.254685	1.24117	-0.205198	0.837418	0.962397
Sdc1	323.849	-0.915777	0.775149	-1.18142	0.237436	0.543215
Lpin1	377.472	0.433666	0.661804	0.655279	0.512288	0.811004
Pum2	195.918	0.271768	1.01465	0.267844	0.78882	0.942948
Nrcam	194.848	11.5899	1.54732	7.4903	6.87e-14	4.3e-11
Trib2	116.028	1.60653	1.72579	0.930896	0.351908	0.675766
Arsg	123.34	-0.988937	1.77594	-0.556853	0.577628	0.850056
Hs1bp3	306.738	-2.09628	0.457298	-4.58405	4.56e-06	4.55e-05
Fam84a	73.7732	10.1878	1.87744	5.42644	5.75e-08	1.07e-06
Smc6	904.23	0.145243	0.473621	0.306665	0.759098	0.931073
Apob	98.1211	6.7048	1.19229	5.62345	1.87e-08	4.52e-07
Amz2	367.931	-0.0776614	0.789979	-0.0983083	0.921688	0.984443
Gna13	1033.95	-1.0019	0.853159	-1.17434	0.240258	0.547065
Prkar1a	1197.39	-0.769199	0.402906	-1.90913	0.0562458	0.198213
Abca8b	38.1483	1.43818	2.54787	0.564462	NA	NA
Rdh14	53.3053	2.54763	2.23769	1.13851	0.254907	0.566019
Map2k6	103.955	3.69307	1.4517	2.54397	0.01096	0.0513105
Klhl29	61.7548	9.93178	1.71646	5.78619	7.2e-09	2.14e-07
Trappc12	481.431	0.201977	0.746754	0.270474	0.786796	0.942024
Adi1	941.064	-0.0515065	0.426663	-0.120719	0.903913	0.979943
Rnaseh1	118.634	1.41509	1.56515	0.904125	0.365929	0.689818
Ubxn2a	386.641	0.22428	0.551391	0.406753	0.684189	0.904299
Fkbp1b	117.238	-0.0114653	0.593988	-0.0193022	0.9846	0.998031
Cmpk2	66.9973	10.0499	1.63243	6.15641	7.44e-10	3.88e-08
Pfn4	10.8591	7.42405	2.73671	2.71277	0.00667239	0.0336089
Itsn2	267.712	1.76045	1.00423	1.75304	0.0795946	0.254768
Rsad2	81.9054	2.20416	1.85769	1.1865	0.235423	0.540722
Id2	706.932	-0.54471	0.440735	-1.23591	0.216491	0.513479
Rps15a.ps4	41.1859	4.55288	1.30327	3.49343	0.000476858	0.00319812
Dus4l	64.9431	6.65629	1.53389	4.33949	1.43e-05	0.000129276
Rrm2	670.355	-0.97467	0.738434	-1.31992	0.186863	0.467115
Bcap29	945.357	-0.813282	0.572705	-1.42007	0.155587	0.411616
Slc26a4	82.9766	2.79482	1.80809	1.54573	0.122169	0.34681
Cenpo	210.89	-0.47613	0.832428	-0.571978	0.567337	0.845824
Klf11	101.679	0.0899351	2.46999	0.0364112	0.970955	0.995444
Adcy3	79.4545	10.2956	1.69457	6.07568	1.23e-09	5.54e-08
Dnajc27	388.251	0.570105	1.25984	0.452521	0.650894	0.889355
Efr3b	205.664	-0.170449	1.39031	-0.122598	0.902426	0.979178
Cbll1	100.426	0.661297	0.958011	0.690281	0.490017	0.792337
Dnmt3a	4570.81	-1.2909	0.698223	-1.84884	0.0644808	0.218565
Dld	1173.75	-0.654747	0.732755	-0.893541	0.371568	0.694706
Kif3c	52.9578	9.71032	1.765	5.5016	3.76e-08	7.77e-07
Rab10	995.862	-0.306547	0.505294	-0.606672	0.544069	0.832347
Tpo	72.6414	10.1657	1.99812	5.08763	3.63e-07	4.85e-06
Pxdn	67.5364	10.0616	1.92132	5.23681	1.63e-07	2.49e-06
Ddx52	212.801	-0.584066	0.719606	-0.811648	0.416994	0.735581
Taf15	61.3741	1.48383	1.85006	0.802043	0.422528	0.738919
Ace	24.3079	0.145176	2.80723	0.0517149	0.958756	0.994504
Cdc27	167.409	0.0646536	0.970339	0.0666298	0.946876	0.991483
Mettl2	205.794	-0.758571	0.905014	-0.838187	0.401926	0.722532
Nle1	107.078	0.237442	0.627028	0.378679	0.704926	0.912349
Tlk2	175.763	-0.449942	1.79118	-0.251198	0.801661	0.948608
Rffl	363.563	-1.24898	0.703642	-1.77503	0.0758937	0.246129
Lig3	134.767	-0.561927	2.30391	-0.243901	0.807308	0.95003
Map3k3	157.445	0.0758576	1.39314	0.0544508	0.956576	0.994504
Ddx42	428.408	-0.532715	0.98993	-0.538133	0.590485	0.8565
Ftsj3	499.151	-0.779992	0.993991	-0.784707	0.432625	0.748769
Rnf135	72.0385	-0.266298	1.77394	-0.150117	0.880672	0.972957
Psmc5	788.806	0.376084	0.457767	0.821562	0.411326	0.730877
Tcam1	122.842	1.87113	1.67102	1.11975	0.262819	0.574321
Ern1	95.6292	0.998737	0.746374	1.33812	0.180857	0.456351
Nf1	117.055	2.25719	1.69111	1.33474	0.181962	0.4584
Pecam1	54.3429	9.74746	1.7904	5.44429	5.2e-08	9.81e-07
Polg2	67.2091	1.75197	0.968948	1.80812	0.0705883	0.233079
Ddx5	624.742	-0.93425	0.564801	-1.65412	0.0981025	0.296795
Psmd12	610.052	-0.701103	0.657574	-1.0662	0.286334	0.603601
Helz	394.833	1.77753	1.16971	1.51964	0.128602	0.359467
Rab37	30.5481	1.79946	2.46107	0.731169	0.464676	0.774503
Slc9a3r1	456.995	-1.27652	1.45354	-0.878216	0.379826	0.702134
Nt5c	150.165	-0.577191	0.88346	-0.65333	0.513543	0.812537
Jpt1	792.958	0.0209448	0.340852	0.0614483	0.951002	0.992598
Sumo2	431.983	0.0263997	0.413826	0.0637941	0.949134	0.991888
Nup85	389.133	-0.178434	0.562207	-0.317382	0.750954	0.928213
Gga3	147.611	-0.433864	1.62963	-0.266235	0.790058	0.943821
Cluh	465.8	-0.419885	0.615131	-0.682594	0.494863	0.79687
Mif4gd	208.468	-0.553909	0.661004	-0.837981	0.402042	0.7226
Slc25a19	215.182	1.53346	0.39055	3.9264	8.62e-05	0.000673041
Pafah1b1	178.501	-0.227948	0.641625	-0.355267	0.72239	0.918567
Tmem94	51.8916	5.32925	1.82764	2.91592	0.0035464	0.0192836
Recql5	129.492	1.10539	1.6639	0.664335	0.506476	0.806105
Sap30bp	192.08	1.28495	0.817632	1.57155	0.116055	0.333855
Itgb4	31.9704	8.98225	2.19706	4.0883	4.35e-05	0.000359333
Galk1	660.082	-0.986899	0.513556	-1.9217	0.0546438	0.194041
Unk	303.736	0.667059	1.25117	0.53315	0.59393	0.858553
Trim47	100.371	-0.354091	0.898774	-0.393971	0.693602	0.909705
Mrpl38	351.204	-0.223279	0.775561	-0.287894	0.773428	0.936076
Fbf1	57.2581	5.86011	1.68627	3.47518	0.000510503	0.00340552
Acox1	483.309	0.806517	0.724668	1.11295	0.265731	0.577811
Ten1	173.723	-0.846098	0.524779	-1.61229	0.106898	0.315381
Srp68	625.233	-0.533839	0.714892	-0.746741	0.45522	0.76777
Tsen54	195.277	-0.10931	1.67452	-0.0652786	0.947952	0.991645
Llgl2	30.911	-0.687885	2.76413	-0.248862	NA	NA
Brf2	122.701	4.57829	1.32339	3.45952	0.000541136	0.00358506
Atp2a3	15.7622	6.80621	2.5112	2.71034	0.00672141	0.0337912
Ankfy1	763.42	-1.22267	0.585226	-2.08922	0.0366877	0.141815
Exoc7	216.74	1.61389	2.21844	0.72749	0.466926	0.77561
Ube2g1	242.277	-0.998014	1.23719	-0.806681	0.41985	0.737466
Spns3	15.9157	3.22158	2.5531	1.26183	0.207009	0.499308
Med31	49.1285	-0.402853	1.63819	-0.245914	0.805749	0.949348
Ube2o	19.9004	8.2995	3.63067	2.28594	0.0222577	0.0937924
Txndc17	901.233	0.354351	0.473651	0.748126	0.454384	0.766949
Rhbdf2	113.912	-1.71029	2.15889	-0.792211	0.428238	0.744203
X4933427D14Rik	16.9756	8.06985	2.86328	2.8184	0.00482643	0.0251835
Pimreg	102.159	0.0275619	1.06731	0.0258237	0.979398	0.998031
X1810032O08Rik	20.18	-1.10135	1.76227	-0.624959	0.531998	0.824554
Rabep1	756.466	-0.153219	0.36884	-0.415408	0.677843	0.901854
Mfsd11	436.458	-0.308251	0.430611	-0.715846	0.474086	0.781597
Kif1c	1595.35	-1.1127	0.94466	-1.17788	0.238843	0.54513
Sec14l1	322.57	1.03494	0.651907	1.58755	0.112388	0.325699
Nos2	297.32	0.273274	0.676422	0.403999	0.686214	0.905646
Mink1	87.062	-0.514778	1.01971	-0.504827	0.61368	0.868435
Pld2	280.957	-0.228393	1.74372	-0.13098	0.895791	0.977046
Slc46a1	63.8516	0.704852	1.90259	0.37047	0.711032	0.914184
Eral1	117.807	-0.128105	2.55515	-0.0501361	0.960014	0.994504
Dhrs13	50.8654	-0.167217	2.4748	-0.0675679	NA	NA
Blmh	897.73	-0.572382	0.574446	-0.996406	0.319053	0.639535
Cpd	148.213	0.371531	1.70512	0.217891	0.827514	0.958928
Timm22	220.019	0.716178	0.93506	0.765917	0.443726	0.758493
Nxn	21.2232	0.948566	2.00808	0.472376	0.636659	0.881917
Rflnb	84.9271	-0.989063	1.90252	-0.519871	0.603153	0.863722
Ywhae	900.418	-0.341418	0.438469	-0.778659	0.436181	0.751334
Prpf8	127.219	3.23812	1.59685	2.02782	0.0425788	0.160237
Spag9	471.387	0.05136	1.03393	0.0496745	0.960382	0.994504
Luc7l3	195.948	0.319155	0.523724	0.609396	0.542262	0.831106
Ankrd40	172.168	0.810687	1.00447	0.807082	0.419619	0.737202
Abcc3	81.2369	10.3285	1.93959	5.32506	1.01e-07	1.67e-06
Cacna1g	34.0017	9.07092	1.95015	4.65139	3.3e-06	3.4e-05
Xylt2	108.915	-1.43564	2.51147	-0.571634	NA	NA
Lrrc59	1340.45	-0.322246	0.372264	-0.865638	0.386689	0.707915
Slc35b1	316.44	-0.0137111	0.43115	-0.0318013	0.97463	0.996098
Snx11	157.977	0.0318441	1.85498	0.0171668	0.986304	0.998122
Scrn2	8.56008	7.08161	3.03226	2.33543	0.0195212	0.0839841
Fbxl20	200.834	-0.221765	1.73786	-0.127609	0.898459	0.978068
Dlg4	289.592	0.320016	1.7174	0.186337	0.852181	0.964246
Dvl2	118.931	-0.138279	2.37384	-0.0582513	NA	NA
Alox8	109.545	1.0015	1.73922	0.575837	0.564726	0.843654
Aloxe3	31.1342	8.94303	2.18428	4.09426	4.24e-05	0.000350686
Per1	53.8633	-0.96241	1.45224	-0.66271	0.507517	0.806874
Vamp2	36.8739	0.10921	1.2174	0.0897076	0.92852	0.986333
[truncated: 11,031 more rows]

## Sheet: DEX-IL10vsCTL
	baseMean	log2FoldChange	lfcSE	stat	pvalue	padj
Gnai3	1140.71	-0.435752	0.444231	-0.980914	0.326635	0.999308
Cdc45	96.8453	-2.7927	3.07513	-0.908158	0.363795	0.999308
Narf	105.552	-1.6834	3.72765	-0.451599	NA	NA
Cav2	68.6139	-1.76673	2.66021	-0.664132	0.506606	0.999308
Klf6	313.722	-1.54051	1.77238	-0.869178	0.38475	0.999308
Scmh1	72.5353	-0.813198	3.39295	-0.239673	0.810584	0.999308
Cox5a	451.978	-0.256991	0.589724	-0.435783	0.662994	0.999308
Fer	26.8145	8.659	3.90874	2.21529	0.0267399	0.543757
Xpo6	136.575	1.02335	2.84313	0.359936	0.718895	0.999308
Tfe3	285.909	-1.49441	1.70649	-0.875721	0.381182	0.999308
Brat1	213.544	-4.64556	2.01992	-2.29987	0.0214555	0.491603
Gna12	894.712	0.661672	1.43144	0.462244	0.643907	0.999308
Slc22a18	42.4574	0.580076	3.72938	0.155542	NA	NA
Pih1d2	35.8286	0.626025	3.11873	0.200731	0.840909	0.999308
Dlat	425.487	1.07258	0.970695	1.10496	0.269178	0.999308
Sdhd	1455.68	0.372787	0.612595	0.608537	0.542831	0.999308
Gpr107	575.136	-1.38163	0.931226	-1.48367	0.137897	0.974296
Tspan32	484.177	0.4282	0.783544	0.546492	0.584728	0.999308
Lhx2	4.76808	1.56408	3.77155	0.414705	0.678358	NA
Gmpr	259.223	0.368624	0.920191	0.400595	0.688718	0.999308
Trim25	434.736	-0.135128	1.19336	-0.113232	0.909846	0.999308
Scpep1	1428.96	-1.45615	0.924203	-1.57557	0.115124	0.914197
Mnt	222.616	1.22704	0.799295	1.53515	0.124746	0.947579
Itgb2	1401.79	-1.09538	0.750601	-1.45934	0.144473	0.983937
Hddc2	260.056	-0.566252	0.836354	-0.677048	0.498375	0.999308
Pemt	6.74103	6.66674	3.91462	1.70304	0.088561	NA
Clec10a	103.534	0.734869	1.90228	0.386309	0.699267	0.999308
Arvcf	13.0607	7.62128	3.91082	1.94877	0.0513229	0.659398
Comt	826.802	0.449535	0.630711	0.712744	0.476004	0.999308
Rtca	754.241	0.247396	0.540291	0.457894	0.647028	0.999308
Dbt	69.4597	-1.43656	3.30349	-0.434862	0.663663	0.999308
Dazap2	1804.35	-0.586467	0.926326	-0.633111	0.526661	0.999308
Mcts1	153.414	-0.576841	1.20982	-0.4768	0.633504	0.999308
Rem1	14.3585	-1.52161	3.74346	-0.406472	0.684396	0.999308
Trappc10	96.1422	0.0420728	1.16646	0.0360687	0.971228	0.999308
Ccm2	369.18	0.0888594	0.883142	0.100617	0.919854	0.999308
Tbrg4	204.336	-0.098564	1.55799	-0.0632635	0.949557	0.999308
Mx1	95.4974	2.91429	2.40921	1.20965	0.226415	0.999308
Ndufa9	574.704	-0.411566	0.710973	-0.578877	0.562672	0.999308
Lck	134.433	2.58368	1.8175	1.42156	0.155153	0.999308
Galnt1	106.235	2.12338	2.58738	0.820667	0.411836	0.999308
Mkrn2	542.313	1.14478	0.976948	1.17179	0.24128	0.999308
Raf1	243.156	0.918052	0.866617	1.05935	0.28944	0.999308
Pdgfb	92.2958	1.79188	2.09102	0.856941	0.391477	0.999308
Acvrl1	314.221	-0.0692221	1.07323	-0.0644988	0.948573	0.999308
Grasp	40.4393	0.869661	2.12478	0.409294	0.682324	0.999308
Acvr1b	47.6126	1.54998	2.11233	0.733775	0.463086	0.999308
Tom1l2	305.465	-2.59675	1.21388	-2.13921	0.0324184	0.561341
Zfp385a	177.701	-0.384015	1.00746	-0.381171	0.703077	0.999308
Itga5	544.519	-12.3449	1.38403	-8.91957	4.68e-19	4.31e-15
Wdr77	837.916	0.838182	0.732663	1.14402	0.252615	0.999308
Atp5f1	3066.47	-0.265291	0.460782	-0.575741	0.56479	0.999308
Hnrnpd	133.448	2.93426	1.49624	1.96109	0.0498684	0.651755
Dynlt1c	21.0857	-1.48343	2.23726	-0.663057	0.507294	0.999308
C1d	400.13	0.0207906	0.897433	0.0231667	0.981517	0.999308
Gm2a	1288.36	-0.546355	0.734222	-0.744129	0.456799	0.999308
Krit1	156.424	0.65453	3.09173	0.211703	0.832338	0.999308
Clcn4	76.3587	-1.02954	3.09212	-0.332955	NA	NA
Hk2	278.078	-1.6797	1.12894	-1.48786	0.136788	0.972504
Myo18a	163.88	-0.690119	2.47944	-0.278336	0.780754	0.999308
Haao	21.0995	-3.1855	3.7534	-0.848696	NA	NA
Cd52	795.412	-0.120378	1.00449	-0.11984	0.90461	0.999308
Abhd15	49.975	9.55836	3.53177	2.70639	0.00680192	0.272455
Kat2b	96.2824	2.18602	1.36804	1.59793	0.110059	0.903011
Rab5b	97.0271	-0.329344	0.961222	-0.342631	0.731876	0.999308
Dnmt3l	104.309	0.610517	2.53651	0.240692	0.809794	0.999308
Icosl	68.5052	-1.42102	2.76258	-0.51438	0.606986	0.999308
Spg7	261.396	1.14908	0.935443	1.22838	0.219306	0.999308
Rpl13	23434.4	0.695432	0.543836	1.27875	0.200984	0.999308
Chmp1a	2947.73	0.294869	0.480485	0.61369	0.53942	0.999308
Rpa1	424.863	-0.134593	1.04316	-0.129024	0.897338	0.999308
Serpinf1	122.373	1.30813	1.87339	0.698271	0.485008	0.999308
Tubgcp3	57.1714	8.59766	2.65381	3.23974	NA	NA
Polr3d	116.229	0.820317	2.10257	0.39015	0.696426	0.999308
Ddx3x	619.943	0.484419	0.802152	0.6039	0.54591	0.999308
Il12rb1	16.8426	-0.81321	3.73759	-0.217576	NA	NA
Usp32	40.3834	-0.329776	3.58884	-0.0918893	0.926786	0.999308
Zfp512b	211.688	0.183501	2.05673	0.0892199	0.928907	0.999308
Dnajc5	8421.53	1.17828	0.927352	1.27058	0.203878	0.999308
Tpd52l2	457.288	0.183528	1.07396	0.170889	0.864311	0.999308
Fmr1	41.2725	2.13364	3.47123	0.614665	0.538776	0.999308
Il4	6.00638	-5.83779	3.91283	-1.49196	0.13571	NA
Pxmp4	139.829	-0.257437	1.73987	-0.147963	0.882372	0.999308
Smarcb1	167.085	-1.93352	1.75555	-1.10137	0.270734	0.999308
Nsun5	70.4929	2.24414	3.24443	0.69169	0.489132	0.999308
Top1mt	197.912	1.17538	0.996444	1.17958	0.238169	0.999308
Mmp14	6.85705	-4.9575	3.90445	-1.2697	0.20419	NA
Oxa1l	271.771	0.854812	1.12523	0.759675	0.447449	0.999308
Heatr6	48.8657	-0.980465	3.72952	-0.262893	NA	NA
Ccl3	1873.99	-0.0660416	0.972047	-0.0679407	0.945833	0.999308
Ilf2	477.348	0.130754	0.821522	0.15916	0.873543	0.999308
Chtop	843.268	0.626282	0.514914	1.21629	0.223876	0.999308
Snapin	659.534	-0.939517	0.822955	-1.14164	0.253604	0.999308
S100a4	11.9932	0.104049	1.83846	0.0565958	0.954867	NA
S100a3	18.2192	0.70232	2.82188	0.248884	0.803451	0.999308
S100a6	962.863	-0.0895103	0.575561	-0.155518	0.876413	0.999308
Icam2	17.1834	-0.409913	3.73638	-0.109709	0.91264	0.999308
Mapk7	125.727	-0.218306	2.41523	-0.0903873	0.927979	0.999308
Epn2	88.0885	-2.92798	3.06853	-0.954195	0.339985	0.999308
B9d1	6.10413	-5.87127	3.91269	-1.50057	NA	NA
Sec24b	170.591	-5.03619	2.22509	-2.26337	0.0236132	0.509536
N4bp3	102.86	4.92098	1.89463	2.59733	0.00939509	0.319433
Rmnd5b	255.682	0.192349	1.7025	0.11298	0.910047	0.999308
Nhp2	2359.05	0.341759	0.447777	0.763234	0.445324	0.999308
Vps9d1	101.364	0.117497	2.53546	0.0463417	0.963038	0.999308
Zfp276	43.8705	-5.81077	3.0939	-1.87814	0.0603622	0.712135
Mfsd10	190.185	-0.670327	2.08633	-0.321295	0.747987	0.999308
Luzp1	782.539	2.0587	1.69253	1.21634	0.223855	0.999308
Kctd10	516.033	0.553882	0.805525	0.687604	0.491702	0.999308
Poldip2	1915.39	0.521726	0.449117	1.16167	0.245369	0.999308
Ift20	213.435	-0.338828	0.77274	-0.438476	0.661041	0.999308
Lgals9	742.037	-0.129953	0.981396	-0.132416	0.894655	0.999308
Araf	574.666	-0.957628	0.832132	-1.15081	0.24981	0.999308
Cfp	703.993	-0.496626	0.870959	-0.570205	0.568538	0.999308
Uxt	85.6825	0.121895	1.45997	0.0834914	0.933461	0.999308
Cnnm3	128.976	0.890756	2.01744	0.441527	0.658832	0.999308
Lman2l	259.799	-1.33329	1.72829	-0.77145	0.44044	0.999308
Mcm3ap	178.89	2.49387	1.74837	1.4264	0.153753	0.999308
Pcnt	56.4607	-0.737892	2.02024	-0.36525	0.714925	0.999308
Mxd1	286.444	1.78942	1.77042	1.01073	0.312145	0.999308
Gmcl1	1208.04	1.02557	0.751317	1.36502	0.172245	0.999308
Snrnp27	222.617	-0.162809	0.997245	-0.163259	0.870314	0.999308
Oas1c	20.528	21.7904	3.90934	5.57394	NA	NA
Ocrl	54.5543	-2.70879	1.65845	-1.63332	NA	NA
Calm1	2808.89	-0.00367913	0.525349	-0.00700322	0.994412	0.999308
Agpat3	412.523	-0.584317	0.855814	-0.682762	0.494758	0.999308
Sema6b	10.7142	-2.41242	3.76185	-0.641284	0.521338	NA
Uhrf1	352.697	0.556872	1.70671	0.326285	0.744209	0.999308
Dpp9	292.457	-0.843207	1.89976	-0.443849	0.657152	0.999308
Gramd1a	751.706	0.249675	0.848034	0.294416	0.76844	0.999308
Ckb	350.141	-1.08076	0.78036	-1.38496	0.166066	0.999308
Sp1	209.141	0.952578	1.61773	0.588837	0.555971	0.999308
Itgb7	393.787	-0.460829	1.7163	-0.268501	0.788314	0.999308
Myg1	255.288	0.792818	0.740757	1.07028	0.284493	0.999308
Rarg	11.4885	-2.63509	3.76335	-0.700198	NA	NA
Pfdn5	1365.96	0.191339	0.674572	0.283645	0.776682	0.999308
Rrp15	42.0646	-5.62178	3.16478	-1.77636	0.0756737	0.778683
Rnd2	55.0907	1.28912	2.81298	0.458275	0.646755	0.999308
Srr	75.5597	-0.306557	1.93837	-0.158152	0.874337	0.999308
Acp5	357.533	-0.445554	1.11712	-0.398843	0.690009	0.999308
Fbxo9	149.713	0.972094	1.87126	0.519488	0.603421	0.999308
Vps50	154.505	0.0433589	2.07028	0.0209435	0.983291	0.999308
Hars	323.313	1.05668	1.69062	0.625028	0.531953	0.999308
Zmat2	177.656	-1.15292	1.19694	-0.96322	0.335437	0.999308
Ube2c	366.982	-0.828786	1.07444	-0.771366	0.44049	0.999308
Smg5	278.424	0.247585	0.813651	0.304288	0.760908	0.999308
Cct3	4667.17	-0.316229	0.444541	-0.71136	0.476861	0.999308
Glmp	2627.6	-0.403192	0.983643	-0.409896	0.681882	0.999308
Mef2d	375.138	-1.21972	0.839985	-1.45207	0.146482	0.990228
Tmem79	11.3213	6.18031	3.88366	1.59136	0.111528	NA
Snd1	1190.26	-1.50931	0.522233	-2.89012	0.00385099	0.198229
Slc19a1	137.58	0.293789	1.96202	0.149738	0.880971	0.999308
Kpnb1	1815.41	0.616196	0.969837	0.63536	0.525194	0.999308
Npepps	398.513	-1.28501	0.738553	-1.7399	0.081876	0.801706
Mrpl10	485.412	-0.422143	0.615308	-0.686067	0.492671	0.999308
Cyp51	442.957	0.017198	0.798245	0.0215447	0.982811	0.999308
Tcf25	4383.43	0.318577	0.627535	0.507664	0.611689	0.999308
Tubb6	656.208	0.12655	0.885641	0.14289	0.886377	0.999308
Def8	653.711	0.0671877	0.797069	0.0842935	0.932823	0.999308
Foxm1	148.775	0.626586	1.82717	0.342927	0.731654	0.999308
Itfg2	12.5631	-6.90946	3.90965	-1.76728	0.0771811	NA
Nrip2	45.9993	0.796149	1.61255	0.493722	0.621502	0.999308
Tulp3	41.7274	0.600519	1.57775	0.380617	0.703488	0.999308
Gtf2h4	218.674	-0.0605314	0.979659	-0.0617883	0.950731	0.999308
Tubb5	2120.94	0.242702	0.417648	0.581117	0.561161	0.999308
Ell2	221.564	-0.506147	1.09775	-0.461077	0.644743	0.999308
Jup	47.4659	-8.82548	2.84785	-3.099	0.00194175	0.138692
Nom1	387.67	1.46363	1.52614	0.959043	0.337537	0.999308
Ergic1	594.586	0.0302784	1.61334	0.0187675	0.985027	0.999308
Acap1	75.717	-1.9303	2.5043	-0.770796	0.440828	0.999308
Ifrd1	597.984	0.309099	0.809571	0.381806	0.702605	0.999308
Stk38l	154.918	1.40583	2.19198	0.64135	0.521296	0.999308
Brpf1	131.001	-4.23862	0.887772	-4.77445	1.8e-06	0.000488349
Akr1b3	1217.45	-0.126288	0.502846	-0.251147	0.801701	0.999308
Gstt3	21.9529	-1.96564	3.37352	-0.582667	0.560118	0.999308
Ddt	23.1503	1.5615	2.25616	0.692104	0.488872	0.999308
Ddx18	302.554	-1.00702	1.01839	-0.988837	0.322743	0.999308
Ubl3	554.712	0.212291	0.737824	0.287726	0.773556	0.999308
Gramd3	14.3971	-6.10075	3.90276	-1.56319	NA	NA
Eef1e1	263.996	1.36089	0.922865	1.47464	0.14031	0.978798
Akt1	654.238	1.17978	0.787713	1.49773	0.134204	0.966101
Il16	17.6389	-7.39604	3.90883	-1.89214	0.0584727	0.697713
Tcirg1	1517.04	-0.433869	0.858803	-0.505202	0.613417	0.999308
Naglu	459.096	-1.65357	1.65231	-1.00076	0.316941	0.999308
Coasy	480.41	0.758533	1.17824	0.643784	0.519716	0.999308
Smo	322.886	1.14638	2.16593	0.529279	0.596612	0.999308
Crnkl1	127.845	-3.29966	2.20177	-1.49864	0.133968	0.966101
Rin2	204.665	1.27854	1.4769	0.865695	0.386657	0.999308
Chordc1	281.975	-0.624491	0.905375	-0.689759	0.490346	0.999308
Rtcb	658.775	-0.356717	0.657557	-0.542489	0.587482	0.999308
Pwp1	968.697	-1.23462	0.452742	-2.72698	0.00639172	0.264777
Fbxo7	118.317	-2.42904	2.2974	-1.0573	0.290375	0.999308
Capns1	210.084	-0.146545	1.13546	-0.129062	0.897308	0.999308
Folr1	51.1356	-0.474109	3.72884	-0.127147	NA	NA
Clpb	210.924	-0.940319	1.90597	-0.493355	0.621762	0.999308
X45176	293.401	0.371843	1.43541	0.25905	0.795596	0.999308
Zdhhc4	564.247	0.581122	0.639022	0.909393	0.363143	0.999308
Rac1	572.185	-0.208441	0.526606	-0.395819	0.692239	0.999308
Nup214	110.393	0.408492	2.49632	0.163638	0.870016	0.999308
Ugp2	1221.43	-0.565389	0.665597	-0.849446	0.395633	0.999308
Trmt1	612.566	-0.27267	1.166	-0.23385	0.815101	0.999308
Nacc1	64.558	-1.88167	2.11638	-0.889099	0.37395	0.999308
Nfix	149.218	0.684804	1.55613	0.44007	0.659887	0.999308
Slc1a5	579.407	0.0659059	0.862863	0.0763805	0.939116	0.999308
Uba1	734.097	-0.395604	0.734606	-0.538525	0.590215	0.999308
Vwf	105.685	-0.788523	3.27105	-0.241061	0.809508	0.999308
Siae	330.364	-0.99904	1.28107	-0.779847	0.435481	0.999308
Spa17	6.43637	1.37691	3.75813	0.366381	0.71408	NA
Fam50a	373.079	-0.839388	1.49468	-0.561582	0.574401	0.999308
Emd	44.6521	0.138903	3.26632	0.0425258	NA	NA
Taco1	6.31971	6.57358	3.91514	1.67902	0.093149	NA
Sipa1l2	63.6377	-1.05853	2.58326	-0.409765	0.681978	0.999308
Ap4e1	129.751	0.54956	1.6552	0.33202	0.739874	0.999308
Blvra	1941.32	-0.249074	0.475745	-0.523546	0.600594	0.999308
Srpk3	17.4431	-2.18032	3.74516	-0.582169	NA	NA
Idh3g	936.163	-0.282203	0.712958	-0.39582	0.692238	0.999308
Ssr4	679.834	-0.520206	0.471403	-1.10353	0.269799	0.999308
Bcap31	1008.74	-0.779626	0.930655	-0.837718	0.402189	0.999308
Fam98a	131.928	-0.742808	1.94351	-0.382199	0.702313	0.999308
Ltbp2	36.5117	-22.101	3.90776	-5.65566	NA	NA
Kmt2a	106.999	-0.07304	2.27333	-0.0321291	0.974369	0.999308
Ift46	69.78	-5.34658	2.10255	-2.54291	0.0109934	0.353966
Trappc6a	338.131	-0.208017	0.614152	-0.338706	0.734831	0.999308
Supt6	156.925	-3.46849	1.882	-1.84298	0.065332	0.736152
Spag5	80.7828	-0.0314744	3.03461	-0.0103718	NA	NA
Unc119	292.81	0.00204996	0.940507	0.00217964	0.998261	0.999893
Sdf2	127.506	0.868427	2.05667	0.422249	0.672843	0.999308
Ccne1	272.164	-0.126415	1.72709	-0.0731952	0.941651	0.999308
Bbc3	67.1339	-1.37928	1.3038	-1.05789	0.290105	0.999308
Mybpc3	6.31971	6.57358	3.91514	1.67902	0.093149	NA
Psmc3	1358.11	-0.08507	0.526093	-0.161701	0.871541	0.999308
Acp2	383.178	-1.50498	1.0793	-1.3944	0.163197	0.999308
Rapsn	5.65197	-5.76068	3.91317	-1.47213	NA	NA
Slc39a13	160.242	-10.5796	1.68537	-6.27733	3.44e-10	7.93e-07
Celf2	322.574	2.18316	1.77582	1.22938	0.218931	0.999308
Nr1h3	33.6224	2.16156	3.11872	0.693094	0.488251	0.999308
Ddb2	16.1081	-21.4607	3.90902	-5.49005	NA	NA
Spi1	1222.05	0.062814	0.631418	0.0994809	0.920756	0.999308
Sf3a1	366.792	-0.785288	1.6607	-0.472866	0.636309	0.999308
Stat6	662.226	-0.96369	1.32206	-0.72893	0.466044	0.999308
Napsa	423.635	-0.807026	0.791366	-1.01979	0.307829	0.999308
Vrk3	516.712	-0.124019	0.894898	-0.138585	0.889778	0.999308
Smg9	30.1519	-0.431147	3.71771	-0.115971	0.907675	0.999308
Paxip1	72.812	-0.677152	2.13366	-0.317367	0.750965	0.999308
Rmnd5a	556.856	1.05806	1.08243	0.977491	0.328326	0.999308
Mov10	511.614	-2.09879	1.23595	-1.69811	0.0894867	0.837937
Ppm1j	258.402	-1.28361	0.895419	-1.43353	0.151707	0.999308
Rhoc	903.529	-0.653689	0.685943	-0.952978	0.340601	0.999308
Ppard	8.35739	2.02191	2.65458	0.761666	0.446259	NA
Def6	145.225	0.622122	1.74194	0.357143	0.720985	0.999308
Metrn	196.57	0.571368	1.44286	0.395996	0.692108	0.999308
Lmf1	265.43	-0.854463	1.7339	-0.492799	0.622155	0.999308
Narfl	272.494	1.30133	2.51403	0.517628	0.604718	0.999308
Dbf4	1208.99	0.851415	0.932922	0.912633	0.361436	0.999308
Daxx	199.866	2.56794	0.975597	2.63217	0.0084841	0.309463
Cd320	116.846	-0.245238	1.85959	-0.131878	0.895081	0.999308
Ipo4	214.759	0.0484237	0.850292	0.0569495	0.954585	0.999308
Tm9sf1	254.197	-1.21899	1.02436	-1.19	0.234047	0.999308
Irf9	169.531	-0.63249	1.20414	-0.525262	0.599401	0.999308
Gmpr2	72.5757	0.170104	1.86993	0.0909683	0.927518	0.999308
Mdp1	22.0116	-0.99245	3.73509	-0.26571	NA	NA
Dhrs1	132.312	-2.27732	2.38881	-0.953332	0.340422	0.999308
Tmem161a	774.043	0.925606	0.702245	1.31807	0.187482	0.999308
Armc6	98.6714	1.60539	2.80049	0.573251	0.566475	0.999308
Borcs8	139.46	1.10015	1.74572	0.6302	0.528564	0.999308
Slc25a42	23.0004	-21.9324	3.90835	-5.61169	NA	NA
Snx9	267.171	-0.584816	1.04221	-0.56113	0.574709	0.999308
Ranbp3	431.475	0.236606	0.627674	0.376958	0.706205	0.999308
Ndufa11	300.316	-0.692189	0.612729	-1.12968	0.25861	0.999308
Nr2f6	52.0418	1.43092	1.38987	1.02953	0.303229	0.999308
Use1	767.785	0.100999	0.461295	0.218946	0.826692	0.999308
Ocel1	138.186	0.584639	2.54587	0.229642	0.81837	0.999308
Dyrk1b	93.0322	-0.159812	1.0934	-0.146161	0.883794	0.999308
Braf	142.95	0.503094	1.63707	0.307314	0.758605	0.999308
Ndufb2	32.236	-0.167333	1.42928	-0.117075	0.9068	0.999308
Hltf	49.2066	-8.87713	2.86174	-3.102	0.00192216	0.138365
Prpf6	433.643	0.0185139	1.7033	0.0108695	0.991328	0.999308
Rgs19	296.236	-0.154178	1.63169	-0.0944894	0.92472	0.999308
Rgs20	7.178	-6.10423	3.91181	-1.56046	NA	NA
Snrpd1	333.059	0.145264	0.633267	0.229388	0.818568	0.999308
Tchp	19.8432	-1.80153	3.73997	-0.481696	0.630022	0.999308
Tsc2	259.373	-0.735384	1.88068	-0.39102	0.695783	0.999308
Rpl3l	11.7003	-0.609473	2.5527	-0.238756	0.811295	NA
Puf60	347.227	-0.673464	1.60754	-0.418941	0.675259	0.999308
Golga2	100.354	1.93236	2.44492	0.790358	0.429318	0.999308
Uck1	377.024	0.052707	0.681285	0.0773642	0.938334	0.999308
Mien1	63.8172	-0.986933	1.19919	-0.822998	0.410509	0.999308
Tgfb1	276.128	-0.330589	0.884173	-0.373896	0.708482	0.999308
Ccdc97	164.209	-0.241863	1.88537	-0.128284	0.897924	0.999308
Akap8l	87.3002	0.967106	2.64362	0.365826	0.714495	0.999308
Pdcd2l	236.27	-0.874897	0.919434	-0.95156	0.34132	0.999308
Gtf2f1	321.475	-1.08898	1.57284	-0.692364	0.488708	0.999308
Clpp	372.351	-0.0375793	0.634417	-0.0592344	0.952765	0.999308
Alkbh7	85.1174	-1.08617	1.85418	-0.585792	0.558015	0.999308
Dennd1c	32.4518	-0.826989	3.73154	-0.221621	NA	NA
Med6	156.553	-0.397818	0.888195	-0.447895	0.654229	0.999308
Lcp2	412.694	-1.10385	0.895889	-1.23213	0.217902	0.999308
Cse1l	461.71	-0.565985	1.70247	-0.33245	0.739549	0.999308
Naa20	604.858	0.227664	0.585157	0.389065	0.697228	0.999308
Prkra	99.9213	-2.52035	1.67397	-1.50562	0.132166	0.962258
Fkbp7	13.3402	-6.99301	3.90949	-1.78872	NA	NA
Plekha3	153.527	0.892536	1.13971	0.783129	0.433551	0.999308
Ykt6	690.988	0.827822	0.853137	0.970327	0.331884	0.999308
Baz1b	318.659	1.04359	1.46227	0.713676	0.475427	0.999308
Pex6	39.0739	1.09625	2.88849	0.379525	NA	NA
Mrpl2	539.097	-1.00074	0.652311	-1.53415	0.124993	0.947581
Mea1	529.169	-0.0321691	0.558333	-0.0576163	0.954054	0.999308
Kdelr1	87.8636	-0.558708	2.13927	-0.261167	0.793963	0.999308
Ggct	42.143	-1.33018	1.43735	-0.925444	0.354735	0.999308
Jag2	378.195	2.32505	1.43119	1.62456	0.104257	0.886089
Btbd6	132.791	-0.698869	2.4757	-0.282291	0.77772	0.999308
Nudt14	447.909	0.0472293	0.762983	0.0619009	0.950642	0.999308
Flii	504.075	-0.0265445	1.03706	-0.0255958	0.97958	0.999308
Top3a	70.8577	10.0617	2.13731	4.70767	2.51e-06	0.000623973
Atg4d	974.4	0.743558	1.7325	0.429181	0.667792	0.999308
Qtrt1	26.6725	-2.41571	3.64851	-0.662108	0.507902	0.999308
Hdgfl2	916.704	1.62089	0.526865	3.07648	0.00209458	0.144026
Chaf1a	460.253	0.521215	0.62448	0.834638	0.403921	0.999308
Adprh	212.867	-0.195832	1.15553	-0.169474	0.865424	0.999308
Tmem39a	48.5314	6.32772	2.18918	2.89045	0.00384696	0.198229
Timmdc1	44.0382	1.53974	2.40431	0.640409	0.521907	0.999308
Pla1a	85.6385	-1.05395	2.09832	-0.502285	NA	NA
Mcm2	218.346	-0.812232	1.71145	-0.474589	0.63508	0.999308
Tpra1	387.364	-1.2821	1.73958	-0.737014	0.461114	0.999308
Nab1	221.276	0.367754	1.0541	0.34888	0.727179	0.999308
Il17ra	141.79	-0.0213148	2.0449	-0.0104234	0.991683	0.999308
Arrdc2	100.983	3.78221	2.47357	1.52905	0.126252	0.951143
Cd36	10.7435	7.33943	3.91169	1.87628	0.0606167	NA
Map2k7	170.152	0.806567	1.29022	0.625137	0.531881	0.999308
Timm44	337.52	-0.81629	0.985833	-0.828021	0.407659	0.999308
Ap2a2	2231.43	0.693149	0.815502	0.849966	0.395344	0.999308
Pnkp	237.702	-0.961157	2.37791	-0.404202	0.686064	0.999308
Med25	211.308	0.327766	0.893795	0.366713	0.713833	0.999308
Clptm1	471.097	-0.611052	0.754465	-0.809914	0.417989	0.999308
Relb	158.451	-0.154465	2.4314	-0.0635291	0.949345	0.999308
Tomm40	906.801	0.100478	0.554662	0.181151	0.856249	0.999308
Apoe	60458.8	-0.947586	0.73887	-1.28248	0.199674	0.999308
Hbp1	541.598	-0.986721	0.544907	-1.81081	0.0701707	0.756472
Prkar2b	294.951	-0.516737	1.28196	-0.403085	0.686886	0.999308
Cdkn1b	12.4408	3.49629	3.76691	0.928158	NA	NA
Klf4	20.4846	-0.222638	2.39701	-0.0928815	0.925998	0.999308
Ap1m1	612.242	0.132437	0.721485	0.183562	0.854357	0.999308
Rab8a	819.018	-1.02184	0.577718	-1.76876	0.0769341	0.779836
Hmgn2	709.402	-0.0035496	0.489816	-0.00724682	0.994218	0.999308
Fam32a	2304.77	0.637917	0.533064	1.1967	0.231424	0.999308
Stard3nl	345.112	-0.136532	0.983452	-0.138829	0.889585	0.999308
Stk11	284.051	1.05313	1.81136	0.581404	0.560968	0.999308
Efna2	29.3655	8.7896	3.90857	2.24881	NA	NA
Atp5d	1803.58	0.0612008	0.381221	0.160539	0.872457	0.999308
Ppp5c	319.945	0.675955	0.870162	0.776815	0.437268	0.999308
Cdk12	13.1943	0.381612	3.73903	0.102062	0.918708	0.999308
Pafah1b2	912.258	0.110082	0.616506	0.178558	0.858285	0.999308
Tbc1d8	6.80723	-6.0189	3.91212	-1.53853	0.12392	NA
Cnot11	72.5623	-2.07813	2.52485	-0.823072	0.410467	0.999308
Slc2a3	19.2691	1.91002	2.3722	0.805171	0.420721	0.999308
Foxj2	55.8545	-0.490013	3.54396	-0.138267	NA	NA
Sri	423.865	-0.634459	0.725879	-0.874056	0.382088	0.999308
Dgcr2	65.8275	-1.393	2.7647	-0.503852	0.614366	0.999308
Irf3	141.582	0.401299	1.94036	0.206817	0.836153	0.999308
Bcl2l12	7.11286	-5.02733	3.90419	-1.28768	0.197859	NA
Zfp959	12.4288	7.54971	3.91102	1.93037	0.0535614	NA
Mpnd	580.049	-0.538866	0.667983	-0.806705	0.419836	0.999308
Sh3gl1	152.333	-0.548924	1.89803	-0.289207	0.772423	0.999308
Ebi3	17.1952	1.87305	3.73934	0.500904	NA	NA
Yju2	19.5558	-21.7247	3.90862	-5.55815	NA	NA
Ranbp2	209.46	-2.25913	1.32895	-1.69993	0.0891433	0.837275
Grk5	40.9203	-22.7237	3.90765	-5.81517	NA	NA
Dvl3	12.4907	-0.766869	3.74176	-0.204949	NA	NA
Abcf3	200.483	-3.02743	2.8744	-1.05324	NA	NA
Eif2b5	333.355	0.65735	1.72903	0.380183	0.703809	0.999308
Cyth2	272.536	-1.18072	0.930155	-1.26938	0.204307	0.999308
Mrpl4	377.493	0.598263	0.967092	0.61862	0.536167	0.999308
Keap1	281.131	0.102629	1.21706	0.0843251	0.932798	0.999308
Glg1	504.096	-0.362915	1.32082	-0.274764	0.783497	0.999308
Btbd2	52.8307	1.4207	3.72905	0.380982	NA	NA
Csnk1g2	282.861	2.03196	1.07464	1.89084	0.0586463	0.698149
Abhd17a	1138.69	0.0790199	0.648674	0.121817	0.903044	0.999308
Mob3a	30.0422	-0.101016	3.06004	-0.0330114	0.973665	0.999308
Cacnb3	10.8091	6.12017	3.88387	1.57579	0.115073	NA
Fkbp11	761.375	0.0400194	0.510797	0.0783469	0.937552	0.999308
Ddx23	36.1673	5.50271	3.60105	1.52808	NA	NA
Pld3	1317.95	-1.27376	1.07411	-1.18588	NA	NA
Rabac1	569.926	-0.268216	0.596557	-0.449607	0.652994	0.999308
Etv3	961.628	1.78824	1.24191	1.43991	0.149894	0.999308
Prkcsh	258.575	-1.9161	1.79436	-1.06785	0.285589	0.999308
Fcgrt	314.734	-1.02115	0.614811	-1.66092	0.0967301	0.866152
Nosip	103.823	-0.746264	1.72341	-0.433016	0.665003	0.999308
Pih1d1	116.52	0.590968	0.851887	0.693716	0.48786	0.999308
Rps11	2757.35	0.792669	0.50953	1.55569	0.119783	0.926681
Supt5	605.407	-1.39844	0.567761	-2.46308	0.0137747	0.402922
Paf1	38.5871	-0.494954	3.73012	-0.132691	NA	NA
Timm50	463.668	-1.06455	0.967799	-1.09997	0.271345	0.999308
Med29	78.0324	-2.49782	1.20227	-2.07758	0.0377477	0.598636
Ncstn	673.477	-0.46973	1.85387	-0.253378	0.799976	0.999308
Pex19	553.247	-0.266483	0.889573	-0.299562	0.764511	0.999308
Crhr2	8.97505	-2.93874	3.78275	-0.776881	0.437229	NA
Cyp4f18	112.674	-0.105748	2.18406	-0.0484181	0.961383	0.999308
Impdh1	232.822	0.411411	1.75847	0.233959	0.815017	0.999308
Dusp3	631.799	1.12066	0.727186	1.5411	0.123294	0.941647
Ess2	112.618	-2.63877	3.06986	-0.859575	0.390023	0.999308
Slc25a1	763.087	0.345919	0.619346	0.558524	0.576487	0.999308
Dgcr6	369.953	0.409255	0.536592	0.762693	0.445647	0.999308
Ier3	458.779	-0.255787	0.574938	-0.444896	0.656395	0.999308
Klc4	1356.89	0.970061	0.454778	2.13305	0.032921	0.561341
Ercc1	34.7769	-0.0500584	3.73036	-0.0134192	NA	NA
Homer3	70.0292	0.933382	1.72911	0.539805	0.589331	0.999308
Crtc1	103.884	0.713008	0.957719	0.744486	0.456583	0.999308
Rnf215	11.3755	7.42192	3.91142	1.8975	0.0577618	NA
Sec14l2	68.9115	-1.25068	1.89736	-0.659167	0.509788	0.999308
Aven	136.388	0.684706	0.970724	0.705356	0.480589	0.999308
Crot	164.272	-0.420274	2.47757	-0.169631	0.8653	0.999308
Rps6ka1	619.028	-1.23954	0.479178	-2.58681	0.00968681	0.324561
Snrnp200	1084.56	1.62076	0.68655	2.36073	0.0182392	0.463064
Ciao1	492.521	0.652853	0.591932	1.10292	0.270063	0.999308
Taf6l	29.166	-1.28744	3.71194	-0.346837	0.728714	0.999308
Insig2	1528.68	0.624736	0.550005	1.13587	0.25601	0.999308
Kpna6	713.567	1.58735	0.748383	2.12104	0.0339188	0.573445
Man1a	199.664	-0.451553	1.88657	-0.239351	0.810834	0.999308
Coq8b	37.6311	0.359516	2.83572	0.126781	0.899114	0.999308
Brd8	150.809	-0.514341	0.939282	-0.54759	0.583974	0.999308
Kif20a	190.446	-2.11055	2.28787	-0.922495	0.35627	0.999308
Farsa	511.766	-0.406218	0.981876	-0.413717	0.679082	0.999308
Gcdh	187.318	-0.295636	2.39188	-0.1236	0.901632	0.999308
Mast2	434.483	1.30988	1.26907	1.03216	0.301999	0.999308
Dnase2a	542.657	-0.264755	0.89101	-0.29714	0.76636	0.999308
Rad23a	258.567	-0.421471	1.01862	-0.413767	0.679045	0.999308
Calr	4667.22	-0.688354	0.495747	-1.38852	0.164979	0.999308
Syce2	264.606	0.454282	0.819564	0.554297	0.579375	0.999308
Nfat5	14.3511	5.38474	3.0911	1.74202	0.0815058	0.800054
Nob1	183.581	0.412428	1.56059	0.264277	0.791566	0.999308
Nqo1	13.4715	-5.50124	3.88664	-1.41542	NA	NA
Ppfia3	7.16234	6.75424	3.91415	1.72559	0.0844204	NA
Gys1	1543.34	0.865256	0.572094	1.51244	0.130422	0.95754
Ruvbl2	273.69	-1.40976	1.05385	-1.33773	0.180985	0.999308
Bax	752.116	-0.311419	0.448363	-0.69457	0.487325	0.999308
Tfam	258.529	0.163	1.21849	0.133772	0.893583	0.999308
Zfp81	43.7598	-3.09583	3.03465	-1.02016	NA	NA
Mmd	164.7	-1.04328	1.23004	-0.848165	0.396346	0.999308
Fam162a	249.699	0.164776	0.846657	0.19462	0.845691	0.999308
Rpl8	10661.9	0.84361	0.662468	1.27344	0.202863	0.999308
Fancl	55.187	-0.934203	3.41981	-0.273174	0.78472	0.999308
Gstm5	228.795	-1.10538	1.13115	-0.977216	0.328462	0.999308
Stat3	883.705	-0.270452	0.927976	-0.291443	0.770713	0.999308
Stat5a	143.321	0.151538	2.53538	0.0597691	0.95234	0.999308
Map3k11	305.168	0.760706	1.45814	0.521698	0.60188	0.999308
Akt2	652.16	-0.354021	0.790207	-0.44801	0.654146	0.999308
Dnaja3	554.817	-0.294521	0.695802	-0.423282	0.672089	0.999308
Hmox2	211.493	1.13563	1.07078	1.06056	0.28889	0.999308
Cdip1	627.646	-1.26919	0.822379	-1.54331	0.122755	0.940989
Map3k20	691.819	0.371856	0.673725	0.55194	0.580989	0.999308
Cwc15	402.769	0.0477663	0.571462	0.0835861	0.933386	0.999308
Dnmt1	544.851	-0.781907	0.691924	-1.13005	0.258456	0.999308
Ppan	270.414	-0.115892	1.05651	-0.109693	0.912653	0.999308
Angptl2	704.032	-0.342772	0.73712	-0.465015	0.64192	0.999308
Trmt10a	32.8465	-3.18298	2.51394	-1.26613	NA	NA
Etv1	116.517	0.502599	1.16772	0.43041	0.666897	0.999308
Psap	12581.9	-0.381919	0.525011	-0.72745	0.46695	0.999308
Ikbkg	708.9	0.966148	0.640564	1.50828	0.131483	0.961324
Wars2	65.8924	-1.06319	2.49471	-0.426177	NA	NA
Phb2	1706.42	0.176148	0.403961	0.436052	0.662799	0.999308
Ptpn6	1615.37	-0.659754	0.587014	-1.12392	0.261049	0.999308
Eno2	96.2629	5.17522	2.25973	2.2902	0.0220099	0.495924
Emg1	579.314	0.401362	0.743674	0.539702	0.589403	0.999308
Lpcat3	257.108	-0.606977	0.946909	-0.641009	0.521517	0.999308
Atp6v1f	1788.05	-0.486944	0.485005	-1.004	0.315379	0.999308
Clcn5	110.594	-0.65239	1.28839	-0.50636	0.612604	0.999308
Clcn3	137.145	-0.712736	2.54695	-0.279839	0.779601	0.999308
Utp20	73.8785	-23.4777	3.90726	-6.00875	NA	NA
Cul3	125.714	0.528082	1.70497	0.309731	0.756765	0.999308
Large1	40.5853	-3.9235	2.40252	-1.63308	0.102452	0.882445
Ddx56	634.124	0.36257	0.683234	0.530667	0.595649	0.999308
Tmed4	369.42	-1.06789	1.82126	-0.586351	0.55764	0.999308
Bid	468.022	-1.3281	0.720224	-1.84401	0.065181	0.736152
Ralb	2283.14	0.83172	0.505865	1.64415	0.100145	0.87215
Ppp1cc	1678.77	0.574274	0.556971	1.03107	0.30251	0.999308
Dnajb11	952.646	0.439768	0.707305	0.621752	0.534105	0.999308
Tbccd1	200.493	1.00467	2.09153	0.480353	0.630976	0.999308
Zfp324	20.0124	21.753	3.90941	5.56427	NA	NA
Gab2	394.35	1.45888	2.36888	0.615851	0.537993	0.999308
Coro1c	2168.62	-0.304092	0.438706	-0.693157	0.488211	0.999308
Tax1bp1	1572.2	-1.2218	0.872548	-1.40026	0.161434	0.999308
Ctse	22.9157	4.07043	2.59818	1.56664	0.117198	0.918181
Mettl17	137.953	1.84936	2.38874	0.774198	0.438814	0.999308
Arhgef40	871.885	1.0227	1.08029	0.946693	0.343795	0.999308
Pnpla6	10.6389	3.95668	3.78859	1.04437	0.296316	NA
Mcoln1	639.762	0.0348391	0.934473	0.037282	0.97026	0.999308
Arhgef18	92.5776	0.33094	3.25237	0.101754	0.918952	0.999308
Pkn2	263.552	1.2768	0.686975	1.85858	0.0630867	0.728423
Cd33	449.951	-1.22646	1.05119	-1.16674	0.243316	0.999308
Etfb	39.1981	-0.605542	1.19156	-0.508193	0.611318	0.999308
Stxbp2	1455.27	-0.65145	0.532295	-1.22385	0.221008	0.999308
Sgce	24.1656	-1.42089	3.73556	-0.380369	0.703671	0.999308
Wwox	35.9389	3.08731	3.59701	0.8583	0.390727	0.999308
Slbp	218.593	0.509411	0.679094	0.750132	0.453175	0.999308
Arid3b	17.2739	20.6981	3.90983	5.29387	NA	NA
Polr2e	516.999	0.46786	0.642513	0.728172	0.466509	0.999308
Abca13	8.1268	-6.27765	3.91124	-1.60503	0.108488	NA
Myo9b	417.142	-1.14903	1.70783	-0.672798	0.501076	0.999308
Ly9	171.963	0.559575	2.38885	0.234245	0.814795	0.999308
Cd244a	7.16234	6.75424	3.91415	1.72559	0.0844204	NA
Adgre1	3063.42	-0.84435	0.83923	-1.0061	0.314367	0.999308
Mtfp1	46.8234	-1.77625	2.88981	-0.61466	0.538779	0.999308
Rab23	35.6219	9.06866	3.79431	2.39007	0.0168452	0.455166
Rab11a	573.304	0.559944	0.72935	0.76773	0.442647	0.999308
Eif2b2	245.234	-0.452936	1.6328	-0.277398	0.781474	0.999308
Dlst	385.917	-0.0726768	0.6067	-0.11979	0.904649	0.999308
Chmp2b	269.384	-0.890669	0.804583	-1.10699	0.268296	0.999308
Plod3	553.96	-0.635931	0.940309	-0.676299	0.498851	0.999308
Ap1s1	1696.44	0.0590268	0.556671	0.106035	0.915554	0.999308
Srpk1	768.856	-0.1905	0.594933	-0.320204	0.748813	0.999308
Lbr	133.541	0.276087	2.4836	0.111164	0.911486	0.999308
Prcc	48.1282	-3.23331	2.48478	-1.30124	0.193175	0.999308
Rrnad1	68.3754	-2.2286	1.2502	-1.7826	0.0746516	0.7781
Hdgf	809.386	0.0422674	0.614698	0.0687612	0.94518	0.999308
Thop1	304.459	-0.0360344	1.21066	-0.0297642	0.976255	0.999308
Apba3	124.97	-2.99904	2.23726	-1.3405	0.180084	0.999308
Pias4	220.902	-0.729944	0.815975	-0.894567	0.371019	0.999308
Map2k1	617.625	0.551486	0.880125	0.626599	0.530922	0.999308
Sgta	451.905	-2.05503	1.11776	-1.83853	0.0659849	0.736951
Tmem242	250.738	0.667349	0.654608	1.01946	0.307983	0.999308
Dtx2	120.196	-0.795744	1.19602	-0.665329	0.50584	0.999308
Rasa4	124.841	2.73218	1.86279	1.46671	0.142454	0.978798
Hnrnpa2b1	1690.95	-0.199449	0.515503	-0.386901	0.69883	0.999308
Ccdc130	96.9324	-0.326772	2.60902	-0.125247	0.900328	0.999308
Mri1	705.03	0.204782	0.795448	0.257442	0.796837	0.999308
Prkacb	824.793	0.0221061	0.848309	0.026059	0.97921	0.999308
Sgsh	16.7439	-2.99621	3.75711	-0.797478	0.425173	0.999308
Cstb	3237.81	-0.498196	0.618236	-0.805834	0.420338	0.999308
Sh2b2	230.912	-0.522326	1.78061	-0.293341	0.769261	0.999308
Pex5	1471.87	0.57412	0.986081	0.582224	0.560416	0.999308
Jkamp	240.8	-0.0289405	0.821961	-0.0352091	0.971913	0.999308
Cd44	414.71	-1.92931	1.23525	-1.56188	0.118317	0.921529
Slc1a2	18.5662	0.911797	3.73546	0.244092	0.807159	0.999308
Eif2ak4	633.981	-0.0951444	0.60151	-0.158176	0.874318	0.999308
Wdr1	1436.27	0.431999	0.628059	0.687833	0.491558	0.999308
Slc2a9	82.0436	-2.98512	3.11136	-0.959424	0.337345	0.999308
Ndrg1	595.952	-0.682035	0.897474	-0.759949	0.447285	0.999308
X4930550C14Rik	23.1094	21.9552	3.90905	5.6165	NA	NA
Man2b1	1321.32	-1.06429	0.91206	-1.1669	0.243249	0.999308
Wdr83	207.798	0.626589	1.0595	0.591398	0.554254	0.999308
Prdx2	1825.36	0.172615	0.452029	0.381867	0.70256	0.999308
Polr2a	144.53	-2.82677	1.50214	-1.88182	0.0598598	0.708021
Senp3	237.778	0.508805	1.30425	0.390112	0.696454	0.999308
Plekha8	824.423	0.587805	0.954243	0.615991	0.5379	0.999308
Spc25	378.64	-0.197694	0.982492	-0.201217	0.840529	0.999308
Ufd1	126.831	-2.44148	1.83892	-1.32768	0.184285	0.999308
Prlr	22.0804	-21.8873	3.90841	-5.60005	NA	NA
Letm1	89.469	-4.81751	1.76313	-2.73236	0.00628826	0.263364
Ubqln1	880.01	-0.783281	0.697471	-1.12303	0.261425	0.999308
Fgfr4	11.8347	0.966974	2.1735	0.444893	0.656397	NA
Txn2	2224.28	0.814194	0.420943	1.93421	0.0530869	0.667316
Crbn	106.096	-1.92539	3.10404	-0.620286	0.53507	0.999308
Msh6	373.584	0.279602	1.21888	0.229393	0.818563	0.999308
Fbxo11	23.1839	-7.79043	3.90833	-1.99329	0.04623	0.633605
Tbl2	828.768	0.0940452	1.3184	0.0713326	0.943133	0.999308
Bud23	209.996	-0.730813	0.781492	-0.935151	0.349711	0.999308
Mcm5	492.569	-0.130765	0.833399	-0.156905	0.875319	0.999308
Hmox1	3198.48	-0.237587	0.728115	-0.326304	0.744195	0.999308
Mprip	556.538	0.442735	1.21082	0.365649	0.714627	0.999308
Cic	1213.73	1.16598	1.11591	1.04487	0.296084	0.999308
Prkaca	78.3734	-2.46553	0.977576	-2.52209	0.011666	0.366862
Asf1b	218.294	0.796001	1.99919	0.398162	0.690511	0.999308
Ddx39	982.677	0.399238	0.725354	0.550404	0.582042	0.999308
Dnajb1	173.338	-0.554818	1.13666	-0.488113	0.62547	0.999308
Usp40	298.151	-0.0117397	0.960924	-0.0122171	0.990252	0.999308
Kbtbd4	65.4466	-2.09812	1.70847	-1.22806	0.219423	0.999308
Celf1	915.421	1.29908	0.430814	3.01541	0.00256632	0.165225
Ndufs3	722.935	-0.472818	0.555083	-0.851796	0.394327	0.999308
Por	994.163	-1.96266	1.01609	-1.93158	0.0534109	0.670133
Igf1r	34.1738	-0.423586	1.93411	-0.219008	0.826644	0.999308
Insr	103.17	-3.10524	3.107	-0.999432	0.317585	0.999308
Trim28	971.581	0.314933	0.702203	0.448493	0.653798	0.999308
Ube2m	185.923	0.138943	0.996502	0.139431	0.88911	0.999308
Adcy9	30.5578	-1.06217	3.63436	-0.292258	0.770089	0.999308
Mef2c	321.724	0.226682	1.34926	0.168005	0.866579	0.999308
Ctr9	243.724	-1.75594	2.40422	-0.730357	0.465172	0.999308
Eif4g2	3700.89	-0.542072	0.39049	-1.38818	0.165081	0.999308
Pcyt1a	159.387	-1.26827	1.2764	-0.993624	0.320406	0.999308
Zfp592	65.6191	-2.60503	3.73163	-0.698094	NA	NA
Psmd4	1583.35	-0.679582	0.570788	-1.1906	0.233809	0.999308
Snx6	1261.67	0.226303	0.603638	0.374898	0.707736	0.999308
Mthfd2	1160.91	-0.261744	0.690103	-0.379283	0.704478	0.999308
Tomm40l	134.686	0.139253	0.84942	0.163939	0.869779	0.999308
Pan2	91.7926	0.697728	2.71354	0.257129	0.797079	0.999308
Cs	1684.11	0.266811	0.440059	0.606307	0.544311	0.999308
Ampd3	274.389	-4.5212	1.4625	-3.09142	0.00199205	0.14119
Bcas2	1355.58	0.526775	0.502693	1.04791	0.294682	0.999308
Ctcf	140.593	-2.6614	1.31649	-2.02159	0.0432185	0.624162
Pard6a	38.6022	0.663748	2.1577	0.307618	0.758373	0.999308
Tfap4	18.5479	0.270884	3.48865	0.0776472	0.938109	0.999308
Ranbp1	309.307	0.10217	0.906099	0.112758	0.910223	0.999308
Rfx5	23.399	-2.0204	3.73896	-0.540365	NA	NA
Psmb4	2233.16	0.363244	0.403249	0.900793	0.367698	0.999308
Mmp8	34.4903	-8.36389	3.80388	-2.19878	0.0278936	0.554612
Slc30a4	730.555	1.4303	1.00574	1.42214	0.154986	0.999308
Sqor	479.761	-0.494572	1.77852	-0.27808	0.780951	0.999308
Bloc1s6	466.063	0.150949	0.782786	0.192836	0.847088	0.999308
Metap1	530.976	0.621058	1.01407	0.612438	0.540248	0.999308
Gpr108	406.269	-1.42992	1.56336	-0.914644	0.360379	0.999308
Tnfsf14	59.3428	0.577748	3.41685	0.169088	0.865728	0.999308
Rsl1d1	1070.35	-0.203933	0.588169	-0.346726	0.728797	0.999308
Apc	149.001	3.42124	1.86014	1.83924	0.0658797	0.736951
Reep5	497.64	-0.293175	0.528061	-0.555191	0.578764	0.999308
Ergic3	1275.17	-0.390819	0.689053	-0.567183	0.57059	0.999308
Uqcc1	710.613	0.123091	0.537967	0.228807	0.819019	0.999308
Ncoa2	53.743	-5.38218	3.20457	-1.67953	0.0930486	0.850545
Nr2c2	352.975	-0.341928	1.81074	-0.188833	0.850223	0.999308
Nr2c1	44.7843	-2.3441	3.37697	-0.694143	0.487593	0.999308
Smpd4	10.9217	-0.698267	3.74394	-0.186506	0.852048	NA
Pex1	117.092	0.114307	3.12884	0.0365334	0.970857	0.999308
Kctd20	2209.84	0.967556	0.57808	1.67374	0.0941815	0.858271
Ctns	362.753	-0.100133	2.32773	-0.0430173	0.965688	0.999308
Ephb3	44.4174	-6.10855	3.81173	-1.60256	NA	NA
Tuft1	25.0168	-4.84986	3.79184	-1.27903	NA	NA
Rcn1	495.261	0.881064	0.787971	1.11814	0.263506	0.999308
Dnase1	5.99109	-5.84441	3.91281	-1.49366	NA	NA
Trap1	932.794	0.019808	0.613132	0.0323062	0.974228	0.999308
Naa60	212.894	1.52349	1.74946	0.870833	0.383845	0.999308
X1700037C18Rik	20.18	-0.450553	3.07634	-0.146457	0.88356	0.999308
Ankrd13d	40.0206	-22.6892	3.90767	-5.80631	NA	NA
Tpr	509.168	-0.24628	0.83568	-0.294705	0.768219	0.999308
Odr4	256.845	-1.5292	1.38334	-1.10544	0.268968	0.999308
Dhx34	240.204	1.13852	2.40166	0.474053	0.635462	0.999308
Kptn	32.8733	-3.87116	3.41719	-1.13285	0.257278	0.999308
Napa	1466.49	-0.225601	0.776018	-0.290716	0.771269	0.999308
Sra1	428.164	-0.205896	0.969131	-0.212454	0.831753	0.999308
Atp5g1	1984.16	0.148292	0.490744	0.302177	0.762517	0.999308
Snf8	558.616	1.35441	0.634394	2.13497	0.0327636	0.561341
Tbcb	356.383	-0.862245	0.733833	-1.17499	0.24	0.999308
Inpp5k	104.642	-3.6712	3.01869	-1.21616	0.223925	0.999308
Crkl	205.77	-0.619386	1.73707	-0.356568	0.721415	0.999308
Clint1	409.41	0.209746	1.34295	0.156183	0.875889	0.999308
Prss16	146.341	-0.161429	1.90641	-0.084677	0.932518	0.999308
Cdkal1	95.6462	-4.03348	1.05411	-3.82643	0.000130012	0.0187177
Htra1	110.91	-0.0378599	1.32964	-0.0284738	0.977284	0.999308
Zbtb17	136.837	-1.93818	1.8166	-1.06693	0.286005	0.999308
Fblim1	898.877	0.468796	0.765292	0.612572	0.54016	0.999308
Hspb7	75.9067	1.48185	3.72786	0.397507	NA	NA
Ccdc159	49.0463	-3.58008	2.41357	-1.48331	0.137992	0.974296
Mob1b	36.2797	0.537229	1.62845	0.329902	0.741474	0.999308
Atp6v1b2	12377.9	0.189619	0.450668	0.42075	0.673938	0.999308
Eps15l1	227.345	0.18147	1.22663	0.147942	0.882389	0.999308
Tep1	351.351	0.413116	0.780473	0.529315	0.596587	0.999308
Ttc5	206.118	-2.22702	2.43522	-0.914505	NA	NA
Osgep	242.043	0.415927	0.989432	0.420369	0.674216	0.999308
Aamp	701.758	-0.323574	0.880377	-0.367541	0.713216	0.999308
Tmbim1	796.189	-0.625006	0.644827	-0.969261	0.332415	0.999308
Arpc2	3199.84	-0.228383	0.506481	-0.450922	0.652046	0.999308
Kmt2b	22.5938	8.41231	3.9091	2.15198	0.031399	0.559283
Zbtb32	54.7966	2.12915	3.4227	0.622065	0.533899	0.999308
Tmem147	573.909	0.0354714	0.628414	0.0564459	0.954987	0.999308
Rps9	9347.2	0.698216	0.486307	1.43575	0.151073	0.999308
Tfpt	47.4531	-1.09794	2.718	-0.403953	0.686247	0.999308
Fbln1	61.1267	-5.57277	2.99324	-1.86179	0.0626333	0.726831
Pgrmc1	257.32	0.310544	1.20298	0.258146	0.796294	0.999308
Gcat	41.3749	1.24098	1.19019	1.04268	0.297099	0.999308
Elovl1	456.708	-0.928435	1.67617	-0.553904	0.579645	0.999308
Med8	532.11	0.293449	0.829433	0.353794	0.723493	0.999308
Hyi	72.9878	0.108269	1.19439	0.0906484	0.927772	0.999308
Cdc20	541.7	-0.129343	1.68072	-0.0769571	0.938658	0.999308
Adamts4	68.0476	0.65756	3.44263	0.191005	NA	NA
Nectin4	6.28677	-5.90703	3.91255	-1.50976	0.131104	NA
Pfdn2	220.874	-0.546392	0.931778	-0.586397	0.557609	0.999308
Rnf114	1011.98	0.297992	0.520076	0.572978	0.566659	0.999308
C330007P06Rik	649.612	0.0695179	0.630282	0.110296	0.912174	0.999308
Neurl1a	7.24614	3.84118	3.81149	1.00779	0.313556	NA
Srm	4643.16	0.615435	0.728965	0.844258	0.398525	0.999308
Rbm14	191.153	0.141653	1.04199	0.135945	0.891865	0.999308
Zdhhc24	84.94	-1.92261	2.63244	-0.730353	NA	NA
Bbs1	34.8166	4.39028	3.75055	1.17057	NA	NA
Ndor1	35.6068	-0.40992	1.57349	-0.260515	0.794466	0.999308
Nsmf	49.2602	6.74604	3.80778	1.77165	NA	NA
Pdk1	1684.92	0.378425	0.722939	0.523453	0.600659	0.999308
Ptbp1	634.624	-0.681014	0.645678	-1.05473	0.29155	0.999308
Mvd	824.955	-0.194862	0.411046	-0.474064	0.635455	0.999308
Cyba	7551.75	-0.558316	0.532482	-1.04852	0.294401	0.999308
Tmem110	176.312	1.47011	1.83915	0.799343	0.424092	0.999308
Sfmbt1	192.325	-0.303129	1.14556	-0.264613	0.791307	0.999308
Rundc3a	95.189	-0.45936	2.06535	-0.222413	0.823992	0.999308
Slc4a3	14.8736	21.342	3.91032	5.45788	NA	NA
Cdt1	233.006	-0.971664	1.70563	-0.569679	0.568896	0.999308
Aprt	1480.3	-0.131912	0.532587	-0.247681	0.804382	0.999308
Gtf2h1	888.39	-0.0097702	0.5626	-0.0173662	0.986145	0.999308
Hfe	254.347	0.828686	0.731358	1.13308	0.257181	0.999308
Slc5a6	106.227	0.135015	3.24291	0.041634	0.96679	0.999308
Qrich1	619.047	-0.0646838	0.816204	-0.0792495	0.936834	0.999308
Usp19	689.903	-1.67412	1.20343	-1.39112	0.164189	0.999308
Pola1	146.886	-0.465691	1.53546	-0.303291	0.761668	0.999308
Cdc42	1867.8	-0.628596	0.627319	-1.00204	0.316326	0.999308
Pknox1	997.854	0.865042	0.81091	1.06676	0.286082	0.999308
Gmnn	207.901	1.00159	0.699331	1.43221	0.152083	0.999308
Acot13	278.187	0.741142	0.78134	0.948552	0.342848	0.999308
Cdk4	3217.68	0.50516	0.408705	1.236	0.216458	0.999308
B4galnt1	429.073	0.58936	1.65839	0.35538	0.722305	0.999308
Mettl1	222.245	1.10729	0.863135	1.28287	0.199538	0.999308
Tspan31	387.095	-0.94825	1.2566	-0.754616	0.450479	0.999308
Kif5b	129.974	-2.28991	0.876783	-2.61172	0.0090089	0.314808
Saal1	97.3512	1.17774	1.78199	0.660913	0.508668	0.999308
Tph2	108.624	1.61346	2.66607	0.605185	0.545056	0.999308
Cnp	43.343	-1.11471	3.7303	-0.298826	NA	NA
Ttc25	146.643	1.06239	1.27747	0.831638	0.405613	0.999308
Sulf2	471.693	-1.73424	0.737107	-2.35277	0.0186342	0.465299
Sod2	817.81	0.0557384	0.43744	0.12742	0.898608	0.999308
Tmco6	31.1469	0.392747	3.73093	0.105268	NA	NA
Stambp	71.391	-0.904212	1.23965	-0.729408	0.465752	0.999308
Ezh1	260.753	-2.60056	1.94633	-1.33614	0.181505	0.999308
Hap1	43.268	-8.69061	3.65685	-2.37653	0.0174764	0.45672
Ctnnb1	3055.91	-0.681017	0.486835	-1.39887	0.161853	0.999308
Eif1b	498.314	0.359939	0.93675	0.384242	0.700799	0.999308
Psmd2	3147.15	-0.977672	0.552434	-1.76975	0.0767684	0.779013
Vars	1297.48	-0.0429066	0.674639	-0.0635993	0.949289	0.999308
Hspa1l	12.8422	1.75456	3.51853	0.498663	0.618017	NA
Msh5	7.4676	-1.72165	3.76321	-0.457493	0.647316	NA
Abhd16a	312.869	-0.921478	1.72027	-0.535661	0.592193	0.999308
Neu1	1576.23	-0.385115	0.779103	-0.494305	0.621091	0.999308
Clic1	1670.87	-0.232499	0.703984	-0.330261	0.741203	0.999308
Lsm2	584.396	0.770393	0.662768	1.16239	0.245079	0.999308
Pole	17.1374	8.01486	3.90985	2.04992	0.0403727	0.611416
Stx1a	6.74103	6.66674	3.91462	1.70304	0.088561	NA
Zfp775	45.0554	9.40766	3.59511	2.61679	0.00887597	0.314172
Mrpl49	204.962	-0.0719988	0.781562	-0.0921217	0.926601	0.999308
Dennd2c	114.895	1.67458	3.15861	0.530164	0.595998	0.999308
Mark3	117.234	-1.03437	1.56852	-0.659456	0.509603	0.999308
Gatad1	387.904	0.923337	0.943784	0.978335	0.327909	0.999308
M6pr	1500.36	-0.506142	0.676751	-0.7479	0.454521	0.999308
Lrrc8a	10.3288	2.77037	3.36717	0.82276	0.410645	NA
Ppp2r1a	1157.71	-1.13951	0.673775	-1.69123	0.0907931	0.844073
Fance	141.313	0.323717	1.88878	0.171389	0.863918	0.999308
Tinf2	86.5541	0.39576	1.9476	0.203204	0.838975	0.999308
Hapln4	113.989	-3.08671	3.16327	-0.975796	0.329166	0.999308
Dus3l	171.624	0.42295	2.36791	0.178618	0.858238	0.999308
Gtpbp3	36.104	9.08947	3.90823	2.32573	NA	NA
Tgfbr1	197.055	1.80222	1.98343	0.908639	0.363541	0.999308
Homer1	39.4675	-1.68775	2.40252	-0.702489	0.482374	0.999308
Rad51c	20.2231	20.9203	3.90938	5.3513	NA	NA
Arpp19	379.522	0.029159	0.53909	0.0540892	0.956864	0.999308
Bcl2l1	501.114	0.187737	0.577205	0.325252	0.74499	0.999308
Khsrp	195.11	-0.918688	1.12317	-0.817942	0.41339	0.999308
Ccdc124	377.622	0.0867826	0.582039	0.149101	0.881474	0.999308
Cct4	5064.69	0.543398	0.674173	0.806022	0.42023	0.999308
X0610009B22Rik	124.784	-1.64327	1.09573	-1.49971	0.133691	0.966101
Cpt1c	9.78363	-6.54638	3.91048	-1.67406	0.0941187	NA
Zfp655	889.919	0.519616	0.852801	0.609304	0.542323	0.999308
Rhoa	652.598	-0.38227	0.744827	-0.513234	0.607788	0.999308
Zmiz1	190.84	-0.396728	1.35513	-0.29276	NA	NA
Ankrd26	125.603	0.792685	1.9357	0.409508	0.682167	0.999308
Aldh16a1	221.387	-0.17017	2.41367	-0.0705026	0.943794	0.999308
Hnrnpa0	106.643	0.825627	0.890637	0.927008	0.353922	0.999308
Prrg2	6.60162	6.63846	3.91477	1.69575	0.0899339	NA
Hnrnph1	284.006	-0.0730279	0.737877	-0.0989703	0.921162	0.999308
Ift43	79.7219	-0.714768	1.95541	-0.365534	0.714713	0.999308
Arid1a	134.271	-1.71486	1.48672	-1.15346	0.248723	0.999308
Ctsd	20919.1	-0.850675	0.719518	-1.18229	0.237093	0.999308
Rplp1	6995.76	0.801664	0.689323	1.16297	0.24484	0.999308
Abhd8	129.947	0.131972	1.16348	0.113429	0.909691	0.999308
Ift22	225.71	-1.26187	1.61627	-0.780729	0.434962	0.999308
Mid1ip1	360.532	-0.0624199	0.904743	-0.0689919	0.944996	0.999308
Ap2s1	710.264	-0.226712	0.537713	-0.421623	0.6733	0.999308
X4930432K21Rik	18.595	-21.6569	3.90872	-5.54067	NA	NA
Emc10	323.937	-0.0432595	0.693959	-0.0623373	0.950294	0.999308
Clstn3	4.77173	-5.517	3.91434	-1.40943	0.158707	NA
Fbxw9	78.5239	-0.907194	3.22777	-0.281059	0.778665	0.999308
Fnbp4	49.3031	-0.604386	3.57438	-0.169089	NA	NA
Scrn3	126.728	1.8265	1.7925	1.01897	0.308218	0.999308
Phax	219.025	-0.682835	1.61523	-0.422749	0.672478	0.999308
Tle1	30.0647	-0.814194	3.14651	-0.258761	0.79582	0.999308
Relt	350.877	1.34555	2.57541	0.522463	0.601348	0.999308
Snrpb2	200.901	-1.56491	1.68413	-0.929207	0.352782	0.999308
Ubc	1339.41	-0.719783	0.610483	-1.17904	0.238383	0.999308
Prpf31	328.612	0.276825	1.28572	0.215307	0.829528	0.999308
Sertad1	72.7554	-1.44782	1.93803	-0.747057	0.455029	0.999308
Carhsp1	194.196	-1.1525	1.68536	-0.683831	0.494082	0.999308
Elk3	201.415	-0.421129	1.28066	-0.328838	0.742278	0.999308
Herpud2	148.504	-0.97192	1.66612	-0.583344	0.559661	0.999308
Rdh13	99.6755	2.88002	1.95943	1.46982	0.14161	0.978798
Nutf2	546.523	-0.0451814	0.624195	-0.0723835	0.942297	0.999308
Arpc5	3560.62	0.388234	0.429957	0.90296	0.366547	0.999308
Pou2f2	26.0782	-0.431244	2.85748	-0.150918	0.880041	0.999308
Mgst1	817.484	-0.976794	0.714429	-1.36724	0.171551	0.999308
Ubqln4	338.877	0.519566	0.98518	0.527382	0.597929	0.999308
Rps18	23546.7	0.804171	0.622626	1.29158	0.196503	0.999308
Rpl10	6898.33	0.114579	0.452167	0.2534	0.799959	0.999308
Rps15a	3744.99	0.500762	0.580932	0.861998	0.388689	0.999308
Ncaph2	821.084	0.249777	0.68133	0.366603	0.713915	0.999308
Hipk1	848.265	0.701039	0.720021	0.973637	0.330237	0.999308
Gprc5b	10.4986	-3.5273	3.79416	-0.929667	0.352544	NA
Man1a2	384.421	0.368284	0.844737	0.435975	0.662855	0.999308
Acyp1	34.9235	-2.63696	2.74964	-0.959018	0.33755	0.999308
Hdac5	290.553	-1.1309	1.583	-0.714399	0.474981	0.999308
Rala	429.198	0.230738	0.927504	0.248774	0.803536	0.999308
Vdac3	823.208	0.223697	0.55215	0.405138	0.685376	0.999308
Vps72	447.8	0.385713	0.594404	0.648907	0.516398	0.999308
Gabpa	184.345	0.60182	1.76387	0.341193	0.732958	0.999308
Dynll1	1011.33	0.0684545	0.397793	0.172086	0.86337	0.999308
Pdcl	132.905	-1.19332	2.43631	-0.489806	0.624271	0.999308
Tmem184b	487.294	-1.08128	0.74941	-1.44284	0.149065	0.999308
Nf2	408.962	1.61871	0.917932	1.76343	0.0778285	0.78717
Zmat5	73.434	0.34043	0.991716	0.343274	0.731393	0.999308
Ewsr1	1091.62	-1.11802	0.643302	-1.73794	0.082221	0.801917
Ap1b1	837.246	-1.09835	0.725109	-1.51474	0.129839	0.95423
Bcl2l13	612.189	-0.178875	1.12021	-0.15968	0.873133	0.999308
Dqx1	14.8454	0.961317	3.31652	0.289857	0.771925	0.999308
Ccl8	14.6972	7.79376	3.91036	1.9931	0.04625	0.633605
Lnpk	58.2538	-3.93454	3.15394	-1.2475	0.212215	0.999308
Pttg1ip	436.143	-0.605842	0.848627	-0.713909	0.475284	0.999308
Trpm2	55.0899	1.48329	1.35989	1.09075	0.275385	0.999308
Ube2g2	587.211	0.546189	0.871904	0.626433	0.531031	0.999308
Syn2	38.2137	0.628141	3.7299	0.168407	NA	NA
Elk1	94.7415	0.541453	2.09384	0.258593	0.795949	0.999308
Nav1	109.93	1.04935	1.35361	0.775222	0.438209	0.999308
Tnpo1	304.375	-0.540467	0.822846	-0.656826	0.511293	0.999308
Rnmt	410.147	-1.85236	1.25608	-1.47472	0.140288	0.978798
Srp14	987.538	-0.306837	0.547602	-0.560328	0.575256	0.999308
Cdk9	811.645	0.558287	0.641581	0.870175	0.384205	0.999308
Tor2a	264.433	-0.463496	1.69067	-0.27415	0.783969	0.999308
Fpgs	73.1433	0.430858	3.27779	0.131448	0.895421	0.999308
Mrtfb	185.022	-2.77854	1.42153	-1.95462	0.0506281	0.654203
Cbx5	3803.6	1.20956	1.06314	1.13772	0.255236	0.999308
Apobec3	133.82	-0.815538	0.907791	-0.898376	0.368985	0.999308
Sardh	106.094	3.00013	3.25894	0.920584	NA	NA
Vav2	134.146	-1.13536	1.74407	-0.650983	0.515058	0.999308
Ppp2cb	171.947	1.35043	0.979773	1.37831	0.168106	0.999308
Dmap1	205.835	-0.266038	0.90311	-0.29458	0.768314	0.999308
Mcu	147.696	-0.358366	1.70287	-0.210448	0.833318	0.999308
Oit3	231.53	0.595488	1.34678	0.442156	0.658377	0.999308
Fxyd5	3314.49	-1.08259	0.493883	-2.192	0.0283796	0.557087
Tfcp2	76.1705	-0.999025	2.99607	-0.333445	NA	NA
Ubp1	143.874	0.101248	1.202	0.0842326	0.932872	0.999308
Nuak2	148.324	-3.16723	1.90534	-1.6623	0.0964535	0.865735
Ick	19.4993	-21.7208	3.90863	-5.55714	NA	NA
Sdhb	1083.24	-0.56443	0.686876	-0.821734	0.411228	0.999308
Snap47	305.185	0.0606354	1.75953	0.0344611	0.972509	0.999308
Kdsr	117.536	-0.204978	2.45551	-0.0834768	0.933472	0.999308
Vps4b	552.636	-1.50437	0.921759	-1.63206	0.102666	0.882445
Rps25	5532.74	0.602954	0.571362	1.05529	0.291292	0.999308
Taz	191.715	-1.37575	1.86213	-0.738802	0.460027	0.999308
Kif19a	29.8928	1.61879	2.98143	0.542958	0.587159	0.999308
Aldh3a2	199.281	2.32086	3.15733	0.735071	NA	NA
Tmem115	201.893	-0.851843	1.96266	-0.434025	0.66427	0.999308
Hyal2	182.579	-0.183975	1.74237	-0.105589	0.915908	0.999308
Ifrd2	322.024	0.799193	0.969835	0.82405	0.409911	0.999308
Hyal1	200.569	-0.868896	1.19894	-0.724721	0.468623	0.999308
Tusc2	517.74	1.0171	0.638851	1.59208	0.111366	0.905671
Nprl2	87.8319	-0.54276	2.52612	-0.21486	0.829877	0.999308
Rassf1	52.7308	-2.35409	2.61871	-0.89895	0.368679	0.999308
Slc3a2	1310.76	-1.51119	0.739534	-2.04344	0.0410088	0.611416
Nxf1	159.551	-0.99485	2.38999	-0.416257	0.677222	0.999308
Stx5a	279.623	-2.0874	1.03511	-2.0166	0.0437377	0.624414
Tnfrsf13b	185.447	-1.05604	1.15484	-0.914448	0.360482	0.999308
Spire2	32.1344	-1.03545	3.732	-0.277451	0.781433	0.999308
X2610507B11Rik	1367.61	1.05425	0.736682	1.43108	0.152407	0.999308
AI597479	94.8885	-0.195238	2.79955	-0.0697392	NA	NA
Tmem86a	145.622	-3.15349	2.24087	-1.40726	0.15935	0.999308
Tex14	17.3559	-0.440937	3.7363	-0.118015	NA	NA
Ifi35	95.8083	-1.46867	1.14359	-1.28426	0.19905	0.999308
Rdm1	57.6268	1.23706	3.37993	0.366003	0.714363	0.999308
Nedd8	693.835	0.0584328	0.660272	0.088498	0.929481	0.999308
Gosr1	315.942	0.471132	1.50408	0.313235	0.754102	0.999308
Mrpl52	632.825	0.0656159	0.483647	0.135669	0.892083	0.999308
Kansl3	348.418	-0.428028	1.65307	-0.258929	0.79569	0.999308
Eya4	23.0655	-0.677945	3.7339	-0.181565	NA	NA
Faf1	180.103	-0.0167211	0.958471	-0.0174456	0.986081	0.999308
Tsacc	20.905	1.41848	2.35541	0.602224	0.547025	0.999308
Mettl16	267.129	2.46591	1.91241	1.28942	NA	NA
Pigyl	76.5027	-0.767529	1.20172	-0.63869	0.523025	0.999308
Rbm25	433.11	0.97343	0.746232	1.30446	0.192077	0.999308
Psen2	234.388	-1.96889	1.26999	-1.55032	0.121064	0.934241
Fads1	2454.29	0.0438546	0.464944	0.0943223	0.924853	0.999308
Lmbr1	62.2595	9.87384	2.33022	4.2373	2.26e-05	0.00400846
Tnfrsf22	308.19	-1.03114	0.856549	-1.20383	0.228656	0.999308
Cars	644.148	-0.995282	0.911893	-1.09145	0.275077	0.999308
Phlda2	6.10413	-5.87127	3.91269	-1.50057	NA	NA
Kdelr3	73.434	-2.48024	3.18131	-0.779626	0.435611	0.999308
Apip	208.903	0.51004	0.880068	0.579546	0.562221	0.999308
Pdhx	502.432	-0.30747	0.85637	-0.359038	0.719566	0.999308
Vac14	747.501	0.272247	0.817844	0.332884	0.739222	0.999308
Mcoln2	257.917	-1.18896	1.82806	-0.650395	0.515437	0.999308
Akt1s1	245.68	0.757933	0.766363	0.989001	0.322663	0.999308
Tbrg1	867.608	0.196195	0.555742	0.353033	0.724064	0.999308
Adssl1	1022.19	-0.112488	0.709749	-0.15849	0.874071	0.999308
Brf1	269.147	-1.44487	1.6751	-0.862559	0.38838	0.999308
Odc1	8564.78	0.796124	1.02717	0.775066	0.4383	0.999308
Pabpc4	3013.3	0.997411	1.01011	0.987427	0.323433	0.999308
Zfp296	57.16	-0.639949	3.58239	-0.178637	NA	NA
Sugp1	348.371	-1.15573	1.56534	-0.738328	0.460315	0.999308
Dhdh	42.284	-1.54175	1.58745	-0.971208	NA	NA
Zfp790	170.507	1.08688	1.72584	0.629772	0.528844	0.999308
Fuz	8.42144	-6.33401	3.91107	-1.61951	NA	NA
Sptbn4	5.82676	-5.79732	3.91301	-1.48155	0.13846	NA
Pgam1	3425.84	0.058008	0.419887	0.138152	0.890121	0.999308
Evi5	26.5236	4.1849	3.61296	1.1583	0.24674	0.999308
Evi5l	33.1542	-1.55349	3.69712	-0.420189	NA	NA
Snapc2	216.028	1.44129	0.995836	1.44731	0.147809	0.994824
Git1	122.963	-1.02684	1.45387	-0.70628	0.480014	0.999308
Gltp	1192.5	-0.370005	0.470022	-0.787208	0.43116	0.999308
Bnip2	324.51	-0.197468	1.71487	-0.115151	0.908326	0.999308
Ccnt1	1579.67	1.65989	0.725388	2.28828	0.0221212	0.495924
Brms1l	44.3861	2.1547	3.58703	0.600691	0.548046	0.999308
Med15	274.542	0.97427	0.959647	1.01524	0.309993	0.999308
Dhdds	401.789	-1.07271	1.30082	-0.824642	0.409575	0.999308
Crybg2	16.0238	7.9152	3.91007	2.02431	0.0429379	0.624162
Ubxn11	27.6885	-0.989756	3.73302	-0.265135	NA	NA
Tjap1	105.152	1.52146	1.78169	0.853941	0.393138	0.999308
Rpl15	3652.66	0.591331	0.505977	1.16869	0.242528	0.999308
Tmem167	1340.91	0.833391	0.708599	1.17611	0.239551	0.999308
Mplkip	68.3934	-2.68936	2.80866	-0.957521	0.338304	0.999308
Kif11	112.31	-4.26142	2.4011	-1.77478	0.0759346	0.778683
Rpa3	65.0603	1.26448	2.55457	0.494988	0.620609	0.999308
Mlkl	196.085	0.880477	1.87985	0.468377	0.639515	0.999308
Tnpo3	430.703	-0.560055	0.97828	-0.57249	0.56699	0.999308
Ttll5	8.13947	-0.706777	3.75035	-0.188457	0.850519	NA
Zfp715	75.3413	-9.49097	3.33776	-2.84352	0.00446186	0.218678
Retn	37.8659	0.633573	1.45264	0.436154	0.662725	0.999308
Cdh23	9.0646	0.753597	3.74599	0.201174	0.840562	NA
Rps5	5227.87	0.306078	0.484493	0.631749	0.527551	0.999308
Adgrl1	34.0586	-1.46422	3.66511	-0.399503	0.689523	0.999308
Amotl1	3487.71	1.24958	0.990276	1.26185	0.207004	0.999308
X2200002J24Rik	24.5073	-0.343638	2.90777	-0.118179	0.905926	0.999308
Etv5	230.986	0.107035	1.34886	0.0793524	0.936752	0.999308
Gfod2	65.7371	1.66191	1.74819	0.950647	0.341784	0.999308
Enkd1	60.279	-1.66323	2.6037	-0.638796	0.522956	0.999308
Atp6v0d1	1471.84	-0.529657	0.698647	-0.758118	0.44838	0.999308
Ptprs	389.38	-0.708024	0.793533	-0.892243	0.372263	0.999308
Slc41a1	174.837	-0.842719	3.0078	-0.280178	0.779341	0.999308
Nelfb	395.053	1.00684	1.33825	0.752356	0.451837	0.999308
Card14	424.352	-1.2176	1.19398	-1.01978	0.307831	0.999308
Tmem175	159.967	-0.788972	1.82926	-0.431308	0.666245	0.999308
Tango2	524.333	0.332793	0.737795	0.451064	0.651944	0.999308
Ndufs2	1797.39	-0.440266	0.519915	-0.846804	0.397104	0.999308
Atraid	399.136	1.15235	0.739292	1.55872	0.119064	0.925602
Cad	496.428	-0.635385	0.909436	-0.698658	0.484766	0.999308
Sh3bp5l	174.268	-0.946259	1.23877	-0.763872	0.444944	0.999308
Atad1	252.503	0.346735	2.39443	0.144809	0.884862	0.999308
Pten	591.358	0.130074	0.770471	0.168824	0.865935	0.999308
Pea15a	887.927	-0.523221	0.438687	-1.1927	0.232988	0.999308
Timm23	1017.81	0.140589	0.449857	0.31252	0.754645	0.999308
Tnfaip8l2	1552.3	-0.288933	0.465439	-0.620775	0.534748	0.999308
Trnt1	338.811	-0.821908	1.31173	-0.626581	0.530934	0.999308
Ehmt2	1247.95	0.0202779	0.924219	0.0219405	0.982495	0.999308
Elof1	328.851	0.528633	0.934577	0.565639	0.571639	0.999308
Med16	180.737	0.884314	1.86518	0.474118	NA	NA
St3gal1	73.1501	10.1078	3.20266	3.15606	0.00159914	0.120775
Tmem259	71.0335	-0.699774	2.62382	-0.2667	0.7897	0.999308
Rnf170	254.342	1.28506	1.03471	1.24195	0.214255	0.999308
Dedd	4.84051	-0.1983	3.76407	-0.0526823	0.957985	NA
Mcemp1	60.4544	9.8328	3.31687	2.96449	0.00303189	0.179004
Nit1	267.247	-0.181867	1.72404	-0.105489	0.915988	0.999308
Prdm15	41.0899	9.276	3.69339	2.51152	0.0120213	0.374897
Rnf168	41.6528	-3.45215	2.84073	-1.21523	0.224277	0.999308
Tctex1d2	111.18	-0.025768	1.11686	-0.0230718	0.981593	0.999308
Chp1	980.626	1.66115	0.766707	2.1666	0.0302653	0.559283
Trpv4	55.2009	-22.7539	3.90742	-5.82326	NA	NA
Tvp23b	253.38	-1.13427	2.01105	-0.56402	NA	NA
Dnajc7	267.231	-2.09649	1.64483	-1.27459	0.202453	0.999308
Cacybp	1379.55	0.0105113	0.532714	0.0197315	0.984258	0.999308
Cluap1	48.4148	9.51252	2.29787	4.13971	3.48e-05	0.00582569
Zswim7	100.327	0.632761	1.07286	0.589791	0.555331	0.999308
Pigl	18.6556	-2.39481	2.35125	-1.01852	NA	NA
Ndufa2	1094.63	0.389673	0.452995	0.860214	0.389671	0.999308
Pam16	191.006	-0.39933	0.78341	-0.509732	0.610239	0.999308
Cox6c	1939.79	-0.288534	0.545611	-0.528828	0.596925	0.999308
Ube2z	710.157	0.762123	1.05228	0.724261	0.468906	0.999308
Tmem87b	339.969	-0.306217	1.62133	-0.188867	0.850197	0.999308
Anapc1	1341.34	-2.0224	0.541118	-3.73745	0.000185896	0.0244693
Mertk	147.977	-3.57246	2.47106	-1.44572	NA	NA
Tsg101	288.886	-1.33439	1.30796	-1.02021	0.307629	0.999308
Hps5	207.415	1.66594	1.82452	0.913083	0.361199	0.999308
Map3k4	397.567	1.6559	0.763789	2.16801	0.0301581	0.559283
Piezo1	245.566	-1.47741	2.09527	-0.70512	0.480736	0.999308
Rnf166	334.283	0.328645	0.813847	0.403816	0.686348	0.999308
Ankrd28	129.415	2.05265	2.41219	0.850949	NA	NA
Ankrd52	135.837	-0.724549	2.65779	-0.272613	0.78515	0.999308
Srp19	496.201	0.25988	0.714668	0.363637	0.716129	0.999308
Wdfy2	154.185	2.14533	2.29974	0.932856	0.350894	0.999308
Rbsn	222.839	-0.426006	1.96865	-0.216394	0.82868	0.999308
Mrps25	249.701	-0.147046	0.713034	-0.206226	0.836614	0.999308
Dguok	77.4413	-1.19888	2.622	-0.457241	0.647498	0.999308
Camta1	88.9611	-0.482821	1.7774	-0.271645	0.785895	0.999308
Csf1	1483.13	-1.09439	0.706151	-1.5498	0.12119	0.93443
Strip1	363.776	-0.366296	1.5942	-0.229768	0.818272	0.999308
Kif1a	139.98	-1.52906	3.25185	-0.470212	NA	NA
Slc25a11	1030.55	-0.310173	0.552948	-0.560944	0.574836	0.999308
Cmc2	272.179	0.769495	0.81069	0.949185	0.342526	0.999308
Chfr	329.553	-0.00670577	1.1585	-0.00578834	0.995382	0.999308
Tex261	3268.42	0.807763	0.899664	0.897849	0.369266	0.999308
Fam120b	246.754	-0.0953387	1.88931	-0.0504621	0.959754	0.999308
Tbp	175.113	0.462046	2.43407	0.189824	0.849447	0.999308
Psmb1	1107.13	0.148151	0.515024	0.287659	0.773608	0.999308
Fhod1	35.3102	-8.39757	3.9078	-2.14893	0.0316402	0.559283
X4931428F04Rik	21.534	-21.7305	3.90845	-5.55987	NA	NA
Msh3	41.3579	9.28422	3.67139	2.5288	0.0114452	0.363641
Tmem208	443.702	0.33054	0.620906	0.532351	0.594483	0.999308
E2f4	809.333	0.403886	0.617481	0.654087	0.513056	0.999308
Surf4	1843.67	-0.403368	0.637435	-0.632799	0.526865	0.999308
Surf2	66.9729	-3.01685	2.36091	-1.27783	0.201309	0.999308
Dnajb9	6.41007	6.59859	3.91499	1.68547	0.0918987	NA
Naf1	38.8162	-0.139594	2.44148	-0.0571761	0.954405	0.999308
Ppp1cb	316.895	-0.466199	0.741854	-0.628424	0.529726	0.999308
Gorasp2	1028.52	0.214859	0.55318	0.388407	0.697715	0.999308
Tsen15	170.822	-0.00692258	1.82511	-0.00379297	0.996974	0.999308
Efr3a	394.439	0.0467975	0.851238	0.0549759	0.956158	0.999308
Trappc2l	498.275	0.134993	0.467916	0.288498	0.772966	0.999308
Acsf3	7.67635	-1.83855	3.76406	-0.488448	NA	NA
Ddx19a	23.8083	0.229564	2.93066	0.0783318	0.937564	0.999308
Galns	176.315	-4.07284	2.22589	-1.82975	0.0672868	0.742492
C8g	35.6618	0.465593	2.88546	0.161358	0.871811	0.999308
Rabl6	977.845	-0.0672012	0.577677	-0.11633	0.907391	0.999308
Edf1	826.225	-0.653835	0.439211	-1.48866	0.136578	0.972504
Fbxw5	569.986	-1.32398	1.58151	-0.837161	0.402502	0.999308
Slc25a13	415.591	-0.18298	0.995822	-0.183748	0.854211	0.999308
Ube2i	962.511	0.626899	0.40137	1.5619	0.118312	0.921529
Tsr3	295.009	-0.179879	0.705762	-0.254873	0.798822	0.999308
Unkl	18.8776	-21.677	3.90869	-5.54585	NA	NA
Lrrk1	190.659	-4.68165	1.97296	-2.37291	0.0176487	0.457497
Aldh1a3	555.247	0.77824	1.07122	0.726496	0.467535	0.999308
Actn1	36.7903	0.483216	2.22208	0.217461	0.827849	0.999308
Sirt2	354.777	-1.16483	1.05245	-1.10678	0.268387	0.999308
Hnrnpl	353.35	-1.28373	0.80872	-1.58736	0.112431	0.908717
Nolc1	1217.93	0.54481	0.652196	0.835347	0.403522	0.999308
Cnksr3	79.1626	-2.82139	1.55307	-1.81666	0.0692696	0.754126
Mtmr1	211.697	-1.7899	1.66229	-1.07677	0.281585	0.999308
Hmgb3	135.158	1.00649	1.88812	0.533065	0.593989	0.999308
Abca1	847.635	-0.849263	1.1137	-0.762562	0.445725	0.999308
Nipsnap3b	189.088	-0.689131	0.762329	-0.903981	0.366006	0.999308
Lage3	158.571	1.22534	0.849489	1.44245	0.149176	0.999308
Ubl4a	345.613	0.460911	0.633727	0.727302	0.467041	0.999308
Gdi1	542.343	-1.65373	1.56692	-1.0554	0.291241	0.999308
Sash1	28.9676	2.06971	1.58478	1.30599	0.191557	0.999308
Gadd45b	203.553	-0.141781	0.85895	-0.165063	0.868895	0.999308
Zdhhc12	271.285	-0.80105	1.02444	-0.781935	0.434253	0.999308
Endog	26.8459	-1.0782	2.45639	-0.438935	0.660709	0.999308
Cybb	2502.11	0.112475	1.11207	0.101141	0.919439	0.999308
Golga7	2950.47	0.946972	0.573015	1.65261	0.0984099	0.867806
Xk	51.6692	0.0699173	3.48716	0.0200499	0.984004	0.999308
Cd48	266.717	-0.341228	1.74507	-0.195538	0.844972	0.999308
Clpx	188.894	-1.59535	2.43228	-0.655909	0.511882	0.999308
Trabd	2628.71	0.588016	0.849774	0.691967	0.488958	0.999308
Cd83	540.486	-0.760757	0.91882	-0.827973	0.407686	0.999308
Atf6b	397.31	0.0485354	1.20436	0.0402999	0.967854	0.999308
Notch4	9.69023	7.19052	3.91223	1.83796	0.0660682	NA
Ppt2	89.7418	-0.947846	0.967711	-0.979472	0.327347	0.999308
Rnf5	265.962	-0.621545	0.777453	-0.799462	0.424022	0.999308
Cacfd1	292.472	-1.13689	0.896481	-1.26817	0.204739	0.999308
Hivep2	54.2671	4.84311	2.29803	2.10751	0.0350737	0.577088
Arnt	556.754	-0.486277	0.80912	-0.600995	0.547843	0.999308
Mocs2	242.406	-0.550012	0.733842	-0.749496	0.453558	0.999308
Nat9	215.412	-0.4767	1.03547	-0.460373	0.645249	0.999308
Lpl	1012.19	-0.69635	0.628663	-1.10767	0.268006	0.999308
Atp6v0e	1273.1	-0.253289	0.500854	-0.505715	0.613057	0.999308
Zfp318	88.1384	1.81153	2.39578	0.756134	0.449569	0.999308
Srf	234.268	0.181623	1.076	0.168794	0.865959	0.999308
Gata3	49.4897	0.372785	1.95599	0.190586	0.84885	0.999308
Hspa8	7432.88	-0.332838	0.52059	-0.639347	0.522597	0.999308
Serac1	40.9965	-4.36861	3.75512	-1.16337	NA	NA
Pdzd11	180.787	1.10232	0.982221	1.12227	0.261746	0.999308
Psma2	698.154	-0.662258	0.618863	-1.07012	0.284565	0.999308
Mrpl32	117.916	-0.623224	1.46706	-0.424812	0.670973	0.999308
Setdb1	359.613	-0.722004	1.65805	-0.435453	0.663234	0.999308
Anxa9	87.9494	-0.484428	2.54483	-0.190358	0.849029	0.999308
Arnt2	89.5481	-23.0473	3.90717	-5.89873	NA	NA
Prune1	189.459	-0.583067	1.67698	-0.347689	0.728074	0.999308
Cers2	1038.47	-0.573763	0.861162	-0.666266	0.505241	0.999308
Capza2	1903.21	-0.220671	0.391081	-0.564259	0.572578	0.999308
Plekho1	639.51	-0.433495	0.766592	-0.565484	0.571745	0.999308
Vps45	3733.75	0.654998	0.755172	0.86735	0.38575	0.999308
Prpf3	371.359	0.0871453	1.74381	0.0499742	0.960143	0.999308
Anp32e	1319.56	0.0268809	0.513232	0.0523757	0.958229	0.999308
Aph1a	658.6	0.0310107	0.559729	0.055403	0.955817	0.999308
Tab2	170.84	2.33193	1.84492	1.26398	0.206238	0.999308
Ppil4	253.672	0.350648	1.30078	0.269567	0.787494	0.999308
Cnih1	798.459	0.616858	0.750555	0.821868	0.411152	0.999308
Eps8	154.675	-1.89112	1.67477	-1.12918	0.258822	0.999308
Med22	2371.12	1.13351	1.69887	0.667211	0.504637	0.999308
Surf1	402.012	0.892738	0.798122	1.11855	0.263333	0.999308
Med28	837.397	-0.212713	0.573235	-0.371074	0.710582	0.999308
Qdpr	302.095	-0.0016203	0.998263	-0.00162312	0.998705	0.999893
Tnr	7.07207	-3.35616	3.81757	-0.879134	0.379328	NA
Sqstm1	5270.67	-0.889888	0.632933	-1.40598	0.159731	0.999308
Nfe2l2	1251	-0.890855	0.761378	-1.17006	0.241979	0.999308
Rxra	424.052	-0.373081	0.879301	-0.424293	0.671352	0.999308
Prpsap1	1003.32	0.313018	0.653791	0.478774	0.632099	0.999308
Ncapg	36.1912	0.82974	3.02076	0.274679	0.783563	0.999308
Lcorl	97.3165	-3.90273	2.24301	-1.73995	0.0818679	0.801706
Lta4h	139.268	-0.409469	1.77409	-0.230805	0.817466	0.999308
Dstn	475.979	0.149319	0.662095	0.225525	0.821571	0.999308
H2afy	605.984	0.0476823	0.767019	0.0621657	0.950431	0.999308
Gtf2ird2	53.0757	-8.98618	3.41987	-2.62764	0.00859805	0.309463
Bola1	321.531	-0.318937	0.66344	-0.480732	0.630707	0.999308
Castor2	512.442	0.679761	0.968617	0.701785	0.482813	0.999308
Fcgr1	183.422	0.0327468	0.889329	0.0368219	0.970627	0.999308
Ncf1	574.458	-2.32105	0.762161	-3.04535	0.00232412	0.155169
Adss	190.652	2.84559	2.04915	1.38867	0.164934	0.999308
Cacna1d	95.7464	-4.16594	3.09276	-1.347	0.177981	0.999308
Actr8	244.858	-1.3099	1.6671	-0.785735	0.432023	0.999308
Lrrc27	149.589	0.081791	1.21561	0.0672839	0.946356	0.999308
Fnta	701.776	0.727558	0.667023	1.09075	0.275381	0.999308
Mtrex	797.454	-0.187577	0.732998	-0.255904	0.798025	0.999308
Celsr1	22.6899	-0.509806	1.87295	-0.272194	0.785473	0.999308
Fli1	99.8458	-4.11567	2.61569	-1.57346	0.115613	0.914922
Hsd11b1	10.6257	-6.66858	3.91018	-1.70544	NA	NA
H2.M3	441.579	-0.531663	0.974614	-0.545511	0.585402	0.999308
Lonrf3	88.2856	-1.82062	1.6749	-1.08701	0.277034	0.999308
Atp5e	990.434	-0.309956	0.470804	-0.658353	0.510311	0.999308
Nelfcd	249.75	-1.24674	1.78423	-0.698751	0.484708	0.999308
Ctsz	13327.7	-0.814307	0.67069	-1.21413	0.224697	0.999308
Prelid3b	1636.29	0.738575	0.550848	1.3408	0.179987	0.999308
H2.M2	180.458	-1.70107	2.32376	-0.732032	0.464149	0.999308
Ube2a	350.137	-0.416619	0.808994	-0.514984	0.606564	0.999308
Slc25a5	3807.7	-0.124318	0.559977	-0.222006	0.824309	0.999308
Ppdpf	485.024	0.258453	0.582944	0.443359	0.657506	0.999308
Pls3	388.412	-1.00986	0.852626	-1.18441	0.236251	0.999308
Nkap	83.0217	-1.40081	3.45333	-0.405638	NA	NA
Ndufa1	832.232	-0.451355	0.627989	-0.718731	0.472307	0.999308
E2f3	261.469	1.31862	1.01067	1.3047	0.191996	0.999308
Cr1l	67.1445	2.71192	3.34358	0.811084	0.417317	0.999308
Ppfibp1	484.361	-2.71763	1.69385	-1.60441	0.108624	0.899737
Plgrkt	384.59	-1.06675	0.895063	-1.19182	0.233333	0.999308
Cd274	150.568	0.0405883	2.44191	0.0166215	0.986739	0.999308
Pdcd1lg2	35.3516	-0.367429	2.91361	-0.126108	0.899646	0.999308
Gtf3a	366.678	0.164274	0.82481	0.199166	0.842133	0.999308
Mtif3	113.025	-0.8032	1.03304	-0.777513	0.436856	0.999308
Lnx2	304.601	-0.86034	1.69152	-0.50862	0.611019	0.999308
Dyrk3	85.0429	3.27353	2.48372	1.318	0.187505	0.999308
Mapkapk2	10628.2	0.657883	0.904734	0.727157	0.46713	0.999308
Lamp2	2375.32	-0.851245	0.896054	-0.949992	0.342116	0.999308
Atxn10	2513.17	-0.31724	0.540603	-0.586825	0.557321	0.999308
Eif3d	483.193	-0.113427	0.786943	-0.144136	0.885393	0.999308
H3f3b	1847.46	-0.462885	0.609917	-0.75893	0.447894	0.999308
Nup50	355.229	0.367592	0.905037	0.406163	0.684623	0.999308
Ift27	148.862	-1.12739	1.12072	-1.00595	0.314439	0.999308
Pacsin2	1444.98	0.244306	0.65799	0.371291	0.710421	0.999308
Ttll12	192.165	-1.44181	1.35984	-1.06028	0.289019	0.999308
Tox4	740.425	0.438084	1.9835	0.220865	0.825198	0.999308
Mrps18c	212.816	0.292207	0.756287	0.38637	0.699222	0.999308
Srsf6	761.937	-0.257408	0.729327	-0.352939	0.724134	0.999308
Plcg1	229.147	-0.601035	1.94408	-0.309162	0.757199	0.999308
Kctd2	34.0762	-0.733526	3.0285	-0.242207	0.808619	0.999308
Kctd5	345.95	-0.0356593	1.70988	-0.0208548	0.983361	0.999308
Etaa1	56.4403	-1.71817	2.40505	-0.714402	0.474979	0.999308
Slpi	1613.88	-0.419616	0.799369	-0.524935	0.599629	0.999308
Sdc4	360.543	-0.352362	0.838937	-0.42001	0.674478	0.999308
Il13ra1	533.745	-2.23019	1.0931	-2.04024	0.0413262	0.613171
Nbr1	621.155	-0.976373	0.755694	-1.29202	0.19635	0.999308
Cyth1	341.078	-0.871171	1.60233	-0.54369	0.586655	0.999308
Brca1	41.48	-1.63489	3.73167	-0.438113	NA	NA
Nt5c3b	102.124	0.244858	1.84155	0.132963	0.894223	0.999308
Coa3	502.659	0.252827	0.527638	0.479168	0.631819	0.999308
Med24	120.021	0.172929	1.55304	0.111349	0.91134	0.999308
Psmd3	555.207	-0.599807	1.19004	-0.504024	0.614244	0.999308
Exosc10	114.744	-2.61995	3.06098	-0.855919	0.392043	0.999308
Glod4	286.26	-0.863093	1.68302	-0.512825	0.608074	0.999308
Vps53	109.933	-2.20089	1.32684	-1.65875	0.0971665	0.867806
Taok1	222.835	0.806506	1.44218	0.559227	0.576007	0.999308
Dnttip1	122.045	0.294829	1.46816	0.200815	0.840843	0.999308
Acot8	69.55	-1.98354	1.73839	-1.14102	0.25386	0.999308
Cd300lg	14.4631	7.76702	3.91043	1.98623	0.0470075	0.63585
Nlk	30.1571	6.63955	3.33339	1.99183	0.0463897	0.633605
Traf4	151.889	-0.305811	1.36472	-0.224084	0.822692	0.999308
Aldoc	764.966	-1.76755	1.52916	-1.1559	0.247723	0.999308
Stac2	73.3746	-3.35202	3.0756	-1.08988	0.275768	0.999308
Rpl19	3990.33	0.298995	0.39507	0.756815	0.44916	0.999308
Plxdc1	335.827	0.0519539	2.38093	0.0218209	0.982591	0.999308
Arl5b	153.941	1.07781	1.53848	0.700565	0.483575	0.999308
Zfp207	737.787	-0.0196797	0.758173	-0.0259567	0.979292	0.999308
Psmd11	792.205	-0.298801	0.854127	-0.349831	0.726465	0.999308
Timp2	930.21	-1.90512	0.780151	-2.44198	0.0146068	0.417973
Zc3h18	193.31	-0.498563	1.22649	-0.406495	0.684379	0.999308
Top2b	71.4875	-2.16439	2.49505	-0.867473	0.385683	0.999308
Igfbp4	1354.03	1.06111	0.838465	1.26554	0.205679	0.999308
Cdc6	225.698	0.523784	1.19818	0.43715	0.662003	0.999308
Suz12	47.8326	0.947052	2.43586	0.388795	0.697428	0.999308
Atad5	13.8061	-2.47878	3.75448	-0.66022	NA	NA
Crlf3	451.125	-0.491701	0.707492	-0.694991	0.487061	0.999308
Tnfaip1	638.629	-0.204917	1.06134	-0.193074	0.846901	0.999308
Abr	858.616	-0.724297	0.903004	-0.802097	0.422497	0.999308
Cd40	165.098	-2.09922	1.55426	-1.35062	0.176817	0.999308
Slc35c2	1544.71	0.577419	0.472153	1.22295	0.221349	0.999308
Zfp334	279.459	3.53625	2.22596	1.58864	0.112142	0.908717
Elmo2	265.347	-0.985946	1.76442	-0.558794	0.576303	0.999308
Wsb1	307.085	-0.256683	1.05617	-0.243033	0.80798	0.999308
Ttpal	346.864	0.903334	0.872211	1.03568	0.30035	0.999308
Rhot1	235.345	-1.41938	1.81906	-0.780282	0.435225	0.999308
Ada	26.5397	-7.98617	3.90814	-2.04347	0.0410057	0.611416
Serinc3	2444.92	-0.862911	0.399289	-2.16112	0.030686	0.559283
Pgs1	597.718	1.029	0.853774	1.20524	0.228111	0.999308
Birc5	823.106	0.955229	0.562456	1.69832	0.0894481	0.837937
Afmid	16.7535	-7.32104	3.41353	-2.14471	0.0319757	0.559283
Pigt	87.9567	-3.45722	1.3614	-2.53946	0.0111022	0.353966
Mmp9	124.944	-1.98329	2.36403	-0.838947	0.401499	0.999308
Slc12a7	569.608	-0.888112	0.938129	-0.946684	0.3438	0.999308
Ctsa	12640	-1.09202	0.743646	-1.46846	0.141978	0.978798
Zswim1	254.341	0.00685051	1.91046	0.0035858	0.997139	0.999308
Slc12a4	173.293	0.150237	2.50102	0.0600703	0.9521	0.999308
Myo1c	573.666	-0.381397	1.09737	-0.347556	0.728174	0.999308
Crk	607.599	0.135999	0.664468	0.204674	0.837827	0.999308
Cox7c	1687.69	-0.0340986	0.426044	-0.0800353	0.936209	0.999308
Pitpna	1121.45	0.543446	0.609742	0.891272	0.372783	0.999308
Mlx	154.213	-0.680175	1.86384	-0.364932	0.715162	0.999308
Retreg3	80.954	-0.395462	3.25928	-0.121334	0.903426	0.999308
Dhx58	16.8992	-5.30384	3.85664	-1.37525	NA	NA
Rab5a	149.719	-0.99319	1.09735	-0.905082	0.365422	0.999308
Nkiras2	356.175	-1.29703	1.85165	-0.700473	0.483632	0.999308
Ppp2r5c	963.606	0.13086	0.536628	0.243855	0.807343	0.999308
Ift52	685.477	0.375465	0.579736	0.647648	0.517212	0.999308
Mybl2	1902.98	1.04458	0.772857	1.35158	0.176511	0.999308
B4galt5	188.367	0.36027	1.06234	0.339129	0.734513	0.999308
Gdap1l1	79.4637	0.921427	1.42092	0.64847	0.516681	0.999308
Ddx27	303.908	-0.513919	1.84197	-0.279005	0.780241	0.999308
Cyth3	177.079	-1.64216	1.74469	-0.941232	0.346586	0.999308
Cyth4	695.304	0.76652	0.73519	1.04261	0.297127	0.999308
Rrp7a	257.907	0.161272	0.915102	0.176234	0.86011	0.999308
Cyb5r3	3300.66	0.437232	0.396699	1.10217	0.270386	0.999308
Ints2	107.832	-10.0086	1.85632	-5.39161	6.98e-08	2.38e-05
Med13l	251.712	-0.554122	1.84749	-0.299933	0.764229	0.999308
Hist1h2bc	539.314	-0.3126	0.884051	-0.353599	0.723639	0.999308
Mafk	291.875	-1.60635	1.83202	-0.876816	0.380586	0.999308
Med1	849.288	1.62585	0.74492	2.18258	0.0290664	0.557087
Stard3	752.138	0.532613	0.844173	0.630929	0.528087	0.999308
Mfng	32.2057	22.103	3.9084	5.65525	NA	NA
Vmp1	674.136	-0.577223	0.661401	-0.872729	0.382811	0.999308
Uchl5	444.419	0.274617	0.682176	0.40256	0.687272	0.999308
Glrx2	172.793	0.141481	1.72048	0.0822331	0.934461	0.999308
Trove2	99.3297	-2.44566	2.40363	-1.01748	0.308923	0.999308
Stk4	634.271	0.151192	0.930036	0.162566	0.87086	0.999308
Pmp22	1621.39	-1.08091	0.600785	-1.79916	0.0719935	0.766877
Zcchc10	156.104	0.202793	1.39113	0.145776	0.884098	0.999308
Psmb6	10144.7	-0.0368952	0.327055	-0.11281	0.910181	0.999308
Spag7	428.784	-0.370982	0.875253	-0.423857	0.67167	0.999308
Pfn1	3185.18	-0.088997	0.528678	-0.168339	0.866317	0.999308
Tomm34	407.505	-0.393698	0.949831	-0.414492	0.678514	0.999308
Ywhab	3692.67	0.649532	0.489695	1.3264	0.184706	0.999308
Anxa6	655.19	-2.4038	1.48736	-1.61615	0.106062	0.890742
Il12rb2	51.0885	-4.14482	3.16732	-1.30862	0.190664	0.999308
Zkscan6	156.422	0.562348	1.71647	0.327618	0.743201	0.999308
Kpna2	516.036	-0.415423	1.23069	-0.337552	0.735701	0.999308
Smurf2	123.236	0.206709	1.38943	0.148773	0.881733	0.999308
Cep95	48.8317	0.226617	2.91522	0.0777357	0.938038	0.999308
Vezf1	104.031	0.0275453	2.67048	0.0103147	0.99177	0.999308
Cuedc1	42.6231	1.14267	2.31833	0.492886	0.622093	0.999308
Srsf1	494.423	0.291341	0.611269	0.476617	0.633635	0.999308
Abi3	35.0306	-1.27305	1.24564	-1.022	0.30678	0.999308
Kif3a	260.033	0.530014	0.846008	0.626488	0.530995	0.999308
X45177	341.218	0.855552	1.02468	0.834948	0.403747	0.999308
Mtmr4	333.424	1.85884	3.00452	0.61868	0.536127	0.999308
Mrm1	55.7139	9.71503	3.37785	2.8761	0.00402628	0.205003
Mapt	41.611	-8.63455	3.82024	-2.26021	NA	NA
Kansl1	84.2226	1.06577	2.66786	0.399485	0.689536	0.999308
Gid4	225.788	0.985852	1.83954	0.535924	0.592011	0.999308
Dhx40	122.938	1.4086	2.42029	0.581999	0.560567	0.999308
Ypel2	15.3308	7.85205	3.91022	2.00808	0.0446344	0.62541
Akap1	366.456	-0.109609	0.806783	-0.135859	0.891932	0.999308
Nol11	185.246	-0.212879	0.934382	-0.227829	0.819779	0.999308
Derl2	313.522	-0.251439	0.643885	-0.390504	0.696164	0.999308
C1qbp	1040.71	0.361175	0.424804	0.850214	0.395206	0.999308
Rpain	97.8354	-0.099541	1.81228	-0.0549257	0.956198	0.999308
Chd3	127.733	-1.9457	2.18064	-0.89226	0.372254	0.999308
Kdm6b	12.407	-2.03069	3.75146	-0.541306	0.588297	NA
Appbp2	699.264	1.28614	0.568022	2.26425	0.023559	0.509536
Adora2b	24.3035	-22.0175	3.90826	-5.63358	NA	NA
Ncor1	134.592	0.334305	1.12171	0.29803	0.76568	0.999308
Trpv2	604.845	-0.786205	1.23898	-0.634558	0.525717	0.999308
Cenpv	52.5992	2.54581	1.60532	1.58587	0.11277	0.909066
Pcgf2	204.018	1.37496	1.0171	1.35184	0.176427	0.999308
Cwc25	46.1383	-3.87702	2.36809	-1.63719	0.10159	0.877798
Pip4k2b	63.3627	-0.0116192	1.47772	-0.00786295	0.993726	0.999308
Trim37	453.652	1.01637	1.34301	0.756787	NA	NA
Ctdnep1	478.648	1.45902	0.80329	1.81631	0.0693233	0.754126
Elp5	488.035	0.276681	0.88568	0.312394	0.754741	0.999308
Gabarap	1719.5	-0.169481	0.430048	-0.394097	0.693509	0.999308
Phf23	196.002	-0.493044	0.77403	-0.636982	0.524136	0.999308
Acadvl	147.217	-1.23307	1.83096	-0.673456	0.500657	0.999308
G3bp1	12102.6	0.809748	0.732639	1.10525	0.269052	0.999308
Atox1	692.846	-0.218442	0.522515	-0.418059	0.675904	0.999308
Mief2	50.0834	0.935161	3.38902	0.275939	0.782595	0.999308
Dusp14	96.4699	0.64943	2.54082	0.255599	0.798261	0.999308
Tada2a	130.179	1.57165	2.44092	0.643876	0.519656	0.999308
Ikzf1	38.987	3.54333	3.37149	1.05097	0.293272	0.999308
Pnpo	126.052	-2.09699	1.77342	-1.18245	NA	NA
Cog1	60.8687	-9.18349	3.35139	-2.74021	0.00614006	0.260712
Cbx1	30.2203	-1.16701	2.09887	-0.556015	0.578201	0.999308
Cdk5rap3	284.708	-0.965786	2.35153	-0.410705	0.681289	0.999308
Copz2	16.9813	0.405191	3.73589	0.108459	NA	NA
Slc25a39	8045.73	0.204707	0.440479	0.464738	0.642119	0.999308
Sp2	62.3252	-1.01798	2.60608	-0.390615	0.696082	0.999308
Aatf	76.4078	-2.42391	2.3996	-1.01013	0.312433	0.999308
Dync1h1	406.949	-1.25646	1.12025	-1.12159	0.262038	0.999308
Pex12	93.1645	2.11274	3.20944	0.658289	0.510352	0.999308
Ndel1	362.695	-1.62154	1.10433	-1.46835	0.142009	0.978798
Zbtb4	47.7619	-0.374232	2.72635	-0.137265	0.890821	0.999308
Mpdu1	330.235	0.233295	0.837928	0.278419	0.780691	0.999308
Fxr2	247.395	0.597142	0.924311	0.64604	0.518253	0.999308
Atp5g3	4362.86	0.396844	0.468813	0.846487	0.397281	0.999308
Cd68	8319.59	-0.892069	0.660862	-1.34986	0.177062	0.999308
Acsl1	1228.94	-0.844153	0.665122	-1.26917	0.20438	0.999308
Smyd4	16.4957	2.29775	3.74265	0.613936	0.539257	0.999308
Lsp1	676.446	-0.587692	1.11159	-0.528693	0.597019	0.999308
Zfyve27	95.8288	-1.38535	2.65811	-0.521178	0.602243	0.999308
Avpi1	200.814	-0.93036	1.02574	-0.907009	0.364402	0.999308
Rad51d	125.929	-0.564461	0.929662	-0.607168	0.54374	0.999308
Pank3	489.452	0.948946	1.20774	0.785722	0.43203	0.999308
Rars	1417.44	0.0020177	0.82232	0.00245367	0.998042	0.999893
Mrpl58	89.1882	0.804767	1.55457	0.51768	0.604682	0.999308
Fdxr	116.871	-0.448932	2.503	-0.179357	0.857657	0.999308
Sult4a1	134.459	-0.703156	1.0664	-0.659373	0.509657	0.999308
Mrpl45	673.804	-0.653712	0.664879	-0.983205	0.325507	0.999308
Irf1	149.084	1.02194	3.0555	0.334461	0.738032	0.999308
Slc22a5	19.4218	5.63826	3.73899	1.50796	0.131564	0.961324
P4ha2	20.9427	0.187415	3.73382	0.0501939	NA	NA
Arrb1	2416.69	0.956288	0.740397	1.29159	0.1965	0.999308
Tm4sf5	33.8345	-1.69202	3.73337	-0.453216	NA	NA
Pelp1	90.4332	-0.123029	1.9303	-0.0637356	0.949181	0.999308
Med11	211.782	-0.0332162	0.843205	-0.0393927	0.968577	0.999308
Ccl6	16.6075	21.4922	3.90995	5.49679	3.87e-08	1.89e-05
Ccl4	552.12	-0.280509	1.18634	-0.236448	0.813085	0.999308
Natd1	235.396	-0.536847	1.92642	-0.278675	0.780494	0.999308
Map2k3	715.83	-0.00667726	0.727413	-0.00917946	0.992676	0.999308
Ywhah	722.696	-0.862979	0.718861	-1.20048	0.229953	0.999308
Sart3	454.569	0.910631	1.65551	0.550059	0.582279	0.999308
E2f2	794.467	0.881162	0.79789	1.10437	0.269435	0.999308
Nars2	49.3488	-4.16668	3.74703	-1.112	NA	NA
Slc35b4	610.204	-0.465329	1.4157	-0.328692	0.742389	0.999308
Dalrd3	47.331	-0.27824	3.72902	-0.0746147	NA	NA
Fis1	658.332	-0.386653	0.632667	-0.611148	0.541102	0.999308
Plod1	488.355	0.069039	1.93683	0.0356453	0.971565	0.999308
Rab3d	189.835	-0.969088	2.97056	-0.326231	NA	NA
Mfsd3	33.4749	-2.71744	3.73881	-0.726819	NA	NA
Slc25a22	62.2557	-0.559821	3.42035	-0.163674	0.869988	0.999308
Atp6ap1	2041.99	-1.3782	0.837004	-1.64659	0.0996423	0.869758
Dnase1l1	88.0239	-0.794298	1.18069	-0.67274	0.501113	0.999308
Ccl9	808.21	-0.0799862	0.495136	-0.161544	0.871665	0.999308
BC005537	934.494	2.33701	1.38431	1.68821	0.0913705	0.844421
Isyna1	169.481	-0.321465	2.40022	-0.133932	0.893457	0.999308
Hars2	49.558	1.00178	2.97663	0.33655	0.736456	0.999308
Tmem160	343.618	-0.276626	0.761413	-0.363306	0.716376	0.999308
Rab5c	85.4242	-0.214857	1.37099	-0.156716	0.875468	0.999308
Mdh2	3760.91	-0.250424	0.40586	-0.61702	0.537222	0.999308
H13	339.034	-0.883667	0.716228	-1.23378	0.217285	0.999308
Rnf145	1714.04	0.904816	0.765749	1.18161	0.23736	0.999308
Atp6v1e1	1964.67	-0.631657	0.79274	-0.796803	0.425566	0.999308
Chtf18	68.2072	-5.51315	2.00527	-2.74933	0.00597179	0.255926
Ppp1r12c	1331.19	0.913185	0.892568	1.0231	0.306261	0.999308
Map1s	253.08	0.59536	1.67689	0.355038	0.722561	0.999308
Tmem129	63.263	-1.20208	3.31502	-0.362618	0.71689	0.999308
Nop9	583.485	0.800529	0.729801	1.09691	0.272679	0.999308
Atp6v0a1	643.52	-1.19689	0.893573	-1.33944	0.180427	0.999308
Psmc3ip	79.6154	0.75108	1.91973	0.391242	0.695619	0.999308
Zfp687	39.946	-0.00580959	3.72965	-0.00155768	NA	NA
D8Ertd738e	942.848	-0.274999	0.413659	-0.664795	0.506182	0.999308
Calm3	701.988	0.0716186	0.586843	0.12204	0.902867	0.999308
Cops3	654.281	0.0596047	0.49503	0.120406	0.904161	0.999308
Fkbp8	1071.61	-0.124135	0.570957	-0.217416	0.827884	0.999308
Ddx39b	417.067	-0.203729	0.837177	-0.243352	0.807733	0.999308
Gipc1	585.906	0.530462	0.780198	0.679907	0.496563	0.999308
Tlcd1	69.1896	0.842212	2.60969	0.322725	0.746904	0.999308
Plscr3	146.725	0.697753	1.82555	0.382216	0.702301	0.999308
Xab2	298.182	-1.28026	2.04363	-0.626463	0.531011	0.999308
Cdc37	985.673	-0.232237	0.506903	-0.45815	0.646845	0.999308
Rab4a	74.4881	-1.97922	1.47974	-1.33755	0.181044	0.999308
Trip10	197.076	0.658166	1.81429	0.362768	0.716778	0.999308
Cops6	1256.04	-0.926995	0.639861	-1.44874	0.147409	0.994309
Ubb	4686.81	-0.596031	0.606217	-0.983197	0.325511	0.999308
Ap4m1	61.4787	3.43394	3.22169	1.06588	0.286477	0.999308
Gyg	60.8098	8.66397	2.96771	2.91941	0.00350694	0.184645
Slc6a8	168.082	-1.67567	1.08503	-1.54436	0.122501	0.940989
Arid3a	54.2941	-3.80513	2.68888	-1.41514	0.157028	0.999308
Ubxn6	133.675	0.193205	0.732023	0.263933	0.791831	0.999308
Mydgf	692.626	0.0984123	0.540115	0.182206	0.855421	0.999308
Cyb561	196.726	2.49711	2.60241	0.959535	0.337289	0.999308
Ccdc12	321.089	1.25927	0.749166	1.6809	0.0927821	0.84928
Fmc1	302.038	-0.105598	0.687769	-0.153537	0.877975	0.999308
Akt3	75.7636	-3.67001	3.73556	-0.982453	NA	NA
Mrpl24	263.897	-0.523037	0.812135	-0.644028	0.519557	0.999308
Gle1	2197.89	0.125743	0.892535	0.140883	0.887963	0.999308
Lyst	89.9	-1.74038	2.17067	-0.80177	0.422686	0.999308
Slc35e1	849.73	0.0362313	0.94007	0.0385411	0.969256	0.999308
Calr3	10.9648	-6.7138	3.91007	-1.71705	NA	NA
Polr2i	269.109	1.11148	0.671555	1.65508	0.0979089	0.867806
Rmnd1	361.68	0.0883592	0.916276	0.096433	0.923177	0.999308
Fbxo5	100.522	-1.20453	1.56882	-0.76779	0.442612	0.999308
Mtrf1l	77.0338	-0.0126775	2.57607	-0.00492127	0.996073	0.999308
Hdac2	357.323	0.683511	0.630357	1.08432	0.278222	0.999308
Rwdd1	407.803	0.285525	0.675271	0.42283	0.672419	0.999308
Stxbp5	418.132	-1.13774	0.904495	-1.25787	0.208438	0.999308
Hint3	54.1352	-0.569398	2.05113	-0.277602	0.781318	0.999308
Trmt11	74.8894	0.0204954	2.19091	0.00935472	0.992536	0.999308
Katna1	223.601	0.664352	1.37776	0.482198	0.629665	0.999308
Pcmt1	274.939	-0.193141	0.780706	-0.247393	0.804604	0.999308
Lrp11	145.588	-1.85438	1.5231	-1.21751	0.223412	0.999308
X1700021F05Rik	221.5	-0.386984	0.904627	-0.427783	0.668809	0.999308
Sec63	205.964	1.00449	0.990669	1.01395	0.310606	0.999308
Snx3	834.489	-0.0793028	0.759744	-0.104381	0.916867	0.999308
Aig1	101.156	0.439348	0.991468	0.443129	0.657672	0.999308
Adat2	9.89596	-0.693813	3.74578	-0.185225	NA	NA
Pex3	36.5264	0.375966	3.73005	0.100794	NA	NA
Fuca2	992.058	-0.364166	0.707724	-0.514559	0.606861	0.999308
Cep57l1	43.8828	0.084697	2.511	0.0337304	0.973092	0.999308
Ltv1	157.282	-1.1459	1.64119	-0.698215	0.485043	0.999308
Cd164	630.071	-2.50669	0.707782	-3.54161	0.000397696	0.0436235
Utrn	53.3682	0.794933	3.36414	0.236296	0.813203	0.999308
Smpd2	257.574	-0.285103	2.0208	-0.141084	0.887804	0.999308
Mical1	380.107	-0.0022303	2.0097	-0.00110977	0.999115	0.999893
Zbtb24	104.52	-0.0108009	1.99902	-0.00540311	0.995689	0.999308
Wasf1	6.30396	-0.783146	3.75836	-0.208374	0.834937	NA
Rab32	654.526	1.06698	0.594244	1.79553	0.0725697	0.768625
Gtf3c6	181.191	1.10054	1.08754	1.01195	0.311561	0.999308
Slc16a10	89.4173	-1.03771	1.96714	-0.527519	0.597833	0.999308
Traf3ip2	27.727	-0.910808	3.73283	-0.244	0.807231	0.999308
Fyn	245.39	-0.558642	0.94924	-0.588515	0.556187	0.999308
Tube1	15.7993	21.422	3.91011	5.4786	NA	NA
Prep	466.191	-1.60751	0.8005	-2.00814	0.0446288	0.62541
Tnfaip3	95.7025	-9.83641	3.07784	-3.19588	0.00139405	0.109784
Arfgef3	307.048	1.79658	1.24911	1.43829	0.150353	0.999308
Reps1	141.037	0.0157762	1.0538	0.0149708	0.988055	0.999308
Asf1a	49.3327	-0.458484	1.95167	-0.234919	0.814272	0.999308
Gopc	129.509	0.618781	2.01762	0.306689	0.75908	0.999308
Qrsl1	159.915	2.38225	1.6199	1.47062	0.141395	0.978798
Rtn4ip1	65.7274	0.410597	3.49651	0.117431	NA	NA
Crybg1	138.056	0.838701	2.55463	0.328306	NA	NA
Vta1	391.621	-0.778439	0.66512	-1.17037	0.24185	0.999308
Reep3	195.525	-0.689294	0.902551	-0.763717	0.445036	0.999308
Pkib	213.382	0.107264	0.819693	0.130859	0.895887	0.999308
Serinc1	600.475	-0.72255	0.938974	-0.76951	0.441591	0.999308
Hsf2	5.04016	6.25288	3.91722	1.59625	0.110432	NA
Echdc1	11.8216	-3.06875	3.77222	-0.813515	0.415923	NA
Dcbld1	24.1347	8.5068	3.90896	2.17623	0.0295378	0.557087
Ccdc59	135.209	0.540721	1.29228	0.418423	0.675638	0.999308
Ppp1r12a	46.9705	0.347843	1.39168	0.249945	0.80263	0.999308
P4ha1	580.114	-0.984285	0.777267	-1.26634	0.205391	0.999308
X45179	16.7968	-1.44307	3.74032	-0.385815	0.699633	0.999308
Lims1	432.815	-0.14193	0.689342	-0.205892	0.836875	0.999308
Zwint	785.131	0.0262463	0.832752	0.0315175	0.974857	0.999308
Ube2d1	55.3851	0.537466	2.38713	0.225152	0.821861	0.999308
Cdk1	265.741	-0.546754	0.944933	-0.578617	0.562848	0.999308
Atp2b1	477.713	0.0901822	1.14901	0.0784866	0.937441	0.999308
Rhobtb1	18.5378	20.7835	3.90962	5.31598	NA	NA
Arid5b	76.6934	-0.472701	1.90325	-0.248366	0.803851	0.999308
Actr6	77.0537	-0.0628373	2.17837	-0.028846	0.976987	0.999308
Uhrf1bp1l	203.325	0.295766	0.981451	0.301356	0.763143	0.999308
Poc1b	111.846	-1.83863	2.68814	-0.68398	0.493987	0.999308
Dusp6	10.1115	7.25194	3.912	1.85377	0.0637723	NA
Tmpo	386.98	-2.05052	1.15063	-1.78208	0.0747363	0.778102
Kitl	24.3272	0.469379	3.73263	0.12575	0.89993	0.999308
Psen1	320.697	-1.21095	2.30935	-0.52437	0.600021	0.999308
Sgk1	72.8663	1.54015	1.89041	0.814719	0.415233	0.999308
Cep290	26.249	1.96154	2.93508	0.668309	0.503936	0.999308
Ikbip	100.529	-0.384124	2.04264	-0.188052	0.850836	0.999308
Hbs1l	2281.49	0.536455	0.645419	0.831174	0.405876	0.999308
Epb41l2	678.318	0.192347	0.830159	0.231699	0.816772	0.999308
Apaf1	237.51	-2.36331	1.64335	-1.43811	0.150404	0.999308
Med23	69.5148	1.61349	2.82412	0.571325	0.567779	0.999308
Ahi1	6.1208	1.37156	3.7594	0.364834	0.715236	NA
Arg1	859.046	-0.212412	0.589559	-0.360289	0.718631	0.999308
Nedd1	302.928	0.579082	1.06014	0.546232	0.584906	0.999308
Mtfr2	16.2977	3.71667	3.76133	0.988126	NA	NA
Stx7	1476.8	0.54566	0.549489	0.993031	0.320695	0.999308
Pex7	53.2742	0.515558	3.50651	0.147029	0.883109	0.999308
Ifngr1	406.271	-0.535614	1.29595	-0.413298	0.679388	0.999308
[truncated: 9,615 more rows]

## Sheet: DEX-TGFBvsCTL
	baseMean	log2FoldChange	lfcSE	stat	pvalue	padj
[truncated: 11,191 more rows]

[truncated: 1 more sheets: GSEA]
