# Supplementary material for: Identification of State-Specific Proteomic and Transcriptomic Signatures of Microglia-Derived Extracellular Vesicles
Source: Mol Cell Proteomics. 2023 Nov 11;22(12):100678. doi: 10.1016/j.mcpro.2023.100678 (PMC10755493; doi:10.1016/j.mcpro.2023.100678)
Supplement: Supplemental Data 11 [file mmc11.xlsx]

## Sheet: All proteins_EVs
Rab11b
env
Tceb1
Spata5
Tuba4a
Gapdh
S100a4
Arl8b
Tmsb10
Lrp1
Pdia4
Dab2
Igsf8
Cyfip1
Cd68
Fasn
Ptov1
Psmc4
Cd81
Rpl9
Taldo1
Ldha
Rpl18a
Rps25
Cep295
Atp6v1b2
Uba1
Hist1h3b
Cd63
Tbca
Rps24
Anxa7
Rpl36a
Rpl30
Ube2l3
env
Rpl10a
Khsrp
Cdo1
Colec12
H2-D1
Add3
Fau
Actr1a
Nars
Hist1h2bh
Ddx5
Rpl19
Eftud2
Hnrnpa3
Cd44
Set
Zdbf2
Clta
Rpsa
Dip2b
Epb41l2
Flna
Anxa1
Nap1l4
Hnrnpa2b1
Ddx3x
Rap1a
Rps19
Mov10
Qdpr
Rps5
Acsl1
Eif4g1
Usp14
Cadm1
Psap
Gm20390
Apob
Psmd13
Itgam
Ahnak
Dst
Nop2
Dhx9
Spock2
Rps12
Ahnak2
Copa
Atp5j2
Spp1
Serpinb6
Dnm2
St13
Vdac2
Olfr112
Prps1
Pabpn1
Rps28
Bicc1
Ctsa
gag-pro-pol
Hnrnpl
Esd
Srsf1
Rpl10
Adssl1
Bsg
Prdx6
Prdx4
Sdcbp
Atox1
Psmb1
Gsto1
Rpl21
Anp32a
Exoc4
Anxa3
Hnrnph1
Eif6
Rpl35a
Ncf2
Eif3d
Eef1b
Rps14
Wdr1
Tom1
Idh1
Gnpda1
Lgmn
Coro1a
Rbm3
Hprt1
H2-K1
Saa3
Aldoc
Aldoa
Got1
Tuba1b
Gpi
Ptprc
Plau
Anxa2
Hsp90aa1
Aprt
Hsp90b1
Apoe
Mdh2
Gnai2
Itgb1
P4hb
Ncl
Pgk1
H2afv
Calm1
Eef1a1
Ctsb
Txn
Gstm1
Slc3a2
Lpl
Hsp90ab1
Itgb2
Tcp1
Cox5a
Rpl7a
Gsn
Rpl27a
Rps16
Rpl7
Mdh1
Calr
Anxa6
Rplp0
Hmox1
Hist1h1c
Lgals1
Lgals3
Eno1
Ptbp1
Gba
Ppia
Tpi1
Pcna
Ctsd
Cfl1
Gstp1
Rpl13a
Cox4i1
Hspa5
Vim
Fcer1g
Tpm3
Mfge8
Pnp
Cat
Ppib
Impdh2
M6pr
Rps2
Tln1
Msn
Ptma
Sars
Marcks
Fkbp1a
Rpl3
H2afx
Pdia3
Apex1
Adh5
Nap1l1
Marcksl1
Pabpc1
Ptpn6
Aimp1
Dbi
Wars
Ranbp1
Mif
Rab6b
Canx
Prdx1
Rpl12
Rpl18
Hspa9
Cap1
Tkt
Cd9
Cct8
Hist1h1e
Hist1h1b
Hist1h1d
Akr1b1
Vps4b
Psmc2
Aldh2
Capza2
Capzb
Rpl6
Rplp1
Rpl5
Rpl13
Anxa5
Lmna
Cbr1
Slc25a4
Hnrnpa1
Psma2
Atp6v1a
Atp6v1e1
Pa2g4
Rab7a
Gla
Hdgf
Atp6v0d1
Slc25a5
Pkm
Idh2
Stom
Ctsk
Atp5b
Fus
Atp6v1d
Erp29
Eef2
Arpc4
Ruvbl1
Pcbp1
Actb
Cdc42
Eif4a1
Actr2
Arf3
Rap2b
Rpl27
Hnrnpk
Ywhag
Timm13
Rps7
Ppp1ca
Psmc1
Rps8
Ywhae
Rps23
Rps18
Rps11
Rps13
Snrpd2
Arf6
Rps4x
Rpl23a
Rps6
Mtpn
Hist1h4a
Ran
Rpl23
Rps26
Gnb1
Gnb2
Cycs
Rpl31
Rps3
Rpl32
Rpl8
Ybx1
Pfn1
Rps27a
Rac1
Hspa8
Tpt1
Hspd1
Gnas
Ywhaz
Hmgb1
Gng2
Eif5a
Rps17
Rps10
Gnb2l1
Ywhaq
Tubb4b
Tuba1c
Ywhah
Kpnb1
Pebp1
Naca
Cct7
Cct2
Cct4
Cct5
Cct6a
Cct3
Rhog
Prkdc
Rps3a
Atp1b3
Anxa4
Anpep
Sirpa
Fh
Anp32e
G3bp1
Tubb5
Psmb4
Rplp2
Prdx5
G6pdx
Itga4
Vcp
Atp5a1
Rac2
Fabp5
Soat1
Lgals3bp
Cd36
Ehd4
Ddx39a
Gpnmb
Hk3
Clcf1
Arpc1b
Prep
Dars
Farsb
Atp6v1c1
Actr3
Eif3g
Gmps
Stip1
Vps35
Sh3gl1
Ptges3
Gnai3
Pdia6
Ahsa1
Nampt
Psma7
Psma5
Ehd1
Asns
Hnrnpu
Snd1
Uap1l1
Atp1a1
Hspa4
Snx2
Lcp1
Ddx17
Rpl15
Atp6v1g1
Psmd12
Eif3f
Psmc3
Rpn1
Lman1
Sh3bgrl
Ppa1
Pgd
Capza1
Actb
Gdi2
Aars
Xpnpep1
Slc1a5
Ewsr1
Eif2s3x
Capg
Rbbp7
Akr1a1
Rnh1
Krt76
Anp32b
Rpl24
Scamp3
Rpl17
Rab14
Plp2
Rpl36
Vat1
Npm1
Rab1
Cltc
Myl6
Pvr
Cdc37
Mapre1
Prdx2
Arg1
Emr1
Arhgdib
Hsph1
Phgdh
Lasp1
Mrc1
Pcbp2
Srsf2
Trim28
Tfrc
Dbnl
Cstb
Btf3
Stxbp2
Sqstm1
Hspe1
Hist2h2aa1
Srm
Mela
Lars
Rps9
Eif2s1
Btf3l4
Tubb2a
Vars
Mybbp1a
Otub1
Eef1d
Iqgap1
Mtdh
Pdcd6ip
Tnpo1
Trim23
Ganab
Rcc2
Ipo5
Tollip
Psat1
Iars
Rps21
Kars
Usp44
Plek
Slc38a2
Eprs
Plcg2
Eif3b
Fermt3
Ephx1
Rtn4
Eif3l
C1qbp
Rpl11
Myh9
Sfpq
Sh3bgrl3
Tcirg1
Basp1
Ptgr1
Rap1b
Vwa5a
Aco2
Arrdc1
Prpf19
Eif2s2
Park7
Arhgdia
Cotl1
Glrx3
Ywhab
Rpl14
Arpc2
Atic
Napa
Serbp1
Blvra
Gars
Cs
Rars
Oxct1
Tars
Cndp2
Rab1b
Dlst
Chmp4b
Rpl4
Eef1g
Atp5o
Plin3
Pgam1
Cyb5r3
Atp5h
Mvp
Rtn3
Dync1h1
Rpl38
Rhoa
Clic4
Dnaja2
Actg1
H2afy
Psma4
Psmb3
Skp1
Ctsz
Tagln2
Clic1
Hnrnpf

## Sheet: Cell & EV protein background
Magohb
Rab11b
Tapbp
Psmb8
env
Mtco2
Cdv3
Tceb1
Hdlbp
Bzw1
Casp8
Dap
Mapkapk2
Stat1
Prrc2c
Spata5
Tuba4a
Macf1
Gapdh
Krtcap2
Atg7
Tmco1
Adrm1
Naa15
Rab3gap2
Rcor3
Atp6v1h
Fpgs
Cept1
Kpna4
Rps27
Ube2d3
Fdps
Rbm8a
Sh3glb1
Snx27
Fubp1
Dhx15
S100a4
Nub1
Eif4e
Nup205
Nfu1
Dera
Arl8b
Tmsb10
Lsm5
Eif4a3
Ndufa4
Ndufa9
Capns1
Thop1
Prmt5
Acy1
Ubxn4
Acadl
Cmpk1
Pck2
Lrp1
Ckap5
Vcpip1
Polr2a
Pdia4
Dab2
Apeh
Igsf8
Cyfip1
Cluh
Rprd1b
Cd68
Smoc1
Otof
Edc4
Txndc5
Syncrip
Agpat1
Kctd12
Fasn
Mat2a
Atxn2l
Mapk3
Bub3
Tyrobp
Ptov1
Psmc4
Gps1
Cd81
Hebp1
Rpl9
Rnf213
Taldo1
Ftl1
Prosc
Psma1
Ldha
Nup98
Bax
Bcat2
Bag6
Nucb1
Abcc4
Cherp
Dock9
Cmtm3
Fam192a
Mt1
Tsnax
Rpl18a
Rps25
Ampd3
Raver1
Syne1
Ilf3
Idh3a
Chordc1
Pafah1b2
Cep295
Atp6v1b2
Nsun2
Uba1
Ndufs5
Lrpap1
Tsfm
Stt3a
Fmnl1
Cnpy2
Hist1h3b
Sf3b6
Abracl
Plekhh1
Cd63
Tbca
Dhrs7
Glrx5
Adk
Nln
Nolc1
Myof
Rps24
Anxa7
Rpl36a
Ano6
Rpl30
Rbmxl1
Mapk1ip1l
Tsta3
Tmem173
Hmga1
Ube2l3
Psmg1
Rpl10a
Khsrp
Wash1
Bin1
Srsf7
Cdo1
Wdr43
Rab18
Colec12
H2-D1
U2af1
Add3
Fau
Ostf1
Actr1a
Ubxn1
Txnl1
Nars
Tm9sf3
Abr
Klc1
Bin2
Tecr
Srp72
Hist1h2bh
Ccdc64
Eif4g2
Actn1
Hist1h3a
Emc1
Ddx5
Cul4b
Psme3
Dnah17
Rpl19
Arfgef2
Lsp1
Yars
Srrm1
Prdm16
Nrd1
Srp68
Rpn2
Ddi2
Ampd2
Cstf2
Arhgap1
Eftud2
Usp8
Fubp3
Hnrnpa3
Agps
Asph
Cds2
Ndufb6
Cd44
Cops2
Gpd2
Gorasp2
Nudt5
Raly
Tpd52l2
Srp14
Pter
Rsu1
Rrbp1
Dynlrb1
Ssrp1
Dpm1
Set
Vbp1
Akt1
Gmfb
Aldh9a1
Manf
Hint1
Dusp3
Rpl26
Grb2
Aifm1
Zdbf2
Wasf2
Clta
Dnaja1
Rpsa
Cad
Dip2b
Tnfaip2
Xdh
Pik3r4
Plxnb2
Ogdhl
Isoc2a
Ncf4
Epb41l2
Flna
Anxa1
Ube2v1
Mpp1
Cpne1
Siglech
Nap1l4
Hnrnpa2b1
Ndrg1
Igf2r
Sarnp
Osbpl8
Ddx3x
Rap1a
Suclg2
Fkbp8
Mgst1
Rps19
Ndufb10
Ndufv1
Akap5
Mov10
Mtx1
Cxcl10
Qdpr
Htra2
Dctn1
Msto1
Safb
Setdb1
Vps29
Rps5
Rbm42
Gar1
Myo5a
Tmed7
Hvcn1
Acsl1
Diaph1
Sdsl
Chchd3
Snrpa
Tpd52
Qars
Stmn1
Cope
Ppp1r2
Preb
Sumo2
Bre
Dnajc13
Sgpl1
Abhd12
Renbp
Pdlim5
Mroh1
H3f3a
Dnm1l
Lrrc47
Eif4g1
Srp54
Usp14
Cadm1
Atl3
Psap
Gm20390
Npepps
Snrpe
Atad2b
Glod4
2023-09-07
Acox3
Arpp19
Pfdn4
Hnrnpd
Psmd13
Itgam
Ahnak
Myo1e
Sec22b
Numa1
Th
Dnajc2
Dst
Chd4
Mars
Ipo9
Nop2
Atl2
Dhx9
Pc
Fhl3
Taf15
Tfg
Arl8a
Acin1
Ide
Spock2
Tmx1
Ctss
Ndufab1
Rps12
Bak1
Ahnak2
Ripk1
Pspc1
Ncf1
Copa
Glg1
Atp5j2
Ddx46
Zpr1
Arl1
Spp1
Serpinb6
Dnm2
Rps15a
St13
Hk1
Vdac2
Ptbp3
Olfr112
Prps1
Psme1
Pabpn1
Pfdn6
Rps28
Shmt1
Csnk2b
Bicc1
Zc3h18
Ctsa
Siglec1
Vps16
Supt16h
Mtss1
Psme2
Acat2
gag-pro-pol
Atp2b1
Cyb5a
Sf3b1
Hnrnpl
Stx5
Cpsf6
Arhgef2
Esd
Glmp
Tcof1
Arpc3
Srsf1
Rpl10
Vdac3
Adssl1
Dnmt1
Bsg
Pitpna
Atp6v0a1
Wdr81
Hk2
Capn2
Dpysl2
Alyref
Prdx6
Dld
Prkcsh
Prdx4
Aip
Sdcbp
Atox1
Snap23
Psmb1
Hdac1
Sypl
Gsto1
Man2b1
Rpl21
Gclm
Dscr3
Scarb2
Phb2
Ddt
Psmd4
Purb
Kpna3
Anp32a
Psmd14
Npc1
Anxa3
Ap1b1
Neu1
Nudc
Hnrnph1
Timm44
Cops5
Lsm2
Ddost
Ap3d1
Banf1
Asna1
Slk
Pgrmc1
Copb2
Syngr1
Dsg2
Eif6
Rpl35a
Atp2a2
Supt5h
Ilk
Ncf2
Eif3d
Eef1b
Nmt1
Psma3
Stx7
Snx12
Hsd17b12
Rps14
Pfdn2
Wdr1
Mtx2
Dync1i2
Cops4
Comt
Creg1
Clpp
Tom1
Idh1
Gnpda1
Gcat
Lgmn
Tpp1
Coro1a
Rbm3
Dhfr
Hprt1
B2m
H2-K1
Mt2
Fabp4
Saa3
Aldoc
Aldoa
Prkaca
Got1
Got2
Tuba1b
Gpi
Ctsl
Ptprc
Plau
Anxa2
Rrm1
Hsp90aa1
Aprt
Hsp90b1
S100a10
Apoe
Sod1
Mdh2
Gnai2
Lyz2
Itgb1
P4hb
Ncl
Pgk1
Sod2
H2afv
Calm1
Eef1a1
Ctsb
Txn
Gstm1
Tcea1
Slc3a2
H1f0
Sub1
Lpl
Fabp3
Lamp1
Hsp90ab1
Itgb2
Oas1g
Tcp1
Gusb
Pfkl
Cox5a
Pdcd6
Rpl7a
Gsn
S100a6
Rpl27a
Rps16
Rpl7
Mdh1
Calr
Psmd3
Lmnb1
Anxa6
Rplp0
Hmox1
Nme1
Gstm2
Hist1h1c
Lgals1
Lgals3
Ass1
Lamp2
Eno1
Ptbp1
Ap2a1
Ap2a2
Gba
Selenbp1
Cox7c
Ppia
Tpi1
Pcna
Mthfd2
Ctsd
Cfl1
Gstp1
Rpl13a
Cox5b
Cox4i1
Hspa5
Hexb
Prdx3
Vim
Fcer1g
Tpm3
Eno3
Mfge8
Ap1g1
Eif3a
Cbx3
Pnp
Glb1
Cat
Ppib
Lta4h
Impdh2
M6pr
Mcm3
Rps2
Tln1
Msn
Ptma
U2af2
Glud1
Psmd7
Sars
Marcks
Fkbp1a
Snrpb
Map4
Plaa
Rpl3
H2afx
Pdia3
Vav1
Aco1
Apex1
Adh5
Nap1l1
Atxn10
Marcksl1
Grn
Pabpc1
Ptpn6
Hexa
Casp1
Oat
Fkbp4
Hmgb2
Aimp1
Dbi
Map2k1
Scp2
Ssb
Drg1
Wars
Ranbp1
Mif
Rab5c
Rab6b
Rab21
Pdha1
Fbl
Canx
Ap1m1
Prdx1
Rpl12
Rpl18
Por
Hmgcl
Hspa9
Cap1
Tkt
Cd9
Vps26a
Rpl28
sep2
Pura
Cct8
Hist1h1e
Hist1h1b
Hist1h1d
Akr1b1
Akr1b8
Fkbp2
Acadm
Nsf
Vps4b
Psmc2
Adss
Pla2g4a
Aldh2
Capza2
Capzb
Srprb
Gsr
Mapk14
Gfpt1
Rpl6
Rplp1
Rpl5
Rpl13
Eif1
Syk
Anxa5
Lmna
Cbr1
Cox7a2
Slc25a4
Hnrnpa1
Hcls1
Mcm5
Psma2
Ahcy
Gdi1
Atp6v1a
Atp6v1e1
S100a11
Pa2g4
Cast
Rab7a
Gla
Hsd17b4
Gss
Hdgf
Atp6v0d1
Slc25a5
Pkm
Hrsp12
Tmem165
Slc16a1
Rab2a
Cnbp
Idh2
Stom
Rad23b
Adsl
Ddx6
Adprh
Ctsk
Cox6b1
Cox17
Usp5
Atp5b
Pdcd5
Sssca1
Fus
Atp6v1d
Erp29
Actn4
Snrpa1
Tm9sf2
Eef2
Ppp2r4
Aaas
Eif5
Arpc4
Sec61g
Ruvbl1
Eif3e
Pcbp1
Nploc4
Actb
Cdc42
Eif4a1
Rps20
Dnajc5
Rab10
Ube2m
Ube2k
Ube2n
Actr2
Arf3
Abce1
Rap2b
Rpl27
Rpl37a
Sec61a1
Dad1
Copz1
Ufm1
Nutf2
Hnrnpk
Ywhag
Timm13
Timm8b
Rps7
Ppp1ca
Ppp1cb
Psmc1
Psmc5
Rps8
Ywhae
Rps23
Rps18
Rps11
Rps13
Snrpf
Snrpg
Lsm3
Snrpd1
Snrpd2
Snrpd3
Arf6
Psmc6
Eef1a2
Rps4x
Rpl23a
Rps6
Mtpn
Hist1h4a
Rab1A
Ran
Rpl23
Rps15
Rps26
Tceb2
Gnb1
Gnb2
Cycs
Rpl31
Rps3
Rpl32
Rpl8
Ybx1
Pfn1
Rps27a
Rac1
Pafah1b1
Hspa8
Vamp3
Tpt1
Hspd1
Mapk1
Gnas
Ywhaz
Hmgb1
Dynll1
Gng2
Eif5a
Actg1
Rps17
Ube2i
Rps10
Ppp2ca
Phb
Rpl22
Gnb2l1
Ywhaq
Tubb4b
Tuba1c
Ywhah
Kpnb1
Psmb7
Pebp1
Ctps2
Was
Hnrnph2
Elavl1
Rad50
Idh3g
Slc9a3r1
Vasp
Naca
Casp3
Ctps1
Gaa
Cct7
Cct2
Cct4
Cct5
Cct6a
Cct3
Nucb2
Arf5
Erh
Ap2m1
Rhog
Srsf3
Mcl1
Mcm2
Mcm6
Prkdc
Csrp1
Rps3a
Sptlc2
Atp1b3
Anxa11
Anxa4
Anpep
Atp5j
Bop1
Gclc
Sirpa
Fh
Ctsc
Anp32e
G3bp1
Tubb5
Psmb4
Rplp2
Uqcrh
Prdx5
G6pdx
Hnrnpul2
Vcp
Atp5a1
Eif2ak2
Ckb
Top1
Rac2
Fabp5
Eif5b
Arfgap1
Cab39
Atp5i
Soat1
Acads
Cd36
Gm2837
Sdhb
Pepd
Ehd4
Hnrnpab
Apoo
Nsfl1c
Ddx39a
Eif3i
Wdr36
Npm3
Cyba
Gpnmb
Sec23b
Hk3
Hs1bp3
Eci2
Arpc1b
Uchl1
Zyx
Prep
Itgax
Eif4b
Etf1
Stx12
Acly
Pmpcb
Coro1c
Parp1
Nono
Lrrc59
Dars
Tmod3
Nup62
Srsf10
Farsb
Atp6v1c1
Rsl1d1
Actr3
Cyb5b
Eif3g
Gmps
Uqcrc1
Stip1
Slc25a3
Eif3h
Wipf1
Snx1
Dkc1
Psmd8
Trrap
Ndufs1
Zc3h15
Rtcb
Pycr2
Vps35
Atp5f1
Ola1
Ptges3
Gnai3
Pdia6
Snx5
Fam98a
Gnl3
Trap1
Arpc5
Cwc27
Ahsa1
Nampt
Nup88
Impa1
Psma7
Maoa
Ap3b1
Acat1
Arrb2
Tomm70a
Pmpca
Matr3
Psma5
Ehd1
Asns
Ssr1
Pdcd10
Dnpep
Cybb
Hnrnpu
Gga2
Rab32
Tpp2
Snd1
Mthfd1
Uap1l1
Aldh18a1
Asah1
Atp1a1
Csde1
Psmd1
Psmd2
Prkar1a
Snx9
Mogs
Tradd
Ddb1
Hspa4
Sfxn3
Snx2
Sucla2
Rcc1
Lcp1
Hnrnpc
Pgm1
Ddx17
Tmpo
Rpl15
Atp6v1g1
Surf4
Esyt1
Htatip2
Dazap1
Hars
Psmd12
Hnrnpr
Eif3f
Psmc3
Rpn1
Lman1
Sh3bgrl
Mtch2
Ppa1
Pgd
Sf3b2
Capza1
Ppid
Gdi2
Aars
Gbp2
Dpp3
Ttll12
Mcm7
Afg3l2
Cep104
Xpnpep1
Puf60
Ogfr
Slc1a5
Nol10
Derl1
Eif3j1
Clint1
Fbxo18
Pdap1
Ewsr1
Eif2s3x
Capg
Rbbp7
Gart
Cpne3
Akr1a1
Nop56
Ddx21
Rnh1
Adh7
Serbp1
Dr1
Prrc1
Sec31a
Erp44
Prpf3
AU040096
Grpel1
Pin1
Abcf2
Anp32b
Rpl24
Psmd11
Ilf2
Cars
Ruvbl2
Scamp3
Scamp1
Ak4
Lrrfip1
Eif4h
Lonp1
Mthfd1l
F13a1
Naa10
Ndufb4
Rpl17
Rab14
Picalm
Elmo1
Ppp2r2a
Tnpo3
Plp2
Trmt112
Rpl36
Vat1
Abcf1
Igf2bp2
Npm1
Pfas
Rab1
Tsr1
Cltc
Arcn1
Ogdh
Myl6
Psmb6
Samhd1
Csnk2a1
Khdrbs1
Nfkbib
Caprin1
Vdac1
Pvr
Ppm1g
Cdc37
Mapre1
Prdx2
Arg1
Igbp1
Hadh
Emr1
Arhgdib
Ddx19a
Cbx5
Hsph1
Phgdh
Kif5b
Lasp1
Mrc1
Pcbp2
Pea15
Ppp1r14b
Pon3
Srsf2
Rnps1
Rhoc
Ssr4
Snrpc
Trim28
Tsn
Tfrc
Snrnp70
Dbnl
Cstb
Fkbp3
Btf3
Stxbp2
Sqstm1
Hspe1
Sord
Hist2h2aa1
Srm
Vcl
Ptms
Galk2
Cdc5l
Dock2
FAM120A
Nop58
Nomo1
Tpm4
Pdcd11
Sephs1
Snrnp200
Smchd1
Uggt1
Xpo1
Snx6
Fhod1
Oxsr1
Lrpprc
Ecm29
Ado
Snrnp40
Gmip
Bud31
Gm10277
Plec
Mela
Lars
Cand1
Larp1
Mlec
Ugt1a7c
Rps9
Myl12a
Rpl35
Eif2s1
Fam63a
Ppp2r1a
Btf3l4
Ostc
Snx3
Tpr
Tubb2a
Wdr91
Dek
Scgb2b27
Vars
Mybbp1a
Nsdhl
Otub1
Ube2q1
Ikbkap
Ahcyl1
Eef1d
Kif17
Galk1
Iqgap1
Mtdh
Vac14
Fbll1
Ubap2l
Flnb
Pdcd6ip
Mrps26
Rnaseh2b
Myo1f
Gns
Tufm
Tnpo1
Erlin2
Pld4
Enoph1
Bola2
Gpt2
Ccny
Trim23
Tm9sf4
Slc25a12
Vapb
Echs1
Elmo2
Ganab
Fam49a
Nup93
Eif2a
Psmd5
Prpsap2
Rcc2
Ipo5
Nceh1
Dlat
Eif1ax
Ckap4
Hadha
Derl2
Metap1
Mrps2
Tollip
Rad23a
Scfd1
B130006D01Rik
Srrm2
Psat1
Skiv2l2
Iars
Tardbp
Acsl4
Naa25
Vps13c
Hat1
Farsa
Slc25a13
Rps21
Kars
Atp5c1
Usp44
Fen1
Pfkp
Plek
Efhd2
Immt
Ralb
Gspt1
Trmt6
Slc38a2
Rbm28
Eprs
Pgp
Eif2b5
Plcg2
Eif3b
Pak2
Aldh6a1
Plekho2
Galm
Pdxk
Fermt3
Colgalt1
Sdha
Lsm14a
Kiaa1598
Ephx1
Ddx18
Rtn4
Pitrm1
Apoa1bp
Sf3a1
Gpt
Eif3l
Aimp2
Blmh
Myg1
Ugp2
Ero1l
Eif3c
Fam129b
Dync1li1
Ptrh2
Ubqln1
Lpxn
Nup85
Apbb1ip
Actr1b
Arl6ip5
Nol6
C1qbp
Apobr
Cops8
Clptm1
Rpl11
Tmed5
Mavs
Dut
Rnpep
Unc93b1
Myh9
Chchd4
Rbm39
Flnc
Oas3
Sfpq
Acot7
S100a1
Idh3b
Nifk
Ddx1
Abcd3
Sh3bgrl3
Tcirg1
Cisd1
Spr
Basp1
Bag2
Twf1
Prpf6
Ptgr1
Camk1
Smarca5
Scpep1
Hnrnpll
Acaa1a
Sf3b3
Fam49b
Tor1aip1
Tes
Tubb6
2023-03-02
Blvrb
Wdr77
Thumpd1
Nans
Stoml2
Mvd
Psip1
Psmd6
Rap1b
Adi1
Eif3m
Hadhb
Vwa5a
Me2
Aco2
Dctn2
Prpf19
Ppif
Vmp1
Dnajb11
Hibadh
Eif2s2
Etfa
Tnpo2
Park7
Srrt
Hsd17b10
Mrpl16
Arhgdia
Prpf8
Igf2bp3
Tomm22
Atp5l
Glo1
Lap3
Nudcd2
Pgls
Mtap
Rpa3
Nudt21
Cotl1
Denr
Ndufb9
Txndc17
Glrx3
Tomm6
Sec61b
Mri1
Txndc12
Ywhab
Ykt6
Rpl14
Slc25a11
Uqcrfs1
Srp19
Gdpd1
Arpc2
Atic
Ist1
Sugt1
Cacybp
Napa
Blvra
Creld2
Tomm34
Atp6ap2
Gars
Shmt2
Cs
Tmem206
Acsl3
Pdhb
Pbdc1
Hnrnpm
Rars
Atp5d
Oxct1
Cyc1
Tars
Nhp2l1
Cndp2
Tmed10
Tbcb
Rab1b
Atp6v1f
Sec13
Eef1e1
Fkbp11
Mrpl21
Dpm3
Rpl34
Dlst
Aacs
Coro7
Acp1
Sf3a3
Ndufv2
Slc25a22
Rpl22l1
Itpa
Arpc5l
Chmp4b
Ifi35
Rpl4
Eef1g
Bola1
Gsdmdc1
Tnfaip8l2
Gatm
Phpt1
Dcps
Cnn3
Mrpl12
Atp5o
Mcts1
Iah1
Cyb5r1
Uqcrc2
Pelp1
Ftsj3
Ap2b1
Plin3
Srpr
Lman2
Pgam1
Ap3m1
Dnajc10
Ssr3
Paics
Cyb5r3
Mecr
Ndufs3
Etfb
Atp5h
Emc7
Atp13a1
Ipo7
Upf1
Erap1
Mvp
Cse1l
Ranbp2
Inpp5d
Rtn3
Zak
Sdf2l1
Dpp7
Ivd
Dync1h1
Isyna1
Nit2
Prmt1
Copb1
Flii
Wdr12
Rpl38
Uchl3
Ybx3
Hyou1
Txnrd1
Tex101
Rhoa
Psma6
Naga
Tomm40
Clic4
Dnaja2
Copg1
H2afy
Plod3
Smap
Dstn
Sqrdl
Psma4
Psmb3
Psmb2
Sae1
Ak2
Ak3
Trpv2
Skp1
Coro1b
Suclg1
Uchl5
Ctsz
Vapa
Timm8a1
Tagln2
Apip
Twf2
Uba2
Ddx39b
Clic1
Uso1
Strap
Hnrnpf
Sart1
Apob
Exoc4
Itga4
Lgals3bp
Clcf1
Sh3gl1
Krt76
Arrdc1

## Sheet: GSEA-Proteome
proteome_EV-GOSlim.txt	Ontology Type	Ontology Name(Ontology-ID)	Number Changed	Number Measured	Number in Ontology	Percent Changed	Percent Present	Z Score	FisherExactP	AdjustedP	redundant with terms	inverse redundant	gene symbols
proteome_EV-GOSlim.txt	cellular_component	ribosome(GO:0005840)	68	86	281	79.0698	30.605	9.06642	1.4661e-18	1.2022e-16	cytoplasm		Canx|Ddx3x|Fau|Gnb2l1|Itgam|Npm1|Rbm3|Rpl10|Rpl10a|Rpl11|Rpl12|Rpl13|Rpl13a|Rpl14|Rpl15|Rpl17|Rpl18|Rpl18a|Rpl19|Rpl21|Rpl23|Rpl23a|Rpl24|Rpl27|Rpl27a|Rpl3|Rpl30|Rpl31|Rpl32|Rpl35a|Rpl36|Rpl36a|Rpl38|Rpl4|Rpl5|Rpl6|Rpl7|Rpl7a|Rpl8|Rpl9|Rplp0|Rplp1|Rplp2|Rps10|Rps11|Rps12|Rps13|Rps14|Rps16|Rps17|Rps18|Rps19|Rps2|Rps21|Rps23|Rps24|Rps25|Rps26|Rps27a|Rps28|Rps3|Rps4x|Rps5|Rps6|Rps7|Rps8|Rps9|Rpsa
proteome_EV-GOSlim.txt	molecular_function	structural molecule activity(GO:0005198)	77	106	553	72.6415	19.1682	8.68932	5.90666e-17	1.82495e-15			Actg1|Add3|Anxa1|Clta|Cltc|Copa|Fau|Itgam|Krt76|Lmna|Myl6|Rpl10|Rpl10a|Rpl11|Rpl12|Rpl13|Rpl13a|Rpl14|Rpl15|Rpl17|Rpl18|Rpl18a|Rpl19|Rpl21|Rpl23|Rpl23a|Rpl27|Rpl27a|Rpl3|Rpl30|Rpl31|Rpl32|Rpl35a|Rpl36|Rpl36a|Rpl38|Rpl4|Rpl5|Rpl6|Rpl7|Rpl8|Rpl9|Rplp0|Rplp1|Rplp2|Rps10|Rps11|Rps12|Rps13|Rps14|Rps16|Rps17|Rps18|Rps19|Rps2|Rps21|Rps23|Rps24|Rps26|Rps27a|Rps28|Rps3|Rps4x|Rps5|Rps6|Rps7|Rps8|Rps9|Rpsa|…
proteome_EV-GO.txt	molecular_function	structural constituent of ribosome(GO:0003735)	61	77	232	79.2208	33.1897	8.58045	9.08895e-17	3.94826e-13			Fau|Itgam|Rpl10|Rpl10a|Rpl11|Rpl12|Rpl13|Rpl13a|Rpl14|Rpl15|Rpl17|Rpl18|Rpl18a|Rpl19|Rpl21|Rpl23|Rpl23a|Rpl27|Rpl27a|Rpl3|Rpl30|Rpl31|Rpl32|Rpl35a|Rpl36|Rpl36a|Rpl38|Rpl4|Rpl5|Rpl6|Rpl7|Rpl8|Rpl9|Rplp0|Rplp1|Rplp2|Rps10|Rps11|Rps12|Rps13|Rps14|Rps16|Rps17|Rps18|Rps19|Rps2|Rps21|Rps23|Rps24|Rps25|Rps26|Rps27a|Rps28|Rps3|Rps4x|Rps5|Rps6|Rps7|Rps8|Rps9|Rpsa
proteome_EV-GOSlim.txt	biological_process	amide metabolic process(GO:0043603)	84	121	323	69.4215	37.4613	8.55485	1.33533e-16	1.82495e-15	macromolecule biosynthetic process	macromolecule biosynthetic process	Aars|Aimp1|Dars|Eef2|Eif2s1|Eif2s3x|Eif3b|Eif3d|Eif3f|Eif3g|Eif3l|Eif5a|Eprs|Farsb|Fau|Gars|Iars|Itgam|Kars|Lars|Nars|Rars|Rbm3|Rpl10|Rpl10a|Rpl11|Rpl12|Rpl13|Rpl13a|Rpl14|Rpl15|Rpl17|Rpl18|Rpl18a|Rpl19|Rpl21|Rpl23|Rpl23a|Rpl27|Rpl27a|Rpl3|Rpl30|Rpl31|Rpl32|Rpl35a|Rpl36|Rpl36a|Rpl38|Rpl4|Rpl5|Rpl6|Rpl7|Rpl8|Rpl9|Rplp0|Rplp1|Rplp2|Rps11|Rps12|Rps13|Rps14|Rps16|Rps17|Rps18|Rps19|Rps2|Rps21|Rps23|Rp…
proteome_EV-GOSlim.txt	biological_process	macromolecule biosynthetic process(GO:0009059)	84	121	323	69.4215	37.4613	8.55485	1.33533e-16	1.82495e-15	amide metabolic process	amide metabolic process	Aars|Aimp1|Dars|Eef2|Eif2s1|Eif2s3x|Eif3b|Eif3d|Eif3f|Eif3g|Eif3l|Eif5a|Eprs|Farsb|Fau|Gars|Iars|Itgam|Kars|Lars|Nars|Rars|Rbm3|Rpl10|Rpl10a|Rpl11|Rpl12|Rpl13|Rpl13a|Rpl14|Rpl15|Rpl17|Rpl18|Rpl18a|Rpl19|Rpl21|Rpl23|Rpl23a|Rpl27|Rpl27a|Rpl3|Rpl30|Rpl31|Rpl32|Rpl35a|Rpl36|Rpl36a|Rpl38|Rpl4|Rpl5|Rpl6|Rpl7|Rpl8|Rpl9|Rplp0|Rplp1|Rplp2|Rps11|Rps12|Rps13|Rps14|Rps16|Rps17|Rps18|Rps19|Rps2|Rps21|Rps23|Rp…
proteome_EV-GO.txt	biological_process	translation(GO:0006412)	58	79	240	73.4177	32.9167	7.57961	3.18396e-13	7.32842e-10			Aimp1|Eif2s1|Fau|Itgam|Rbm3|Rpl10|Rpl10a|Rpl11|Rpl12|Rpl13|Rpl13a|Rpl14|Rpl15|Rpl17|Rpl18|Rpl18a|Rpl19|Rpl21|Rpl23|Rpl23a|Rpl27|Rpl27a|Rpl3|Rpl30|Rpl31|Rpl32|Rpl35a|Rpl36|Rpl36a|Rpl38|Rpl4|Rpl5|Rpl6|Rpl7|Rpl8|Rpl9|Rps11|Rps12|Rps13|Rps14|Rps16|Rps17|Rps18|Rps19|Rps2|Rps23|Rps24|Rps26|Rps27a|Rps28|Rps3|Rps4x|Rps5|Rps6|Rps7|Rps8|Rps9|Rpsa
proteome_EV-GO.txt	cellular_component	membrane-bounded vesicle(GO:0031988)	84	138	628	60.8696	21.9745	6.969	1.49165e-11	2.05998e-08			Actb|Actg1|Aimp1|Anp32e|Anxa1|Anxa2|Anxa3|Anxa5|Anxa6|Arf6|Atp1a1|Atp1b3|Atp6v0d1|Atp6v1b2|Bsg|Cadm1|Calr|Canx|Capzb|Cct4|Cct6a|Cdc42|Clta|Cltc|Coro1a|Ctsb|Ctsd|Dnm2|Dst|Dync1h1|Ehd1|Erp29|Esd|Fasn|Flna|Ganab|Gars|Gnai3|Gnas|Gpnmb|Gsn|Hsp90aa1|Hsp90ab1|Hsp90b1|Hspa5|Hspa8|Hspd1|Itgb1|Lgals3bp|Mfge8|Msn|Mvp|Myh9|Nap1l1|Ncf2|P4hb|Pdcd6ip|Pdia3|Pdia4|Pebp1|Pkm|Ppib|Prdx1|Rab11b|Rab14|Rab6b|Rac1|Ran|…
proteome_EV-GO.txt	cellular_component	cell surface(GO:0009986)	36	43	344	83.7209	12.5	6.96881	1.42261e-11	2.05998e-08			Atp5b|C1qbp|Calr|Cd36|Cd44|Cd63|Cd9|Clic4|Erp29|Gdi2|Hmgb1|Hnrnpu|Hsp90aa1|Hsp90ab1|Hspa5|Hspa8|Hspa9|Hspd1|Itga4|Itgam|Itgb1|Itgb2|Lgals1|Lpl|M6pr|Mif|Mrc1|P4hb|Pdia3|Pdia4|Pebp1|Plau|Ptprc|Pvr|Tfrc|Usp14
proteome_EV-GO.txt	cellular_component	extracellular region part(GO:0044421)	53	77	1121	68.8312	6.86887	6.60635	2.29753e-10	2.64407e-07			Actb|Actg1|Aimp1|Anxa1|Anxa2|Anxa5|Anxa6|Apob|Apoe|Arg1|C1qbp|Calr|Clcf1|Cltc|Colec12|Copa|Ctsb|Ctsd|Ctsk|Ctsz|Dync1h1|Flna|Gsn|Hdgf|Hsp90aa1|Hspa8|Hspd1|Itgb1|Lgals1|Lgals3|Lgals3bp|Lpl|Mfge8|Mif|Msn|Mvp|Myh9|Pebp1|Pkm|Plau|Prdx4|Psap|Rnh1|Saa3|Sdcbp|Spock2|Spp1|Stom|Tfrc|Tln1|Tpt1|Tubb5|Vim
proteome_EV-GO.txt	cellular_component	small ribosomal subunit(GO:0015935)	28	34	71	82.3529	47.8873	6.00763	6.66056e-09	4.44296e-06		rRNA transport|ribosomal small subunit biogenesis	Ddx3x|Gnb2l1|Npm1|Rps10|Rps11|Rps12|Rps13|Rps14|Rps16|Rps17|Rps18|Rps19|Rps2|Rps21|Rps23|Rps24|Rps25|Rps26|Rps27a|Rps28|Rps3|Rps4x|Rps5|Rps6|Rps7|Rps8|Rps9|Rpsa
proteome_EV-GO.txt	cellular_component	plasma membrane part(GO:0044459)	84	158	1981	53.1646	7.97577	5.35282	1.97405e-07	8.01814e-05		cell adhesion molecule binding	Actr3|Add3|Ahnak|Akr1a1|Anpep|Anxa1|Anxa2|Anxa4|Anxa5|Apoe|Arf6|Arhgdia|Arpc2|Atp1a1|Atp1b3|Atp6v0d1|Atp6v1a|Atp6v1e1|Cadm1|Calr|Capzb|Cd36|Cd44|Cd81|Cd9|Cdc37|Cfl1|Clic4|Clta|Cltc|Coro1a|Cyfip1|Dab2|Dnm2|Dst|Emr1|Exoc4|Fcer1g|Fermt3|Gnai2|Gnai3|Gnas|Gnb1|Gnb2|Gnb2l1|Gng2|Gpnmb|H2-D1|H2-K1|Hmox1|Hsp90aa1|Hsp90ab1|Iqgap1|Itga4|Itgam|Itgb1|Itgb2|Lasp1|Lcp1|Lrp1|Mapre1|Mfge8|Msn|Mtdh|Myh9|Plek|Ptpn6…
proteome_EV-GO.txt	cellular_component	large ribosomal subunit(GO:0015934)	23	29	67	79.3103	43.2836	5.18997	6.07769e-07	0.000209832			Npm1|Rbm3|Rpl10a|Rpl13a|Rpl14|Rpl15|Rpl17|Rpl18|Rpl18a|Rpl19|Rpl23|Rpl3|Rpl30|Rpl31|Rpl32|Rpl35a|Rpl38|Rpl4|Rpl5|Rpl7|Rpl8|Rpl9|Rplp2
proteome_EV-GO.txt	biological_process	cellular component assembly at cellular level(GO:0071844)	65	117	785	55.5556	14.9045	5.1059	7.64291e-07	0.000251306		cell-cell junction organization|nucleosome organization|protein-DNA complex|protein-DNA complex subunit organization|regulation of respiratory burst	Arpc4|C1qbp|Cadm1|Calr|Capg|Capzb|Cct2|Cd9|Cdc42|Cltc|Coro1a|Ctsd|Cyfip1|Dab2|Dbnl|Ddx3x|Dst|Dync1h1|Eif3d|Eif6|Flna|Gsn|H2afv|H2afx|H2afy|Hist1h1b|Hist1h1c|Hist1h1d|Hist1h1e|Hist1h2bh|Hist1h3b|Hist1h4a|Hist2h2aa1|Hsp90aa1|Hsp90b1|Hspa4|Itgb1|Lcp1|Mtdh|Nap1l1|Nap1l4|Prdx6|Prpf19|Rac1|Rac2|Rhoa|Rpl38|Rps10|Rps14|Rps17|Rps19|Rps25|Rps6|Rpsa|Set|Srsf1|Tbca|Tln1|Tuba1b|Tuba1c|Tuba4a|Tubb2a|Tubb4b|Tub…
proteome_EV-GOSlim.txt	cellular_component	extracellular region(GO:0005576)	47	79	1875	59.4937	4.21333	4.89786	2.28926e-06	1.70654e-05			Aimp1|Anxa1|Anxa2|Anxa5|Apob|Apoe|Arg1|C1qbp|Calr|Cap1|Cfl1|Clcf1|Colec12|Copa|Ctsb|Ctsd|Ctsk|Ctsz|Gla|Gnas|Gsn|Hdgf|Hmgb1|Hspa5|Hspa8|Hspd1|Hsph1|Itgb1|Lgals1|Lgals3|Lgals3bp|Lpl|Mfge8|Mif|Pebp1|Pfn1|Plau|Ppia|Prdx4|Psap|Rnh1|Saa3|Spock2|Spp1|Tfrc|Tpt1|Ybx1
proteome_EV-GO.txt	biological_process	cell adhesion(GO:0007155)	26	37	631	70.2703	5.86371	4.70379	9.19076e-06	0.00235045			Aimp1|Cadm1|Cd36|Cd44|Cd9|Cdc42|Coro1a|Fermt3|Gpnmb|Itga4|Itgam|Itgb1|Itgb2|Lgals1|Lgals3bp|Mfge8|Msn|Myh9|Plek|Ptprc|Pvr|Rac1|Rhoa|Sirpa|Spp1|Tln1
proteome_EV-GO.txt	molecular_function	GTPase activity(GO:0003924)	32	49	205	65.3061	23.9024	4.69011	8.59076e-06	0.00228151		GTP catabolic process|endocytic recycling	Arf6|Cdc42|Dnm2|Eef1a1|Eef2|Eftud2|Ehd1|Ehd4|Eif2s3x|Gnai2|Gnai3|Gnas|Gnb1|Gnb2|Gng2|Rab11b|Rab14|Rac1|Rac2|Ran|Rap1a|Rap1b|Rap2b|Rhoa|Rhog|Trim23|Tuba1b|Tuba1c|Tuba4a|Tubb2a|Tubb4b|Tubb5
proteome_EV-GO.txt	cellular_component	ribosome(GO:0005840)	23	32	166	71.875	19.2771	4.56057	1.28536e-05	0.0031698			Canx|Fau|Itgam|Rpl10|Rpl11|Rpl12|Rpl13|Rpl18|Rpl21|Rpl23|Rpl23a|Rpl24|Rpl27|Rpl27a|Rpl36|Rpl36a|Rpl6|Rpl7a|Rplp0|Rplp1|Rps19|Rps25|Rps4x
proteome_EV-GO.txt	biological_process	cell recognition(GO:0008037)	14	16	71	87.5	22.5352	4.53289	1.42882e-05	0.00340208		chaperonin-containing T-complex	Cadm1|Cct2|Cct3|Cct4|Cct5|Cct6a|Cct7|Cct8|Cd36|Colec12|Mfge8|Rtn4|Sirpa|Tcp1
proteome_EV-GOSlim.txt	biological_process	cell adhesion(GO:0007155)	26	38	639	68.4211	5.94679	4.52489	1.4877e-05	9.38397e-05			Aimp1|Cadm1|Cd36|Cd44|Cd9|Cdc42|Coro1a|Fermt3|Gpnmb|Itga4|Itgam|Itgb1|Itgb2|Lgals1|Lgals3bp|Mfge8|Msn|Myh9|Plek|Ptprc|Pvr|Rac1|Rhoa|Sirpa|Spp1|Tln1
proteome_EV-GO.txt	biological_process	positive regulation of immune effector process(GO:0002699)	13	15	109	86.6667	13.7615	4.31906	3.74649e-05	0.00783924		positive regulation of cell killing|positive regulation of interleukin-6 production|regulation of production of molecular mediator of immune response	Cadm1|Cd36|Clcf1|Fcer1g|H2-D1|H2-K1|Hmox1|Hspd1|Mif|Pnp|Ptprc|Pvr|Rps19
proteome_EV-GO.txt	biological_process	negative regulation of biological process(GO:0048519)	115	253	2782	45.4545	9.09418	4.18959	4.35126e-05	0.00883691		NF-kappaB binding|cell surface binding|cell-cell junction organization|negative regulation of oxidoreductase activity|negative regulation of sequence-specific DNA binding transcription factor activity|positive regulation of DNA metabolic process|positive regulation of interleukin-6 production|regulation of DNA replication|regulation of actin filament bundle assembly|regulation of coagulation|regu…	Aars|Aimp1|Anxa1|Anxa2|Anxa5|Apex1|Apoe|Asns|Atp1a1|Atp5a1|Atp5b|Basp1|Bicc1|C1qbp|Calr|Capza1|Capza2|Capzb|Cat|Cd36|Cd44|Cd9|Cdc42|Clcf1|Clic4|Coro1a|Dab2|Ddx3x|Ddx5|Dst|Eif5a|Eprs|Fcer1g|Fkbp1a|Flna|G3bp1|Gapdh|Gba|Gla|Glrx3|Gnai2|Gnb2l1|Gsn|Gsto1|Gstp1|Hdgf|Hist1h4a|Hmgb1|Hmox1|Hnrnpa2b1|Hsp90ab1|Hsp90b1|Hspa5|Hspa8|Hspd1|Hsph1|Iqgap1|Itgb1|Lgals1|Lgmn|Lrp1|Mapre1|Mif|Mtdh|Mvp|Mybbp1a|Naca|Npm…
proteome_EV-GO.txt	cellular_component	plasma membrane(GO:0005886)	92	195	3450	47.1795	5.65217	4.14054	4.88447e-05	0.00936869		cell adhesion molecule binding|negative regulation of cyclase activity|sodium ion transmembrane transporter activity	Acsl1|Add3|Anxa1|Anxa2|Anxa3|Anxa7|Apoe|Arf6|Arpc2|Atp1a1|Atp1b3|Atp5a1|Atp5b|Atp5o|Atp6v1a|Atp6v1b2|Atp6v1c1|Atp6v1g1|Basp1|Bsg|Cadm1|Cap1|Cat|Cct3|Cd36|Cd44|Cd63|Cd68|Cd9|Cdc42|Cdo1|Clic1|Clic4|Coro1a|Dab2|Dnm2|Eef1a1|Ehd1|Ehd4|Eno1|Ewsr1|Fasn|Flna|G3bp1|Gm20390|Gnai2|Gnai3|Gnb1|Gng2|Gstp1|H2-D1|Hsp90b1|Hspd1|Igsf8|Itgb1|Lcp1|Lpl|Marcksl1|Mdh2|Mrc1|Msn|Myh9|Olfr112|P4hb|Pkm|Plcg2|Plp2|Ptov1|Ptp…
proteome_EV-GO.txt	molecular_function	receptor binding(GO:0005102)	52	98	1110	53.0612	8.82883	4.10275	6.45956e-05	0.0117377		negative regulation of cyclase activity	Aimp1|Apob|Apoe|Atp5a1|Atp5b|Cadm1|Calr|Canx|Cat|Cd9|Cdc42|Clcf1|Copa|Dab2|Ddx17|Ddx5|Dst|Fermt3|Fkbp1a|Flna|Gba|Gla|Gnai2|Gnai3|Gnas|Gnb2l1|Gpnmb|Hdgf|Hsp90aa1|Hsp90ab1|Hsp90b1|Idh1|Itgb1|Lpl|Mfge8|Mif|Msn|Nampt|Pebp1|Pfn1|Prdx5|Rpl13a|S100a4|Sdcbp|Spp1|Tln1|Tollip|Tubb4b|Tubb5|Vcp|Ywhag|Ywhah
proteome_EV-GOSlim.txt	biological_process	cellular component assembly(GO:0022607)	80	166	1107	48.1928	14.9955	4.07074	8.39427e-05	0.000491665			Aldoa|Aldoc|Apoe|Arg1|Arpc4|Cadm1|Calr|Capg|Capzb|Cat|Cct2|Cd9|Cdc42|Cltc|Coro1a|Ctsd|Cyfip1|Dab2|Dbnl|Ddx3x|Dst|Dync1h1|Ehd1|Ehd4|Eif3d|Eif6|Fermt3|Flna|Gsn|H2afv|H2afx|H2afy|Hist1h1b|Hist1h1c|Hist1h1d|Hist1h1e|Hist1h2bh|Hist1h3b|Hist1h4a|Hist2h2aa1|Hmox1|Hsp90aa1|Hsp90b1|Hspa4|Impdh2|Itgb1|Lcp1|Mif|Mtdh|Nap1l1|Nap1l4|Npm1|Prdx6|Prpf19|Rac1|Rac2|Rhoa|Rpl38|Rps10|Rps14|Rps17|Rps6|Rpsa|Set|Soat1|S…
proteome_EV-GO.txt	molecular_function	unfolded protein binding(GO:0051082)	21	31	60	67.7419	51.6667	3.99676	0.000151229	0.0227421		chaperonin-containing T-complex|deoxyribonucleotide binding	Calr|Canx|Cct2|Cct3|Cct4|Cct5|Cct6a|Cct7|Cct8|Dnaja2|Hsp90aa1|Hsp90ab1|Hsp90b1|Hspa5|Hspa8|Hspa9|Npm1|Ptges3|St13|Tbca|Tcp1
proteome_EV-GO.txt	molecular_function	rRNA binding(GO:0019843)	10	11	33	90.9091	33.3333	3.99157	0.000151504	0.0227421			Npm1|Rpl11|Rpl23a|Rpl5|Rpl8|Rpl9|Rps11|Rps18|Rps4x|Rps9
proteome_EV-GO.txt	biological_process	regulation of adaptive immune response(GO:0002819)	10	11	99	90.9091	11.1111	3.99157	0.000151504	0.0227421			Clcf1|Fcer1g|H2-D1|H2-K1|Hspd1|Mif|Pnp|Ptpn6|Ptprc|Pvr
proteome_EV-GO.txt	cellular_component	chaperonin-containing T-complex(GO:0005832)	8	8	9	100	88.8889	3.94444	0.000174779	0.0251427	cell recognition|cytoskeletal part|protein folding|unfolded protein binding		Cct2|Cct3|Cct4|Cct5|Cct6a|Cct7|Cct8|Tcp1
proteome_EV-GO.txt	biological_process	regulation of cellular component size(GO:0032535)	19	28	133	67.8571	21.0526	3.80758	0.000358868	0.0485879			Actr2|Actr3|Arf6|Arpc1b|Arpc2|Arpc4|Capza1|Capza2|Capzb|Cfl1|Coro1a|Gsn|Hsp90aa1|Hsp90ab1|Pfn1|Plek|Rac1|Rhoa|Tmsb10
proteome_EV-GO.txt	molecular_function	structural constituent of cytoskeleton(GO:0005200)	9	10	47	90	21.2766	3.7437	0.000410669	0.0497485	cytoskeletal part		Actg1|Tln1|Tuba1b|Tuba1c|Tuba4a|Tubb2a|Tubb4b|Tubb5|Vim
proteome_EV-GO.txt	molecular_function	cell surface binding(GO:0043498)	7	7	51	100	13.7255	3.68846	0.000517787	0.0582249	negative regulation of biological process		Aimp1|Anxa5|Atp5a1|Atp5b|Cd36|Hspd1|Mif
proteome_EV-GO.txt	biological_process	intracellular signal transduction(GO:0035556)	45	86	1036	52.3256	8.30116	3.67894	0.000385597	0.0496662		negative regulation of cyclase activity	Apoe|Arf3|Arf6|Arhgdia|Arl8b|C1qbp|Cd36|Cdc42|Clcf1|Dbnl|Ddx3x|Ddx5|Flna|Gdi2|Gnai2|Gnai3|Gnas|Gnb1|Gnb2l1|Gsn|Hmox1|Iqgap1|Mif|Mybbp1a|Pebp1|Plcg2|Plek|Ptpn6|Rab1|Rab11b|Rab14|Rab1b|Rab6b|Rac1|Rac2|Ran|Rap1a|Rap1b|Rap2b|Rhoa|Rhog|Rps6|Sdcbp|Trim23|Ywhaq
proteome_EV-GO.txt	biological_process	regulation of protein complex assembly(GO:0043254)	24	39	192	61.5385	20.3125	3.66713	0.000459722	0.0538031			Actr2|Actr3|Arf6|Arpc1b|Arpc2|Arpc4|Capza1|Capza2|Capzb|Cdc42|Coro1a|Ddx3x|Gnb2l1|Gsn|Hmgb1|Mapre1|Napa|Pfn1|Plek|Rac1|Rhoa|Tmsb10|Vcp|Vdac2
proteome_EV-GO.txt	biological_process	protein-DNA complex subunit organization(GO:0071824)	14	19	147	73.6842	12.9252	3.6662	0.000798455	0.0708978	cellular component assembly at cellular level|nucleosome organization	nucleosome organization|protein-DNA complex	H2afv|H2afx|H2afy|Hist1h1b|Hist1h1c|Hist1h1d|Hist1h1e|Hist1h2bh|Hist1h3b|Hist1h4a|Hist2h2aa1|Nap1l1|Nap1l4|Set
proteome_EV-GO.txt	biological_process	nucleosome organization(GO:0034728)	14	19	144	73.6842	13.1944	3.6662	0.000798455	0.0708978	cellular component assembly at cellular level|protein-DNA complex subunit organization	protein-DNA complex|protein-DNA complex subunit organization	H2afv|H2afx|H2afy|Hist1h1b|Hist1h1c|Hist1h1d|Hist1h1e|Hist1h2bh|Hist1h3b|Hist1h4a|Hist2h2aa1|Nap1l1|Nap1l4|Set
proteome_EV-GO.txt	biological_process	cellular response to chemical stimulus(GO:0070887)	65	135	961	48.1481	14.0479	3.61787	0.000408126	0.0497485		response to interleukin-4|response to transforming growth factor beta stimulus	Aars|Acsl1|Anxa1|Anxa2|Apex1|Apob|Apoe|Aprt|Arg1|Asns|Calr|Cat|Cd36|Cd44|Cd68|Clic4|Coro1a|Ctsb|Dab2|Ddx3x|Ehd4|Ephx1|Eprs|Fasn|Fcer1g|Fkbp1a|Gba|Gnb1|Got1|Gsn|Gstm1|Gsto1|Gstp1|Hmox1|Hsp90ab1|Hsp90b1|Hspa5|Impdh2|Iqgap1|Itgam|Itgb1|Itgb2|Lgals1|Lmna|Ncf2|Oxct1|Park7|Pfn1|Prdx1|Prdx2|Prdx5|Prkdc|Psap|Ptpn6|Qdpr|Rac1|Rbm3|Rhog|Rpl13a|Rpl3|Rplp0|Rps19|Spp1|Tuba1b|Ube2l3
proteome_EV-GO.txt	biological_process	regulation of lymphocyte mediated immunity(GO:0002706)	10	12	85	83.3333	14.1176	3.61467	0.000632031	0.0671411		positive regulation of cell killing	Cadm1|Clcf1|Fcer1g|H2-D1|H2-K1|Hspd1|Pnp|Ptpn6|Ptprc|Pvr
proteome_EV-GO.txt	cellular_component	cytoskeletal part(GO:0044430)	71	150	1245	47.3333	12.0482	3.61275	0.000520933	0.0582249		cell leading edge|chaperonin-containing T-complex|cortical cytoskeleton|structural constituent of cytoskeleton	Actb|Actg1|Actr1a|Actr2|Actr3|Apex1|Arl8b|Arpc1b|Arpc2|Arpc4|Calm1|Cap1|Capza1|Capza2|Capzb|Cct2|Cct3|Cct4|Cct5|Cct6a|Cct7|Cct8|Cdc42|Cfl1|Clic4|Cltc|Coro1a|Dbnl|Dhx9|Dnm2|Dst|Dync1h1|Eif6|Fermt3|Gnai2|Gnai3|H2afy|Hsph1|Iqgap1|Krt76|Lasp1|Lcp1|Lmna|Mapre1|Marcks|Mdh1|Mtpn|Myh9|Myl6|Npm1|Pdcd6ip|Prpf19|Ranbp1|Rcc2|Rps7|Sh3gl1|Slc25a5|Tbca|Tcp1|Tln1|Tpm3|Tpt1|Tuba1b|Tuba1c|Tuba4a|Tubb2a|Tubb4b|Tubb…
proteome_EV-GO.txt	cellular_component	protein-DNA complex(GO:0032993)	11	14	136	78.5714	10.2941	3.52931	0.000807938	0.0708978	cellular component assembly at cellular level|nucleosome organization|protein-DNA complex subunit organization		H2afv|H2afx|H2afy|Hist1h1b|Hist1h1c|Hist1h1d|Hist1h1e|Hist1h2bh|Hist1h3b|Hist1h4a|Hist2h2aa1
proteome_EV-GO.txt	molecular_function	pattern binding(GO:0001871)	11	14	163	78.5714	8.58896	3.52931	0.000807938	0.0708978			Apob|Apoe|C1qbp|Cd44|Gpnmb|Hdgf|Hmgb1|Itgam|Lpl|Ptprc|Spock2
proteome_EV-GOSlim.txt	cellular_component	cytoskeleton(GO:0005856)	88	195	1721	45.1282	11.3306	3.49306	0.000645287	0.00351919			Actb|Actg1|Actr1a|Actr2|Actr3|Add3|Anxa1|Apex1|Arl8b|Arpc1b|Arpc2|Arpc4|Calm1|Cap1|Capza1|Capza2|Capzb|Cct2|Cct3|Cct4|Cct5|Cct6a|Cct7|Cct8|Cdc42|Cfl1|Clic4|Cltc|Coro1a|Cotl1|Dbnl|Dhx9|Dnm2|Dst|Dync1h1|Eif6|Fermt3|Flna|Gapdh|Gnai2|Gnai3|Gnb2l1|Gsn|H2afy|Hist1h4a|Hnrnph1|Hsph1|Iqgap1|Kars|Krt76|Lasp1|Lcp1|Lmna|Mapre1|Marcks|Mdh1|Msn|Mtpn|Myh9|Myl6|Npm1|Pdcd6ip|Pfn1|Prpf19|Ranbp1|Rcc2|Rhoa|Rps7|Sh3g…
proteome_EV-GO.txt	biological_process	response to interleukin-4(GO:0070670)	8	9	25	88.8889	36	3.47988	0.00110165	0.0800729	cellular response to chemical stimulus		Coro1a|Fasn|Hsp90ab1|Hspa5|Impdh2|Rpl3|Rplp0|Tuba1b
proteome_EV-GO.txt	biological_process	ribosomal small subunit biogenesis(GO:0042274)	8	9	15	88.8889	60	3.47988	0.00110165	0.0800729	small ribosomal subunit		Npm1|Rps16|Rps19|Rps21|Rps24|Rps28|Rps6|Rps7
proteome_EV-GO.txt	biological_process	regulation of localization(GO:0032879)	59	122	1238	48.3607	9.8546	3.47476	0.000677737	0.0708978		endocytic recycling|plasma lipoprotein particle clearance|regulation of production of molecular mediator of immune response|regulation of striated muscle contraction|response to transforming growth factor beta stimulus|thioesterase binding	Anxa1|Anxa2|Anxa3|Apex1|Apob|Apoe|Arf6|Arg1|Arhgdia|Atp1a1|C1qbp|Cadm1|Calm1|Calr|Cd36|Cd63|Cdc42|Clcf1|Clic4|Coro1a|Dab2|Ehd1|Ehd4|Fcer1g|Fkbp1a|Flna|Gnai2|Gnb2l1|Gsto1|Hmgb1|Hmox1|Hnrnpk|Hsp90aa1|Hsp90ab1|Itgb1|Lcp1|Lmna|Lpl|Lrp1|Mfge8|Mif|Msn|Napa|Oxct1|Park7|Plau|Plcg2|Prdx1|Ptprc|Rab14|Rac1|Rap2b|Rhoa|Rhog|Rtn4|Sirpa|Tpm3|Ywhab|Ywhah
proteome_EV-GO.txt	biological_process	developmental process(GO:0032502)	120	280	3629	42.8571	7.71562	3.43976	0.000776087	0.0708978		cell growth|response to transforming growth factor beta stimulus	Aars|Actb|Actr3|Adh5|Aimp1|Aldoc|Anp32b|Anpep|Anxa1|Anxa2|Anxa4|Apex1|Apob|Apoe|Arf6|Arg1|Asns|Atic|Atp5a1|Atp5b|Atp6v0d1|Basp1|Bicc1|Bsg|Btf3|Cadm1|Calr|Canx|Cap1|Capzb|Cat|Cd44|Cd9|Cdc42|Cfl1|Clcf1|Clic4|Ctsz|Cyfip1|Dab2|Dbi|Dbnl|Ddx17|Ddx5|Dst|Eif2s2|Eif5a|Ephx1|Fkbp1a|Flna|G6pdx|Gnas|Gnb1|Gnb2l1|Gpnmb|Gsn|Gstp1|H2-K1|Hist1h1b|Hmox1|Hsp90ab1|Hspa5|Idh1|Impdh2|Iqgap1|Itga4|Itgam|Itgb1|Itgb2|Lcp…
proteome_EV-GO.txt	biological_process	actin filament-based process(GO:0030029)	31	56	311	55.3571	18.0064	3.42557	0.000880562	0.0736659		regulation of actin filament bundle assembly	Actg1|Actr2|Actr3|Arf6|Arpc4|Calr|Cap1|Capza1|Capza2|Capzb|Cdc42|Cfl1|Coro1a|Flna|Gsn|Hsp90b1|Itgb1|Lcp1|Myh9|Myl6|Pfn1|Plek|Rac1|Rac2|Ran|Rhoa|Rhog|Sirpa|Tln1|Tmsb10|Tpm3
proteome_EV-GO.txt	biological_process	regulation of production of molecular mediator of immune response(GO:0002700)	6	6	63	100	9.52381	3.41371	0.00153196	0.103707	negative regulation of biological process|positive regulation of immune effector process|regulation of localization		Cd36|Clcf1|Fcer1g|Hmox1|Mif|Ptprc
proteome_EV-GOSlim.txt	cellular_component	cytoplasm(GO:0005737)	424	1168	8446	36.3014	13.829	3.40495	0.000686672	0.00351919		ribosome	Aars|Aco2|Acsl1|Actb|Actg1|Actr1a|Actr2|Actr3|Add3|Adh5|Adssl1|Ahsa1|Aimp1|Akr1a1|Aldh2|Aldoa|Aldoc|Anp32a|Anp32e|Anpep|Anxa1|Anxa2|Anxa3|Anxa6|Anxa7|Apex1|Apob|Apoe|Aprt|Arf3|Arf6|Arg1|Arhgdia|Arhgdib|Arl8b|Arpc1b|Arpc2|Arpc4|Atic|Atp1a1|Atp1b3|Atp5a1|Atp5b|Atp5h|Atp5j2|Atp5o|Atp6v0d1|Atp6v1a|Atp6v1b2|Atp6v1c1|Atp6v1d|Atp6v1e1|Atp6v1g1|Basp1|Blvra|Bsg|C1qbp|Cadm1|Calm1|Calr|Canx|Cap1|Capg|Capza1…
proteome_EV-GO.txt	biological_process	cytoskeleton organization(GO:0007010)	39	75	590	52	12.7119	3.3614	0.00108303	0.0800729		establishment or maintenance of cell polarity	Actg1|Actr2|Actr3|Arf6|Arpc4|Calr|Cap1|Capza1|Capza2|Capzb|Cdc42|Cfl1|Cltc|Coro1a|Dst|Flna|Gapdh|Gsn|Hsp90b1|Itgb1|Lcp1|Lmna|Myh9|Pfn1|Plek|Rac1|Rac2|Ran|Ranbp1|Rhoa|Rhog|Sirpa|Tln1|Tmsb10|Tuba1b|Tubb4b|Tubb5|Vim|Ywhah
proteome_EV-GO.txt	biological_process	leukocyte migration(GO:0050900)	9	11	108	81.8182	10.1852	3.35324	0.00157691	0.105714			Aimp1|Coro1a|Fcer1g|Itgam|Itgb2|Msn|Rac1|Rps19|Spp1
proteome_EV-GO.txt	cellular_component	cell cortex(GO:0005938)	10	13	110	76.9231	11.8182	3.27388	0.00190702	0.11653			Actr2|Add3|Arf6|Dbnl|Flna|Glrx3|Marcks|Myh9|Ncl|Rhoa
proteome_EV-GO.txt	biological_process	ncRNA metabolic process(GO:0034660)	29	53	242	54.717	21.9008	3.22903	0.00178553	0.114158		amino acid activation|aminoacyl-tRNA editing activity|ligase activity, forming carbon-oxygen bonds	Aars|Dars|Eprs|Farsb|Gars|Iars|Kars|Lars|Nars|Nop2|Pa2g4|Rars|Rpl14|Rpl35a|Rpl5|Rpl7|Rps14|Rps16|Rps19|Rps21|Rps24|Rps28|Rps6|Rps7|Rpsa|Sars|Tars|Vars|Wars
proteome_EV-GO.txt	biological_process	positive regulation of cytoskeleton organization(GO:0051495)	11	15	100	73.3333	15	3.22433	0.00210478	0.125289		regulation of actin filament bundle assembly	Actr2|Actr3|Arf6|Arpc2|Arpc4|Cfl1|Pfn1|Plek|Rac1|Rhoa|Tpm3
proteome_EV-GO.txt	biological_process	G-protein coupled receptor protein signaling pathway(GO:0007186)	11	15	1401	73.3333	1.07066	3.22433	0.00210478	0.125289		negative regulation of cyclase activity|sensory perception of chemical stimulus	Apoe|Emr1|Flna|Gnai2|Gnai3|Gnas|Gnb1|Gnb2|Gng2|Olfr112|Plek
proteome_EV-GO.txt	biological_process	amino acid activation(GO:0043038)	14	21	48	66.6667	43.75	3.17381	0.00394965	0.179947	ligase activity, forming carbon-oxygen bonds|ncRNA metabolic process	aminoacyl-tRNA editing activity|ligase activity, forming carbon-oxygen bonds	Aars|Dars|Eprs|Farsb|Gars|Iars|Kars|Lars|Nars|Rars|Sars|Tars|Vars|Wars
proteome_EV-GO.txt	cellular_component	cell projection(GO:0042995)	54	114	963	47.3684	11.838	3.11684	0.00272276	0.143516		regulation of cell projection assembly	Actb|Actr2|Actr3|Aldoc|Anxa1|Apoe|Arf6|Arg1|Arpc2|Arpc4|Atp6v0d1|Atp6v1a|Atp6v1b2|Atp6v1e1|Cadm1|Canx|Capzb|Cdc42|Cfl1|Clic4|Coro1a|Cyfip1|Dbnl|Eif5a|Fermt3|Fkbp1a|Gnas|Gnb1|Gnb2l1|Gsn|Hsp90aa1|Iqgap1|Itgb1|Lcp1|Ldha|Mapre1|Msn|Mtpn|Myh9|Pebp1|Pfn1|Pkm|Ppp1ca|Qdpr|Rac1|Rbm3|Rhoa|Rtn4|S100a4|Sh3gl1|Spp1|Tln1|Tpm3|Vim
proteome_EV-GO.txt	biological_process	ruffle organization(GO:0031529)	5	5	14	100	35.7143	3.11524	0.00452664	0.19414			Arf6|Cyfip1|Plek|Rac1|Tpm3
proteome_EV-GO.txt	biological_process	ossification(GO:0001503)	5	5	103	100	4.85437	3.11524	0.00452664	0.19414			Ctsk|Gnas|Rhoa|Rpl38|Spp1
proteome_EV-GO.txt	biological_process	regulation of coagulation(GO:0050818)	8	10	59	80	16.9492	3.07443	0.0038656	0.179947	negative regulation of biological process		Anxa2|Anxa5|Apoe|Cd36|Fcer1g|Plau|Plek|Prdx2
proteome_EV-GO.txt	molecular_function	GTP binding(GO:0005525)	37	73	369	50.6849	19.7832	3.07101	0.00331398	0.167029		endocytic recycling	Adssl1|Arf3|Arf6|Arl8b|Cdc42|Dnm2|Eef1a1|Eef2|Eftud2|Ehd1|Ehd4|Eif2s3x|Gnai2|Gnai3|Gnas|Hsp90aa1|Hsp90ab1|Rab1|Rab11b|Rab14|Rab1b|Rab6b|Rac1|Rac2|Ran|Rap1a|Rap1b|Rap2b|Rhoa|Rhog|Trim23|Tuba1b|Tuba1c|Tuba4a|Tubb2a|Tubb4b|Tubb5
proteome_EV-GO.txt	biological_process	regulation of developmental process(GO:0050793)	50	105	1418	47.619	7.4048	3.03783	0.00373699	0.178783			Actr3|Anxa3|Anxa7|Apob|Apoe|Arf6|Calr|Capzb|Cd36|Cd44|Cfl1|Clcf1|Clic1|Coro1a|Cyfip1|Dab2|Eif5a|Gnas|Gnb2l1|Hist1h4a|Hmox1|Hsp90aa1|Hspa5|Itgb1|Lgals1|Lmna|Lpl|Mif|Mtdh|Myh9|Naca|Pnp|Prdx2|Prpf19|Ptbp1|Ptpn6|Ptprc|Rac1|Rhoa|Rnh1|Rps19|Rtn4|Spp1|Tpt1|Vat1|Vim|Wars|Ybx1|Ywhag|Ywhah
proteome_EV-GO.txt	molecular_function	kinase binding(GO:0019900)	33	64	397	51.5625	16.1209	3.01784	0.00425004	0.190562		regulation of humoral immune response|regulation of striated muscle contraction	Actb|Atp1a1|C1qbp|Calm1|Cdc37|Cdc42|Coro1a|Dnm2|Eef1a1|Flna|Glrx3|Gnb2l1|Gstp1|Hsp90aa1|Hsp90ab1|Iqgap1|Itgb1|Itgb2|Marcks|Msn|Mvp|Pebp1|Plek|Ptpn6|Ptprc|Rac1|Rps19|Rps3|Rps6|Sqstm1|Tollip|Ywhag|Ywhaz
proteome_EV-GO.txt	molecular_function	protein complex binding(GO:0032403)	30	57	304	52.6316	18.75	3.01471	0.00398724	0.179947			Apex1|Arpc2|Atp5o|Atp6v0d1|Calr|Cd9|Dab2|Dnm2|Dst|Fcer1g|Fermt3|Gnai2|Gnai3|Gnas|Gpnmb|Iqgap1|Itgb1|Lrp1|Mfge8|Rap1a|St13|Tceb1|Tln1|Tubb4b|Tubb5|Usp14|Vcp|Ywhab|Ywhae|Ywhaz
proteome_EV-GO.txt	biological_process	regulation of cell adhesion(GO:0030155)	16	26	248	61.5385	10.4839	2.98105	0.00540756	0.213367			Atp5b|C1qbp|Cd36|Cd44|Dab2|Fermt3|Gsn|Gstp1|Itgb1|Lgals1|Plau|Ptprc|Rhoa|Spock2|Spp1|Tpm3
proteome_EV-GO.txt	biological_process	positive regulation of DNA metabolic process(GO:0051054)	10	14	96	71.4286	14.5833	2.96292	0.00750076	0.255316	negative regulation of biological process		Apex1|Calr|Cdc42|Clcf1|Npm1|Pfn1|Pnp|Ptprc|Rac1|Trim28
proteome_EV-GO.txt	biological_process	regulation of peptidyl-tyrosine phosphorylation(GO:0050730)	10	14	125	71.4286	11.2	2.96292	0.00750076	0.255316			Cd36|Cd44|Cd81|Clcf1|Ehd4|Itgb1|Itgb2|Mif|Ptpn6|Ptprc
proteome_EV-GO.txt	molecular_function	ligase activity, forming carbon-oxygen bonds(GO:0016875)	14	22	44	63.6364	50	2.94757	0.00533657	0.211873	amino acid activation|ncRNA metabolic process	amino acid activation|aminoacyl-tRNA editing activity	Aars|Dars|Eprs|Farsb|Gars|Iars|Kars|Lars|Nars|Rars|Sars|Tars|Vars|Wars
proteome_EV-GO.txt	biological_process	GTP catabolic process(GO:0006184)	14	22	85	63.6364	25.8824	2.94757	0.00533657	0.211873	GTPase activity		Arf6|Cdc42|Eef2|Gnas|Gnb1|Gnb2|Gng2|Rab11b|Rab14|Rac1|Rac2|Rhoa|Rhog|Trim23
proteome_EV-GO.txt	cellular_component	midbody(GO:0030496)	13	20	90	65	22.2222	2.93801	0.0069781	0.255316			Anxa2|Arl8b|Cdc42|Chmp4b|Clic4|Dnm2|Gnai2|Gnai3|Gnb2l1|Hsp90b1|Hspa5|Iqgap1|Rhoa
proteome_EV-GO.txt	molecular_function	receptor activity(GO:0004872)	13	20	2418	65	0.82713	2.93801	0.0069781	0.255316			Cd36|Cd44|Colec12|Emr1|Fcer1g|Gnb2l1|Itgb1|Itgb2|Lgals3bp|Mrc1|Olfr112|Ptpn6|Tfrc
proteome_EV-GO.txt	biological_process	positive regulation of cell activation(GO:0050867)	12	18	195	66.6667	9.23077	2.93542	0.00510049	0.211873			Cd81|Clcf1|Coro1a|Fcer1g|Hsp90aa1|Hspd1|Hsph1|Lgals1|Mif|Plek|Pnp|Ptprc
proteome_EV-GO.txt	biological_process	protein folding(GO:0006457)	28	53	131	52.8302	40.458	2.93406	0.00471346	0.200904		chaperonin-containing T-complex|deoxyribonucleotide binding	Aars|Ahsa1|Calr|Canx|Cct2|Cct3|Cct4|Cct5|Cct6a|Cct7|Cct8|Dnaja2|Fkbp1a|Hsp90aa1|Hsp90ab1|Hsp90b1|Hspa8|Hspa9|Hspd1|Hspe1|Hsph1|Ppia|Ppib|Ptges3|St13|Tcp1|Tuba1b|Tubb5
proteome_EV-GOSlim.txt	biological_process	protein folding(GO:0006457)	28	53	129	52.8302	41.0853	2.93391	0.00471328	0.0193244			Aars|Ahsa1|Calr|Canx|Cct2|Cct3|Cct4|Cct5|Cct6a|Cct7|Cct8|Dnaja2|Fkbp1a|Hsp90aa1|Hsp90ab1|Hsp90b1|Hspa8|Hspa9|Hspd1|Hspe1|Hsph1|Ppia|Ppib|Ptges3|St13|Tcp1|Tuba1b|Tubb5
proteome_EV-GO.txt	biological_process	regulation of cell death(GO:0010941)	53	114	1093	46.4912	10.43	2.91136	0.00529041	0.211873		regulation of humoral immune response|somatic cell DNA recombination|somatic diversification of immune receptors	Aars|Anxa1|Apoe|Asns|C1qbp|Cat|Cd44|Cdc42|Clcf1|Cstb|Dab2|Ddx3x|Ddx5|Eif5a|Fcer1g|Gnb2l1|Gstp1|Hmgb1|Hmox1|Hnrnpk|Hsp90ab1|Hsp90b1|Hspa5|Hspd1|Hsph1|Itgb1|Lgmn|Lmna|Mif|Mtdh|Mybbp1a|Naca|Ncf2|Park7|Pdia3|Plcg2|Pnp|Prdx1|Prdx2|Prdx5|Prkdc|Ptpn6|Ptprc|Rhoa|Rps3|Rps6|Set|Slc25a4|Spp1|Tpt1|Vcp|Ywhah|Ywhaz
proteome_EV-GOSlim.txt	biological_process	cellular component biogenesis(GO:0044085)	24	44	155	54.5455	28.3871	2.90856	0.00549636	0.0195957			Ddx3x|Eif6|Nop2|Npm1|Pa2g4|Rpl14|Rpl35a|Rpl38|Rpl5|Rpl7|Rpl7a|Rplp0|Rps10|Rps14|Rps16|Rps17|Rps18|Rps19|Rps21|Rps24|Rps28|Rps6|Rps7|Rpsa
proteome_EV-GO.txt	biological_process	regulation of response to stress(GO:0080134)	33	65	534	50.7692	12.1723	2.90447	0.00478113	0.202538		positive regulation of interleukin-6 production|regulation of response to biotic stimulus	Anxa1|Anxa2|Apex1|Apoe|C1qbp|Cadm1|Cd36|Cd44|Cdc37|Cdc42|Clcf1|Colec12|Dab2|Ddx5|Fcer1g|Gstp1|Hsp90ab1|Hspd1|Mif|Npm1|Park7|Pcbp2|Plau|Plek|Pnp|Prdx1|Prdx2|Psmb4|Pvr|Rps19|Rps3|Spp1|Trim28
proteome_EV-GO.txt	molecular_function	peroxiredoxin activity(GO:0051920)	6	7	8	85.7143	87.5	2.88934	0.00761697	0.255316	oxidoreductase activity, acting on peroxide as acceptor		Park7|Prdx1|Prdx2|Prdx4|Prdx5|Prdx6
proteome_EV-GO.txt	biological_process	regulation of cell division(GO:0051302)	6	7	87	85.7143	8.04598	2.88934	0.00761697	0.255316			Calm1|Cat|Cdc42|Gnb2l1|Rhoa|Ybx1
proteome_EV-GO.txt	biological_process	positive regulation of cell killing(GO:0031343)	6	7	36	85.7143	19.4444	2.88934	0.00761697	0.255316	positive regulation of immune effector process|regulation of lymphocyte mediated immunity		Cadm1|H2-D1|H2-K1|Pnp|Ptprc|Pvr
proteome_EV-GO.txt	biological_process	regulation of response to external stimulus(GO:0032101)	17	29	332	58.6207	8.73494	2.81686	0.00872676	0.286654			Anxa1|Anxa2|Apoe|C1qbp|Calr|Cd36|Clcf1|Fcer1g|Gstp1|Park7|Plau|Plek|Prdx2|Psmb4|Rps19|Spp1|Usp14
proteome_EV-GO.txt	biological_process	cation transport(GO:0006812)	25	47	440	53.1915	10.6818	2.8104	0.0072616	0.255316			Anxa6|Atox1|Atp1a1|Atp1b3|Atp5a1|Atp5b|Atp5h|Atp5j2|Atp5o|Atp6v0d1|Atp6v1a|Atp6v1b2|Atp6v1c1|Atp6v1d|Atp6v1e1|Cltc|Coro1a|Fkbp1a|Plcg2|Ptprc|Rab11b|Slc38a2|Tcirg1|Tfrc|Vps4b
proteome_EV-GO.txt	biological_process	plasma lipoprotein particle clearance(GO:0034381)	4	4	16	100	25	2.78543	0.013358	0.321384	regulation of localization		Apob|Apoe|Cd36|Ehd1
proteome_EV-GO.txt	molecular_function	thioesterase binding(GO:0031996)	4	4	14	100	28.5714	2.78543	0.013358	0.321384	regulation of localization		Arf6|Calm1|Cdc42|Rac1
proteome_EV-GO.txt	biological_process	cell growth(GO:0016049)	4	4	77	100	5.19481	2.78543	0.013358	0.321384	developmental process		Cadm1|Cyfip1|Mtpn|Npm1
proteome_EV-GO.txt	molecular_function	hydrogen-exporting ATPase activity, phosphorylative mechanism(GO:0008553)	4	4	12	100	33.3333	2.78543	0.013358	0.321384			Atp6v0d1|Atp6v1c1|Atp6v1e1|Atp6v1g1
proteome_EV-GO.txt	biological_process	lymphocyte activation involved in immune response(GO:0002285)	4	4	57	100	7.01754	2.78543	0.013358	0.321384			Hspd1|Lcp1|Lgals1|Plcg2
proteome_EV-GO.txt	molecular_function	aminoacyl-tRNA editing activity(GO:0002161)	4	4	9	100	44.4444	2.78543	0.013358	0.321384	amino acid activation|ligase activity, forming carbon-oxygen bonds|ncRNA metabolic process		Aars|Iars|Lars|Vars
proteome_EV-GO.txt	biological_process	leukocyte proliferation(GO:0070661)	7	9	56	77.7778	16.0714	2.77465	0.009279	0.286654			Fkbp1a|Hspd1|Impdh2|Itgam|Itgb2|Prdx2|Ptprc
proteome_EV-GO.txt	biological_process	translational elongation(GO:0006414)	7	9	20	77.7778	45	2.77465	0.009279	0.286654			Eef2|Rplp0|Rplp1|Rplp2|Rps17|Rps21|Rps24
proteome_EV-GO.txt	biological_process	cellular aldehyde metabolic process(GO:0006081)	7	9	30	77.7778	30	2.77465	0.009279	0.286654			Adh5|Akr1a1|Esd|Idh1|Idh2|Tkt|Tpi1
proteome_EV-GO.txt	molecular_function	calcium-dependent phospholipid binding(GO:0005544)	7	9	24	77.7778	37.5	2.77465	0.009279	0.286654			Anxa1|Anxa2|Anxa3|Anxa4|Anxa5|Anxa6|Anxa7
proteome_EV-GO.txt	biological_process	response to vitamin(GO:0033273)	8	11	138	72.7273	7.97101	2.71491	0.00996876	0.289203			Apoe|Arg1|Cat|Gsn|Gstp1|Itgb1|Scamp3|Spp1
proteome_EV-GO.txt	biological_process	cellular response to extracellular stimulus(GO:0031668)	8	11	128	72.7273	8.59375	2.71491	0.00996876	0.289203			Asns|Gstp1|Hmox1|Hspa5|Itgb1|Ldha|Mybbp1a|Sqstm1
proteome_EV-GO.txt	cellular_component	cell leading edge(GO:0031252)	8	11	32	72.7273	34.375	2.71491	0.00996876	0.289203	cytoskeletal part		Actr3|Arpc2|Coro1a|Dst|Iqgap1|Myh9|Vim|Ywhaz
proteome_EV-GO.txt	cellular_component	cortical cytoskeleton(GO:0030863)	11	17	51	64.7059	33.3333	2.68026	0.010052	0.289203	cytoskeletal part		Actb|Cap1|Capza1|Capza2|Capzb|Cfl1|Coro1a|Lasp1|Mapre1|Myh9|Tpm3
proteome_EV-GO.txt	biological_process	response to acid(GO:0001101)	11	17	95	64.7059	17.8947	2.68026	0.010052	0.289203			Aars|Anxa2|Arg1|Asns|Cdo1|Cfl1|Gsn|Gstp1|Lgmn|Oxct1|Rhoa
proteome_EV-GO.txt	cellular_component	cytoplasm(GO:0005737)	224	587	4258	38.1601	13.7858	2.6792	0.00755084	0.255316		NF-kappaB binding|negative regulation of cyclase activity|negative regulation of oxidoreductase activity|positive regulation of cell cycle process|regulation of actin filament bundle assembly|regulation of cell projection assembly|regulation of respiratory burst|response to transforming growth factor beta stimulus|ribosomal large subunit binding	Aars|Actr1a|Actr3|Add3|Adh5|Adssl1|Ahsa1|Aldoc|Anp32a|Anp32e|Anxa1|Anxa2|Anxa3|Apex1|Apob|Apoe|Aprt|Arf6|Arg1|Arhgdia|Arhgdib|Arl8b|Arpc1b|Arpc2|Arpc4|Atp1b3|Atp6v1b2|Atp6v1c1|Atp6v1e1|Basp1|Blvra|C1qbp|Calr|Canx|Cap1|Capg|Capza2|Cbr1|Cct2|Cct3|Cct4|Cct5|Cct7|Cct8|Cdc37|Cdc42|Cfl1|Clic1|Clic4|Copa|Coro1a|Cotl1|Cstb|Ctsk|Dab2|Dars|Dbnl|Ddx3x|Dlst|Dync1h1|Eef1a1|Eef2|Eftud2|Eif2s1|Eif4g1|Eif5a|Eif6…
proteome_EV-GOSlim.txt	biological_process	locomotion(GO:0040011)	25	48	741	52.0833	6.47773	2.67637	0.0123413	0.042166			Aimp1|Apob|Atp5b|Cap1|Cfl1|Coro1a|Dst|Fcer1g|Itga4|Itgam|Itgb1|Itgb2|Msn|Myh9|Plau|Prkdc|Ptprc|Pvr|Rac1|Rac2|Rhog|Rtn4|Sirpa|Spp1|Ywhae
proteome_EV-GO.txt	cellular_component	cytosol(GO:0005829)	84	199	1012	42.2111	19.664	2.60243	0.0102232	0.292909		deoxyribonucleotide binding	Actb|Ahsa1|Aimp1|Akr1a1|Anxa7|Atp6v1a|Atp6v1b2|Atp6v1e1|Atp6v1g1|C1qbp|Calm1|Calr|Cap1|Cat|Cct8|Cdc37|Cdc42|Cdo1|Cfl1|Chmp4b|Clic4|Cndp2|Cyb5r3|Cycs|Fkbp1a|G3bp1|Gapdh|Gnai2|Got1|Gsn|Gsto1|Gstp1|Hk3|Hmox1|Hsp90aa1|Hsp90ab1|Hsp90b1|Hspa8|Hspd1|Idh1|Khsrp|Lcp1|Ldha|Mtpn|Myh9|Ncf2|Npm1|Pdcd6ip|Pfn1|Plcg2|Pnp|Ppia|Prdx1|Prdx2|Prdx5|Prdx6|Psma2|Psma4|Psma5|Psma7|Psmb1|Psmb3|Psmb4|Ptpn6|Qdpr|Rac1|Rap1b…
proteome_EV-GO.txt	biological_process	regulation of cell projection assembly(GO:0060491)	5	6	59	83.3333	10.1695	2.55085	0.0195001	0.410512	cell projection|cytoplasm		Actr3|Arf6|Cdc42|Hsp90aa1|Rac1
proteome_EV-GO.txt	molecular_function	extracellular matrix binding(GO:0050840)	5	6	34	83.3333	17.6471	2.55085	0.0195001	0.410512			Itgb1|Lgals1|Rpsa|Spock2|Spp1
proteome_EV-GO.txt	biological_process	posttranscriptional regulation of gene expression(GO:0010608)	30	61	319	49.1803	19.1223	2.54257	0.0130049	0.321384			Aars|Apex1|Calr|Cdc42|Ddx3x|Dhx9|Eif2s1|Eif3b|Eif4g1|Eif5a|Eprs|Flna|Gapdh|Gnb2l1|Hnrnpu|Hspd1|Pa2g4|Park7|Pcbp1|Ppp1ca|Prkdc|Rbm3|Rhoa|Rpl13a|Rpl38|Rps14|Rps4x|Rps5|Rps9|Ybx1
proteome_EV-GO.txt	molecular_function	actin binding(GO:0003779)	32	66	337	48.4848	19.5846	2.52742	0.0161524	0.363717			Actr2|Actr3|Add3|Arpc1b|Arpc2|Arpc4|Cap1|Capg|Capza1|Capza2|Capzb|Cfl1|Coro1a|Cotl1|Cyfip1|Dbnl|Dst|Flna|Gsn|Itgb1|Lasp1|Lcp1|Marcks|Marcksl1|Myh9|Pfn1|Tln1|Tmsb10|Tpm3|Wdr1|Ywhag|Ywhah
proteome_EV-GO.txt	biological_process	glucose catabolic process(GO:0006007)	13	22	52	59.0909	42.3077	2.49453	0.0209488	0.423494			Aldoa|Aldoc|Eno1|G6pdx|Gapdh|Hk3|Ldha|Pgam1|Pgd|Pgk1|Pkm|Taldo1|Tpi1
proteome_EV-GO.txt	biological_process	positive regulation of cell cycle process(GO:0090068)	6	8	102	75	7.84314	2.44892	0.0217113	0.423494	cytoplasm		Apex1|Cdc42|Mybbp1a|Pebp1|Ranbp1|Rhoa
proteome_EV-GO.txt	biological_process	cell-cell junction organization(GO:0045216)	6	8	69	75	11.5942	2.44892	0.0217113	0.423494	cellular component assembly at cellular level|negative regulation of biological process		Cd9|Cdc42|Itgb1|Mtdh|Rac1|Rhoa
proteome_EV-GO.txt	biological_process	ribosomal large subunit biogenesis(GO:0042273)	6	8	11	75	72.7273	2.44892	0.0217113	0.423494			Eif6|Npm1|Rpl14|Rpl35a|Rpl5|Rpl7
proteome_EV-GO.txt	biological_process	regulation of cyclic nucleotide metabolic process(GO:0030799)	6	8	142	75	5.6338	2.44892	0.0217113	0.423494		negative regulation of cyclase activity	Apoe|Calm1|Flna|Gnai2|Gnai3|Gnas
proteome_EV-GO.txt	biological_process	triglyceride metabolic process(GO:0006641)	6	8	48	75	16.6667	2.44892	0.0217113	0.423494			Acsl1|Apob|Apoe|Cat|Dbi|Lpl
proteome_EV-GO.txt	biological_process	regulation of response to biotic stimulus(GO:0002831)	6	8	59	75	13.5593	2.44892	0.0217113	0.423494	regulation of response to stress		C1qbp|Hspd1|Mif|Pcbp2|Prdx2|Pvr
proteome_EV-GO.txt	molecular_function	enzyme inhibitor activity(GO:0004857)	11	18	317	61.1111	5.67823	2.43524	0.0221025	0.428701			Anp32e|Anxa1|Anxa2|Anxa3|Cstb|Gnb2l1|Hspa5|Pebp1|Prdx5|Rnh1|Usp14
proteome_EV-GO.txt	biological_process	response to wounding(GO:0009611)	16	29	420	55.1724	6.90476	2.42134	0.0274231	0.512526			Aimp1|Apoe|Arg1|Cd44|Dst|Gsn|Hmgb1|Hmox1|Lgals1|Mif|Park7|Pebp1|Saa3|Spp1|Tollip|Tpm3
proteome_EV-GO.txt	biological_process	response to transforming growth factor beta stimulus(GO:0071559)	3	3	35	100	8.57143	2.41145	0.0393683	0.580851	cellular response to chemical stimulus|cytoplasm|developmental process|regulation of localization		Arg1|Dab2|Itgb1
proteome_EV-GO.txt	cellular_component	integral to lumenal side of endoplasmic reticulum membrane(GO:0071556)	3	3	12	100	25	2.41145	0.0393683	0.580851			Canx|H2-D1|H2-K1
proteome_EV-GO.txt	biological_process	regulation of respiratory burst(GO:0060263)	3	3	8	100	37.5	2.41145	0.0393683	0.580851	cellular component assembly at cellular level|cytoplasm		Rac1|Rac2|Rps19
proteome_EV-GO.txt	biological_process	negative regulation of oxidoreductase activity(GO:0051354)	3	3	18	100	16.6667	2.41145	0.0393683	0.580851	cytoplasm|negative regulation of biological process		Gla|Gstp1|Prdx5
proteome_EV-GO.txt	biological_process	rRNA transport(GO:0051029)	3	3	5	100	60	2.41145	0.0393683	0.580851	small ribosomal subunit		Npm1|Rps28|Rpsa
proteome_EV-GO.txt	biological_process	regulation of lipid kinase activity(GO:0043550)	3	3	36	100	8.33333	2.41145	0.0393683	0.580851			Cd81|Cdc42|Rac1
proteome_EV-GO.txt	molecular_function	ribosomal large subunit binding(GO:0043023)	3	3	3	100	100	2.41145	0.0393683	0.580851	cytoplasm		Eif6|Npm1|Rbm3
proteome_EV-GO.txt	molecular_function	apolipoprotein binding(GO:0034185)	3	3	12	100	25	2.41145	0.0393683	0.580851			Canx|Lpl|Lrp1
proteome_EV-GO.txt	biological_process	erythrocyte homeostasis(GO:0034101)	3	3	7	100	42.8571	2.41145	0.0393683	0.580851			Hmox1|Prdx1|Rps24
proteome_EV-GO.txt	biological_process	response to glucagon stimulus(GO:0033762)	3	3	11	100	27.2727	2.41145	0.0393683	0.580851			Arg1|Cdo1|Qdpr
proteome_EV-GO.txt	biological_process	positive regulation of interleukin-6 production(GO:0032755)	3	3	37	100	8.10811	2.41145	0.0393683	0.580851	negative regulation of biological process|positive regulation of immune effector process|regulation of response to stress		Cd36|Fcer1g|Hspd1
proteome_EV-GO.txt	molecular_function	deoxyribonucleotide binding(GO:0032552)	3	3	6	100	50	2.41145	0.0393683	0.580851	cytosol|protein folding|unfolded protein binding		Hsp90aa1|Hsp90ab1|St13
proteome_EV-GO.txt	biological_process	endocytic recycling(GO:0032456)	3	3	11	100	27.2727	2.41145	0.0393683	0.580851	GTP binding|GTPase activity|regulation of localization		Ehd1|Ehd4|Rab14
proteome_EV-GO.txt	biological_process	negative regulation of cyclase activity(GO:0031280)	3	3	33	100	9.09091	2.41145	0.0393683	0.580851	G-protein coupled receptor protein signaling pathway|cytoplasm|intracellular signal transduction|plasma membrane|receptor binding|regulation of cyclic nucleotide metabolic process		Flna|Gnai2|Gnai3
proteome_EV-GO.txt	biological_process	pentose biosynthetic process(GO:0019322)	3	3	6	100	50	2.41145	0.0393683	0.580851			G6pdx|Pgd|Prps1
proteome_EV-GO.txt	biological_process	somatic cell DNA recombination(GO:0016444)	3	3	31	100	9.67742	2.41145	0.0393683	0.580851	regulation of cell death|somatic diversification of immune receptors	somatic diversification of immune receptors	Hmgb1|Hspd1|Prkdc
proteome_EV-GO.txt	molecular_function	sodium ion transmembrane transporter activity(GO:0015081)	3	3	78	100	3.84615	2.41145	0.0393683	0.580851	plasma membrane		Atp1a1|Atp1b3|Slc1a5
proteome_EV-GO.txt	biological_process	sensory perception of chemical stimulus(GO:0007606)	3	3	1128	100	0.265957	2.41145	0.0393683	0.580851	G-protein coupled receptor protein signaling pathway		Gnas|Gnb1|Olfr112
proteome_EV-GO.txt	biological_process	regulation of striated muscle contraction(GO:0006942)	3	3	47	100	6.38298	2.41145	0.0393683	0.580851	kinase binding|regulation of localization		Atp1a1|Calm1|Hsp90aa1
proteome_EV-GO.txt	biological_process	regulation of humoral immune response(GO:0002920)	3	3	25	100	12	2.41145	0.0393683	0.580851	kinase binding|negative regulation of biological process|regulation of cell death		C1qbp|Ptpn6|Ptprc
proteome_EV-GO.txt	biological_process	somatic diversification of immune receptors(GO:0002200)	3	3	33	100	9.09091	2.41145	0.0393683	0.580851	regulation of cell death|somatic cell DNA recombination	somatic cell DNA recombination	Hmgb1|Hspd1|Prkdc
proteome_EV-GO.txt	molecular_function	oxidoreductase activity, acting on peroxide as acceptor(GO:0016684)	7	10	35	70	28.5714	2.40517	0.0372075	0.580851		peroxiredoxin activity	Cat|Park7|Prdx1|Prdx2|Prdx4|Prdx5|Prdx6
proteome_EV-GO.txt	biological_process	regulation of dephosphorylation(GO:0035303)	8	12	111	66.6667	10.8108	2.39195	0.027686	0.512526			Calm1|Fkbp1a|Gba|Hsp90b1|Iqgap1|Plek|Ywhab|Ywhae
proteome_EV-GO.txt	cellular_component	membrane raft(GO:0045121)	12	21	182	57.1429	11.5385	2.24673	0.0348207	0.580851			Atp1a1|Atp1b3|Bsg|Cd36|Fcer1g|Gnai2|Gnai3|Hmox1|Itgb1|Itgb2|Ptprc|Stom
proteome_EV-GOSlim.txt	biological_process	growth(GO:0040007)	12	21	343	57.1429	6.12245	2.2466	0.0348231	0.106183			Cadm1|Cdc42|Clic4|Cyfip1|Gnas|Gsn|Mtpn|Naca|Npm1|Prpf19|Psap|Trim28
proteome_EV-GO.txt	biological_process	response to cAMP(GO:0051591)	4	5	65	80	7.69231	2.17034	0.0486836	0.636293			Apex1|Bsg|Cdo1|Pebp1
proteome_EV-GO.txt	molecular_function	NF-kappaB binding(GO:0051059)	4	5	20	80	25	2.17034	0.0486836	0.636293	cytoplasm|negative regulation of biological process		Apex1|Mtdh|Npm1|Rps3
proteome_EV-GO.txt	molecular_function	cell adhesion molecule binding(GO:0050839)	4	5	47	80	10.6383	2.17034	0.0486836	0.636293	plasma membrane|plasma membrane part		Cadm1|Msn|Pvr|Sdcbp
proteome_EV-GO.txt	cellular_component	neuron projection terminus(GO:0044306)	4	5	43	80	11.6279	2.17034	0.0486836	0.636293			Atp6v0d1|Fkbp1a|Got1|Pebp1
proteome_EV-GO.txt	biological_process	regulation of actin filament bundle assembly(GO:0032231)	4	5	44	80	11.3636	2.17034	0.0486836	0.636293	actin filament-based process|cytoplasm|negative regulation of biological process|positive regulation of cytoskeleton organization		Pfn1|Plek|Rhoa|Tpm3
proteome_EV-GO.txt	biological_process	muscle contraction(GO:0006936)	4	5	113	80	4.42478	2.17034	0.0486836	0.636293			Fkbp1a|Hsp90aa1|Myl6|Srsf1
proteome_EV-GO.txt	cellular_component	perinuclear region of cytoplasm(GO:0048471)	35	77	436	45.4545	17.6606	2.16461	0.0356128	0.580851			Anp32a|Anxa2|Anxa6|Apex1|Arf3|Calr|Clic1|Clic4|Ctsb|Cyfip1|Ehd1|Ehd4|Eif3g|Gnb2|Gnb2l1|Gsn|Hsp90aa1|Hsp90b1|Hspa5|Lmna|Lrp1|Mtdh|Mtpn|Mvp|Prdx5|Psmc3|Ptov1|S100a4|Serbp1|Set|Spp1|Tfrc|Tollip|Ywhab|Ywhaz
proteome_EV-GO.txt	biological_process	establishment or maintenance of cell polarity(GO:0007163)	8	13	81	61.5385	16.0494	2.09874	0.0430773	0.620979	cytoskeleton organization		Actr2|Actr3|Arf6|Cdc42|Cfl1|Dst|Lmna|Myh9
proteome_EV-GO.txt	biological_process	lipid homeostasis(GO:0055088)	5	7	73	71.4286	9.58904	2.09021	0.0492079	0.636293			Apob|Apoe|Ehd1|Got1|Lpl
proteome_EV-GO.txt	biological_process	regulation of nuclear division(GO:0051783)	5	7	69	71.4286	10.1449	2.09021	0.0492079	0.636293			Cdc42|Pebp1|Ranbp1|Usp44|Ywhah
proteome_EV-GO.txt	biological_process	negative regulation of sequence-specific DNA binding transcription factor activity(GO:0043433)	5	7	106	71.4286	6.60377	2.09021	0.0492079	0.636293	negative regulation of biological process		Cat|Flna|Hmox1|Prdx2|Rps3
proteome_EV-GO.txt	biological_process	sterol transport(GO:0015918)	5	7	35	71.4286	20	2.09021	0.0492079	0.636293			Apob|Apoe|Cd36|Soat1|Vps4b
proteome_EV-GO.txt	biological_process	regulation of DNA replication(GO:0006275)	5	7	89	71.4286	7.86517	2.09021	0.0492079	0.636293	negative regulation of biological process		Calr|Cdc42|Npm1|Pcna|Rac1

## Sheet: All mRNAs_EVs
Gnai3
Cdc45
Cav2
Klf6
Cox5a
Tfe3
Brat1
Gna12
Pih1d2
Dlat
Sdhd
Gpr107
Tspan32
Gmpr
Trim25
Scpep1
Mnt
Itgb2
Hddc2
Clec10a
Comt
Rtca
Dbt
Dazap2
Mcts1
Rem1
Trappc10
Ccm2
Tbrg4
Ndufa9
Lck
Galnt1
Mkrn2
Raf1
Pdgfb
Acvrl1
Grasp
Acvr1b
Tom1l2
Zfp385a
Itga5
Wdr77
Atp5f1
Hnrnpd
Dynlt1c
C1d
Gm2a
Clcn4
Hk2
Myo18a
Cd52
Kat2b
Rab5b
Dnmt3l
Icosl
Spg7
Rpl13
Chmp1a
Rpa1
Serpinf1
Polr3d
Ddx3x
Usp32
Zfp512b
Dnajc5
Tpd52l2
Pxmp4
Smarcb1
Top1mt
Oxa1l
Ccl3
Ilf2
Chtop
Snapin
S100a4
S100a3
S100a6
Mapk7
Epn2
Sec24b
N4bp3
Rmnd5b
Nhp2
Vps9d1
Zfp276
Mfsd10
Luzp1
Kctd10
Poldip2
Ift20
Lgals9
Araf
Cfp
Uxt
Cnnm3
Lman2l
Mcm3ap
Pcnt
Mxd1
Gmcl1
Snrnp27
Ocrl
Calm1
Agpat3
Uhrf1
Dpp9
Gramd1a
Ckb
Sp1
Itgb7
Myg1
Pfdn5
Rrp15
Srr
Acp5
Fbxo9
Vps50
Hars
Zmat2
Ube2c
Smg5
Cct3
Glmp
Mef2d
Snd1
Slc19a1
Kpnb1
Npepps
Mrpl10
Cyp51
Tcf25
Tubb6
Def8
Foxm1
Itfg2
Nrip2
Tulp3
Gtf2h4
Tubb5
Ell2
Jup
Nom1
Ergic1
Acap1
Ifrd1
Stk38l
Brpf1
Akr1b3
Hoxc6
Gstt3
Ddt
Ddx18
Ubl3
Eef1e1
Akt1
Il16
Tcirg1
Naglu
Coasy
Smo
Crnkl1
Rin2
Chordc1
Rtcb
Pwp1
Fbxo7
Capns1
Clpb
X45176
Zdhhc4
Rac1
Nup214
Ugp2
Trmt1
Nacc1
Nfix
Slc1a5
Uba1
Siae
Fam50a
Emd
Sipa1l2
Ap4e1
Blvra
Srpk3
Idh3g
Ssr4
Bcap31
Fam98a
Kmt2a
Ift46
Trappc6a
Supt6
Unc119
Sdf2
Ccne1
Bbc3
Psmc3
Acp2
Slc39a13
Celf2
Nr1h3
Spi1
Sf3a1
Stat6
Napsa
Vrk3
Smg9
Paxip1
Rmnd5a
Mov10
Ppm1j
Rhoc
Ppard
Def6
Metrn
Lmf1
Narfl
Dbf4
Daxx
Cd320
Ipo4
Tm9sf1
Irf9
Gmpr2
Dhrs1
Tmem161a
Borcs8
Snx9
Ranbp3
Ndufa11
Nr2f6
Use1
Ocel1
Dyrk1b
Braf
Ndufb2
Hltf
Prpf6
Rgs19
Snrpd1
Tchp
Tsc2
Rpl3l
Puf60
Golga2
Uck1
Mien1
Tgfb1
Ccdc97
Akap8l
Pdcd2l
Gtf2f1
Clpp
Alkbh7
Med6
Lcp2
Cse1l
Naa20
Prkra
Plekha3
Ykt6
Baz1b
Mrpl2
Mea1
Kdelr1
Ggct
Jag2
Btbd6
Nudt14
Flii
Atg4d
Qtrt1
Hdgfl2
Chaf1a
Adprh
Timmdc1
Pla1a
Mcm2
Tpra1
Nab1
Il17ra
Arrdc2
Map2k7
Timm44
Ap2a2
Pnkp
Med25
Clptm1
Relb
Tomm40
Apoe
Hbp1
Prkar2b
Cdkn1b
Klf4
Ap1m1
Rab8a
Hmgn2
Fam32a
Stard3nl
Stk11
Atp5d
Ppp5c
Pafah1b2
Cnot11
Slc2a3
Sri
Dgcr2
Irf3
Bcl2l12
Mpnd
Sh3gl1
Ranbp2
Abcf3
Eif2b5
Cyth2
Mrpl4
Keap1
Glg1
Csnk1g2
Abhd17a
Mob3a
Fkbp11
Pld3
Rabac1
Etv3
Prkcsh
Fcgrt
Nosip
Pih1d1
Rps11
Supt5
Paf1
Timm50
Med29
Ncstn
Pex19
Crhr2
Cyp4f18
Impdh1
Dusp3
Ess2
Slc25a1
Dgcr6
Ier3
Klc4
Homer3
Crtc1
Sec14l2
Aven
Crot
Rps6ka1
Snrnp200
Ciao1
Insig2
Kpna6
Man1a
Coq8b
Brd8
Kif20a
Farsa
Gcdh
Mast2
Dnase2a
Rad23a
Calr
Syce2
Nfat5
Nob1
Gys1
Ruvbl2
Bax
Tfam
Zfp81
Mmd
Fam162a
Rpl8
Fancl
Gstm5
Gstm3
Stat3
Stat5a
Map3k11
Akt2
Dnaja3
Hmox2
Cdip1
Map3k20
Cwc15
Dnmt1
Ppan
Angptl2
Trmt10a
Etv1
Psap
Ikbkg
Wars2
Phb2
Ptpn6
Emg1
Lpcat3
Atp6v1f
Clcn5
Clcn3
Cul3
Large1
Ddx56
Tmed4
Bid
Ralb
Ppp1cc
Dnajb11
Tbccd1
Gab2
Coro1c
Tax1bp1
Mettl17
Arhgef40
Mcoln1
Pkn2
Cd33
Etfb
Stxbp2
Slbp
Polr2e
Myo9b
Ly9
Adgre1
Mtfp1
Rab11a
Eif2b2
Dlst
Chmp2b
Plod3
Ap1s1
Srpk1
Lbr
Prcc
Rrnad1
Hdgf
Thop1
Apba3
Pias4
Map2k1
Sgta
Tmem242
Dtx2
Rasa4
Hnrnpa2b1
Ccdc130
Mri1
Prkacb
Sgsh
Cstb
Sh2b2
Pex5
Jkamp
Cd44
Eif2ak4
Wdr1
Slc2a9
Ndrg1
Man2b1
Wdr83
Prdx2
Polr2a
Senp3
Plekha8
Spc25
Ufd1
Zfp287
Letm1
Ubqln1
Txn2
Crbn
Msh6
Fbxo11
Tbl2
Bud23
Mcm5
Hmox1
Mprip
Cic
Prkaca
Asf1b
Ddx39
Dnajb1
Usp40
Kbtbd4
Celf1
Ndufs3
Por
Igf1r
Insr
Trim28
Ube2m
Adcy9
Mef2c
Ctr9
Eif4g2
Pcyt1a
Psmd4
Snx6
Mthfd2
Tomm40l
Pan2
Cs
Ampd3
Bcas2
Ctcf
Pard6a
Ranbp1
Psmb4
Mmp8
Slc30a4
Sqor
Bloc1s6
Metap1
Gpr108
Rsl1d1
Apc
Reep5
Ergic3
Uqcc1
Ncoa2
Nr2c2
Nr2c1
Smpd4
Pex1
Kctd20
Ctns
Tuft1
Rcn1
Trap1
Naa60
X1700037C18Rik
Tpr
Odr4
Dhx34
Kptn
Napa
Sra1
Atp5g1
Snf8
Tbcb
Inpp5k
Crkl
Clint1
Prss16
Cdkal1
Htra1
Zbtb17
Fblim1
Ccdc159
Mob1b
Atp6v1b2
Eps15l1
Tep1
Ttc5
Osgep
Aamp
Tmbim1
Arpc2
Tmem147
Rps9
Tfpt
Fbln1
Pgrmc1
Gcat
Elovl1
Med8
Hyi
Cdc20
Pfdn2
Rnf114
C330007P06Rik
Srm
Rbm14
Zdhhc24
Ndor1
Pdk1
Ptbp1
Mvd
Cyba
Tmem110
Sfmbt1
Rundc3a
Cdt1
Aprt
Gtf2h1
Hfe
Qrich1
Usp19
Pola1
Cdc42
Pknox1
Gmnn
Acot13
Cdk4
B4galnt1
Mettl1
Tspan31
Kif5b
Saal1
Tph2
Cnp
Ttc25
Sulf2
Sod2
Stambp
Ezh1
Hap1
Ctnnb1
Eif1b
Psmd2
Vars
Hspa1l
Msh5
Abhd16a
Neu1
Clic1
Lsm2
Mrpl49
Mark3
Gatad1
M6pr
Lrrc8a
Ppp2r1a
Fance
Tinf2
Hapln4
Dus3l
Tgfbr1
Homer1
Arpp19
Bcl2l1
Khsrp
Ccdc124
Cct4
X0610009B22Rik
Cpt1c
Zfp655
Rhoa
Zmiz1
Ankrd26
Aldh16a1
Hnrnpa0
Hnrnph1
Ift43
Arid1a
Ctsd
Rplp1
Abhd8
Ift22
Mid1ip1
Ap2s1
Emc10
Clstn3
Fbxw9
Scrn3
Phax
Tle1
Snrpb2
Ubc
Prpf31
Sertad1
Carhsp1
Elk3
Herpud2
Rdh13
Nutf2
Arpc5
Pou2f2
Mgst1
Ubqln4
Rps18
Rpl10
Rps15a
Ncaph2
Hipk1
Gprc5b
Man1a2
Acyp1
Hdac5
Rala
Vdac3
Vps72
Gabpa
Dynll1
Pdcl
Tmem184b
Nf2
Zmat5
Ewsr1
Ap1b1
Bcl2l13
Dqx1
Lnpk
Pttg1ip
Trpm2
Ube2g2
Elk1
Nav1
Tnpo1
Rnmt
Srp14
Cdk9
Tor2a
Mrtfb
Cbx5
Apobec3
Vav2
Ppp2cb
Dmap1
Mcu
Oit3
Fxyd5
Tfcp2
Ubp1
Nuak2
Sdhb
Snap47
Kdsr
Vps4b
Rps25
Taz
Kif19a
Aldh3a2
Tmem115
Hyal2
Ifrd2
Hyal1
Tusc2
Nprl2
Rassf1
Slc3a2
Nxf1
Stx5a
Tnfrsf13b
Spire2
X2610507B11Rik
AI597479
Tmem86a
Tex14
Ifi35
Nedd8
Gosr1
Mrpl52
Kansl3
Faf1
Tsacc
Mettl16
Pigyl
Rbm25
Psen2
Fads1
Tnfrsf22
Cars
Kdelr3
Apip
Pdhx
Vac14
Mcoln2
Akt1s1
Tbrg1
Adssl1
Brf1
Odc1
Thg1l
Pabpc4
Sugp1
Dhdh
Zfp790
Pgam1
Evi5l
Snapc2
Git1
Gltp
Bnip2
Ccnt1
Brms1l
Med15
Dhdds
Tjap1
Rpl15
Tmem167
Mplkip
Kif11
Rpa3
Mlkl
Tnpo3
Zfp715
Retn
Rps5
Adgrl1
Amotl1
X2200002J24Rik
Etv5
Gfod2
Enkd1
Atp6v0d1
Ptprs
Slc41a1
Nelfb
Card14
Tmem175
Tango2
Ndufs2
Atraid
Cad
Sh3bp5l
Atad1
Pten
Pea15a
Timm23
Tnfaip8l2
Trnt1
Ehmt2
Elof1
Med16
Tmem259
Rnf170
Dedd
Nit1
Rnf168
Tctex1d2
Chp1
Tvp23b
Dnajc7
Cacybp
Zswim7
Pigl
Ndufa2
Pam16
Cox6c
Ube2z
Tmem87b
Anapc1
Mertk
Tsg101
Hps5
Map3k4
Piezo1
Rnf166
Ankrd52
Srp19
Rbsn
Mrps25
Dguok
Camta1
Csf1
Strip1
Kif1a
Slc25a11
Cmc2
Chfr
Tex261
Fam120b
Tbp
Psmb1
Fhod1
Tmem208
E2f4
Surf4
Surf2
Naf1
Ppp1cb
Gorasp2
Tsen15
Efr3a
Trappc2l
Ddx19a
Galns
C8g
Rabl6
Edf1
Fbxw5
Slc25a13
Ube2i
Tsr3
Lrrk1
Aldh1a3
Actn1
Sirt2
Hnrnpl
Nolc1
Cnksr3
Mtmr1
Hmgb3
Abca1
Nipsnap3b
Lage3
Ubl4a
Gdi1
Sash1
Gadd45b
Zdhhc12
Endog
Cybb
Golga7
Cd48
Clpx
Trabd
Cd83
Atf6b
Ppt2
Rnf5
Cacfd1
Arnt
Mocs2
Nat9
Lpl
Atp6v0e
Zfp318
Srf
Gata3
Hspa8
Pdzd11
Psma2
Mrpl32
Setdb1
Anxa9
Prune1
Cers2
Capza2
Plekho1
Vps45
Prpf3
Anp32e
Aph1a
Tab2
Ppil4
Cnih1
Eps8
Med22
Surf1
Med28
Qdpr
Sqstm1
Nfe2l2
Rxra
Prpsap1
Lcorl
Lta4h
Dstn
H2afy
Gtf2ird2
Bola1
Castor2
Fcgr1
Ncf1
Adss
Cacna1d
Actr8
Lrrc27
Fnta
Mtrex
Celsr1
Fli1
Syt14
H2.M3
Lonrf3
Atp5e
Nelfcd
Ctsz
Prelid3b
H2.M2
Ube2a
Slc25a5
Ppdpf
Pls3
Ndufa1
E2f3
Ppfibp1
Plgrkt
Cd274
Pdcd1lg2
Gtf3a
Mtif3
Lnx2
Mapkapk2
Lamp2
Atxn10
Eif3d
H3f3b
Nup50
Ift27
Pacsin2
Ttll12
Tox4
Mrps18c
Srsf6
Plcg1
Kctd2
Kctd5
Etaa1
Slpi
Sdc4
Il13ra1
Nbr1
Cyth1
Nt5c3b
Coa3
Med24
Psmd3
Exosc10
Glod4
Vps53
Taok1
Dnttip1
Acot8
Traf4
Aldoc
Stac2
Rpl19
Plxdc1
Arl5b
Zfp207
Psmd11
Timp2
Zc3h18
Top2b
Igfbp4
Cdc6
Suz12
Crlf3
Tnfaip1
Abr
Cd40
Slc35c2
Elmo2
Wsb1
Ttpal
Rhot1
Ada
Serinc3
Pgs1
Birc5
Afmid
Pigt
Mmp9
Slc12a7
Ctsa
Zswim1
Myo1c
Crk
Cox7c
Pitpna
Mlx
Retreg3
Dhx58
Rab5a
Nkiras2
Ppp2r5c
Ift52
Mybl2
B4galt5
Gdap1l1
Ddx27
Cyth3
Cyth4
Rrp7a
Cyb5r3
Ints2
Med13l
Hist1h2bc
Mafk
Med1
Stard3
Vmp1
Uchl5
Glrx2
Trove2
Stk4
Pmp22
Zcchc10
Psmb6
Spag7
Pfn1
Tomm34
Ywhab
Anxa6
Il12rb2
Zkscan6
Kpna2
Smurf2
Cep95
Vezf1
Cuedc1
Srsf1
Abi3
Kif3a
X45177
Mapt
Gid4
Dhx40
Akap1
Nol11
Derl2
C1qbp
Rpain
Chd3
Appbp2
Ncor1
Trpv2
Cenpv
Pcgf2
Cwc25
Pip4k2b
Trim37
Ctdnep1
Elp5
Gabarap
Phf23
Acadvl
G3bp1
Atox1
Dusp14
Tada2a
Pnpo
Cog1
Cbx1
Cdk5rap3
Slc25a39
Sp2
Aatf
Dync1h1
Ndel1
Zbtb4
Mpdu1
Fxr2
Atp5g3
Cd68
Acsl1
Lsp1
Zfyve27
Avpi1
Rad51d
Pank3
Rars
Mrpl58
Fdxr
Sult4a1
Mrpl45
Arrb1
Pelp1
Med11
Ccl4
Natd1
Map2k3
Ywhah
Sart3
E2f2
Slc35b4
Fis1
Plod1
Rab3d
Atp6ap1
Dnase1l1
Ccl9
BC005537
Isyna1
Hars2
Tmem160
Rab5c
Mdh2
H13
Rnf145
Atp6v1e1
Chtf18
Ppp1r12c
Map1s
Tmem129
Nop9
Atp6v0a1
Psmc3ip
D8Ertd738e
Calm3
Cops3
Fkbp8
Ddx39b
Gipc1
Tlcd1
Plscr3
Xab2
Cdc37
Rab4a
Trip10
Cops6
Ubb
Slc6a8
Arid3a
Ubxn6
Mydgf
Ccdc12
Fmc1
Mrpl24
Gle1
Lyst
Slc35e1
Polr2i
Rmnd1
Fbxo5
Mtrf1l
Hdac2
Rwdd1
Stxbp5
Hint3
Trmt11
Katna1
Pcmt1
Lrp11
X1700021F05Rik
Sec63
Snx3
Aig1
Fuca2
Cep57l1
Ltv1
Cd164
Smpd2
Mical1
Zbtb24
Rab32
Gtf3c6
Slc16a10
Fyn
Prep
Tnfaip3
Arfgef3
Reps1
Asf1a
Gopc
Qrsl1
Vta1
Reep3
Pkib
Serinc1
Echdc1
Ccdc59
Ppp1r12a
P4ha1
Lims1
Zwint
Ube2d1
Cdk1
Atp2b1
Arid5b
Actr6
Uhrf1bp1l
Poc1b
Tmpo
Psen1
Sgk1
Ikbip
Hbs1l
Epb41l2
Apaf1
Med23
Arg1
Nedd1
Stx7
Pex7
Ifngr1
Vnn3
Cfap54
Cdk17
Hal
Fgd6
Ndufa12
Tmcc3
Cep83
Socs2
Nudt4
Nuak1
Tcp11l2
Cry1
Hsp90b1
Igf1
Washc3
Sirt1
Herc4
Hnrnph3
Rufy2
Ccar1
Ddx21
Ddx50
Srgn
Vps26a
Supv3l1
Aifm2
Tysnd1
Sar1a
Ppa1
Eif4ebp2
Pald1
Sgpl1
Unc5b
Slc29a3
Vsir
Anapc16
Ddit4
Dnajb12
Micu1
Cand1
Tbk1
Pno1
Plek
Usp15
Vps54
Tbc1d15
Rab21
X2310011J03Rik
Peli1
Thap2
Slc1a4
Dock2
Rab1a
Gamt
Actr2
Ndufs7
Mum1
Uqcr11
Cnot2
Tcf3
Yeats4
Snrpd3
Mdm2
E2f7
Osbpl8
Mknk2
Cabin1
Ap3d1
Sf3a2
Timm13
Llph
Tmbim4
Helb
Prmt2
Dip2a
Hmg20b
Fzr1
Ncln
Nfyb
Txnrd1
Ppm1m
D10Wsu102e
Wdr82
Pofut2
Slc36a1
Adarb1
Appl2
Slc36a2
Sumo3
Hint1
Fbxw11
Pfkl
Pus10
Pex13
X1810043G02Rik
Mpg
Ahsa2
Nprl3
Xpo1
Cpeb4
Cdc34
Tpgs1
Erlec1
Shc2
Sptbn1
Wdpcp
Mdh1
Ccng1
Nudcd2
Hmmr
Slc22a4
Cyfip2
Mgat1
Ppp2ca
Hnrnpab
Phykpl
Hspa4
Cnot6
Mapk9
Canx
Rack1
Rufy1
Rnf130
Rad50
Mrnip
Clk4
Sar1b
Jade2
Ube2b
Cdkn2aipnl
Kremen1
Nefh
Havcr2
Tnip1
Vdac1
Upp1
Slu7
Ascc2
Hus1
Pttg1
Tns3
Btg2
Castor1
Pes1
Tcn2
Myo1g
Smtn
Arf5
X2310033P09Rik
Guk1
Rnf185
Limk2
Patz1
Trim11
Ogdh
Drg1
Rtn4
Mtif2
Rps27a
Cfap36
Ppp4r3b
Pold2
Zkscan17
Dbnl
Mrps24
Ccdc117
Dynll2
Xbp1
Supt4a
Prr11
Rnf187
Mrpl22
Cnot8
Rps6kb1
Sap30l
Galnt10
Rnft1
Mfap3
Fam114a2
Ppm1d
Znhit3
Ggnbp2
Acaca
Shmt1
Llgl1
Drg2
Srebf1
Tom1l1
Cox11
Stxbp4
Bzw2
Pctp
Twistnb
Atxn7l1
Sypl
Pdia6
Nampt
Pik3cg
Nbas
Tspan13
Rock2
Laptm4a
Fam49a
Snx13
Sdc1
Lpin1
Pum2
Trib2
Arsg
Hs1bp3
Smc6
Amz2
Gna13
Prkar1a
Map2k6
Trappc12
Adi1
Rnaseh1
Ubxn2a
Fkbp1b
Itsn2
Rsad2
Id2
Ncoa1
Rrm2
Bcap29
Slc26a4
Cenpo
Dnajc27
Efr3b
Cbll1
Dnmt3a
Dld
Rab10
Ddx52
Taf15
Cdc27
Mettl2
Nle1
Tlk2
Rffl
Lig3
Map3k3
Ddx42
Ftsj3
Rnf135
Psmc5
Tcam1
Ern1
Nf1
Polg2
Ddx5
Psmd12
Helz
Slc9a3r1
Nt5c
Jpt1
Sumo2
Nup85
Gga3
Cluh
Mif4gd
Slc25a19
Pafah1b1
Recql5
Sap30bp
Galk1
Unk
Trim47
Mrpl38
Fbf1
Acox1
Ten1
Srp68
Tsen54
Ncbp3
Ankfy1
Ube2g1
Med31
Txndc17
Rhbdf2
Pimreg
X1810032O08Rik
Rabep1
Mfsd11
Kif1c
Sec14l1
Nos2
Mink1
Pld2
Slc46a1
Blmh
Cpd
Timm22
Nxn
Rflnb
Ywhae
Prpf8
Spag9
Luc7l3
Ankrd40
Lrrc59
Slc35b1
Snx11
Fbxl20
Dlg4
Alox8
Per1
Vamp2
Tmem107
Aurkb
Ctc1
Pfas
Myh10
Pik3r5
Stx8
Adprm
Top2a
Acly
Kat2a
Stat5b
Lsm12
Ubtf
Ccdc43
Eftud2
Dcakd
Nmt1
Gosr2
Klhl28
Fkbp3
Scfd1
Strn3
Ap4s1
Dtd2
Gtf2a1
Sel1l
Dnaaf2
Klhdc2
Nemf
L2hgdh
Trappc6b
Pnn
Mia2
Galc
Spata7
Zc3h14
Polr2h
Ppp2r3c
X1110008L16Rik
Psma6
Nfkbia
Mbip
Gstz1
Sptlc2
Ahsa1
Vipas39
Snw1
Adck1
Mthfd1
Ppp2r5e
Sgpp1
Nin
Tmx1
Actr10
Timm9
Rtn1
Dhrs7
Ppm1a
Clmn
Glrx5
Mnat1
Prkch
Hif1a
Papola
Mpp5
Snapc1
Atp6v1d
Vrk1
Eif2s1
Pigh
Vti1b
Zfp36l1
Erh
Susd6
Srsf5
Pcnx
Pacs2
Gtpbp4
Zmynd11
Esyt2
Cdca7l
Tdp1
Psmc1
Nrde2
Ccdc88c
Dglucy
Trip11
Atxn3
Lgmn
Golga5
Pitrm1
Pfkp
Net1
Gdi2
Dcaf4
Numb
Fam161b
Coq6
Entpd5
Aldh6a1
Isca2
Npc2
Fcf1
Mlh3
Tmed10
Erg28
Gpatch2l
Ccnk
Yy1
Wars
Meg3
Hsp90aa1
Zfp839
Fdft1
Tecpr2
Cinp
Traf3
Cdc42bpb
Exoc3l4
Tnfaip2
Eif5
Ppp1r13b
Zfyve21
Xrcc3
Klc1
Atp5mpl
Gpr132
Ggps1
Gng4
Gpr137b
Mtr
Aoah
Trim27
Zkscan3
Mrs2
Exoc2
Tmem14c
Hivep1
Tbc1d7
Mcur1
Nup153
Kif13a
Tpmt
Dek
Susd3
Ippk
Cenpp
Nol8
Spin1
Wrnip1
Serpinb9b
Prpf4b
Eci2
Rpp40
Fars2
Ssr1
Riok1
Snrnp48
Slc35b3
Sema4d
Gadd45g
X2010111I01Rik
Auh
Ptch1
Sptlc1
Sfxn1
Habp4
Ctsl
Zfp346
Aaed1
Lman2
Prelid1
Nsd1
Pdlim7
Ddx41
Pcbd2
Txndc15
Ddx46
Caml
B4galt7
Zfp369
Ptdss1
Mterf3
Uqcrb
Fastkd3
Cetn3
Smad5
Hnrnpk
Ccnh
Rasa1
X2210016F16Rik
Gkap1
Naa35
Golm1
Agtpbp1
Trip13
Pdcd6
Sdha
Ccdc127
Erap1
Cast
Glrx
Nsun2
Mctp1
Slf1
Ndufs6
Mrpl36
Lpcat1
Clptm1l
Atg10
Zcchc9
Slc30a5
Rad17
Gtf2h2
Serf1
Smn1
Mccc2
Ptcd2
Btf3
Ankra2
Hexb
Gfm2
Polk
Col4a3bp
Hmgcr
Aggf1
Pde8b
Ap3b1
Scamp1
Jmy
Plk2
Mtx3
Zfyve16
Dhfr
Erbin
Nln
Trappc13
Cwc27
Srek1ip1
Emb
Mrps30
Slc4a7
Psmd6
Atxn7
Pdhb
Kctd6
Map3k1
Il6st
Ndufs4
Samd8
Vdac2
Comtd1
Ube2e1
Nr1d2
Ngly1
Fam213a
Glud1
Bmpr1a
Rtraf
Ecd
Dnajc9
Anxa7
Ppp3cb
Zswim8
Camk2g
Ap3m1
Txndc16
Ero1l
Psmc6
Samd4
Mapk1ip1l
Ktn1
Anxa11
Ppif
Slmap
Rnase4
Arf4
Eaf1
Mettl6
Sh3bp5
Capn7
Btd
Bap1
Dph3
Gm6768
Nisch
Parg
Ogdhl
Glt8d1
Spcs1
Nek4
Ebpl
Kpna3
Spryd7
Rnaseh2b
Pspc1
Ctsb
Cryl1
Prkcd
Eef1akmt1
Xpo4
Tkt
Pinx1
Dcp1a
Sap18
Ska3
Mrpl57
Zdhhc20
Hmbox1
Micu2
Ints9
Extl3
Cab39l
Cdadc1
Mtmr6
Mipep
Esd
Lcp1
Zc3h13
Slc25a30
Gpalpp1
Nufip1
Tsc22d1
Dnajc15
Epsti1
Akap11
Rgcc
Naa16
Mtrf1
Wbp4
Sugt1
Elp3
Pbk
Esco2
Ccdc25
Clu
Trim35
Dpysl2
Bnip3l
Ppp2r2a
Bora
Bin3
Pdlim2
Slc39a14
Xpo7
Rcbtb2
Itm2b
Med4
Sucla2
Uchl3
Rbm26
Rnf219
Scel
Fbxl3
Cln5
Acod1
Dct
Tgds
Gpr180
Dnajc3
Mbnl2
Nipbl
Nup155
Fyb
Dab2
Ttc33
Mettl3
Dad1
Lrp10
Haus4
Ajuba
Slc7a8
Fbxo4
Acin1
Oxct1
Drosha
Psmb5
Pabpn1
X6030458C11Rik
Pdzd2
Slc22a17
Golph3
Zfr
Ngdn
Sub1
Dhrs4
Dcaf11
Psme1
Emc9
Cct5
Tars
Amacr
Rai14
Brix1
Rad1
Nadk2
Mtdh
Laptm4b
Trio
Ank
X44996
Retreg1
Myo10
Rnf19a
Pabpc1
Ywhaz
Atp6v1c1
Fzd6
Slc25a32
Dcaf13
Dcstamp
Dpys
Lrp12
Oxr1
Eif3h
Rad21
Shcbp1
Rida
Matn2
Pop1
Stk3
Eif3e
Emc2
Eny2
[truncated: 7,151 more rows]

## Sheet: Cell & EV mRNA background
Gnai3
Cdc45
Narf
Cav2
Klf6
Scmh1
Cox5a
Wnt9a
Fer
Xpo6
Tfe3
Brat1
Gna12
Slc22a18
Pih1d2
Dlat
Sdhd
Gpr107
Tspan32
Lhx2
Gmpr
Trim25
Dgke
Scpep1
Mnt
Itgb2
Hddc2
Pemt
Cdh4
Clec10a
Arvcf
Comt
Rtca
Dbt
Dazap2
Mcts1
Rem1
Trappc10
Ccm2
Tbrg4
Mx1
Ndufa9
Lck
Galnt1
Mkrn2
Raf1
Pdgfb
Acvrl1
Grasp
Acvr1b
Tom1l2
Zfp385a
Itga5
Wdr77
Adora3
Atp5f1
Hnrnpd
Dynlt1c
C1d
Gm2a
Krit1
Clcn4
Hk2
Myo18a
Haao
Cd52
Abhd15
Loxl3
Kat2b
Rab5b
Dnmt3l
Icosl
Spg7
Rpl13
Chmp1a
Rpa1
Serpinf1
Tubgcp3
Polr3d
Ddx3x
Il12rb1
Usp32
Txnrd3
Zfp512b
Dnajc5
Tpd52l2
Fmr1
Il4
Pxmp4
Dlg3
Gnb1l
Smarcb1
Hip1r
Nsun5
Top1mt
Mmp14
Slc7a7
Oxa1l
Heatr6
Ccl3
Ilf2
Chtop
Snapin
S100a4
S100a3
S100a6
Icam2
Mapk7
Epn2
B9d1
Sec24b
N4bp3
Rmnd5b
Nhp2
Vps9d1
Zfp276
Mfsd10
Luzp1
Kctd10
Poldip2
Ift20
Lgals9
Araf
Cfp
Uxt
Cnnm3
Lman2l
Mcm3ap
Pcnt
Mxd1
Gmcl1
Snrnp27
Oas1c
Ocrl
Calm1
Agpat3
Sema6b
Uhrf1
Dpp9
Lsr
Gramd1a
Ckb
Sp1
Itgb7
Myg1
Rarg
Pfdn5
Rrp15
Rnd2
Srr
Acp5
Fbxo9
Vps50
Hars
Zmat2
Ube2c
Smg5
Cct3
Glmp
Mef2d
Tmem79
Snd1
Col18a1
Slc19a1
Kpnb1
Npepps
Mrpl10
Cyp51
Tcf25
Tubb6
Def8
Itga3
Foxm1
Itfg2
Nrip2
Tulp3
Gtf2h4
Tubb5
Ell2
Jup
Nom1
Ergic1
Acap1
Tcea3
Ifrd1
Stk38l
Brpf1
Akr1b3
Hoxc6
Gstt3
Ddt
Ddx18
Ubl3
Gramd3
Eef1e1
Akt1
Il16
Tcirg1
Naglu
Coasy
Smo
Crnkl1
Rin2
Chordc1
Rtcb
Pwp1
Fbxo7
Capns1
Folr1
Clpb
X45176
Zdhhc4
Rac1
Nup214
Ugp2
Trmt1
Nacc1
Nfix
Slc1a5
Uba1
Vwf
Siae
Spa17
Fam50a
Emd
Taco1
Npas1
Sipa1l2
Ap4e1
Blvra
Srpk3
Idh3g
Ssr4
Bcap31
Fam98a
Ltbp2
Kmt2a
Ift46
Trappc6a
Supt6
Spag5
Unc119
Sdf2
Ccne1
Bbc3
Mybpc3
Psmc3
Acp2
Rapsn
Slc39a13
Celf2
Nr1h3
Ddb2
Spi1
Sf3a1
Stat6
Napsa
Vrk3
Smg9
Paxip1
Rmnd5a
Mov10
Ppm1j
Rhoc
Ppard
Def6
Metrn
Lmf1
Narfl
Dbf4
Daxx
Cd320
Ipo4
Tm9sf1
Irf9
Gmpr2
Mdp1
Dhrs1
Tmem161a
Armc6
Borcs8
Slc25a42
Snx9
Ranbp3
Ndufa11
Nr2f6
Use1
Ocel1
Dyrk1b
Braf
Ndufb2
Hltf
Prpf6
Rgs19
Rgs20
Snrpd1
Tchp
Tsc2
Rpl3l
Puf60
Golga2
Uck1
Mien1
Tgfb1
Ccdc97
Zfp40
Akap8l
Pdcd2l
Gtf2f1
Clpp
Alkbh7
Dennd1c
Med6
Lcp2
Cse1l
Naa20
Prkra
Fkbp7
Plekha3
Ykt6
Baz1b
Pex6
Mrpl2
Mea1
Kdelr1
Tmem143
Ggct
Jag2
Btbd6
Nudt14
Flii
Top3a
Atg4d
Qtrt1
Hdgfl2
Chaf1a
Adprh
Tmem39a
Timmdc1
Pla1a
Mcm2
Tpra1
Nab1
Adgre5
Il17ra
Lamb1
Kcnn1
Arrdc2
Cd36
Map2k7
Timm44
Ap2a2
Pnkp
Med25
Clptm1
Relb
Tomm40
Apoe
Hbp1
Prkar2b
Cdkn1b
Klf4
Ap1m1
Rab8a
Hmgn2
Fam32a
Stard3nl
Stk11
Efna2
Atp5d
Ppp5c
Cdk12
Lipe
Pafah1b2
Tbc1d8
Cnot11
Slc2a3
Foxj2
Sri
Dgcr2
Irf3
Bcl2l12
Zfp959
Mpnd
Sh3gl1
Ebi3
Yju2
Ranbp2
Grk5
Dvl3
Abcf3
Eif2b5
Cyth2
Sult2b1
Hck
Mrpl4
Keap1
Glg1
Atp8b3
Btbd2
Csnk1g2
Abhd17a
Mob3a
Cacnb3
Ccdc65
Fkbp11
Ddx23
Pld3
Grik5
Rabac1
Etv3
Prkcsh
Fcgrt
Nosip
Pih1d1
Rps11
Supt5
Paf1
Timm50
Med29
Ncstn
Pex19
Crhr2
Cyp4f18
Impdh1
Dusp3
Ess2
Slc25a1
Dgcr6
Ddr1
Ier3
Klc4
Ercc1
Homer3
Crtc1
Rnf215
Sec14l2
Aven
Crot
Rps6ka1
Snrnp200
Ciao1
Taf6l
Insig2
Kpna6
Man1a
Itpkc
Coq8b
Brd8
Kif20a
Farsa
Gcdh
Mast2
Dnase2a
Rad23a
Calr
Syce2
Nfat5
Nob1
Nqo1
Ppfia3
Gys1
Ruvbl2
Bax
Il7r
Tfam
Zfp81
Mmd
Fam162a
Rpl8
Fancl
Gstm5
Gstm3
Stat3
Stat5a
Map3k11
Akt2
Dnaja3
Hmox2
Cdip1
Map3k20
Cwc15
Dnmt1
Ppan
Angptl2
Cacna1b
Trmt10a
Etv1
Kifc2
Psap
Ikbkg
Wars2
Phb2
Ptpn6
Eno2
Emg1
Lpcat3
Atp6v1f
Clcn5
Clcn3
Utp20
Cul3
Large1
Ddx56
Tmed4
Bid
Ralb
Ppp1cc
Dnajb11
Tbccd1
Clec11a
Zfp324
Gab2
Coro1c
Tax1bp1
Ctse
Mettl17
Arhgef40
Pnpla6
Mcoln1
Arhgef18
Pkn2
Cd33
Etfb
Stxbp2
Sgce
Wwox
Slbp
Arid3b
Polr2e
Abca13
Myo9b
Ly9
Cd244a
Adgre1
Mtfp1
Rab23
Rab11a
Eif2b2
Dlst
Ulk2
Ccl24
Dgkq
Chmp2b
Plod3
Ap1s1
Srpk1
Pax3
Lbr
Prcc
Rrnad1
Hdgf
Thop1
Apba3
Pias4
Map2k1
Sgta
Tmem242
Dtx2
Rasa4
Hnrnpa2b1
Ccdc130
Mri1
Prkacb
Sgsh
Cstb
Sh2b2
Pex5
Jkamp
Cd44
Slc1a2
Eif2ak4
Wdr1
Slc2a9
Ndrg1
X4930550C14Rik
Man2b1
Wdr83
Prdx2
Polr2a
Senp3
Plekha8
Spc25
Ufd1
Zfp287
Prlr
Letm1
Ubqln1
Txn2
Crbn
Msh6
Fbxo11
Tbl2
Bud23
Mcm5
Hmox1
Mprip
Cic
Prkaca
Asf1b
Ddx39
Dnajb1
Usp40
Kbtbd4
Celf1
Ndufs3
Por
Igf1r
Insr
Trim28
Ube2m
Adcy9
Mef2c
Ctr9
Eif4g2
Pcyt1a
Zfp592
Psmd4
Snx6
Mthfd2
Tomm40l
Apoa2
Pan2
Cs
Ampd3
Bcas2
Ctcf
Pard6a
Tfap4
Ranbp1
Rfx5
Psmb4
Mmp8
Slc30a4
Sqor
Bloc1s6
Metap1
Gpr108
Tnfsf14
Rsl1d1
Apc
Reep5
Ergic3
Uqcc1
Ncoa2
Nr2c2
Nr2c1
Smpd4
Pex1
Kctd20
Ctns
Shpk
Ephb3
Tuft1
Rcn1
Dnase1
Trap1
Naa60
X1700037C18Rik
Ankrd13d
Tpr
Odr4
Dhx34
Kptn
Napa
Sra1
Atp5g1
Snf8
Tbcb
Inpp5k
Crkl
Clint1
Prss16
Cdkal1
Htra1
Zbtb17
Fblim1
Hspb7
Ccdc159
Mob1b
Atp6v1b2
Eps15l1
Tep1
Ttc5
Osgep
Aamp
Tmbim1
Arpc2
Kmt2b
Zbtb32
Tmem147
Rps9
Tfpt
Fbln1
Pgrmc1
Gcat
Elovl1
Med8
Hyi
Cdc20
Adamts4
Nectin4
Pfdn2
Rnf114
C330007P06Rik
Neurl1a
Srm
Rbm14
Actn3
A530013C23Rik
Zdhhc24
Bbs1
Ndor1
Nsmf
Pdk1
Ptbp1
Mvd
Cyba
Tmem110
Sfmbt1
Rundc3a
Slc4a3
Cdt1
Aprt
Gtf2h1
Hfe
Slc5a6
Qrich1
Usp19
Pola1
Cdc42
Pknox1
Gmnn
Acot13
Zfp184
Cdk4
B4galnt1
Mettl1
Tspan31
Kif5b
Saal1
Tph2
Cnp
Ttc25
Sulf2
Sod2
Tmco6
Stambp
Ezh1
Hap1
Ctnnb1
Eif1b
Psmd2
Syngr3
Vars
Hspa1l
Msh5
Abhd16a
Neu1
Clic1
Lsm2
Pole
Stx1a
Zfp775
Mrpl49
Dennd2c
Mark3
Gatad1
M6pr
Lrrc8a
Ppp2r1a
Fance
Tinf2
Hapln4
Dus3l
Gtpbp3
Tgfbr1
Homer1
Rad51c
Arpp19
Bcl2l1
Khsrp
Ccdc124
Cct4
X0610009B22Rik
Cpt1c
Zfp655
Rhoa
Zmiz1
Ankrd26
Aldh16a1
Hnrnpa0
Prrg2
Hnrnph1
Ift43
Id3
Arid1a
Ctsd
Rplp1
Abhd8
Ift22
Mid1ip1
Ap2s1
Fgfrl1
X4930432K21Rik
Emc10
Clstn3
Fbxw9
Fnbp4
Scrn3
Phax
Tle1
Relt
Snrpb2
Ubc
Prpf31
Sertad1
Carhsp1
Elk3
Herpud2
Rdh13
Nutf2
Arpc5
Pou2f2
Mgst1
Ubqln4
Rps18
Rpl10
Rps15a
Ncaph2
Hipk1
Gprc5b
Man1a2
Acyp1
Hdac5
Rala
Vdac3
Vps72
Gabpa
Dynll1
Pdcl
Tmem184b
Nf2
Zmat5
Ewsr1
Ap1b1
Gnat2
Bcl2l13
Dqx1
Lnpk
Pttg1ip
Trpm2
Ube2g2
Syn2
Elk1
Nav1
Tnpo1
Rnmt
Srp14
Cdk9
Tor2a
Fpgs
Mrtfb
Cbx5
Apobec3
Sardh
Vav2
Ppp2cb
Dmap1
Mcu
Oit3
Bcr
Fxyd5
Tfcp2
Ubp1
Nuak2
Ick
Sdhb
Snap47
Kdsr
Vps4b
Rps25
Taz
Kif19a
Aldh3a2
Tmem115
Hyal2
Ifrd2
Hyal1
Tusc2
Nprl2
Rassf1
Slc3a2
Nxf1
Stx5a
Tnfrsf13b
Spire2
X2610507B11Rik
AI597479
Tmem86a
Tex14
Ifi35
Rdm1
Nedd8
Gosr1
Mrpl52
Kansl3
Eya4
Faf1
Tsacc
Mettl16
Pigyl
Rbm25
Psen2
Plcd1
Fads1
Lmbr1
Tnfrsf22
Cars
Phlda2
Kdelr3
Apip
Pdhx
Vac14
Mcoln2
Akt1s1
Tbrg1
Adssl1
Brf1
Odc1
Thg1l
Pabpc4
Exoc3l2
Zfp296
Sugp1
Dhdh
Zfp790
Fuz
Sptbn4
Pgam1
Evi5
Evi5l
Snapc2
Git1
Gltp
Bnip2
Ccnt1
Brms1l
Med15
Dhdds
Crybg2
Ubxn11
Tjap1
Rpl15
Tmem167
Mplkip
Kif11
Rpa3
Mlkl
Tnpo3
Ttll5
Zfp715
Retn
Cdh23
Rps5
Adgrl1
Amotl1
X2200002J24Rik
Etv5
Gfod2
Enkd1
Atp6v0d1
Ptprs
Slc41a1
B4galnt2
Nelfb
Card14
Tmem175
Tango2
Ndufs2
Atraid
Cad
Sh3bp5l
Atad1
Pten
Pea15a
Timm23
Tnfaip8l2
Trnt1
Ehmt2
Elof1
Med16
St3gal1
Tmem259
Rnf170
Dedd
Mcemp1
Nit1
Prdm15
Rnf168
Tctex1d2
Chp1
Trpv4
Tvp23b
Dnajc7
Zfp385c
Cacybp
Cluap1
Zswim7
Pigl
Ndufa2
Pam16
Cox6c
Ube2z
Tmem87b
Anapc1
Mertk
Tsg101
Hps5
Map3k4
Piezo1
Rnf166
Ankrd28
Ankrd52
Pkd2l2
Srp19
Wdfy2
Rbsn
Mrps25
Dguok
Camta1
Csf1
Strip1
Kif1a
Slc25a11
Cmc2
Chfr
Tex261
Fam120b
Tbp
Psmb1
Fhod1
Slc9a5
X4931428F04Rik
Msh3
Tmem208
E2f4
Surf4
Surf2
Dnajb9
Naf1
Yes1
Ppp1cb
Gorasp2
Tsen15
Efr3a
Trappc2l
Acsf3
Ddx19a
Galns
C8g
Rabl6
Edf1
Fbxw5
Slc25a13
Ube2i
Tsr3
Unkl
Lrrk1
Aldh1a3
Actn1
Sirt2
Hnrnpl
Nolc1
Cnksr3
Mtmr1
Hmgb3
Abca1
Nipsnap3b
Lage3
Ubl4a
Gdi1
Sash1
Gadd45b
Slamf6
Zdhhc12
Endog
Cybb
Golga7
Xk
Cd48
Clpx
Trabd
Dennd6b
Cd83
Atf6b
Ppt2
Rnf5
Cacfd1
Hivep2
Arnt
Mocs2
Nat9
Lpl
Atp6v0e
Zfp318
Srf
Gata3
Lama5
Hspa8
Serac1
Pdzd11
Psma2
Mrpl32
Setdb1
Anxa9
Arnt2
Prune1
Cers2
Capza2
Plekho1
Vps45
Prpf3
Anp32e
Aph1a
Tab2
Ppil4
Cnih1
Eps8
Med22
Surf1
Med28
Qdpr
Tnr
Sqstm1
Nfe2l2
Rxra
Cd5l
Prpsap1
Ncapg
Lcorl
Lta4h
Amdhd1
Dstn
H2afy
Gtf2ird2
Bola1
Castor2
Fcgr1
Ncf1
Wnt11
Adss
Cacna1d
Actr8
Lrrc27
Fnta
Mtrex
Lbp
Celsr1
Fli1
Diexf
Hsd11b1
Syt14
H2.M3
Lonrf3
Atp5e
Nelfcd
Tubb1
Ctsz
Prelid3b
H2.M2
Ube2a
Slc25a5
Ppdpf
Pls3
Nkap
Ndufa1
E2f3
Cr1l
Ppfibp1
Plgrkt
Cd274
Pdcd1lg2
Gtf3a
Mtif3
Lnx2
Dyrk3
Mapkapk2
Lamp2
Atxn10
Foxred2
Eif3d
H3f3b
Nup50
Phf21b
Ift27
Pacsin2
Ttll12
Tox4
Mrps18c
Srsf6
Plcg1
Kctd2
Kctd5
Etaa1
Slpi
Sdc4
Il13ra1
Nbr1
Cyth1
Brca1
Cntnap1
Nt5c3b
Coa3
Med24
Psmd3
Exosc10
Glod4
Vps53
Taok1
Dnttip1
Acot8
Cd300lg
Mpp2
Nlk
Traf4
Aldoc
Stac2
Rpl19
Nek8
Plxdc1
Arl5b
Zfp207
Psmd11
Timp2
Zc3h18
Top2b
Igfbp4
Cdc6
Suz12
Atad5
Crlf3
Tns4
Tnfaip1
Abr
Cd40
Slc35c2
Zfp334
Elmo2
Wsb1
Ttpal
Rhot1
Ada
Serinc3
Tha1
Pgs1
Birc5
Afmid
Pigt
Etv4
Dbndd2
Mmp9
Slc12a5
Ghdc
Pltp
Slc12a7
Ctsa
Zswim1
Slc12a4
Myo1c
Crk
Cox7c
Pitpna
Mlx
Retreg3
Dhx58
Rab5a
Nkiras2
Ppp2r5c
Ift52
Mybl2
B4galt5
Gdap1l1
Hnf4a
Ddx27
Cyth3
Cyth4
Rrp7a
Cyb5r3
Ints2
Med13l
Hist1h2bc
Mafk
Med1
Stard3
Vmp1
Uchl5
Glrx2
Trove2
Stk4
Pmp22
Zcchc10
Psmb6
Spag7
Pfn1
Tomm34
Ywhab
Ksr1
Anxa6
Il12rb2
Zkscan6
Kpna2
Smurf2
Cep95
Vezf1
Cuedc1
Srsf1
Abi3
Kif3a
X45177
Mtmr4
Mrm1
Mapt
Kansl1
Gid4
Dhx40
Ypel2
Akap1
Nol11
Derl2
C1qbp
Rpain
Slc13a3
Kcnab3
Chd3
Kdm6b
Appbp2
Adora2b
Ncor1
Trpv2
Cenpv
Pcgf2
Cwc25
Pip4k2b
Trim37
Ctdnep1
Elp5
Slc2a4
Gabarap
Phf23
Acadvl
G3bp1
Atox1
Mief2
Dusp14
Tada2a
Ikzf1
Pnpo
Cog1
Cbx1
Cdk5rap3
Copz2
Slc25a39
Sp2
Aatf
Lhx1
Dync1h1
Pex12
Ndel1
Slc25a35
Zbtb4
Mpdu1
Fxr2
Atp5g3
Cd68
Acsl1
Abca5
Smyd4
Lsp1
Zfyve27
Avpi1
Rad51d
Pank3
Rars
Wwc1
Mrpl58
Fdxr
Sult4a1
Mrpl45
Irf1
Slc22a5
P4ha2
Arrb1
Tm4sf5
Pelp1
Med11
Ccl6
Ccl4
Natd1
Map2k3
Ywhah
Sart3
E2f2
Slfn3
Nars2
Slc35b4
Dalrd3
Fis1
Plod1
Rab3d
Mfsd3
Slc25a22
Atp6ap1
Dnase1l1
Ccl9
BC005537
Isyna1
Hars2
Tmem160
Rab5c
Mdh2
H13
Rnf145
Atp6v1e1
Chtf18
Rps6kl1
Ppp1r12c
Map1s
Tmem129
Nop9
Atp6v0a1
Psmc3ip
Zfp687
D8Ertd738e
Calm3
Cops3
Fkbp8
Ddx39b
Gipc1
Tlcd1
Plscr3
Arhgef25
Xab2
Cdc37
Rab4a
Trip10
Cops6
Ubb
Ap4m1
Gyg
Slc6a8
Arid3a
Ubxn6
Mydgf
Cyb561
Ccdc12
Fmc1
Akt3
Mrpl24
Gle1
L3hypdh
Lyst
Slc35e1
Calr3
Polr2i
Rmnd1
Fbxo5
Mtrf1l
Hdac2
Frk
Rwdd1
Stxbp5
Hint3
Trmt11
Katna1
Pcmt1
Lrp11
X1700021F05Rik
Sec63
Snx3
Aig1
Adat2
Pex3
Fuca2
Cep57l1
Ltv1
Cd164
Utrn
Smpd2
Mical1
Zbtb24
Wasf1
Rab32
Gtf3c6
Slc16a10
Rev3l
Traf3ip2
Fyn
Tube1
Prep
Tnfaip3
Arfgef3
Reps1
Asf1a
Gopc
Qrsl1
Rtn4ip1
Crybg1
Vta1
Reep3
Pkib
Serinc1
Hsf2
Echdc1
Dcbld1
Ccdc59
Ppp1r12a
P4ha1
X45179
Lims1
Zwint
Ube2d1
Cdk1
Atp2b1
Rhobtb1
Arid5b
Actr6
Uhrf1bp1l
Poc1b
Dusp6
Tmpo
Kitl
Psen1
Sgk1
Cep290
Ikbip
Hbs1l
Epb41l2
Apaf1
Med23
Ahi1
Arg1
Nedd1
Mtfr2
Stx7
Pex7
Ifngr1
Vnn3
Cfap54
Cdk17
Hal
Fgd6
Ndufa12
Tmcc3
Cep83
Socs2
Nudt4
Nuak1
Tcp11l2
Cry1
Hsp90b1
Igf1
Washc3
Dram1
Sirt1
Herc4
Hnrnph3
Rufy2
Ccar1
Ddx21
Ddx50
Srgn
Vps26a
Supv3l1
Aifm2
H2afy2
Tysnd1
Sar1a
Ppa1
Eif4ebp2
Pald1
Sgpl1
Unc5b
Slc29a3
Vsir
Lrig3
Anapc16
Ddit4
Dnajb12
Micu1
Cand1
Tbk1
Pno1
Plek
Usp15
Elane
Vps54
Tbc1d15
Pcsk4
Rab21
X2310011J03Rik
Peli1
Thap2
Slc1a4
Dock2
Rab1a
Gamt
Actr2
Ndufs7
Mum1
Meis1
Uqcr11
Cnot2
Tcf3
Frs2
Yeats4
Grb10
Adora2a
Snrpd3
Mdm2
E2f7
Osbpl8
Mknk2
Zpbp
Cabin1
Ap3d1
Phlda1
Sf3a2
Mdm1
Timm13
Vps13d
Llph
Tmbim4
Irak3
Helb
Prmt2
Dip2a
Hmg20b
X4930404N11Rik
Fzr1
Ncln
Hcfc2
Nfyb
Txnrd1
Ppm1m
D10Wsu102e
Aldh1l2
Wdr82
Glyctk
Pofut2
Slc36a1
Adarb1
Appl2
Slc36a2
Sumo3
Hint1
Lyrm7
Fbxw11
Stk10
Papolg
Rel
Pfkl
Pus10
Pex13
X1810043G02Rik
Mpg
Ahsa2
Nprl3
Xpo1
Hbq1a
Cpeb4
Stc2
Asb3
Cdc34
Tpgs1
Chac2
Erlec1
Shc2
Sptbn1
Wdpcp
Mdh1
Ccng1
Nudcd2
Polrmt
Hmmr
Hcn2
Slc22a4
Cyfip2
Mgat1
Ppp2ca
Hnrnpab
Phykpl
Hspa4
Cnot6
Zfp354a
Mapk9
Canx
Rack1
Rufy1
Rnf130
Ltc4s
Rad50
Mrnip
Clk4
Sar1b
Jade2
Pdlim4
Cdkl3
Ube2b
Cdkn2aipnl
Kremen1
Nefh
Med7
Havcr2
Tnip1
Vdac1
Upp1
Slu7
Ascc2
Hus1
Pttg1
Zfp607a
Tns3
Btg2
Castor1
Pes1
Tcn2
Osbp2
Myo1g
Smtn
Arf5
X2310033P09Rik
Guk1
Rnf185
Limk2
Patz1
Eif4enif1
Trim11
Ogdh
Drg1
Rtn4
Mtif2
Rps27a
Cfap36
Ppp4r3b
Pnpt1
Pold2
Zkscan17
Aebp1
Polm
Pgam2
Dbnl
Mrps24
Ccdc117
Dynll2
Xbp1
Supt4a
X2810021J22Rik
Ska2
Prr11
Smg8
Rnf187
Tubd1
Mrpl22
Cnot8
Rps6kb1
Sap30l
Galnt10
Rnft1
Mfap3
Fam114a2
Ppm1d
Znhit3
Myo19
Prpsap2
Ggnbp2
Acaca
Shmt1
Llgl1
Drg2
Srebf1
Tom1l1
Cox11
Stxbp4
Bzw2
Elac2
Pctp
Twistnb
Atxn7l1
Sypl
Pdia6
Nampt
Pik3cg
Nbas
Tspan13
Rock2
Laptm4a
Fam49a
Snx13
Sdc1
Lpin1
Pum2
Nrcam
Trib2
Arsg
Hs1bp3
Smc6
Amz2
Gna13
Prkar1a
Abca8b
Rdh14
Map2k6
Trappc12
Adi1
Rnaseh1
Ubxn2a
Fkbp1b
Pfn4
Itsn2
Rsad2
Id2
Ncoa1
Dus4l
Rrm2
Bcap29
Slc26a4
Cenpo
Klf11
Adcy3
Dnajc27
Efr3b
Cbll1
Dnmt3a
Dld
Kif3c
Sh3yl1
Rab10
Ddx52
Taf15
Ace
Cdc27
Mettl2
Nle1
Tlk2
Rffl
Lig3
Map3k3
Ddx42
Ftsj3
Rnf135
Psmc5
Tcam1
Ern1
Nf1
Polg2
Ddx5
Psmd12
Helz
Rab37
Slc9a3r1
Nt5c
Jpt1
Sumo2
Nup85
Gga3
Cluh
Mif4gd
Slc25a19
Pafah1b1
Tmem94
Recql5
Sap30bp
Galk1
Unk
Trim47
Mrpl38
Fbf1
Acox1
Ten1
Srp68
Tsen54
Llgl2
Ncbp3
Atp2a3
Ankfy1
Exoc7
Ube2g1
Spns3
Med31
Ube2o
Txndc17
Rhbdf2
X4933427D14Rik
Pimreg
X1810032O08Rik
Rabep1
Mfsd11
Kif1c
Sec14l1
Nos2
Mink1
Pld2
Slc46a1
Eral1
Dhrs13
Coro6
Blmh
Cpd
Timm22
Nxn
Rflnb
Ywhae
Prpf8
Spag9
Luc7l3
Ankrd40
Abcc3
Xylt2
Lrrc59
Dlx4
Slc35b1
Snx11
Scrn2
Fbxl20
Dlg4
Dvl2
Nr1d1
Alox8
Aloxe3
Per1
Vamp2
Tmem107
Aurkb
Ctc1
Pfas
Myh10
Pik3r5
Ntn1
Stx8
Myh3
Adprm
Top2a
Acly
Kat2a
Stat5b
Tmem101
Lsm12
Ubtf
Ccdc43
Eftud2
Ccdc103
Dcakd
Nmt1
Plcd3
Map3k14
Gosr2
Klhl28
Fkbp3
Scfd1
Strn3
Ap4s1
Dtd2
Ston2
Gtf2a1
Sel1l
Dnaaf2
Pole2
Klhdc2
Nemf
Sec23a
L2hgdh
Trappc6b
Pnn
Mia2
Galc
Spata7
Ptpn21
Zc3h14
Ttc8
Polr2h
Ppp2r3c
X1110008L16Rik
Psma6
Nfkbia
Ralgapa1
Mbip
Gstz1
Sptlc2
Ahsa1
Vipas39
Snw1
Adck1
Mthfd1
Ppp2r5e
Sgpp1
Sptb
Rab15
Fut8
Atl1
[truncated: 10,058 more rows]

## Sheet: GSEA-Transcriptome
transcriptome_EV-GOSlim.txt	Ontology Type	Ontology Name(Ontology-ID)	Number Changed	Number Measured	Number in Ontology	Percent Changed	Percent Present	Z Score	FisherExactP	AdjustedP	redundant with terms	inverse redundant	gene symbols
transcriptome_EV-GOSlim.txt	cellular_component	cytoplasm(GO:0005737)	4725	6016	8446	78.5406	71.229	15.7898	5.87157e-56	1.21835e-54		ribosome|vesicle	AU040320|Aaas|Aagab|Aak1|Aamdc|Aars|Aarsd1|Aasdhppt|Aatf|Abca1|Abca2|Abca9|Abcb10|Abcb1b|Abcb4|Abcb7|Abcb8|Abcc1|Abcc4|Abcd2|Abce1|Abcf1|Abcf2|Abcg1|Abhd10|Abhd11|Abhd14a|Abhd14b|Abhd5|Abhd6|Abi1|Abi2|Abi3|Abl1|Abl2|Abr|Abtb1|Acaa1a|Acaa2|Acaca|Acad11|Acad8|Acad9|Acadl|Acadm|Acads|Acadsb|Acadvl|Acat1|Acat2|Acbd3|Acbd5|Acbd6|Acer3|Acin1|Acly|Aco1|Aco2|Acot13|Acot7|Acot8|Acot9|Acox1|Acox3|Acp1|Acp2…
transcriptome_EV-GO.txt	cellular_component	macromolecular complex(GO:0032991)	2257	2736	3860	82.4927	70.8808	13.5812	1.41455e-44	2.39094e-41		structural constituent of ribosome	AI597479|Aaas|Abcc8|Abcf1|Abhd12|Abhd6|Acd|Actb|Actg1|Actl6a|Actn4|Actr10|Actr2|Actr3|Actr3b|Actr5|Actr8|Adam8|Add1|Adrb2|Adrm1|Aebp2|Aftph|Ago1|Ago2|Ago3|Ago4|Ahctf1|Aif1|Aimp1|Ajuba|Akap6|Akirin2|Akt1s1|Aktip|Aldoa|Als2|Alyref|Alyref2|Amotl1|Anapc1|Anapc10|Anapc11|Anapc13|Anapc15|Anapc16|Anapc2|Anapc4|Anapc5|Anapc7|Ang|Ankrd26|Ano6|Anxa1|Anxa2|Ap1b1|Ap1g1|Ap1g2|Ap1m1|Ap1s1|Ap2a1|Ap2a2|Ap2b1|Ap2…
transcriptome_EV-GO.txt	biological_process	cellular metabolic process(GO:0044237)	3529	4478	6132	78.8075	73.0267	12.3951	6.08781e-36	7.48358e-33			Aak1|Aars|Aarsd1|Aasdh|Abca1|Abca2|Abcc1|Abcd2|Abcg1|Abhd10|Abhd5|Abi1|Abi2|Abl1|Abl2|Acaa1a|Acaa2|Acaca|Acad11|Acad8|Acadl|Acadm|Acads|Acadsb|Acadvl|Acd|Acer3|Acly|Aco1|Aco2|Acot7|Acot8|Acot9|Acox1|Acox3|Acp1|Acp5|Acsl1|Acsl3|Acsl4|Acsl5|Acss2|Actl6a|Actr5|Actr8|Acvr1b|Acvrl1|Acy1|Ada|Adal|Adam10|Adam8|Adam9|Adar|Adarb1|Adat1|Adcy7|Adcy9|Adh5|Adi1|Adipor1|Adipor2|Adk|Adnp2|Adpgk|Adprh|Adrb1|Adsl…
transcriptome_EV-GO.txt	biological_process	primary metabolic process(GO:0044238)	3471	4468	6339	77.6858	70.4843	10.1905	1.00872e-24	8.02352e-22			Aak1|Aars|Aarsd1|Aasdh|Abca1|Abca2|Abcc1|Abcd2|Abcg1|Abhd10|Abhd4|Abhd5|Abi1|Abi2|Abl1|Abl2|Acaa1a|Acaa2|Acaca|Acad11|Acad8|Acadl|Acadm|Acads|Acadsb|Acadvl|Acap1|Acbd3|Acd|Acer3|Acly|Acot7|Acox1|Acox3|Acp1|Acsl1|Acsl3|Acsl4|Acsl5|Acss2|Actl6a|Actr5|Actr8|Acvr1b|Acvrl1|Acy1|Ada|Adal|Adam10|Adam15|Adam17|Adam8|Adam9|Adamts1|Adamts10|Adar|Adarb1|Adat1|Adcy7|Adcy9|Adh5|Adi1|Adipor1|Adipor2|Adk|Adnp2|…
transcriptome_EV-GOSlim.txt	cellular_component	ribosome(GO:0005840)	196	199	281	98.4925	70.8185	8.30111	7.90833e-24	8.20489e-23	cytoplasm		Abcf1|Canx|Dap3|Ddx3x|Eif2ak4|Fau|Gm10036|Gm10073|Gm10076|Gm10132|Gm10263|Gm10269|Gm10275|Gm10288|Gm10709|Gm11808|Gm2000|Gm6472|Gm7536|Gm8730|Gm9396|Gm9493|Gm9843|Hspa14|Itgam|Kxd1|Larp4b|Mettl17|Mrpl1|Mrpl10|Mrpl11|Mrpl12|Mrpl13|Mrpl14|Mrpl15|Mrpl16|Mrpl17|Mrpl18|Mrpl19|Mrpl2|Mrpl20|Mrpl21|Mrpl22|Mrpl23|Mrpl24|Mrpl27|Mrpl28|Mrpl3|Mrpl30|Mrpl32|Mrpl33|Mrpl34|Mrpl35|Mrpl36|Mrpl37|Mrpl38|Mrpl39|Mrp…
transcriptome_EV-GO.txt	molecular_function	RNA binding(GO:0003723)	576	667	820	86.3568	81.3415	8.29797	1.22429e-18	6.13144e-16			Aars|Abtb1|Aco1|Adar|Adarb1|Adat1|Ago1|Ago2|Ago3|Ago4|Aimp1|Akap1|Alkbh8|Alyref|Alyref2|Ang|Ankhd1|Ankrd17|Apex1|Apobec1|Aptx|Ascc1|Atxn1|Atxn1l|Auh|Baz2a|Brf1|C1d|Calr|Caprin1|Carhsp1|Cars|Cbx6|Cbx7|Ccnt1|Cdc5l|Cdk9|Cdkn2aip|Celf1|Celf2|Celf4|Cherp|Chtop|Cirbp|Cnbp|Cnot4|Cnot6|Cnp|Cpeb1|Cpeb3|Cpeb4|Cpsf1|Cpsf2|Cpsf3|Cpsf4|Cpsf6|Cpsf7|Crnkl1|Cryz|Csde1|Cstf2|Ctu1|Ctu2|Cwc15|Dazap1|Dcp2|Dcps|Ddx1|…
transcriptome_EV-GO.txt	molecular_function	protein binding(GO:0005515)	4144	5459	8056	75.9113	67.7632	8.09483	5.82534e-16	2.38698e-13		B cell homeostasis|positive chemotaxis|regulation of protein homodimerization activity|regulation of steroid hormone receptor signaling pathway|response to epidermal growth factor stimulus|ruffle organization	AU040320|Aak1|Aarsd1|Aasdhppt|Aatf|Abca1|Abcb10|Abcc8|Abcd2|Abcf1|Abcf3|Abcg1|Abcg2|Abhd17a|Abhd5|Abi1|Abi2|Abi3|Abl1|Abl2|Acaa2|Acaca|Acadm|Acat1|Acd|Acin1|Acly|Aco1|Aco2|Acot8|Acot9|Acox1|Acox3|Acp1|Acsl3|Actb|Actg1|Actl6a|Actn1|Actn4|Actr10|Actr1b|Actr2|Actr3|Actr3b|Actr5|Actr8|Acvr1b|Acvr2b|Acvrl1|Ada|Adam10|Adam15|Adam17|Adam8|Adam9|Adamts1|Adamts10|Adap1|Adar|Add1|Add3|Adh5|Adi1|Adipor1|Adi…
transcriptome_EV-GOSlim.txt	cellular_component	nucleolus(GO:0005730)	439	502	612	87.4502	82.0261	7.70614	1.81294e-16	1.15749e-15	intracellular membrane-bounded organelle		Aatf|Abcb8|Abhd14b|Abl1|Abtb1|Acin1|Adar|Adarb1|Aen|Aff4|Akap11|Aktip|Ang|Ap1ar|Ap5z1|Apex1|Aptx|Arfgap2|Arfgef1|Arid5a|Arl4a|Asna1|Atf3|Atf6b|Atxn7|Bap1|Baz2a|Bcas2|Bclaf1|Bhlhe40|Blm|Bmi1|Bmyc|Bop1|Brix1|Brwd1|Btd|Bysl|C1d|Capg|Carf|Cbx5|Ccdc86|Cct5|Cd2ap|Cd3eap|Cdc14b|Cdc5l|Cdca7l|Cdca8|Cdk4|Cdkn2aip|Cdv3|Cep85|Chchd1|Chd3|Chtop|Ciapin1|Commd1|Cpt2|Crbn|Cstb|Ctcf|Ctsb|Ctsl|Dap3|Dcaf13|Dcaf17|D…
transcriptome_EV-GO.txt	molecular_function	structural constituent of ribosome(GO:0003735)	160	161	232	99.3789	69.3966	7.70557	1.4785e-21	9.08738e-19	intracellular part|macromolecular complex		Fau|Gm10036|Gm10073|Gm10076|Gm10132|Gm10263|Gm10269|Gm10275|Gm10288|Gm10709|Gm11808|Gm2000|Gm6472|Gm7536|Gm8730|Gm9396|Gm9493|Gm9843|Itgam|Kxd1|Mrpl1|Mrpl10|Mrpl11|Mrpl12|Mrpl13|Mrpl14|Mrpl15|Mrpl16|Mrpl17|Mrpl19|Mrpl2|Mrpl20|Mrpl21|Mrpl22|Mrpl23|Mrpl24|Mrpl27|Mrpl28|Mrpl3|Mrpl32|Mrpl33|Mrpl34|Mrpl35|Mrpl36|Mrpl37|Mrpl39|Mrpl4|Mrpl41|Mrpl47|Mrpl48|Mrpl49|Mrpl51|Mrpl52|Mrpl55|Mrpl9|Mrps10|Mrps11|M…
transcriptome_EV-GOSlim.txt	biological_process	metabolic process(GO:0008152)	1527	1923	2768	79.4072	69.4725	7.5334	1.45564e-14	7.10696e-14			Aars|Aarsd1|Aasdh|Abca1|Abcd2|Abcf1|Abcg1|Abhd10|Abhd4|Abhd5|Abl1|Acaa1a|Acaa2|Acaca|Acad11|Acad8|Acadl|Acadm|Acads|Acadsb|Acadvl|Acap1|Acbd3|Acd|Acer3|Acin1|Acly|Aco1|Aco2|Acot7|Acox1|Acox3|Acsl1|Acsl3|Acsl4|Acss2|Actl6a|Actr5|Actr8|Acy1|Adh5|Adi1|Adipor1|Adipor2|Adpgk|Adrb1|Adsl|Adss|Afg3l1|Afg3l2|Afmid|Afp|Aga|Agl|Agpat1|Agpat2|Agpat3|Agpat4|Agpat5|Agps|Aifm1|Aifm2|Aimp1|Aimp2|Aip|Ajuba|Ak2|Ak…
transcriptome_EV-GO.txt	biological_process	organelle organization(GO:0006996)	1049	1298	1706	80.8166	76.0844	7.18995	1.33882e-13	4.01474e-11			Abca1|Abl1|Abl2|Abr|Acd|Acin1|Acot8|Acox1|Acp2|Actg1|Actl6a|Actn1|Actn4|Actr2|Actr3|Actr3b|Actr8|Add1|Aebp2|Afg3l1|Afg3l2|Agap3|Agfg1|Agtpbp1|Ahctf1|Aif1|Aifm1|Aifm2|Akap8|Akt1|Aktip|Als2|Anapc1|Anapc10|Anapc11|Anapc13|Anapc15|Anapc16|Anapc2|Anapc4|Anapc5|Anapc7|Ang|Ankle2|Anln|Antxr1|Ap1m1|Ap2b1|Ap3b1|Apc|Arf6|Arfgef1|Arfgef2|Arfip2|Arhgap10|Arhgap21|Arhgef2|Arid1a|Arid2|Arid4a|Arl1|Arl2|Arl8a|A…
transcriptome_EV-GO.txt	biological_process	protein transport(GO:0015031)	574	682	832	84.1642	81.9712	7.07348	1.36576e-13	4.01474e-11			Aagab|Abca1|Abcg1|Acd|Actn4|Adar|Aftph|Agap1|Agap3|Agt|Ahctf1|Ahcyl1|Aim2|Aip|Akt1|Akt2|Aktip|Ap1b1|Ap1g1|Ap1g2|Ap1m1|Ap1s1|Ap2a1|Ap2a2|Ap2b1|Ap2m1|Ap2s1|Ap3b1|Ap3d1|Ap3m1|Ap3s1|Ap3s2|Ap4b1|Ap4e1|Ap4s1|Ap5b1|Ap5m1|Ap5s1|Ap5z1|Apba3|Apobec1|Appbp2|Arap1|Arcn1|Arf1|Arf2|Arf3|Arf4|Arf5|Arf6|Arfgap1|Arfgap2|Arfgap3|Arfgef1|Arfgef2|Arfip1|Arfrp1|Arl3|Arl6ip1|Arrb1|Arrb2|Aspscr1|Atg10|Atg16l1|Atg16l2|A…
transcriptome_EV-GO.txt	cellular_component	organelle membrane(GO:0031090)	1132	1410	1885	80.2837	74.8011	7.05774	4.55939e-13	1.18562e-10	intracellular part		Aaas|Abcb10|Abcb1b|Abcb4|Abcb7|Abcb8|Abcc4|Abcd2|Acaa2|Acad11|Acadl|Acads|Acadvl|Acat1|Acbd3|Acbd5|Acox1|Acp2|Acsl1|Acsl3|Acsl4|Acsl5|Actn1|Actr3|Adam8|Afg3l1|Afg3l2|Agpat3|Agpat5|Agps|Agtrap|Ahctf1|Aifm1|Aifm2|Ak2|Akap1|Akirin1|Aldh18a1|Aldh3a2|Alg1|Alg11|Alg3|Alg5|Alg6|Alg8|Alox5ap|Ankfy1|Ankrd13c|Anxa1|Anxa3|Anxa7|Ap1b1|Ap1g1|Ap1g2|Ap1m1|Ap3b1|Ap3d1|Ap3s1|Ap3s2|Ap5m1|Ap5s1|Apeh|Apex2|Aph1a|Apo…
transcriptome_EV-GO.txt	biological_process	intracellular transport(GO:0046907)	483	566	691	85.3357	81.9103	7.04834	9.26437e-14	2.91332e-11			Aaas|Abca1|Abcg1|Acd|Actr2|Adam10|Adar|Agap3|Agt|Ahcyl1|Aip|Akt1|Akt2|Aktip|Alkbh5|Als2|Alyref2|Ankrd27|Ankrd54|Ap1b1|Ap1g1|Ap1g2|Ap1m1|Ap1s1|Ap2a1|Ap2a2|Ap2b1|Ap2m1|Ap2s1|Ap3b1|Ap3d1|Ap3m1|Ap3s1|Ap3s2|Ap4b1|Ap4e1|Ap4s1|Ap5b1|Ap5m1|Ap5s1|Ap5z1|App|Appbp2|Arap1|Arcn1|Arfgef2|Arfip1|Arfrp1|Arhgap21|Arl1|Arl3|Arl4c|Arl6ip1|Aspscr1|Atp2c1|Atp5o|Atxn1|Axin1|Bbs2|Bcap29|Bcap31|Bet1|Bet1l|Bicd2|Bid|Bloc…
transcriptome_EV-GO.txt	biological_process	catabolic process(GO:0009056)	734	901	1190	81.465	75.7143	6.3255	6.77944e-11	1.29115e-08			Abca2|Abcc1|Abcd2|Abcg1|Abhd10|Abhd4|Abl1|Acad11|Acad8|Acadl|Acadm|Acads|Acadvl|Acap1|Aco1|Aco2|Acot7|Acot8|Acox1|Acox3|Acsl1|Ada|Adal|Adh5|Adpgk|Adrb1|Adss|Afg3l1|Afg3l2|Afmid|Aga|Agap1|Agap3|Agl|Ago1|Ago3|Ago4|Aifm1|Akr1a1|Akt1|Aldh1l1|Aldh2|Aldh3b1|Aldoa|Aldoc|Amacr|Ambra1|Amdhd2|Amfr|Anapc10|Anapc2|Anapc4|Apaf1|Aph1a|Apobec3|Apoe|Arf6|Arfrp1|Arih2|Arl1|Arl2|Arl3|Arl4a|Arrb1|Arrb2|Arsb|Asrgl1|…
transcriptome_EV-GOSlim.txt	biological_process	organelle organization(GO:0006996)	516	621	819	83.0918	75.8242	6.11759	1.89605e-10	6.29488e-10			Acd|Acin1|Actl6a|Aebp2|Afg3l1|Afg3l2|Agtpbp1|Aifm1|Aifm2|Aip|Akap8|Akt1|Apc|Arid1a|Arid2|Arid4a|Asf1a|Asf1b|Ash2l|Asxl1|Atf6b|Atg3|Atp7a|Atxn3|Atxn7|Atxn7l3|Babam1|Bad|Bag6|Bahd1|Bak1|Banp|Bap1|Bax|Baz1a|Baz1b|Baz2a|Bbc3|Bcl2|Bcl2l1|Bcor|Bcorl1|Bcs1l|Bid|Blm|Bmi1|Bmyc|Bnip3|Bnip3l|Bptf|Brca2|Brcc3|Brd2|Brd3|Brd4|Brd8|Brd9|Brpf1|Brpf3|Bub3|Carm1|Casp3|Casp7|Cav2|Cbx6|Cbx7|Ccnb1|Cdan1|Cdc23|Cdca5|C…
transcriptome_EV-GOSlim.txt	biological_process	cell cycle(GO:0007049)	591	721	888	81.9695	81.1937	5.92616	1.00684e-09	2.78558e-09			Actr2|Actr3|Actr8|Acvr1b|Ahctf1|Ajuba|Akap8|Anapc1|Anapc10|Anapc11|Anapc13|Anapc15|Anapc16|Anapc2|Anapc4|Anapc5|Anapc7|Ankle2|Ankrd54|Anln|Anp32b|Anxa1|Anxa11|Apbb2|Apc|Apex2|Appl1|Appl2|Arhgef2|Arl2|Arl3|Arl8a|Arl8b|Arpp19|Aspm|Atf6b|Atr|Aurka|Aurkb|Avpi1|Babam1|Bach1|Bag6|Banp|Bbs4|Bcat1|Bccip|Bcl2|Bcl2l1|Becn1|Bin3|Birc5|Birc6|Blcap|Bmyc|Bod1|Bora|Brca2|Brcc3|Brd4|Brd7|Bub1|Bub1b|Bub3|Cables2|…
transcriptome_EV-GOSlim.txt	biological_process	cellular component biogenesis(GO:0044085)	125	133	155	93.985	85.8065	5.59511	4.39797e-10	1.25873e-09			Aatf|Bms1|Bop1|Brix1|Bysl|C1d|Dcaf13|Ddx3x|Ddx47|Ddx51|Ddx56|Dis3|Dkc1|Drosha|Ebna1bp2|Eif2a|Eif4a3|Eif6|Eri1|Exosc1|Exosc10|Exosc2|Exosc3|Exosc4|Exosc5|Exosc7|Exosc8|Exosc9|Fbl|Fcf1|Frg1|Ftsj3|Gar1|Gm8730|Gm9493|Gnl1|Gnl2|Gnl3|Gnl3l|Gtpbp10|Gtpbp4|Imp3|Imp4|Ipo4|Ipo9|Isg20l2|Krr1|Las1l|Lsg1|Lsm6|Malsu1|Mphosph10|Mphosph6|Mrto4|Mtg1|Naf1|Nhp2|Nip7|Noa1|Nob1|Nol8|Nol9|Nop10|Nop14|Nop2|Nop56|Nop58|…
transcriptome_EV-GOSlim.txt	molecular_function	catalytic activity(GO:0003824)	1140	1453	2237	78.4584	64.9531	5.51493	1.919e-08	5.13797e-08			Aars|Aarsd1|Aasdh|Abhd5|Acaca|Acad11|Acad8|Acad9|Acadl|Acadm|Acads|Acadsb|Acadvl|Acly|Aco1|Aco2|Acox1|Acox3|Acsl1|Acsl3|Acsl4|Acsl5|Acss2|Acy1|Adam10|Adam15|Adam17|Adam8|Adam9|Adamts1|Adamts10|Adamtsl5|Adcy7|Adcy9|Adh5|Adhfe1|Adi1|Ado|Adsl|Adss|Adssl1|Afg3l1|Afg3l2|Aga|Agbl3|Agps|Agtpbp1|Aifm1|Aifm2|Akr1a1|Akr1b10|Akr1b3|Akr1b8|Akr1e1|Akr7a5|Aktip|Alad|Aldh16a1|Aldh18a1|Aldh1a3|Aldh1l1|Aldh2|Aldh…
transcriptome_EV-GOSlim.txt	cellular_component	vesicle(GO:0031982)	304	359	478	84.6797	75.1046	5.27805	3.62083e-08	9.10693e-08	cytoplasm|intracellular membrane-bounded organelle		Abca2|Abcg1|Als2|Ankfy1|Ankrd27|Anxa2|Ap1ar|Ap1g1|Ap1g2|Ap3d1|Ap5m1|Ap5s1|Apoe|Appl1|Appl2|Arf6|Arfgef2|Arl8a|Arl8b|Arpc2|Atf6b|Atg9a|Atp11a|Atp1a1|Atp6v0a2|Atp6v0b|Atp6v0d1|Atp6v0d2|Atp6v1e1|Atp7a|Avl9|Bace1|Bet1l|Birc6|Bloc1s6|Bst2|Ccdc115|Cd164|Cd63|Cd68|Cd74|Cdk2|Cdkn1b|Chmp1a|Chmp2a|Chmp2b|Chmp3|Chmp4b|Chmp5|Chmp6|Chmp7|Clcn3|Clcn5|Clcn6|Clip1|Cln3|Cst3|Ctns|Ctss|Cubn|Cyb561a3|Cytip|Dcstamp|…
transcriptome_EV-GOSlim.txt	biological_process	cell division(GO:0051301)	275	323	376	85.1393	85.9043	5.18559	5.99581e-08	1.34501e-07			Aatf|Actr2|Actr3|Actr8|Ahctf1|Anapc1|Anapc10|Anapc11|Anapc13|Anapc15|Anapc16|Anapc2|Anapc4|Anapc5|Anapc7|Ankle2|Anln|Anxa11|Apc|Arhgef2|Arl3|Arl8a|Arl8b|Arpp19|Aspm|Aurka|Aurkb|Bbs4|Bcl2l1|Becn1|Bin3|Birc5|Birc6|Bmi1|Bod1|Bora|Brca2|Bub1b|Bub3|Cables2|Ccna2|Ccnb1|Ccnb2|Ccnd1|Ccnd3|Ccne1|Ccng1|Ccng2|Ccnt1|Ccny|Cd2ap|Cdc123|Cdc16|Cdc20|Cdc23|Cdc25b|Cdc25c|Cdc26|Cdc27|Cdc6|Cdc7|Cdca2|Cdca3|Cdca5|Cdc…
transcriptome_EV-GO.txt	biological_process	posttranscriptional regulation of gene expression(GO:0010608)	230	267	319	86.1423	83.6991	5.07141	1.01657e-07	1.11756e-05			Aak1|Aars|Aarsd1|Abcf1|Aco1|Ago1|Ago2|Ago3|Ago4|Ajuba|Akt1|Akt2|Ang|Apbb2|Apex1|Apobec1|App|Aptx|Asph|Aurka|Bag6|Bcl2|Brf1|Btg2|Btrc|Calr|Caprin1|Carhsp1|Ccdc88c|Cdc42|Cdk4|Cdkn2aip|Chp1|Cirbp|Clu|Cnot6l|Coa3|Cog3|Cog7|Cpeb1|Cpeb3|Creb1|Crebl2|Dapk3|Ddx25|Ddx3x|Dhx9|Dnaja3|Dnajc1|Dpm2|Dpm3|E2f1|Eefsec|Eif2a|Eif2ak1|Eif2ak3|Eif2ak4|Eif2b1|Eif2b2|Eif2b3|Eif2b4|Eif2b5|Eif2s1|Eif3b|Eif3k|Eif4a3|Eif4e…
transcriptome_EV-GO.txt	molecular_function	catalytic activity(GO:0003824)	2769	3672	5429	75.4085	67.6368	4.93	7.79124e-07	7.63605e-05			Aak1|Aars|Aarsd1|Aasdh|Aasdhppt|Abca1|Abca2|Abca9|Abcb10|Abcb1b|Abcb4|Abcb7|Abcb8|Abcc1|Abcc4|Abcc5|Abcc8|Abcd2|Abce1|Abcf1|Abcf2|Abcf3|Abcg1|Abcg2|Abhd10|Abhd11|Abhd12|Abhd16a|Abhd17a|Abhd17b|Abhd17c|Abhd4|Abhd5|Abhd6|Abhd8|Abl1|Abl2|Acaa1a|Acaa2|Acaca|Acad11|Acad8|Acad9|Acadl|Acadm|Acads|Acadsb|Acadvl|Acap1|Acat1|Acat2|Acer3|Acly|Aco1|Aco2|Acot13|Acot7|Acot8|Acot9|Acox1|Acox3|Acp1|Acp2|Acp5|Acp…
transcriptome_EV-GO.txt	biological_process	small molecule metabolic process(GO:0044281)	876	1120	1619	78.2143	69.1785	4.5608	3.65623e-06	0.000290821			Aars|Aarsd1|Aasdh|Abca1|Abca2|Abcc1|Abcd2|Abcg1|Abhd5|Acaa1a|Acaa2|Acaca|Acad11|Acad8|Acadl|Acadm|Acads|Acadsb|Acadvl|Acer3|Aco1|Aco2|Acot7|Acot8|Acox1|Acox3|Acsl1|Acsl3|Acsl4|Acsl5|Acss2|Acy1|Ada|Adal|Adcy7|Adcy9|Adh5|Adi1|Adipor1|Adipor2|Adk|Adpgk|Adsl|Adss|Adssl1|Afmid|Agap1|Agpat1|Agpat2|Agpat3|Agpat4|Agpat5|Agps|Ahcy|Ahcyl1|Ahcyl2|Aimp1|Ak2|Ak3|Ak4|Akr1a1|Akt1|Akt2|Aldh18a1|Aldh1a3|Aldh1l1|A…
transcriptome_EV-GOSlim.txt	biological_process	localization(GO:0051179)	1232	1598	2328	77.0964	68.6426	4.50973	5.40286e-06	1.04288e-05			Aaas|Aagab|Aak1|Abca1|Abca9|Abcb10|Abcb1b|Abcb4|Abcb7|Abcb8|Abcc4|Abcc8|Abcd2|Abcg1|Abcg2|Abl1|Acbd3|Acbd5|Acd|Acsl1|Acsl4|Actn4|Actr2|Acvr2b|Ada|Adam10|Adar|Adhfe1|Adrb2|Afp|Aftph|Agap1|Agap3|Agfg1|Agt|Ahctf1|Ahcyl1|Aif1|Aim2|Aip|Akt1|Akt2|Aktip|Alkbh5|Als2|Alyref|Alyref2|Ank|Ankfy1|Ankrd27|Ankrd54|Ano6|Anxa1|Anxa11|Anxa2|Anxa3|Anxa6|Ap1b1|Ap1g1|Ap1g2|Ap1m1|Ap1s1|Ap2a1|Ap2a2|Ap2b1|Ap2m1|Ap2s1|Ap…
transcriptome_EV-GO.txt	biological_process	cellular component biogenesis(GO:0044085)	75	79	94	94.9367	84.0426	4.4904	4.15172e-07	4.18952e-05	intracellular part		Aatf|Aifm1|Bcs1l|Bms1|Bop1|Brix1|Coa3|Cox14|Drosha|Eif6|Gar1|Gm8730|Gm9493|Gnl1|Gnl2|Gnl3|Gnl3l|Gtpbp10|Gtpbp4|Ipo4|Ipo9|Isg20l2|Lsg1|Malsu1|Mrto4|Mtg1|Naf1|Ndufaf3|Ndufaf5|Ndufaf6|Ndufaf7|Ndufs4|Ndufs5|Ndufs7|Ndufs8|Noa1|Nob1|Nop14|Nop56|Nop58|Npm1|Nubpl|Oxa1l|Pes1|Pex11a|Pex16|Pex19|Polr1b|Rpl14|Rpl26|Rpl35a|Rpl5|Rpl7|Rpl7a|Rplp0|Rps15|Rps16|Rps18|Rps19|Rps21|Rps24|Rps28|Rps6|Rps7|Rrn3|Rrp36|Rr…
transcriptome_EV-GO.txt	biological_process	macromolecular complex subunit organization(GO:0043933)	447	554	814	80.6859	68.059	4.45536	5.28357e-06	0.000399131			Abca1|Abcg1|Acaca|Acadl|Acads|Acat1|Acot13|Acsl3|Acvrl1|Adsl|Ahctf1|Aif1|Aifm1|Alad|Aldoa|Aldoc|Alox5ap|Amfr|Ang|Ap2b1|Apc|Apoc1|Apoe|Arg1|Arid1a|Arid2|Arpc4|Asf1a|Asf1b|Atl2|Atl3|Atpaf1|Atpaf2|Atpif1|Atxn2|Atxn2l|Aurkb|Axin1|Bax|Baz1b|Bcl10|Bcs1l|Bid|Bin2|Blm|Brd2|C1qbp|Calr|Cand1|Casp8|Cat|Cav2|Cbr2|Cbr4|Ccdc88c|Ccl5|Ccnb1|Cct2|Cd74|Cdk1|Cebpg|Celf1|Celf2|Celf4|Cenpa|Cenpc1|Cenph|Cenpt|Cenpv|Ce…
transcriptome_EV-GO.txt	biological_process	oxidation-reduction process(GO:0055114)	190	222	315	85.5856	70.4762	4.42706	3.1421e-06	0.000259145			Abcd2|Acad11|Acadl|Acadm|Acads|Acadvl|Acox1|Acox3|Adh5|Adipor1|Adipor2|Adrb1|Adsl|Agl|Akt1|Akt2|Aldh3a2|Aldh9a1|Alkbh1|Alkbh2|Alkbh3|Alkbh5|Apex1|Bco2|Blvra|Cat|Cbr2|Coq7|Cox10|Cpt1a|Cpt1c|Crot|Cyb561a3|Cyb561d1|Cyb561d2|Cyb5b|Cyb5r4|Cyba|Cybb|Cyc1|Cycs|Cyp4v3|Dcxr|Dld|Ech1|Echs1|Eci1|Eci2|Enox2|Ero1l|Ero1lb|Etfa|Etfb|Etfdh|Fads1|Fam213a|Fastkd1|Fastkd2|Fastkd3|Fastkd5|Fdx1|Fdxr|Frrs1|Fto|Fxn|G6p…
transcriptome_EV-GO.txt	biological_process	regulation of cell cycle(GO:0051726)	371	456	589	81.3596	77.4194	4.35212	8.17876e-06	0.00060105			Aatf|Abl1|Adam17|Adarb1|Akt1|Alox8|Anapc10|Anapc15|Anapc4|Apbb2|Apc|Apex1|App|Asns|Atf6b|Atr|Aurkb|BC004004|Babam1|Bad|Bak1|Bap1|Bax|Bcat1|Bccip|Bcl2|Bcl2l1|Bcl2l11|Bid|Birc2|Birc5|Blm|Bmyc|Bop1|Bora|Brca2|Brcc3|Brd4|Brd7|Btrc|Bub1|Bub3|Cables2|Calr|Casp2|Casp3|Cav2|Ccna2|Ccnb1|Ccnb2|Ccnc|Ccnd1|Ccnd3|Ccndbp1|Ccne1|Ccng1|Ccng2|Ccnh|Ccni|Ccnk|Ccnl1|Ccnl2|Ccnt1|Ccnt2|Ccny|Cd28|Cdc14b|Cdc20|Cdc23|Cdc…
transcriptome_EV-GO.txt	biological_process	vesicle-mediated transport(GO:0016192)	390	482	619	80.9129	77.8675	4.2555	1.40811e-05	0.000971454			Aak1|Abca1|Abl1|Adrb2|Aktip|Als2|Ankfy1|Ankrd27|Anxa11|Anxa3|Ap1b1|Ap1g1|Ap1g2|Ap1m1|Ap1s1|Ap2a1|Ap2a2|Ap2b1|Ap2m1|Ap2s1|Ap3b1|Ap3d1|Ap3m1|Ap3s1|Ap3s2|Ap4b1|Ap4e1|Ap4s1|Ap5b1|Ap5m1|Ap5s1|Ap5z1|Apoe|App|Arcn1|Arf1|Arf2|Arf3|Arf4|Arf5|Arf6|Arfgap1|Arfgap2|Arfgap3|Arfgef1|Arfgef2|Arfrp1|Arl1|Arl4c|Arrb1|Arrb2|Atp6v1h|Bbs2|Bcap29|Bcap31|Bet1|Bet1l|Bin1|Bloc1s3|Bloc1s4|Bloc1s5|Bloc1s6|Blzf1|Bnip1|Cacf…
transcriptome_EV-GOSlim.txt	biological_process	protein-containing complex assembly(GO:0065003)	424	527	771	80.4554	68.3528	4.22182	1.63261e-05	3.07969e-05			Abca1|Acaca|Acadl|Acads|Acat1|Acot13|Acsl3|Acvrl1|Adsl|Ahctf1|Aif1|Aifm1|Alad|Aldoa|Aldoc|Alox5ap|Amfr|Ang|Ap2b1|Apc|Apoe|Arg1|Arpc4|Asf1a|Asf1b|Atl2|Atl3|Atpaf1|Atpaf2|Atpif1|Atxn2|Atxn2l|Aurkb|Axin1|Bax|Bcl10|Bcs1l|Bid|Blm|Brd2|Calr|Cand1|Casp8|Cat|Cav2|Cbr2|Cbr4|Ccdc88c|Ccl5|Ccnb1|Cct2|Cd74|Cdk1|Celf1|Celf2|Celf4|Cenpa|Cenpc1|Cenpt|Cenpv|Cenpw|Cep57|Cep63|Chek2|Chp1|Cirbp|Clp1|Cltc|Cnot7|Coa3|…
transcriptome_EV-GOSlim.txt	cellular_component	chromosome(GO:0005694)	401	498	653	80.5221	76.2634	4.1324	2.42716e-05	4.47676e-05			Acd|Actl6a|Actr5|Actr8|Add3|Ahctf1|Akap8|Alkbh1|Apc|Aptx|Arid1a|Arrb1|Asf1b|Ash1l|Asxl1|Atf6b|Atr|Atrx|Aurkb|Bahd1|Banf1|Baz1a|Baz1b|Birc5|Blm|Bod1|Brd4|Bub1|Bub1b|Bub3|Calcoco1|Capn2|Cbx1|Cbx5|Cbx6|Cbx7|Ccnb1|Cdca5|Cdca8|Cdk2|Cdk4|Cebpb|Cenpa|Cenpb|Cenpc1|Cenpe|Cenpf|Cenph|Cenpi|Cenpm|Cenpn|Cenpo|Cenpp|Cenpq|Cenpt|Cenpv|Cenpw|Champ1|Chek1|Chek2|Chmp1a|Cited2|Clasp1|Cltc|Creb1|Crebbp|Csnk1a1|Csnk…
transcriptome_EV-GO.txt	biological_process	cell cycle(GO:0007049)	171	201	244	85.0746	82.377	4.04472	2.94383e-05	0.00188656			Actr2|Actr3|Ajuba|Ankrd54|Anxa1|Anxa11|Apex2|Appl1|Appl2|Arl2|Arl3|Aurka|Aurkb|Avpi1|Banp|Bccip|Becn1|Bin3|Blcap|Brd7|Cables2|Camk1|Ccar1|Ccnb1|Ccnd1|Ccndbp1|Ccne1|Ccnt1|Cdc34|Cdc45|Cdc5l|Cdc7|Cdk1|Cdk2|Cdk2ap1|Cenpc1|Cenpf|Cenpt|Cenpw|Cep250|Chaf1a|Chaf1b|Chfr|Chmp3|Chtf18|Cib1|Cinp|Cks1b|Cul4b|Cul7|Dusp1|E2f2|E2f3|E2f8|Eid1|Erh|Esco1|Esco2|Fam32a|Fbxw11|Foxn3|Gadd45gip1|Gak|Gmnn|Gnai2|Gnai3|Hhe…
transcriptome_EV-GO.txt	biological_process	apoptosis(GO:0006915)	331	409	539	80.9291	75.8813	3.91391	5.93789e-05	0.00346087			Abl1|Acin1|Adrb1|Aifm1|Aim2|Aimp1|Aimp2|Akt1|Akt2|Aktip|Aldoc|Apaf1|Api5|Apip|App|Arf6|Atf4|Aven|Axin1|Bad|Bag1|Bag3|Bag4|Bag6|Bak1|Bax|Bbc3|Bcap29|Bcl10|Bcl2|Bcl2l1|Bcl2l11|Bcl2l12|Bcl2l13|Bcl2l2|Bcl7c|Bfar|Bid|Birc2|Birc3|Birc6|Blcap|Bmf|Bnip1|Bnip2|Bnip3|Bnip3l|Btk|Bub1b|C1d|C5ar1|Caap1|Cadm1|Casp1|Casp2|Casp3|Casp4|Casp6|Casp8|Casp9|Ccar1|Cdip1|Cdk1|Cdk11b|Cdk5|Cflar|Chek2|Ciapin1|Cib1|Ckap2|…
transcriptome_EV-GO.txt	biological_process	cell division(GO:0051301)	219	264	312	82.9545	84.6154	3.86868	6.52471e-05	0.00370142			Aatf|Actr2|Actr3|Actr8|Anapc1|Anapc10|Anapc11|Anapc13|Anapc15|Anapc16|Anapc2|Anapc4|Anapc5|Anapc7|Ankle2|Arhgef2|Arl8a|Arl8b|Arpp19|Aspm|Aurka|Birc5|Birc6|Bmi1|Bod1|Bora|Bub1b|Bub3|Cables2|Ccna2|Ccnb1|Ccnb2|Ccnd1|Ccnd3|Ccne1|Ccng1|Ccng2|Ccnt1|Ccny|Cd2ap|Cdc123|Cdc16|Cdc20|Cdc23|Cdc25b|Cdc25c|Cdc26|Cdc27|Cdc6|Cdc7|Cdca2|Cdca3|Cdca5|Cdca8|Cdk1|Cdk14|Cdk19|Cdk2|Cdk4|Cdk5|Cdk6|Cdk7|Cenpc1|Cenph|Cenpo…
transcriptome_EV-GO.txt	biological_process	cellular response to stress(GO:0033554)	514	651	796	78.9555	81.7839	3.83345	9.77707e-05	0.00510446		cellular response to protein stimulus	Aars|Aatf|Abl1|Acd|Actl6a|Actr5|Actr8|Adam8|Adnp2|Aen|Agap3|Agt|Akt1|Alkbh1|Alkbh3|Alkbh8|Amfr|Anxa1|Ap5s1|Ap5z1|Apc|Apex1|Apex2|Aplf|Apoe|Aptx|Arg1|Arnt|Asf1a|Ash2l|Asns|Atf4|Atg10|Atmin|Atp7a|Atr|Atrip|Atrx|Atxn3|Babam1|Bad|Bag6|Bax|Baz1b|Bbc3|Bcat1|Bccip|Bcl2|Bcl2l11|Bclaf1|Blm|Bmyc|Bnip3|Brca2|Brcc3|Btg2|Calr|Casp2|Casp3|Casp9|Cat|Ccdc47|Ccnb1|Ccnd1|Ccng1|Ccnk|Ccs|Cdc14b|Cdca5|Cdip1|Cdk1|Cdk2…
transcriptome_EV-GO.txt	biological_process	cytokinesis(GO:0000910)	54	57	63	94.7368	90.4762	3.77653	3.56558e-05	0.00218162			Actr2|Actr3|Ahctf1|Anln|Apc|Arl3|Aurkb|Bbs4|Bcl2l1|Becn1|Birc5|Brca2|Cep55|Cfl1|Chmp1a|Chmp3|Cit|Ckap2|Cntrob|Cul3|Daxx|Dctn3|Dstn|Ect2|Incenp|Jtb|Kif13a|Kif20a|Klhl21|Klhl9|Mitd1|Myh10|Myh9|Nusap1|Pik3c3|Plk1|Prc1|Pstpip1|Rab11a|Rab11fip3|Rab35|Racgap1|Rala|Ralb|Rhob|Rhoc|Son|Spg20|Spire1|Spire2|Sptbn1|Stambp|Usp8|Zfyve26
transcriptome_EV-GO.txt	biological_process	establishment of RNA localization(GO:0051236)	72	79	87	91.1392	90.8046	3.73224	6.59697e-05	0.00370142	intracellular part|nucleic acid transport	nucleic acid transport	Ahctf1|Alkbh5|Alyref|Alyref2|Ckap5|Ddx19a|Ddx25|Ddx39|Ddx39b|Eif4a3|Eif5a|Eny2|Fyttd1|G3bp2|Gle1|Gm4353|Hhex|Hnrnpa1|Hnrnpa2b1|Khsrp|Kif5c|Lrpprc|Magoh|Magohb|Myo1c|Ncbp1|Ncbp2|Npm1|Nup107|Nup133|Nup155|Nup160|Nup188|Nup210|Nup214|Nup35|Nup37|Nup43|Nup50|Nup54|Nup62|Nup85|Nup88|Nup93|Nup98|Nxf1|Nxt1|Nxt2|Phax|Qk|Ranbp2|Rbm8a|Rps28|Rpsa|Sec13|Seh1l|Senp2|Sidt2|Slbp|Srsf10|Thoc1|Thoc2|Thoc3|Thoc6|T…
transcriptome_EV-GO.txt	biological_process	nucleic acid transport(GO:0050657)	72	79	87	91.1392	90.8046	3.73224	6.59697e-05	0.00370142	establishment of RNA localization|intracellular part	establishment of RNA localization	Ahctf1|Alkbh5|Alyref|Alyref2|Ckap5|Ddx19a|Ddx25|Ddx39|Ddx39b|Eif4a3|Eif5a|Eny2|Fyttd1|G3bp2|Gle1|Gm4353|Hhex|Hnrnpa1|Hnrnpa2b1|Khsrp|Kif5c|Lrpprc|Magoh|Magohb|Myo1c|Ncbp1|Ncbp2|Npm1|Nup107|Nup133|Nup155|Nup160|Nup188|Nup210|Nup214|Nup35|Nup37|Nup43|Nup50|Nup54|Nup62|Nup85|Nup88|Nup93|Nup98|Nxf1|Nxt1|Nxt2|Phax|Qk|Ranbp2|Rbm8a|Rps28|Rpsa|Sec13|Seh1l|Senp2|Sidt2|Slbp|Srsf10|Thoc1|Thoc2|Thoc3|Thoc6|T…
transcriptome_EV-GOSlim.txt	biological_process	protein folding(GO:0006457)	95	108	129	87.963	83.7209	3.62858	0.000129805	0.000224455			Aars|Ahsa1|Aip|B2m|Calr|Canx|Cct2|Cct3|Cct4|Cct5|Cct6a|Cct7|Cct8|Cd74|Chchd4|Chordc1|Clpx|Clu|Cwc27|Dnaja1|Dnaja2|Dnaja3|Dnajb1|Dnajb11|Dnajb4|Dnajc1|Dnajc7|Entpd5|Ero1l|Erp44|Fkbp11|Fkbp15|Fkbp1a|Fkbp1b|Fkbp2|Fkbp3|Fkbp4|Fkbp5|Fkbp8|Fkbp9|Gm10123|Grpel1|Grpel2|Hscb|Hsp90aa1|Hsp90ab1|Hsp90b1|Hspa8|Hspa9|Hspd1|Hspe1|Hsph1|Nktr|Pdcl|Pdrg1|Pex19|Pfdn1|Pfdn2|Pfdn4|Pfdn5|Pin1|Pin4|Ppia|Ppib|Ppic|Ppid|…
transcriptome_EV-GO.txt	molecular_function	ribonucleoprotein binding(GO:0043021)	51	54	59	94.4444	91.5254	3.62709	8.54325e-05	0.0045481	intracellular part		Abcf1|Bag6|Bop1|Cd2bp2|Ddx3x|Dkc1|Dnajc1|Eif2a|Eif2s1|Eif3k|Eif5a|Eif6|Eri1|Guf1|Hspa5|Imp3|Imp4|Itch|Mtif2|Mtif3|Mtor|Naa10|Naa15|Nme1|Nop58|Npm1|Pim1|Ppih|Ppp1ca|Prmt1|Prmt5|Prmt7|Prpf31|Prpf6|Ptcd3|Pttg1|Rbm3|Rictor|Rnf135|Rpn2|Rps21|Sbds|Sec61a1|Sec61a2|Sec61b|Spcs1|Srp68|Srp72|Srpr|Timm50|Uhmk1
transcriptome_EV-GO.txt	cellular_component	midbody(GO:0030496)	71	79	90	89.8734	87.7778	3.47953	0.000208663	0.00943659			Ankrd54|Anxa11|Anxa2|Arl2bp|Arl3|Arl8a|Arl8b|Aspm|Aurkb|Birc5|Birc6|Cdc42|Cdca8|Cdk1|Cenpf|Cep44|Cep55|Chmp3|Chmp4b|Clic4|Ctdp1|Cyld|Dctn3|Dnm2|Ect2|Erh|Flcn|Gdi1|Gnai2|Gnai3|Hsp90b1|Hspa5|Incenp|Iqgap1|Jtb|Katna1|Katnb1|Keap1|Kif13a|Klhl9|Mitd1|Mplkip|Myh10|Nek2|Pik3c3|Pin1|Pitpnm1|Pkn1|Pkn2|Pkp4|Plk1|Ppp1cc|Psrc1|Ptch1|Rab11fip3|Racgap1|Rala|Ralb|Rhoa|Rnf8|Sccpdh|Slc2a1|Spast|Spg20|Ssh1|Tex14|T…
transcriptome_EV-GO.txt	cellular_component	membrane-enclosed lumen(GO:0031974)	197	240	318	82.0833	75.4717	3.37907	0.000566117	0.022253	intracellular part		Acadl|Acadm|Acads|Acadsb|Acat1|Acot8|Acox3|Acp2|Ada|Adprhl2|Aifm1|Ak2|Ak3|Ak4|Alas1|Aldh2|Arl2|Arl2bp|Atxn3|Bdh1|Blzf1|C1qbp|Cacybp|Calr|Calu|Cars2|Cat|Cbr2|Cbr4|Chchd4|Chchd5|Chchd7|Cln5|Cln6|Clpp|Colgalt1|Coq3|Cox17|Cox6b1|Cpox|Cs|Ctss|Cycs|Dap3|Dars2|Diablo|Dld|Dnaja3|Dnajb11|Dnajc1|Dnajc10|Dnajc3|Dtymk|Dusp18|Echs1|Eci1|Eci2|Edem3|Erlec1|Erp29|Erp44|Ethe1|Fars2|Fdx1|Fdxr|Fkbp9|Furin|Gatm|Gba|…
transcriptome_EV-GO.txt	biological_process	regulation of DNA replication(GO:0006275)	60	66	89	90.9091	74.1573	3.36736	0.000432054	0.017663			Acd|Atr|Brca2|Cacybp|Calr|Ccdc88a|Cdan1|Cdc42|Cdk1|Cdk2|Cdk9|Cdt1|Ciz1|Cst3|Ctc1|Dna2|E2f7|E2f8|Ehmt2|Esco1|Esco2|Fbxw7|Gmnn|Gtpbp4|Hus1|Igf1|Igf1r|Ino80|Inppl1|Insr|Jun|Kctd13|Kras|Mre11a|Nf2|Npm1|Nras|Pcna|Pdgfa|Pdgfb|Pds5a|Pid1|Pml|Rac1|Rad17|Smc1a|Smc3|Stag2|Stoml2|Terf1|Tgfb1|Tinf2|Tipin|Tnfaip1|Tnks|Trp53|Tspyl2|Ttf1|Wrnip1|Zranb3
transcriptome_EV-GOSlim.txt	molecular_function	structural molecule activity(GO:0005198)	236	291	553	81.0997	52.6221	3.35151	0.000667355	0.00108609			Actg1|Add1|Add3|Anxa1|Ap4e1|Arrb2|Axin1|Baz1b|Cdc42se2|Chchd3|Cldn12|Clta|Cltb|Cltc|Col4a1|Col5a1|Copa|Copb1|Copb2|Cope|Copg1|Copg2|Ctnnal1|Ctnnb1|Dag1|Dlg1|Dlg4|Fau|Gm10036|Gm10073|Gm10076|Gm10132|Gm10263|Gm10269|Gm10275|Gm10288|Gm10709|Gm11808|Gm2000|Gm5900|Gm6472|Gm7536|Gm8730|Gm9396|Gm9493|Gm9843|Homer1|Hspb6|Isca1|Isca2|Iscu|Itgam|Itsn1|Jup|Kxd1|Lamc1|Lamtor1|Lamtor2|Lamtor3|Lamtor5|Ldlrap1|…
transcriptome_EV-GO.txt	molecular_function	hydrogen ion transmembrane transporter activity(GO:0015078)	62	69	99	89.8551	69.697	3.24694	0.000618326	0.023957			Atp5a1|Atp5b|Atp5c1|Atp5d|Atp5e|Atp5f1|Atp5g1|Atp5g2|Atp5g3|Atp5h|Atp5j|Atp5k|Atp5l|Atp5o|Atp6ap1|Atp6v0a1|Atp6v0a2|Atp6v0b|Atp6v0c|Atp6v0d1|Atp6v0d2|Atp6v0e|Atp6v1a|Atp6v1c1|Atp6v1e1|Atp6v1f|Atp6v1g1|Atp6v1h|Chchd7|Coa6|Cox10|Cox15|Cox4i1|Cox5a|Cox5b|Cox6a1|Cox6a2|Cox6b1|Cox6c|Cox7a1|Cox7a2|Cox7a2l|Cox7b|Cox7c|Cox8a|Gm10175|Gm10221|Gm10250|Gm11273|Ndufa4|Slc11a1|Slc11a2|Slc36a1|Slc9a6|Slc9a8|Sur…
transcriptome_EV-GO.txt	biological_process	chromosome segregation(GO:0007059)	61	68	76	89.7059	89.4737	3.19556	0.00090648	0.0327739	intracellular part		Arl8a|Arl8b|Birc5|Brd4|Bub3|Cdk5rap2|Cenpc1|Cenph|Cenpo|Cenpt|Cenpw|Ciao1|Cit|Ctcf|Ddx3x|Dsn1|Ebna1bp2|Ercc2|Espl1|Hjurp|Incenp|Ino80|Kif2c|Knstrn|Lats1|M1ap|Mad2l1|Mis12|Mms19|Msh5|Naa60|Ndc80|Ndel1|Nek2|Nek6|Ntmt1|Nup37|Nup43|Nusap1|Phf13|Plk1|Pmf1|Ppp2r1a|Pttg1|Rad21|Rcc1|Ska3|Slc25a5|Smc2|Smc4|Spc25|Srpk1|Stag1|Tlk2|Top1|Top2a|Top2b|Top3b|Ube2i|Zw10|Zwint
transcriptome_EV-GO.txt	biological_process	regulation of proteasomal protein catabolic process(GO:0061136)	55	61	71	90.1639	85.9155	3.10593	0.00131177	0.0440144			Akt1|Atraid|Axin1|Bag6|Btrc|Clu|Commd1|Csnk1d|Csnk1e|Dab2|Dab2ip|Dnajb2|Fbxo22|Fbxo5|Fhit|Gclc|Gipc1|Gpx1|Hsp90ab1|Hspbp1|Mad2l1|Mad2l2|Mdm2|N4bp1|Nub1|Pias1|Plk1|Prkaca|Psen1|Psen2|Psmd10|Psmd14|Psme3|Pten|Rad23a|Rad23b|Rchy1|Senp1|Socs4|Socs5|Stub1|Sumo1|Sumo2|Tlk2|Trib2|Trib3|Ube2k|Ube2v2|Ubqln4|Ubxn1|Uchl5|Usp14|Usp5|Vcp|Wac
transcriptome_EV-GO.txt	biological_process	hydrogen transport(GO:0006818)	40	43	63	93.0233	68.254	3.02603	0.00163311	0.0507653			Adhfe1|Atp5a1|Atp5b|Atp5c1|Atp5d|Atp5e|Atp5f1|Atp5g1|Atp5g2|Atp5g3|Atp5h|Atp5j|Atp5j2|Atp5k|Atp5l|Atp5o|Atp6ap1|Atp6v0a1|Atp6v0a2|Atp6v0b|Atp6v0c|Atp6v0d1|Atp6v0d2|Atp6v0e|Atp6v1a|Atp6v1b2|Atp6v1c1|Atp6v1d|Atp6v1e1|Atp6v1f|Atp6v1h|Gm10175|Gm10221|Gm10250|Hvcn1|Slc11a2|Slc36a1|Slc36a2|Stoml2|Tcirg1
transcriptome_EV-GO.txt	biological_process	regulation of protein complex assembly(GO:0043254)	119	143	192	83.2168	74.4792	2.90193	0.00332919	0.0870741			Actr2|Actr3|Actr3b|Add1|Aim2|Ajuba|Apc|Arf6|Arfgef1|Arl2|Arpc1a|Arpc1b|Arpc2|Arpc3|Arpc4|Arpc5|Arpc5l|Atf7ip|Bag4|Bax|Bcl2l11|Bclaf1|Bid|Bmf|Cand1|Capza1|Capza2|Capzb|Cdc42|Cdkn1b|Clip1|Clu|Coro1a|Crbn|Creb1|Ctnnbip1|Dab2ip|Ddx3x|Dlg1|Eif4ebp1|Eps8|Faf1|Fas|Fblim1|Fes|Fkbp4|Fmn1|Grb2|Gsk3b|Gsn|Hax1|Hcls1|Hdac6|Hjurp|Hmgb1|Ide|Inpp5j|Irf8|Jmy|Lats1|Lcmt1|Lmo4|Map3k1|Mapre1|Mapt|Mlst8|Mtor|Napa|Nap…
transcriptome_EV-GO.txt	molecular_function	GDP binding(GO:0019003)	33	35	43	94.2857	81.3953	2.89649	0.0019963	0.0593274			Arl2|Arl3|Arl8b|Eif2b1|Kras|Nras|Prps2|Rab10|Rab11b|Rab12|Rab14|Rab18|Rab21|Rab22a|Rab28|Rab2a|Rab31|Rab35|Rab40c|Rab4a|Rab5a|Rab5b|Rab5c|Rab7|Rab8a|Rab8b|Rab9|Rap1b|Rheb|Rhob|Rragc|Rras|Suclg1
transcriptome_EV-GO.txt	biological_process	organelle assembly(GO:0070925)	63	72	81	87.5	88.8889	2.86851	0.00327952	0.0861082	intracellular part		Atg12|Atg13|Atg14|Atg16l1|Atg3|Atg4b|Atg4c|Atg5|Atg9a|Atg9b|Becn1|C1qbp|Cenpa|Cenpc1|Cenpt|Cenpw|Cep63|Chek2|Cltc|Coro1a|Csnk1d|Ctsd|Ddx3x|Dicer1|Eif2a|Eif6|Fbxo5|Flna|Haus1|Haus2|Haus3|Haus4|Haus5|Haus6|Haus7|Haus8|Hdac3|Ino80|Kif11|Kif3b|Map1lc3a|Mis12|Mybl2|Myo7a|Ncor1|Nek2|Nip7|Pik3c3|Psen1|Rb1cc1|Rcc1|Rhoa|Sac3d1|Sbds|Stard9|Surf6|Trp53inp2|Tsr1|Tubb4b|Tubb5|Wdr45|Wdr45b|Wipi2
transcriptome_EV-GO.txt	biological_process	regulation of protein ubiquitination(GO:0031396)	82	96	112	85.4167	85.7143	2.85707	0.00383968	0.0949179			Adrb2|Aimp2|Arrb1|Arrb2|Atg5|Atg7|Axin1|Bag5|Bcl10|Bmi1|Cdc14b|Cdc20|Cdk5|Chp1|Clu|Commd1|Daxx|Dnaja3|Dnajb2|Fbxo22|Fbxo4|Fbxo5|Fbxw7|Fem1a|Fem1b|Fzr1|Gclc|Gtpbp4|Herpud1|Hspa5|Hspbp1|Mad2l1|Mad2l2|Mapk9|N4bp1|Ndfip1|Ndfip2|Nxn|Paxip1|Peli1|Pin1|Pink1|Plk1|Pml|Psen1|Psen2|Psmd10|Pten|Ptk2|Ptk2b|Rasd2|Rassf1|Rassf5|Rchy1|Ripk2|Rnf111|Rnf139|Siah2|Smurf1|Sox4|Spopl|Sprtn|Stub1|Sumo3|Tbc1d7|Tgfbr1|T…
transcriptome_EV-GO.txt	biological_process	establishment of protein localization in mitochondrion(GO:0072655)	27	28	36	96.4286	77.7778	2.84397	0.00231853	0.0659982	intracellular part		Aip|Bax|Bid|Chchd4|Cox18|Dusp18|Fis1|Hsp90aa1|Hspa4|Mapk9|Mff|Mfn2|Mtx1|Mtx2|Mtx3|Pam16|Samm50|Timm10|Timm21|Timm9|Tomm20|Tomm22|Tomm34|Tomm40|Tomm5|Tomm7|Ywhaz
transcriptome_EV-GO.txt	biological_process	regulation of mitochondrion organization(GO:0010821)	37	40	46	92.5	86.9565	2.84396	0.00238687	0.0666845			Akt1|Apopt1|Bad|Bak1|Bax|Bcl2l1|Bcl2l11|Bid|Bmf|Bnip3|Coa3|Dhodh|Dnm1l|Fam162a|Fas|Fis1|Flcn|Fxn|Golph3|Igf1|Lrpprc|Malsu1|Mff|Mllt11|Mul1|Oma1|Opa1|Parl|Pid1|Pink1|Pla2g6|Pmaip1|Ppif|Psmd10|Stoml2|Trp53|Vat1
transcriptome_EV-GO.txt	molecular_function	chromatin binding(GO:0003682)	213	266	353	80.0752	75.3541	2.81964	0.00432813	0.105072			Actl6a|Ajuba|Apex1|Aptx|Arid3a|Arid5a|Atf2|Atrx|Atxn7|Bahd1|Bap1|Baz1b|Bdp1|Bmi1|Brd2|Brd3|Brd4|Calcoco1|Camta2|Cbx5|Cbx7|Ccnt1|Cdc5l|Cdc6|Cdk9|Cenpb|Chd1|Chd6|Chd7|Cited2|Creb3|Creb3l1|Crebbp|Ctcf|Ctnnb1|Cux1|Ddx1|Dhx30|Dmap1|Dnajc1|Dnajc2|Dnmt3a|Eed|Elk4|Elmsan1|Ep300|Ep400|Ercc6|Eya3|Ezh1|Ezh2|Fli1|Foxp1|Foxp4|Gabpa|Gm10282|Gon4l|H2afy|Hdac1|Hdac2|Hdac3|Hells|Hhex|Hinfp|Hira|Hmgn1|Hmgn2|Hmgn5|…
transcriptome_EV-GO.txt	biological_process	protein localization to organelle(GO:0033365)	54	61	82	88.5246	74.3902	2.81857	0.00368347	0.0924079	intracellular part		Acd|Adrb1|Ap3d1|Arfrp1|Arl1|Atg9a|Aurkb|Bag6|Banp|Bbs2|Bbs4|Bub1b|Calr|Cdk1|Cenpa|Champ1|Cnep1r1|Cog3|Cog7|Ctdnep1|Dnajb6|Dusp18|Gcc2|Get4|Gsk3b|Hdgf|Hhex|Hook3|Lmna|Mapre1|Mcph1|Mdm2|Pcm1|Pes1|Pex16|Pikfyve|Plk1|Ppp3r1|Rad21|Rpl11|Smo|Spdl1|Sumo1|Sumo3|Terf2|Terf2ip|Tinf2|Tnks|Tnks2|Topors|Tor1aip1|Vapa|Xpo1|Zw10
transcriptome_EV-GO.txt	molecular_function	protein transporter activity(GO:0008565)	58	66	77	87.8788	85.7143	2.81471	0.00348586	0.0901257	intracellular part		Abcg1|Ap1b1|Ap1g1|Ap1g2|Ap1s1|Ap2a1|Ap2a2|Ap2b1|Ap2s1|Ap3d1|Ap3s1|Ap3s2|Ap4b1|Ap4s1|Chmp7|Cog2|Cog3|Cox18|Cse1l|Ipo11|Ipo13|Ipo4|Ipo5|Ipo7|Ipo8|Ipo9|Itgb1bp1|Kpna1|Kpna2|Kpna3|Kpna4|Kpna6|Kpnb1|Mrpl45|Pgap2|Rab4a|Rap1a|Rufy1|Sec61g|Sec62|Sec63|Snx1|Snx2|Timm17a|Timm17b|Timm23|Timm44|Tnpo1|Tnpo2|Tomm20|Tomm22|Tomm5|Uso1|Xpo1|Xpo5|Xpo7|Xpot|Zfyve16
transcriptome_EV-GO.txt	biological_process	membrane fusion(GO:0061025)	41	45	58	91.1111	77.5862	2.80822	0.00385201	0.095049			Adam8|Afg3l1|Afg3l2|Bak1|Bax|Bet1|Bloc1s6|Bnip1|Cav2|Cd9|Chchd3|Chp1|Cln3|Coro1a|Dcstamp|Eea1|Gas6|Gnai3|Hyal2|Mfn1|Mfn2|Myo7a|Nploc4|Opa1|Rab8a|Snap29|Snapin|Stx17|Stx3|Stx5a|Stx6|Stx8|Tecpr1|Tpst2|Uso1|Vamp2|Vamp7|Vamp8|Vav3|Vcpip1|Vps33b
transcriptome_EV-GO.txt	biological_process	ER-nucleus signaling pathway(GO:0006984)	31	33	38	93.9394	86.8421	2.76767	0.00308797	0.0820344			Aars|Amfr|Atg10|Atp2a2|Ccdc47|Ccnd1|Ddit3|Derl1|Derl2|Dnajc3|Eif2a|Eif2ak3|Eif2ak4|Ern1|Ero1l|Gsk3b|Herpud1|Hspa5|Insig1|Insig2|Nfe2l2|Ppp1r15a|Ppp1r15b|Ptpn1|Scap|Serp1|Trp53|Vapb|Wfs1|Xbp1|Yod1
transcriptome_EV-GO.txt	biological_process	regulation of intracellular transport(GO:0032386)	125	152	212	82.2368	71.6981	2.72081	0.00592741	0.130538			Abca2|Acsl3|Akt2|Asph|Axin1|Bambi|Bmpr1a|Calm1|Calm2|Camk1|Capn10|Cdc42|Cdk1|Cdk5|Cdkn1a|Cherp|Chp1|Cnst|Creb3|Crebrf|Csk|Cyld|Dab2|Dab2ip|Ddx58|Dmap1|Dyrk2|Ect2|Emd|Faf1|Fbxw11|Fkbp1b|Flna|Fzd7|Gas6|Gcc2|Gnaq|Gsk3b|Gsto1|Hcls1|Hsp90aa1|Hsp90ab1|Htt|Hyal2|Ier3|Igf1|Il1b|Inpp5k|Itgb1bp1|Jak2|Jup|Khdrbs1|Kpna1|Lcp1|Litaf|Lypla1|Lyplal1|Map2k1|Map2k2|Mapk1|Mapk14|Mapk3|Mapk7|Mapt|Mavs|Mbtps1|Mdfic|M…
transcriptome_EV-GO.txt	biological_process	negative regulation of cellular catabolic process(GO:0031330)	35	38	57	92.1053	66.6667	2.71714	0.0054332	0.12844			Akt1|Apoc1|Atraid|Bag6|Cln3|Cst3|Dab2ip|Dap|Ddit4|Fbxo5|Fhit|Furin|Gipc1|Hdac4|Herc1|Hsp90ab1|Ier3|Lrpprc|Mad2l1|Mad2l2|Mtmr2|Mtor|N4bp1|Npc1|Pabpc1|Pik3cg|Senp1|Tbc1d14|Tlk2|Tnfaip3|Tob1|Ubxn1|Wac|Wdr6|Zkscan3
transcriptome_EV-GOSlim.txt	biological_process	chromosome segregation(GO:0007059)	89	106	125	83.9623	84.8	2.66821	0.00622087	0.00860554			Akap8|Arl8a|Arl8b|Atf6b|Birc5|Brd4|Bub3|Ccnb1|Cdc23|Cdca5|Cdk5rap2|Cenpc1|Cenpe|Cenpf|Cenph|Cenpo|Cenpt|Cenpw|Champ1|Chmp1a|Ciao1|Cit|Ctcf|Ddx3x|Dis3l2|Dsn1|Ebna1bp2|Ercc2|Espl1|Fbxw7|Hdac8|Hjurp|Incenp|Ino80|Kif2c|Knstrn|Lats1|M1ap|Mad2l1|Mau2|Mcmbp|Mis12|Mms19|Mre11a|Msh5|Naa60|Ncapd2|Ncapd3|Ncaph|Ndc80|Ndel1|Nek2|Nek6|Nipbl|Ntmt1|Nup37|Nup43|Nusap1|Pds5b|Phf13|Pinx1|Pmf1|Ppp2r1a|Psrc1|Pttg1|Ra…
transcriptome_EV-GO.txt	biological_process	regulation of apoptosis(GO:0042981)	551	718	1054	76.7409	68.1214	2.66519	0.00737111	0.150632			Aamdc|Aars|Aatf|Abl1|Acaa2|Acsl5|Actn4|Acvr1b|Ada|Adam17|Adam8|Adar|Aen|Aes|Agt|Aifm1|Aifm2|Akt1|Akt1s1|Aldh1a3|Alkbh1|Ambra1|Ankrd13c|Anxa1|Apaf1|Apbb2|Apbb3|Apc|Api5|Apip|Apoe|Apopt1|App|Araf|Arhgap10|Arhgef7|Arrb1|Arrb2|Asns|Atf4|Atf5|Atg5|Atg7|Atp7a|Atpif1|Aurkb|Aven|B4galt1|Bad|Bag1|Bag3|Bag4|Bag6|Bak1|Bax|Bbc3|Bcap31|Bcl10|Bcl2|Bcl2a1b|Bcl2a1d|Bcl2l1|Bcl2l11|Bcl2l12|Bcl2l13|Bcl2l2|Bclaf1|Bf…
transcriptome_EV-GO.txt	molecular_function	phosphatase regulator activity(GO:0019208)	34	37	58	91.8919	63.7931	2.65193	0.00532416	0.126304			Anp32e|Arpp19|Bmp2k|Cabin1|Calm1|Calm2|Csnk2a1|Dmpk|Ensa|Gtf2f1|Igbp1|Lmtk2|Phactr4|Ppp1r10|Ppp1r12a|Ppp1r14b|Ppp1r2|Ppp1r35|Ppp1r37|Ppp1r3b|Ppp1r8|Ppp2r2a|Ppp2r2d|Ppp2r3d|Ppp2r5a|Ppp2r5b|Ppp2r5c|Ppp2r5d|Ppp2r5e|Ppp4r2|Sbf1|Sbf2|Uri1|Wbp11
transcriptome_EV-GO.txt	molecular_function	transcription factor binding transcription factor activity(GO:0000989)	216	272	348	79.4118	78.1609	2.60409	0.00891138	0.173881			Aebp2|Aes|Aip|Ajuba|Apex1|Arid5b|Arl2bp|Arnt|Asxl1|Atf2|Atf7ip|Atxn7l3|Basp1|Bcl10|Bcor|Bhlhe41|Birc2|Brd7|C1d|C1qbp|Calcoco1|Carm1|Cbfa2t2|Cbfb|Ccar1|Cited2|Cops2|Cops5|Creb3|Crebbp|Crtc1|Crtc3|Ctbp1|Ctbp2|Ctnnb1|Ddx1|Ddx17|Ddx5|Ddx54|Dmap1|Dr1|Drap1|Dyrk1b|E2f7|E2f8|Edf1|Eid1|Elk3|Eny2|Ep300|Erf|Gata3|Gmeb1|Gmeb2|Gmnn|Gps2|Gtf2a2|Hdac1|Hdac3|Hdac4|Hdac5|Helz2|Hes6|Hif1a|Hinfp|Hipk1|Hipk2|Hipk3|…
transcriptome_EV-GO.txt	biological_process	regulation of mRNA processing(GO:0050684)	42	47	52	89.3617	90.3846	2.60121	0.00809051	0.162074			Ago2|Ahcyl1|Btg2|C1qbp|Ccnb1|Celf4|Cnot1|Cnot7|Ddx5|Hnrnpa2b1|Jmjd6|Leo1|Mbnl1|Mbnl2|Ncbp1|Npm1|Pabpc1|Paf1|Prpf19|Ptbp1|Ptcd2|Rbfox2|Rbm15b|Rbm25|Rbm5|Rbmx|Rbmxl1|Sfswap|Snw1|Srpk1|Srsf10|Srsf4|Srsf6|Srsf7|Srsf9|Thrap3|Tia1|Tnrc6b|Tob1|Tra2b|U2af2|Zfp36
transcriptome_EV-GO.txt	biological_process	positive regulation of cellular metabolic process(GO:0031325)	791	1043	1577	75.8389	66.1382	2.57906	0.00968255	0.184146			Aatf|Abca1|Abcd2|Abcf1|Abhd5|Abl1|Acvr1b|Acvrl1|Adam17|Adam8|Adam9|Adcy7|Adrb1|Adrb2|Aff1|Ago2|Agt|Ahctf1|Aimp2|Ajuba|Akirin2|Akt1|Akt2|Aktip|Ankle2|Ankrd49|Anxa1|Apex1|Apobec1|Apoe|App|Araf|Arap1|Arfgef1|Arhgef11|Arid1a|Arid2|Arid3a|Arid5a|Arl2bp|Arnt|Arpp19|Arrb1|Arrb2|Ash2l|Asph|Asxl1|Asxl2|Atad1|Atf2|Atf4|Atf6|Atf7ip|Atg10|Atg14|Atg4b|Atg7|Atmin|Atxn1|Atxn7|Atxn7l3|Aurkaip1|Axin1|Babam1|Bad|B…
transcriptome_EV-GO.txt	cellular_component	respiratory chain(GO:0070469)	17	17	25	100	68	2.54471	0.00565703	0.129522	intracellular part		Cox7a1|Cox7a2|Cox7a2l|Cox7b|Cyc1|Cycs|Gm10053|Higd1a|Ndufa13|Ndufa7|Ndufa9|Ndufab1|Ndufb11|Ndufc2|Ndufs5|Uqcr11|Uqcrq
transcriptome_EV-GO.txt	biological_process	translational initiation(GO:0006413)	16	16	17	100	94.1176	2.46862	0.00934433	0.180248			Abcf1|Eif2b1|Eif2b2|Eif2b3|Eif2b4|Eif2b5|Eif2s3x|Eif3b|Eif3c|Eif3e|Eif3f|Eif3g|Eif3h|Eif3i|Eif3k|Eif3l
transcriptome_EV-GO.txt	biological_process	B cell homeostasis(GO:0001782)	16	16	21	100	76.1905	2.46862	0.00934433	0.180248	protein binding		Bak1|Bax|Bcl2|Bcl2l11|Casp3|Hif1a|Ikbkb|Ikbkg|Lyn|Mef2c|Nckap1l|Pik3cd|Sh2b2|Tnfaip3|Tnfrsf13b|Tnfsf13b
transcriptome_EV-GO.txt	biological_process	cellular response to protein stimulus(GO:0071445)	26	28	32	92.8571	87.5	2.42047	0.0174572	0.282794	cellular response to stress		Aars|Amfr|Atxn3|Ccnd1|Ddit3|Derl1|Derl2|Dnajc3|Eif2ak3|Eif2ak4|Ern1|Ero1l|Hdac6|Herpud1|Nfe2l2|Ppp1r15a|Ptpn1|Rhbdd1|Rnf5|Serp1|Stub1|Ube2w|Vapb|Wfs1|Xbp1|Yod1
transcriptome_EV-GO.txt	biological_process	negative regulation of NF-kappaB transcription factor activity(GO:0032088)	39	44	54	88.6364	81.4815	2.40858	0.0166753	0.271995			Aim2|Arrb1|Arrb2|Cat|Chp1|Commd1|Commd6|Commd7|Cyld|Dab2ip|Dap|Dnaja3|Irak1|Irak2|Itch|Klf4|Map2k5|Nfkbia|Nfkbid|Nfkbil1|Nlrc3|Nlrc5|Peli1|Pias4|Prdx2|Prmt2|Psmd10|Rbck1|Rps3|Setd6|Sirt1|Tax1bp1|Tnfaip3|Traf3|Trim21|Trim37|Ufl1|Usp7|Zc3h12a
transcriptome_EV-GO.txt	biological_process	negative regulation of RNA splicing(GO:0033119)	15	15	15	100	100	2.39012	0.0163117	0.269793			C1qbp|Hnrnpa2b1|Npm1|Ptbp1|Ptbp2|Ptbp3|Rbmxl1|Rps13|Sfswap|Srsf10|Srsf4|Srsf6|Srsf7|Srsf9|U2af2
transcriptome_EV-GO.txt	biological_process	regulation of TOR signaling cascade(GO:0032006)	30	33	38	90.9091	86.8421	2.37748	0.0175875	0.283454			Akt1s1|Ddit4|Deptor|Fbxo9|Flcn|Fnip1|Gas6|Gm5900|Golph3|Gsk3a|Hif1a|Lamtor1|Lamtor2|Lamtor3|Lamtor5|Mlst8|Prkaa1|Prkaa2|Rheb|Rictor|Rragc|Sirt1|Tbc1d7|Telo2|Tmem127|Tsc1|Tsc2|Tti1|Ubr1|Ubr2
transcriptome_EV-GO.txt	biological_process	embryo development(GO:0009790)	193	244	362	79.0984	67.4033	2.35238	0.0201693	0.294482			Acvr1b|Acvrl1|Ada|Adam10|Add1|Akirin2|Alkbh1|Als2|Ambra1|Amd1|Ankrd11|Apba3|Aplp2|Atp5a1|Atp7a|Axin1|Bag6|Bcl2l1|Bcl2l11|Birc5|Bmi1|Bmpr1a|Brca2|Brk1|Btf3|Bysl|Cad|Ccdc47|Ccm2|Ccnb1|Ccnb2|Ccnk|Cdk5|Chd7|Chd8|Cited2|Col4a3bp|Cops3|Coq7|Ctnnb1|Cul3|Dab2|Ddx5|Dnaja3|Dnmt3l|E4f1|Eef1e1|Ehmt1|Eif2s2|Eif4e2|Ell|Endog|Epn1|Epn2|Ercc2|Erf|Fgfr1|Flcn|Foxj3|Foxk1|Foxk2|Foxm1|Foxn2|Foxn3|Foxo3|Foxo4|Foxp1|F…
transcriptome_EV-GO.txt	biological_process	response to drug(GO:0042493)	155	194	312	79.8969	62.1795	2.34384	0.0186048	0.294482			Acsl1|Adam17|Aim2|Ak4|Anxa1|Apex1|Apobec1|Arg1|Atg5|Atp1a1|Atp1a3|B2m|Bad|Bak1|Bcl2|Bdh1|Becn1|Blmh|Bloc1s3|Bmyc|Cad|Calr|Card9|Ccl2|Ccl3|Ccnb1|Ccnd1|Cdk1|Cdk4|Cdkn1a|Chuk|Comt|Cpt1a|Creb1|Cst3|Ctnnb1|Cyba|Dab1|Dad1|Dgcr2|Dhodh|Dpysl2|Ei24|Eno3|Fxn|Fyn|Gas6|Gata3|Gclm|Ggh|Gna12|Gnao1|Gnas|Gnpat|Gsk3b|Gstm1|Gstm3|Hadh|Hadha|Hdac4|Hmgcs1|Hp|Icam1|Il1b|Il1rn|Inppl1|Itgb1|Jun|Junb|Lck|Lcn2|Lgals1|Lpl…
transcriptome_EV-GO.txt	biological_process	transition metal ion transport(GO:0000041)	42	48	81	87.5	59.2593	2.33955	0.0220285	0.30259			Ap3b1|Ap3d1|Atox1|Atp2c1|Atp7a|Ccs|Cltc|Cox17|Fkbp4|Fth1|Ftl1|Lcn2|Lmtk2|Mmgt2|Rab11b|Sfxn1|Slc11a1|Slc11a2|Slc22a17|Slc25a37|Slc30a1|Slc30a4|Slc30a5|Slc30a6|Slc30a7|Slc30a9|Slc39a1|Slc39a10|Slc39a11|Slc39a13|Slc39a14|Slc39a2|Slc39a3|Slc39a6|Slc39a7|Slc39a9|Slc40a1|Steap3|Tcn2|Tfrc|Trf|Trpm2
transcriptome_EV-GO.txt	biological_process	positive regulation of protein catabolic process(GO:0045732)	57	67	83	85.0746	80.7229	2.3208	0.0193343	0.294482			Adam8|Adam9|Akt1|Apc|Apoe|Axin1|Cdkn1b|Clu|Crebrf|Csnk1d|Csnk1e|Csnk2a1|Cul4a|Cul4b|Dab2|Dab2ip|Dnajb2|Egln2|Fbxo22|Fzr1|Gclc|Gga1|Gga3|Hspbp1|Ier3|Il1b|Itch|Lpcat1|Mdm2|Mylip|Ndfip1|Nedd4|Nub1|Pias1|Plk1|Ppp2r3a|Psen1|Psen2|Psmd10|Pten|Rchy1|Rhbdd1|Sgsm3|Snx1|Socs4|Socs5|Stub1|Sumo1|Sumo2|Tnf|Tnfaip3|Tnfrsf1b|Trib2|Trib3|Ube2v2|Usp5|Vcp
transcriptome_EV-GO.txt	biological_process	regulation of triglyceride metabolic process(GO:0090207)	14	14	21	100	66.6667	2.30897	0.0153693	0.259779			Abhd5|C3|Cnep1r1|Ctdnep1|Fitm2|Ldlr|Lmf1|Nr1h2|Nr1h3|Pik3cg|Pnpla2|Scarb1|Sik1|Srebf1
transcriptome_EV-GO.txt	biological_process	regulation of steroid hormone receptor signaling pathway(GO:0033143)	29	32	46	90.625	69.5652	2.30505	0.0174838	0.282794	protein binding		Arrb2|Calr|Carm1|Cnot1|Cnot2|Cnot3|Dab2|Ddx17|Ddx5|Ep300|Igf1|Kank2|Med1|Pak1|Park7|Phb|Phb2|Pias2|Prmt2|Rhoa|Rnf14|Rnf6|Sirt1|Skp2|Smarca4|Src|Strn3|Trim68|Ube2i
transcriptome_EV-GO.txt	biological_process	DNA conformation change(GO:0071103)	45	52	63	86.5385	82.5397	2.27997	0.019779	0.294482	intracellular part		Acin1|Aifm2|Akap8|Ascc3|Atf6b|Cdca5|Cdk1|Chd8|Chmp1a|Ddx1|Dna2|Hhex|Ino80|Mcm2|Mcm4|Mcm6|Mcm7|Mre11a|Mta2|Nbn|Ncapd2|Ncapd3|Ncapg2|Ncaph|Ncaph2|Nusap1|Phf13|Pura|Purb|Rad50|Rad51|Recql|Ruvbl2|Smarcc1|Smc1a|Smc2|Smc4|Supv3l1|Suv39h1|Top1|Top1mt|Top2a|Top2b|Top3b|Wrn
transcriptome_EV-GO.txt	biological_process	regulation of viral reproduction(GO:0050792)	45	52	59	86.5385	88.1356	2.27997	0.019779	0.294482			Adar|Adarb1|Apobec3|Bcl2|Bst2|Ccl3|Ccl5|Ddx5|Dicer1|Ep300|Fam111a|Gm10123|Ifitm2|Ifitm3|Inpp5k|Jun|Mavs|Mdfic|Oas3|Oasl1|Pfn1|Ppia|Ppid|Ppie|Ppih|Rad23a|Rest|Rnasel|Rsad2|Rsf1|Slpi|Smarca4|Smarcb1|Snw1|Sp1|Srpk1|Srpk2|Taf11|Tarbp2|Tardbp|Tnf|Top2a|Vapb|Zc3hav1|Zfp639
transcriptome_EV-GO.txt	biological_process	organophosphate metabolic process(GO:0019637)	134	167	224	80.2395	74.5536	2.27176	0.0230893	0.309736			Abhd5|Agpat1|Agpat2|Agpat3|Agpat4|Agpat5|Ajuba|Alg12|Alg9|Bpnt1|Cd81|Cdipt|Cds2|Cept1|Chka|Chpt1|Cln3|Cln8|Crls1|Csf1r|Dera|Dpm1|Dpm2|Dpm3|Etnk1|Fabp3|Fabp5|Far1|Fdft1|Fdps|Fig4|Galt|Ggps1|Gnpat|Gpaa1|Gpam|Gpd2|Hexb|Idi1|Impa1|Impa2|Impad1|Inpp5a|Inpp5b|Inpp5d|Inpp5j|Inpp5k|Inppl1|Ip6k1|Ip6k2|Ipmk|Isyna1|Itpk1|Lpcat1|Lpcat2|Lpcat3|Lpcat4|Lpgat1|Lyst|Mboat1|Mboat7|Mecp2|Mtm1|Mtmr2|Mtmr3|Mvk|Ncf1|N…
transcriptome_EV-GO.txt	biological_process	cellular response to ionizing radiation(GO:0071479)	24	26	35	92.3077	74.2857	2.26943	0.0255421	0.329403	intracellular part		Atr|Bbc3|Bcl2l1|Cdkn1a|Cyba|Ect2|Gadd45a|Grb2|Hus1|Ino80|Ints7|Itgb1|Mapk14|Mgmt|Net1|Nipbl|Rad1|Rad9a|Rhno1|Rhob|Sirt1|Tlk2|Trp53|Wrn
transcriptome_EV-GO.txt	molecular_function	cofactor binding(GO:0048037)	143	179	258	79.8883	69.3798	2.24723	0.0279223	0.348307			Acad11|Acad8|Acad9|Acadl|Acadm|Acads|Acadsb|Acadvl|Acat1|Acbd3|Acbd5|Acbd6|Acly|Acox1|Acox3|Agps|Aifm1|Aifm2|Alas1|Aldh1a3|Aoc2|Asns|Birc5|Cat|Cbr4|Coq6|Creg1|Cryl1|Cryz|Csad|Ctbp1|Ctbp2|Cyb5r3|Cybb|D2hgdh|Dbi|Dbt|Dhfr|Dhodh|Dld|Dus1l|Dus3l|Eci2|Ero1l|Ero1lb|Etfa|Etfdh|Fasn|Fdxr|G6pdx|Gale|Gapdh|Gcat|Gcdh|Gch1|Gclc|Gfer|Gldc|Glyr1|Gmds|Got1|Got2|Gpt|Gpt2|Grhpr|Gsr|Hadh|Hadha|Hadhb|Hibadh|Hif1an|H…
transcriptome_EV-GO.txt	biological_process	response to epidermal growth factor stimulus(GO:0070849)	13	13	22	100	59.0909	2.22488	0.0257004	0.329403	intracellular part|protein binding		Akt1|Bag4|Braf|Cad|Dab2ip|Gstp1|Inpp5k|Mapk1|Mapk3|Mcm7|Med1|Plcg1|Tpr
transcriptome_EV-GO.txt	biological_process	cellular component disassembly(GO:0022411)	40	46	59	86.9565	77.9661	2.20741	0.0302573	0.368594			Arid1a|Arid2|Baz1b|Cebpg|Cfl1|Cfl2|Ddit4|Dedd2|Dstn|Gfm2|Hdac6|Hspa2|Kif19a|Kif24|Kif2c|Kif5b|Lamc1|Mical1|Mrrf|Mtif3|Napa|Napb|Ndel1|Ndufa13|Nedd1|Pafah1b1|Plk3|Pmaip1|Sh3pxd2b|Sharpin|Smarca4|Smarcb1|Smarcc1|Smarcc2|Smarcd1|Smarcd2|Smarce1|Smn1|Stmn1|Vrk1
transcriptome_EV-GO.txt	molecular_function	phosphatidylinositol binding(GO:0035091)	96	118	145	81.3559	81.3793	2.17818	0.0294312	0.363774			Akt1|Amer1|Anxa2|Arap1|Arap3|Btk|Ccdc88a|Chmp3|Col4a3bp|Cyth3|Dab2|Dab2ip|Dapp1|Eea1|Fcho2|Fes|Gpaa1|Hip1|Hs1bp3|Inppl1|Itpr1|Itpr2|Itpr3|Kif16b|Lancl2|Ldlrap1|Mapkap1|Mcf2l|Mtm1|Myo10|Myo1e|Ncf1|Ncf4|Nisch|Npm1|Ogt|Pfn1|Phlda3|Picalm|Pigu|Pik3c2a|Pitpna|Pld1|Pld2|Plek|Plekha1|Plekha2|Plekha3|Plekha8|Pxk|Rab35|Rps6kc1|Sbf2|Sestd1|Sgk3|Sh3pxd2a|Sh3pxd2b|Snx1|Snx10|Snx11|Snx12|Snx13|Snx14|Snx15|Snx…
transcriptome_EV-GO.txt	biological_process	regulation of protein deacetylation(GO:0090311)	18	19	24	94.7368	79.1667	2.17659	0.0359051	0.415676	intracellular part		Ctbp1|Dyrk1a|Fnta|Hdac2|Jdp2|Lpin1|Ncor1|Nipbl|Pml|Ski|Spred1|Spred2|Srebf1|Tada2a|Tada3|Tgfb1|Trp53|Znhit1
transcriptome_EV-GO.txt	biological_process	regulation of mitochondrial membrane potential(GO:0051881)	18	19	21	94.7368	90.4762	2.17659	0.0359051	0.415676	intracellular part		Bad|Bak1|Bax|Bcl2|Bcl2l1|Bco2|Casp1|Clic1|Htt|Ndufs1|Pid1|Pmaip1|Prdx3|Sod1|Sod2|Spg20|Stoml2|Tusc2
transcriptome_EV-GO.txt	biological_process	regulation of histone modification(GO:0031056)	47	55	73	85.4545	75.3425	2.16478	0.0331756	0.390767	intracellular part		Arid5a|Arrb1|Bcor|Brd7|Ccnb1|Cdk9|Chek1|Ctbp1|Ctcf|Ctr9|Dnmt1|Eed|Eid1|Flcn|Gata3|Gfi1b|Jarid2|Jdp2|Kdm1a|Kdm3a|Lpin1|Mapk3|Mecp2|Men1|Mtf2|Ncor1|Nipbl|Noc2l|Ogt|Paxbp1|Paxip1|Pml|Pygo2|Rnf20|Rps6ka4|Rtf1|Ski|Snw1|Srebf1|Tada2a|Tada3|Tgfb1|Trp53|Ube2b|Ube2n|Wdr61|Znhit1
transcriptome_EV-GO.txt	biological_process	cell redox homeostasis(GO:0045454)	39	45	57	86.6667	78.9474	2.13958	0.0301208	0.368424			Aifm1|Apex1|Ddit3|Dld|Dnajc10|Dnajc16|Egln2|Erp44|Gclc|Glrx|Glrx2|Glrx3|Glrx5|Gpx1|Gsr|Magt1|Mien1|P4hb|Pdia3|Pdia4|Pdia6|Ptges2|Sh3bgrl3|Tmx1|Tmx2|Tmx3|Tmx4|Tusc3|Txn1|Txn2|Txndc11|Txndc12|Txndc15|Txndc16|Txndc5|Txndc9|Txnl1|Txnrd1|Txnrd2
transcriptome_EV-GO.txt	biological_process	positive chemotaxis(GO:0050918)	12	12	22	100	54.5455	2.1375	0.0452376	0.47752	protein binding		Alkbh1|Ccl3|Ccl5|Coro1a|Hmgb2|Mif|Pdgfb|Ptprj|Scrib|Tsc2|Vegfa|Vegfb
transcriptome_EV-GO.txt	biological_process	regulation of lipid biosynthetic process(GO:0046890)	46	54	90	85.1852	60	2.1005	0.0456054	0.479831			Abcg1|Acadl|Acadvl|Agt|Akt1|Anxa1|Apoc1|Apoe|Atp1a1|C3|Cnep1r1|Creb1|Crebl2|Ctdnep1|Dhcr7|Fitm2|Igf1r|Insig1|Insig2|Ldlr|Mapk9|Mid1ip1|Mtor|Nr1h2|Nr1h3|Nr3c1|Pdgfa|Pdgfb|Pex2|Pla2g6|Por|Prkcd|Rest|Samd8|Scap|Scarb1|Sf1|Sik1|Sirt1|Slc27a1|Sod1|Srebf1|Tnf|Trib3|Tspo|Wdtc1
transcriptome_EV-GO.txt	cellular_component	cell leading edge(GO:0031252)	26	29	32	89.6552	90.625	2.077	0.0373906	0.431396			Aak1|Abi1|Abl1|Actr3|Arhgap1|Arpc2|Cdc42bpb|Cdc42bpg|Coro1a|Dctn1|Dst|Hdac6|Iqgap1|Itgb5|Jmy|Myh9|Ndel1|Pafah1b1|Pxn|Raph1|Scrib|Sra1|Ssx2ip|Tubg1|Vim|Ywhaz
transcriptome_EV-GO.txt	biological_process	regulation of protein homodimerization activity(GO:0043496)	11	11	13	100	84.6154	2.0464	0.0420838	0.449847	protein binding		Aida|Bak1|Bax|Bcl2|Crbn|Mef2c|Spag9|Ticam1|Tirap|Traf2|Traf4
transcriptome_EV-GO.txt	biological_process	ruffle organization(GO:0031529)	11	11	14	100	78.5714	2.0464	0.0420838	0.449847	protein binding		Arf6|Csf1r|Cyfip1|Lima1|Lpin1|Mtor|Plek|Plekha1|Rac1|Tpm1|Tpm3
transcriptome_EV-GO.txt	biological_process	antigen processing and presentation of peptide antigen via MHC class I(GO:0002474)	11	11	18	100	61.1111	2.0464	0.0420838	0.449847			B2m|Bag6|Fcer1g|Fcgr1|Fcgr3|Hfe|Ifi30|Mr1|Tap1|Tap2|Tapbp
transcriptome_EV-GO.txt	biological_process	maintenance of location(GO:0051235)	66	80	100	82.5	80	2.02021	0.0444347	0.472075			Ankrd13c|Apoe|Arhgap21|Arl2|Arl2bp|Aspm|Bbs4|Bicd2|Bub3|Cenpe|Cep57|Cep57l1|Champ1|Ciz1|Clasp1|Creb3|Ctnnb1|Dag1|Faf1|Fgfr1op|Flna|Fopnl|Fth1|Gaa|Gcc2|Hook3|Il1b|Jup|Kdelr1|Kdelr2|Kdelr3|Lats1|Morc3|Ndc80|Nfkbia|Nin|Os9|Pcm1|Pfn1|Pkd1|Pkd2|Pml|Polr2m|Psmd10|Seh1l|Slc30a7|Srgn|Sri|Sun1|Supt7l|Tacc3|Taf3|Taf8|Tbccd1|Tex14|Thra|Tln1|Tln2|Tmsb10|Tmsb4x|Tnf|Tnrc6a|Topors|Twf1|Twf2|Ywhab
transcriptome_EV-GO.txt	biological_process	response to hydrogen peroxide(GO:0042542)	52	62	77	83.871	80.5195	2.01929	0.0456719	0.479831	intracellular part		Ada|Adam9|Anxa1|Apex1|Aptx|Arg1|Bad|Bak1|Bcl2|Bnip3|Cat|Cdk1|Cst3|Dusp1|Ect2|Fkbp1b|Fxn|Glrx2|Gnao1|Gpx1|Hdac6|Hmox1|Jun|Klf2|Lck|Lcn2|Lig1|Mapk7|Mdm2|Net1|Nfe2l2|Park7|Plekha1|Ppif|Ppp1r15b|Ppp2cb|Prdx1|Prdx2|Prdx3|Prdx5|Prkaa1|Prkcd|Ptk2b|Rela|Rhob|Sdc1|Sirt1|Slc8a1|Sod1|Sod2|Txnip|Txnrd1
transcriptome_EV-GO.txt	cellular_component	ruffle(GO:0001726)	52	62	74	83.871	83.7838	2.01929	0.0456719	0.479831			Actn1|Aif1|Als2|Arap3|Arf6|Arfip2|Arhgap1|Arhgef7|Cd2ap|Cdk6|Cit|Clip1|Cyfip1|Cyth3|Dbnl|Ezr|Frmd4b|Gas7|Gnas|Gsn|Inpp5j|Inpp5k|Itgb1bp1|Lcp1|Mtm1|Mtmr14|Myh9|Myo10|Myo5a|Myo9b|Nf2|Pak1|Pdlim7|Plcg1|Rab22a|Rab5a|Rasa1|Rdx|Rinl|S100a11|S100a6|Samsn1|Sh2b1|Sh2b2|Slc9a3r1|Snx5|Snx9|Tln1|Tln2|Tnfrsf12a|Trpm7|Wasf2

## Sheet: Venn diagram comparison
Names	total	elements
Proteome_EV Transcriptome_EV	486	Dhx9
		Psma4
		Capzb
		Ptgr1
		Ppia
		Rplp2
		Hdgf
		Tnpo1
		Atp6v1e1
		Tmsb10
		Apex1
		Eef1g
		Aimp1
		Tubb4b
		C1qbp
		Eef1d
		Rpl27
		Npm1
		Ran
		Calr
		Got1
		Eif3g
		Uba1
		Itgb2
		H2afy
		Arhgdib
		Hnrnpf
		Rps27a
		Snd1
		Hspa5
		Mybbp1a
		Cndp2
		Pcna
		Tollip
		Cct8
		Khsrp
		Pa2g4
		Rps2
		Glrx3
		Mdh1
		Rps7
		Eif3b
		Actr1a
		Eif2s2
		Hnrnpa2b1
		Clic4
		Pvr
		Prep
		Dnaja2
		Dbnl
		Msn
		Hspd1
		Kars
		Rps16
		Atox1
		Rps26
		Gsto1
		Gnb1
		Psat1
		Anxa3
		Ptov1
		Pcbp1
		Psma2
		Lrp1
		Rnh1
		Snx2
		Add3
		Cfl1
		Rpl7
		Ppib
		Prdx2
		Hsp90b1
		Ddx5
		Igsf8
		Rplp0
		Vim
		Aco2
		Rpl8
		Mfge8
		Sh3bgrl3
		Stip1
		Napa
		Hmgb1
		Rpl10
		Gsn
		Ehd1
		P4hb
		Fcer1g
		Dnm2
		Psap
		Lasp1
		Actr3
		Rpl36a
		Rab1b
		Apoe
		Rpl18
		Gnpda1
		Rps3
		Atp6v1c1
		Hsph1
		Anxa1
		Serbp1
		Slc1a5
		Ahnak2
		Rpl27a
		Rps11
		Acsl1
		Atp5j2
		Akr1a1
		Asns
		Rhog
		Atp5o
		Rpl31
		Rab14
		Sars
		Idh1
		Rps24
		Lpl
		Rac2
		Pabpn1
		Srsf1
		Ddx17
		Gla
		Gstp1
		Wars
		Gnai2
		Rps18
		Anp32a
		Ywhaq
		Atp5a1
		Eif3d
		Aldh2
		Ywhah
		Psmc1
		Rps6
		Rap1a
		Rbm3
		Hnrnpk
		Eftud2
		Pdia3
		Dab2
		Ipo5
		Pebp1
		Rpl30
		Slc3a2
		Idh2
		Rpn1
		Ctsz
		Aprt
		Rpl5
		Actg1
		Anxa2
		Rtn3
		Naca
		Trim28
		Fabp5
		Soat1
		Lcp1
		Arg1
		Psmc3
		Cct3
		Sqstm1
		Hnrnpa3
		Tcp1
		Rars
		Prps1
		Cdc37
		Gapdh
		Cox5a
		Vars
		Eif4g1
		Gnas
		Mvp
		Rpl23
		Gmps
		Eif3f
		Nap1l1
		Rps13
		Gdi2
		Cd9
		Hsp90aa1
		Arpc2
		Pnp
		S100a4
		Sh3gl1
		Btf3
		Fkbp1a
		Rpl23a
		Coro1a
		Plcg2
		Fus
		Blvra
		Erp29
		Rpl14
		Psmb1
		Prpf19
		Actb
		Eno1
		Actr2
		Wdr1
		Pfn1
		Atp6v1a
		Cct5
		Spp1
		Basp1
		Xpnpep1
		Rpl35a
		M6pr
		Hspa8
		Epb41l2
		Dbi
		Nap1l4
		Fau
		Ptprc
		Nars
		Iars
		Hnrnpl
		Gng2
		Capza1
		Anxa6
		Vwa5a
		Ptma
		Tars
		Anp32e
		Prdx5
		Pgd
		Fermt3
		Pgk1
		Cd44
		Canx
		Dlst
		Rps9
		Psmb3
		Phgdh
		Pdia6
		Lars
		Ranbp1
		Hnrnpu
		Scamp3
		Qdpr
		Rpl12
		Tuba1c
		Ube2l3
		Cyb5r3
		Otub1
		Vps4b
		Cstb
		Arl8b
		Rab11b
		Eef2
		Prdx4
		Eif2s3x
		Cct6a
		Dst
		Cadm1
		Ddx3x
		Rps8
		Rcc2
		Gars
		Atp5h
		Anp32b
		Tuba1b
		Rps19
		Vdac2
		Chmp4b
		Eif6
		Cct7
		Vat1
		Rhoa
		Rpl9
		Rps17
		Adh5
		H2afv
		Rpl36
		Nop2
		Lman1
		Rap2b
		Arhgdia
		Plp2
		Rpl10a
		Rbbp7
		Mrc1
		Itgam
		Tpi1
		Pkm
		Pdia4
		Anpep
		Mov10
		Ptges3
		Pgam1
		Rpl17
		Adssl1
		Timm13
		Hist1h1c
		Tkt
		Psmd13
		Eprs
		Cdc42
		Dip2b
		Atp5b
		Gba
		Tcirg1
		Clic1
		Lmna
		Ywhab
		Cyfip1
		Lgals1
		Pabpc1
		Plin3
		Rps12
		Tagln2
		Calm1
		Ppa1
		Psmc2
		Mdh2
		Rpsa
		Cd63
		Pdcd6ip
		Ncf2
		Lgmn
		Taldo1
		Hspa4
		Aldoa
		Tom1
		Srsf2
		Anxa4
		Ldha
		Eif4a1
		Rpl32
		Ywhag
		Atp6v0d1
		Exoc4
		Saa3
		Stxbp2
		Rps23
		Rps10
		Rpl6
		Prdx1
		Set
		Arf3
		Rps25
		St13
		Btf3l4
		Hist1h1e
		Marcksl1
		Park7
		Rplp1
		Rpl38
		Iqgap1
		Esd
		Rps4x
		Ehd4
		Arpc4
		Lgals3bp
		H2afx
		G3bp1
		Ptbp1
		Nampt
		Oxct1
		Hnrnpa1
		Ruvbl1
		Rpl11
		Ganab
		Rpl19
		Copa
		Atp1a1
		Impdh2
		Cct2
		Rpl13a
		Cox4i1
		Ywhae
		Ptpn6
		Tpm3
		Eif2s1
		Eef1a1
		Hnrnph1
		Psmc4
		Atic
		Sh3bgrl
		Ybx1
		Vcp
		Anxa7
		Fasn
		Cd81
		Ctsa
		Ncl
		Rps14
		Sirpa
		Aldoc
		Farsb
		Tln1
		Eif3l
		Mtdh
		Arpc1b
		Slc25a5
		Rpl13
		G6pdx
		Hsp90ab1
		Ephx1
		Capg
		Rps5
		Slc38a2
		Eif5a
		Mapre1
		Vps35
		Rpl7a
		Plek
		Dars
		Sfpq
		Myh9
		Hk3
		Rpl18a
		Kpnb1
		Ahsa1
		Hspa9
		Psma7
		Atp6v1g1
		Ppp1ca
		Flna
		Hmox1
		Cep295
		Dync1h1
		Ctsd
		Cat
		Slc25a4
		Myl6
		Cltc
		Rpl4
		Srm
		Mtpn
		Tpt1
		Rps28
		Atp6v1d
		Pcbp2
		Ewsr1
		Rtn4
		Snrpd2
		Capza2
		Marcks
		Atp1b3
		Cap1
		Gnai3
		Cct4
		Cs
		Itga4
		Rac1
		Psmb4
		Tfrc
		Psmd12
		Gstm1
		Sdcbp
		Rps21
		Prdx6
		Colec12
		Gpnmb
		Lgals3
		Cycs
		Hspe1
		Tubb2a
		Stom
		Gnb2
		Itgb1
		Clta
		Ywhaz
		Rpl21
		Tubb5
		Rpl15
		Rap1b
		Tbca
		Uap1l1
		Rpl3
		Ctsk
		Arf6
		Bsg
		Mif
		Atp6v1b2
		Anxa5
		Psma5
		Cd68
		Ahnak
		Usp14
		Aars
		Arrdc1
		Cbr1
		Cotl1
		Ctsb
Proteome_EV	44	Spock2
		Hist1h2bh
		Rpl24
		Txn
		Hist1h3b
		Rab7a
		H2-D1
		Olfr112
		Hist1h1d
		Ddx39a
		Apob
		Prkdc
		Eef1b
		Gpi
		Akr1b1
		Cdo1
		Krt76
		Bicc1
		Trim23
		Gm20390
		Hist1h4a
		Clcf1
		Serpinb6
		Hist2h2aa1
		Plau
		Gnb2l1
		gag-pro-pol
		Cd36
		Fh
		Hist1h1b
		Zdbf2
		Tceb1
		Usp44
		Rab1
		Mela
		Hprt1
		env
		Rab6b
		H2-K1
		Spata5
		Emr1
		Tuba4a
		Rps3a
		Skp1
Transcriptome_EV	8665	Tnfrsf13b
		Sergef
		Ssu72
		Ruvbl2
		Eif2b2
		Ifrd2
		Vps28
		Setd6
		Gstm2
		Katnbl1
		Pex19
		Bcl7a
		Nfatc2ip
		Bnip3l
		Shc2
		Dnajc21
		Akr1e1
		Snip1
		Ap5s1
		B9d2
		Lnx2
		Phax
		Atp13a1
		Itgb7
		Strbp
		Gpn3
		Slfn10.ps
		Psmg2
		Actn4
		Mettl22
		Adrb1
		Ifi30
		Med4
		Lrrn4cl
		Hprt
		Tigar
		Mief1
		Gtf2e2
		Steap3
		X1700061G19Rik
		Tango2
		Slc25a15
		Rpl28.ps1
		Neil1
		Rnf115
		Chst12
		Sowahc
		Nup188
		E230032D23Rik
		Pqlc2
		Pgap2
		Pithd1
		Pmm1
		Dnajc11
		Def8
		Bbx
		Slc35e3
		Ncoa4
		Mrps9
		Prkag2
		Nmt1
		Depp1
		Nup210
		Sharpin
		Retreg3
		Cdk6
		Sod2
		Nol4l
		Sh3rf1
		Fam83h
		Il17ra
		Sgk1
		A430046D13Rik
		Aig1
		Zfp113
		D430042O09Rik
		Spata2l
		Hsf4
		Asap1
		Sorl1
		Zscan22
		Pcbd2
		Rpl37
		Dda1
		Ly6e
		Gm26909
		Otud5
		Mzt2
		Flywch1
		Trps1
		Rad51d
		Cacfd1
		Vamp2
		Il10rb
		Ccdc71
		Spaca9
		X1110012L19Rik
		Taf5l
		Pfkl
		Nop9
		Rbbp6
		Gbf1
		Cinp
		Ndufs4
		Tst
		Nln
		Fam117b
		Mrpl38
		Ehmt1
		Ubr3
		Dnajc7
		Tor3a
		Nup37
		Pi4k2a
		Mrpl48
		Gnaq
		Gm4366
		Mlf2
		Malat1
		Gm12346
		Fam207a
		Aida
		Wls
		Larp7
		Gbe1
		Wdr3
		Ctbp2
		Itpripl2
		Fahd1
		Dcaf4
		Baz1a
		Cmtr2
		Zbtb22
		Ap1s1
		Ptprs
		Plekhn1
		Cep76
		Gprc5b
		Ddx42
		Tysnd1
		Lta4h
		X1500011B03Rik
		Btbd7
		Rasa2
		Gm20342
		Rasgrp2
		Eed
		Agpat3
		Zfp362
		Med23
		Tent2
		Icmt
		Tk2
		Rgl1
		Brms1l
		Cd33
		Prelid3a
		Llph
		Ppp2ca
		Ocrl
		Stn1
		Ppp2r5b
		Mtx3
		Gm4430
		Mrpl23.ps1
		Rbm48
		Ckb
		Espnl
		Coa4
		Tecr
		Tusc3
		Caprin1
		Thumpd2
		Cops9
		Ndufb3
		Plpp7
		Zbtb38
		Rtf1
		Cdkl2
		Dab2ip
		Tacc3
		Mdm4
		Pex11a
		Senp3
		Cab39l
		Dxo
		Tomm40
		Zdhhc16
		Scarb1
		Mrpl1
		Pim3
		Fas
		X4930455G09Rik
		Cbll1
		Ube2m
		Mrps33
		Pla2g12a
		Pf4
		Arfgef3
		Pon2
		Bcat1
		Ankrd49
		Cox7b
		Tmem116
		Tecpr1
		Mboat7
		Bicd2
		Ppm1h
		Gclm
		Rbm25
		Cep63
		Fcgr4
		Rps6.ps1
		Mapk7
		Tars2
		AC149090.1
		Fam173b
		Kansl2.ps
		Mcat
		Stxbp5
		Klf7
		Gcdh
		Dmap1
		Rufy1
		Vsir
		Dpy19l1
		Gm9625
		Gtse1
		Cipc
		Snap29
		Csnk2b
		Nop56
		Rps24.ps3
		Zhx1
		Zfp36l2
		Suclg1
		Sfxn2
		Isca2
		Gm15542
		Plagl2
		Pmp22
		Paf1
		Poc1b
		Sil1
		Tmco1
		E2f5
		CT025671.1
		Qtrt1
		Ostc
		Htt
		Rbm43
		Marf1
		Nufip2
		Zfp688
		Nelfa
		Gm13910
		Srp68
		Ttf2
		Ext1
		Zbtb17
		Alg1
		Tfeb
		Ppp4r1
		Gm20712
		Pgm2
		Pclaf
		Ldah
		Ptgir
		Dusp7
		Gpr146
		Gpr137
		Tut1
		Cdyl
		Mfn1
		Atp7a
		Gm37510
		Vegfa
		Qrsl1
		Tpr
		Asph
		Atat1
		Dok3
		Stam
		Lsm10
		Trafd1
		Tmem192
		Srsf3
		Zfp64
		Prepl
		Tmem106a
		Chchd2
		Kcnk6
		Mipol1
		Sgk3
		Cers6
		Akr1b8
		Otud6b
		A430010J10Rik
		Plekha2
		Cpt1a
		Kbtbd4
		Elmo1
		Arl6ip5
		Mrps26
		Gga3
		Pld3
		Dedd
		Oser1
		Polr2c
		Gm7846
		Gm12715
		Hbs1l
		Tbc1d14
		Ms4a6d
		Cdca7
		Ccnl2
		Gm7598
		Rbm15
		Ptpn23
		Atrnl1
		Srprb
		Txndc15
		Ptpn11
		Card9
		Pbk
		Ctdnep1
		Rexo2
		Clec4d
		Dhcr7
		Ppargc1b
		Spata7
		X1810032O08Rik
		Lig1
		Eloc
		Gm1821
		Pqbp1
		Chaf1b
		Msh6
		Camta1
		Cux1
		Phf11b
		Alg8
		Tomm22
		Smyd3
		AC158975.2
		Hist1h2ae
		Heatr3
		Gtpbp1
		Cdca2
		Rxylt1
		Igf1os
		Borcs6
		Snap47
		Syne1
		Vps39
		Extl1
		Nol10
		Zfp386
		Cox15
		Stk38l
		Coro1b
		Pdgfa
		Fbxo4
		Atp6ap1
		Mcrip2
		Gm32885
		mt.Tp
		Rabl2
		Rpl6l
		Rad54l2
		Fam118b
		Tsen34
		Fam3c
		Maip1
		Ostm1
		Gm12905
		Dhdds
		Zyg11b
		Smu1
		Man1a2
		C730034F03Rik
		Samhd1
		Cdc20
		Nubp1
		Hlx
		Tbc1d22a
		Ctdspl2
		Emp3
		Sel1l
		Slco4a1
		Per3
		Nkiras2
		Copg2
		Zfp236
		Galk1
		Rabgap1
		Bax
		Ube2d2a
		Chd2
		Nsdhl
		Mthfd1
		Ints1
		Psmd5
		Pank1
		Galnt7
		Dpp3
		Morc2a
		Tspan31
		Bclaf1
		Amdhd2
		Rab22a
		Scyl1
		Elmod3
		D8Ertd738e
		Gm42031
		Mia2
		Iffo2
		Tmem86a
		Ik
		Arl5b
		Josd1
		Cpne2
		Nrm
		Zdhhc9
		Wdr83
		Nxt2
		Cenps
		Chmp2a
		Aurka
		Rpl31.ps8
		Htatip2
		Gm10039
		Dyrk1b
		Abtb1
		Polr2l
		Arhgef2
		Cyfip2
		Arhgef1
		Gm20257
		Rell1
		Pgrmc2
		Sltm
		Map4k2
		Poldip2
		Mpc1
		Pbdc1
		Gm6180
		Meis2
		Asrgl1
		Cdkn2aipnl
		Cmtm4
		Zbtb40
		Srcap
		Tpcn1
		Anks3
		Gtf3c1
		Aifm1
		Ccnc
		Thoc7
		Numb
		Necap1
		Lman2
		Nom1
		Tcf19
		Bdp1
		Tkfc
		Pla1a
		Tsen54
		Tcf12
		Gm20274
		Cdpf1
		Proser3
		Nktr
		Mbd1
		Taf12
		Dtd1
		Clptm1
		Pde8a
		Wdr92
		Gm10076
		Srek1ip1
		Nt5c
		Leo1
		Aasdh
		Ints8
		Apbb1ip
		Vps50
		Stx6
		Afdn
		Alkbh6
		Wdr36
		Morf4l1
		Fam104a
		Tnfaip8
		Slc38a10
		Luc7l3
		D130007C19Rik
		D330045A20Rik
		Gcnt1
		Cog8
		Rpl23a.ps3
		Plekhj1
		Txnl1
		Lima1
		Arfgap1
		Hira
		Ccdc122
		R3hdm4
		Plekhm2
		Piezo1
		Psmd10
		Frmd8
		Pus7l
		Map2k1
		Etv5
		Cdc45
		Pphln1
		Polr2m
		Eps8
		Dph5
		Akip1
		Zfp609
		Eya3
		Nr4a2
		Mrpl33
		Dazap2
		Gm10709
		Rpl36.ps2
		Hnrnpdl
		Esyt1
		Rpf1
		Guca1a
		Mapkbp1
		Ncbp1
		Stard5
		Mettl2
		Gm10146
		Kbtbd11
		Slfn2
		Clcn4
		Nadsyn1
		Appl2
		Ndrg4
		X9930104L06Rik
		Lamtor3
		Gm12918
		Bst2
		Man1c1
		Nacc2
		Men1
		Ankrd27
		Cand1
		Atg5
		Rab7
		Mta2
		Erbin
		X2310022A10Rik
		Sbk1
		Cdc123
		Pts
		Cyb5rl
		Frg1
		Rangap1
		Tnks2
		Rabggtb
		X5033421B08Rik
		Slc12a6
		Ralgds
		Mmadhc
		Tardbp
		Ints11
		Tnfrsf12a
		Mapt
		Gm16286
		Riok2
		Map7d1
		Cryz
		Fadd
		Gucy2c
		Ammecr1l
		Nfyb
		Rnf144b
		Ppa2
		Pigs
		Serp1
		Ftx
		Ipo13
		Lias
		Gm15417
		Pdha1
		Aktip
		Bcap31
		Gm14325
		Nploc4
		Cd2ap
		Mettl26
		Tomm7
		Dele1
		Eri3
		Smg5
		Alg10b
		X4833420G17Rik
		Cox7a2
		Arl8a
		Sec61g
		Brd8
		Midn
		Ensa
		Pomgnt2
		Ss18l2
		Jmy
		Golm1
		Supt6
		Smarca2
		Scai
		Stk35
		Retsat
		Zfp950
		Fcnb
		Ppp2r1a
		Wdr34
		Mterf4
		Trim44
		Crot
		Ppm1k
		Acads
		AC132307.5
		Zfp281
		Prpf39
		Large1
		Mien1
		Gsdme
		Gm43653
		Myo7a
		Tom1l1
		Rwdd1
		Rexo1
		Mcee
		Enkd1
		Pdcd10
		Upf3a
		Tmed7
		Smad5
		Hsd17b10
		Trappc4
		Cdipt
		Nek7
		Tmem123
		Sqle
		Fkbp8
		Acsl3
		Rnf214
		Pramef8
		Mettl4
		Rps25.ps1
		Sumf1
		Clec4a3
		Sclt1
		Tec
		Nt5dc2
		Sh3pxd2a
		Ankrd12
		Fam8a1
		B630019K06Rik
		Mgme1
		Usp3
		Tmem154
		Pgbd5
		Sumf2
		Mat2b
		Cdk19
		Recql
		Idh3b
		Amz2
		Gm6563
		Ccng2
		Helb
		Rlf
		X1810010H24Rik
		Phlda3
		Ring1
		Rpain
		Gm8325
		Mrs2
		X1700052K11Rik
		Cyp4f13
		Cd300lb
		Tlcd1
		Rn7sk
		Trp53inp2
		Gm9761
		Grtp1
		Sdhaf3
		Pym1
		Acbd5
		Camk2a
		Sh2b3
		Pole4
		Pnpla2
		Rmc1
		Cep104
		Tor1aip1
		Rabif
		Gpi1
		Lyz1
		H2.K2
		Cnot11
		Fgfr1
		Wdyhv1
		Khnyn
		Abhd14a
		Sys1
		Abcb8
		Plpp6
		Znrf1
		Plod1
		Pcif1
		Gm26885
		Naif1
		Gdpd1
		Minos1
		Lrrc75a
		Znrf2
		Tmem151a
		Dennd1b
		Hagh
		Nbdy
		Gpr157
		Tspan4
		Pigq
		Dennd6a
		Mapre2
		Stra6l
		Hax1
		Matr3
		A830082K12Rik
		Tmem38a
		Ccl2
		F10
		Smim26
		Galnt11
		Cox6c
		Sh3glb2
		Ccdc91
		Dcaf11
		Pola1
		Arrb1
		Mthfsd
		Gnl2
		Aga
		Ociad1
		Thap11
		Acox3
		Gm27010
		Crnkl1
		X5031425E22Rik
		Cpe
		Ptdss2
		Nphp1
		Fam50a
		Zc3h6
		Alg12
		Irgm1
		Rab11a
		Rnf167
		Kdelr3
		Gorab
		Pot1a
		Tmem106c
		Tmtc3
		Gon7
		Gypc
		Dap3
		Gpsm2
		Cdv3
		Rwdd2a
		Prdx3
		Gm11496
		Tstd3
		Lrrc73
		Lancl1
		Zfp276
		Gm10800
		Ap2a1
		Ppp2r5c
		Serpinb9
		Helz2
		Zfp414
		Prkar2a
		Nupr1
		Kmt5c
		Pbxip1
		Desi2
		Tns2
		Rab33b
		Tmem40
		Zfp524
		Adap1
		Kif22
		Nudcd2
		Adat1
		Pias4
		Gm13391
		Cops3
		Fam32a
		Slc45a4
		Capn1
		Rcc1
		AC154187.1
		Pkn3
		Asf1b
		Dop1a
		Lcorl
		Adar
		Nosip
		Tomm40l
		Sh3pxd2b
		Knstrn
		Serhl
		Ndufb7
		Zfp503
		Rnf169
		Stk25
		Fam49a
		Ppp2r3a
		X0610030E20Rik
		Zmynd15
		Spi1
		Usp37
		Vsig10
		Trpt1
		Gm13835
		Nsun3
		Rem1
		Ifi35
		Snrpa1
		Fth1
		Rai14
		Tomm34
		Cmpk1
		AB124611
		Foxp4
		Ccar1
		X2610203C22Rik
		Abracl
		Rnf44
		Lrp12
		Rpl29
		Parl
		Mfhas1
		Vcp.rs
		Nfatc3
		Ndufaf7
		H2.T24
		Gemin7
		Rad21
		Prex1
		Prmt7
		Rnf34
		Rab24
		Rtca
		Cntrob
		Gm15564
		Trpv2
		Slc25a20
		Lsm6
		Utp11
		Cnot1
		Hnrnpa0
		Anapc5
		Bex3
		Gm9892
		Cyb5r4
		Armt1
		Gatc
		Rraga
		Gtf2a2
		Dnajb4
		Nipsnap2
		Eif1b
		Fam193a
		Picalm
		Stx18
		Irgq
		Mef2c
		Vdac1
		Sipa1l2
		Myo1c
		Coq7
		Psmc5
		Exoc5
		Ilf2
		Hacd2
		Zfp318
		X1700020I14Rik
		Ankrd13c
		Pigf
		Selenoo
		Bmper
		Ppif
		Pheta1
		Fam206a
		Mcm7
		Zdhhc21
		Srpk3
		Ufl1
		Nup54
		Kdm1a
		Sestd1
		Isyna1
		Oxa1l
		Tmem250.ps
		Snhg11
		Thoc1
		Stim1
		Samd8
		Nup107
		Glt8d1
		X1810043G02Rik
		Stat5b
		Hmgn2
		Reep6
		Atg10
		Stag1
		Tex264
		Ftl1.ps2
		Trub1
		Nudt2
		Myom3
		Babam1
		Polk
		Zcchc7
		Tanc1
		Kif1b
		Atp5c1
		Fam69a
		Cmc4
		Mtmr2
		Pknox1
		Ubac1
		Terf1
		Gusb
		Hcfc1r1
		Rap2a
		Lman2l
		Zc3h11a
		Dcun1d4
		Rps13.ps2
		Fbxo34
		A530064D06Rik
		Ralbp1
		Trmt10c
		Mrpl54
		Myom2
		Mdm2
		Iws1
		X2610005L07Rik
		Zfp91
		Kif13a
		Morn2
		X2410004B18Rik
		Palb2
		Ppp1r13b
		Gm15429
		Pcgf6
		Tax1bp1
		Clasrp
		Rpl10.ps3
		St3gal2
		Mrpl12
		Sec11a
		Tulp4
		Ecd
		Shq1
		Mrm2
		Tdg
		Resf1
		Ctps2
		Ndufb1.ps
		Crat
		Fen1
		Nemp1
		Trrap
		Uba6
		Fundc1
		mt.Nd6
		Smurf2
		Far1
		X1810030O07Rik
		Nfkb2
		Atxn7l3
		Ptpn9
		Smim11
		Son
		Entpd7
		Sar1a
		Trim12c
		Dctn5
		Gm14410
		Eaf1
		Tubg1
		Ptpn1
		Kctd3
		Cst7
		Gin1
		Asb6
		Dolk
		Parp11
		Nbn
		Ptpn18
		Sec61a1
		Spryd4
		D030028A08Rik
		Rfxap
		Fam160a2
		Sfmbt1
		Mfap3l
		Erp44
		Prune1
		Ncoa2
		Tbce
		Gtpbp10
		X44991
		Ubald2
		Tigd2
		Txn2
		Rrp12
		Fam98a
		Ptk2
		Ier5
		Mcph1
		Triap1
		Gm11273
		Hjurp
		Tnfsf13b
		Iscu
		Cpsf6
		Ubxn7
		Rbm34
		Ccdc47
		Tfip11
		Rftn1
		Dse
		AC122252.2
		Clp1
		Cops7a
		Syce2
		Ak8
		Ndufaf8
		Zfp771
		Mki67
		Rpgrip1l
		Tug1
		Dcp1a
		Gstt2
		X44987.1
		Ndufs6
		Impact
		Ino80e
		Amd1
		Copb2
		Rpl19.ps11
		A330074K22Rik
		Rps26.ps1
		Nudt18
		Psme3
		Gm13611
		Lmtk2
		Xpc
		Ebpl
		X45175
		Elac1
		Ifitm6
		Knop1
		Ethe1
		Smim19
		Sbds
		Fzd6
		Gm17872
		Txlna
		Cit
		Trove2
		Tmem245
		Daxx
		Klhl33
		Tspyl2
		Ctnnb1
		Patl1
		Rsl24d1
		Prpf4b
		Acvr1b
		Gm10698
		Csnk1e
		N6amt1
		Mis12
		Fnip1
		Trap1
		Kdm2a
		Trib3
		Svil
		Mier1
		Epg5
		H2.M3
		N4bp2l2
		Dnaaf2
		Cd84
		Gm5421
		Abcg1
		Lrrc27
		Traf6
		Tacc1
		Atp23
		Plxnb2
		Hint2
		Atrip
		Thoc3
		Ep400
		BC037034
		Hint3
		Prkaa1
		Cbx7
		Urgcp
		Fbxo22
		Polr2a
		Igbp1
		Rprd1b
		L3mbtl2
		Gm45716
		Micu1
		Tmco3
		Rassf2
		Strap
		Cyth1
		Lsm14b
		Crbn
		Zc3h14
		Arfgef1
		Chmp6
		Rpl15.ps3
		Rab11fip1
		Tesk1
		Sh3kbp1
		Selenof
		Bet1
		Kdsr
		Wdr4
		Gm10736
		Haus7
		Lgalsl
		Pcdhgc3
		Nutf2
		A430005L14Rik
		Gadd45b
		Ggct
		Zfp367
		Ndrg1
		BX649560.1
		Pop5
		Myl12a
		Gm3571
		Inpp4a
		Trim26
		Atp6v0a1
		Cox10
		Caap1
		Pfdn2
		Sap18b
		Dnttip2
		Jund
		Stx16
		A630001G21Rik
		Filip1l
		Mrps31
		AC144860.1
		S100a13
		Tut4
		Gm10263
		Haus2
		Eif4e2
		Slc16a13
		Taf10
		Spg21
		Tmem170b
		Tmem183a
		Ap2m1
		Supt16
		E2f3
		Nmnat3
		Sdc4
		Ncbp3
		X1700025G04Rik
		Mrnip
		Ttc32
		Polr1d
		Etv3
		Ufd1
		Pes1
		Il4ra
		Zfp251
		Skiv2l
		Setx
		Trim37
		Hyal1
		Klf9
		Spindoc
		Fbxw11
		Zbtb20
		Tmem144
		Dnal4
		Rnf122
		Zfp949
		Pitpnm1
		Gm17251
		Commd2
		Pik3c3
		Atxn10
		Katna1
		Adcy9
		Gm47003
		Airn
		Selenok
		Cdadc1
		Rcn2
		Apoc1
		Nat10
		Gm49359
		Sgms2
		Slc7a2
		Sap30l
		Cyren
		Idua
		Cwc27
		Pdzk1ip1
		Chic2
		Cgrrf1
		Ermard
		Olfml3
		Lpar6
		Tfe3
		Gle1
		Mcl1
		Prmt1
		Por
		Sirt1
		Mrpl41
		Nt5m
		Dnajc13
		Grwd1
		Chka
		Hmgn5
		Rnf185
		Rpl9.ps4
		Clasp1
		Rbbp8
		Scp2
		Bcl7c
		Prkrip1
		Map3k20
		Mrpl42
		Mapk3
		Vgf
		Syvn1
		Pfkfb3
		Paxip1
		Cbr4
		Plin2
		Emc9
		Phf5a
		Rgp1
		Gm3226
		Arf4
		Suds3
		Akap10
		Ivd
		Rabgef1
		Rpl39
		Fosl2
		Dnase2a
		Igfbp6
		Nabp2
		Gdf15
		Tsfm
		Agap3
		Rilpl2
		Flnb
		Dhrs4
		Tmem135
		Mrps7
		Hpgds
		Plaur
		X4933434E20Rik
		Nudc.ps1
		Gm4149
		Tmem177
		Upf3b
		Utp4
		Bach1
		Tamm41
		Tef
		Lzts3
		Crhr2
		Flot2
		Fignl1
		Irak1bp1
		Zfp316
		Ctdsp1
		Bvht
		Zfp384
		Otud3
		Ebp
		Psmb5
		Ankra2
		Pam16
		Lonp2
		Eri1
		U2surp
		Gps2
		Rps6ka2
		Vav2
		Grk6
		Gch1
		Slc25a13
		Arhgef7
		Nup35
		Fam126b
		Wfdc17
		B230312C02Rik
		F13a1
		Zfp369
		Tmem184b
		Foxk1
		Hcst
		Wfdc21
		Eloa
		Zbtb7b
		Dmac2
		Cep78
		Gm14267
		Rab3il1
		Lsm2
		Pigx
		X2200002J24Rik
		Abhd12
		Ap1g2
		Sap130
		Samd4
		Fam199x
		Rps19.ps6
		Lig3
		Pum3
		Ifi27
		Tmem161a
		Peli1
		Zfp511
		Arfip1
		Leng1
		Imp4
		Heatr5b
		Wdsub1
		Smarcc2
		Nfat5
		Med17
		Ostf1
		Ebna1bp2
		Cyp4v3
		Icosl
		Gtf3c3
		Inip
		Gm14303
		Gpatch3
		Ktn1
		Xbp1
		Ntpcr
		Ptbp2
		Slc6a8
		Agpat5
		Smchd1
		Dpp9
		Mthfd2l
		Birc2
		Armc9
		Zdhhc7
		Pnrc2
		Rpl34.ps1
		D17Wsu92e
		Snrnp25
		Klf16
		Ccni
		Shoc2
		Stk16
		Atp9b
		Ndfip1
		Spc24
		Zfp623
		Arhgef11
		Zmat3
		X2900026A02Rik
		Bahd1
		Kdelc1
		Slc15a3
		Rsad2
		Cd28
		Ssb
		Alcam
		Atxn3
		Lamp2
		Mtg2
		St8sia4
		Retreg1
		Fars2
		Pcnt
		Meaf6
		Scyl3
		Ube2v2
		Gmpr
		Neu1
		Urb2
		Ubl7
		Csnk2a1
		Yipf7
		Mettl1
		Tmem70
		Gfod2
		Nono
		Ski
		Elmo2
		Tent4b
		Aph1a
		Ly9
		Mturn
		Gm28960
		Gid8
		Hyi
		Zfand6
		Ppm1f
		Dhx34
		Prkcsh
		Gm4316
		Stard3
		Hexb
		Ptges
		Stt3b
		Nkapd1
		Agfg2
		Gm9616
		R3hdm2
		Alox8
		Rtraf
		Notch2
		Tmem214
		Tmem230
		Nr1h3
		Snrpert
		Zfp131
		Rnf149
		Rufy3
		Glrp1
		Gm8730
		D5Ertd579e
		Zfyve21
		Apbb3
		Smarcd1
		Zfp598
		Gpbp1l1
		Oas3
		Mt2
		Gm40723
		Cltb
		Avl9
[truncated: 7,196 more rows]

## Sheet: GSEA shared
shared-GO.txt	Ontology Type	Ontology Name(Ontology-ID)	Number Changed	Number Measured	Number in Ontology	Percent Changed	Percent Present	Z Score	FisherExactP	AdjustedP	redundant with terms	inverse redundant	gene symbols
shared-GO.txt	cellular_component	pigment granule(GO:0048770)	39	72	86	54.1667	83.7209	17.1535	4.53705e-29	6.9088e-26		intramolecular oxidoreductase activity, transposing S-S bonds	Anxa2|Anxa6|Atp1a1|Atp1b3|Atp6v1b2|Bsg|Canx|Cct4|Cltc|Ctsb|Ctsd|Erp29|Fasn|Ganab|Gpnmb|Hsp90aa1|Hsp90ab1|Hsp90b1|Hspa5|Hspa8|Itgb1|Nap1l1|P4hb|Pdcd6ip|Pdia3|Pdia4|Ppib|Prdx1|Rac1|Ran|Rpn1|Sdcbp|Slc3a2|Snd1|Stom|Tfrc|Ywhab|Ywhae|Ywhaz
shared-GO.txt	molecular_function	structural constituent of ribosome(GO:0003735)	61	160	232	38.125	68.9655	17.1365	7.18972e-34	2.9195e-30		cytosolic large ribosomal subunit|maturation of SSU-rRNA|ribosomal small subunit assembly	Fau|Itgam|Rpl10|Rpl10a|Rpl11|Rpl12|Rpl13|Rpl13a|Rpl14|Rpl15|Rpl17|Rpl18|Rpl18a|Rpl19|Rpl21|Rpl23|Rpl23a|Rpl27|Rpl27a|Rpl3|Rpl30|Rpl31|Rpl32|Rpl35a|Rpl36|Rpl36a|Rpl38|Rpl4|Rpl5|Rpl6|Rpl7|Rpl8|Rpl9|Rplp0|Rplp1|Rplp2|Rps10|Rps11|Rps12|Rps13|Rps14|Rps16|Rps17|Rps18|Rps19|Rps2|Rps21|Rps23|Rps24|Rps25|Rps26|Rps27a|Rps28|Rps3|Rps4x|Rps5|Rps6|Rps7|Rps8|Rps9|Rpsa
shared-GO.txt	cellular_component	cytosolic small ribosomal subunit(GO:0022627)	25	32	41	78.125	78.0488	17.0899	4.912e-25	5.9838e-22		maturation of SSU-rRNA|ribosomal small subunit assembly	Ddx3x|Rps10|Rps11|Rps12|Rps13|Rps14|Rps16|Rps17|Rps18|Rps19|Rps21|Rps23|Rps24|Rps25|Rps26|Rps27a|Rps28|Rps3|Rps4x|Rps5|Rps6|Rps7|Rps8|Rps9|Rpsa
shared-GO.txt	biological_process	translation(GO:0006412)	58	167	240	34.7305	69.5833	15.66	1.14922e-29	2.79996e-26		maturation of SSU-rRNA	Aimp1|Eif2s1|Fau|Itgam|Rbm3|Rpl10|Rpl10a|Rpl11|Rpl12|Rpl13|Rpl13a|Rpl14|Rpl15|Rpl17|Rpl18|Rpl18a|Rpl19|Rpl21|Rpl23|Rpl23a|Rpl27|Rpl27a|Rpl3|Rpl30|Rpl31|Rpl32|Rpl35a|Rpl36|Rpl36a|Rpl38|Rpl4|Rpl5|Rpl6|Rpl7|Rpl8|Rpl9|Rps11|Rps12|Rps13|Rps14|Rps16|Rps17|Rps18|Rps19|Rps2|Rps23|Rps24|Rps26|Rps27a|Rps28|Rps3|Rps4x|Rps5|Rps6|Rps7|Rps8|Rps9|Rpsa
shared-GO.txt	cellular_component	extracellular organelle(GO:0043230)	23	35	62	65.7143	56.4516	14.797	2.7171e-20	2.36427e-17			Actb|Actg1|Anxa1|Anxa2|Anxa5|Anxa6|Cltc|Dync1h1|Flna|Gsn|Hspa8|Lgals3bp|Mfge8|Msn|Mvp|Myh9|Pkm|Sdcbp|Stom|Tfrc|Tln1|Tubb5|Vim
shared-GO.txt	cellular_component	cytosolic large ribosomal subunit(GO:0022625)	19	30	37	63.3333	81.0811	13.1483	1.62419e-16	9.89292e-14	structural constituent of ribosome		Rpl10a|Rpl14|Rpl15|Rpl18|Rpl18a|Rpl19|Rpl23|Rpl3|Rpl30|Rpl31|Rpl32|Rpl35a|Rpl38|Rpl4|Rpl5|Rpl7|Rpl8|Rpl9|Rplp2
shared-GO.txt	molecular_function	unfolded protein binding(GO:0051082)	21	44	60	47.7273	73.3333	11.5933	1.02899e-14	5.45006e-12		binding of sperm to zona pellucida|chaperonin-containing T-complex	Calr|Canx|Cct2|Cct3|Cct4|Cct5|Cct6a|Cct7|Cct8|Dnaja2|Hsp90aa1|Hsp90ab1|Hsp90b1|Hspa5|Hspa8|Hspa9|Npm1|Ptges3|St13|Tbca|Tcp1
shared-GO.txt	cellular_component	chaperonin-containing T-complex(GO:0005832)	8	8	9	100	88.8889	11.1226	1.76546e-10	4.88792e-08	binding of sperm to zona pellucida|microtubule|nucleotide binding|protein folding|unfolded protein binding	binding of sperm to zona pellucida	Cct2|Cct3|Cct4|Cct5|Cct6a|Cct7|Cct8|Tcp1
shared-GO.txt	cellular_component	cell surface(GO:0009986)	34	127	344	26.7717	36.9186	9.83766	6.49266e-14	3.29557e-11		intramolecular oxidoreductase activity, interconverting keto- and enol-groups|intramolecular oxidoreductase activity, transposing S-S bonds|positive regulation of response to biotic stimulus	Atp5b|C1qbp|Calr|Cd44|Cd63|Cd9|Clic4|Erp29|Gdi2|Hmgb1|Hnrnpu|Hsp90aa1|Hsp90ab1|Hspa5|Hspa8|Hspa9|Hspd1|Itga4|Itgam|Itgb1|Itgb2|Lgals1|Lpl|M6pr|Mif|Mrc1|P4hb|Pdia3|Pdia4|Pebp1|Ptprc|Pvr|Tfrc|Usp14
shared-GO.txt	biological_process	ribosomal small subunit assembly(GO:0000028)	7	8	11	87.5	72.7273	9.64228	2.23185e-08	3.1251e-06	cytosolic small ribosomal subunit|structural constituent of ribosome		Rps10|Rps14|Rps17|Rps19|Rps25|Rps6|Rpsa
shared-GO.txt	biological_process	protein folding(GO:0006457)	28	96	131	29.1667	73.2824	9.52427	1.12469e-12	4.72449e-10		binding of sperm to zona pellucida|chaperonin-containing T-complex	Aars|Ahsa1|Calr|Canx|Cct2|Cct3|Cct4|Cct5|Cct6a|Cct7|Cct8|Dnaja2|Fkbp1a|Hsp90aa1|Hsp90ab1|Hsp90b1|Hspa8|Hspa9|Hspd1|Hspe1|Hsph1|Ppia|Ppib|Ptges3|St13|Tcp1|Tuba1b|Tubb5
shared-GO.txt	molecular_function	GTPase activity(GO:0003924)	30	118	205	25.4237	57.561	8.85989	8.62283e-12	3.28261e-09		endocytic recycling|recycling endosome membrane	Arf6|Cdc42|Dnm2|Eef1a1|Eef2|Eftud2|Ehd1|Ehd4|Eif2s3x|Gnai2|Gnai3|Gnas|Gnb1|Gnb2|Gng2|Rab11b|Rab14|Rac1|Rac2|Ran|Rap1a|Rap1b|Rap2b|Rhoa|Rhog|Tuba1b|Tuba1c|Tubb2a|Tubb4b|Tubb5
shared-GO.txt	molecular_function	peroxiredoxin activity(GO:0051920)	6	7	8	85.7143	87.5	8.82116	3.25374e-07	2.95799e-05	mitochondrion|oxidoreductase activity, acting on peroxide as acceptor		Park7|Prdx1|Prdx2|Prdx4|Prdx5|Prdx6
shared-GO.txt	biological_process	binding of sperm to zona pellucida(GO:0007339)	8	12	30	66.6667	40	8.78988	7.02413e-08	7.99701e-06	chaperonin-containing T-complex|microtubule|nucleotide binding|protein folding|unfolded protein binding	chaperonin-containing T-complex	Cct2|Cct3|Cct4|Cct5|Cct6a|Cct7|Cct8|Tcp1
shared-GO.txt	biological_process	tRNA aminoacylation for protein translation(GO:0006418)	14	33	43	42.4242	76.7442	8.75563	2.19505e-09	4.61036e-07	ligase activity, forming carbon-oxygen bonds|nucleotide binding	aminoacyl-tRNA editing activity|ligase activity, forming carbon-oxygen bonds	Aars|Dars|Eprs|Farsb|Gars|Iars|Kars|Lars|Nars|Rars|Sars|Tars|Vars|Wars
shared-GO.txt	biological_process	small molecule catabolic process(GO:0044282)	48	257	452	18.677	56.8584	8.59168	1.25244e-12	5.08575e-10		aldehyde catabolic process|hydrogen ion transporting ATP synthase activity, rotational mechanism|positive regulation of blood pressure	Adh5|Akr1a1|Aldh2|Aldoa|Aldoc|Arf6|Atp5a1|Atp5b|Atp5j2|Atp5o|Atp6v1g1|Cdc42|Ddx3x|Dlst|Eef2|Eno1|Esd|G6pdx|Gapdh|Gnas|Gnb1|Gnb2|Gng2|Gnpda1|Got1|Hk3|Hsp90aa1|Ldha|Myh9|Ncf2|Oxct1|Pgam1|Pgd|Pgk1|Pkm|Pnp|Psmc2|Qdpr|Rab11b|Rab14|Rac1|Rac2|Rhoa|Rhog|Taldo1|Tpi1|Vcp|Vps4b
shared-GO.txt	molecular_function	ligase activity, forming carbon-oxygen bonds(GO:0016875)	14	34	44	41.1765	77.2727	8.58273	3.52626e-09	6.66396e-07	nucleotide binding|tRNA aminoacylation for protein translation	aminoacyl-tRNA editing activity|tRNA aminoacylation for protein translation	Aars|Dars|Eprs|Farsb|Gars|Iars|Kars|Lars|Nars|Rars|Sars|Tars|Vars|Wars
shared-GO.txt	molecular_function	calcium-dependent phospholipid binding(GO:0005544)	7	10	24	70	41.6667	8.46441	3.00607e-07	2.77424e-05	calcium ion binding	lipase inhibitor activity	Anxa1|Anxa2|Anxa3|Anxa4|Anxa5|Anxa6|Anxa7
shared-GO.txt	biological_process	ribosomal small subunit biogenesis(GO:0042274)	8	13	15	61.5385	86.6667	8.37496	1.72936e-07	1.71277e-05			Npm1|Rps16|Rps19|Rps21|Rps24|Rps28|Rps6|Rps7
shared-GO.txt	biological_process	purine ribonucleotide metabolic process(GO:0009150)	34	160	242	21.25	66.1157	8.1127	7.5212e-11	2.4763e-08		hydrogen ion transporting ATP synthase activity, rotational mechanism|purine nucleoside monophosphate biosynthetic process	Adssl1|Aprt|Arf6|Atic|Atp1a1|Atp5a1|Atp5b|Atp5h|Atp5j2|Atp5o|Atp6v1a|Atp6v1b2|Atp6v1g1|Cdc42|Ddx3x|Eef2|Gmps|Gnas|Gnb1|Gnb2|Gng2|Hsp90aa1|Impdh2|Myh9|Pnp|Psmc2|Rab11b|Rab14|Rac1|Rac2|Rhoa|Rhog|Vcp|Vps4b
shared-GO.txt	molecular_function	nucleotide binding(GO:0000166)	144	1327	2413	10.8515	54.9938	7.97016	1.31413e-13	6.15721e-11		aminoacyl-tRNA editing activity|binding of sperm to zona pellucida|chaperone-mediated protein complex assembly|chaperonin-containing T-complex|endocytic recycling|ligase activity, forming carbon-oxygen bonds|nucleoside biosynthetic process|oxidoreductase activity, acting on the CH-CH group of donors, NAD or NADP as acceptor|pentose biosynthetic process|positive regulation of lamellipodium assembl…	Aars|Acsl1|Actb|Actg1|Actr1a|Actr2|Actr3|Adh5|Adssl1|Aprt|Arf3|Arf6|Arl8b|Asns|Atp1a1|Atp5a1|Atp5b|Atp6v1a|Atp6v1b2|Blvra|Cat|Cbr1|Cct2|Cct3|Cct4|Cct5|Cct6a|Cct7|Cct8|Cdc42|Cyb5r3|Dars|Ddx17|Ddx3x|Ddx5|Dhx9|Dnaja2|Dnm2|Dync1h1|Eef1a1|Eef2|Eftud2|Ehd1|Ehd4|Eif2s3x|Eif3b|Eif3g|Eif4a1|Eprs|Ewsr1|Farsb|Fasn|Fus|G3bp1|G6pdx|Gapdh|Gars|Gmps|Gnai2|Gnai3|Gnas|Hdgf|Hk3|Hnrnpa1|Hnrnpa2b1|Hnrnpa3|Hnrnpf|Hnr…
shared-GO.txt	molecular_function	RNA binding(GO:0003723)	78	577	820	13.5182	70.3659	7.76491	6.17673e-12	2.42726e-09		CRD-mediated mRNA stability complex|CRD-mediated mRNA stabilization|aminoacyl-tRNA synthetase multienzyme complex|eukaryotic translation initiation factor 3 complex|polysome|ribosomal large subunit binding|translation regulator activity|translational initiation	Aars|Aimp1|Apex1|Calr|Ddx17|Ddx3x|Dhx9|Eef1a1|Eef1d|Eef1g|Eef2|Eftud2|Eif2s1|Eif2s2|Eif2s3x|Eif3b|Eif3d|Eif3f|Eif3g|Eif3l|Eif4a1|Eif4g1|Eif5a|Eif6|Eprs|Ewsr1|Farsb|Fus|G3bp1|Hnrnpa1|Hnrnpa2b1|Hnrnpa3|Hnrnpf|Hnrnph1|Hnrnpk|Hnrnpl|Hnrnpu|Hsp90aa1|Hsp90b1|Impdh2|Kars|Khsrp|Mov10|Ncl|Nop2|Npm1|Pa2g4|Pabpc1|Pabpn1|Park7|Pcbp1|Pcbp2|Ptbp1|Rars|Rbm3|Rpl10a|Rpl11|Rpl12|Rpl23a|Rpl5|Rpl7|Rpl8|Rpl9|Rps11|Rp…
shared-GO.txt	molecular_function	actin binding(GO:0003779)	32	154	337	20.7792	45.6973	7.70919	5.08023e-10	1.17015e-07		Arp2/3 protein complex	Actr2|Actr3|Add3|Arpc1b|Arpc2|Arpc4|Cap1|Capg|Capza1|Capza2|Capzb|Cfl1|Coro1a|Cotl1|Cyfip1|Dbnl|Dst|Flna|Gsn|Itgb1|Lasp1|Lcp1|Marcks|Marcksl1|Myh9|Pfn1|Tln1|Tmsb10|Tpm3|Wdr1|Ywhag|Ywhah
shared-GO.txt	cellular_component	cytoplasm(GO:0005737)	219	2380	4258	9.20168	55.8948	7.61429	2.07264e-13	9.17635e-11		NF-kappaB binding|bone resorption|extracellular matrix binding|lipase inhibitor activity|mature ribosome assembly|negative regulation of cyclase activity|negative regulation of lyase activity|negative regulation of neuron differentiation|negative regulation of oxidoreductase activity|nucleoside biosynthetic process|oxidoreductase activity, acting on the CH-CH group of donors, NAD or NADP as accep…	Aars|Actr1a|Actr3|Add3|Adh5|Adssl1|Ahsa1|Aldoc|Anp32a|Anp32e|Anxa1|Anxa2|Anxa3|Apex1|Apoe|Aprt|Arf6|Arg1|Arhgdia|Arhgdib|Arl8b|Arpc1b|Arpc2|Arpc4|Atp1b3|Atp6v1b2|Atp6v1c1|Atp6v1e1|Basp1|Blvra|C1qbp|Calr|Canx|Cap1|Capg|Capza2|Cbr1|Cct2|Cct3|Cct4|Cct5|Cct7|Cct8|Cdc37|Cdc42|Cfl1|Clic1|Clic4|Copa|Coro1a|Cotl1|Cstb|Ctsk|Dab2|Dars|Dbnl|Ddx3x|Dlst|Dync1h1|Eef1a1|Eef2|Eftud2|Eif2s1|Eif4g1|Eif5a|Eif6|Eprs…
shared-GO.txt	biological_process	regulation of actin polymerization or depolymerization(GO:0008064)	17	57	98	29.8246	58.1633	7.52942	2.30881e-08	3.19613e-06		Arp2/3 protein complex	Actr2|Actr3|Arf6|Arpc1b|Arpc2|Arpc4|Capza1|Capza2|Capzb|Cfl1|Coro1a|Gsn|Pfn1|Plek|Rac1|Rhoa|Tmsb10
shared-GO.txt	cellular_component	cortical cytoskeleton(GO:0030863)	11	28	51	39.2857	54.902	7.36633	3.12101e-07	2.85866e-05			Actb|Cap1|Capza1|Capza2|Capzb|Cfl1|Coro1a|Lasp1|Mapre1|Myh9|Tpm3
shared-GO.txt	cellular_component	plasma membrane part(GO:0044459)	79	613	1981	12.8874	30.944	7.34281	5.25343e-11	1.82849e-08		cell adhesion molecule binding|cell-substrate adhesion|homotypic cell-cell adhesion|integrin-mediated signaling pathway|leukocyte cell-cell adhesion|phagocytosis, engulfment|positive regulation of lamellipodium assembly|regulation of cell size|regulation of dendrite development|vesicle docking involved in exocytosis	Actr3|Add3|Ahnak|Akr1a1|Anpep|Anxa1|Anxa2|Anxa4|Anxa5|Apoe|Arf6|Arhgdia|Arpc2|Atp1a1|Atp1b3|Atp6v0d1|Atp6v1a|Atp6v1e1|Cadm1|Calr|Capzb|Cd44|Cd81|Cd9|Cdc37|Cfl1|Clic4|Clta|Cltc|Coro1a|Cyfip1|Dab2|Dnm2|Dst|Exoc4|Fcer1g|Fermt3|Gnai2|Gnai3|Gnas|Gnb1|Gnb2|Gng2|Gpnmb|Hmox1|Hsp90aa1|Hsp90ab1|Iqgap1|Itga4|Itgam|Itgb1|Itgb2|Lasp1|Lcp1|Lrp1|Mapre1|Mfge8|Msn|Mtdh|Myh9|Plek|Ptpn6|Ptprc|Pvr|Rac1|Rap1b|Rhoa|Rp…
shared-GO.txt	cellular_component	cytosol(GO:0005829)	83	662	1012	12.5378	65.415	7.263	7.38994e-11	2.4763e-08		Hsp70 protein binding|hydrogen peroxide catabolic process|leukocyte mediated cytotoxicity|proteasome core complex|proteasome core complex, alpha-subunit complex|response to salt stress|superoxide metabolic process|threonine-type peptidase activity	Actb|Ahsa1|Aimp1|Akr1a1|Anxa7|Atp6v1a|Atp6v1b2|Atp6v1e1|Atp6v1g1|C1qbp|Calm1|Calr|Cap1|Cat|Cct8|Cdc37|Cdc42|Cfl1|Chmp4b|Clic4|Cndp2|Cyb5r3|Cycs|Fkbp1a|G3bp1|Gapdh|Gnai2|Got1|Gsn|Gsto1|Gstp1|Hk3|Hmox1|Hsp90aa1|Hsp90ab1|Hsp90b1|Hspa8|Hspd1|Idh1|Khsrp|Lcp1|Ldha|Mtpn|Myh9|Ncf2|Npm1|Pdcd6ip|Pfn1|Plcg2|Pnp|Ppia|Prdx1|Prdx2|Prdx5|Prdx6|Psma2|Psma4|Psma5|Psma7|Psmb1|Psmb3|Psmb4|Ptpn6|Qdpr|Rac1|Rap1b|Rap2…
shared-GO.txt	biological_process	heterocycle catabolic process(GO:0046700)	28	134	234	20.8955	57.265	7.23882	5.54652e-09	9.93643e-07		hydrogen ion transporting ATP synthase activity, rotational mechanism	Arf6|Atp5a1|Atp5b|Atp5j2|Atp5o|Atp6v1g1|Blvra|Cdc42|Ddx3x|Eef2|Gnas|Gnb1|Gnb2|Gng2|Hmox1|Hsp90aa1|Myh9|Ncf2|Pnp|Psmc2|Rab11b|Rab14|Rac1|Rac2|Rhoa|Rhog|Vcp|Vps4b
shared-GO.txt	biological_process	actin filament-based process(GO:0030029)	31	157	311	19.7452	50.4823	7.2378	3.55572e-09	6.66396e-07		positive regulation of actin filament bundle assembly|regulation of filopodium assembly	Actg1|Actr2|Actr3|Arf6|Arpc4|Calr|Cap1|Capza1|Capza2|Capzb|Cdc42|Cfl1|Coro1a|Flna|Gsn|Hsp90b1|Itgb1|Lcp1|Myh9|Myl6|Pfn1|Plek|Rac1|Rac2|Ran|Rhoa|Rhog|Sirpa|Tln1|Tmsb10|Tpm3
shared-GO.txt	biological_process	cellular response to interleukin-4(GO:0071353)	8	17	22	47.0588	77.2727	7.07847	2.62737e-06	0.000201299			Coro1a|Fasn|Hsp90ab1|Hspa5|Impdh2|Rpl3|Rplp0|Tuba1b
shared-GO.txt	molecular_function	structural constituent of cytoskeleton(GO:0005200)	8	17	47	47.0588	36.1702	7.07847	2.62737e-06	0.000201299			Actg1|Tln1|Tuba1b|Tuba1c|Tubb2a|Tubb4b|Tubb5|Vim
shared-GO.txt	cellular_component	F-actin capping protein complex(GO:0008290)	4	5	8	80	62.5	6.91942	6.42266e-05	0.0035564			Capza1|Capza2|Capzb|Mtpn
shared-GO.txt	biological_process	negative regulation of lyase activity(GO:0051350)	3	3	34	100	8.82353	6.80903	0.000223325	0.0096647	cytoplasm|negative regulation of cyclase activity|plasma membrane|receptor binding	negative regulation of cyclase activity	Flna|Gnai2|Gnai3
shared-GO.txt	biological_process	aldehyde catabolic process(GO:0046185)	3	3	6	100	50	6.80903	0.000223325	0.0096647	small molecule catabolic process		Adh5|Akr1a1|Esd
shared-GO.txt	molecular_function	ribosomal large subunit binding(GO:0043023)	3	3	3	100	100	6.80903	0.000223325	0.0096647	RNA binding|cytoplasm		Eif6|Npm1|Rbm3
shared-GO.txt	biological_process	negative regulation of cyclase activity(GO:0031280)	3	3	33	100	9.09091	6.80903	0.000223325	0.0096647	cytoplasm|negative regulation of lyase activity|plasma membrane|receptor binding	negative regulation of lyase activity	Flna|Gnai2|Gnai3
shared-GO.txt	biological_process	ribosomal large subunit biogenesis(GO:0042273)	6	11	11	54.5455	100	6.7316	1.7391e-05	0.00113902			Eif6|Npm1|Rpl14|Rpl35a|Rpl5|Rpl7
shared-GO.txt	biological_process	translational elongation(GO:0006414)	7	15	20	46.6667	75	6.58461	1.23257e-05	0.00082501			Eef2|Rplp0|Rplp1|Rplp2|Rps17|Rps21|Rps24
shared-GO.txt	biological_process	leukocyte cell-cell adhesion(GO:0007159)	8	19	34	42.1053	55.8824	6.57954	7.32761e-06	0.000531339	plasma membrane part		Cd44|Fermt3|Itga4|Itgam|Itgb1|Itgb2|Msn|Ptprc
shared-GO.txt	biological_process	proton transport(GO:0015992)	12	39	62	30.7692	62.9032	6.46853	1.92029e-06	0.000150465		hydrogen ion transporting ATP synthase activity, rotational mechanism|proton-transporting ATPase activity, rotational mechanism|proton-transporting two-sector ATPase complex, catalytic domain|proton-transporting two-sector ATPase complex, proton-transporting domain	Atp5a1|Atp5b|Atp5h|Atp5j2|Atp5o|Atp6v0d1|Atp6v1a|Atp6v1b2|Atp6v1c1|Atp6v1d|Atp6v1e1|Tcirg1
shared-GO.txt	cellular_component	proton-transporting two-sector ATPase complex, catalytic domain(GO:0033178)	6	12	16	50	75	6.37193	3.30002e-05	0.00196655	proton transport	proton-transporting ATPase activity, rotational mechanism	Atp5a1|Atp5b|Atp6v1a|Atp6v1b2|Atp6v1c1|Atp6v1e1
shared-GO.txt	molecular_function	oxidoreductase activity, acting on peroxide as acceptor(GO:0016684)	7	16	35	43.75	45.7143	6.31226	2.07701e-05	0.00133169	mitochondrion	hydrogen peroxide catabolic process|peroxiredoxin activity	Cat|Park7|Prdx1|Prdx2|Prdx4|Prdx5|Prdx6
shared-GO.txt	biological_process	pyridine-containing compound metabolic process(GO:0072524)	9	25	47	36	53.1915	6.27062	8.9464e-06	0.000619233			G6pdx|Mdh1|Mdh2|Nampt|Ncf2|Pgd|Prdx5|Taldo1|Tpi1
shared-GO.txt	cellular_component	Arp2/3 protein complex(GO:0005885)	5	9	9	55.5556	100	6.21508	8.35252e-05	0.00440136	actin binding|regulation of actin polymerization or depolymerization		Actr2|Actr3|Arpc1b|Arpc2|Arpc4
shared-GO.txt	cellular_component	ribosome(GO:0005840)	22	110	166	20	66.2651	6.15278	5.50231e-07	4.82224e-05			Canx|Fau|Itgam|Rpl10|Rpl11|Rpl12|Rpl13|Rpl18|Rpl21|Rpl23|Rpl23a|Rpl27|Rpl27a|Rpl36|Rpl36a|Rpl6|Rpl7a|Rplp0|Rplp1|Rps19|Rps25|Rps4x
shared-GO.txt	molecular_function	protein complex binding(GO:0032403)	29	168	304	17.2619	55.2632	6.1309	2.51562e-07	2.3756e-05		negative regulation of dephosphorylation	Apex1|Arpc2|Atp5o|Atp6v0d1|Calr|Cd9|Dab2|Dnm2|Dst|Fcer1g|Fermt3|Gnai2|Gnai3|Gnas|Gpnmb|Iqgap1|Itgb1|Lrp1|Mfge8|Rap1a|St13|Tln1|Tubb4b|Tubb5|Usp14|Vcp|Ywhab|Ywhae|Ywhaz
shared-GO.txt	biological_process	cofactor catabolic process(GO:0051187)	10	31	41	32.2581	75.6098	6.11172	8.72743e-06	0.000618125		isocitrate metabolic process	Aco2|Blvra|Cs|Dlst|Hmox1|Idh1|Idh2|Mdh1|Mdh2|Ncf2
shared-GO.txt	cellular_component	proteasome core complex(GO:0005839)	7	17	20	41.1765	85	6.06241	3.34699e-05	0.00196971	cytosol|threonine-type peptidase activity	proteasome core complex, alpha-subunit complex|threonine-type peptidase activity	Psma2|Psma4|Psma5|Psma7|Psmb1|Psmb3|Psmb4
shared-GO.txt	cellular_component	cell projection(GO:0042995)	53	405	963	13.0864	42.0561	6.05772	8.10774e-08	9.06133e-06		podosome|positive regulation of lamellipodium assembly|regulation of filopodium assembly	Actb|Actr2|Actr3|Aldoc|Anxa1|Apoe|Arf6|Arg1|Arpc2|Arpc4|Atp6v0d1|Atp6v1a|Atp6v1b2|Atp6v1e1|Cadm1|Canx|Capzb|Cdc42|Cfl1|Clic4|Coro1a|Cyfip1|Dbnl|Eif5a|Fermt3|Fkbp1a|Gnas|Gnb1|Gsn|Hsp90aa1|Iqgap1|Itgb1|Lcp1|Ldha|Mapre1|Msn|Mtpn|Myh9|Pebp1|Pfn1|Pkm|Ppp1ca|Qdpr|Rac1|Rbm3|Rhoa|Rtn4|S100a4|Sh3gl1|Spp1|Tln1|Tpm3|Vim
shared-GO.txt	biological_process	negative regulation of protein polymerization(GO:0032272)	8	22	42	36.3636	52.381	5.95273	2.6346e-05	0.00164588			Capza1|Capza2|Capzb|Gsn|Mapre1|Pfn1|Tmsb10|Vdac2
shared-GO.txt	biological_process	CRD-mediated mRNA stabilization(GO:0070934)	3	4	5	75	80	5.76994	0.000852809	0.028385	CRD-mediated mRNA stability complex|RNA binding	CRD-mediated mRNA stability complex	Dhx9|Hnrnpu|Ybx1
shared-GO.txt	molecular_function	lipase inhibitor activity(GO:0055102)	3	4	11	75	36.3636	5.76994	0.000852809	0.028385	calcium ion binding|calcium-dependent phospholipid binding|cytoplasm|plasma membrane		Anxa1|Anxa2|Anxa3
shared-GO.txt	cellular_component	tubulin complex(GO:0045298)	3	4	4	75	100	5.76994	0.000852809	0.028385			Tpt1|Tubb4b|Tubb5
shared-GO.txt	biological_process	mature ribosome assembly(GO:0042256)	3	4	5	75	80	5.76994	0.000852809	0.028385	cytoplasm		C1qbp|Ddx3x|Eif6
shared-GO.txt	cellular_component	aminoacyl-tRNA synthetase multienzyme complex(GO:0017101)	3	4	4	75	100	5.76994	0.000852809	0.028385	RNA binding		Aimp1|Kars|Rars
shared-GO.txt	biological_process	rRNA export from nucleus(GO:0006407)	3	4	4	75	100	5.76994	0.000852809	0.028385			Npm1|Rps28|Rpsa
shared-GO.txt	cellular_component	eukaryotic translation initiation factor 3 complex(GO:0005852)	6	14	14	42.8571	100	5.76391	9.65607e-05	0.0049633	RNA binding		Ddx3x|Eif3b|Eif3d|Eif3f|Eif3g|Eif3l
shared-GO.txt	biological_process	hydrogen peroxide catabolic process(GO:0042744)	4	7	13	57.1429	53.8462	5.65632	0.00040737	0.015862	cytosol|mitochondrion|oxidoreductase activity, acting on peroxide as acceptor		Cat|Prdx1|Prdx2|Prdx5
shared-GO.txt	molecular_function	hydrogen-exporting ATPase activity, phosphorylative mechanism(GO:0008553)	4	7	12	57.1429	58.3333	5.65632	0.00040737	0.015862			Atp6v0d1|Atp6v1c1|Atp6v1e1|Atp6v1g1
shared-GO.txt	molecular_function	threonine-type peptidase activity(GO:0070003)	7	19	24	36.8421	79.1667	5.61833	7.79301e-05	0.00420064	cytosol|proteasome core complex	proteasome core complex|proteasome core complex, alpha-subunit complex	Psma2|Psma4|Psma5|Psma7|Psmb1|Psmb3|Psmb4
shared-GO.txt	molecular_function	receptor binding(GO:0005102)	49	385	1110	12.7273	34.6847	5.59615	5.42494e-07	4.78889e-05		negative regulation of cyclase activity|negative regulation of endothelial cell proliferation|negative regulation of lyase activity	Aimp1|Apoe|Atp5a1|Atp5b|Cadm1|Calr|Canx|Cat|Cd9|Cdc42|Copa|Dab2|Ddx17|Ddx5|Dst|Fermt3|Fkbp1a|Flna|Gba|Gla|Gnai2|Gnai3|Gnas|Gpnmb|Hdgf|Hsp90aa1|Hsp90ab1|Hsp90b1|Idh1|Itgb1|Lpl|Mfge8|Mif|Msn|Nampt|Pebp1|Pfn1|Prdx5|Rpl13a|S100a4|Sdcbp|Spp1|Tln1|Tollip|Tubb4b|Tubb5|Vcp|Ywhag|Ywhah
shared-GO.txt	biological_process	ruffle organization(GO:0031529)	5	11	14	45.4545	78.5714	5.46895	0.000276491	0.0115746			Arf6|Cyfip1|Plek|Rac1|Tpm3
shared-GO.txt	cellular_component	plasma membrane(GO:0005886)	87	854	3450	10.1874	24.7536	5.31774	6.87102e-07	5.84333e-05		cell adhesion molecule binding|hydrogen ion transporting ATP synthase activity, rotational mechanism|lipase inhibitor activity|negative regulation of cyclase activity|negative regulation of lyase activity	Acsl1|Add3|Anxa1|Anxa2|Anxa3|Anxa7|Apoe|Arf6|Arpc2|Atp1a1|Atp1b3|Atp5a1|Atp5b|Atp5o|Atp6v1a|Atp6v1b2|Atp6v1c1|Atp6v1g1|Basp1|Bsg|Cadm1|Cap1|Cat|Cct3|Cd44|Cd63|Cd68|Cd9|Cdc42|Clic1|Clic4|Coro1a|Dab2|Dnm2|Eef1a1|Ehd1|Ehd4|Eno1|Ewsr1|Fasn|Flna|G3bp1|Gnai2|Gnai3|Gnb1|Gng2|Gstp1|Hsp90b1|Hspd1|Igsf8|Itgb1|Lcp1|Lpl|Marcksl1|Mdh2|Mrc1|Msn|Myh9|P4hb|Pkm|Plcg2|Plp2|Ptov1|Ptprc|Pvr|Rab11b|Rap1a|Rap1b|Rhoa|R…
shared-GO.txt	cellular_component	cell leading edge(GO:0031252)	8	26	32	30.7692	81.25	5.2772	0.000103668	0.0052402			Actr3|Arpc2|Coro1a|Dst|Iqgap1|Myh9|Vim|Ywhaz
shared-GO.txt	molecular_function	oxidoreductase activity, acting on the CH-OH group of donors, NAD or NADP as acceptor(GO:0016616)	13	58	125	22.4138	46.4	5.22514	3.32547e-05	0.00196655			Adh5|Akr1a1|Cbr1|Fasn|G6pdx|Idh1|Idh2|Impdh2|Ldha|Mdh1|Mdh2|Pgd|Phgdh
shared-GO.txt	biological_process	positive regulation of transporter activity(GO:0032411)	4	8	20	50	40	5.20135	0.000775665	0.0266173	regulation of transmembrane transporter activity		Calm1|Gsto1|Park7|Plcg2
shared-GO.txt	cellular_component	proteasome core complex, alpha-subunit complex(GO:0019773)	4	8	9	50	88.8889	5.20135	0.000775665	0.0266173	cytosol|proteasome core complex|threonine-type peptidase activity		Psma2|Psma4|Psma5|Psma7
shared-GO.txt	molecular_function	intramolecular oxidoreductase activity, interconverting keto- and enol-groups(GO:0016862)	4	8	12	50	66.6667	5.20135	0.000775665	0.0266173	cell surface	intramolecular oxidoreductase activity, transposing S-S bonds	Mif|P4hb|Pdia3|Pdia4
shared-GO.txt	cellular_component	extracellular space(GO:0005615)	23	142	788	16.1972	18.0203	5.09142	1.33329e-05	0.00088755			Aimp1|Anxa1|Apoe|Arg1|C1qbp|Calr|Copa|Ctsb|Ctsd|Ctsk|Ctsz|Gsn|Hdgf|Hspd1|Lgals1|Lpl|Mfge8|Mif|Pebp1|Prdx4|Psap|Spp1|Tpt1
shared-GO.txt	cellular_component	CRD-mediated mRNA stability complex(GO:0070937)	3	5	6	60	83.3333	5.04731	0.00203568	0.0582129	CRD-mediated mRNA stabilization|RNA binding	CRD-mediated mRNA stabilization	Dhx9|Hnrnpu|Ybx1
shared-GO.txt	biological_process	regulation of respiratory burst(GO:0060263)	3	5	8	60	62.5	5.04731	0.00203568	0.0582129	cytoplasm		Rac1|Rac2|Rps19
shared-GO.txt	biological_process	negative regulation of oxidoreductase activity(GO:0051354)	3	5	18	60	27.7778	5.04731	0.00203568	0.0582129	cytoplasm		Gla|Gstp1|Prdx5
shared-GO.txt	biological_process	chaperone-mediated protein complex assembly(GO:0051131)	3	5	8	60	62.5	5.04731	0.00203568	0.0582129	nucleotide binding		Cct2|Hsp90aa1|Hspa4
shared-GO.txt	biological_process	negative regulation of dephosphorylation(GO:0035305)	3	5	6	60	83.3333	5.04731	0.00203568	0.0582129	protein complex binding		Iqgap1|Ywhab|Ywhae
shared-GO.txt	biological_process	erythrocyte homeostasis(GO:0034101)	3	5	7	60	71.4286	5.04731	0.00203568	0.0582129	nucleolus		Hmox1|Prdx1|Rps24
shared-GO.txt	biological_process	maturation of SSU-rRNA(GO:0030490)	3	5	5	60	100	5.04731	0.00203568	0.0582129	cytosolic small ribosomal subunit|nucleolus|structural constituent of ribosome|translation		Rps14|Rps19|Rps24
shared-GO.txt	biological_process	pentose biosynthetic process(GO:0019322)	3	5	6	60	83.3333	5.04731	0.00203568	0.0582129	nucleotide binding		G6pdx|Pgd|Prps1
shared-GO.txt	biological_process	positive regulation of lamellipodium assembly(GO:0010592)	3	5	8	60	62.5	5.04731	0.00203568	0.0582129	cell projection|cytoplasm|nucleotide binding|plasma membrane part		Actr3|Hsp90aa1|Rac1
shared-GO.txt	biological_process	isocitrate metabolic process(GO:0006102)	3	5	5	60	100	5.04731	0.00203568	0.0582129	cofactor catabolic process|mitochondrion		Aco2|Idh1|Idh2
shared-GO.txt	molecular_function	cell surface binding(GO:0043498)	6	17	51	35.2941	33.3333	5.04635	0.000340113	0.0136741			Aimp1|Anxa5|Atp5a1|Atp5b|Hspd1|Mif
shared-GO.txt	biological_process	regulation of transmembrane transporter activity(GO:0022898)	6	17	40	35.2941	42.5	5.04635	0.000340113	0.0136741		positive regulation of transporter activity	Calm1|Fkbp1a|Gsto1|Park7|Plcg2|Ywhah
shared-GO.txt	cellular_component	proteasome accessory complex(GO:0022624)	6	17	17	35.2941	100	5.04635	0.000340113	0.0136741			Psmc1|Psmc2|Psmc3|Psmc4|Psmd12|Psmd13
shared-GO.txt	cellular_component	proton-transporting two-sector ATPase complex(GO:0016469)	7	23	31	30.4348	74.1935	4.89526	0.000306388	0.0126095		hydrogen ion transporting ATP synthase activity, rotational mechanism	Atp5a1|Atp5b|Atp5h|Atp5j2|Atp5o|Atp6v1d|Atp6v1g1
shared-GO.txt	molecular_function	disulfide oxidoreductase activity(GO:0015036)	7	23	32	30.4348	71.875	4.89526	0.000306388	0.0126095		intramolecular oxidoreductase activity, transposing S-S bonds	Glrx3|Gsto1|P4hb|Pdia3|Pdia4|Pdia6|Sh3bgrl3
shared-GO.txt	molecular_function	protein kinase C binding(GO:0005080)	7	23	38	30.4348	60.5263	4.89526	0.000306388	0.0126095			C1qbp|Flna|Glrx3|Marcks|Plek|Sqstm1|Ywhag
shared-GO.txt	cellular_component	podosome(GO:0002102)	5	13	16	38.4615	81.25	4.89011	0.000695576	0.0249956	cell projection		Actr3|Dbnl|Fermt3|Sh3gl1|Tpm3
shared-GO.txt	cellular_component	acrosomal vesicle(GO:0001669)	6	18	75	33.3333	24	4.84445	0.000484209	0.0183758			Calr|Capzb|Cct6a|Itgb1|Ncf2|Tcp1
shared-GO.txt	molecular_function	extracellular matrix binding(GO:0050840)	4	9	34	44.4444	26.4706	4.81934	0.00132938	0.0418462	cytoplasm		Itgb1|Lgals1|Rpsa|Spp1
shared-GO.txt	cellular_component	axon terminus(GO:0043679)	4	9	36	44.4444	25	4.81934	0.00132938	0.0418462			Atp6v0d1|Fkbp1a|Got1|Pebp1
shared-GO.txt	molecular_function	aminoacyl-tRNA editing activity(GO:0002161)	4	9	9	44.4444	100	4.81934	0.00132938	0.0418462	ligase activity, forming carbon-oxygen bonds|nucleotide binding|tRNA aminoacylation for protein translation		Aars|Iars|Lars|Vars
shared-GO.txt	biological_process	protein polymerization(GO:0051258)	7	24	50	29.1667	48	4.74049	0.000410157	0.015862			Arpc4|Gsn|Tuba1b|Tuba1c|Tubb2a|Tubb4b|Tubb5
shared-GO.txt	molecular_function	glycoprotein binding(GO:0001948)	7	24	58	29.1667	41.3793	4.74049	0.000410157	0.015862			Flna|Itgam|Itgb1|Itgb2|Lgals1|Ptprc|Sdcbp
shared-GO.txt	molecular_function	carbohydrate binding(GO:0030246)	18	106	356	16.9811	29.7753	4.72889	6.09746e-05	0.00339175			Apoe|Bsg|C1qbp|Calr|Cd44|Colec12|Ganab|Gla|Gpnmb|Hdgf|Hmgb1|Itgam|Lgals1|Lgals3|Lpl|M6pr|Mrc1|Ptprc
shared-GO.txt	cellular_component	perinuclear region of cytoplasm(GO:0048471)	34	263	436	12.9278	60.3211	4.72684	3.01055e-05	0.00183373			Anp32a|Anxa2|Anxa6|Apex1|Arf3|Calr|Clic1|Clic4|Ctsb|Cyfip1|Ehd1|Ehd4|Eif3g|Gnb2|Gsn|Hsp90aa1|Hsp90b1|Hspa5|Lmna|Lrp1|Mtdh|Mtpn|Mvp|Prdx5|Psmc3|Ptov1|S100a4|Serbp1|Set|Spp1|Tfrc|Tollip|Ywhab|Ywhaz
shared-GO.txt	biological_process	glial cell development(GO:0021782)	6	19	44	31.5789	43.1818	4.65711	0.000671723	0.024354			Cd9|Gsn|Gstp1|Itgam|Phgdh|Vim
shared-GO.txt	biological_process	positive regulation of response to biotic stimulus(GO:0002833)	3	6	17	50	35.2941	4.50394	0.00388796	0.0936031	cell surface		Hspd1|Mif|Pvr
shared-GO.txt	biological_process	neutrophil activation involved in immune response(GO:0002283)	3	6	8	50	75	4.50394	0.00388796	0.0936031			Anxa3|Fcer1g|Stxbp2
shared-GO.txt	molecular_function	proton-transporting ATPase activity, rotational mechanism(GO:0046961)	4	10	12	40	83.3333	4.49182	0.00210982	0.0597716	mitochondrion|proton transport|proton-transporting two-sector ATPase complex, catalytic domain		Atp5a1|Atp5b|Atp6v1a|Atp6v1e1
shared-GO.txt	cellular_component	RNA granule(GO:0035770)	12	61	86	19.6721	70.9302	4.46003	0.000250934	0.010541			Ddx3x|Eif2s1|G3bp1|Khsrp|Mov10|Pabpc1|Psma2|Psma4|Psmc2|Psmc3|Sqstm1|Ybx1
shared-GO.txt	biological_process	lymphocyte proliferation(GO:0046651)	7	26	51	26.9231	50.9804	4.45514	0.00070103	0.0250438			Fkbp1a|Hspd1|Impdh2|Itgam|Itgb2|Prdx2|Ptprc
shared-GO.txt	biological_process	integrin-mediated signaling pathway(GO:0007229)	7	26	63	26.9231	41.2698	4.45514	0.00070103	0.0250438	plasma membrane part		Fcer1g|Itga4|Itgam|Itgb1|Itgb2|Plek|Rhoa
shared-GO.txt	biological_process	negative regulation of RNA splicing(GO:0033119)	5	15	15	33.3333	100	4.42153	0.00146619	0.0455639			C1qbp|Hnrnpa2b1|Npm1|Ptbp1|Rps13
shared-GO.txt	molecular_function	protein homodimerization activity(GO:0042803)	34	282	524	12.0567	53.8168	4.27741	0.000108987	0.00542198			Adh5|Aimp1|Anxa1|Apoe|Asns|Atic|Cadm1|Cat|Coro1a|Dst|Fasn|Flna|G6pdx|Gla|Gstm1|Hmox1|Hsp90aa1|Idh1|Lgals1|Myh9|Nampt|Oxct1|Park7|Plek|Prdx1|Prps1|Qdpr|Rpl7|Rps19|Sdcbp|Sqstm1|Srm|Tkt|Xpnpep1
shared-GO.txt	biological_process	translational initiation(GO:0006413)	5	16	17	31.25	94.1176	4.21773	0.00202723	0.0582129	RNA binding		Eif2s3x|Eif3b|Eif3f|Eif3g|Eif3l
shared-GO.txt	molecular_function	thioesterase binding(GO:0031996)	4	11	14	36.3636	78.5714	4.2063	0.00315743	0.083617			Arf6|Calm1|Cdc42|Rac1
shared-GO.txt	biological_process	leukocyte migration(GO:0050900)	9	42	108	21.4286	38.8889	4.174	0.000772668	0.0266173			Aimp1|Coro1a|Fcer1g|Itgam|Itgb2|Msn|Rac1|Rps19|Spp1
shared-GO.txt	biological_process	regulation of translation(GO:0006417)	20	138	186	14.4928	74.1935	4.17265	0.000235489	0.0100305		translation regulator activity	Aars|Calr|Ddx3x|Eif2s1|Eif3b|Eif4g1|Eif5a|Eprs|Gapdh|Pa2g4|Pcbp1|Ppp1ca|Rbm3|Rhoa|Rpl13a|Rpl38|Rps14|Rps4x|Rps5|Rps9
shared-GO.txt	biological_process	negative regulation of neuron apoptosis(GO:0043524)	10	50	98	20	51.0204	4.13244	0.000711246	0.0253345			Aars|Apoe|Hmox1|Hsp90ab1|Hsph1|Lgmn|Park7|Prdx2|Rhoa|Set
shared-GO.txt	cellular_component	endoplasmic reticulum lumen(GO:0005788)	9	43	89	20.9302	48.3146	4.08654	0.000925626	0.0302305		intramolecular oxidoreductase activity, transposing S-S bonds	Calr|Erp29|Hsp90b1|Hspa5|P4hb|Pdia3|Pdia4|Pdia6|Ppib
shared-GO.txt	molecular_function	intramolecular oxidoreductase activity, transposing S-S bonds(GO:0016864)	3	7	11	42.8571	63.6364	4.0739	0.00649841	0.139618	cell surface|cellular homeostasis|disulfide oxidoreductase activity|electron carrier activity|endoplasmic reticulum lumen|intramolecular oxidoreductase activity, interconverting keto- and enol-groups|organic ether metabolic process|pigment granule		P4hb|Pdia3|Pdia4
shared-GO.txt	biological_process	heterophilic cell-cell adhesion(GO:0007157)	3	7	29	42.8571	24.1379	4.0739	0.00649841	0.139618			Cadm1|Itga4|Lgals1
shared-GO.txt	biological_process	oxaloacetate metabolic process(GO:0006107)	3	7	9	42.8571	77.7778	4.0739	0.00649841	0.139618			Got1|Mdh1|Mdh2
shared-GO.txt	biological_process	regulation of humoral immune response(GO:0002920)	3	7	25	42.8571	28	4.0739	0.00649841	0.139618	negative regulation of immune effector process		C1qbp|Ptpn6|Ptprc
shared-GO.txt	biological_process	regulation of the force of heart contraction(GO:0002026)	3	7	23	42.8571	30.4348	4.0739	0.00649841	0.139618			Atp1a1|Glrx3|Pebp1
shared-GO.txt	biological_process	response to acid(GO:0001101)	10	51	95	19.6078	53.6842	4.05625	0.000837646	0.028385			Aars|Anxa2|Arg1|Asns|Cfl1|Gsn|Gstp1|Lgmn|Oxct1|Rhoa
shared-GO.txt	biological_process	establishment or maintenance of cell polarity(GO:0007163)	8	37	81	21.6216	45.679	3.9657	0.00141765	0.0443955		regulation of filopodium assembly	Actr2|Actr3|Arf6|Cdc42|Cfl1|Dst|Lmna|Myh9
shared-GO.txt	molecular_function	chaperone binding(GO:0051087)	7	30	38	23.3333	78.9474	3.96243	0.0017557	0.0526796			Ahsa1|Atp1a1|Cdc37|Hspd1|Hspe1|St13|Stip1
shared-GO.txt	biological_process	positive regulation of leukocyte mediated cytotoxicity(GO:0001912)	4	12	32	33.3333	37.5	3.95399	0.00451094	0.105881	positive regulation of leukocyte mediated immunity		Cadm1|Pnp|Ptprc|Pvr
shared-GO.txt	biological_process	regulation of coagulation(GO:0050818)	6	24	59	25	40.678	3.88497	0.00256977	0.0706659			Anxa2|Anxa5|Apoe|Fcer1g|Plek|Prdx2
shared-GO.txt	biological_process	positive regulation of leukocyte mediated immunity(GO:0002705)	6	24	53	25	45.283	3.88497	0.00256977	0.0706659		positive regulation of leukocyte mediated cytotoxicity	Cadm1|Fcer1g|Hspd1|Pnp|Ptprc|Pvr
shared-GO.txt	cellular_component	extracellular matrix(GO:0031012)	8	38	293	21.0526	12.9693	3.87205	0.00170209	0.0514512			Calr|Ctsd|Hsp90aa1|Lgals1|Lgals3|Lgals3bp|Lpl|Mfge8
shared-GO.txt	molecular_function	calcium-dependent protein binding(GO:0048306)	5	18	40	27.7778	45	3.85696	0.00359404	0.0902177			Anxa7|Calm1|Ddx5|Pdcd6ip|S100a4
shared-GO.txt	biological_process	organic ether metabolic process(GO:0018904)	9	46	88	19.5652	52.2727	3.83894	0.00153725	0.0472934		intramolecular oxidoreductase activity, transposing S-S bonds	Acsl1|Apoe|Cat|Dbi|Lpl|P4hb|Pdia3|Pdia4|Pdia6
shared-GO.txt	biological_process	small GTPase mediated signal transduction(GO:0007264)	22	169	310	13.0178	54.5161	3.81567	0.00081986	0.0280549			Arf3|Arf6|Arhgdia|Arl8b|Cdc42|Dbnl|Gdi2|Hmox1|Iqgap1|Rab11b|Rab14|Rab1b|Rac1|Rac2|Ran|Rap1a|Rap1b|Rap2b|Rhoa|Rhog|Sdcbp|Ywhaq
shared-GO.txt	cellular_component	midbody(GO:0030496)	12	72	90	16.6667	80	3.7768	0.00120333	0.0383743			Anxa2|Arl8b|Cdc42|Chmp4b|Clic4|Dnm2|Gnai2|Gnai3|Hsp90b1|Hspa5|Iqgap1|Rhoa
shared-GO.txt	biological_process	negative regulation of immune effector process(GO:0002698)	6	25	63	24	39.6825	3.75576	0.00321069	0.084843		regulation of humoral immune response	C1qbp|Hmox1|Pcbp2|Ptpn6|Ptprc|Rps19
shared-GO.txt	biological_process	cell morphogenesis involved in differentiation(GO:0000904)	7	32	121	21.875	26.4463	3.74696	0.00261208	0.0711865			Clic4|Dab2|Flna|Myh9|Rac1|Rtn4|Trim28
shared-GO.txt	biological_process	regulation of protein dephosphorylation(GO:0035304)	4	13	19	30.7692	68.4211	3.72849	0.00620666	0.136479			Calm1|Gba|Ywhab|Ywhae
shared-GO.txt	biological_process	phagocytosis, engulfment(GO:0006911)	4	13	15	30.7692	86.6667	3.72849	0.00620666	0.136479	plasma membrane part		Fcer1g|Mfge8|Rac1|Sirpa
shared-GO.txt	biological_process	spindle assembly involved in mitosis(GO:0090307)	3	8	11	37.5	72.7273	3.72104	0.00993206	0.190212			Cltc|Flna|Rhoa
shared-GO.txt	molecular_function	hydrogen ion transporting ATP synthase activity, rotational mechanism(GO:0046933)	3	8	9	37.5	88.8889	3.72104	0.00993206	0.190212	heterocycle catabolic process|mitochondrion|plasma membrane|proton transport|proton-transporting two-sector ATPase complex|purine ribonucleotide metabolic process|small molecule catabolic process		Atp5a1|Atp5b|Atp5o
shared-GO.txt	biological_process	positive regulation of protein complex disassembly(GO:0043243)	3	8	14	37.5	57.1429	3.72104	0.00993206	0.190212	cytoplasm		Cfl1|Eif5a|Plek
shared-GO.txt	molecular_function	apolipoprotein binding(GO:0034185)	3	8	12	37.5	66.6667	3.72104	0.00993206	0.190212			Canx|Lpl|Lrp1
shared-GO.txt	biological_process	endocytic recycling(GO:0032456)	3	8	11	37.5	72.7273	3.72104	0.00993206	0.190212	GTPase activity|nucleotide binding		Ehd1|Ehd4|Rab14
shared-GO.txt	biological_process	response to salt stress(GO:0009651)	3	8	21	37.5	38.0952	3.72104	0.00993206	0.190212	cytosol		Anxa7|Hsp90aa1|Hsp90ab1
shared-GO.txt	biological_process	negative regulation of response to biotic stimulus(GO:0002832)	3	8	14	37.5	57.1429	3.72104	0.00993206	0.190212			C1qbp|Pcbp2|Prdx2
shared-GO.txt	biological_process	purine nucleoside monophosphate biosynthetic process(GO:0009127)	5	19	20	26.3158	95	3.69589	0.00463772	0.108024	purine ribonucleotide metabolic process		Adssl1|Aprt|Atic|Gmps|Impdh2
shared-GO.txt	cellular_component	cell cortex(GO:0005938)	10	57	110	17.5439	51.8182	3.63539	0.00204054	0.0582153			Actr2|Add3|Arf6|Dbnl|Flna|Glrx3|Marcks|Myh9|Ncl|Rhoa
shared-GO.txt	cellular_component	actin cytoskeleton(GO:0015629)	12	76	161	15.7895	47.205	3.55971	0.00194839	0.0580325			Actg1|Coro1a|Dst|Flna|Gsn|Hnrnph1|Lcp1|Myh9|Tars|Tln1|Tpm3|Wdr1
shared-GO.txt	biological_process	positive regulation of actin filament bundle assembly(GO:0032233)	4	14	30	28.5714	46.6667	3.52504	0.00827798	0.170439	actin filament-based process|cytoplasm		Pfn1|Plek|Rhoa|Tpm3
shared-GO.txt	biological_process	cell junction organization(GO:0034330)	8	43	96	18.6047	44.7917	3.44663	0.00386445	0.0936031			Cd9|Cdc42|Dst|Itgb1|Mtdh|Rac1|Rhoa|Tln1
shared-GO.txt	biological_process	positive regulation of blood pressure(GO:0045777)	3	9	32	33.3333	28.125	3.42361	0.0142334	0.234312	small molecule catabolic process		Adh5|G6pdx|Ncf2
shared-GO.txt	biological_process	regulation of myeloid cell apoptosis(GO:0033032)	3	9	15	33.3333	60	3.42361	0.0142334	0.234312			Anxa1|Fcer1g|Mif
shared-GO.txt	biological_process	regulation of nuclease activity(GO:0032069)	3	9	11	33.3333	81.8182	3.42361	0.0142334	0.234312			Hspa5|Npm1|Pcna
shared-GO.txt	biological_process	phagocytosis, recognition(GO:0006910)	3	9	12	33.3333	75	3.42361	0.0142334	0.234312			Colec12|Mfge8|Sirpa
shared-GO.txt	biological_process	2-oxoglutarate metabolic process(GO:0006103)	3	9	13	33.3333	69.2308	3.42361	0.0142334	0.234312			Got1|Idh1|Idh2
shared-GO.txt	molecular_function	GDP-dissociation inhibitor activity(GO:0005092)	3	9	11	33.3333	81.8182	3.42361	0.0142334	0.234312			Arhgdia|Arhgdib|Gdi2
shared-GO.txt	biological_process	regulation of cell migration(GO:0030334)	18	139	380	12.9496	36.5789	3.41992	0.00196757	0.0582129			Anxa3|Apex1|Apoe|C1qbp|Calr|Clic4|Coro1a|Dab2|Itgb1|Lmna|Lrp1|Msn|Ptprc|Rac1|Rap2b|Rhoa|Rtn4|Tpm3
shared-GO.txt	cellular_component	proton-transporting two-sector ATPase complex, proton-transporting domain(GO:0033177)	5	21	30	23.8095	70	3.40477	0.00733919	0.155219	proton transport		Atp5h|Atp5j2|Atp5o|Atp6v0d1|Tcirg1
shared-GO.txt	biological_process	regeneration(GO:0031099)	8	44	94	18.1818	46.8085	3.36899	0.00447826	0.105725			Aldoc|Apoe|Atic|Gsn|Gstp1|Lcp1|Mtpn|Naca
shared-GO.txt	biological_process	negative regulation of defense response(GO:0031348)	7	36	90	19.4444	40	3.36358	0.0052493	0.119304			Anxa1|Apoe|C1qbp|Gstp1|Pcbp2|Psmb4|Rps19
shared-GO.txt	molecular_function	Rac GTPase binding(GO:0048365)	4	15	20	26.6667	75	3.33998	0.010755	0.190709			Cyfip1|Flna|Iqgap1|Ncf2
shared-GO.txt	biological_process	negative regulation of neuron differentiation(GO:0045665)	4	15	57	26.6667	26.3158	3.33998	0.010755	0.190709	cytoplasm		Calr|Itgb1|Prpf19|Rhoa
shared-GO.txt	biological_process	regulation of acute inflammatory response(GO:0002673)	4	15	44	26.6667	34.0909	3.33998	0.010755	0.190709			Anxa1|C1qbp|Fcer1g|Gstp1
shared-GO.txt	biological_process	regulation of steroid hormone receptor signaling pathway(GO:0033143)	6	29	46	20.6897	63.0435	3.29871	0.00700583	0.148944			Calr|Dab2|Ddx17|Ddx5|Park7|Rhoa
shared-GO.txt	biological_process	water-soluble vitamin metabolic process(GO:0006767)	5	22	44	22.7273	50	3.27238	0.00903299	0.182185			Akr1a1|G6pdx|Gsto1|Nampt|Ncf2
shared-GO.txt	molecular_function	protein domain specific binding(GO:0019904)	29	270	504	10.7407	53.5714	3.26146	0.00257756	0.0707203		protein phosphorylated amino acid binding	Atp1a1|Basp1|Cadm1|Calm1|Dbnl|Exoc4|Hsp90aa1|Hsp90ab1|Hspa5|Itgb1|Kpnb1|Pdcd6ip|Ptpn6|Rap2b|Rhoa|Sh3bgrl|Sirpa|Sqstm1|Srsf1|St13|Tln1|Trim28|Vcp|Ywhab|Ywhae|Ywhag|Ywhah|Ywhaq|Ywhaz
shared-GO.txt	biological_process	cellular homeostasis(GO:0019725)	25	224	569	11.1607	39.3673	3.22865	0.00270448	0.0735401		intramolecular oxidoreductase activity, transposing S-S bonds|regulation of sequestering of calcium ion	Anxa7|Apex1|Apoe|Atox1|Atp1a1|Atp5b|Clic1|Clic4|Fkbp1a|Glrx3|Gnb1|Hk3|Itgb1|Lgals1|Npm1|Oxct1|P4hb|Park7|Pdia3|Pdia4|Pdia6|Plcg2|Ptprc|Sh3bgrl3|Tfrc
shared-GO.txt	biological_process	positive regulation of endocytosis(GO:0045807)	7	38	74	18.4211	51.3514	3.19155	0.00714621	0.1514			Calr|Dab2|Fcer1g|Hnrnpk|Itgb1|Mfge8|Sirpa
shared-GO.txt	biological_process	regulation of DNA damage response, signal transduction by p53 class mediator(GO:0043516)	4	16	25	25	64	3.17047	0.0136642	0.229597			Cd44|Ddx5|Mif|Npm1
shared-GO.txt	biological_process	response to activity(GO:0014823)	4	16	35	25	45.7143	3.17047	0.0136642	0.229597	response to drug		Itgb1|Ncf2|Oxct1|Pebp1
shared-GO.txt	biological_process	positive regulation of lipid kinase activity(GO:0090218)	3	10	26	30	38.4615	3.16763	0.0194292	0.297651			Cd81|Cdc42|Rac1
shared-GO.txt	biological_process	response to transforming growth factor beta stimulus(GO:0071559)	3	10	35	30	28.5714	3.16763	0.0194292	0.297651	cytoplasm		Arg1|Dab2|Itgb1
shared-GO.txt	biological_process	homotypic cell-cell adhesion(GO:0034109)	3	10	27	30	37.037	3.16763	0.0194292	0.297651	plasma membrane part		Cd44|Fermt3|Plek
shared-GO.txt	molecular_function	Hsp70 protein binding(GO:0030544)	3	10	15	30	66.6667	3.16763	0.0194292	0.297651	cytosol		Fkbp1a|St13|Stip1
shared-GO.txt	molecular_function	voltage-gated anion channel activity(GO:0008308)	3	10	20	30	50	3.16763	0.0194292	0.297651	mitochondrion		Clic1|Clic4|Vdac2
shared-GO.txt	biological_process	xenobiotic metabolic process(GO:0006805)	3	10	32	30	31.25	3.16763	0.0194292	0.297651			Acsl1|Gsto1|Gstp1
shared-GO.txt	cellular_component	polysome(GO:0005844)	3	10	18	30	55.5556	3.16763	0.0194292	0.297651	RNA binding		Calr|Eef2|Rps4x
shared-GO.txt	biological_process	leukocyte mediated cytotoxicity(GO:0001909)	3	10	17	30	58.8235	3.16763	0.0194292	0.297651	cytosol		Prdx1|Ptpn6|Stxbp2
shared-GO.txt	biological_process	aging(GO:0007568)	13	94	172	13.8298	54.6512	3.16355	0.00694105	0.148084			Adh5|Aldoc|Apex1|Apoe|Calr|Canx|Cat|Eif5a|Gsn|Mif|Ncf2|Npm1|Pebp1
shared-GO.txt	molecular_function	ribosome binding(GO:0043022)	5	23	27	21.7391	85.1852	3.14753	0.0109783	0.192706			Eif2s1|Eif5a|Eif6|Hspa5|Rps21
shared-GO.txt	biological_process	angiogenesis(GO:0001525)	12	85	216	14.1176	39.3519	3.11824	0.00503576	0.115528			Aimp1|Anpep|Anxa2|Atp5b|Cdc42|Clic4|Hmox1|Mfge8|Myh9|Ncl|Rtn4|Wars
shared-GO.txt	biological_process	cellular response to inorganic substance(GO:0071241)	7	39	82	17.9487	47.561	3.10973	0.00826543	0.170439			Calr|Clic4|Ddx3x|Gsn|Gsto1|Hmox1|Iqgap1
shared-GO.txt	cellular_component	apical part of cell(GO:0045177)	7	39	85	17.9487	45.8824	3.10973	0.00826543	0.170439			Atp6v1c1|Cdc42|Clic4|Lgmn|Msn|Pebp1|Spp1
shared-GO.txt	biological_process	cell-substrate adhesion(GO:0031589)	6	31	91	19.3548	34.0659	3.09937	0.00979848	0.190212	plasma membrane part		Coro1a|Itgb1|Itgb2|Rac1|Rhoa|Sirpa
shared-GO.txt	biological_process	receptor-mediated endocytosis(GO:0006898)	6	31	58	19.3548	53.4483	3.09937	0.00979848	0.190212			Apoe|Cap1|Cltc|Dnm2|Lrp1|Mrc1
shared-GO.txt	cellular_component	lipid particle(GO:0005811)	6	31	42	19.3548	73.8095	3.09937	0.00979848	0.190212			Anxa2|Cyb5r3|Ehd1|Plin3|Prpf19|Rap1b
shared-GO.txt	biological_process	positive regulation of cell adhesion(GO:0045785)	8	48	119	16.6667	40.3361	3.07906	0.00770922	0.16192			C1qbp|Cd44|Dab2|Itgb1|Lgals1|Rhoa|Spp1|Tpm3
shared-GO.txt	cellular_component	catalytic step 2 spliceosome(GO:0071013)	10	67	78	14.9254	85.8974	3.04315	0.00680959	0.14579			Ddx5|Eftud2|Hnrnpa2b1|Hnrnpa3|Hnrnph1|Hnrnpk|Hnrnpu|Prpf19|Snrpd2|Srsf1
shared-GO.txt	biological_process	regulation of phagocytosis(GO:0050764)	5	24	45	20.8333	53.3333	3.02945	0.0131911	0.224119			Calr|Fcer1g|Hmgb1|Mfge8|Sirpa
shared-GO.txt	cellular_component	signalosome(GO:0008180)	5	24	31	20.8333	77.4194	3.02945	0.0131911	0.224119			Atp5a1|Basp1|Hsp90ab1|Hspa5|Myh9
shared-GO.txt	biological_process	positive regulation of DNA metabolic process(GO:0051054)	9	58	96	15.5172	60.4167	3.0191	0.00778701	0.162992			Apex1|Calr|Cdc42|Npm1|Pfn1|Pnp|Ptprc|Rac1|Trim28
shared-GO.txt	molecular_function	cell adhesion molecule binding(GO:0050839)	4	17	47	23.5294	36.1702	3.01423	0.0170286	0.27331	plasma membrane|plasma membrane part		Cadm1|Msn|Pvr|Sdcbp
shared-GO.txt	biological_process	regulation of peptidyl-tyrosine phosphorylation(GO:0050730)	8	49	125	16.3265	39.2	3.01122	0.00873781	0.177885			Cd44|Cd81|Ehd4|Itgb1|Itgb2|Mif|Ptpn6|Ptprc
shared-GO.txt	biological_process	nucleosome assembly(GO:0006334)	8	49	128	16.3265	38.2812	3.01122	0.00873781	0.177885			H2afv|H2afx|H2afy|Hist1h1c|Hist1h1e|Nap1l1|Nap1l4|Set
shared-GO.txt	cellular_component	nucleolus(GO:0005730)	41	435	606	9.42529	71.7822	3.00403	0.00500913	0.115134		erythrocyte homeostasis|maturation of SSU-rRNA	Apex1|Capg|Cct5|Cstb|Ctsb|Ddx17|Ddx5|Dhx9|Eif3l|Eif6|Hmox1|Hnrnpa2b1|Hnrnpa3|Hspa8|Hspa9|Msn|Mtdh|Mybbp1a|Ncf2|Ncl|Nop2|Npm1|Pa2g4|Ppp1ca|Prdx1|Rcc2|Rpl11|Rpl23|Rpl3|Rpl4|Rpl5|Rpl6|Rps10|Rps13|Rps14|Rps19|Rps24|Rps25|Rps6|Rps9|Tbca
shared-GO.txt	biological_process	response to extracellular stimulus(GO:0009991)	17	141	313	12.0567	45.0479	2.99719	0.00645626	0.139618			Acsl1|Apoe|Arg1|Asns|Cat|Cox4i1|Gsn|Gstp1|Hmox1|Hspa5|Itgb1|Ldha|Mybbp1a|Oxct1|Scamp3|Spp1|Sqstm1
shared-GO.txt	cellular_component	microtubule(GO:0005874)	21	187	319	11.2299	58.6207	2.98304	0.00741131	0.156472		binding of sperm to zona pellucida|chaperonin-containing T-complex	Calm1|Cct2|Cct3|Cct4|Cct5|Cct6a|Cct7|Cct8|Dnm2|Dync1h1|Hsph1|Iqgap1|Mapre1|Rcc2|Tbca|Tcp1|Tuba1b|Tuba1c|Tubb2a|Tubb4b|Tubb5
shared-GO.txt	molecular_function	transferase activity, transferring nitrogenous groups(GO:0016769)	3	11	24	27.2727	45.8333	2.94365	0.0255311	0.352631			Gapdh|Got1|Psat1
shared-GO.txt	biological_process	nucleoside biosynthetic process(GO:0009163)	3	11	14	27.2727	78.5714	2.94365	0.0255311	0.352631	cytoplasm|nucleotide binding		Aprt|Gars|Kars
shared-GO.txt	biological_process	negative regulation of endothelial cell proliferation(GO:0001937)	3	11	24	27.2727	45.8333	2.94365	0.0255311	0.352631	receptor binding		Aimp1|Apoe|Atp5a1
shared-GO.txt	biological_process	response to organic nitrogen(GO:0010243)	10	69	141	14.4928	48.9362	2.93758	0.00837993	0.17157			Aars|Aldoc|Apex1|Arg1|Asns|Calm1|Cfl1|Gstp1|Pebp1|Rhoa
shared-GO.txt	biological_process	protein homooligomerization(GO:0051260)	13	100	208	13	48.0769	2.91475	0.00908044	0.182538			Aldoa|Aldoc|Arg1|Cat|Ehd1|Ehd4|Hmox1|Impdh2|Mif|Npm1|St13|Stom|Vcp
shared-GO.txt	biological_process	response to organic cyclic compound(GO:0014070)	13	100	225	13	44.4444	2.91475	0.00908044	0.182538			Acsl1|Aldoc|Anxa1|Asns|Ephx1|Fkbp1a|Hmox1|Hsp90ab1|Idh1|Lgals1|Nampt|Ncf2|Pebp1
shared-GO.txt	cellular_component	recycling endosome membrane(GO:0055038)	4	18	31	22.2222	58.0645	2.86946	0.020867	0.300831	GTPase activity|nucleotide binding		Ehd1|Ehd4|Rab11b|Rap2b
shared-GO.txt	molecular_function	NF-kappaB binding(GO:0051059)	4	18	20	22.2222	90	2.86946	0.020867	0.300831	cytoplasm		Apex1|Mtdh|Npm1|Rps3
shared-GO.txt	biological_process	protein localization to nucleus(GO:0034504)	4	18	28	22.2222	64.2857	2.86946	0.020867	0.300831			Calr|Hdgf|Lmna|Rpl11
shared-GO.txt	biological_process	regulation of muscle system process(GO:0090257)	6	34	111	17.6471	30.6306	2.82887	0.0153496	0.250654			Anxa6|Atp1a1|Calm1|Glrx3|Hsp90aa1|Mtpn
shared-GO.txt	biological_process	negative regulation of cell projection organization(GO:0031345)	6	34	71	17.6471	47.8873	2.82887	0.0153496	0.250654			Itgb1|Lgals1|Rtn4|Spp1|Vim|Ywhah
shared-GO.txt	molecular_function	electron carrier activity(GO:0009055)	7	43	155	16.2791	27.7419	2.80671	0.0140548	0.234312		intramolecular oxidoreductase activity, transposing S-S bonds	Cycs|Glrx3|P4hb|Pdia3|Pdia4|Pdia6|Sh3bgrl3
shared-GO.txt	biological_process	bone resorption(GO:0045453)	3	12	20	25	60	2.74501	0.0325379	0.418651	cytoplasm		Ctsk|Rac1|Rac2
shared-GO.txt	molecular_function	TBP-class protein binding(GO:0017025)	3	12	15	25	80	2.74501	0.0325379	0.418651			Hnrnpf|Naca|Psmc1
shared-GO.txt	cellular_component	endocytic vesicle(GO:0030139)	7	44	71	15.9091	61.9718	2.73635	0.0158666	0.257716			Arf6|Calr|Coro1a|Dnm2|Ehd1|Rab11b|Rab14
shared-GO.txt	biological_process	aspartate family amino acid metabolic process(GO:0009066)	4	19	30	21.0526	63.3333	2.73468	0.0251948	0.351976			Asns|Dlst|Got1|Phgdh
shared-GO.txt	molecular_function	ion channel binding(GO:0044325)	5	27	48	18.5185	56.25	2.70961	0.0215767	0.308145			Calm1|Fkbp1a|Hsp90aa1|Hsp90ab1|Ywhah
shared-GO.txt	biological_process	cellular response to growth factor stimulus(GO:0071363)	8	54	121	14.8148	44.6281	2.69565	0.0154779	0.252075			Apoe|Arg1|Cat|Cd44|Dab2|Ehd4|Gstp1|Pfn1
shared-GO.txt	cellular_component	microtubule cytoskeleton(GO:0015630)	10	75	116	13.3333	64.6552	2.64162	0.0236423	0.333689			Clic4|Dst|Gapdh|Kars|Tbca|Tuba1b|Tuba1c|Tubb2a|Tubb4b|Tubb5
shared-GO.txt	cellular_component	endosome(GO:0005768)	21	201	328	10.4478	61.2805	2.62543	0.015382	0.250847			Anxa2|Apoe|Arf6|Arpc2|Atp1a1|Atp6v0d1|Atp6v1e1|Cd63|Ehd1|Hspd1|Lgmn|M6pr|Rab11b|Rab14|Rap2b|Sqstm1|Tfrc|Tom1|Tpt1|Vps35|Vps4b
shared-GO.txt	cellular_component	membrane raft(GO:0045121)	11	86	182	12.7907	47.2527	2.61895	0.0189989	0.297651			Atp1a1|Atp1b3|Bsg|Fcer1g|Gnai2|Gnai3|Hmox1|Itgb1|Itgb2|Ptprc|Stom
shared-GO.txt	biological_process	regulation of dendrite development(GO:0050773)	4	20	58	20	34.4828	2.60864	0.0300235	0.407744	cytoplasm|plasma membrane part		Actr3|Arf6|Rhoa|Ywhah
shared-GO.txt	biological_process	positive regulation of neuron differentiation(GO:0045666)	4	20	69	20	28.9855	2.60864	0.0300235	0.407744	cytoplasm		Actr3|Itgb1|Prpf19|Rhoa
shared-GO.txt	biological_process	intracellular protein transport(GO:0006886)	27	278	411	9.71223	67.6399	2.58064	0.0145596	0.239358			Calr|Cfl1|Clta|Cltc|Copa|Ehd1|Hsp90aa1|Hspa4|Hspa9|Ipo5|Itgb1|Kpnb1|Lmna|M6pr|Napa|Ran|Scamp3|Snx2|Tnpo1|Tom1|Vcp|Ywhab|Ywhae|Ywhag|Ywhah|Ywhaq|Ywhaz
shared-GO.txt	biological_process	response to drug(GO:0042493)	17	155	312	10.9677	49.6795	2.57231	0.0162243	0.262476		response to activity	Acsl1|Anxa1|Apex1|Arg1|Atp1a1|Calr|Gnas|Gstm1|Itgb1|Lgals1|Lpl|Ncf2|Oxct1|Pebp1|Qdpr|Rhoa|Ywhaz
shared-GO.txt	biological_process	regulation of sequestering of calcium ion(GO:0051282)	3	13	32	23.0769	40.625	2.56688	0.0404372	0.499095	cellular homeostasis		Fkbp1a|Plcg2|Ptprc
shared-GO.txt	biological_process	regulation of B cell differentiation(GO:0045577)	3	13	21	23.0769	61.9048	2.56688	0.0404372	0.499095			Pnp|Ptpn6|Ptprc
shared-GO.txt	molecular_function	protein phosphorylated amino acid binding(GO:0045309)	3	13	21	23.0769	61.9048	2.56688	0.0404372	0.499095	protein domain specific binding		Ptpn6|Ywhab|Ywhae
shared-GO.txt	cellular_component	protein-lipid complex(GO:0032994)	3	13	34	23.0769	38.2353	2.56688	0.0404372	0.499095			Apoe|Lpl|Saa3
shared-GO.txt	molecular_function	oxidoreductase activity, acting on the CH-CH group of donors, NAD or NADP as acceptor(GO:0016628)	3	13	20	23.0769	65	2.56688	0.0404372	0.499095	cytoplasm|nucleotide binding		Blvra|Fasn|Ptgr1
shared-GO.txt	biological_process	vesicle docking involved in exocytosis(GO:0006904)	3	13	20	23.0769	65	2.56688	0.0404372	0.499095	plasma membrane part		Exoc4|Plek|Stxbp2
shared-GO.txt	molecular_function	phosphatidylinositol-4,5-bisphosphate binding(GO:0005546)	3	13	27	23.0769	48.1481	2.56688	0.0404372	0.499095	cytoplasm		Anxa2|Dab2|Pfn1
shared-GO.txt	molecular_function	protein C-terminus binding(GO:0008022)	12	99	145	12.1212	68.2759	2.53174	0.0183858	0.292396			Cadm1|Coro1a|Dab2|Dbnl|Dst|Ncf2|Ncl|Sdcbp|Stip1|Vim|Vps4b|Ywhab
shared-GO.txt	biological_process	response to wounding(GO:0009611)	16	145	420	11.0345	34.5238	2.5203	0.0204041	0.297651			Aimp1|Apoe|Arg1|Cd44|Dst|Gsn|Hmgb1|Hmox1|Lgals1|Mif|Park7|Pebp1|Saa3|Spp1|Tollip|Tpm3
shared-GO.txt	molecular_function	calcium ion binding(GO:0005509)	18	169	609	10.6509	27.7504	2.51414	0.0207741	0.300831		calcium-dependent phospholipid binding|lipase inhibitor activity	Anxa1|Anxa2|Anxa3|Anxa4|Anxa5|Anxa6|Anxa7|Calm1|Calr|Canx|Dst|Ehd1|Ehd4|Lcp1|Lrp1|Myl6|S100a4|Tpt1
shared-GO.txt	biological_process	negative regulation of immune response(GO:0050777)	4	21	56	19.0476	37.5	2.49035	0.035361	0.448249			Psmb4|Ptpn6|Ptprc|Rps19
shared-GO.txt	biological_process	regulation of cell size(GO:0008361)	4	21	31	19.0476	67.7419	2.49035	0.035361	0.448249	cytoplasm|plasma membrane part		Cfl1|Hsp90aa1|Hsp90ab1|Plek
shared-GO.txt	biological_process	positive regulation of cell activation(GO:0050867)	11	90	195	12.2222	46.1538	2.45287	0.0234019	0.331106			Cd81|Coro1a|Fcer1g|Hsp90aa1|Hspd1|Hsph1|Lgals1|Mif|Plek|Pnp|Ptprc
shared-GO.txt	biological_process	glutamine family amino acid metabolic process(GO:0009064)	5	30	55	16.6667	54.5455	2.43145	0.0328285	0.420522			Arg1|Asns|Gmps|Got1|Phgdh
shared-GO.txt	biological_process	regulation of filopodium assembly(GO:0051489)	3	14	31	21.4286	45.1613	2.40561	0.0492079	0.528194	actin filament-based process|cell projection|cytoplasm|establishment or maintenance of cell polarity|nucleotide binding		Actr3|Arf6|Cdc42
shared-GO.txt	molecular_function	translation regulator activity(GO:0045182)	3	14	22	21.4286	63.6364	2.40561	0.0492079	0.528194	RNA binding|regulation of translation		Pcbp1|Rps14|Rps9
shared-GO.txt	biological_process	skin development(GO:0043588)	3	14	49	21.4286	28.5714	2.40561	0.0492079	0.528194			Aars|Dbi|Gnas
shared-GO.txt	biological_process	fertilization(GO:0009566)	3	14	54	21.4286	25.9259	2.40561	0.0492079	0.528194			Clic4|Mfge8|Park7
shared-GO.txt	biological_process	superoxide metabolic process(GO:0006801)	3	14	32	21.4286	43.75	2.40561	0.0492079	0.528194	cytosol		Ncf2|Prdx1|Prdx2
shared-GO.txt	cellular_component	lytic vacuole(GO:0000323)	14	127	197	11.0236	64.467	2.35081	0.0360206	0.455189			Cat|Cd63|Ctsa|Ctsb|Ctsd|Ctsk|Ctsz|Gla|Got1|Lgmn|Psap|Sqstm1|Stxbp2|Vps4b
shared-GO.txt	molecular_function	carbon-oxygen lyase activity(GO:0016835)	5	31	60	16.129	51.6667	2.34628	0.0372573	0.469357			Aco2|Apex1|Eno1|Fasn|Rps3
shared-GO.txt	molecular_function	carboxylic acid binding(GO:0031406)	9	71	144	12.6761	49.3056	2.33675	0.038651	0.486411			Aars|Adh5|Dbi|Got1|Kars|Rars|Soat1|Ywhab|Ywhae
shared-GO.txt	biological_process	positive regulation of cell division(GO:0051781)	4	23	57	17.3913	40.3509	2.27367	0.0475766	0.528194			Cat|Cdc42|Rhoa|Ybx1
shared-GO.txt	biological_process	lymphocyte mediated immunity(GO:0002449)	4	23	37	17.3913	62.1622	2.27367	0.0475766	0.528194			Fcer1g|Hspd1|Prdx1|Ptpn6
shared-GO.txt	biological_process	regulation of lipase activity(GO:0060191)	5	32	97	15.625	32.9897	2.26442	0.0420352	0.516202			Calm1|Fkbp1a|Gnb1|Lrp1|Plek
shared-GO.txt	cellular_component	coated pit(GO:0005905)	5	32	43	15.625	74.4186	2.26442	0.0420352	0.516202			Clta|Dab2|Hspd1|Lrp1|Tfrc
shared-GO.txt	molecular_function	calmodulin binding(GO:0005516)	7	52	132	13.4615	39.3939	2.2352	0.0366212	0.461821			Add3|Ddx5|Ewsr1|Iqgap1|Marcks|Marcksl1|Myh9
shared-GO.txt	cellular_component	cell body(GO:0044297)	13	119	282	10.9244	42.1986	2.22875	0.0329594	0.421756			Apoe|Arg1|Canx|Cdc42|Eif5a|Gnb1|Gnb2|Hsp90aa1|Pebp1|Ppp1ca|Rtn4|Tubb4b|Tubb5
shared-GO.txt	biological_process	regulation of anatomical structure morphogenesis(GO:0022603)	21	219	569	9.58904	38.4886	2.20438	0.0426292	0.522443			Actr3|Anxa3|Anxa7|Apoe|Capzb|Cd44|Cfl1|Coro1a|Cyfip1|Dab2|Hmox1|Mtdh|Myh9|Naca|Rac1|Rnh1|Rtn4|Spp1|Vat1|Wars|Ywhah
shared-GO.txt	molecular_function	drug binding(GO:0008144)	5	33	71	15.1515	46.4789	2.18561	0.0471657	0.528194			Atp5o|Fasn|Fkbp1a|Gstp1|Nampt
shared-GO.txt	biological_process	response to ethanol(GO:0045471)	6	43	98	13.9535	43.8776	2.1668	0.0440705	0.528194			Apoe|Gsn|Gstp1|Oxct1|Pebp1|Rhoa
shared-GO.txt	molecular_function	exopeptidase activity(GO:0008238)	6	43	86	13.9535	50	2.1668	0.0440705	0.528194			Anpep|Cndp2|Ctsa|Otub1|Prep|Xpnpep1
shared-GO.txt	cellular_component	mitochondrion(GO:0005739)	74	977	1431	7.57421	68.2739	2.0883	0.0449522	0.528194		hydrogen ion transporting ATP synthase activity, rotational mechanism|hydrogen peroxide catabolic process|isocitrate metabolic process|oxidoreductase activity, acting on peroxide as acceptor|peroxiredoxin activity|proton-transporting ATPase activity, rotational mechanism|voltage-gated anion channel activity	Aco2|Acsl1|Adh5|Aldh2|Aldoc|Apex1|Atic|Atp5a1|Atp5b|Atp5h|Atp5j2|Atp5o|Atp6v1a|Atp6v1e1|Bsg|C1qbp|Cat|Cct7|Clic1|Clic4|Cltc|Cox4i1|Cox5a|Cs|Ctsa|Ctsb|Ctsd|Cycs|Dbi|Dlst|Fasn|Gars|Gstp1|Hk3|Hsp90ab1|Hspa9|Hspd1|Hspe1|Idh1|Idh2|Kars|Ldha|Mdh1|Mdh2|Nars|Oxct1|Park7|Pebp1|Pkm|Prdx1|Prdx2|Prdx4|Prdx5|Prdx6|Psap|Psmc2|Psmc4|Qdpr|Rab11b|Rab1b|Rars|Rhoa|Rpl10a|Rps14|Sars|Slc25a4|Slc25a5|Snd1|Tcirg1|Timm1…
shared-GO.txt	biological_process	regulation of microtubule cytoskeleton organization(GO:0070507)	7	55	82	12.7273	67.0732	2.07054	0.0476162	0.528194			Capzb|Cdc42|Dst|Hsph1|Mapre1|Npm1|Ranbp1
shared-GO.txt	biological_process	mRNA processing(GO:0006397)	21	226	300	9.29204	75.3333	2.05078	0.0472188	0.528194			Eftud2|Hnrnpa1|Hnrnpa2b1|Hnrnpa3|Hnrnpf|Hnrnph1|Hnrnpk|Hnrnpl|Hnrnpu|Hspa8|Khsrp|Mov10|Pabpc1|Pabpn1|Pcbp1|Prpf19|Ptbp1|Sfpq|Snrpd2|Srsf2|Ybx1
shared-KEGG.txt	KEGG	Gene-Set Name	Number Changed	Number Measured	Number in Gene-Set	Percent Changed	Percent Present	Z Score	FisherExactP	AdjustedP	redundant with terms	inverse redundant	gene symbols
shared-KEGG.txt	KEGG	Ribosome:KEGG-mmu03010	61	94	103	64.8936	91.2621	16.4546	3.03543e-36	6.82971e-34			Fau|Rpl10|Rpl10a|Rpl11|Rpl12|Rpl13|Rpl13a|Rpl14|Rpl15|Rpl17|Rpl18|Rpl18a|Rpl19|Rpl21|Rpl23|Rpl23a|Rpl27|Rpl27a|Rpl3|Rpl30|Rpl31|Rpl32|Rpl35a|Rpl36|Rpl36a|Rpl38|Rpl4|Rpl5|Rpl6|Rpl7|Rpl7a|Rpl8|Rpl9|Rplp0|Rplp1|Rplp2|Rps10|Rps11|Rps12|Rps13|Rps14|Rps16|Rps17|Rps18|Rps19|Rps2|Rps21|Rps23|Rps24|Rps25|Rps26|Rps27a|Rps28|Rps3|Rps4x|Rps5|Rps6|Rps7|Rps8|Rps9|Rpsa
shared-KEGG.txt	KEGG	Phagosome:KEGG-mmu04145	28	88	165	31.8182	53.3333	6.04356	2.03608e-07	2.29059e-05		Collecting duct acid secretion:KEGG-mmu04966	Actb|Actg1|Atp6v0d1|Atp6v1a|Atp6v1b2|Atp6v1c1|Atp6v1d|Atp6v1e1|Atp6v1g1|Calr|Canx|Colec12|Coro1a|Dync1h1|Itgam|Itgb1|Itgb2|M6pr|Mrc1|Ncf2|Rac1|Tcirg1|Tfrc|Tuba1b|Tuba1c|Tubb2a|Tubb4b|Tubb5
shared-KEGG.txt	KEGG	Aminoacyl-tRNA biosynthesis:KEGG-mmu00970	14	33	42	42.4242	78.5714	5.58211	5.9998e-06	0.000449985			Aars|Dars|Eprs|Farsb|Gars|Iars|Kars|Lars|Nars|Rars|Sars|Tars|Vars|Wars
shared-KEGG.txt	KEGG	Collecting duct acid secretion:KEGG-mmu04966	8	15	27	53.3333	55.5556	5.07693	9.00315e-05	0.00371945	Phagosome:KEGG-mmu04145|Rheumatoid arthritis:KEGG-mmu05323		Atp6v0d1|Atp6v1a|Atp6v1b2|Atp6v1c1|Atp6v1d|Atp6v1e1|Atp6v1g1|Tcirg1
shared-KEGG.txt	KEGG	Leukocyte transendothelial migration:KEGG-mmu04670	17	53	120	32.0755	44.1667	4.72007	4.94518e-05	0.00278166			Actb|Actg1|Cdc42|Gnai2|Gnai3|Itga4|Itgam|Itgb1|Itgb2|Msn|Ncf2|Plcg2|Rac1|Rac2|Rap1a|Rap1b|Rhoa
shared-KEGG.txt	KEGG	Glycolysis / Gluconeogenesis:KEGG-mmu00010	13	36	62	36.1111	58.0645	4.64079	9.91854e-05	0.00371945			Adh5|Akr1a1|Aldh2|Aldoa|Aldoc|Eno1|Gapdh|Hk3|Ldha|Pgam1|Pgk1|Pkm|Tpi1
shared-KEGG.txt	KEGG	Proteasome:KEGG-mmu03050	13	40	45	32.5	88.8889	4.17569	0.000335149	0.0107726			Psma2|Psma4|Psma5|Psma7|Psmb1|Psmb3|Psmb4|Psmc1|Psmc2|Psmc3|Psmc4|Psmd12|Psmd13
shared-KEGG.txt	KEGG	Pentose phosphate pathway:KEGG-mmu00030	7	17	29	41.1765	58.6207	3.8338	0.00178267	0.0345521			Aldoa|Aldoc|G6pdx|Pgd|Prps1|Taldo1|Tkt
shared-KEGG.txt	KEGG	Bacterial invasion of epithelial cells:KEGG-mmu05100	13	47	69	27.6596	68.1159	3.4851	0.00184278	0.0345521			Actb|Actg1|Arpc1b|Arpc2|Arpc4|Cdc42|Clta|Cltc|Dnm2|Itgb1|Rac1|Rhoa|Rhog
shared-KEGG.txt	KEGG	Antigen processing and presentation:KEGG-mmu04612	10	33	75	30.303	44	3.39092	0.00295719	0.0475262			Calr|Canx|Ctsb|Hsp90aa1|Hsp90ab1|Hspa4|Hspa5|Hspa8|Lgmn|Pdia3
shared-KEGG.txt	KEGG	Glutathione metabolism:KEGG-mmu00480	9	29	52	31.0345	55.7692	3.3004	0.00398421	0.0597632			Anpep|G6pdx|Gstm1|Gsto1|Gstp1|Idh1|Idh2|Pgd|Srm
shared-KEGG.txt	KEGG	Viral myocarditis:KEGG-mmu05416	8	27	85	29.6296	31.7647	2.95397	0.00890977	0.100235			Actb|Actg1|Cycs|Eif4g1|Itgb2|Myh9|Rac1|Rac2
shared-KEGG.txt	KEGG	Protein digestion and absorption:KEGG-mmu04974	5	14	78	35.7143	17.9487	2.83629	0.0164688	0.152849			Atp1a1|Atp1b3|Slc1a5|Slc38a2|Slc3a2
shared-KEGG.txt	KEGG	Rheumatoid arthritis:KEGG-mmu05323	10	40	81	25	49.3827	2.68116	0.020104	0.167533		Collecting duct acid secretion:KEGG-mmu04966	Atp6v0d1|Atp6v1a|Atp6v1b2|Atp6v1c1|Atp6v1d|Atp6v1e1|Atp6v1g1|Ctsk|Itgb2|Tcirg1
shared-KEGG.txt	KEGG	Fc gamma R-mediated phagocytosis:KEGG-mmu04666	14	65	90	21.5385	72.2222	2.54981	0.0171083	0.152849			Arf6|Arpc1b|Arpc2|Arpc4|Cdc42|Cfl1|Dnm2|Gsn|Marcks|Marcksl1|Plcg2|Ptprc|Rac1|Rac2
shared-KEGG.txt	KEGG	Regulation of actin cytoskeleton:KEGG-mmu04810	21	111	214	18.9189	51.8692	2.47906	0.0215912	0.173501			Actb|Actg1|Arpc1b|Arpc2|Arpc4|Cdc42|Cfl1|Cyfip1|Gsn|Iqgap1|Itga4|Itgam|Itgb1|Itgb2|Msn|Myh9|Pfn1|Ppp1ca|Rac1|Rac2|Rhoa
shared-KEGG.txt	KEGG	Gastric acid secretion:KEGG-mmu04971	7	27	74	25.9259	36.4865	2.34899	0.0294515	0.207081			Actb|Atp1a1|Atp1b3|Calm1|Gnai2|Gnai3|Gnas
shared-KEGG.txt	KEGG	Citrate cycle (TCA cycle):KEGG-mmu00020	7	28	31	25	90.3226	2.23847	0.0355176	0.242166			Aco2|Cs|Dlst|Idh1|Idh2|Mdh1|Mdh2
shared-KEGG.txt	KEGG	Hematopoietic cell lineage:KEGG-mmu04640	6	23	85	26.087	27.0588	2.19076	0.0415583	0.255244			Anpep|Cd44|Cd9|Itga4|Itgam|Tfrc
shared-KEGG.txt	KEGG	Metabolism of xenobiotics by cytochrome P450:KEGG-mmu00980	5	18	81	27.7778	22.2222	2.1615	0.047931	0.269612			Adh5|Ephx1|Gstm1|Gsto1|Gstp1
