# Supplementary material for: Identification of State-Specific Proteomic and Transcriptomic Signatures of Microglia-Derived Extracellular Vesicles
Source: Mol Cell Proteomics. 2023 Nov 11;22(12):100678. doi: 10.1016/j.mcpro.2023.100678 (PMC10755493; doi:10.1016/j.mcpro.2023.100678)
Supplement: Supplemental Data 14 [file mmc14.xlsx]

## Sheet: circRNA
Geneid	control cells (1)	control cells (2)	control cells (3)	LPS cells (1)	LPS cells (2)	LPS cells (3)	IL-10 cells (1)	IL-10 cells (2)	IL-10 cells (3)	TGFB cells (1)	TGFB cells (2)	TGFB cells (3)	control Evs (1)	control Evs (2)	control Evs (3)	LPS Evs (1)	LPS Evs (2)	LPS Evs (3)	IL-10 Evs (1)	IL-10 Evs (2)	IL-10 Evs (3)	TGFB Evs (1)	TGFB Evs (2)	TGFB Evs (3)
mmu_circ_0000001	0	0	0	0	0	0	0	0	0	0	0	0	0	0	0	0	0	0	0	0	0	0	0	0
mmu_circ_0000002	36327	44438	37043	24845	19653	26057	39216	45447	36350	30108	40226	42497	1805	1594	3772	2555	2174	2408	10543	3182	2991	1695	6352	5844
mmu_circ_0000003	0	0	0	0	0	0	0	0	0	0	0	0	0	0	0	0	0	0	0	0	0	0	0	0
mmu_circ_0000004	0	0	0	0	0	0	0	0	0	0	0	0	0	0	0	0	0	0	0	0	0	0	0	0
mmu_circ_0000005	0	0	0	0	0	0	0	0	0	0	0	0	0	0	0	0	0	0	0	0	0	0	0	0
mmu_circ_0000006	0	0	0	0	0	0	0	0	0	0	0	0	0	0	0	0	0	0	0	0	0	0	0	0
mmu_circ_0000007	0	0	0	0	0	0	0	0	0	0	0	0	0	0	0	0	0	0	0	0	0	0	0	0
mmu_circ_0000008	0	0	0	0	0	0	0	0	0	0	0	0	0	0	0	0	0	0	0	0	0	0	0	0
mmu_circ_0000009	0	0	0	0	0	0	0	0	0	0	0	0	0	10	0	0	0	0	0	0	0	0	0	0
mmu_circ_0000010	0	0	0	0	0	0	0	0	0	0	0	0	0	0	0	0	0	0	0	0	0	0	0	0
mmu_circ_0000011	17	28	20	9	10	8	11	23	8	13	18	25	180	205	234	160	63	88	158	245	184	223	257	220
mmu_circ_0000012	0	0	0	0	0	0	0	0	0	0	0	0	0	0	0	0	0	0	0	0	0	0	0	0
mmu_circ_0000013	0	0	0	0	0	0	0	0	0	0	0	0	0	0	0	0	0	0	0	0	0	0	0	0
mmu_circ_0000014	0	0	0	0	0	0	0	0	0	0	0	0	0	0	0	0	0	0	0	0	0	0	0	0
mmu_circ_0000015	0	0	0	6	1	1	0	0	2	0	1	0	24	39	14	17	3	17	13	27	33	14	53	24
mmu_circ_0000016	0	0	0	0	0	0	0	0	0	0	0	0	0	0	0	0	0	0	0	0	0	0	0	0
mmu_circ_0000017	0	0	0	0	0	0	0	0	0	0	0	0	0	0	0	0	0	0	0	0	0	0	0	0
mmu_circ_0000018	0	0	0	0	0	0	0	0	0	0	0	0	0	0	0	0	0	0	0	0	0	0	0	0
mmu_circ_0000019	6	1	1	4	3	6	3	2	1	3	4	1	95	93	100	60	36	58	85	91	76	88	127	84
mmu_circ_0000020	0	0	0	0	0	0	0	0	0	0	0	0	0	0	0	0	0	0	0	0	0	0	0	0
mmu_circ_0000021	0	0	0	0	0	0	0	0	0	1	0	0	28	7	7	12	3	8	15	14	21	11	13	16
mmu_circ_0000022	3	3	3	1	7	5	1	4	3	2	4	1	23	36	18	16	10	10	4	32	37	15	14	13
mmu_circ_0000023	0	0	0	0	0	0	0	0	0	0	0	0	0	0	0	0	0	0	0	0	0	0	0	0
mmu_circ_0000024	16	11	5	30	23	33	12	8	11	5	7	3	80	76	67	65	43	44	137	94	96	107	130	151
mmu_circ_0000025	6	8	3	12	6	4	6	0	3	10	5	8	1	0	0	0	0	0	0	6	0	0	0	0
mmu_circ_0000026	10	7	2	4	8	5	7	3	2	1	5	4	62	68	49	51	22	26	46	61	78	56	69	77
mmu_circ_0000027	0	0	0	0	0	0	0	0	0	0	0	0	0	0	0	0	0	0	0	0	0	0	0	0
mmu_circ_0000028	0	0	0	0	0	0	0	0	0	0	0	0	0	0	0	0	0	0	0	0	0	0	0	0
mmu_circ_0000029	0	0	0	0	0	0	0	0	0	0	0	0	0	0	0	0	0	0	0	0	0	0	0	0
mmu_circ_0000030	0	0	0	0	0	1	0	0	0	0	1	0	0	1	7	4	0	2	6	1	0	5	0	4
mmu_circ_0000031	3	4	1	2	2	4	4	0	6	1	4	6	30	7	7	8	4	9	22	6	23	17	23	12
mmu_circ_0000032	0	0	0	0	0	0	0	0	0	0	0	0	0	0	0	0	0	0	0	0	0	0	0	0
mmu_circ_0000033	1	4	5	3	2	4	2	2	3	7	4	7	175	101	168	95	30	76	199	159	259	176	118	173
mmu_circ_0000034	0	0	0	0	0	0	0	0	0	0	0	0	0	0	0	0	0	0	0	0	0	0	0	0
mmu_circ_0000035	0	0	0	0	0	0	0	0	0	0	0	0	0	0	0	0	0	0	0	0	0	0	0	0
mmu_circ_0000036	2	3	0	3	5	1	2	0	2	1	2	2	29	15	33	6	7	19	16	25	22	20	10	22
mmu_circ_0000037	0	2	0	0	2	0	0	0	0	0	1	1	0	0	0	0	0	0	0	1	1	0	4	13
mmu_circ_0000038	0	0	0	0	0	0	0	0	0	0	0	0	0	0	0	0	0	0	0	0	0	0	0	0
mmu_circ_0000039	0	0	0	1	0	1	0	0	0	0	0	0	4	2	4	2	1	7	15	3	3	4	14	6
mmu_circ_0000040	0	0	0	0	0	0	0	0	0	0	0	0	0	0	0	0	0	0	0	0	0	0	0	0
mmu_circ_0000041	0	0	0	0	0	0	0	0	0	0	0	0	0	0	0	0	0	0	0	0	0	0	0	0
mmu_circ_0000042	0	0	0	0	0	0	0	0	0	0	0	0	0	0	0	0	0	0	0	0	0	0	0	0
mmu_circ_0000043	1	1	0	2	0	2	0	2	1	1	2	1	56	38	38	12	13	11	22	43	31	37	35	30
mmu_circ_0000044	1	2	0	2	0	1	1	2	0	0	1	1	0	1	10	4	1	0	1	0	0	0	1	0
mmu_circ_0000045	0	0	0	0	0	0	0	0	0	0	0	0	1	0	0	0	0	0	0	0	0	0	0	3
mmu_circ_0000046	0	0	0	0	0	0	0	0	0	0	0	0	0	0	0	0	0	0	0	0	0	0	0	0
mmu_circ_0000047	0	0	2	0	1	0	0	0	0	0	1	0	9	6	15	1	0	15	13	12	14	9	20	20
mmu_circ_0000048	0	0	0	0	0	0	0	0	0	0	0	0	0	0	0	0	0	0	0	0	0	0	0	0
mmu_circ_0000049	0	0	0	0	0	0	0	0	0	0	0	0	0	0	0	0	0	0	0	0	0	0	0	0
mmu_circ_0000050	0	0	0	0	0	0	0	0	0	0	0	0	0	0	0	0	0	0	0	0	0	0	0	0
mmu_circ_0000051	1	0	1	0	1	0	1	1	0	3	0	2	0	4	1	2	0	1	0	1	1	2	5	5
mmu_circ_0000052	2	2	1	2	0	2	2	5	0	3	1	1	0	1	2	0	3	8	0	1	2	2	1	1
mmu_circ_0000053	6	9	4	14	17	17	4	3	7	9	6	9	37	47	50	42	19	27	72	45	32	34	36	24
mmu_circ_0000054	0	0	0	0	0	0	0	0	0	0	0	0	0	0	0	0	0	0	0	0	0	0	0	0
mmu_circ_0000055	2	2	2	4	3	11	4	5	0	2	4	3	113	114	112	72	33	76	111	135	115	90	94	119
mmu_circ_0000056	0	1	0	8	0	2	10	5	3	2	1	5	0	0	0	0	0	0	0	0	0	1	0	0
mmu_circ_0000057	0	0	0	0	0	0	0	0	0	0	0	0	0	0	0	0	0	0	0	0	0	0	0	0
mmu_circ_0000058	0	0	0	0	0	0	0	0	0	0	0	0	0	0	0	0	0	0	0	0	0	0	0	0
mmu_circ_0000059	0	0	0	0	0	0	0	0	0	0	0	0	0	0	0	0	0	0	0	0	0	0	0	0
mmu_circ_0000060	0	0	0	0	0	0	0	0	0	0	0	0	0	0	0	0	0	0	0	0	0	0	0	0
mmu_circ_0000061	0	0	0	0	0	0	0	0	0	0	0	0	0	0	0	0	0	0	0	0	0	0	0	0
mmu_circ_0000062	1	0	0	0	0	0	1	0	0	1	0	0	0	0	0	0	0	0	8	2	0	0	1	0
mmu_circ_0000063	0	0	0	0	0	0	0	0	0	0	0	0	0	0	0	0	0	0	0	0	0	0	0	0
mmu_circ_0000064	0	0	0	0	0	0	0	0	0	0	0	0	0	0	0	0	0	0	0	0	0	0	0	0
mmu_circ_0000065	0	0	0	0	0	0	0	0	0	0	0	0	0	0	0	0	0	0	0	0	0	0	1	0
mmu_circ_0000066	0	0	0	0	0	0	0	0	0	0	0	0	0	0	0	0	0	0	0	0	0	0	0	0
mmu_circ_0000067	0	0	0	0	0	0	0	0	0	0	0	0	0	0	0	0	0	0	0	0	0	0	0	0
mmu_circ_0000068	0	0	0	0	0	0	0	0	0	0	0	0	0	0	0	0	0	0	0	0	0	0	0	0
mmu_circ_0000069	0	0	0	0	0	0	0	0	0	0	0	0	0	0	0	0	0	0	0	0	0	0	0	0
mmu_circ_0000070	0	0	0	0	0	0	0	0	0	0	0	0	0	0	0	0	0	0	0	0	0	0	0	0
mmu_circ_0000071	0	0	0	0	0	0	0	0	0	0	0	0	0	0	0	0	0	0	0	0	0	0	0	0
mmu_circ_0000072	5	3	2	8	4	6	5	1	3	1	5	4	29	53	55	49	25	44	47	55	38	52	73	32
mmu_circ_0000073	2	4	0	0	0	0	3	1	3	2	2	0	11	2	21	12	5	10	0	17	6	12	12	7
mmu_circ_0000074	3	0	1	4	0	1	1	0	2	2	1	2	5	7	2	11	2	8	9	8	7	5	10	6
mmu_circ_0000075	0	0	0	0	0	0	0	0	0	0	0	0	0	0	0	0	0	0	0	0	0	0	0	0
mmu_circ_0000076	10	28	11	63	36	45	26	13	9	8	17	29	1	2	1	4	6	3	8	6	4	4	9	7
mmu_circ_0000077	0	0	0	0	0	0	0	0	0	0	0	0	0	0	0	0	0	1	0	0	0	0	0	0
mmu_circ_0000078	2677	3476	2478	8509	10483	11268	2248	2450	2037	3162	3308	3321	1962	1559	3821	8511	22820	16241	1872	1067	1602	1300	2643	1948
mmu_circ_0000079	0	0	0	0	0	0	0	0	0	0	0	0	0	0	0	0	0	0	0	0	0	0	0	0
mmu_circ_0000080	0	0	2	1	1	0	0	0	0	2	0	0	0	0	0	0	2	10	0	0	0	0	0	0
mmu_circ_0000081	0	0	0	0	0	0	0	0	0	0	0	0	0	0	0	0	0	0	0	0	0	0	0	0
mmu_circ_0000082	0	0	0	0	0	0	0	0	0	0	0	0	0	0	0	0	0	0	0	0	0	0	0	0
mmu_circ_0000083	0	0	0	0	0	0	0	0	0	0	0	0	0	0	0	0	0	0	0	0	0	0	0	0
mmu_circ_0000084	0	0	0	0	0	0	0	0	0	0	0	0	0	0	0	0	0	0	0	0	0	0	0	0
mmu_circ_0000085	2	3	1	6	11	5	2	2	3	1	4	5	80	156	101	61	40	53	95	73	82	125	100	118
mmu_circ_0000086	1	2	0	0	0	1	0	0	1	0	4	1	4	8	1	16	0	0	6	0	0	0	6	0
mmu_circ_0000087	0	0	0	0	0	0	0	0	0	0	0	0	0	0	0	0	0	0	0	0	0	0	0	0
mmu_circ_0000088	0	0	0	0	0	0	0	0	0	0	0	0	0	0	0	0	0	0	0	0	0	0	0	0
mmu_circ_0000089	0	0	0	0	0	0	0	0	0	0	0	0	0	0	0	0	0	0	0	0	0	0	0	0
mmu_circ_0000090	0	0	0	0	0	0	0	0	0	0	0	0	0	0	0	0	0	0	0	0	0	0	0	0
mmu_circ_0000091	2	4	5	5	3	3	3	1	3	1	4	6	6	8	34	17	7	9	9	18	11	6	8	9
mmu_circ_0000092	0	0	0	0	0	0	0	0	0	0	0	0	0	0	0	2	0	0	0	0	0	3	0	0
mmu_circ_0000093	0	0	0	0	0	0	0	0	0	0	0	0	0	0	0	0	0	0	0	0	0	0	0	0
mmu_circ_0000094	0	0	0	0	0	0	0	0	0	0	0	0	0	0	0	0	0	0	0	0	0	0	0	0
mmu_circ_0000095	0	0	0	0	0	0	0	0	0	0	0	0	0	0	0	0	0	0	0	0	0	0	0	0
mmu_circ_0000096	0	0	0	0	0	0	0	0	0	0	0	0	0	0	0	0	0	0	0	0	0	0	0	0
mmu_circ_0000097	0	0	0	0	0	0	0	0	0	0	0	0	0	0	0	0	0	0	0	0	0	0	0	0
mmu_circ_0000098	0	0	0	0	0	0	0	0	0	0	0	0	0	0	0	0	0	0	0	0	0	0	0	0
mmu_circ_0000099	1	5	1	0	4	3	4	5	4	1	2	7	21	20	27	22	16	25	17	13	13	15	17	20
mmu_circ_0000100	0	0	0	0	0	0	0	0	0	0	0	0	0	0	0	0	0	0	0	0	0	0	0	0
mmu_circ_0000101	0	0	0	0	0	0	0	0	0	0	0	0	0	0	0	0	0	0	0	0	0	0	0	0
mmu_circ_0000102	0	0	0	0	0	0	0	0	0	0	0	0	0	0	0	0	0	0	0	0	0	0	0	0
mmu_circ_0000103	0	0	0	0	0	0	0	0	0	0	0	0	0	0	0	0	0	0	0	0	0	0	0	0
mmu_circ_0000104	0	0	0	0	2	1	0	0	0	0	1	0	0	2	2	0	1	1	0	1	2	0	0	4
mmu_circ_0000105	0	0	0	0	0	0	0	0	0	0	0	0	0	0	0	0	0	0	0	0	0	0	0	0
mmu_circ_0000106	17750	27719	18588	15866	13362	13676	21707	22954	21700	16398	18662	19268	89	47	69	642	983	953	85	64	44	44	64	71
mmu_circ_0000107	1	0	1	45	91	96	0	3	1	0	1	0	0	10	9	60	189	102	4	11	1	0	0	2
mmu_circ_0000108	0	0	0	0	0	0	0	0	0	0	0	0	0	0	0	0	0	0	0	0	0	0	0	0
mmu_circ_0000109	0	0	0	0	0	0	0	0	0	0	0	0	0	0	0	0	0	0	0	0	0	0	0	0
mmu_circ_0000110	0	0	0	0	0	0	0	0	0	0	0	0	0	0	0	0	4	0	0	0	0	0	0	1
mmu_circ_0000111	220	244	185	258	238	319	375	157	137	133	208	238	278	2110	59420	6098	4344	2446	9849	2164	8691	15648	36691	14578
mmu_circ_0000112	3	2	5	1	5	0	2	2	2	2	4	2	21	9	24	11	7	5	20	6	27	21	35	17
mmu_circ_0000113	1	1	1	4	1	0	2	2	2	0	2	2	9	2	10	8	3	2	2	8	8	0	2	6
mmu_circ_0000114	0	0	0	0	0	0	0	0	0	0	0	0	0	0	0	0	0	0	0	0	0	0	0	0
mmu_circ_0000115	0	0	0	0	0	0	0	0	0	0	0	0	0	0	0	0	0	0	0	0	0	0	0	0
mmu_circ_0000116	0	0	0	0	0	0	0	0	0	0	0	0	0	0	0	0	0	0	0	0	0	0	0	0
mmu_circ_0000117	0	0	0	0	0	0	0	0	0	0	0	0	0	0	0	0	0	0	0	0	0	0	0	0
mmu_circ_0000118	0	2	0	1	0	1	1	0	0	0	0	0	13	8	0	0	0	0	4	0	1	0	0	3
mmu_circ_0000119	0	0	0	0	0	0	0	0	0	0	0	0	0	0	0	0	0	0	0	0	2	0	0	0
mmu_circ_0000120	0	0	0	0	0	0	0	0	0	0	0	0	0	0	0	0	0	0	0	0	0	0	0	0
mmu_circ_0000121	1	0	0	1	2	6	3	0	1	1	0	1	19	5	2	4	4	6	6	2	2	11	5	6
mmu_circ_0000122	0	0	0	0	0	0	0	0	0	0	0	0	0	0	0	0	0	0	0	0	0	0	0	0
mmu_circ_0000123	1	2	1	0	2	0	1	0	0	0	2	0	0	0	6	0	0	0	0	1	2	0	0	0
mmu_circ_0000124	0	1	1	1	1	1	2	1	1	0	0	0	25	9	11	1	3	4	16	6	6	3	6	13
mmu_circ_0000125	0	0	0	0	0	0	0	0	0	0	0	0	0	0	0	0	0	0	0	0	0	0	0	0
mmu_circ_0000126	0	0	0	0	0	0	0	0	0	0	0	0	0	0	0	0	0	0	0	0	0	0	0	0
mmu_circ_0000127	0	0	0	0	0	0	0	0	0	0	0	0	0	0	0	0	0	0	0	0	0	0	0	0
mmu_circ_0000128	0	0	0	0	0	0	0	0	0	0	0	0	0	0	0	0	0	0	0	0	0	0	0	0
mmu_circ_0000129	5	2	6	7	4	6	7	5	6	9	3	7	14	12	9	6	18	18	22	9	7	7	10	13
mmu_circ_0000130	3	5	5	0	4	4	2	2	2	3	1	3	14	2	19	11	2	4	9	11	23	6	11	9
mmu_circ_0000131	0	0	0	0	0	0	0	0	0	0	0	0	0	0	0	0	0	0	0	0	0	0	0	0
mmu_circ_0000132	0	0	0	0	0	0	0	0	0	0	0	0	0	0	0	0	0	0	0	0	0	0	0	0
mmu_circ_0000133	0	0	0	0	0	0	0	0	0	0	0	0	0	0	0	0	0	0	0	0	0	0	0	0
mmu_circ_0000134	0	0	0	0	0	3	0	0	0	0	0	0	1	1	0	0	1	0	0	2	0	1	1	1
mmu_circ_0000135	11	17	7	19	27	37	14	3	3	16	4	11	23	12	28	29	21	29	59	21	18	24	46	40
mmu_circ_0000136	0	0	0	0	0	0	0	0	0	0	0	0	0	0	0	0	0	0	0	0	0	0	0	0
mmu_circ_0000137	0	0	0	0	2	0	1	2	0	0	0	1	8	6	12	2	8	5	7	14	5	12	4	5
mmu_circ_0000138	1	0	0	0	0	0	0	1	0	2	0	1	0	0	0	0	0	1	0	0	0	0	0	0
mmu_circ_0000139	0	0	0	0	0	0	0	0	0	0	0	0	0	0	0	0	0	0	0	1	0	0	0	0
mmu_circ_0000140	1	1	0	2	1	1	3	0	1	4	2	4	2	5	4	12	10	5	7	4	14	16	2	2
mmu_circ_0000141	0	0	0	0	0	0	0	0	0	0	0	0	0	0	0	0	0	0	0	0	0	0	0	0
mmu_circ_0000142	0	0	0	0	0	0	0	0	0	0	0	0	0	0	0	0	0	0	0	0	0	0	0	0
mmu_circ_0000143	0	0	0	0	0	0	0	0	0	0	0	0	0	0	0	0	0	0	0	0	0	0	0	0
mmu_circ_0000144	0	0	0	0	0	0	0	0	0	0	0	0	0	0	0	0	0	0	0	0	0	0	0	0
mmu_circ_0000145	0	0	0	0	0	0	0	0	0	0	0	0	0	0	0	0	0	0	0	0	0	0	0	0
mmu_circ_0000146	0	0	0	0	0	0	0	0	0	0	0	0	0	0	0	0	0	0	0	0	0	0	0	0
mmu_circ_0000147	0	0	0	0	0	0	0	0	0	0	0	0	0	0	0	0	0	0	0	0	0	0	0	0
mmu_circ_0000148	0	0	2	0	0	0	0	0	0	0	0	0	5	2	1	1	1	2	2	17	1	2	0	0
mmu_circ_0000149	0	0	0	0	0	0	0	0	0	0	0	0	0	0	0	0	0	0	0	0	0	0	0	0
mmu_circ_0000150	2	3	2	1	1	3	1	1	1	1	2	3	32	33	29	9	7	5	4	29	20	22	9	18
mmu_circ_0000151	0	3	1	2	3	0	0	0	1	4	0	0	1	0	0	0	0	0	4	1	1	12	1	4
mmu_circ_0000152	0	0	0	1	1	0	1	2	0	1	0	1	5	19	14	5	4	3	12	15	21	11	6	10
mmu_circ_0000153	3	6	2	7	11	10	3	2	0	1	0	0	24	21	21	27	30	27	28	24	21	27	38	40
mmu_circ_0000154	0	0	0	0	0	0	0	0	0	0	0	0	0	0	0	0	0	0	0	0	0	0	0	0
mmu_circ_0000155	0	0	0	0	0	0	0	0	0	0	0	0	4	11	3	5	3	2	1	3	2	3	8	12
mmu_circ_0000156	0	0	0	0	0	0	0	0	0	0	0	0	0	0	0	0	0	0	0	0	0	0	0	0
mmu_circ_0000157	0	0	0	0	0	0	0	0	0	0	0	0	0	0	0	0	0	0	0	0	0	0	0	0
mmu_circ_0000158	8	16	8	15	11	12	16	18	13	8	16	15	33	35	25	32	25	13	44	41	25	19	27	18
mmu_circ_0000159	0	0	0	0	0	0	0	0	0	0	0	0	0	0	0	0	0	3	0	0	0	1	7	0
mmu_circ_0000160	2320	3519	2235	10338	10602	10482	2466	2710	2541	1936	1991	1974	43	84	109	1814	6138	3658	200	30	65	42	49	73
mmu_circ_0000161	0	0	0	0	0	0	0	0	0	0	0	0	0	0	0	0	0	0	0	0	0	0	0	0
mmu_circ_0000162	0	0	0	0	0	0	0	0	0	0	0	0	0	0	0	0	0	0	0	0	0	0	0	0
mmu_circ_0000163	0	0	0	0	0	0	0	0	0	0	0	0	0	0	0	0	0	0	0	0	0	0	0	0
mmu_circ_0000164	5	8	7	24	11	31	7	5	3	7	6	6	37	56	60	41	12	25	40	60	52	77	83	90
mmu_circ_0000165	0	0	0	0	0	0	0	0	0	0	0	0	0	0	0	0	0	0	0	0	0	0	0	0
mmu_circ_0000166	0	3	1	1	6	5	4	1	1	1	7	3	4	4	10	6	3	6	1	5	7	14	1	4
mmu_circ_0000167	0	0	0	0	0	0	0	0	0	0	0	0	0	0	0	0	0	0	0	0	0	0	0	0
mmu_circ_0000168	16	10	10	88	144	131	2	10	4	11	13	14	9	13	17	15	6	18	16	8	21	13	43	5
mmu_circ_0000169	0	2	0	5	0	2	0	1	0	0	2	0	10	34	2	9	10	1	0	16	9	4	9	1
mmu_circ_0000170	0	0	0	0	0	0	0	0	0	0	0	0	0	0	0	0	0	3	1	0	4	3	0	0
mmu_circ_0000171	9	16	9	4	6	10	9	16	8	14	13	6	14	12	22	38	4	10	5	15	14	31	8	10
mmu_circ_0000172	0	0	0	0	0	0	0	0	0	0	0	0	0	0	0	0	0	0	0	0	0	0	0	0
mmu_circ_0000173	16	26	18	8	15	13	18	14	21	8	13	16	63	86	56	17	24	31	44	56	85	41	98	76
mmu_circ_0000174	0	0	0	0	0	0	1	0	0	0	0	0	4	3	1	1	2	4	12	6	2	3	2	5
mmu_circ_0000175	0	1	0	0	1	1	1	0	0	0	0	0	7	18	10	21	7	3	1	10	11	5	13	5
mmu_circ_0000176	1	1	0	3	3	1	1	0	0	0	0	2	3	14	11	4	4	3	3	4	5	8	10	26
mmu_circ_0000177	0	0	0	0	0	0	0	0	0	0	0	0	0	0	0	0	0	0	0	0	0	0	0	0
mmu_circ_0000178	2	3	2	7	6	5	5	6	2	3	5	3	38	35	27	20	19	24	47	44	22	48	27	31
mmu_circ_0000179	0	0	0	0	0	0	0	0	0	0	0	0	0	0	0	0	0	0	0	0	0	0	0	0
mmu_circ_0000180	0	0	0	0	0	0	0	0	0	0	0	0	0	0	0	0	0	0	0	0	0	0	0	0
mmu_circ_0000181	2	0	1	0	0	2	0	1	3	1	0	0	26	15	14	12	7	9	30	17	8	24	23	23
mmu_circ_0000182	0	0	0	1	0	0	0	0	0	0	0	1	4	0	0	0	1	0	0	0	0	0	0	0
mmu_circ_0000183	0	0	0	0	0	0	0	0	0	0	0	0	0	0	0	0	0	0	0	0	0	0	0	0
mmu_circ_0000184	0	0	0	0	0	0	0	0	0	0	0	0	0	0	0	0	0	0	0	0	0	0	0	0
mmu_circ_0000185	67	139	69	62	45	59	85	63	46	58	66	72	0	2	5	10	9	11	8	3	8	0	22	6
mmu_circ_0000186	24	26	17	43	40	50	18	5	9	23	23	26	20	16	31	135	243	201	15	5	8	12	37	31
mmu_circ_0000187	0	0	0	0	1	0	0	0	0	0	0	0	0	0	2	0	0	2	0	0	0	0	4	4
mmu_circ_0000188	35	75	55	140	156	144	44	59	30	51	24	43	15	55	36	168	744	355	161	53	29	24	60	120
mmu_circ_0000189	0	0	1	1	0	3	0	1	1	0	0	1	11	13	6	7	6	5	8	4	10	9	7	3
mmu_circ_0000190	0	0	0	0	0	0	0	1	0	0	1	0	0	2	7	3	5	2	1	2	7	3	5	1
mmu_circ_0000191	1	2	0	0	0	0	0	0	0	0	0	0	0	0	0	0	0	0	0	0	7	0	3	0
mmu_circ_0000192	0	0	0	0	0	0	0	0	0	0	0	0	0	0	0	0	0	0	0	0	0	0	0	0
mmu_circ_0000193	5	4	3	10	10	8	2	3	7	0	3	6	13	9	11	44	12	15	49	18	20	18	18	22
mmu_circ_0000194	0	0	0	0	0	1	0	0	0	0	0	0	1	1	2	0	0	1	3	0	8	2	1	1
mmu_circ_0000195	0	5	2	4	14	3	0	1	3	2	2	12	0	4	4	9	1	7	4	0	0	0	0	0
mmu_circ_0000196	0	0	0	0	0	0	0	0	0	0	0	0	0	0	0	0	0	0	0	0	0	0	0	0
mmu_circ_0000197	0	0	0	0	0	0	0	0	0	0	0	0	0	0	0	0	0	0	0	0	0	0	0	0
mmu_circ_0000198	0	0	0	0	0	0	0	0	0	0	0	0	0	0	0	0	0	0	0	0	0	0	0	0
mmu_circ_0000199	0	0	0	0	0	0	0	0	0	0	0	0	0	0	0	0	0	0	0	0	0	0	0	0
mmu_circ_0000200	15	10	10	10	5	12	6	6	6	8	15	25	50	58	44	48	27	27	45	38	63	65	61	35
mmu_circ_0000201	0	0	0	0	0	0	0	0	0	0	0	0	0	0	0	0	0	0	0	0	0	0	0	0
mmu_circ_0000202	0	0	0	0	0	0	0	0	0	0	0	0	0	0	0	0	0	0	0	0	0	0	0	0
mmu_circ_0000203	0	0	0	0	0	0	0	0	0	0	0	0	0	0	0	0	0	0	0	0	0	0	0	0
mmu_circ_0000204	0	0	0	0	0	0	0	0	0	0	0	0	0	0	0	0	0	0	0	0	0	0	0	0
mmu_circ_0000205	0	0	0	0	0	0	0	0	0	0	0	0	0	0	0	0	0	0	0	0	0	0	0	0
mmu_circ_0000206	0	0	0	0	0	0	0	0	0	0	0	0	0	0	0	0	0	0	0	0	0	0	0	0
mmu_circ_0000207	1	3	2	0	1	4	1	2	2	1	0	2	36	51	33	54	7	10	34	29	23	24	19	29
mmu_circ_0000208	0	0	0	0	0	0	0	0	0	0	0	0	1	0	0	0	0	0	0	0	0	0	0	0
mmu_circ_0000209	0	0	0	0	0	0	0	0	0	0	0	0	0	0	0	0	0	0	0	0	0	0	0	0
mmu_circ_0000210	0	0	0	2	0	0	0	0	1	0	1	3	15	37	20	16	8	18	18	7	36	24	19	10
mmu_circ_0000211	0	0	0	0	0	0	0	0	0	0	0	0	0	0	0	0	0	0	0	0	0	0	0	0
mmu_circ_0000212	0	0	0	0	0	0	0	0	0	0	0	0	0	0	0	0	0	0	0	0	0	0	0	0
mmu_circ_0000213	1399	1644	996	2189	1346	1449	1069	994	840	885	769	1607	64	45	78	77	127	145	31	46	50	16	41	29
mmu_circ_0000214	0	0	0	0	0	0	0	0	0	0	0	0	0	0	0	0	0	0	0	0	0	0	0	0
mmu_circ_0000215	0	0	0	0	0	0	0	0	0	0	0	0	0	0	0	0	0	0	0	0	0	0	0	0
mmu_circ_0000216	0	0	0	0	0	0	0	0	0	0	0	0	0	0	0	0	0	0	0	0	0	0	0	0
mmu_circ_0000217	0	0	0	1	0	0	0	0	0	0	0	0	1	0	4	1	0	1	1	0	2	4	7	1
mmu_circ_0000218	1	1	1	0	0	0	0	1	0	0	3	1	24	26	24	18	4	14	10	20	11	40	21	36
mmu_circ_0000219	0	0	0	0	0	0	0	0	0	0	0	0	0	0	0	0	0	0	0	0	0	0	0	0
mmu_circ_0000220	0	0	0	0	0	0	0	0	0	0	0	0	0	0	0	0	0	0	0	0	0	0	0	0
mmu_circ_0000221	0	0	0	0	0	0	0	0	0	0	0	0	0	0	0	0	0	0	0	0	0	0	0	0
mmu_circ_0000222	0	0	0	0	0	0	0	0	0	0	0	0	0	0	0	0	0	0	0	0	0	0	0	0
mmu_circ_0000223	0	0	0	0	0	0	0	0	0	0	0	0	0	0	0	0	0	0	0	0	0	0	0	0
mmu_circ_0000224	18	7	9	15	11	24	6	3	5	0	9	6	0	21	21	45	29	18	186	48	25	14	60	49
mmu_circ_0000225	0	0	0	0	0	0	0	0	0	0	0	0	0	0	0	0	0	0	0	0	0	0	0	0
mmu_circ_0000226	1	0	0	0	1	1	0	0	0	0	0	0	0	0	10	0	3	2	0	0	1	1	3	11
mmu_circ_0000227	7	0	4	4	3	4	1	2	1	1	2	0	7	2	2	2	0	4	2	5	2	9	8	4
mmu_circ_0000228	0	1	0	0	1	0	0	0	0	0	0	1	6	2	2	3	0	4	13	7	18	12	6	3
mmu_circ_0000229	0	0	0	0	0	0	0	0	0	0	0	0	0	0	0	0	0	0	0	0	0	0	0	0
mmu_circ_0000230	0	0	0	0	0	2	0	0	0	0	0	0	0	1	8	0	1	4	3	1	1	0	1	1
mmu_circ_0000231	0	0	0	0	0	0	0	0	0	0	0	0	0	0	0	0	0	0	0	0	0	0	0	0
mmu_circ_0000232	0	0	0	0	0	0	0	0	0	0	0	0	0	0	0	0	0	0	0	0	0	0	0	0
mmu_circ_0000233	0	0	1	0	2	0	0	0	3	0	0	1	3	1	2	1	2	0	1	8	2	0	2	11
mmu_circ_0000234	0	1	0	0	0	0	0	0	1	0	0	0	3	5	1	8	3	6	3	8	2	0	10	0
mmu_circ_0000235	0	0	0	0	0	0	0	0	0	0	0	0	0	0	0	0	0	0	0	0	0	0	0	0
mmu_circ_0000236	0	0	0	0	0	0	0	0	0	0	0	0	0	0	0	0	0	0	0	0	0	0	0	0
mmu_circ_0000237	0	0	0	0	0	0	0	0	0	0	0	0	0	0	0	0	0	0	0	0	6	0	0	0
mmu_circ_0000238	0	0	0	0	0	0	0	0	0	0	0	0	0	0	0	0	0	0	0	0	0	0	0	0
mmu_circ_0000239	0	0	0	0	0	0	0	0	0	0	0	0	0	0	0	0	0	0	0	0	0	0	0	0
mmu_circ_0000240	0	0	0	0	0	0	0	0	0	0	0	0	0	0	0	0	0	0	0	0	0	0	0	0
mmu_circ_0000241	2	2	2	8	8	3	2	2	1	5	1	5	14	21	8	18	15	28	39	17	49	33	19	32
mmu_circ_0000242	0	0	0	0	0	0	0	0	0	0	0	0	0	0	0	0	0	0	0	0	0	0	0	0
mmu_circ_0000243	0	0	0	0	0	0	0	0	0	0	0	0	0	0	0	0	0	0	0	0	0	0	0	0
mmu_circ_0000244	6	1	4	6	14	18	2	3	11	4	4	0	78	97	104	73	39	79	110	121	139	114	96	143
mmu_circ_0000245	0	0	0	0	0	0	0	0	0	0	0	0	0	0	0	0	0	0	0	0	0	0	0	0
mmu_circ_0000246	0	0	0	0	0	0	0	0	0	0	0	0	0	0	0	0	0	0	0	0	0	0	0	0
mmu_circ_0000247	0	0	0	0	0	0	0	0	0	0	0	0	0	0	0	0	0	0	0	0	0	0	0	0
mmu_circ_0000248	0	0	0	0	1	0	0	0	0	0	0	0	3	25	13	0	0	12	8	19	12	5	0	3
mmu_circ_0000249	0	0	0	0	0	0	0	0	0	0	0	0	0	0	0	0	0	0	0	0	0	0	0	0
mmu_circ_0000250	0	0	0	0	2	0	0	0	0	0	0	0	0	0	1	0	2	0	0	0	0	0	0	0
mmu_circ_0000251	0	0	0	0	0	0	0	0	0	0	0	0	0	1	0	0	0	0	0	0	1	0	0	0
mmu_circ_0000252	0	0	0	0	0	0	0	0	0	0	0	0	0	0	0	0	0	0	0	0	2	0	0	0
mmu_circ_0000253	0	0	0	0	0	0	0	0	0	0	0	0	0	0	0	0	0	0	0	0	0	0	0	0
mmu_circ_0000254	0	0	0	0	0	0	0	0	0	0	0	0	0	0	0	0	0	0	0	0	0	0	0	0
mmu_circ_0000255	0	0	0	0	0	0	0	0	0	0	0	0	0	0	0	0	0	0	0	0	0	0	0	0
mmu_circ_0000256	0	0	0	0	0	0	0	0	0	0	0	0	0	0	0	0	0	0	0	0	0	0	0	0
mmu_circ_0000257	0	0	0	0	0	0	0	0	0	0	0	0	0	0	0	0	0	0	0	0	0	0	0	0
mmu_circ_0000258	0	0	0	0	1	0	0	0	0	0	0	0	0	0	0	0	0	0	0	0	0	0	0	0
mmu_circ_0000259	433	510	489	245	268	276	318	354	353	330	387	329	10	7	7	18	27	36	14	14	15	33	22	14
mmu_circ_0000260	0	0	0	0	0	0	0	0	0	0	0	0	0	0	0	0	0	0	0	0	0	0	0	0
mmu_circ_0000261	0	0	0	0	0	0	0	0	0	0	0	0	0	0	0	0	0	0	0	0	0	0	0	0
mmu_circ_0000262	0	0	0	0	0	0	0	0	0	0	0	0	0	0	0	0	0	0	0	0	0	0	0	0
mmu_circ_0000263	0	0	0	1	0	0	2	0	2	0	0	1	2	8	10	20	1	1	2	5	0	0	4	20
mmu_circ_0000264	49	84	56	65	44	54	60	46	39	41	47	65	167	181	249	152	93	122	206	212	191	202	242	266
mmu_circ_0000265	2	0	2	0	0	0	0	0	0	0	0	1	3	7	6	0	4	0	0	7	0	1	12	0
mmu_circ_0000266	23	20	18	12	11	15	17	20	16	14	21	11	46	38	48	20	16	23	29	29	37	43	57	29
mmu_circ_0000267	0	0	0	0	0	0	0	0	0	0	0	0	0	0	0	0	0	0	0	0	0	0	0	0
mmu_circ_0000268	0	0	0	0	0	0	0	0	0	0	0	0	0	0	0	0	0	0	0	0	0	0	0	0
mmu_circ_0000269	0	0	0	0	0	1	0	0	0	0	0	0	0	0	10	0	0	0	0	0	1	13	0	0
mmu_circ_0000270	0	0	0	0	0	0	0	0	0	0	0	0	0	0	0	0	0	0	0	0	0	0	0	0
mmu_circ_0000271	0	0	0	0	0	0	0	0	0	0	0	0	0	0	0	0	0	0	0	0	0	0	0	0
mmu_circ_0000272	0	0	0	0	0	0	0	0	0	0	0	0	0	0	0	0	0	0	0	0	0	0	0	0
mmu_circ_0000273	0	0	0	0	0	0	0	0	0	0	0	0	0	0	0	0	0	0	0	0	0	0	0	0
mmu_circ_0000274	8	4	0	5	3	11	5	3	4	6	6	10	6	5	9	7	6	4	15	12	11	5	11	12
mmu_circ_0000275	0	1	1	0	0	2	0	1	0	0	0	0	12	1	4	1	1	0	8	5	1	1	3	1
mmu_circ_0000276	4	5	2	11	14	20	8	4	0	4	5	7	83	109	125	74	57	70	74	120	111	96	196	72
mmu_circ_0000277	0	0	1	1	2	4	1	2	0	0	0	1	9	9	21	1	8	6	0	2	4	5	11	7
mmu_circ_0000278	4289	8400	4496	2645	2539	2392	3768	2943	3417	4757	2687	3037	38	14	10	96	120	223	14	7	3	5	14	4
mmu_circ_0000279	0	0	0	0	0	0	0	0	0	0	0	0	0	1	0	0	0	0	0	0	0	0	0	0
mmu_circ_0000280	0	0	0	0	0	0	0	0	0	0	0	0	4	0	0	0	0	0	0	0	0	0	0	0
mmu_circ_0000281	0	0	0	0	0	0	0	0	0	0	0	0	0	0	0	0	0	0	0	0	0	0	0	0
mmu_circ_0000282	0	0	0	0	0	0	0	0	0	0	0	0	0	0	0	0	0	0	0	0	0	0	0	0
mmu_circ_0000283	0	0	0	0	0	0	0	0	0	0	0	0	0	0	0	0	0	0	0	0	0	0	0	0
mmu_circ_0000284	0	0	0	0	0	0	0	0	0	0	0	0	0	0	0	0	0	0	0	0	0	0	0	0
mmu_circ_0000285	6	14	8	10	7	14	8	6	5	6	7	6	168	113	94	63	57	64	205	152	164	182	161	128
mmu_circ_0000286	4	2	1	2	0	1	1	0	2	1	2	4	25	8	5	6	0	4	21	3	2	14	20	0
mmu_circ_0000287	1	0	0	0	0	0	0	0	0	0	0	1	3	0	1	0	2	3	0	0	0	0	0	7
mmu_circ_0000288	0	0	0	0	0	0	0	0	0	0	0	0	0	0	0	0	0	0	0	0	0	0	0	0
mmu_circ_0000289	0	0	0	0	0	0	0	0	0	0	0	0	0	0	0	0	0	0	0	0	0	0	0	0
mmu_circ_0000290	0	0	0	0	0	0	0	1	0	0	0	1	1	0	0	0	0	1	3	1	0	0	1	0
mmu_circ_0000291	0	0	0	0	0	0	0	0	0	0	0	1	0	0	0	0	0	0	0	0	0	0	0	0
mmu_circ_0000292	0	0	0	0	0	0	0	0	0	0	0	0	0	0	0	0	1	0	0	0	0	0	0	0
mmu_circ_0000293	0	0	0	0	0	0	0	0	0	0	0	0	0	0	0	0	0	0	0	0	0	0	0	0
mmu_circ_0000294	0	0	0	0	0	0	1	0	0	0	0	0	0	10	2	7	0	2	6	2	6	9	2	2
mmu_circ_0000295	0	0	0	0	0	0	0	0	0	0	0	0	0	0	0	0	0	0	0	0	0	0	0	0
mmu_circ_0000296	2	7	0	4	2	1	4	1	2	7	4	2	8	6	2	7	2	3	3	1	13	1	4	0
mmu_circ_0000297	0	0	0	0	0	0	0	0	0	0	0	0	0	1	1	0	0	0	0	0	0	0	0	0
mmu_circ_0000298	0	0	0	0	1	0	0	0	0	1	0	2	1	3	1	5	0	1	3	3	0	1	1	0
mmu_circ_0000299	0	0	0	0	0	0	0	0	0	0	0	0	0	0	0	0	0	0	0	0	0	0	0	0
mmu_circ_0000300	0	0	0	0	0	0	0	0	0	0	0	0	13	1	0	1	1	0	0	7	2	1	1	0
mmu_circ_0000301	0	0	0	0	0	0	0	0	0	1	0	2	0	8	1	3	1	3	1	1	1	6	1	0
mmu_circ_0000302	21	16	13	18	12	13	14	4	14	12	12	28	20	9	4	32	34	31	14	32	34	16	13	30
mmu_circ_0000303	0	0	0	0	0	0	0	0	0	0	0	0	0	0	0	0	0	0	0	0	0	0	0	0
mmu_circ_0000304	0	0	0	0	0	0	0	0	0	0	0	0	0	0	0	0	0	0	0	0	0	0	0	0
mmu_circ_0000305	0	0	0	0	0	0	0	1	0	0	0	0	1	0	0	0	0	0	0	0	0	0	0	0
mmu_circ_0000306	0	0	1	1	0	0	1	0	0	1	0	0	0	0	1	3	2	0	16	1	1	0	1	1
mmu_circ_0000307	0	0	0	0	0	0	0	0	0	0	0	0	0	0	0	0	0	0	0	0	0	0	0	0
mmu_circ_0000308	0	0	0	0	0	0	0	0	0	0	0	0	0	0	0	0	0	0	0	0	0	0	0	0
mmu_circ_0000309	1	1	1	0	0	0	0	0	1	4	0	4	3	0	0	15	1	1	4	0	5	17	0	1
mmu_circ_0000310	0	3	0	1	0	0	0	0	0	0	0	0	1	0	0	0	0	1	2	5	0	2	0	0
mmu_circ_0000311	0	0	0	0	0	0	0	0	0	0	0	0	0	0	0	0	0	0	0	0	0	0	0	0
mmu_circ_0000312	2	0	0	1	0	0	1	0	0	0	1	0	22	31	26	12	2	10	15	14	7	24	35	28
mmu_circ_0000313	0	0	0	0	0	0	0	0	0	0	0	0	0	0	0	0	0	0	0	0	0	0	0	0
mmu_circ_0000314	0	0	0	18	23	44	1	0	0	0	1	1	1	1	4	0	1	4	0	8	3	0	5	1
mmu_circ_0000315	0	1	0	0	0	0	0	0	0	0	0	0	1	1	0	0	0	2	0	0	0	0	0	0
mmu_circ_0000316	0	0	1	0	2	0	1	0	0	0	0	0	3	2	2	0	1	8	8	2	0	0	2	1
mmu_circ_0000317	0	0	0	0	0	0	0	0	0	0	0	0	0	0	0	0	0	0	0	0	0	0	0	0
mmu_circ_0000318	2	0	0	0	0	0	0	0	0	0	0	0	0	0	0	0	0	0	0	0	0	0	1	7
mmu_circ_0000319	4	8	3	1	4	3	3	1	5	2	1	5	30	52	68	21	11	21	40	62	49	70	62	89
mmu_circ_0000320	0	0	0	0	0	0	0	0	0	0	0	0	2	9	4	0	1	2	1	1	14	0	7	0
mmu_circ_0000321	1	8	10	17	15	27	5	8	5	4	2	3	46	83	101	91	31	48	69	91	89	76	61	61
mmu_circ_0000322	0	0	0	1	0	0	0	0	0	0	1	2	1	1	0	2	0	0	0	0	0	1	1	0
mmu_circ_0000323	0	5	0	2	1	0	5	0	1	2	1	2	4	2	5	16	2	12	6	6	5	9	3	1
mmu_circ_0000324	0	1	0	0	0	1	0	0	2	0	0	0	0	0	1	0	0	2	1	0	0	0	0	0
mmu_circ_0000325	33	52	31	78	74	66	50	33	31	26	20	30	5	38	43	35	55	41	227	78	31	33	109	137
mmu_circ_0000326	7	9	3	15	24	20	8	7	4	5	11	10	24	22	40	30	34	25	20	9	20	12	30	6
mmu_circ_0000327	0	0	0	0	0	0	0	0	0	0	0	0	0	0	0	0	0	0	0	0	0	0	0	0
mmu_circ_0000328	0	0	0	0	0	0	0	0	0	0	0	0	0	0	0	0	0	0	0	0	0	0	0	0
mmu_circ_0000329	0	0	0	0	0	0	0	0	0	0	0	0	0	0	0	0	0	0	0	0	0	0	0	0
mmu_circ_0000330	0	0	0	0	0	0	0	0	0	0	0	0	0	0	0	0	0	0	0	0	0	0	0	0
mmu_circ_0000331	0	0	0	0	0	0	0	0	0	0	0	0	0	0	0	0	0	0	0	0	0	0	0	0
mmu_circ_0000332	0	0	0	0	0	0	0	0	0	0	0	0	0	0	0	0	0	0	0	0	0	0	0	0
mmu_circ_0000333	0	0	0	0	0	0	0	0	0	0	0	0	0	0	0	0	0	0	0	0	0	0	0	0
mmu_circ_0000334	20	15	15	28	55	41	14	15	10	9	7	12	90	74	89	89	56	65	64	117	114	114	87	139
mmu_circ_0000335	2	3	2	4	2	4	3	1	0	2	2	2	48	62	47	44	15	19	54	46	27	55	45	37
mmu_circ_0000336	8193	11305	8438	15076	17028	17573	7521	9017	8485	9330	10418	9152	524	322	627	3731	7417	6285	1085	176	200	224	292	209
mmu_circ_0000337	0	0	0	0	0	0	0	0	0	0	0	0	0	0	0	0	0	0	0	0	0	0	0	0
mmu_circ_0000338	5	10	5	8	13	20	7	2	11	6	8	12	138	176	161	87	93	84	153	132	169	157	138	128
mmu_circ_0000339	0	0	0	0	0	0	0	0	0	0	0	0	0	0	0	0	0	0	0	0	0	0	0	0
mmu_circ_0000340	0	1	0	0	0	0	0	0	0	0	0	0	0	2	0	2	0	0	0	0	0	0	0	0
mmu_circ_0000341	0	0	0	0	0	0	0	0	0	0	0	0	0	1	0	0	0	0	0	0	0	0	0	0
mmu_circ_0000342	0	0	0	0	0	0	0	0	0	0	0	0	0	0	0	0	0	0	0	0	0	0	0	0
mmu_circ_0000343	0	0	0	0	0	0	0	0	0	0	0	0	1	0	0	0	0	0	0	0	0	0	0	0
mmu_circ_0000344	0	1	0	0	0	0	0	0	0	1	0	0	2	0	2	2	0	0	1	3	1	1	1	1
mmu_circ_0000345	1	0	0	1	3	1	1	0	0	0	0	3	0	4	0	1	3	1	0	0	0	1	0	0
mmu_circ_0000346	0	0	0	0	0	0	0	0	0	0	0	0	0	0	0	0	0	0	0	0	0	0	0	0
mmu_circ_0000347	0	0	0	0	0	0	0	0	0	0	0	0	0	0	0	0	0	0	0	0	0	0	0	0
mmu_circ_0000348	0	0	0	0	0	0	0	0	0	0	0	0	0	0	0	0	0	0	0	0	0	0	0	0
mmu_circ_0000349	0	0	0	0	0	0	0	0	0	0	0	0	0	0	0	0	0	0	0	0	0	0	0	0
mmu_circ_0000350	0	0	0	0	0	0	0	0	0	0	0	0	0	0	0	0	0	0	0	0	0	0	0	0
mmu_circ_0000351	0	0	0	0	0	0	0	0	0	0	0	0	0	0	0	0	0	0	0	0	0	0	0	0
mmu_circ_0000352	0	0	3	0	1	0	0	0	0	0	1	0	4	2	5	0	0	1	2	1	0	3	1	2
mmu_circ_0000353	0	0	0	0	0	0	0	0	0	0	0	0	0	0	0	0	0	0	0	0	0	0	0	0
mmu_circ_0000354	0	0	0	0	0	0	0	0	0	0	0	0	0	0	0	0	0	0	0	0	0	0	0	0
mmu_circ_0000355	0	0	0	0	0	0	0	0	0	0	0	0	0	0	0	0	0	0	0	0	0	0	0	0
mmu_circ_0000356	0	0	0	0	0	0	0	0	0	0	0	0	0	0	0	0	0	0	0	0	0	0	0	0
mmu_circ_0000357	0	0	0	0	0	0	0	0	0	0	0	0	0	0	0	0	0	0	0	0	0	0	0	0
mmu_circ_0000358	0	0	0	0	0	0	0	0	0	0	0	0	0	0	0	0	0	0	0	0	0	0	0	0
mmu_circ_0000359	2	0	1	1	1	3	0	0	1	2	1	4	6	13	14	2	1	3	14	10	13	13	12	11
mmu_circ_0000360	0	0	0	0	0	0	0	0	0	0	0	0	0	0	0	0	0	0	0	0	0	0	0	0
mmu_circ_0000361	0	0	0	0	0	0	0	0	0	0	0	0	0	0	0	0	0	0	0	0	0	0	0	0
mmu_circ_0000362	0	0	0	0	0	0	0	0	0	0	0	0	0	0	0	0	0	0	0	0	0	0	0	0
mmu_circ_0000363	0	0	0	0	0	0	0	0	0	0	0	0	0	0	0	0	0	0	0	0	0	0	0	0
mmu_circ_0000364	0	0	0	0	0	0	0	0	0	0	0	0	0	0	0	0	0	0	0	0	0	0	0	0
mmu_circ_0000365	0	0	0	0	0	0	0	0	0	0	0	0	0	0	0	0	0	0	0	0	0	0	0	0
mmu_circ_0000366	0	0	0	0	0	0	0	0	0	0	0	0	0	0	0	0	0	0	0	0	0	0	0	0
mmu_circ_0000367	0	0	0	0	0	0	0	0	0	0	0	0	0	0	0	0	0	0	0	0	0	0	0	0
mmu_circ_0000368	0	0	0	0	0	0	0	0	0	0	0	0	0	0	0	0	0	0	0	0	0	0	0	0
mmu_circ_0000369	0	0	0	0	0	0	0	0	0	0	0	0	0	0	0	0	0	0	0	0	0	0	0	0
mmu_circ_0000370	0	0	0	0	0	0	0	0	0	0	0	0	0	0	0	0	0	0	0	0	0	0	0	0
mmu_circ_0000371	0	0	0	0	0	0	0	0	0	0	0	0	0	0	0	0	0	0	0	0	0	0	0	0
mmu_circ_0000372	0	0	0	0	0	0	0	0	0	0	0	0	0	0	0	0	0	0	0	0	0	0	0	0
mmu_circ_0000373	0	0	0	0	0	0	0	0	0	0	0	0	0	0	0	0	0	0	0	0	0	0	0	0
mmu_circ_0000374	2	6	0	5	3	2	1	2	2	2	2	4	1	1	10	8	6	7	5	15	25	8	9	6
mmu_circ_0000375	0	0	0	0	0	0	0	0	0	0	0	0	0	0	0	0	0	0	0	0	0	0	0	0
mmu_circ_0000376	0	0	0	0	0	0	0	0	0	0	0	0	0	0	0	0	0	0	0	0	0	0	0	0
mmu_circ_0000377	0	0	0	0	0	0	0	0	0	0	0	0	0	0	0	0	0	0	0	0	0	0	0	0
mmu_circ_0000378	0	0	0	0	0	0	0	0	0	0	0	0	0	0	0	0	0	0	0	0	0	0	0	0
mmu_circ_0000379	0	0	0	0	0	0	0	0	0	0	0	0	0	0	0	0	0	0	0	0	0	0	0	0
mmu_circ_0000380	9155	15500	9952	8576	9990	9040	11405	11867	11252	8416	8081	9362	544	428	930	3219	4876	10975	1644	184	317	258	426	469
mmu_circ_0000381	0	0	0	0	0	0	0	0	0	0	0	0	0	3	1	1	9	0	1	2	0	1	0	2
mmu_circ_0000382	1	0	1	0	1	1	2	0	1	1	0	0	10	11	7	16	23	11	9	20	19	9	10	4
mmu_circ_0000383	0	0	0	0	0	0	0	0	0	0	0	0	0	0	0	0	0	0	0	0	0	0	0	0
mmu_circ_0000384	0	0	0	0	0	0	0	0	0	0	0	0	0	0	0	0	0	0	0	0	0	0	0	0
mmu_circ_0000385	4	1	3	3	1	3	3	0	0	6	1	8	4	1	1	4	8	6	3	12	13	5	2	1
mmu_circ_0000386	0	0	0	0	0	0	0	0	0	0	0	0	0	0	0	0	0	0	0	0	0	0	0	0
mmu_circ_0000387	0	0	0	0	0	0	0	0	0	0	0	0	0	0	0	0	0	0	0	0	0	0	0	0
mmu_circ_0000388	1	0	0	1	3	1	0	1	1	0	4	4	0	0	0	0	0	0	0	0	0	0	0	0
mmu_circ_0000389	0	0	0	0	0	0	0	0	0	0	0	0	0	0	0	0	0	0	0	0	0	0	0	0
mmu_circ_0000390	0	0	0	0	0	0	0	1	0	0	0	0	0	0	0	0	0	1	0	0	0	3	0	0
mmu_circ_0000391	0	0	1	1	4	0	0	0	1	0	1	0	4	4	1	3	3	6	4	2	4	4	4	17
mmu_circ_0000392	0	2	0	0	1	0	0	0	0	0	0	0	0	0	0	0	0	0	0	0	0	0	0	0
mmu_circ_0000393	0	0	0	0	0	0	0	0	0	0	0	0	0	0	0	0	0	0	0	0	0	0	0	0
mmu_circ_0000394	0	0	0	0	0	0	0	0	0	0	0	0	0	0	0	0	0	0	0	0	0	0	0	0
mmu_circ_0000395	0	0	0	0	0	0	0	0	0	0	0	0	0	0	0	0	0	0	0	0	0	0	0	0
mmu_circ_0000396	0	0	0	0	1	1	0	0	0	0	1	0	6	0	8	6	3	3	5	6	8	6	10	6
mmu_circ_0000397	0	0	0	0	0	1	1	0	2	0	0	0	1	0	7	5	1	0	0	5	0	0	0	1
mmu_circ_0000398	0	0	0	0	0	0	0	0	0	0	0	0	0	0	0	0	0	0	0	0	0	0	0	0
mmu_circ_0000399	0	0	0	0	0	0	0	0	0	0	0	0	0	0	0	0	0	0	0	0	0	0	0	0
mmu_circ_0000400	0	0	0	0	0	0	0	0	0	0	0	0	0	0	0	0	0	0	0	0	0	0	0	0
mmu_circ_0000401	2	1	2	0	2	1	0	1	0	2	1	3	5	12	6	5	1	2	14	7	2	9	10	6
mmu_circ_0000402	0	0	0	0	0	0	0	0	0	0	0	0	0	0	0	0	0	0	0	0	0	0	0	0
mmu_circ_0000403	2	0	0	0	0	1	0	0	0	1	0	1	2	1	0	0	3	1	1	0	0	2	1	0
mmu_circ_0000404	0	0	0	0	0	0	0	0	0	0	0	0	0	0	0	0	0	0	0	0	0	0	0	0
mmu_circ_0000405	0	0	0	0	0	0	0	0	0	0	0	0	0	0	0	0	0	0	0	0	0	0	0	0
mmu_circ_0000406	0	0	0	0	0	0	0	0	0	0	0	0	0	0	0	0	0	0	0	0	0	0	0	0
mmu_circ_0000407	0	2	0	3	0	1	1	1	1	0	1	0	22	28	31	23	10	13	11	20	14	34	30	10
mmu_circ_0000408	0	0	0	0	0	0	0	0	0	0	0	0	0	0	0	0	0	0	0	0	0	0	0	0
mmu_circ_0000409	0	1	0	2	2	1	1	0	0	0	1	1	0	0	0	0	0	0	0	0	0	0	0	0
mmu_circ_0000410	5	9	6	29	50	55	9	12	6	5	6	4	43	26	30	27	26	38	29	24	24	29	19	64
mmu_circ_0000411	0	0	0	0	0	0	0	0	0	0	0	0	0	0	0	0	0	0	0	0	0	0	0	0
mmu_circ_0000412	0	0	0	0	0	0	0	0	0	0	0	0	0	0	0	0	0	2	1	0	0	2	0	0
mmu_circ_0000413	0	0	0	0	0	0	0	0	0	0	0	0	0	0	0	0	0	0	0	0	0	0	0	0
mmu_circ_0000414	0	0	0	0	0	0	0	0	0	0	0	0	0	0	0	0	0	0	0	0	0	0	0	0
mmu_circ_0000415	0	0	0	0	0	0	0	0	0	0	0	0	0	0	0	0	0	0	0	0	0	0	0	0
mmu_circ_0000416	0	0	0	0	0	0	0	1	0	0	0	0	0	2	6	0	0	1	0	4	9	1	5	2
mmu_circ_0000417	0	0	0	0	0	0	0	0	0	0	0	0	0	0	0	0	0	0	0	0	0	0	0	0
mmu_circ_0000418	0	0	0	0	2	1	1	0	0	1	1	0	51	37	126	56	21	26	52	32	86	81	111	87
mmu_circ_0000419	0	0	0	0	0	0	0	0	0	0	0	0	0	0	0	0	0	0	0	0	0	0	0	0
mmu_circ_0000420	0	0	0	0	0	0	0	0	0	0	0	0	0	0	0	0	0	0	0	0	0	0	0	0
mmu_circ_0000421	0	0	0	0	0	0	0	0	0	0	0	0	0	0	0	0	0	0	0	0	0	0	0	0
mmu_circ_0000422	0	0	0	0	0	0	1	0	0	1	1	0	10	15	5	5	5	4	12	8	12	0	4	8
mmu_circ_0000423	1	2	2	4	1	2	1	3	0	3	1	1	12	36	12	18	2	15	16	24	25	18	33	17
mmu_circ_0000424	0	0	0	0	0	0	0	0	0	0	0	0	0	0	0	0	0	0	0	0	0	0	0	0
mmu_circ_0000425	0	0	0	0	0	0	0	0	0	0	0	0	0	0	0	0	0	0	0	0	0	0	0	0
mmu_circ_0000426	0	0	0	0	0	0	0	0	0	0	0	0	0	0	0	0	0	0	0	1	0	0	0	0
mmu_circ_0000427	0	0	0	2	0	0	0	0	0	1	0	0	0	0	1	1	0	0	0	0	0	1	0	0
mmu_circ_0000428	0	0	0	0	0	0	0	0	0	0	0	0	0	0	0	0	0	0	0	0	0	0	0	0
mmu_circ_0000429	0	0	0	0	0	0	0	0	0	0	0	0	0	0	0	0	0	0	0	0	0	0	0	0
mmu_circ_0000430	0	0	0	0	0	0	0	0	0	0	0	0	0	0	0	0	0	0	0	0	0	0	0	0
mmu_circ_0000431	0	0	1	1	1	0	2	0	0	0	0	0	8	5	12	9	3	8	4	7	15	11	9	11
mmu_circ_0000432	2	0	0	1	1	3	2	0	1	0	2	0	107	161	132	70	24	58	148	178	106	99	84	187
mmu_circ_0000433	0	0	0	0	0	0	0	0	0	0	0	0	0	0	0	0	0	0	0	0	0	0	0	0
mmu_circ_0000434	0	0	0	0	0	0	0	0	0	0	0	0	0	0	0	0	0	0	0	0	0	0	0	0
mmu_circ_0000435	2	2	0	5	3	1	4	0	1	1	3	0	69	88	62	29	13	26	22	66	62	45	24	61
mmu_circ_0000436	0	0	0	0	0	0	0	0	0	0	0	0	0	0	0	0	0	0	0	0	0	0	0	0
mmu_circ_0000437	3	3	2	46	31	42	4	0	0	0	2	3	42	48	54	61	130	63	42	23	25	48	23	31
mmu_circ_0000438	58	84	50	76	70	72	49	51	61	50	56	48	29	11	1	11	2	7	6	3	15	9	16	16
mmu_circ_0000439	386	708	398	703	741	735	372	293	300	341	334	485	101	92	76	142	129	152	206	89	80	79	113	133
mmu_circ_0000440	0	0	0	0	0	0	0	0	0	0	0	0	1	0	0	0	0	0	2	2	0	0	0	0
mmu_circ_0000441	0	0	0	0	0	0	0	0	0	0	0	0	0	0	0	0	0	0	0	0	0	0	0	0
mmu_circ_0000442	0	0	0	0	0	0	0	0	0	0	0	0	0	0	0	0	0	0	0	0	0	0	0	0
mmu_circ_0000443	0	0	0	0	0	0	0	0	0	0	0	0	0	0	0	0	0	0	0	0	0	0	0	0
mmu_circ_0000444	0	0	0	0	0	0	0	0	0	0	0	0	0	0	0	0	0	0	0	0	0	0	0	0
mmu_circ_0000445	0	0	0	0	0	0	0	0	0	0	0	0	0	0	0	0	0	0	0	0	0	0	0	0
mmu_circ_0000446	0	0	0	0	0	0	0	0	0	0	0	0	0	0	0	0	0	0	0	0	0	0	0	0
mmu_circ_0000447	0	0	0	0	0	0	0	0	0	0	1	0	0	0	0	0	0	0	0	0	0	0	0	0
mmu_circ_0000448	0	0	0	0	0	0	0	0	0	0	0	0	0	0	0	0	0	0	0	0	0	0	0	0
mmu_circ_0000449	9	19	12	10	7	7	9	10	8	7	8	23	0	0	0	0	0	0	2	0	0	0	1	7
mmu_circ_0000450	0	0	0	0	0	3	1	0	0	0	1	2	4	1	5	4	2	1	6	17	5	4	8	6
mmu_circ_0000451	0	0	0	0	0	0	0	0	0	0	0	0	0	0	0	0	0	0	0	0	0	0	0	0
mmu_circ_0000452	0	0	0	0	0	0	0	0	0	0	0	0	0	0	0	0	0	0	0	0	0	0	0	0
mmu_circ_0000453	0	0	0	0	0	0	0	0	0	0	0	0	0	0	0	0	0	0	0	0	0	0	0	0
mmu_circ_0000454	0	3	2	1	1	1	1	0	0	1	3	1	19	5	20	11	6	11	3	28	9	17	13	19
mmu_circ_0000455	0	0	0	0	0	0	0	0	0	0	0	0	0	0	0	0	0	0	0	0	0	0	0	0
mmu_circ_0000456	4	6	2	5	13	8	5	9	5	5	7	3	66	89	94	76	42	66	142	94	106	117	98	127
mmu_circ_0000457	0	0	0	0	0	0	0	0	0	0	0	0	0	0	0	0	0	0	0	0	0	0	0	0
mmu_circ_0000458	0	0	0	0	0	0	0	0	0	0	0	0	0	0	0	0	0	0	0	0	0	0	0	0
mmu_circ_0000459	3	1	0	4	3	2	1	1	0	0	1	2	5	0	0	2	3	6	0	1	1	1	1	1
mmu_circ_0000460	0	2	2	1	3	0	0	0	2	0	1	2	23	23	32	28	7	24	22	43	31	8	18	18
mmu_circ_0000461	0	0	0	0	0	1	1	0	0	0	0	0	6	5	12	8	3	3	11	18	3	8	30	9
mmu_circ_0000462	0	0	0	0	0	0	0	0	0	0	0	0	0	0	0	0	0	0	0	0	0	0	0	0
mmu_circ_0000463	0	0	0	0	0	0	0	0	0	0	0	0	0	0	0	0	0	0	0	0	0	0	0	0
mmu_circ_0000464	0	0	0	0	0	0	0	0	0	0	0	0	0	0	0	0	0	0	0	0	0	0	0	0
mmu_circ_0000465	0	0	0	0	0	0	0	0	0	0	0	0	0	0	0	0	0	0	0	0	0	0	0	0
mmu_circ_0000466	0	0	0	0	0	0	0	0	0	0	0	0	0	0	0	0	0	0	0	0	0	0	0	0
mmu_circ_0000467	1	5	0	0	0	1	0	0	0	0	1	1	1	0	4	4	5	2	0	0	0	1	2	6
mmu_circ_0000468	0	0	0	0	0	0	0	0	0	0	0	0	0	0	0	0	0	0	0	0	0	0	0	0
mmu_circ_0000469	0	0	0	0	0	0	0	0	0	0	0	0	0	0	0	0	0	0	0	0	0	0	0	0
mmu_circ_0000470	0	0	0	0	0	0	0	0	0	0	0	0	0	0	0	0	0	0	0	0	0	0	0	0
mmu_circ_0000471	0	0	1	4	2	4	1	1	0	1	0	0	18	24	50	39	13	17	35	45	55	61	69	45
mmu_circ_0000472	0	0	0	0	0	0	0	0	0	0	0	0	0	0	0	0	0	0	0	0	0	0	0	0
mmu_circ_0000473	0	0	0	0	0	0	0	0	0	0	0	0	0	0	0	0	0	0	0	0	0	0	0	0
mmu_circ_0000474	0	0	0	0	0	0	0	0	0	0	0	0	0	0	0	0	0	0	0	0	0	0	0	0
mmu_circ_0000475	1	0	3	0	0	2	1	0	0	1	0	0	8	5	6	3	3	8	3	6	12	3	4	3
mmu_circ_0000476	0	0	0	0	0	0	0	0	0	0	0	0	0	0	0	0	0	0	0	0	0	0	0	0
mmu_circ_0000477	0	0	0	0	0	0	0	0	0	0	0	0	0	0	0	0	0	0	0	0	0	0	0	0
mmu_circ_0000478	0	0	0	0	0	0	0	0	0	0	0	1	0	0	0	0	0	0	0	0	0	0	0	0
mmu_circ_0000479	0	0	0	0	0	0	0	0	0	0	0	0	0	0	0	0	0	0	0	0	0	0	0	0
mmu_circ_0000480	5	7	3	6	3	4	5	3	5	3	6	5	146	188	224	106	66	96	115	169	164	127	235	193
mmu_circ_0000481	0	0	0	0	0	0	0	0	0	0	0	0	0	0	0	0	0	0	0	0	0	0	0	0
mmu_circ_0000482	3	3	0	1	6	3	0	2	2	1	2	1	28	14	12	17	15	8	17	19	17	9	12	14
mmu_circ_0000483	1	2	0	3	2	7	1	1	0	0	0	2	17	14	23	18	6	28	14	21	12	19	39	27
mmu_circ_0000484	0	0	0	0	0	0	0	0	0	0	0	0	0	0	0	0	0	0	0	0	0	0	0	0
mmu_circ_0000485	0	0	0	0	0	0	0	0	0	0	0	0	0	0	0	0	0	0	0	0	0	0	0	0
mmu_circ_0000486	0	0	0	0	0	0	0	0	0	0	0	0	0	0	0	0	0	0	0	0	0	0	0	0
mmu_circ_0000487	0	0	0	0	0	0	0	0	0	0	0	0	0	0	0	0	0	0	0	0	0	0	0	0
mmu_circ_0000488	0	0	0	0	0	0	0	0	0	0	0	1	2	8	5	8	0	5	8	6	6	19	10	6
mmu_circ_0000489	0	0	0	0	0	0	0	0	0	0	0	0	0	0	0	0	0	0	0	0	0	0	0	0
mmu_circ_0000490	0	0	0	0	0	0	0	0	0	0	0	0	0	0	0	0	0	0	0	0	0	0	0	0
mmu_circ_0000491	0	0	0	0	0	0	0	0	0	0	0	0	0	0	0	0	0	0	0	0	0	0	0	0
mmu_circ_0000492	2	8	6	18	14	22	6	5	3	6	2	8	16	15	32	22	24	22	111	19	18	16	50	32
mmu_circ_0000493	0	0	0	0	0	0	0	0	0	0	0	0	0	0	0	0	0	0	0	0	0	0	0	0
mmu_circ_0000494	12	31	16	27	17	21	13	10	7	19	11	24	56	40	75	42	30	22	42	101	86	72	59	66
mmu_circ_0000495	0	0	0	0	0	0	0	0	0	0	0	0	0	0	0	0	0	0	0	0	0	0	0	0
mmu_circ_0000496	0	0	0	1	1	1	0	2	2	0	2	2	30	31	35	15	1	13	5	9	18	4	6	20
mmu_circ_0000497	0	0	0	0	1	1	0	1	2	1	0	0	15	15	11	16	6	7	26	28	10	14	21	18
mmu_circ_0000498	0	0	0	0	0	0	1	0	0	0	0	0	5	0	0	7	0	0	3	2	5	10	4	4
mmu_circ_0000499	4	4	3	2	10	4	3	2	7	2	1	3	50	41	51	57	21	28	55	32	53	55	52	68
mmu_circ_0000500	11	4	3	14	9	7	5	1	3	1	2	7	25	18	57	20	8	14	26	27	39	35	23	35
mmu_circ_0000501	0	0	0	0	0	1	0	0	0	0	1	0	0	0	2	0	0	0	0	0	0	1	0	2
mmu_circ_0000502	0	0	0	0	0	0	0	0	0	0	1	2	0	0	1	1	0	1	3	10	1	0	0	0
mmu_circ_0000503	0	0	0	0	0	0	0	0	0	0	0	0	0	0	0	0	0	0	0	0	0	0	0	0
mmu_circ_0000504	0	0	0	0	0	0	0	0	0	0	0	0	0	0	0	0	0	0	0	0	0	0	0	0
mmu_circ_0000505	0	0	0	0	0	0	0	0	0	0	0	0	6	0	0	1	0	0	0	3	0	3	2	3
mmu_circ_0000506	1	0	0	0	0	0	0	1	0	0	0	2	7	25	4	13	4	4	13	41	13	12	10	10
mmu_circ_0000507	0	0	0	0	0	0	0	0	0	0	0	0	0	0	0	0	0	0	0	0	0	0	0	0
mmu_circ_0000508	0	0	0	0	0	0	0	0	0	0	0	0	0	0	0	0	0	0	0	0	0	0	0	0
mmu_circ_0000509	0	0	0	0	0	0	0	0	0	0	0	0	0	0	0	0	0	0	0	0	0	0	0	0
mmu_circ_0000510	0	0	0	0	0	0	0	0	0	0	0	0	0	0	0	0	0	0	0	0	0	0	0	0
mmu_circ_0000511	0	0	0	0	0	0	0	0	0	0	0	0	0	0	0	0	0	0	0	0	0	0	0	0
mmu_circ_0000512	12	17	14	14	13	14	13	7	10	6	8	13	64	50	77	46	15	40	73	88	54	55	68	42
mmu_circ_0000513	0	0	0	0	0	0	0	0	0	0	0	0	0	0	0	0	0	0	0	0	0	0	0	0
mmu_circ_0000514	0	0	0	0	0	0	0	0	0	0	0	0	0	0	0	0	0	0	0	0	0	0	0	0
mmu_circ_0000515	0	0	0	0	1	0	0	0	0	0	1	0	12	1	7	0	0	2	0	16	2	5	2	3
mmu_circ_0000516	0	0	0	0	0	0	0	0	0	0	0	0	0	0	0	0	1	0	0	0	0	0	0	0
mmu_circ_0000517	0	0	0	0	0	0	0	0	0	0	0	0	0	0	0	0	0	0	0	0	0	0	0	0
mmu_circ_0000518	0	0	0	0	0	0	0	0	0	0	0	0	0	0	0	0	0	0	0	0	0	0	0	0
mmu_circ_0000519	0	0	0	0	0	0	0	0	0	0	0	0	0	0	0	0	0	0	0	0	0	0	0	0
mmu_circ_0000520	0	0	0	0	0	0	0	0	0	0	0	0	0	0	0	0	0	0	0	0	0	0	0	0
mmu_circ_0000521	0	0	0	0	0	0	0	0	0	0	0	0	0	0	0	0	0	0	0	0	0	0	0	0
mmu_circ_0000522	7	5	5	9	1	3	2	4	3	9	7	21	7	18	7	15	19	15	4	8	4	10	4	8
mmu_circ_0000523	0	0	0	0	0	3	0	0	0	0	0	0	33	20	24	25	10	5	19	8	11	33	30	40
mmu_circ_0000524	0	0	0	0	0	0	0	0	0	0	0	0	0	0	0	0	0	0	0	0	0	0	0	0
mmu_circ_0000525	0	0	0	0	0	0	0	0	0	0	0	0	0	0	0	0	0	0	0	0	0	0	0	0
mmu_circ_0000526	0	0	0	0	0	0	0	0	0	0	0	0	0	0	0	0	0	0	0	0	0	0	0	0
mmu_circ_0000527	1	0	1	0	0	3	0	2	0	0	0	1	2	7	8	11	5	3	4	10	1	10	8	32
mmu_circ_0000528	0	0	0	0	0	0	0	0	0	0	0	0	0	0	1	0	0	0	0	0	0	0	1	0
mmu_circ_0000529	0	0	0	0	0	0	1	0	0	0	0	0	0	0	0	1	2	0	0	0	3	0	0	0
mmu_circ_0000530	0	0	0	2	0	1	0	1	1	0	1	0	17	9	13	12	12	14	19	44	22	29	26	23
mmu_circ_0000531	0	0	1	0	0	1	0	0	0	0	1	1	1	10	5	2	0	1	11	4	5	1	2	8
mmu_circ_0000532	0	0	0	0	0	0	0	0	0	0	0	0	0	0	0	0	0	0	0	0	0	0	0	0
mmu_circ_0000533	0	0	0	0	0	0	0	0	0	0	0	0	0	0	0	0	0	0	0	0	0	0	0	0
mmu_circ_0000534	1	3	0	2	4	1	0	0	0	1	0	0	0	0	0	2	0	3	0	0	0	0	0	0
mmu_circ_0000535	0	0	0	0	0	0	0	0	0	0	0	0	0	0	0	0	0	0	0	0	0	0	0	0
mmu_circ_0000536	0	0	0	0	0	0	0	0	0	0	0	0	0	0	0	0	0	0	0	0	0	0	0	0
mmu_circ_0000537	0	0	0	0	0	0	0	0	0	0	0	0	0	0	0	0	0	0	0	0	0	0	0	0
mmu_circ_0000538	22	20	16	29	12	26	16	16	14	22	20	18	75	56	42	79	53	65	74	74	94	48	55	65
mmu_circ_0000539	0	0	0	0	0	0	0	0	2	0	0	2	4	4	2	1	0	5	5	4	5	0	0	2
mmu_circ_0000540	0	0	0	0	0	0	0	0	0	1	0	0	3	2	0	0	0	1	2	0	7	0	0	1
mmu_circ_0000541	0	0	0	0	0	0	0	0	0	0	0	0	0	0	0	0	0	0	0	0	0	0	0	0
mmu_circ_0000542	0	0	0	0	0	0	0	0	0	0	0	0	0	0	0	0	0	0	0	0	0	0	0	0
mmu_circ_0000543	2	2	1	1	0	0	0	0	0	0	2	0	12	21	17	25	5	10	14	11	9	9	23	41
mmu_circ_0000544	0	0	0	0	0	0	0	0	0	0	0	0	0	0	0	0	0	0	0	0	0	0	0	0
mmu_circ_0000545	0	0	0	0	0	0	0	0	0	0	0	0	0	0	0	0	0	0	0	0	0	0	0	0
mmu_circ_0000546	0	0	0	0	0	0	0	0	1	2	3	0	18	22	19	7	10	9	19	16	23	16	33	25
mmu_circ_0000547	2	0	0	0	4	0	0	0	1	0	0	3	2	6	2	8	2	4	14	0	1	4	6	8
mmu_circ_0000548	0	0	0	0	0	0	0	0	0	0	0	0	0	0	0	0	0	0	0	0	0	0	0	0
mmu_circ_0000549	0	0	0	0	0	0	0	0	0	0	0	0	0	0	0	0	0	0	0	0	0	0	0	0
mmu_circ_0000550	0	0	0	0	0	0	0	0	0	0	0	0	0	0	0	0	0	0	0	0	0	0	0	0
mmu_circ_0000551	0	0	0	0	0	0	0	0	0	0	0	0	0	0	0	0	0	0	0	0	0	0	0	0
mmu_circ_0000552	5	2	4	3	5	6	3	3	1	5	11	9	115	144	135	100	39	60	148	195	158	209	182	154
mmu_circ_0000553	0	0	1	0	0	1	0	1	0	2	0	1	14	25	10	10	4	9	12	15	19	15	11	29
mmu_circ_0000554	0	0	0	0	0	0	0	0	0	0	0	0	0	0	0	0	0	0	0	0	0	0	0	0
mmu_circ_0000555	0	0	0	0	0	0	0	0	0	0	0	0	0	0	0	0	0	0	0	0	0	0	0	0
mmu_circ_0000556	0	1	0	0	0	0	0	0	0	0	0	1	0	1	0	0	1	0	4	0	3	2	0	0
mmu_circ_0000557	0	0	0	0	0	0	0	0	0	0	0	0	0	0	0	0	0	0	0	0	0	0	0	0
mmu_circ_0000558	0	0	0	0	0	0	0	0	0	0	0	0	0	0	4	0	0	0	0	0	0	0	0	0
mmu_circ_0000559	0	0	0	1	2	0	1	0	1	0	1	1	4	1	2	6	2	2	1	5	7	2	1	3
mmu_circ_0000560	1	4	0	1	0	1	0	0	0	0	1	2	5	12	3	6	5	10	8	3	18	4	23	14
mmu_circ_0000561	0	0	0	0	0	0	0	0	0	0	0	0	0	0	0	0	0	0	0	0	0	0	0	0
mmu_circ_0000562	0	0	0	0	0	0	0	0	0	0	0	0	0	0	0	0	0	0	0	0	0	0	0	1
mmu_circ_0000563	8	17	9	34	21	35	7	10	11	6	8	10	51	103	122	86	62	54	320	133	96	137	157	176
mmu_circ_0000564	0	2	1	3	3	0	2	1	2	0	1	4	62	70	125	36	22	37	65	61	72	84	63	48
mmu_circ_0000565	1	0	0	2	1	2	3	1	0	1	0	2	8	19	12	6	6	13	8	10	7	7	7	18
mmu_circ_0000566	0	0	0	0	0	0	0	0	0	0	0	0	0	0	0	0	0	0	0	0	0	0	0	0
mmu_circ_0000567	0	0	0	0	0	0	0	0	0	0	0	0	0	0	0	0	0	0	0	0	0	0	0	0
mmu_circ_0000568	0	0	1	1	0	2	0	0	0	0	2	0	6	1	1	0	0	4	0	1	0	1	1	9
mmu_circ_0000569	0	0	0	0	0	0	0	0	0	0	0	0	0	0	0	0	0	0	0	0	0	0	0	0
mmu_circ_0000570	0	0	0	0	0	0	0	0	0	0	0	0	0	0	0	0	0	0	0	0	0	0	0	0
mmu_circ_0000571	0	0	0	0	0	0	0	0	0	0	0	0	0	0	0	0	0	0	0	0	0	0	0	0
mmu_circ_0000572	1	1	3	2	1	0	1	0	1	1	1	3	16	16	12	12	5	18	11	20	6	18	7	12
mmu_circ_0000573	0	1	0	0	0	0	0	1	0	0	0	0	12	9	10	7	4	7	7	28	10	15	8	14
mmu_circ_0000574	0	0	0	0	0	0	0	0	0	0	0	0	0	0	2	0	0	0	0	9	0	0	1	0
mmu_circ_0000575	0	0	0	0	0	0	0	0	0	0	0	0	0	0	0	0	0	0	0	0	0	0	0	0
mmu_circ_0000576	0	0	0	0	0	0	0	0	1	0	0	0	0	0	0	0	0	0	0	0	0	0	0	2
mmu_circ_0000577	0	0	0	0	0	0	0	0	0	0	0	0	0	0	0	0	0	0	0	0	0	0	0	0
mmu_circ_0000578	0	0	0	0	0	0	0	0	0	0	0	0	0	0	0	0	0	0	0	0	0	0	0	0
mmu_circ_0000579	0	0	0	0	0	0	0	0	0	0	0	0	0	0	0	0	0	0	0	0	0	0	0	0
mmu_circ_0000580	0	0	0	0	0	0	0	0	0	0	0	0	0	0	0	0	0	0	0	0	0	0	0	0
mmu_circ_0000581	0	0	0	0	0	0	0	0	0	0	0	0	0	0	0	0	0	0	0	0	0	0	0	0
mmu_circ_0000582	0	0	0	0	0	0	0	0	0	0	0	0	0	0	0	0	0	0	0	0	0	0	0	0
mmu_circ_0000583	0	0	0	0	0	0	0	0	0	0	0	0	0	0	0	0	0	0	0	0	0	0	0	0
mmu_circ_0000584	1	0	2	0	1	1	2	1	0	3	0	0	15	30	28	23	10	14	29	24	47	29	36	37
mmu_circ_0000585	0	0	0	0	0	0	0	0	0	0	0	0	0	0	0	0	0	0	0	0	0	0	0	0
mmu_circ_0000586	0	0	0	0	0	0	0	0	0	0	0	0	0	0	0	0	0	0	0	0	0	0	0	0
mmu_circ_0000587	0	0	0	0	0	0	0	0	0	0	0	0	0	0	0	0	0	0	0	0	0	0	0	0
mmu_circ_0000588	0	0	0	0	0	0	0	0	0	0	0	0	0	0	0	0	0	0	0	0	0	0	0	0
mmu_circ_0000589	0	0	0	0	0	2	1	0	0	0	0	0	0	0	1	0	0	0	0	0	1	1	0	0
mmu_circ_0000590	0	0	0	0	0	0	0	0	0	0	0	0	0	0	0	0	0	0	0	0	0	0	0	0
mmu_circ_0000591	0	1	1	6	1	2	0	1	0	0	1	1	5	7	1	10	8	4	12	8	1	14	6	35
mmu_circ_0000592	0	0	0	0	0	0	0	0	0	0	0	0	0	0	0	0	0	0	0	0	0	0	0	0
mmu_circ_0000593	0	0	0	0	0	0	0	0	0	0	0	0	0	0	0	0	0	0	0	0	0	0	0	0
mmu_circ_0000594	0	0	0	0	0	0	0	0	0	0	0	0	0	0	0	0	0	0	0	0	0	0	0	0
mmu_circ_0000595	0	0	0	0	0	0	0	0	0	0	0	0	0	0	0	0	0	0	0	0	0	0	0	0
mmu_circ_0000596	0	0	0	0	0	0	0	0	0	0	0	0	0	0	0	0	0	0	0	0	0	0	0	0
mmu_circ_0000597	2	6	1	8	2	2	0	3	1	3	2	2	22	20	37	47	23	36	35	30	31	29	33	40
mmu_circ_0000598	0	0	0	0	0	0	0	0	0	0	0	0	0	0	0	0	0	0	0	0	0	0	0	0
mmu_circ_0000599	0	0	0	0	0	0	0	0	0	0	0	0	0	0	0	0	0	0	0	0	0	0	0	0
mmu_circ_0000600	0	0	0	0	0	0	0	0	0	0	0	0	0	0	0	0	0	0	0	0	0	0	0	0
mmu_circ_0000601	0	1	1	1	0	2	1	0	0	1	1	1	3	6	19	2	1	0	1	0	7	3	0	0
mmu_circ_0000602	0	0	0	0	0	1	0	0	0	0	1	0	1	10	1	4	0	0	38	1	2	2	2	11
mmu_circ_0000603	12	10	12	1	3	5	9	7	10	8	13	7	4	4	2	9	12	10	0	17	3	5	12	2
mmu_circ_0000604	0	0	0	0	0	0	0	0	0	0	0	0	0	0	0	0	0	0	0	0	0	0	0	0
mmu_circ_0000605	11	11	9	10	17	23	3	4	8	8	12	16	39	50	41	36	14	25	70	53	31	74	30	40
mmu_circ_0000606	0	0	0	0	0	0	0	0	0	0	0	0	0	0	0	0	0	0	0	0	0	0	0	0
mmu_circ_0000607	0	0	0	0	0	0	0	0	0	0	0	0	0	0	0	0	0	0	0	0	0	0	0	0
mmu_circ_0000608	0	0	0	0	0	0	0	0	0	0	0	0	0	0	0	0	0	0	0	0	0	0	0	0
mmu_circ_0000609	0	0	0	0	0	0	0	0	0	0	0	0	0	0	0	0	0	0	0	0	0	0	0	0
mmu_circ_0000610	0	0	0	0	0	0	0	0	0	0	0	0	0	0	0	0	0	0	0	0	0	0	0	0
mmu_circ_0000611	2	0	0	0	0	1	0	0	0	0	0	1	5	5	13	4	2	1	13	7	10	3	1	11
mmu_circ_0000612	0	0	0	0	0	0	0	0	0	0	0	0	0	0	0	0	0	0	0	0	0	0	0	0
mmu_circ_0000613	0	0	0	0	0	0	0	0	0	0	0	0	0	0	0	0	0	0	0	0	0	0	0	0
mmu_circ_0000614	2	3	4	8	6	10	10	8	5	2	4	4	243	162	228	130	59	136	144	219	197	210	179	187
mmu_circ_0000615	1	0	0	0	0	0	0	0	0	0	0	1	0	0	0	0	0	0	0	1	0	0	0	0
mmu_circ_0000616	0	0	0	0	0	0	0	0	0	0	0	0	0	0	0	0	0	0	0	0	0	0	0	0
mmu_circ_0000617	0	0	0	0	0	1	2	0	0	0	2	1	0	0	0	5	2	1	0	0	0	0	0	0
mmu_circ_0000618	248	354	233	96	108	130	270	361	275	172	191	129	20	14	19	18	12	24	17	7	29	19	2	24
mmu_circ_0000619	0	0	2	0	0	0	0	0	0	0	0	0	0	0	0	0	0	0	0	0	0	0	0	0
mmu_circ_0000620	0	0	0	0	0	0	0	0	0	0	0	0	0	0	0	0	0	0	0	0	0	0	0	0
mmu_circ_0000621	0	1	1	2	2	2	0	1	3	2	2	3	0	11	3	0	7	3	6	2	1	1	0	5
mmu_circ_0000622	0	0	0	0	1	0	0	0	0	0	0	0	0	0	0	0	0	0	9	0	0	0	0	0
mmu_circ_0000623	0	0	0	0	0	0	0	0	0	0	0	0	0	0	0	0	0	0	0	0	0	0	0	0
mmu_circ_0000624	0	0	0	0	0	0	0	0	0	0	0	0	0	0	0	0	0	0	0	0	0	0	0	0
mmu_circ_0000625	0	0	0	1	0	0	1	0	0	0	0	0	1	1	1	1	1	1	0	0	0	0	1	1
mmu_circ_0000626	0	0	0	0	0	1	0	0	0	2	1	0	0	0	0	0	0	0	0	1	0	0	0	1
mmu_circ_0000627	0	0	3	1	0	0	0	0	1	1	0	2	0	0	0	0	1	2	0	2	0	0	0	0
mmu_circ_0000628	0	0	0	0	0	0	0	0	0	0	0	0	0	0	0	0	0	0	0	0	0	0	0	0
mmu_circ_0000629	0	0	0	0	0	0	0	0	0	0	0	0	0	0	0	0	0	0	0	0	0	0	0	0
mmu_circ_0000630	0	0	0	0	0	0	0	0	0	0	0	0	0	0	0	0	0	0	0	0	0	0	0	0
mmu_circ_0000631	0	0	0	0	0	0	0	0	0	0	0	0	0	0	0	0	0	0	0	0	0	0	0	0
mmu_circ_0000632	0	0	0	0	0	0	0	0	0	0	0	0	0	0	0	0	0	0	0	0	0	0	0	0
mmu_circ_0000633	0	0	0	0	0	0	0	0	0	0	0	0	0	0	0	0	0	0	0	0	0	0	0	0
mmu_circ_0000634	0	0	0	0	0	0	0	0	0	0	0	0	0	0	0	0	0	0	0	0	0	0	0	0
mmu_circ_0000635	0	0	0	0	0	0	0	0	0	0	0	0	0	0	0	0	0	0	0	0	0	0	0	0
mmu_circ_0000636	0	0	0	0	1	1	2	1	1	1	0	0	2	0	0	0	1	0	3	0	1	5	0	0
mmu_circ_0000637	0	0	0	0	0	0	0	0	0	0	0	0	0	0	0	0	0	0	0	0	0	0	0	0
mmu_circ_0000638	4	9	3	1	5	10	3	7	4	5	1	2	20	36	15	17	13	20	22	12	15	27	13	24
mmu_circ_0000639	3	2	2	2	1	0	1	1	0	1	3	2	12	9	14	3	3	5	5	8	8	15	2	5
mmu_circ_0000640	0	0	0	0	0	0	0	0	0	0	0	0	0	0	0	0	0	0	0	0	0	0	0	0
mmu_circ_0000641	0	0	0	0	0	0	0	0	0	0	0	0	0	0	0	0	0	0	0	0	0	0	0	0
mmu_circ_0000642	0	0	0	0	0	0	0	0	0	0	0	0	0	0	0	0	0	0	0	0	0	0	0	0
mmu_circ_0000643	0	0	0	0	0	0	0	0	0	0	0	0	0	0	0	0	0	0	0	0	0	0	0	0
mmu_circ_0000644	0	1	0	0	2	0	0	1	0	0	0	0	5	11	3	6	1	3	2	7	21	4	7	14
mmu_circ_0000645	1	7	2	2	4	4	3	4	1	2	1	3	16	15	27	26	15	19	31	11	11	8	36	46
mmu_circ_0000646	3	3	0	1	1	0	1	2	1	0	2	0	0	8	0	12	0	1	0	8	0	4	0	0
mmu_circ_0000647	0	0	0	0	0	0	0	0	0	0	0	0	0	4	0	0	0	0	0	0	2	0	0	0
mmu_circ_0000648	0	0	0	0	0	0	0	0	0	0	0	0	0	0	0	0	0	0	0	0	0	0	0	0
mmu_circ_0000649	2	9	3	6	3	4	2	0	3	3	3	4	7	5	8	4	7	9	29	18	16	12	14	17
mmu_circ_0000650	0	0	0	0	0	0	0	0	0	0	0	0	0	0	0	0	0	0	0	0	0	0	0	0
mmu_circ_0000651	1877	2736	1835	1392	1045	1549	1696	2076	1507	1014	1042	1290	115	91	218	540	479	504	516	143	163	72	256	286
mmu_circ_0000652	1	0	0	0	2	2	0	0	0	0	0	0	3	3	1	3	3	12	0	0	2	5	0	5
mmu_circ_0000653	0	0	0	1	1	0	0	0	1	0	0	0	0	0	0	0	0	0	0	0	0	0	0	0
mmu_circ_0000654	0	0	0	0	0	0	0	0	0	0	0	0	0	0	0	0	0	0	0	0	0	0	0	0
mmu_circ_0000655	0	0	0	0	0	0	1	0	0	0	0	0	6	3	3	0	2	0	2	7	2	2	7	4
mmu_circ_0000656	0	0	0	0	0	0	0	0	0	0	0	0	0	0	0	0	0	0	0	0	0	0	0	0
mmu_circ_0000657	0	0	0	0	0	0	0	0	0	0	0	0	0	0	0	0	0	0	0	0	0	0	0	0
mmu_circ_0000658	0	0	0	0	0	0	0	0	0	0	0	0	0	0	0	0	0	0	0	0	0	0	0	0
mmu_circ_0000659	0	0	0	0	0	0	0	0	0	0	0	0	0	0	0	0	0	0	0	0	0	0	0	0
mmu_circ_0000660	0	0	0	0	1	1	1	0	0	0	0	0	0	1	1	0	2	0	0	5	1	0	9	0
mmu_circ_0000661	10	10	4	4	6	6	10	5	5	5	2	4	45	30	60	20	8	24	22	40	39	40	32	53
mmu_circ_0000662	0	0	0	0	0	0	0	0	0	0	0	0	0	0	0	0	0	0	0	0	0	0	0	0
mmu_circ_0000663	0	2	0	0	0	1	0	0	0	1	2	0	3	4	7	1	1	2	4	0	3	2	6	2
mmu_circ_0000664	0	0	0	0	0	0	0	0	0	0	0	0	0	0	14	0	0	4	11	0	0	2	0	0
mmu_circ_0000665	0	0	0	0	0	0	0	0	0	0	0	0	1	1	1	0	0	0	0	0	1	0	0	1
mmu_circ_0000666	0	0	0	0	0	0	0	0	0	0	0	0	0	0	0	0	0	0	0	0	0	0	0	0
mmu_circ_0000667	0	0	0	0	0	0	0	0	0	0	0	0	0	0	0	0	0	0	0	0	0	0	0	0
mmu_circ_0000668	0	0	0	0	0	0	0	0	0	0	0	0	0	0	0	0	0	0	0	0	0	0	0	0
mmu_circ_0000669	0	0	0	0	0	0	0	0	0	0	0	0	0	0	0	0	0	0	0	0	0	0	0	0
mmu_circ_0000670	0	0	0	0	0	0	0	0	0	0	0	0	0	0	0	0	0	0	0	0	0	0	0	0
mmu_circ_0000671	0	0	0	0	0	0	0	0	0	0	0	0	0	0	0	0	0	0	0	0	0	0	0	0
mmu_circ_0000672	0	0	0	0	0	0	0	0	0	0	0	0	0	0	0	0	0	0	0	0	0	0	0	0
mmu_circ_0000673	0	0	0	0	0	0	0	0	0	0	0	0	3	13	6	2	0	2	2	1	7	6	3	6
mmu_circ_0000674	6149	14374	7469	6097	5250	5989	7227	8178	7106	9049	6387	5581	63	26	52	43	48	64	31	15	23	9	26	21
mmu_circ_0000675	0	0	0	0	0	0	0	0	0	0	0	0	0	0	0	0	0	0	0	0	0	0	0	0
mmu_circ_0000676	1	1	2	0	1	1	0	2	1	0	0	0	39	38	52	18	8	13	22	43	28	44	40	21
mmu_circ_0000677	14	26	18	46	59	53	22	25	14	20	24	29	16	33	48	129	584	382	36	11	15	31	30	33
mmu_circ_0000678	1	2	2	1	0	1	0	1	2	1	5	1	9	43	11	5	2	1	10	0	2	5	5	6
mmu_circ_0000679	0	0	0	0	0	0	0	0	0	0	0	0	0	0	0	0	0	0	0	0	0	0	0	0
mmu_circ_0000680	0	0	0	0	0	0	0	0	0	0	0	0	0	0	0	0	0	0	0	0	0	0	0	0
mmu_circ_0000681	0	0	0	0	0	0	0	0	0	0	0	0	0	0	0	0	0	0	0	0	0	0	0	0
mmu_circ_0000682	0	0	0	0	0	0	0	0	0	0	0	0	2	0	0	0	0	0	0	1	0	0	0	1
mmu_circ_0000683	0	0	0	0	0	0	0	0	0	0	0	0	0	0	0	0	0	0	0	0	0	0	0	0
mmu_circ_0000684	0	0	0	0	0	0	0	0	0	0	0	0	0	0	0	0	0	0	0	0	0	0	0	0
mmu_circ_0000685	0	0	0	0	0	0	0	0	0	0	0	0	0	0	0	0	0	0	0	0	0	0	0	0
mmu_circ_0000686	1	0	0	0	3	0	0	0	0	0	0	1	2	8	0	1	2	0	0	0	1	1	2	4
mmu_circ_0000687	1	0	0	0	0	1	0	1	0	0	0	2	21	8	20	9	6	9	9	9	15	3	1	24
mmu_circ_0000688	0	0	0	0	0	0	0	0	0	0	0	0	0	0	0	0	0	0	0	0	0	0	0	0
mmu_circ_0000689	0	0	0	0	0	0	0	0	0	0	0	0	0	0	0	0	0	0	0	0	0	0	0	0
mmu_circ_0000690	17	22	17	18	14	12	28	23	24	17	12	17	84	64	78	42	35	64	111	76	47	58	95	68
mmu_circ_0000691	17368	23007	16909	97320	105534	122216	13238	15175	13788	19366	21984	20706	3254	9247	56414	193881	426448	265943	13445	2835	15880	4509	35273	28187
mmu_circ_0000692	6591	8155	6264	9712	11278	11708	7725	7032	6764	6896	8026	8009	515	303	513	2143	3377	5186	898	148	176	156	210	171
mmu_circ_0000693	0	0	0	0	0	0	0	0	0	0	0	0	0	0	0	0	0	0	0	0	0	0	0	0
mmu_circ_0000694	0	0	0	0	0	0	0	0	0	0	0	0	4	8	0	1	2	0	3	1	0	1	16	5
mmu_circ_0000695	0	0	0	0	0	0	0	0	0	0	0	0	0	0	0	0	0	0	0	0	0	0	0	0
mmu_circ_0000696	0	0	0	0	0	0	0	0	0	0	0	0	0	1	1	1	4	0	1	0	0	0	0	0
mmu_circ_0000697	0	0	0	0	0	0	0	0	0	0	0	0	0	0	0	5	2	0	0	0	0	0	0	2
mmu_circ_0000698	0	0	0	0	0	0	0	0	0	0	0	0	0	0	0	0	0	0	0	0	0	0	0	0
mmu_circ_0000699	0	0	0	0	0	0	0	0	0	0	0	0	0	0	0	0	0	0	0	0	0	0	0	0
mmu_circ_0000700	0	0	0	0	0	1	0	0	0	0	0	0	2	15	0	0	1	0	0	0	0	0	0	0
mmu_circ_0000701	0	0	0	0	0	0	0	0	0	0	0	0	0	0	0	0	0	0	0	0	0	0	0	0
mmu_circ_0000702	0	0	0	0	0	0	0	0	0	0	0	0	0	0	0	0	0	0	0	0	0	0	0	0
mmu_circ_0000703	0	0	0	0	0	0	0	0	0	0	0	0	0	0	0	0	0	0	0	0	0	0	0	0
mmu_circ_0000704	0	0	0	0	0	0	0	0	0	0	0	0	0	0	0	0	0	0	0	0	0	0	0	0
mmu_circ_0000705	0	0	0	0	0	0	0	0	0	0	0	0	0	0	0	0	0	0	0	0	0	0	0	0
mmu_circ_0000706	4	6	0	1	4	4	4	4	6	6	5	6	74	44	50	63	18	49	51	89	83	116	99	48
mmu_circ_0000707	0	0	0	0	0	0	0	0	0	0	0	0	0	0	0	0	0	0	0	0	0	0	0	0
mmu_circ_0000708	0	0	0	0	4	2	1	1	0	0	2	2	51	20	15	11	18	4	37	52	47	43	57	23
mmu_circ_0000709	0	0	0	1	0	1	0	2	0	0	0	1	10	3	6	6	3	12	15	7	4	10	10	12
mmu_circ_0000710	0	0	0	0	0	0	0	0	0	0	0	0	0	0	0	0	0	0	0	0	0	0	0	0
mmu_circ_0000711	0	0	0	0	0	0	0	0	0	0	0	0	0	0	0	0	0	0	0	0	0	0	0	0
mmu_circ_0000712	3	1	1	14	16	22	2	1	5	4	3	3	70	61	69	37	14	32	71	54	45	54	74	55
mmu_circ_0000713	0	0	0	0	0	0	0	0	0	0	0	0	0	0	0	0	0	0	0	0	0	0	0	0
mmu_circ_0000714	0	0	0	0	0	0	0	0	0	0	0	0	0	0	0	0	0	0	0	0	0	0	0	0
mmu_circ_0000715	0	0	0	0	0	0	0	0	0	0	0	0	0	0	0	0	0	0	0	0	0	0	0	0
mmu_circ_0000716	0	0	0	0	0	0	0	0	0	0	0	0	0	0	0	0	0	0	0	0	0	0	0	0
mmu_circ_0000717	4	8	1	7	4	11	9	1	2	12	4	7	75	29	21	30	4	16	20	47	30	59	42	60
mmu_circ_0000718	0	0	0	0	0	0	0	0	0	0	0	0	0	0	0	0	0	0	0	0	0	0	0	0
mmu_circ_0000719	0	0	0	0	0	1	0	0	1	0	0	0	3	0	4	6	0	1	0	4	5	17	0	0
mmu_circ_0000720	0	0	2	0	1	0	2	1	1	0	1	0	41	40	56	27	12	37	43	54	53	76	67	68
mmu_circ_0000721	0	0	0	0	0	0	0	0	0	0	0	0	0	0	0	0	0	0	0	0	0	0	0	0
mmu_circ_0000722	0	0	0	0	0	0	0	0	0	0	0	0	0	0	0	0	0	0	0	0	0	0	0	0
mmu_circ_0000723	0	0	0	0	0	0	0	0	0	0	0	0	0	0	0	0	0	0	0	0	0	0	0	0
mmu_circ_0000724	0	1	0	0	0	1	0	0	0	0	1	0	17	0	7	9	3	1	0	1	0	28	34	2
mmu_circ_0000725	0	0	0	0	0	0	0	0	0	0	0	0	0	0	0	0	0	0	0	0	0	0	0	0
mmu_circ_0000726	10	18	8	89	86	138	13	10	5	20	21	9	118	62	56	71	46	74	51	61	106	61	50	78
mmu_circ_0000727	98	70	51	69	45	59	57	62	58	44	92	83	174	189	184	133	48	95	162	141	151	169	171	149
mmu_circ_0000728	0	0	0	0	0	0	0	0	0	0	0	0	0	0	0	0	0	0	0	0	0	0	0	0
mmu_circ_0000729	0	0	0	0	0	0	0	0	0	0	0	0	0	0	0	0	0	0	0	0	0	0	0	0
mmu_circ_0000730	0	0	0	0	0	0	0	0	0	0	0	0	0	0	0	0	0	0	0	0	0	0	0	0
mmu_circ_0000731	1	0	0	0	0	2	1	0	0	0	2	0	16	9	10	6	6	7	11	5	19	13	12	24
mmu_circ_0000732	0	0	0	0	0	0	0	0	0	0	0	0	0	0	1	1	0	1	0	0	0	0	4	1
mmu_circ_0000733	0	0	0	0	0	0	0	0	0	0	0	0	0	0	0	0	0	0	0	0	0	0	0	0
mmu_circ_0000734	3	3	6	14	8	28	5	2	3	2	6	5	21	12	27	49	67	49	23	79	174	5	31	12
mmu_circ_0000735	0	0	0	0	0	0	0	0	0	0	0	0	0	0	0	0	0	0	0	0	0	0	0	0
mmu_circ_0000736	0	0	0	0	0	0	0	0	0	0	0	0	0	0	0	0	0	0	0	0	0	0	0	0
mmu_circ_0000737	0	0	0	0	0	0	0	0	0	0	0	0	0	0	0	0	0	0	0	0	0	0	0	0
mmu_circ_0000738	0	0	0	0	0	0	0	0	0	0	0	0	0	0	0	0	0	0	0	0	0	0	0	0
mmu_circ_0000739	0	2	0	4	1	1	2	0	0	2	1	2	11	4	1	3	2	2	9	6	2	15	7	2
mmu_circ_0000740	15	22	7	36	41	50	16	19	15	8	12	23	35	70	68	88	54	69	258	142	66	62	122	162
mmu_circ_0000741	104	117	90	224	152	180	79	99	66	87	80	127	24	25	19	83	192	148	43	34	37	61	36	45
mmu_circ_0000742	7	10	7	195	273	278	4	3	2	2	6	2	2	4	2	7	10	31	4	3	4	1	5	4
mmu_circ_0000743	0	0	0	0	0	0	0	0	0	0	0	0	0	0	0	0	0	0	0	0	0	0	0	0
mmu_circ_0000744	0	0	0	0	0	0	0	0	0	0	0	0	0	0	0	0	0	0	0	0	0	0	0	0
mmu_circ_0000745	0	0	0	0	0	0	0	0	0	0	0	0	0	0	0	0	0	0	0	0	0	0	0	0
mmu_circ_0000746	536	791	511	528	437	468	427	466	535	547	408	374	12	5	7	62	129	79	5	2	0	4	0	2
mmu_circ_0000747	2783	3626	2698	2002	1990	2011	3657	4166	3302	3280	3925	4212	220	219	181	593	863	842	283	308	168	193	207	252
mmu_circ_0000748	0	0	0	0	0	0	0	0	0	0	0	0	0	0	0	0	0	0	0	0	0	0	0	0
mmu_circ_0000749	0	0	0	0	0	0	0	0	0	0	0	0	0	0	0	0	0	0	0	0	0	0	0	0
mmu_circ_0000750	1	2	1	45	49	52	0	0	0	0	0	1	0	0	0	1	9	7	0	1	0	2	0	0
mmu_circ_0000751	0	0	0	0	0	0	0	0	0	0	0	0	0	0	0	1	0	0	0	0	0	1	1	0
mmu_circ_0000752	0	0	0	0	0	0	0	0	0	0	0	0	0	0	0	0	0	0	0	0	0	0	0	0
mmu_circ_0000753	0	0	0	0	0	0	0	0	0	0	0	0	0	0	0	0	0	0	0	0	0	0	0	0
mmu_circ_0000754	0	0	0	0	0	0	0	0	0	0	0	0	0	0	0	0	0	0	0	0	0	0	0	0
mmu_circ_0000755	0	0	0	0	0	0	0	0	0	0	0	0	0	0	0	0	0	0	0	0	0	0	0	0
mmu_circ_0000756	0	0	0	0	0	0	0	0	0	0	0	0	0	0	0	0	0	0	0	0	0	0	0	0
mmu_circ_0000757	0	0	0	0	0	0	0	0	0	0	0	0	0	0	0	0	0	0	0	0	0	0	0	0
mmu_circ_0000758	0	0	0	0	0	0	0	0	0	0	0	0	0	0	0	0	0	0	0	0	0	0	0	0
mmu_circ_0000759	0	0	0	0	0	0	0	0	0	0	0	0	0	0	0	0	0	0	0	0	0	0	0	0
mmu_circ_0000760	15	16	13	410	547	625	7	16	8	11	6	9	20	2	22	317	572	549	17	1	2	25	3	11
mmu_circ_0000761	0	0	0	0	0	0	0	0	0	0	0	0	0	0	0	0	0	0	0	0	0	0	0	0
mmu_circ_0000762	0	0	0	0	0	0	0	0	0	0	0	0	0	0	0	0	0	0	0	0	0	0	0	0
mmu_circ_0000763	0	0	0	0	0	0	0	0	0	0	0	0	0	0	0	0	0	0	0	0	0	0	0	0
mmu_circ_0000764	0	0	0	0	0	0	0	0	0	0	0	0	0	0	0	0	0	0	0	0	0	0	0	0
mmu_circ_0000765	0	0	0	0	0	0	0	0	0	0	0	0	0	0	0	0	0	0	0	0	0	0	0	0
mmu_circ_0000766	0	0	0	0	0	0	0	0	0	0	0	0	0	0	0	0	0	0	0	0	0	0	0	0
mmu_circ_0000767	0	0	0	0	0	0	0	0	0	0	0	0	0	0	0	0	0	0	0	0	0	0	0	0
mmu_circ_0000768	0	0	0	0	0	0	0	0	0	0	0	0	0	0	0	0	0	0	0	0	0	0	0	0
mmu_circ_0000769	0	0	0	0	0	0	0	0	0	0	0	0	0	0	0	0	0	0	0	0	0	0	0	0
mmu_circ_0000770	0	0	0	0	0	0	0	0	0	0	0	0	0	0	0	0	0	0	0	0	0	0	0	0
mmu_circ_0000771	0	0	0	0	0	0	0	0	0	0	0	0	0	0	0	0	0	0	0	0	0	0	0	0
mmu_circ_0000772	0	0	0	0	0	0	0	0	0	0	0	0	0	0	0	0	0	0	0	0	0	0	0	0
mmu_circ_0000773	0	0	0	0	0	0	0	0	0	0	0	0	0	0	0	0	0	0	0	0	0	0	0	0
mmu_circ_0000774	0	0	0	0	0	0	0	0	0	0	0	0	0	0	0	0	0	0	0	0	0	0	0	0
mmu_circ_0000775	0	0	0	0	0	0	0	0	0	0	0	0	0	0	0	0	0	0	0	0	0	0	0	0
mmu_circ_0000776	0	0	0	0	0	0	0	0	0	0	0	0	0	0	0	0	0	0	0	0	0	0	0	0
mmu_circ_0000777	0	0	0	0	0	0	0	0	0	0	0	0	0	0	0	0	0	0	0	0	0	0	0	0
mmu_circ_0000778	0	0	0	0	0	0	0	0	0	0	0	0	0	0	0	0	0	0	0	0	0	0	0	0
mmu_circ_0000779	0	0	0	0	0	0	0	0	0	0	0	0	0	0	0	0	0	0	0	0	0	0	0	0
mmu_circ_0000780	0	0	0	0	0	0	0	0	0	0	0	0	0	0	0	0	0	0	0	0	0	0	0	0
mmu_circ_0000781	0	0	0	0	0	0	0	0	0	0	0	0	0	0	0	0	0	0	0	0	0	0	0	0
mmu_circ_0000782	0	0	0	0	0	1	0	0	0	0	0	0	0	0	0	0	0	0	0	0	0	0	0	0
mmu_circ_0000783	0	0	0	0	0	0	0	0	0	0	0	0	0	0	0	0	0	0	0	0	0	0	0	0
mmu_circ_0000784	0	0	0	0	0	0	0	0	0	0	0	0	0	0	0	0	0	0	0	0	0	0	0	0
mmu_circ_0000785	0	0	0	0	0	0	0	0	0	0	0	0	0	0	0	0	0	0	0	0	0	0	0	0
mmu_circ_0000786	0	0	0	0	0	0	1	0	0	0	0	0	0	0	0	0	0	0	0	0	0	0	2	0
mmu_circ_0000787	0	0	0	0	0	0	0	0	0	0	0	0	0	0	0	0	0	0	0	0	0	0	0	0
mmu_circ_0000788	35	46	33	155	151	164	43	55	31	21	36	41	1	1	15	16	43	76	1	1	1	0	5	3
mmu_circ_0000789	129	199	115	395	485	396	127	81	83	189	130	190	10	11	13	41	27	79	114	20	19	16	21	22
mmu_circ_0000790	4	1	2	2	2	4	4	2	6	2	3	5	1	9	3	7	5	6	11	9	2	4	8	2
mmu_circ_0000791	20404	27628	19102	42646	49967	56346	17876	17427	18095	21666	21696	24716	4300	7891	13181	157291	331299	214330	12220	2777	2004	1863	2779	3216
mmu_circ_0000792	5	8	5	8	4	6	6	3	10	7	6	8	1	9	8	2	17	15	5	3	7	7	2	3
mmu_circ_0000793	1	1	1	0	0	1	3	1	1	2	5	3	0	5	3	4	0	1	4	5	6	2	1	1
mmu_circ_0000794	0	0	0	0	0	0	0	0	0	0	0	0	0	0	0	0	0	0	0	0	0	0	0	0
mmu_circ_0000795	1	1	0	0	0	1	1	0	0	0	0	2	3	10	3	5	0	2	13	8	13	9	0	7
mmu_circ_0000796	0	1	2	0	0	0	3	0	0	2	0	1	9	20	266	2	2	7	5	181	113	11	132	7
mmu_circ_0000797	2	0	0	1	0	0	0	0	0	0	0	0	0	0	1	0	0	0	1	2	1	3	0	14
mmu_circ_0000798	0	0	0	0	0	0	0	0	0	0	0	0	0	0	0	0	0	0	0	0	0	0	0	0
mmu_circ_0000799	1	2	0	0	0	1	0	0	0	0	0	0	4	0	0	3	2	1	0	0	0	0	0	0
mmu_circ_0000800	0	3	2	0	0	0	1	0	1	0	1	1	0	0	0	0	2	2	1	2	0	1	9	4
mmu_circ_0000801	0	0	0	0	0	0	0	0	0	0	0	0	0	0	0	0	0	0	0	0	0	0	0	0
mmu_circ_0000802	0	0	0	0	0	0	0	0	0	0	0	0	0	0	0	0	0	0	0	0	0	0	0	0
mmu_circ_0000803	0	0	0	0	0	0	0	0	0	0	0	0	0	0	0	0	0	0	0	0	0	0	0	0
mmu_circ_0000804	0	0	0	0	0	0	0	0	0	0	0	0	0	0	0	0	0	0	0	0	0	0	0	0
mmu_circ_0000805	0	0	0	0	0	0	0	0	0	0	0	0	0	0	0	0	0	0	0	0	0	0	0	0
mmu_circ_0000806	0	0	0	0	0	0	0	0	0	0	0	0	0	0	0	0	0	0	0	0	0	0	0	0
mmu_circ_0000807	6	4	6	9	6	9	7	3	4	7	2	10	37	40	70	45	29	52	95	60	45	77	80	55
mmu_circ_0000808	0	0	0	0	0	0	1	0	0	0	0	0	0	3	1	3	0	3	4	4	6	5	2	1
mmu_circ_0000809	7	20	19	38	66	50	63	45	39	37	22	42	16062	9484	10953	5461	1484	3105	6227	10981	9567	7462	8686	7636
mmu_circ_0000810	0	0	0	0	0	0	0	0	0	0	0	0	0	0	0	0	0	0	0	0	0	0	0	0
mmu_circ_0000811	12	16	11	20	22	21	11	10	14	9	11	15	43	32	61	44	61	47	162	79	23	24	67	98
mmu_circ_0000812	0	0	0	0	0	0	0	0	0	0	0	0	0	0	0	0	0	0	0	0	0	0	0	0
mmu_circ_0000813	0	0	0	0	0	0	0	0	0	0	0	0	0	0	0	0	0	0	0	0	0	0	0	0
mmu_circ_0000814	0	0	0	0	0	0	0	0	0	0	0	0	0	0	0	0	0	0	0	0	0	0	0	0
mmu_circ_0000815	0	0	0	0	0	0	0	0	0	0	0	0	0	0	0	0	0	0	0	0	0	0	0	0
mmu_circ_0000816	0	0	1	0	2	3	0	0	1	0	0	1	17	19	12	11	5	9	3	31	29	6	9	10
mmu_circ_0000817	0	0	0	0	0	0	0	0	0	0	0	0	0	0	0	0	0	0	0	0	0	0	0	0
mmu_circ_0000818	0	0	0	0	0	0	0	0	0	0	0	0	0	0	0	0	0	0	0	0	0	0	0	0
mmu_circ_0000819	5	4	1	5	3	0	4	5	0	3	3	3	5	22	8	14	4	11	5	20	25	11	4	5
mmu_circ_0000820	10	9	3	2	2	3	2	3	2	3	3	7	13	5	18	15	12	7	3	19	6	25	26	30
mmu_circ_0000821	0	0	0	0	0	0	0	0	0	0	0	0	0	0	0	0	0	0	0	0	0	0	0	0
mmu_circ_0000822	0	0	0	0	0	0	0	0	0	0	0	0	0	0	0	0	0	0	0	0	0	0	0	0
mmu_circ_0000823	0	2	3	0	2	0	1	0	0	3	3	2	4	4	13	4	6	2	7	2	5	4	9	0
mmu_circ_0000824	0	1	0	0	0	3	1	0	1	0	0	1	3	0	0	1	0	3	0	0	0	3	0	0
mmu_circ_0000825	0	0	0	0	0	0	0	0	0	0	0	0	0	0	0	0	0	0	0	0	0	0	0	0
mmu_circ_0000826	0	0	0	0	0	0	0	0	0	0	0	0	0	0	0	0	0	0	0	0	0	0	0	0
mmu_circ_0000827	7	9	7	4	6	6	3	6	7	7	3	4	77	55	81	53	15	34	28	64	45	56	55	33
mmu_circ_0000828	0	0	0	0	0	0	0	0	0	0	0	0	0	0	0	0	0	0	0	0	0	0	0	0
mmu_circ_0000829	0	0	0	0	0	0	0	0	0	0	0	0	0	0	0	0	0	0	0	0	0	0	0	0
mmu_circ_0000830	0	0	0	0	0	0	0	0	0	0	0	0	0	0	0	0	0	0	0	0	0	0	0	0
mmu_circ_0000831	0	0	0	0	0	0	0	0	0	0	0	0	0	0	0	0	0	0	0	0	0	0	0	0
mmu_circ_0000832	5	8	3	2	3	4	8	8	6	7	6	9	3	3	2	1	0	0	4	3	4	13	4	0
mmu_circ_0000833	0	0	0	0	0	0	0	0	0	0	0	0	0	0	0	0	0	0	0	0	0	0	0	0
mmu_circ_0000834	24	43	14	56	35	39	36	10	12	47	37	71	109	124	129	173	203	213	103	113	105	123	97	112
mmu_circ_0000835	0	0	0	0	0	0	0	0	0	0	0	0	0	0	0	0	0	0	0	0	0	0	0	0
mmu_circ_0000836	2	1	0	5	7	4	3	3	0	1	1	3	17	22	9	15	11	15	37	21	17	18	6	18
mmu_circ_0000837	0	1	1	0	3	0	2	0	2	0	0	1	10	16	10	6	11	7	6	4	4	7	17	23
mmu_circ_0000838	0	0	0	0	0	0	0	0	0	0	0	0	0	0	0	0	0	0	0	0	0	0	0	0
mmu_circ_0000839	0	0	0	0	0	0	0	0	0	0	0	0	0	0	0	0	0	0	0	0	0	0	0	0
mmu_circ_0000840	1	1	1	0	0	0	1	0	2	3	0	2	57	18	60	16	13	24	72	11	12	64	47	16
mmu_circ_0000841	0	0	0	0	0	0	0	0	0	0	0	0	0	0	0	0	0	0	0	0	0	0	0	0
mmu_circ_0000842	0	1	0	0	0	0	0	1	0	0	0	1	1	2	2	0	7	2	7	1	2	5	3	2
mmu_circ_0000843	0	0	0	0	0	0	0	0	0	0	0	0	0	0	0	0	0	0	0	0	0	0	0	0
mmu_circ_0000844	0	0	0	0	0	0	0	0	0	0	0	0	0	0	0	0	0	0	0	0	0	0	0	0
mmu_circ_0000845	0	0	0	0	0	0	0	0	0	0	0	0	0	0	0	0	0	0	0	0	0	0	0	0
mmu_circ_0000846	0	0	0	0	0	0	0	0	0	0	0	0	0	0	0	0	0	0	0	0	0	0	0	0
mmu_circ_0000847	0	0	0	0	0	0	0	0	0	0	0	0	0	0	0	0	0	0	0	0	0	0	0	0
mmu_circ_0000848	0	0	0	0	0	0	0	0	0	0	0	0	0	0	0	0	0	0	0	0	0	0	0	0
mmu_circ_0000849	0	0	0	0	0	0	0	0	0	0	0	0	0	0	0	0	0	0	0	0	0	0	0	0
mmu_circ_0000850	0	0	0	0	0	0	0	0	0	0	0	0	0	0	0	0	0	0	0	0	0	0	0	0
mmu_circ_0000851	0	0	0	0	0	0	0	0	0	0	0	0	0	0	0	0	0	0	0	0	0	0	0	0
mmu_circ_0000852	0	0	2	5	4	1	0	1	2	6	1	4	81	62	57	122	95	114	83	42	56	62	76	90
mmu_circ_0000853	4	4	0	5	7	8	3	5	7	2	4	5	102	73	75	71	19	34	66	94	107	108	89	98
mmu_circ_0000854	0	0	0	0	0	0	0	0	0	0	0	0	0	0	0	0	0	0	0	0	0	0	0	0
mmu_circ_0000855	0	0	0	0	0	0	0	0	0	0	0	0	0	0	0	0	0	0	0	0	0	0	0	0
mmu_circ_0000856	0	0	0	0	1	0	0	0	0	0	0	0	4	10	4	13	1	3	13	17	18	13	2	5
mmu_circ_0000857	0	0	0	0	0	0	0	0	0	0	0	0	0	0	0	0	0	0	0	0	0	0	0	0
mmu_circ_0000858	5	9	11	9	10	7	11	3	1	11	3	5	8	10	11	7	5	7	25	34	17	36	5	6
mmu_circ_0000859	0	0	0	0	0	0	0	0	0	0	0	0	0	0	0	0	0	0	0	0	0	0	0	0
mmu_circ_0000860	0	0	0	2	0	3	0	2	2	1	0	1	6	6	1	0	5	4	4	4	0	6	2	0
mmu_circ_0000861	4	5	6	2	5	3	2	3	1	2	10	3	2	3	7	5	10	0	22	10	2	13	4	0
mmu_circ_0000862	0	0	0	0	0	0	0	0	0	0	0	0	0	0	0	0	0	0	0	0	0	0	0	0
mmu_circ_0000863	0	0	0	0	0	0	0	0	0	0	0	0	0	0	0	0	0	0	0	0	0	0	0	0
mmu_circ_0000864	0	0	0	0	0	0	0	0	0	0	0	0	0	0	0	0	0	0	0	0	0	0	0	0
mmu_circ_0000865	0	0	0	0	0	0	0	0	0	0	0	0	0	0	0	0	0	0	0	0	0	0	0	0
mmu_circ_0000866	0	0	0	0	0	0	0	0	0	0	0	0	0	0	0	0	0	0	0	0	0	0	0	0
mmu_circ_0000867	0	0	0	0	0	0	0	0	0	0	0	0	0	0	0	0	0	0	0	0	0	0	0	0
mmu_circ_0000868	0	0	0	0	0	0	0	0	0	0	0	0	0	0	0	0	0	0	0	0	0	0	0	0
mmu_circ_0000869	0	1	0	1	0	0	0	0	0	1	0	0	7	14	7	3	6	8	10	18	15	16	8	14
mmu_circ_0000870	0	0	0	0	0	0	0	0	0	0	0	0	1	1	0	0	0	0	0	0	0	2	0	2
mmu_circ_0000871	0	0	0	0	2	0	0	0	1	1	0	1	0	0	2	6	0	1	4	2	0	0	1	0
mmu_circ_0000872	0	0	0	0	0	0	0	0	0	0	0	0	0	0	0	0	0	0	0	0	0	0	0	0
mmu_circ_0000873	0	0	0	0	0	0	0	0	0	0	0	0	0	0	0	0	0	0	0	0	0	0	0	0
mmu_circ_0000874	0	0	0	0	0	0	0	0	0	0	0	0	0	0	0	0	0	0	0	0	0	0	0	0
mmu_circ_0000875	0	0	0	0	0	0	0	0	0	0	0	0	0	0	0	0	0	0	0	0	0	0	0	0
mmu_circ_0000876	0	0	0	0	0	0	0	0	0	0	0	0	0	0	0	0	0	0	0	0	0	0	0	0
mmu_circ_0000877	0	4	5	4	0	0	5	2	2	2	5	3	0	2	5	9	5	4	7	6	12	12	9	7
mmu_circ_0000878	0	0	0	0	0	0	0	0	0	0	0	0	0	0	0	0	0	0	0	0	0	0	0	0
mmu_circ_0000879	0	0	0	0	0	0	0	0	0	0	0	0	0	0	0	0	0	0	0	0	0	0	0	0
mmu_circ_0000880	0	0	0	0	0	0	0	0	0	0	0	0	0	0	0	0	0	0	0	0	0	0	0	0
mmu_circ_0000881	0	0	0	0	0	0	0	0	0	0	0	0	0	0	0	0	0	0	0	0	0	0	0	0
mmu_circ_0000882	24	31	30	25	17	20	41	44	33	27	24	43	71	98	116	95	52	72	132	121	102	90	77	126
mmu_circ_0000883	0	0	1	0	1	3	1	0	0	0	0	0	11	16	14	5	3	6	34	19	12	9	19	27
mmu_circ_0000884	0	0	0	0	0	0	0	0	0	0	0	0	0	0	0	0	0	0	0	0	0	0	0	0
mmu_circ_0000885	0	0	0	0	0	0	0	0	0	0	0	0	0	0	0	0	0	0	0	0	0	0	0	0
mmu_circ_0000886	0	0	0	0	0	0	0	0	0	0	0	0	0	0	0	0	0	0	0	0	0	0	0	0
mmu_circ_0000887	0	0	0	0	0	0	0	0	0	0	0	0	0	0	0	0	0	0	0	0	0	0	0	0
mmu_circ_0000888	1	3	1	1	0	0	4	1	2	2	4	0	11	20	23	11	5	10	8	7	12	22	28	17
mmu_circ_0000889	0	0	0	0	0	0	0	0	0	0	0	0	0	0	0	0	0	0	0	0	0	0	0	0
mmu_circ_0000890	1	2	1	9	7	8	0	7	2	2	6	7	93	70	84	89	44	65	70	57	100	90	92	82
mmu_circ_0000891	0	0	0	0	0	0	0	0	0	0	0	0	0	0	0	0	0	0	0	0	0	0	0	0
mmu_circ_0000892	0	0	1	5	0	0	1	0	1	0	2	0	34	23	21	14	11	11	8	9	26	7	21	33
mmu_circ_0000893	0	0	0	0	0	0	0	0	0	0	0	0	0	0	0	0	0	0	0	0	0	0	0	0
mmu_circ_0000894	0	0	0	0	0	0	0	0	0	0	0	0	0	0	0	0	0	0	0	0	0	0	0	0
mmu_circ_0000895	0	0	0	0	0	0	0	0	0	0	0	0	0	0	0	0	0	0	0	0	0	0	0	0
mmu_circ_0000896	0	0	0	0	0	0	0	0	0	0	0	0	0	0	0	0	0	0	0	0	0	0	0	0
mmu_circ_0000897	0	0	0	0	0	0	0	0	0	0	0	0	0	0	0	0	0	0	0	0	0	0	0	0
mmu_circ_0000898	0	0	0	0	0	0	0	0	0	0	0	0	0	0	0	0	0	0	0	0	0	0	0	0
mmu_circ_0000899	0	0	0	0	0	0	0	0	0	0	0	0	0	0	0	0	0	0	0	0	0	0	0	0
mmu_circ_0000900	0	0	0	0	0	0	0	0	0	0	0	0	0	0	0	0	0	0	0	0	0	0	0	0
mmu_circ_0000901	6	9	3	16	9	9	4	3	2	5	1	1	11	17	23	20	19	14	91	33	32	12	36	44
mmu_circ_0000902	0	0	0	0	4	0	0	2	0	0	0	1	13	7	7	3	7	1	9	14	3	14	3	7
mmu_circ_0000903	0	0	0	0	0	0	0	0	0	0	0	0	0	0	0	0	0	0	0	0	0	0	0	0
mmu_circ_0000904	0	0	0	0	0	0	0	0	0	0	0	0	0	0	0	0	0	0	0	0	0	0	0	0
mmu_circ_0000905	0	0	0	0	0	0	0	0	0	0	0	0	0	0	0	0	0	0	0	0	0	0	0	0
mmu_circ_0000906	0	0	0	0	0	0	0	0	0	0	0	0	0	0	0	0	0	0	0	0	0	0	0	0
mmu_circ_0000907	0	0	0	0	0	0	0	0	0	0	0	0	0	0	0	0	0	0	0	0	0	0	0	0
mmu_circ_0000908	0	0	0	0	0	0	0	0	0	0	0	0	0	0	0	0	0	0	0	0	0	0	0	0
mmu_circ_0000909	7	8	4	29	46	71	12	7	7	10	2	11	8	3	0	5	2	2	1	3	4	1	0	7
mmu_circ_0000910	0	0	0	1	0	0	0	0	0	0	0	0	0	1	0	0	0	1	1	0	1	0	0	0
mmu_circ_0000911	0	0	0	0	0	0	0	0	0	0	0	0	0	0	0	0	0	0	0	0	0	0	0	0
mmu_circ_0000912	2	4	1	7	5	3	2	1	0	1	1	2	2	11	13	19	14	9	6	9	24	18	21	10
mmu_circ_0000913	0	0	1	1	0	3	0	4	0	1	3	1	18	17	36	14	9	10	20	27	23	33	44	41
mmu_circ_0000914	4	3	0	1	1	3	4	2	3	3	6	1	3	6	0	1	3	1	0	1	10	11	0	8
mmu_circ_0000915	0	0	0	0	0	0	0	0	0	0	0	0	0	0	0	0	0	0	0	0	0	0	0	0
mmu_circ_0000916	0	0	0	0	0	0	0	0	0	0	0	0	3	0	0	0	0	0	0	0	0	0	0	0
mmu_circ_0000917	0	0	0	0	0	0	0	0	0	0	0	0	0	0	0	0	0	0	0	0	0	0	0	0
mmu_circ_0000918	0	0	0	0	0	0	0	0	0	0	0	0	0	0	0	0	0	0	0	0	0	0	0	0
mmu_circ_0000919	0	0	0	0	0	0	0	0	0	0	0	0	0	0	0	0	0	0	0	0	0	0	0	0
mmu_circ_0000920	0	0	0	0	0	0	0	0	0	0	0	0	0	0	0	0	0	0	0	0	0	0	0	0
mmu_circ_0000921	0	0	0	0	0	0	0	0	0	0	0	0	0	0	0	0	0	0	0	0	0	0	0	0
mmu_circ_0000922	0	0	0	0	0	0	0	0	0	0	0	0	1	0	0	0	0	0	0	0	0	0	0	0
mmu_circ_0000923	0	0	0	0	0	0	0	0	0	0	0	0	0	0	0	0	0	0	0	0	0	0	0	0
mmu_circ_0000924	0	0	0	0	0	0	0	0	0	0	0	0	0	0	0	0	0	0	0	0	0	0	0	0
mmu_circ_0000925	0	0	0	0	0	0	0	0	0	0	0	0	0	0	0	0	0	0	0	0	0	0	0	0
mmu_circ_0000926	0	0	0	0	0	0	0	0	0	0	0	0	0	0	0	0	0	0	0	0	0	0	0	0
mmu_circ_0000927	0	0	0	0	0	0	0	0	0	0	0	0	0	0	0	0	0	0	0	0	0	0	0	0
mmu_circ_0000928	0	0	0	0	0	0	0	0	0	0	0	0	0	0	0	0	0	0	0	11	0	0	0	0
mmu_circ_0000929	0	0	0	0	0	0	0	0	0	0	0	0	0	0	0	0	0	0	0	0	0	0	0	0
mmu_circ_0000930	0	0	0	0	0	0	0	0	0	0	0	0	0	0	0	0	0	0	0	0	0	0	0	0
mmu_circ_0000931	0	0	0	0	0	0	0	0	0	0	0	0	0	0	0	0	0	0	0	0	0	0	0	0
mmu_circ_0000932	0	0	0	0	0	0	0	0	0	0	0	0	0	0	0	1	0	1	0	0	0	0	0	1
mmu_circ_0000933	5	5	3	13	8	6	4	4	5	2	4	4	53	41	35	28	21	44	60	49	35	48	47	70
mmu_circ_0000934	1	0	0	0	1	1	0	2	3	0	0	0	0	0	0	0	0	0	0	0	0	0	0	0
mmu_circ_0000935	4	1	2	2	1	5	5	0	2	0	2	2	12	18	18	10	0	8	7	50	18	22	15	14
mmu_circ_0000936	0	0	0	0	0	0	0	0	0	1	1	0	7	8	6	9	3	5	0	16	7	0	10	9
mmu_circ_0000937	0	2	1	3	6	3	3	3	0	0	3	1	90	65	93	74	41	41	86	74	108	120	120	64
mmu_circ_0000938	0	0	0	0	0	0	0	0	0	0	0	0	0	0	0	0	0	0	0	0	0	0	0	0
mmu_circ_0000939	883	1064	757	1559	1952	1921	1004	775	723	922	1076	1171	4785	4273	5321	3623	3608	3934	4310	4171	4503	4575	4135	4251
mmu_circ_0000940	0	0	0	0	0	0	0	0	0	0	0	0	0	0	0	0	0	0	0	0	0	0	0	0
mmu_circ_0000941	47	69	38	19	24	35	52	59	47	59	46	58	70	88	120	69	28	50	108	115	61	54	131	57
mmu_circ_0000942	0	0	0	0	0	0	0	0	0	0	0	0	0	0	0	0	0	0	0	0	0	0	0	0
mmu_circ_0000943	0	0	0	0	0	0	0	0	0	0	0	0	0	0	0	0	0	0	0	0	0	0	0	0
mmu_circ_0000944	0	0	0	0	0	0	0	0	0	0	0	0	0	0	0	0	0	0	0	0	0	0	0	0
mmu_circ_0000945	0	0	0	0	0	0	0	0	0	0	0	0	0	0	0	0	0	0	0	0	0	0	0	0
mmu_circ_0000946	0	1	0	0	0	0	0	1	0	3	0	4	2	7	3	5	3	4	4	7	5	3	5	0
mmu_circ_0000947	0	0	0	0	0	0	0	0	0	0	0	0	0	0	0	0	0	0	0	0	0	0	0	0
mmu_circ_0000948	0	0	0	0	0	0	0	0	0	0	0	0	0	0	0	0	0	0	0	0	0	0	0	0
mmu_circ_0000949	0	0	0	0	0	0	0	0	0	0	0	0	0	0	0	0	0	0	0	0	0	0	0	0
mmu_circ_0000950	0	0	0	0	0	0	0	0	0	0	0	0	0	0	0	0	0	0	0	0	0	0	0	0
mmu_circ_0000951	2	1	1	2	6	4	2	5	0	2	0	1	83	44	78	54	21	43	118	86	90	84	87	85
mmu_circ_0000952	0	0	0	0	0	0	0	0	0	0	0	0	0	0	0	0	0	0	0	0	0	0	0	0
mmu_circ_0000953	0	0	0	0	0	0	0	0	0	0	0	0	0	0	0	0	0	0	0	0	0	0	0	0
mmu_circ_0000954	0	0	0	0	0	0	0	0	0	0	0	0	0	0	0	0	0	0	0	0	0	0	0	0
mmu_circ_0000955	0	0	0	0	0	0	0	0	0	0	0	0	0	0	0	0	0	0	0	0	0	0	0	0
mmu_circ_0000956	0	0	0	0	0	0	0	0	0	0	0	0	0	0	0	0	0	0	0	0	0	0	0	0
mmu_circ_0000957	0	0	0	0	0	0	0	0	0	0	0	0	0	0	0	0	0	0	0	0	0	0	0	0
mmu_circ_0000958	0	0	0	0	0	0	0	0	0	0	0	0	0	0	0	0	0	0	0	0	0	0	0	0
mmu_circ_0000959	0	1	0	0	0	0	0	0	0	0	1	1	0	0	0	0	0	0	0	0	0	0	4	0
mmu_circ_0000960	0	0	0	0	0	0	0	0	0	0	0	0	0	0	0	0	0	0	0	0	0	0	0	0
mmu_circ_0000961	0	0	0	0	0	0	0	0	0	0	0	0	0	0	0	0	0	0	0	0	0	0	0	0
mmu_circ_0000962	0	0	0	0	0	0	1	1	2	1	0	0	4	2	10	6	0	2	3	2	1	4	1	2
mmu_circ_0000963	0	0	0	0	0	0	0	0	0	0	0	0	0	0	0	0	0	0	0	0	0	0	0	0
mmu_circ_0000964	1	1	0	0	1	0	1	0	1	1	0	0	0	1	3	0	1	0	2	1	0	0	0	1
mmu_circ_0000965	0	0	0	0	0	0	0	0	0	0	0	0	0	0	0	0	0	0	0	0	0	0	0	0
mmu_circ_0000966	0	0	0	0	0	0	0	0	0	0	0	0	0	0	0	0	0	0	0	0	0	0	0	0
mmu_circ_0000967	0	0	0	0	0	0	0	0	0	0	0	0	0	0	0	0	0	0	0	0	0	0	0	0
mmu_circ_0000968	0	0	0	0	0	0	0	0	0	0	0	0	0	0	0	0	0	0	0	0	0	0	0	0
mmu_circ_0000969	0	1	0	1	0	3	1	2	0	0	1	4	75	95	54	36	16	91	14	118	52	60	64	13
mmu_circ_0000970	8	10	7	11	6	9	5	5	3	5	8	20	6	1	10	26	50	49	2	2	0	1	2	11
mmu_circ_0000971	0	0	0	0	0	0	0	0	0	0	0	0	0	0	0	0	0	0	0	0	0	0	0	0
mmu_circ_0000972	0	0	0	0	0	0	0	0	0	0	0	0	0	0	0	0	0	0	0	0	0	0	0	0
mmu_circ_0000973	0	0	0	0	0	0	0	0	0	0	0	0	0	0	0	0	0	0	0	0	0	0	0	0
mmu_circ_0000974	0	0	0	0	0	0	0	0	0	0	0	0	0	0	0	0	0	0	0	0	0	0	0	0
mmu_circ_0000975	0	0	0	0	0	0	0	0	0	0	0	0	0	0	0	0	0	0	0	0	0	0	0	0
mmu_circ_0000976	0	0	0	0	0	0	0	0	0	0	0	0	0	0	0	0	0	0	0	0	0	0	0	0
mmu_circ_0000977	0	0	0	0	0	0	0	0	0	0	0	0	0	0	0	0	0	0	0	0	0	0	0	0
mmu_circ_0000978	0	0	0	2	0	1	0	0	0	0	0	0	0	0	0	0	0	0	1	0	0	0	0	0
mmu_circ_0000979	0	0	0	0	0	0	0	0	0	0	0	0	0	0	0	0	0	0	0	0	0	0	0	0
mmu_circ_0000980	39	45	49	26	32	29	34	28	33	35	50	48	30	51	55	39	21	55	251	32	50	36	82	44
mmu_circ_0000981	0	0	0	0	0	0	0	0	0	0	0	0	0	0	0	0	0	0	0	0	0	0	0	0
mmu_circ_0000982	0	0	0	0	0	0	0	0	0	0	0	0	0	0	0	0	0	0	0	0	0	0	0	0
mmu_circ_0000983	0	0	0	0	0	0	0	0	0	0	0	0	0	0	0	0	0	0	0	0	0	0	0	0
mmu_circ_0000984	0	0	0	0	0	0	0	0	0	0	0	0	0	0	0	0	0	0	0	0	0	0	0	0
mmu_circ_0000985	0	0	0	0	0	0	0	0	0	0	0	0	0	0	0	0	0	0	0	0	0	0	0	0
mmu_circ_0000986	0	0	0	0	0	0	0	0	0	0	0	0	0	0	0	0	0	0	0	0	0	0	0	0
mmu_circ_0000987	0	0	0	0	0	0	0	0	0	0	0	0	0	0	0	0	2	0	0	0	0	0	0	0
mmu_circ_0000988	0	0	0	0	0	0	0	0	0	0	0	0	0	0	0	0	0	0	0	0	0	0	0	0
mmu_circ_0000989	0	0	0	0	0	0	0	0	0	0	0	0	0	0	0	0	0	0	0	0	0	0	0	0
mmu_circ_0000990	0	0	0	0	0	0	0	0	0	0	0	0	0	0	0	0	0	0	0	0	0	0	0	0
mmu_circ_0000991	0	0	0	0	1	1	0	0	0	0	0	0	0	2	5	1	0	0	0	0	0	0	1	0
mmu_circ_0000992	0	0	0	0	0	0	0	0	0	0	0	0	0	0	0	0	0	0	0	0	0	0	0	0
mmu_circ_0000993	1	0	0	0	1	0	0	0	0	0	1	1	3	2	3	0	0	0	2	1	3	4	1	1
mmu_circ_0000994	0	0	0	0	0	1	0	0	0	0	0	0	0	0	0	0	0	0	0	0	0	0	0	0
mmu_circ_0000995	0	0	0	0	0	0	0	0	0	0	0	0	0	0	0	0	0	0	0	0	0	0	0	0
mmu_circ_0000996	0	1	0	2	0	0	2	0	0	0	1	1	0	1	5	4	0	3	0	0	1	1	1	4
mmu_circ_0000997	0	0	0	0	0	0	0	0	0	0	0	0	0	0	0	0	0	0	0	0	0	0	0	0
mmu_circ_0000998	0	0	0	0	0	0	0	0	0	0	0	0	0	0	0	0	0	0	0	0	0	0	0	0
mmu_circ_0000999	2	9	5	10	6	10	5	5	6	3	8	4	23	13	15	13	12	19	51	8	18	12	10	7
mmu_circ_0001000	0	0	0	0	0	0	0	0	0	0	0	0	0	0	0	0	0	0	0	0	0	0	0	0
mmu_circ_0001001	0	0	0	0	1	1	0	0	0	0	1	1	1	3	3	1	1	7	1	6	3	4	3	0
mmu_circ_0001002	1	3	0	4	6	7	2	0	2	1	1	1	27	36	10	36	29	25	58	24	26	52	37	25
mmu_circ_0001003	6	3	3	5	3	2	3	3	0	4	4	1	43	64	40	61	24	27	58	68	30	41	48	31
mmu_circ_0001004	0	0	0	0	0	0	0	0	0	0	0	0	0	0	0	0	0	0	0	0	0	0	0	0
mmu_circ_0001005	0	0	0	0	0	0	0	0	0	0	0	0	0	0	0	0	0	0	0	0	0	0	0	0
mmu_circ_0001006	0	0	0	0	0	0	0	0	0	0	0	0	0	0	0	0	0	0	0	0	0	0	0	0
mmu_circ_0001007	0	0	0	0	0	0	0	0	0	0	0	0	0	0	0	0	0	0	0	0	0	0	0	0
mmu_circ_0001008	0	0	0	0	0	0	0	0	0	0	0	0	0	1	0	0	0	0	0	0	0	0	0	0
mmu_circ_0001009	57	51	46	71	66	59	35	48	44	42	59	58	618	729	831	560	176	341	573	782	879	778	963	803
mmu_circ_0001010	6	13	11	4	10	11	7	6	5	10	4	3	76	101	82	50	33	45	57	112	75	91	70	80
mmu_circ_0001011	0	0	0	0	0	0	0	0	0	0	0	0	0	0	0	0	0	0	0	0	0	0	0	0
mmu_circ_0001012	0	0	0	0	0	0	0	0	0	0	0	0	0	0	0	0	0	0	0	0	0	0	0	0
mmu_circ_0001013	0	0	0	0	0	0	0	0	0	0	0	0	0	0	0	0	0	0	0	0	0	0	0	0
mmu_circ_0001014	0	0	0	0	0	0	0	0	0	0	0	0	0	0	0	0	0	0	0	0	0	0	0	0
mmu_circ_0001015	0	0	0	0	0	0	0	0	0	0	0	0	0	0	0	0	0	0	0	0	0	0	0	0
mmu_circ_0001016	1	7	7	8	14	4	2	2	6	6	8	4	15	7	10	1	0	4	5	6	5	17	1	4
mmu_circ_0001017	0	1	1	0	0	0	0	0	0	4	0	0	1	12	4	1	2	1	3	4	2	3	11	4
mmu_circ_0001018	0	0	0	0	0	0	0	0	0	0	0	0	0	0	0	0	0	0	0	0	0	0	0	0
mmu_circ_0001019	0	0	0	0	0	0	0	0	0	0	0	0	0	0	0	0	0	0	0	0	0	0	0	0
mmu_circ_0001020	0	0	0	0	0	0	0	0	0	0	0	0	0	0	0	0	0	0	0	0	0	0	0	0
mmu_circ_0001021	0	0	0	0	0	0	0	0	0	0	0	0	0	0	0	0	0	0	0	0	0	0	0	0
mmu_circ_0001022	0	0	0	0	0	0	0	0	0	0	0	0	0	0	0	0	0	0	0	0	0	0	0	0
mmu_circ_0001023	0	0	0	0	0	0	0	0	0	0	0	0	0	0	0	0	0	0	0	0	0	0	0	0
mmu_circ_0001024	2	2	1	1	1	1	0	3	1	1	1	2	18	8	27	15	5	10	26	25	16	23	15	14
mmu_circ_0001025	0	0	0	0	0	0	0	0	0	0	0	0	0	0	0	0	0	0	0	0	0	0	0	0
mmu_circ_0001026	0	0	0	0	0	0	0	0	0	0	0	0	0	0	0	0	0	0	0	0	0	0	0	0
mmu_circ_0001027	0	0	0	0	0	0	0	0	0	0	0	0	0	0	0	0	0	0	0	0	0	0	0	0
mmu_circ_0001028	0	0	0	0	0	0	0	0	0	0	0	0	0	0	0	0	0	0	0	0	0	0	0	0
mmu_circ_0001029	0	0	0	0	0	0	0	0	0	0	0	0	0	0	0	0	0	0	0	0	0	0	0	0
mmu_circ_0001030	0	0	0	0	0	0	0	0	0	0	0	0	0	0	0	0	0	0	0	0	0	0	0	0
mmu_circ_0001031	0	0	0	0	0	0	0	0	0	0	0	0	0	0	0	0	0	0	0	0	0	0	0	0
mmu_circ_0001032	0	0	0	0	0	0	0	0	0	0	0	0	0	0	0	0	0	0	0	0	0	0	0	0
mmu_circ_0001033	4	3	3	13	4	5	4	1	5	6	4	6	16	21	31	14	23	15	16	44	17	18	15	37
mmu_circ_0001034	0	0	2	5	0	2	0	1	0	0	0	1	12	18	17	20	9	21	3	7	18	11	11	21
mmu_circ_0001035	0	0	0	0	0	0	0	0	0	0	0	0	0	0	0	0	0	0	0	0	0	0	0	0
mmu_circ_0001036	0	0	0	0	0	0	0	0	0	0	0	0	0	0	0	0	0	0	0	0	0	0	0	0
mmu_circ_0001037	0	2	1	0	6	3	1	1	1	4	2	0	55	22	29	28	18	24	31	28	20	28	26	46
mmu_circ_0001038	0	0	0	0	0	0	0	0	0	0	0	0	0	0	0	0	0	0	0	0	0	0	0	0
mmu_circ_0001039	0	0	0	0	0	0	0	0	1	0	0	0	1	0	25	4	9	2	0	0	3	2	2	1
mmu_circ_0001040	0	0	0	0	0	0	0	0	0	0	0	0	0	0	0	0	0	0	0	2	0	0	0	0
mmu_circ_0001041	0	1	0	0	0	0	0	1	0	0	0	1	0	0	0	2	2	0	0	0	0	0	0	0
mmu_circ_0001042	1	4	2	0	0	2	0	2	0	1	1	2	76	103	83	39	13	46	57	116	81	119	82	112
mmu_circ_0001043	1	1	0	1	4	1	0	1	0	2	1	1	14	17	5	20	1	6	6	6	11	3	13	3
mmu_circ_0001044	0	0	0	0	0	0	0	0	0	0	0	0	0	0	1	1	0	1	0	0	1	1	0	2
mmu_circ_0001045	0	0	0	0	0	0	0	0	0	0	0	0	0	0	0	0	0	0	0	0	0	0	0	0
mmu_circ_0001046	0	0	0	0	0	0	0	0	0	0	0	0	0	0	0	0	0	0	0	0	0	0	0	0
mmu_circ_0001047	0	0	0	0	0	0	0	0	0	0	0	0	0	0	0	0	0	0	0	0	0	0	0	0
mmu_circ_0001048	0	0	0	0	0	0	0	0	1	1	0	3	0	11	8	0	0	5	2	1	7	0	1	4
mmu_circ_0001049	0	0	0	0	0	0	0	0	0	0	0	0	0	0	3	2	0	0	3	1	1	0	1	1
mmu_circ_0001050	0	0	0	0	0	0	0	0	0	0	0	0	0	0	0	0	0	0	0	0	0	0	0	0
mmu_circ_0001051	0	0	0	0	0	0	0	0	0	0	0	0	0	0	0	0	0	0	0	0	0	0	0	0
mmu_circ_0001052	0	1	1	0	1	2	1	0	0	0	0	0	2	18	8	7	4	4	25	9	9	16	11	9
mmu_circ_0001053	1	4	0	1	0	0	2	1	0	0	2	0	0	1	0	2	0	0	0	1	0	0	2	0
mmu_circ_0001054	0	0	0	0	1	0	0	0	0	0	0	0	1	4	0	0	1	0	2	2	3	7	4	1
mmu_circ_0001055	0	0	0	0	0	0	0	0	0	0	0	0	0	0	0	0	0	0	0	0	0	0	0	0
mmu_circ_0001056	0	1	0	1	4	3	1	0	0	0	0	2	14	48	29	16	6	5	25	203	26	41	47	35
mmu_circ_0001057	0	0	0	0	0	0	0	0	0	0	0	0	0	0	0	0	0	0	0	0	0	0	0	0
mmu_circ_0001058	0	0	1	0	0	0	0	1	2	0	0	0	1	1	23	1	0	3	2	4	4	0	6	1
mmu_circ_0001059	1	4	7	3	5	6	2	3	0	1	1	3	7	7	11	4	7	5	5	12	6	14	8	11
mmu_circ_0001060	0	0	0	0	0	0	0	0	0	0	0	0	0	0	0	0	0	0	0	0	0	0	0	0
mmu_circ_0001061	3	1	0	4	2	2	3	2	1	1	3	1	31	28	12	23	15	11	21	26	15	23	32	55
mmu_circ_0001062	4	8	8	17	9	6	6	7	5	9	8	12	13	3	6	26	20	50	26	14	13	15	21	5
mmu_circ_0001063	0	0	0	0	0	0	0	0	0	0	0	0	0	0	0	0	0	0	0	0	0	0	0	0
mmu_circ_0001064	0	0	0	0	0	0	0	0	0	0	0	0	0	1	0	0	0	0	0	0	0	0	1	0
mmu_circ_0001065	1	0	1	0	0	1	0	1	0	0	0	4	3	4	0	3	2	7	0	12	0	2	2	0
mmu_circ_0001066	0	2	0	2	2	1	1	2	0	1	0	0	2	0	1	0	4	3	0	7	0	11	1	0
mmu_circ_0001067	6	0	0	0	0	3	2	1	0	8	0	5	0	0	1	5	2	3	0	0	1	0	0	0
mmu_circ_0001068	0	0	0	0	0	0	0	0	0	0	0	0	0	0	0	0	0	0	0	0	0	0	0	0
mmu_circ_0001069	0	0	0	0	0	0	0	0	0	0	0	0	0	0	0	0	0	0	0	0	0	0	0	0
mmu_circ_0001070	3	0	0	0	0	1	1	0	0	3	0	0	4	5	4	3	4	2	1	3	2	1	3	2
mmu_circ_0001071	0	0	0	0	0	0	0	0	0	0	0	0	0	0	0	0	0	0	0	0	0	0	0	0
mmu_circ_0001072	0	0	0	0	0	0	0	0	0	0	0	0	0	0	0	0	0	0	0	0	0	0	0	0
mmu_circ_0001073	0	0	0	0	0	0	0	0	0	0	0	0	0	0	0	0	0	0	0	0	0	0	0	0
mmu_circ_0001074	0	0	0	0	0	0	0	0	0	0	0	0	0	0	0	0	0	0	0	0	0	0	0	0
mmu_circ_0001075	0	0	0	0	0	0	0	0	0	0	0	0	0	0	0	0	0	0	0	0	0	0	0	0
mmu_circ_0001076	0	0	0	0	0	0	0	0	0	0	0	0	0	0	0	0	0	0	0	0	0	0	0	0
mmu_circ_0001077	0	0	0	0	0	0	0	0	0	0	0	0	0	0	0	0	0	0	0	0	0	0	0	0
mmu_circ_0001078	0	0	0	0	0	0	0	1	0	0	0	0	5	11	0	1	2	4	1	0	0	0	3	0
mmu_circ_0001079	0	0	0	0	0	1	0	0	0	0	0	0	0	0	0	0	0	0	0	0	0	0	0	0
mmu_circ_0001080	0	0	1	0	1	2	0	0	2	1	2	3	65	60	26	21	10	19	56	33	87	79	71	74
mmu_circ_0001081	0	0	0	0	0	0	0	1	0	1	1	0	2	1	0	0	1	11	5	4	0	0	3	7
mmu_circ_0001082	0	0	0	0	0	0	0	0	0	0	0	0	0	0	0	0	0	0	0	0	0	0	0	0
mmu_circ_0001083	0	0	0	0	0	0	0	0	0	0	0	0	0	0	0	0	0	0	0	0	0	0	0	0
mmu_circ_0001084	2855	5375	3078	2562	2268	2330	2920	2246	3910	3753	2931	2513	35	12	25	87	348	181	8	21	27	22	10	20
mmu_circ_0001085	2	0	0	0	1	1	0	1	0	0	0	1	3	7	2	0	1	3	12	4	1	5	4	2
mmu_circ_0001086	0	0	0	0	0	0	0	0	0	0	0	0	0	0	0	0	0	0	0	0	0	0	0	0
mmu_circ_0001087	0	0	0	0	0	0	0	0	0	0	0	0	0	0	0	0	2	1	0	0	2	0	0	0
mmu_circ_0001088	51	59	63	64	38	57	60	57	41	54	46	115	87	138	116	93	50	108	173	95	159	168	177	178
mmu_circ_0001089	2	2	1	0	1	1	1	1	1	0	2	3	7	5	12	9	8	4	15	10	7	7	2	6
mmu_circ_0001090	0	0	0	0	0	2	0	0	0	0	0	0	3	4	23	6	3	6	5	3	5	2	5	16
mmu_circ_0001091	0	1	0	0	0	0	0	0	0	0	0	0	0	2	0	0	3	1	1	1	0	4	2	0
mmu_circ_0001092	0	0	0	0	0	0	0	0	0	0	0	0	0	0	0	0	0	0	0	0	0	0	0	0
mmu_circ_0001093	0	0	0	0	0	0	0	0	0	0	0	0	0	0	0	0	0	0	0	0	0	0	0	0
mmu_circ_0001094	0	0	0	0	0	0	0	0	0	0	0	0	0	0	0	0	0	0	0	0	0	0	0	0
mmu_circ_0001095	0	0	0	0	0	0	0	0	0	0	0	0	0	0	0	0	0	0	0	0	0	0	0	0
mmu_circ_0001096	0	0	0	0	0	0	0	1	0	0	0	0	1	1	5	0	0	1	3	3	0	1	4	2
mmu_circ_0001097	13	13	8	15	3	9	11	10	2	14	10	20	2	8	2	12	17	20	0	4	8	0	3	2
mmu_circ_0001098	3	6	10	3	3	2	2	1	0	4	3	5	9	2	10	5	7	7	14	6	17	6	8	6
mmu_circ_0001099	4	2	3	0	1	7	6	1	5	1	6	7	15	12	5	7	3	2	6	7	13	12	5	28
mmu_circ_0001100	0	0	0	0	0	1	0	0	0	0	0	0	5	5	14	2	0	6	0	5	20	18	2	0
mmu_circ_0001101	0	2	0	2	1	0	0	2	2	0	2	3	6	6	6	2	3	2	5	3	10	2	9	16
mmu_circ_0001102	0	1	0	1	4	0	1	1	2	2	2	0	3	9	3	4	5	1	3	0	5	1	1	3
mmu_circ_0001103	0	1	1	0	1	0	0	0	0	0	3	1	4	0	1	0	2	1	0	0	0	1	0	6
mmu_circ_0001104	0	1	0	0	0	0	1	0	0	0	0	0	6	0	0	0	0	1	0	0	3	0	1	0
mmu_circ_0001105	0	0	0	0	0	0	0	0	0	0	0	0	0	0	0	0	0	0	0	0	0	0	0	0
mmu_circ_0001106	0	1	1	3	1	3	0	0	1	4	1	0	227	282	241	132	53	97	171	315	267	254	218	184
mmu_circ_0001107	0	0	0	0	0	0	0	0	0	0	0	0	0	0	3	0	0	0	0	0	0	0	0	0
mmu_circ_0001108	0	0	0	0	0	0	0	0	0	0	0	0	2	1	2	0	1	1	2	17	0	0	2	1
mmu_circ_0001109	0	0	0	0	0	0	0	0	0	0	0	0	0	0	0	0	0	0	0	0	0	0	0	0
mmu_circ_0001110	0	0	0	0	0	0	0	1	0	0	1	0	1	2	11	5	3	1	2	12	3	5	4	2
mmu_circ_0001111	1	0	0	3	1	0	1	0	1	1	0	0	0	0	2	1	0	1	0	6	0	0	0	1
mmu_circ_0001112	1	0	0	1	0	0	0	0	1	2	1	0	0	0	5	8	14	16	20	4	22	2	33	2
mmu_circ_0001113	0	0	0	0	0	0	0	0	0	0	0	0	0	0	0	0	0	0	0	0	0	0	0	0
mmu_circ_0001114	0	0	0	0	0	0	0	0	0	0	0	0	0	0	0	0	0	0	0	0	0	0	0	0
mmu_circ_0001115	4	3	3	4	1	4	2	2	0	0	0	0	2	16	8	31	24	15	3	10	6	9	17	34
mmu_circ_0001116	0	0	0	0	0	0	0	0	0	0	0	0	0	0	0	0	0	0	0	0	0	0	0	0
mmu_circ_0001117	1	0	1	4	1	1	0	1	1	0	1	1	104	63	69	63	42	60	87	83	66	104	70	80
mmu_circ_0001118	0	0	0	0	0	0	0	0	0	0	0	0	0	0	0	0	0	0	0	0	0	0	0	0
mmu_circ_0001119	0	0	0	0	0	0	0	0	0	0	0	0	0	0	0	0	0	0	0	0	0	0	0	0
mmu_circ_0001120	0	0	0	0	0	0	0	0	0	0	0	0	0	0	0	0	0	0	0	0	0	0	0	0
mmu_circ_0001121	8	4	3	11	3	8	8	4	3	7	4	7	66	83	84	69	34	63	57	45	61	70	72	93
mmu_circ_0001122	0	0	0	0	0	0	0	0	0	0	0	0	0	0	0	0	0	0	0	0	0	0	0	0
mmu_circ_0001123	0	0	0	0	0	0	0	0	0	0	0	0	0	0	0	0	0	0	0	0	0	0	0	0
mmu_circ_0001124	0	0	0	0	0	0	0	0	0	0	0	0	0	0	0	0	0	0	0	0	0	0	0	0
mmu_circ_0001125	0	0	0	0	0	0	0	0	0	0	0	0	0	0	0	0	0	0	0	0	0	0	0	0
mmu_circ_0001126	0	0	0	1	3	1	2	2	0	1	1	1	2	1	1	1	0	0	9	0	1	2	5	5
mmu_circ_0001127	0	1	1	2	3	6	0	1	2	2	3	2	21	17	20	12	8	8	22	15	32	27	20	14
mmu_circ_0001128	0	0	0	0	0	0	0	0	0	0	0	0	0	0	0	0	0	0	0	0	0	0	0	0
mmu_circ_0001129	0	1	0	1	3	3	1	1	0	0	0	1	2	9	5	2	2	7	3	4	8	9	6	11
mmu_circ_0001130	0	0	0	0	0	0	0	0	0	0	0	0	0	0	0	0	0	0	0	0	0	0	0	0
mmu_circ_0001131	0	0	0	0	0	0	0	0	0	0	0	0	0	0	0	0	0	0	0	0	0	0	0	0
mmu_circ_0001132	0	0	0	0	0	0	0	0	0	0	0	0	0	0	0	0	0	0	0	0	0	0	0	0
mmu_circ_0001133	0	0	0	0	0	0	0	0	0	0	0	0	0	0	0	0	0	0	0	0	0	0	0	0
mmu_circ_0001134	0	0	0	0	0	0	0	0	0	0	0	0	0	0	0	0	0	0	0	0	0	0	0	0
mmu_circ_0001135	0	0	0	0	0	0	0	0	0	0	0	0	0	0	0	0	0	0	0	0	0	0	0	0
mmu_circ_0001136	0	0	0	0	0	0	0	0	0	0	0	0	0	0	0	0	0	0	0	0	0	0	0	0
mmu_circ_0001137	0	0	0	0	1	2	0	0	1	2	0	0	9	1	0	79	0	1	4	1	0	5	7	2
mmu_circ_0001138	0	0	0	0	0	0	0	0	0	0	0	0	0	0	0	0	0	0	0	0	0	0	0	0
mmu_circ_0001139	0	0	0	0	0	0	0	0	0	0	0	0	0	0	0	0	0	0	0	0	0	0	0	0
mmu_circ_0001140	0	0	0	0	1	0	1	0	0	0	0	0	21	37	26	20	14	20	8	37	32	34	31	20
mmu_circ_0001141	0	0	0	0	0	0	0	0	0	0	0	0	0	0	0	0	0	0	0	0	0	0	0	0
mmu_circ_0001142	0	0	0	0	0	0	0	0	0	0	0	0	0	0	0	0	0	0	0	0	0	0	0	0
mmu_circ_0001143	0	1	0	0	1	0	0	0	0	0	0	0	10	8	5	5	1	8	6	16	12	23	3	9
mmu_circ_0001144	44	45	31	36	37	44	36	24	33	28	34	53	136	163	192	171	126	152	242	196	190	216	253	207
mmu_circ_0001145	0	0	1	3	0	0	0	1	0	0	0	0	10	4	1	0	7	3	0	4	2	1	2	2
mmu_circ_0001146	450	726	450	524	476	511	386	360	485	487	404	410	114	213	193	1981	4469	4323	401	241	194	147	216	308
mmu_circ_0001147	0	0	0	0	0	0	0	0	0	0	0	0	0	0	0	0	0	0	0	0	0	0	0	0
mmu_circ_0001148	0	0	0	0	0	0	0	0	0	0	0	0	0	0	0	0	0	0	0	0	0	0	0	0
mmu_circ_0001149	0	0	0	0	0	0	0	0	0	0	0	0	0	0	0	0	0	0	0	0	2	0	0	0
mmu_circ_0001150	3	1	1	2	2	0	4	5	1	4	2	0	0	3	9	9	19	7	0	1	0	1	10	1
mmu_circ_0001151	2	3	6	5	4	2	2	3	1	2	0	3	15	29	36	35	15	17	35	29	25	51	41	27
mmu_circ_0001152	5	3	1	4	0	0	2	1	12	4	9	2	0	0	0	0	0	0	0	0	8	0	0	7
mmu_circ_0001153	0	4	1	0	0	1	0	1	0	3	1	5	0	1	0	0	2	3	0	6	4	9	1	0
mmu_circ_0001154	0	0	1	0	0	0	0	0	2	1	0	2	8	3	2	0	0	1	2	2	4	2	3	4
mmu_circ_0001155	499	629	490	552	375	477	328	307	270	151	131	192	64	69	71	188	199	206	91	83	89	159	103	77
mmu_circ_0001156	2	3	3	2	2	4	4	0	3	3	4	1	0	0	0	0	0	4	0	0	0	0	0	2
mmu_circ_0001157	0	0	0	0	0	0	0	0	0	0	0	0	0	0	0	0	0	0	0	0	0	0	0	0
mmu_circ_0001158	0	0	0	0	0	0	0	0	0	0	0	0	0	0	0	0	0	0	0	0	0	0	0	0
mmu_circ_0001159	0	0	0	0	0	0	0	0	0	0	0	0	0	0	0	0	0	0	0	0	0	0	0	0
mmu_circ_0001160	0	0	0	1	2	2	1	0	0	0	0	0	7	4	5	13	3	8	9	5	6	22	5	14
mmu_circ_0001161	0	0	0	0	0	0	0	0	0	0	0	0	0	0	0	0	0	0	0	0	0	0	0	0
mmu_circ_0001162	0	5	0	4	1	2	4	0	3	5	0	6	6	4	2	1	3	5	15	4	0	1	7	11
mmu_circ_0001163	0	0	0	0	0	0	0	0	0	0	0	0	0	0	0	0	0	0	0	0	0	0	0	0
mmu_circ_0001164	0	0	0	0	0	0	0	0	0	0	0	0	0	0	0	0	0	0	0	0	0	0	0	0
mmu_circ_0001165	0	0	0	0	0	0	0	0	0	0	0	0	0	0	0	0	0	4	0	1	6	5	2	1
mmu_circ_0001166	0	0	0	0	0	0	1	0	1	0	0	2	28	47	47	21	12	13	35	37	27	46	38	17
mmu_circ_0001167	0	0	0	0	0	0	0	0	0	0	0	0	0	0	0	0	0	0	0	0	0	0	0	0
mmu_circ_0001168	0	0	0	0	0	0	0	0	0	0	0	0	0	0	0	0	0	0	0	0	0	0	0	0
mmu_circ_0001169	0	0	0	0	0	0	0	0	0	0	0	0	0	0	0	0	0	0	0	0	0	0	0	0
mmu_circ_0001170	0	0	0	0	0	0	0	0	0	0	0	0	0	0	0	0	0	0	0	0	0	0	0	0
mmu_circ_0001171	0	0	0	0	0	0	0	0	0	0	0	0	0	0	0	0	0	0	0	0	0	0	0	0
mmu_circ_0001172	0	0	0	0	0	0	0	0	0	0	0	0	0	0	0	0	0	0	0	0	0	0	0	0
mmu_circ_0001173	14	23	11	26	14	18	18	19	21	22	13	42	12	6	6	6	11	11	24	6	7	2	13	4
mmu_circ_0001174	2	5	7	5	6	8	4	4	10	5	6	8	90	70	52	47	19	32	70	49	90	74	71	59
mmu_circ_0001175	0	0	0	1	0	0	0	0	0	0	0	0	23	26	11	9	5	10	4	12	26	30	10	11
mmu_circ_0001176	0	0	0	0	1	3	2	2	1	1	3	0	29	8	29	15	7	10	37	12	31	25	12	17
mmu_circ_0001177	0	0	0	0	0	0	0	0	0	0	0	0	0	0	0	0	0	0	0	0	0	0	0	0
mmu_circ_0001178	0	0	0	0	0	0	0	0	0	0	0	0	0	0	0	0	0	0	0	0	0	0	0	0
mmu_circ_0001179	0	0	0	0	0	0	0	0	0	0	0	0	0	0	0	0	0	0	0	0	0	0	0	0
mmu_circ_0001180	4	1	3	2	2	3	1	4	1	4	5	11	18	25	32	30	16	15	12	4	45	22	21	28
mmu_circ_0001181	1	8	0	3	11	4	7	4	3	3	6	5	114	163	472	119	38	78	139	105	137	176	157	181
mmu_circ_0001182	0	0	0	0	0	0	0	0	0	0	0	0	0	0	0	0	0	0	0	0	0	0	0	0
mmu_circ_0001183	0	0	0	0	0	0	0	0	0	0	0	0	0	0	0	0	0	0	0	0	0	0	0	0
mmu_circ_0001184	0	0	0	0	0	0	0	0	0	0	0	0	2	0	1	1	0	3	0	3	5	10	3	0
mmu_circ_0001185	0	0	0	0	0	0	0	0	0	0	0	0	0	0	0	0	0	0	0	0	0	0	0	0
mmu_circ_0001186	0	1	1	0	1	5	2	1	3	1	0	3	19	20	7	9	12	21	9	34	4	19	11	10
mmu_circ_0001187	3	2	3	3	11	6	0	5	2	3	7	4	178	301	248	113	59	126	262	323	258	252	186	306
mmu_circ_0001188	0	0	0	0	0	0	0	0	0	0	0	0	0	0	0	0	0	0	0	0	0	0	0	0
mmu_circ_0001189	0	0	0	0	0	0	0	0	0	0	0	0	0	0	0	0	0	0	0	0	0	0	0	0
mmu_circ_0001190	0	0	0	0	0	0	0	0	0	0	0	0	0	0	0	0	0	0	0	0	0	0	0	0
mmu_circ_0001191	2	0	2	2	0	2	1	0	0	0	0	2	0	0	0	0	0	2	0	0	0	0	0	0
mmu_circ_0001192	0	0	0	0	0	0	0	0	0	0	0	0	3	18	0	1	2	3	15	6	10	8	7	15
mmu_circ_0001193	1	1	0	0	1	1	1	0	1	0	2	0	9	4	8	7	1	8	12	15	9	14	9	11
mmu_circ_0001194	0	0	0	0	0	0	0	0	0	0	0	0	0	0	0	0	0	0	0	0	0	0	0	0
mmu_circ_0001195	4887	8280	5416	6088	5508	5821	5097	5568	5584	4843	4389	3750	84	30	93	1285	878	2428	91	37	30	39	68	54
mmu_circ_0001196	0	0	0	0	0	0	0	0	0	0	0	0	0	0	0	0	0	0	0	0	0	0	0	0
mmu_circ_0001197	0	0	0	0	0	0	0	0	0	0	0	0	0	0	0	0	0	0	0	0	0	0	0	0
mmu_circ_0001198	0	0	0	0	0	0	0	0	0	0	0	0	0	0	0	0	0	0	0	0	0	0	0	0
mmu_circ_0001199	0	0	0	0	0	0	0	0	0	0	0	0	0	0	0	0	0	0	0	0	0	0	0	0
mmu_circ_0001200	0	0	0	0	0	0	0	0	0	0	0	0	0	0	0	0	0	0	0	0	0	0	0	0
mmu_circ_0001201	0	0	0	0	0	0	0	0	0	0	0	0	0	0	0	0	0	0	0	0	0	0	0	0
mmu_circ_0001202	0	0	0	0	0	0	0	0	0	0	0	0	0	0	0	0	0	0	0	0	0	0	0	0
mmu_circ_0001203	5	2	3	5	6	5	3	2	4	3	6	8	18	17	39	32	25	27	16	15	15	39	45	25
mmu_circ_0001204	0	0	0	0	0	0	0	0	0	0	0	0	0	0	0	0	0	0	0	0	0	0	0	0
mmu_circ_0001205	0	0	0	0	0	0	0	0	0	0	0	0	0	0	0	0	0	0	0	0	0	0	0	0
mmu_circ_0001206	0	0	0	0	0	0	0	0	0	0	0	0	0	0	0	0	0	0	0	0	0	0	0	0
mmu_circ_0001207	0	0	0	0	0	0	0	0	0	0	0	0	0	0	0	0	0	0	0	0	0	0	0	0
mmu_circ_0001208	0	1	1	2	1	4	1	4	0	2	2	2	22	37	19	17	7	8	14	6	26	32	16	12
mmu_circ_0001209	1	1	0	0	3	0	0	0	0	0	0	0	9	7	7	7	4	4	11	15	13	12	5	15
mmu_circ_0001210	0	0	0	0	0	0	0	0	0	0	0	0	0	0	0	0	0	0	0	0	0	0	0	0
mmu_circ_0001211	9	4	3	2	3	9	4	11	10	7	6	8	23	70	60	28	23	25	31	32	32	30	43	41
mmu_circ_0001212	0	1	0	0	0	0	0	0	1	0	0	0	0	7	1	4	0	0	4	1	3	3	1	12
mmu_circ_0001213	0	0	0	0	0	0	0	0	0	0	0	0	0	0	0	0	0	0	0	0	0	0	0	0
mmu_circ_0001214	3	0	6	1	4	5	3	2	3	2	5	2	5	0	1	0	0	0	1	12	0	13	0	2
mmu_circ_0001215	1	0	0	1	0	0	0	0	0	0	0	0	0	0	0	0	1	0	0	0	0	8	0	0
mmu_circ_0001216	0	0	0	0	0	0	0	0	0	0	0	0	0	0	0	0	0	0	0	0	0	0	0	0
mmu_circ_0001217	1	1	3	7	9	5	0	0	3	0	3	3	99	144	67	78	40	65	101	164	184	87	113	65
mmu_circ_0001218	0	0	0	0	0	0	0	0	0	0	0	0	0	0	0	0	0	0	0	0	0	0	0	0
mmu_circ_0001219	0	0	0	0	0	0	0	0	0	0	0	0	0	0	0	0	0	0	0	0	0	0	0	0
mmu_circ_0001220	0	0	0	0	0	0	1	0	0	0	0	0	4	10	5	4	2	4	7	5	8	12	10	8
mmu_circ_0001221	0	0	0	0	0	0	0	0	0	0	0	0	0	0	0	0	0	0	0	0	0	0	0	0
mmu_circ_0001222	0	0	0	0	0	0	0	0	0	0	0	0	0	0	0	0	0	0	0	0	0	0	0	0
mmu_circ_0001223	1	0	0	0	0	0	0	0	0	0	1	0	1	7	2	4	3	2	13	7	2	11	5	3
mmu_circ_0001224	3	0	0	0	1	0	2	2	0	1	1	0	39	21	55	27	8	12	36	31	34	13	31	30
mmu_circ_0001225	0	2	0	2	1	2	0	0	1	1	0	0	5	7	14	18	1	9	14	11	21	22	8	16
mmu_circ_0001226	0	0	0	0	0	0	0	0	0	0	0	0	0	0	0	0	0	0	0	0	0	0	0	0
mmu_circ_0001227	540	1145	629	391	355	398	643	574	686	710	467	386	11	5	9	25	16	22	10	7	9	9	15	8
mmu_circ_0001228	0	0	1	0	3	0	0	2	0	0	0	0	11	9	3	7	0	1	2	8	2	12	7	8
mmu_circ_0001229	0	0	0	0	0	0	0	0	0	0	0	0	0	0	0	0	0	0	0	0	0	0	0	0
mmu_circ_0001230	0	0	0	0	0	0	0	0	0	0	0	0	0	0	0	0	0	0	0	0	0	0	0	0
mmu_circ_0001231	0	0	0	0	0	0	0	0	0	0	0	0	0	0	0	0	0	0	0	0	0	0	0	0
mmu_circ_0001232	0	2	1	1	0	1	0	1	1	0	2	1	26	26	28	17	15	18	29	34	19	37	28	23
mmu_circ_0001233	0	0	0	0	0	0	0	0	0	0	0	0	0	0	0	0	0	0	0	0	0	0	0	0
mmu_circ_0001234	1	0	0	3	1	0	2	1	2	0	0	0	25	27	16	29	5	11	4	39	6	23	17	6
mmu_circ_0001235	0	0	0	0	0	0	0	0	0	0	0	0	0	0	0	0	0	0	0	0	0	0	0	0
mmu_circ_0001236	0	0	0	0	0	0	0	0	0	0	0	0	0	0	0	0	0	0	0	0	0	0	0	0
mmu_circ_0001237	0	0	1	0	0	0	1	2	0	1	0	0	8	3	8	5	1	2	22	4	2	11	4	0
mmu_circ_0001238	0	0	0	0	0	0	0	0	0	0	0	0	0	0	0	0	0	0	0	0	0	0	0	0
mmu_circ_0001239	0	0	0	0	0	0	0	0	0	0	0	0	0	0	0	0	0	0	0	0	0	0	0	0
mmu_circ_0001240	0	0	0	0	0	0	0	0	0	0	0	0	0	0	0	0	0	0	0	0	0	0	0	0
mmu_circ_0001241	0	0	0	0	0	0	0	0	0	0	0	0	0	0	0	0	0	0	0	0	0	0	0	0
mmu_circ_0001242	0	0	0	0	2	1	0	3	1	1	0	1	14	26	6	24	13	16	14	35	34	26	41	43
mmu_circ_0001243	2	6	2	2	3	3	4	3	1	0	1	0	28	69	24	18	23	31	51	71	64	76	53	58
mmu_circ_0001244	0	0	0	0	0	0	0	0	0	0	0	0	0	0	0	0	0	0	0	0	0	0	0	0
mmu_circ_0001245	0	0	0	0	0	0	0	0	0	0	0	0	0	0	0	0	0	0	0	0	0	0	0	0
mmu_circ_0001246	0	0	0	0	0	0	0	0	0	0	0	0	0	0	0	0	0	0	0	0	0	0	0	0
mmu_circ_0001247	0	0	0	0	0	0	0	0	0	0	0	0	0	0	1	0	1	0	0	0	2	1	6	0
mmu_circ_0001248	0	0	0	0	0	0	0	0	0	0	0	0	0	0	0	0	0	0	0	0	0	0	0	0
mmu_circ_0001249	0	0	0	0	0	0	0	0	0	0	0	0	0	0	0	0	0	0	0	0	0	0	0	0
mmu_circ_0001250	0	0	0	0	0	0	0	0	0	0	0	0	0	0	0	0	0	0	0	0	0	0	0	0
mmu_circ_0001251	0	0	1	0	1	0	0	0	0	0	0	0	4	2	2	7	3	3	8	8	4	4	6	7
mmu_circ_0001252	4	6	1	0	4	3	1	0	2	2	2	1	4	1	4	1	4	2	6	12	7	3	2	0
mmu_circ_0001253	0	0	0	0	0	0	0	0	0	0	0	0	0	0	0	0	0	0	0	0	0	0	0	0
mmu_circ_0001254	0	0	0	0	0	0	0	0	0	0	0	0	0	0	0	0	0	0	0	0	0	0	0	0
mmu_circ_0001255	0	0	0	0	0	0	0	0	0	0	0	0	0	0	0	0	0	0	0	0	0	0	0	0
mmu_circ_0001256	0	0	0	0	0	0	0	0	0	0	0	0	0	0	0	0	0	0	0	0	0	0	0	0
mmu_circ_0001257	0	0	0	0	0	0	0	0	0	0	0	0	0	0	0	0	0	0	0	0	0	0	0	0
mmu_circ_0001258	0	0	1	7	3	2	4	1	4	0	0	4	14	15	20	30	6	11	17	25	22	17	32	19
mmu_circ_0001259	1	0	1	0	0	0	0	1	0	0	0	0	2	5	13	4	5	8	14	7	7	8	10	26
mmu_circ_0001260	0	1	0	1	0	3	0	2	1	0	0	1	2	35	25	9	0	4	13	25	15	2	6	14
mmu_circ_0001261	0	0	0	0	0	0	0	0	0	0	0	0	0	0	0	0	0	0	0	0	0	0	0	0
mmu_circ_0001262	0	0	0	0	0	0	0	0	0	0	0	0	0	0	0	0	0	0	0	0	0	0	0	0
mmu_circ_0001263	0	0	0	0	0	0	0	0	0	0	0	0	0	0	0	0	0	0	0	0	0	0	0	0
mmu_circ_0001264	0	0	0	0	0	0	0	0	0	0	0	0	0	0	0	0	0	0	0	0	0	0	0	0
mmu_circ_0001265	0	0	0	0	0	0	0	0	0	0	0	0	0	5	2	3	0	0	1	0	0	1	1	0
mmu_circ_0001266	1	3	5	0	2	1	0	0	1	0	2	5	0	0	1	0	0	0	0	0	0	0	0	0
mmu_circ_0001267	0	0	0	0	0	0	0	0	0	0	0	0	0	0	0	0	0	0	1	2	0	0	0	0
mmu_circ_0001268	0	0	0	0	0	0	0	0	0	0	0	0	0	0	0	0	0	0	0	0	0	0	0	0
mmu_circ_0001269	0	0	0	0	0	0	0	0	0	0	0	0	0	0	0	0	0	0	0	0	0	0	0	0
mmu_circ_0001270	0	0	0	0	0	0	0	0	0	0	0	0	0	0	0	0	0	0	0	0	0	0	0	0
mmu_circ_0001271	0	0	0	0	0	0	0	0	0	0	0	0	0	0	0	0	0	0	0	0	0	0	0	0
mmu_circ_0001272	0	0	0	0	0	0	0	0	0	0	0	0	0	0	0	0	0	0	0	0	0	0	0	0
mmu_circ_0001273	0	0	0	0	0	0	0	0	0	0	0	0	0	0	0	0	0	0	0	0	0	0	0	0
mmu_circ_0001274	0	0	0	0	0	0	0	0	0	0	0	0	0	0	0	0	0	0	0	0	0	0	0	0
mmu_circ_0001275	0	0	0	0	0	0	0	0	0	0	0	0	0	0	0	0	0	0	0	0	0	0	0	0
mmu_circ_0001276	3149	5260	3092	6188	6633	6967	3519	3723	4116	3770	3557	3084	175	96	404	20124	30266	18473	230	85	156	78	162	240
mmu_circ_0001277	0	0	0	0	0	0	0	0	0	0	0	0	0	0	0	0	0	0	0	0	0	0	0	0
mmu_circ_0001278	0	0	0	0	0	0	0	0	0	0	0	0	0	0	0	0	0	0	0	0	0	0	0	0
mmu_circ_0001279	2	0	2	0	0	1	1	0	0	1	0	2	0	4	4	3	2	5	10	1	10	4	12	1
mmu_circ_0001280	1	0	0	0	0	1	0	0	0	2	0	1	1	0	1	0	0	0	1	0	0	1	0	1
mmu_circ_0001281	0	0	0	0	0	0	0	0	0	0	0	0	0	0	0	0	0	0	0	0	0	0	0	0
mmu_circ_0001282	0	0	0	0	0	0	0	2	0	0	0	0	0	0	0	0	0	0	0	0	0	0	0	0
mmu_circ_0001283	1	3	0	0	0	2	1	2	1	0	1	2	0	3	6	3	0	2	11	0	3	6	0	0
mmu_circ_0001284	1	1	0	21	21	33	0	1	0	1	1	1	13	22	12	12	6	5	4	14	35	12	23	9
mmu_circ_0001285	0	0	0	0	0	0	0	0	0	0	0	0	0	0	0	0	0	0	1	8	0	0	0	0
mmu_circ_0001286	0	0	0	0	0	0	0	0	0	0	0	1	6	0	7	1	2	0	0	11	8	2	2	5
mmu_circ_0001287	1	0	1	4	3	3	1	5	2	2	2	2	28	25	27	22	13	34	45	41	41	27	22	34
mmu_circ_0001288	0	0	0	0	0	0	0	0	0	0	0	0	0	0	0	0	0	0	0	0	0	0	0	0
mmu_circ_0001289	3	0	0	1	0	0	0	0	0	2	1	0	12	0	6	0	7	3	8	3	2	8	3	15
mmu_circ_0001290	0	0	0	0	0	0	0	0	0	0	0	1	4	3	3	1	2	1	0	0	2	6	2	3
mmu_circ_0001291	0	3	2	2	2	4	4	2	1	0	1	3	8	21	23	13	14	16	9	15	23	11	38	38
mmu_circ_0001292	0	1	0	0	0	1	0	0	0	0	0	0	2	0	0	0	0	0	0	0	0	0	0	0
mmu_circ_0001293	0	0	0	0	0	0	0	0	0	0	0	0	0	0	0	0	0	0	0	0	0	0	0	0
mmu_circ_0001294	1	0	0	0	1	1	1	0	0	2	1	0	23	9	1	11	2	4	1	9	8	26	3	2
mmu_circ_0001295	0	0	0	0	0	0	0	0	0	0	0	0	0	0	0	0	0	0	0	0	0	0	0	0
mmu_circ_0001296	0	0	0	0	0	0	0	0	0	0	0	0	0	0	0	0	0	0	0	0	0	0	0	0
mmu_circ_0001297	0	0	0	0	0	0	0	0	0	0	0	0	0	0	0	0	0	0	0	0	0	0	0	0
mmu_circ_0001298	0	0	0	0	0	0	0	0	0	0	0	0	0	0	0	0	0	0	0	0	0	0	0	0
mmu_circ_0001299	0	0	0	0	0	0	0	0	0	0	0	0	0	0	0	0	0	0	0	0	0	0	0	0
mmu_circ_0001300	0	0	0	0	0	0	0	0	0	0	0	0	0	0	0	0	0	0	0	0	0	0	0	0
mmu_circ_0001301	0	0	0	0	0	0	0	0	0	0	0	0	0	0	0	0	0	0	0	0	0	0	0	0
mmu_circ_0001302	0	0	0	0	0	0	0	0	0	0	0	0	0	0	0	0	0	0	0	0	0	0	0	0
mmu_circ_0001303	0	0	0	0	0	0	0	0	0	0	0	0	0	0	0	0	0	0	0	0	0	0	0	0
mmu_circ_0001304	0	0	0	0	0	0	0	0	0	0	0	0	0	0	0	0	0	0	0	0	0	0	0	0
mmu_circ_0001305	0	0	0	0	0	0	0	0	0	0	0	0	0	0	0	0	0	0	0	0	0	0	0	0
mmu_circ_0001306	0	0	0	0	0	0	0	0	0	0	0	0	0	0	0	0	0	0	0	0	0	0	0	0
mmu_circ_0001307	0	0	0	0	0	0	0	0	0	0	0	0	0	0	1	9	0	1	0	5	17	0	0	0
mmu_circ_0001308	0	0	0	0	0	1	0	0	0	0	0	0	2	0	10	0	0	2	19	0	1	1	1	7
mmu_circ_0001309	6	5	4	4	1	1	3	2	2	4	3	3	0	0	0	1	4	2	0	4	0	0	0	0
mmu_circ_0001310	4	4	2	2	4	3	3	0	5	3	1	4	12	14	38	25	2	11	27	19	4	18	31	25
mmu_circ_0001311	0	0	0	0	0	0	0	0	0	0	0	0	0	0	0	0	0	0	0	0	0	0	0	0
mmu_circ_0001312	0	2	0	3	3	0	0	1	1	1	2	5	74	40	28	12	20	20	38	35	35	52	40	30
mmu_circ_0001313	0	0	0	0	0	0	0	0	0	0	0	0	0	0	0	0	0	0	0	0	0	0	0	0
mmu_circ_0001314	6	8	4	8	4	1	2	2	2	1	3	6	16	12	47	39	15	17	33	33	40	21	45	20
mmu_circ_0001315	0	0	0	1	0	0	0	2	0	0	0	1	18	9	7	8	8	8	7	3	9	11	7	14
mmu_circ_0001316	5	8	6	12	13	13	7	2	1	2	4	4	131	167	133	94	32	53	76	101	115	150	86	114
mmu_circ_0001317	0	0	0	0	0	0	0	0	0	0	0	0	0	0	0	0	0	0	0	0	0	0	0	0
mmu_circ_0001318	0	0	0	0	0	0	0	0	0	0	0	0	0	0	0	0	0	0	0	0	0	0	0	0
mmu_circ_0001319	0	0	0	0	0	0	0	0	0	0	0	0	0	0	0	0	0	0	0	0	0	0	0	0
mmu_circ_0001320	0	0	0	0	0	0	0	0	0	0	0	0	0	0	0	0	0	0	0	0	0	0	0	0
mmu_circ_0001321	0	0	0	0	0	0	0	0	0	0	0	0	0	0	0	0	0	0	0	0	0	0	0	0
mmu_circ_0001322	0	0	0	0	0	0	0	0	0	0	0	0	0	0	0	0	0	0	0	0	0	0	0	0
mmu_circ_0001323	0	0	0	0	0	0	0	0	0	0	0	0	0	0	0	0	0	0	0	0	0	0	0	0
mmu_circ_0001324	1	2	0	2	5	8	0	2	0	0	3	1	20	12	28	23	18	24	17	15	11	37	27	18
mmu_circ_0001325	0	0	0	0	0	0	0	0	0	0	0	0	0	0	0	0	0	0	0	0	0	0	0	0
mmu_circ_0001326	0	0	0	0	0	0	0	0	0	0	0	0	1	2	0	3	3	1	2	4	0	0	0	0
mmu_circ_0001327	0	0	0	0	0	0	0	0	0	0	0	0	0	0	0	0	0	0	0	0	0	0	0	0
mmu_circ_0001328	0	0	0	0	0	0	0	0	0	0	0	0	0	0	0	0	0	0	0	0	0	0	0	0
mmu_circ_0001329	0	0	0	0	0	0	0	0	0	0	0	0	0	0	0	0	0	0	0	0	0	0	0	0
mmu_circ_0001330	0	0	0	0	0	1	0	0	0	1	1	1	20	13	3	13	5	1	8	9	4	21	11	5
mmu_circ_0001331	0	0	1	1	0	2	1	1	0	2	0	7	2	4	17	1	1	1	6	5	14	8	0	2
mmu_circ_0001332	0	0	0	1	0	0	0	0	0	0	0	0	2	4	8	7	2	3	9	3	4	19	8	5
mmu_circ_0001333	1	6	0	2	3	8	7	2	1	6	5	8	16	19	16	3	27	19	30	18	27	31	35	19
mmu_circ_0001334	0	0	0	0	0	0	0	0	0	0	0	0	0	0	0	0	0	0	0	0	0	0	0	0
mmu_circ_0001335	0	0	0	0	0	0	0	0	0	0	0	0	0	0	0	0	0	0	0	0	0	0	0	0
mmu_circ_0001336	1	1	0	1	3	1	0	0	1	0	1	0	24	16	20	6	4	1	76	7	47	31	65	42
mmu_circ_0001337	1	1	2	5	3	2	1	0	2	3	5	3	22	20	9	9	3	2	11	16	20	8	13	18
mmu_circ_0001338	0	0	0	0	0	0	0	0	0	0	0	0	0	0	0	0	0	0	0	0	0	0	0	0
mmu_circ_0001339	7	2	3	2	2	3	2	2	1	0	2	1	2	1	11	12	0	1	14	0	2	0	5	13
mmu_circ_0001340	0	0	0	0	0	0	0	0	0	0	0	0	0	0	0	0	0	0	0	0	0	0	0	0
mmu_circ_0001341	0	0	0	0	0	0	0	0	0	0	0	0	0	0	0	0	0	0	0	0	0	0	0	0
mmu_circ_0001342	0	2	3	3	3	3	0	6	2	2	2	3	165	69	89	259	23	64	311	21	55	112	110	82
mmu_circ_0001343	0	0	0	0	0	0	0	0	0	0	0	0	0	0	0	0	0	0	0	0	0	0	0	0
mmu_circ_0001344	0	0	0	3	1	0	0	0	0	0	0	1	3	2	0	0	2	7	1	4	0	0	1	0
mmu_circ_0001345	5	3	0	1	4	1	2	6	0	2	0	9	23	43	31	18	5	17	46	29	32	24	19	36
mmu_circ_0001346	0	0	0	0	0	0	0	0	0	0	0	0	0	0	0	0	0	0	0	0	0	0	0	0
mmu_circ_0001347	0	0	0	0	0	1	0	0	0	0	0	0	0	0	1	0	0	0	0	0	0	0	0	0
mmu_circ_0001348	0	0	0	1	0	0	0	0	0	0	3	0	1	0	0	0	1	2	1	12	0	3	0	0
mmu_circ_0001349	0	0	0	0	0	0	0	1	0	0	0	0	4	0	0	0	1	0	1	0	0	8	5	0
mmu_circ_0001350	9	9	3	12	3	6	1	2	5	8	2	6	29	43	29	19	20	26	42	20	22	15	13	31
mmu_circ_0001351	0	0	0	0	0	0	0	0	0	0	0	0	0	0	0	0	0	0	0	0	0	0	0	0
mmu_circ_0001352	0	0	0	0	0	0	0	0	0	0	0	0	0	0	0	0	0	0	0	0	0	0	0	0
mmu_circ_0001353	0	0	0	0	0	0	0	0	0	0	0	0	0	0	0	0	0	0	0	0	0	0	0	0
mmu_circ_0001354	0	0	0	0	0	0	0	0	0	0	0	0	0	0	0	0	0	0	0	0	0	0	0	0
mmu_circ_0001355	0	0	0	0	0	0	0	0	1	0	0	0	2	0	3	0	0	5	2	0	2	3	0	2
mmu_circ_0001356	0	0	0	0	0	0	0	0	0	0	0	0	0	0	0	0	0	0	0	0	0	0	0	0
mmu_circ_0001357	1	4	1	0	2	6	3	0	0	4	0	5	3	0	5	6	11	7	0	2	5	2	2	0
mmu_circ_0001358	25	27	29	6	25	16	12	19	11	24	32	28	102	146	173	98	32	75	97	112	130	135	137	171
mmu_circ_0001359	0	0	0	0	0	0	0	0	0	0	0	0	0	0	0	0	0	0	0	0	0	0	0	0
mmu_circ_0001360	0	0	0	0	0	0	0	0	0	0	0	0	0	0	0	0	0	0	0	0	0	0	0	0
mmu_circ_0001361	0	0	0	0	0	0	0	0	0	0	0	0	0	0	0	0	0	0	0	0	0	0	0	0
mmu_circ_0001362	0	0	0	0	0	0	0	0	0	0	0	0	0	0	0	0	0	0	0	0	0	0	0	0
mmu_circ_0001363	0	0	0	1	0	0	0	0	0	0	0	0	3	0	4	1	0	0	7	0	3	0	2	6
mmu_circ_0001364	0	0	0	0	0	0	0	0	0	0	0	0	0	0	0	0	0	0	0	0	0	0	0	0
mmu_circ_0001365	0	0	0	0	0	0	0	0	0	0	0	1	6	9	3	5	1	5	3	2	7	5	3	2
mmu_circ_0001366	0	0	0	0	0	0	1	0	0	0	0	0	4	2	1	1	1	2	4	2	2	8	0	2
mmu_circ_0001367	0	0	0	1	0	1	0	0	0	1	1	1	10	6	1	0	2	1	6	7	1	0	8	2
mmu_circ_0001368	0	0	0	0	0	0	0	0	0	0	0	0	0	0	0	0	0	0	0	0	0	0	0	0
mmu_circ_0001369	3	1	1	2	4	1	3	3	2	3	4	4	3	23	7	4	7	5	25	7	5	10	13	0
mmu_circ_0001370	0	6	0	2	3	3	3	0	0	0	1	1	41	60	64	26	11	24	59	91	57	95	73	88
mmu_circ_0001371	0	0	0	0	0	0	0	0	0	0	0	0	0	0	0	0	0	0	0	0	0	0	0	0
mmu_circ_0001372	0	0	0	0	0	0	0	0	0	0	0	0	0	0	0	0	0	0	0	0	0	0	0	0
mmu_circ_0001373	0	0	0	0	0	0	0	0	0	0	0	0	0	0	0	0	0	0	0	0	0	0	0	0
mmu_circ_0001374	1	0	1	2	2	5	1	1	3	0	3	1	4	5	2	11	7	3	27	16	10	6	12	12
mmu_circ_0001375	5	2	2	6	2	5	4	3	2	5	1	8	62	77	80	76	29	30	55	30	76	44	53	89
mmu_circ_0001376	1	3	0	15	4	8	3	1	1	4	1	4	34	52	42	22	17	28	43	39	27	44	36	28
mmu_circ_0001377	6	1	0	3	2	2	2	1	0	1	1	3	17	16	9	17	8	24	17	20	29	22	22	38
mmu_circ_0001378	0	0	0	0	0	0	0	0	0	0	0	0	0	0	0	0	0	0	0	0	0	0	0	0
mmu_circ_0001379	0	0	0	0	0	0	0	0	0	0	0	0	0	0	0	0	0	0	0	0	0	0	0	0
mmu_circ_0001380	0	0	0	0	0	0	0	0	0	0	0	0	0	0	0	0	0	0	0	0	0	0	0	0
mmu_circ_0001381	0	0	0	0	0	0	0	0	0	0	0	0	0	0	0	0	0	0	0	0	0	0	0	0
mmu_circ_0001382	0	0	0	0	0	0	0	0	0	0	0	0	0	0	0	0	0	0	0	0	0	0	0	0
mmu_circ_0001383	0	0	0	0	0	0	0	0	0	0	0	0	0	0	0	0	0	0	0	0	0	0	0	0
mmu_circ_0001384	0	0	0	0	0	0	0	0	0	0	0	0	0	0	0	0	0	0	0	0	0	0	0	0
mmu_circ_0001385	0	0	0	0	0	0	0	0	0	0	0	0	0	0	0	0	0	0	0	0	0	0	0	0
mmu_circ_0001386	1	0	0	3	0	1	0	1	0	0	1	0	12	0	9	2	5	1	1	0	2	0	1	3
mmu_circ_0001387	0	0	0	0	0	0	0	0	0	0	0	0	3	2	1	2	0	0	0	0	1	1	1	4
mmu_circ_0001388	0	0	0	0	0	0	0	0	0	0	0	0	0	0	0	0	0	0	0	0	0	0	0	0
mmu_circ_0001389	0	0	0	0	0	0	0	0	0	0	0	0	1	0	0	0	0	0	2	0	0	0	0	0
mmu_circ_0001390	0	2	1	1	0	1	0	0	2	1	3	0	61	30	39	14	15	36	32	44	57	160	76	69
mmu_circ_0001391	0	0	0	0	0	0	0	0	0	0	0	0	0	0	0	0	0	0	0	0	0	0	0	0
mmu_circ_0001392	0	0	0	0	0	1	0	0	0	0	0	0	0	0	0	0	0	0	2	0	0	1	1	0
mmu_circ_0001393	2	1	0	1	0	0	1	0	0	0	0	4	1	0	1	0	2	4	4	2	1	1	2	5
mmu_circ_0001394	1	0	0	0	2	0	0	1	0	0	0	0	4	9	12	3	4	5	7	7	8	8	5	8
mmu_circ_0001395	0	0	0	0	0	0	0	0	0	0	0	0	0	0	0	0	0	0	0	0	0	0	0	0
mmu_circ_0001396	0	0	0	0	0	0	0	0	0	0	0	0	0	0	0	0	0	0	0	0	0	0	0	0
mmu_circ_0001397	0	0	0	0	0	0	0	0	0	0	0	0	0	0	0	0	0	0	0	0	0	0	0	0
mmu_circ_0001398	0	0	0	0	0	0	0	0	0	0	0	0	0	0	0	0	0	0	0	0	0	0	0	0
mmu_circ_0001399	0	0	0	3	0	1	3	1	2	0	0	0	0	19	4	4	3	8	4	24	71	3	6	9
mmu_circ_0001400	0	0	0	0	0	0	0	0	0	0	0	0	0	0	0	0	0	0	0	0	0	0	0	0
mmu_circ_0001401	0	0	0	0	1	0	0	0	0	0	0	0	13	5	7	5	8	5	22	11	20	17	5	13
mmu_circ_0001402	0	0	0	1	1	0	1	0	0	1	2	1	9	8	16	2	1	2	5	5	9	7	16	5
mmu_circ_0001403	0	0	0	0	0	0	0	0	0	0	0	0	0	0	0	0	0	0	0	0	0	0	0	0
mmu_circ_0001404	4	6	4	7	4	13	3	6	5	5	5	10	68	59	66	38	17	29	55	55	86	76	47	53
mmu_circ_0001405	0	1	0	0	0	1	0	1	1	2	0	0	5	7	1	1	1	1	0	3	0	2	0	0
mmu_circ_0001406	3	5	2	5	2	2	3	0	1	2	1	0	31	18	12	9	2	6	18	6	5	4	8	7
mmu_circ_0001407	1	0	0	7	9	5	2	0	4	1	1	1	7	4	3	6	4	6	4	3	21	5	9	20
mmu_circ_0001408	0	0	0	0	1	0	0	1	0	1	1	0	1	2	0	3	0	5	0	0	7	1	0	0
mmu_circ_0001409	0	4	2	2	2	2	3	1	1	2	6	10	7	0	2	13	21	15	3	0	7	3	1	2
mmu_circ_0001410	0	0	0	0	0	0	0	0	0	0	0	0	0	0	0	0	0	0	0	0	0	0	0	0
mmu_circ_0001411	0	0	0	2	0	1	0	0	0	1	0	1	2	16	9	2	1	4	7	2	0	17	5	2
mmu_circ_0001412	0	0	1	0	1	0	0	0	0	0	0	0	5	9	5	4	0	2	3	5	4	9	8	6
mmu_circ_0001413	6	7	4	17	20	11	8	6	10	7	2	9	21	5	0	9	0	2	24	23	16	21	14	17
mmu_circ_0001414	0	0	0	0	0	0	0	0	0	0	0	0	0	0	0	0	0	0	0	0	0	0	0	0
mmu_circ_0001415	4	4	7	5	3	4	4	6	3	1	5	1	12	6	0	4	5	3	9	6	12	11	5	4
mmu_circ_0001416	0	0	0	0	0	0	0	0	0	0	0	2	8	2	0	4	3	2	11	8	7	0	6	3
mmu_circ_0001417	0	0	0	0	0	0	0	0	0	0	0	0	0	0	0	0	0	0	0	3	0	0	0	0
mmu_circ_0001418	0	0	0	0	0	0	0	0	0	0	0	0	0	0	0	0	0	0	0	0	0	0	0	0
mmu_circ_0001419	0	0	0	0	0	0	0	0	0	0	0	0	12	0	1	0	0	2	0	0	9	2	2	0
mmu_circ_0001420	1	1	0	6	0	3	0	0	0	0	0	1	74	36	22	75	9	10	14	17	13	53	8	5
mmu_circ_0001421	2	0	0	1	0	0	1	0	0	0	0	0	13	4	18	3	6	3	17	7	17	25	13	31
mmu_circ_0001422	0	0	0	0	0	0	0	0	0	0	0	0	0	0	0	0	0	0	0	0	0	0	0	0
mmu_circ_0001423	0	0	0	0	0	0	0	0	0	0	0	0	0	0	0	0	0	0	0	0	0	0	0	0
mmu_circ_0001424	0	0	0	0	0	0	0	0	0	0	0	0	0	0	0	0	0	0	1	0	0	0	0	0
mmu_circ_0001425	8	2	1	0	2	3	5	3	1	0	1	4	0	0	0	6	1	0	0	0	0	0	0	0
mmu_circ_0001426	0	0	2	2	1	0	0	0	0	0	0	1	13	0	0	0	5	0	1	0	0	0	0	0
mmu_circ_0001427	0	0	0	0	0	0	0	0	0	1	0	0	0	0	0	0	0	0	1	6	3	0	16	0
mmu_circ_0001428	0	0	0	0	0	0	0	0	0	0	0	0	0	0	0	0	0	0	0	0	0	0	0	0
mmu_circ_0001429	2	3	2	2	2	2	2	1	1	2	7	2	7	14	34	24	20	16	25	21	15	11	11	9
mmu_circ_0001430	0	0	0	0	0	0	0	0	0	0	0	0	0	0	0	0	0	0	0	0	0	0	0	0
mmu_circ_0001431	0	0	0	0	0	0	0	0	0	0	0	0	0	0	0	0	0	0	0	0	0	0	0	0
mmu_circ_0001432	0	0	0	0	0	0	0	0	0	0	0	0	0	0	0	0	0	0	0	0	0	0	0	0
mmu_circ_0001433	5	5	4	19	12	22	3	1	2	1	3	5	27	20	28	32	36	65	18	29	26	39	26	28
mmu_circ_0001434	0	0	0	0	0	0	2	0	0	0	0	0	14	5	9	10	1	8	3	0	9	11	1	5
mmu_circ_0001435	0	0	0	0	0	0	0	0	0	0	0	0	0	0	0	0	0	0	0	0	0	0	0	0
mmu_circ_0001436	0	0	0	0	0	0	0	0	0	0	0	0	0	0	0	0	0	0	0	0	0	0	0	0
mmu_circ_0001437	0	0	0	0	0	0	0	0	0	0	0	0	0	0	0	0	0	0	0	0	8	0	0	0
mmu_circ_0001438	0	0	0	0	0	0	0	0	0	0	0	0	1	0	0	0	0	0	0	0	0	0	0	0
mmu_circ_0001439	0	0	0	1	0	0	0	0	0	0	0	0	2	2	8	1	2	7	4	0	6	11	3	12
mmu_circ_0001440	0	0	0	0	0	0	0	0	0	0	0	0	0	0	0	0	0	0	0	0	0	0	0	0
mmu_circ_0001441	0	0	0	0	0	0	0	0	0	0	0	0	0	0	0	0	0	0	0	0	0	0	0	0
mmu_circ_0001442	3	2	3	0	1	2	2	0	2	2	4	1	89	107	101	56	28	41	93	109	147	93	93	74
mmu_circ_0001443	0	0	0	0	0	0	0	0	0	0	0	0	0	0	0	0	0	0	0	0	0	0	0	0
mmu_circ_0001444	0	0	0	0	0	0	0	0	0	0	0	0	0	0	0	0	0	0	0	0	0	0	0	0
mmu_circ_0001445	0	0	0	0	0	0	0	0	0	0	0	0	0	0	0	0	0	0	0	0	0	0	0	0
mmu_circ_0001446	2	6	3	2	5	7	7	3	3	4	6	6	144	125	82	59	30	67	80	177	147	177	116	114
mmu_circ_0001447	2	1	1	1	1	0	4	3	0	3	2	4	50	25	36	30	5	17	15	26	23	26	25	15
mmu_circ_0001448	3	6	3	6	2	5	3	3	2	5	0	4	74	75	52	38	30	38	77	75	76	93	111	75
mmu_circ_0001449	0	0	0	0	0	0	0	0	0	0	0	0	0	0	0	0	0	0	0	0	2	1	3	5
mmu_circ_0001450	0	0	0	0	0	0	0	0	0	0	0	1	0	0	0	0	0	0	0	3	0	0	2	0
mmu_circ_0001451	0	0	0	0	0	0	0	0	0	0	0	0	0	0	0	0	0	0	0	0	0	0	0	0
mmu_circ_0001452	0	0	0	0	0	0	0	0	0	0	0	0	0	0	0	0	0	0	0	0	0	0	0	0
mmu_circ_0001453	0	0	0	0	0	0	0	0	0	0	0	0	0	0	0	0	0	0	0	0	0	0	0	0
mmu_circ_0001454	0	0	0	0	0	0	0	0	0	0	0	0	0	0	0	0	0	0	0	0	0	0	0	0
mmu_circ_0001455	0	0	0	0	0	0	0	0	0	0	0	0	0	0	0	0	0	0	0	0	0	0	0	0
mmu_circ_0001456	2	2	0	0	1	1	2	3	2	0	2	2	2	6	14	5	1	5	1	3	2	3	2	10
mmu_circ_0001457	0	0	0	0	0	0	0	0	0	0	0	0	0	0	0	0	0	0	0	0	0	0	0	0
mmu_circ_0001458	0	0	0	0	0	0	0	0	0	0	0	0	0	0	0	0	0	0	0	0	0	0	0	0
mmu_circ_0001459	0	0	0	0	0	0	0	0	0	0	0	0	0	0	0	0	0	0	0	0	0	0	0	0
mmu_circ_0001460	23	34	28	52	35	46	29	23	33	12	22	28	1070	813	603	1025	320	62	1395	538	255	483	841	557
mmu_circ_0001461	0	3	1	3	3	1	3	5	1	0	3	0	0	10	6	9	2	2	8	3	1	4	0	7
mmu_circ_0001462	0	0	0	0	0	0	0	0	0	0	0	0	0	0	0	0	0	0	0	0	0	0	0	0
mmu_circ_0001463	0	0	0	0	0	0	0	0	0	0	0	0	0	0	0	0	0	0	0	0	0	0	0	0
mmu_circ_0001464	0	0	0	0	0	0	0	0	0	0	0	0	0	0	0	0	0	0	0	0	0	0	0	0
mmu_circ_0001465	1	2	0	0	4	1	2	2	1	0	2	1	27	62	6	19	12	8	9	18	16	15	15	12
mmu_circ_0001466	0	0	0	0	0	0	0	0	0	0	0	0	0	0	0	0	0	0	0	0	0	0	0	0
mmu_circ_0001467	0	0	1	1	1	0	0	1	0	0	1	0	3	3	0	0	0	0	0	0	0	0	0	0
mmu_circ_0001468	0	1	4	1	3	1	2	0	0	0	0	1	6	0	1	2	1	3	13	4	1	2	9	1
mmu_circ_0001469	1	1	0	1	0	2	0	1	2	0	2	0	13	6	3	4	3	3	1	11	6	8	14	11
mmu_circ_0001470	0	0	0	0	0	0	0	0	0	0	0	0	0	0	0	0	0	0	0	0	0	0	0	0
mmu_circ_0001471	0	0	0	0	0	0	0	0	0	0	0	0	0	0	0	0	0	0	0	0	0	0	0	0
mmu_circ_0001472	0	0	0	0	0	0	0	0	0	0	0	0	0	0	0	0	0	0	0	0	0	0	0	0
mmu_circ_0001473	0	0	0	0	0	0	0	0	0	0	0	0	0	0	0	0	0	0	0	0	0	0	0	0
mmu_circ_0001474	0	0	0	0	0	0	0	0	0	0	0	0	0	0	0	0	0	0	0	0	0	0	0	0
mmu_circ_0001475	2	4	0	2	3	1	0	1	1	3	0	0	148	213	137	156	196	145	242	81	213	518	164	328
mmu_circ_0001476	0	0	0	0	0	0	0	0	0	0	0	0	0	0	0	0	1	0	0	0	0	0	0	0
mmu_circ_0001477	1	3	1	0	2	2	0	2	1	1	2	2	6	7	9	2	2	0	6	1	9	4	5	9
mmu_circ_0001478	0	0	0	0	0	0	0	0	0	0	0	0	0	0	0	0	0	0	0	0	0	0	0	0
mmu_circ_0001479	0	0	0	0	0	0	0	0	0	0	0	0	0	0	0	0	0	0	0	0	0	0	0	0
mmu_circ_0001480	0	0	0	0	0	0	0	0	0	0	0	0	0	0	0	0	0	0	0	0	0	0	0	0
mmu_circ_0001481	0	0	0	0	0	0	0	0	0	0	0	0	0	0	0	0	0	0	0	0	0	0	0	0
mmu_circ_0001482	0	0	0	0	0	0	0	0	0	0	0	0	0	0	0	0	0	0	0	0	0	0	0	0
mmu_circ_0001483	0	0	0	0	0	0	0	0	0	0	0	0	0	0	0	0	0	0	0	0	0	0	0	0
mmu_circ_0001484	0	0	0	0	0	0	0	0	0	0	0	0	0	0	0	0	0	0	0	0	0	0	0	0
mmu_circ_0001485	6	15	17	8	5	15	9	23	19	14	22	12	22	42	31	20	14	20	15	28	28	20	16	38
mmu_circ_0001486	0	0	0	0	0	0	0	0	0	0	0	0	0	0	0	1	0	0	0	0	0	0	0	1
mmu_circ_0001487	0	0	0	0	0	0	0	0	0	0	0	0	0	0	0	0	0	0	0	0	0	0	0	0
mmu_circ_0001488	0	0	0	0	0	0	0	0	0	0	0	0	0	0	0	0	0	0	0	0	0	0	0	0
mmu_circ_0001489	0	0	0	0	0	0	0	0	0	0	0	0	0	0	0	0	0	0	0	0	0	0	0	0
mmu_circ_0001490	0	0	0	0	0	0	0	0	0	0	0	0	2	0	5	0	0	0	1	0	0	0	0	3
mmu_circ_0001491	0	0	0	0	0	0	0	0	0	0	0	0	0	0	0	0	0	0	0	0	0	0	0	0
mmu_circ_0001492	0	0	0	0	0	0	0	0	0	0	0	0	0	0	0	0	0	0	0	0	0	0	0	0
mmu_circ_0001493	1	1	1	4	0	1	0	1	1	0	1	2	19	18	16	13	4	15	18	23	18	12	27	32
mmu_circ_0001494	0	0	0	0	0	0	0	0	0	0	0	0	0	0	0	0	0	0	0	0	0	0	0	0
mmu_circ_0001495	0	0	0	0	0	0	0	1	0	0	0	0	2	0	0	0	0	0	0	0	0	0	0	0
mmu_circ_0001496	0	0	0	0	0	0	0	0	0	0	0	0	0	0	0	0	0	0	0	0	0	0	0	0
mmu_circ_0001497	0	0	0	0	0	0	0	0	0	0	0	0	0	0	0	0	0	0	0	0	0	0	0	0
mmu_circ_0001498	0	0	0	0	0	0	0	0	0	0	0	0	0	0	0	0	0	0	0	0	0	0	0	0
mmu_circ_0001499	0	0	0	0	0	0	0	0	0	0	0	0	0	0	0	0	0	0	0	0	0	0	0	0
mmu_circ_0001500	0	0	0	0	0	0	0	0	0	0	0	0	0	0	0	0	0	0	0	0	0	0	0	0
mmu_circ_0001501	0	0	0	0	0	0	0	0	0	0	0	0	0	0	0	0	0	0	0	0	0	0	0	0
mmu_circ_0001502	0	0	0	0	0	0	0	0	0	0	0	0	5	1	6	4	2	3	1	1	4	5	8	3
mmu_circ_0001503	0	1	0	3	3	0	2	2	1	1	0	3	114	213	148	79	34	71	141	204	165	227	238	240
mmu_circ_0001504	0	0	0	0	0	0	0	0	0	0	0	0	0	0	0	0	0	0	0	0	0	0	0	0
mmu_circ_0001505	0	0	0	0	0	0	0	0	0	0	0	0	1	1	1	2	0	0	1	0	1	0	2	1
mmu_circ_0001506	0	0	0	0	0	0	0	0	0	0	0	0	0	0	0	0	0	0	0	0	0	0	0	0
mmu_circ_0001507	0	0	0	0	0	0	0	0	0	0	0	0	0	0	0	0	0	0	0	0	0	0	0	0
mmu_circ_0001508	0	0	0	1	0	0	0	1	0	0	0	0	2	0	0	0	0	0	3	0	0	0	0	0
mmu_circ_0001509	0	0	0	0	0	0	0	0	0	0	0	0	0	0	0	0	0	0	0	0	0	0	0	0
mmu_circ_0001510	3	4	3	4	6	6	6	1	5	3	0	5	177	171	168	110	63	94	113	162	141	209	149	168
mmu_circ_0001511	0	0	0	0	0	0	0	0	0	0	0	0	0	0	0	0	0	0	0	0	0	0	0	0
mmu_circ_0001512	4	1	1	2	5	4	3	2	1	5	4	3	35	23	28	16	13	22	30	32	14	30	47	32
mmu_circ_0001513	0	0	0	0	0	0	0	0	0	0	0	0	0	0	0	0	0	0	0	0	0	0	0	0
mmu_circ_0001514	0	0	0	0	0	0	0	0	0	0	0	0	0	0	0	0	0	0	0	0	0	0	0	0
mmu_circ_0001515	0	0	0	0	0	0	0	0	0	0	0	0	0	0	0	0	0	0	0	0	0	0	0	0
mmu_circ_0001516	0	0	0	0	0	0	0	0	0	0	0	0	0	0	0	0	0	0	0	0	0	0	0	0
mmu_circ_0001517	0	0	0	0	0	0	0	0	0	0	0	0	0	0	0	0	0	0	0	0	0	0	7	0
mmu_circ_0001518	0	1	0	0	1	0	0	2	0	0	0	1	7	6	4	8	2	2	9	4	8	1	9	6
mmu_circ_0001519	0	0	0	0	0	0	0	0	0	0	0	0	0	0	0	0	0	0	0	0	0	0	0	0
mmu_circ_0001520	6	4	0	16	33	16	4	8	3	5	5	5	247	245	234	164	113	124	244	264	201	204	258	215
mmu_circ_0001521	2	0	0	0	3	5	0	0	0	0	1	0	0	0	1	1	0	1	1	0	0	2	0	0
mmu_circ_0001522	0	0	0	0	0	0	0	0	0	0	0	0	0	0	0	0	0	0	0	0	0	0	0	0
mmu_circ_0001523	1	0	0	0	0	0	0	1	0	0	0	1	0	0	0	0	0	0	0	0	0	0	0	0
mmu_circ_0001524	2	2	1	1	1	0	1	0	1	0	2	4	1	4	6	4	5	2	2	2	4	4	5	6
mmu_circ_0001525	0	0	0	0	0	0	0	0	0	0	0	0	0	0	0	1	0	0	0	0	0	0	0	0
mmu_circ_0001526	0	0	0	0	0	0	0	0	0	0	0	0	0	0	0	0	0	0	0	0	0	0	0	0
mmu_circ_0001527	0	0	0	0	0	0	0	0	0	0	0	0	1	0	1	0	0	0	0	0	0	0	0	0
mmu_circ_0001528	0	0	0	0	0	0	0	0	0	0	0	0	0	0	0	0	0	0	0	0	0	0	0	0
mmu_circ_0001529	0	0	0	0	0	0	0	0	0	0	0	0	0	0	0	0	0	0	0	0	0	0	0	0
mmu_circ_0001530	0	1	0	0	0	1	1	1	0	0	0	0	7	9	8	4	4	8	6	0	15	17	4	0
mmu_circ_0001531	0	0	0	0	0	0	0	0	0	0	0	0	0	0	0	0	0	0	0	0	0	0	0	0
mmu_circ_0001532	0	0	0	0	0	0	0	0	0	0	0	0	0	0	0	1	0	0	0	0	0	1	1	0
mmu_circ_0001533	2	1	4	6	2	3	8	3	4	1	8	2	63	38	94	37	8	29	17	71	52	68	78	75
mmu_circ_0001534	0	0	0	0	0	0	0	0	0	0	0	0	0	0	1	0	0	0	0	0	0	0	0	0
mmu_circ_0001535	0	0	0	0	0	0	0	0	0	0	0	0	0	0	0	0	0	0	0	0	0	0	0	0
mmu_circ_0001536	0	0	0	0	0	0	0	0	0	0	0	0	0	0	0	0	0	0	0	0	0	0	0	0
mmu_circ_0001537	0	0	0	0	0	0	0	0	0	0	0	0	0	0	0	0	0	0	0	0	0	0	0	0
mmu_circ_0001538	234	321	219	242	125	138	304	188	167	230	243	635	1	1	6	2	5	8	8	9	3	2	7	6
mmu_circ_0001539	0	0	0	0	0	0	0	0	0	0	0	0	0	0	0	0	0	0	0	0	0	0	0	0
mmu_circ_0001540	0	0	0	0	0	0	0	0	0	0	0	0	0	0	0	0	0	0	0	0	0	0	0	0
mmu_circ_0001541	0	0	0	0	0	0	0	0	0	0	0	0	0	0	0	0	0	0	0	0	0	1	0	0
mmu_circ_0001542	2	2	2	1	0	2	0	0	1	2	1	1	0	0	0	0	0	3	0	0	0	0	0	0
mmu_circ_0001543	7	1	1	5	1	0	2	2	1	4	5	2	2	0	0	0	0	0	0	0	0	0	1	0
mmu_circ_0001544	0	0	0	0	0	0	0	0	0	0	0	0	0	0	0	0	0	0	0	0	0	0	0	0
mmu_circ_0001545	0	0	0	0	0	0	0	0	0	0	0	0	0	2	2	0	1	0	0	3	1	2	3	0
mmu_circ_0001546	0	0	0	0	0	0	0	0	1	0	0	0	3	0	0	0	0	1	0	0	0	0	0	0
mmu_circ_0001547	0	0	0	0	0	1	0	0	0	0	0	0	0	0	0	0	0	0	0	0	0	0	0	0
mmu_circ_0001548	0	1	0	0	4	0	2	1	0	1	0	0	1	0	2	0	3	1	2	0	0	0	0	4
mmu_circ_0001549	1	1	0	2	2	0	0	2	0	2	4	1	0	0	0	0	3	0	0	0	0	0	0	0
mmu_circ_0001550	0	1	2	0	0	2	2	0	0	0	0	1	0	1	1	1	3	0	0	0	0	0	4	1
mmu_circ_0001551	0	0	0	0	0	1	1	0	0	0	0	0	1	0	2	0	5	4	11	0	3	0	1	0
mmu_circ_0001552	1	2	1	0	1	0	0	1	0	0	0	0	0	2	0	5	2	1	2	14	4	3	4	1
mmu_circ_0001553	34	57	34	50	41	47	66	42	63	37	41	46	24	30	14	44	21	10	45	40	20	28	53	55
mmu_circ_0001554	2	0	0	0	0	0	0	0	0	0	0	0	0	0	0	0	0	0	0	0	0	0	0	0
mmu_circ_0001555	0	0	0	0	0	0	0	0	0	0	0	0	0	0	0	0	0	0	0	0	0	0	0	0
mmu_circ_0001556	0	0	0	0	0	0	0	0	0	0	0	0	1	0	0	0	0	0	0	0	0	1	0	0
mmu_circ_0001557	0	0	0	0	0	0	0	0	0	0	0	0	5	0	0	0	0	0	1	1	1	1	0	0
mmu_circ_0001558	0	0	0	0	0	0	0	0	0	0	0	0	0	0	0	0	0	0	0	0	0	0	0	0
mmu_circ_0001559	0	0	0	0	0	0	0	0	0	0	0	0	0	0	0	0	0	0	0	0	0	0	0	0
mmu_circ_0001560	20	29	15	44	13	27	20	12	15	13	15	38	93	127	114	74	60	59	82	88	101	110	126	106
mmu_circ_0001561	0	0	3	0	0	1	0	0	0	1	0	1	0	0	1	2	0	0	0	0	0	0	0	1
mmu_circ_0001562	5	2	2	6	1	0	0	1	1	1	1	3	0	0	0	3	0	0	1	0	6	2	0	0
mmu_circ_0001563	0	0	0	0	0	0	0	0	0	0	0	0	0	0	0	0	0	0	0	0	0	0	0	1
mmu_circ_0001564	0	0	0	0	0	0	0	0	0	0	0	0	0	1	0	0	0	0	0	0	0	1	1	0
mmu_circ_0001565	2	0	3	7	6	1	0	3	1	1	0	1	2	15	19	12	13	7	17	3	27	10	16	7
mmu_circ_0001566	0	0	0	0	0	0	0	0	0	0	0	0	0	0	0	0	0	0	0	0	0	0	0	0
mmu_circ_0001567	0	0	0	0	0	0	0	0	0	0	0	0	0	0	0	0	0	0	0	0	0	0	0	0
mmu_circ_0001568	0	0	0	0	0	0	0	0	0	0	0	0	0	0	0	0	0	0	0	0	0	0	0	0
mmu_circ_0001569	0	0	0	0	0	0	0	0	0	0	0	0	0	0	0	0	0	0	0	0	0	0	0	0
mmu_circ_0001570	0	0	0	0	0	0	0	0	0	0	0	0	2	0	0	0	3	2	0	0	0	3	0	6
mmu_circ_0001571	1	4	2	5	3	3	1	1	4	2	0	6	18	17	29	23	9	12	63	26	12	8	25	31
mmu_circ_0001572	0	3	0	1	1	0	0	0	0	0	1	1	7	4	12	2	0	1	5	3	4	5	1	2
mmu_circ_0001573	0	0	0	0	0	0	0	0	0	0	0	0	0	0	0	0	0	0	0	0	0	0	0	0
mmu_circ_0001574	0	3	4	12	2	1	1	0	0	0	0	4	90	62	48	31	5	27	137	39	101	51	54	28
mmu_circ_0001575	0	0	0	0	0	0	0	0	0	0	0	0	0	0	0	0	0	0	0	0	0	0	0	0
mmu_circ_0001576	0	0	0	0	0	0	0	0	0	0	0	0	0	0	0	0	0	0	0	0	0	0	0	0
mmu_circ_0001577	0	0	0	1	0	0	0	0	0	0	0	0	41	14	17	3	2	4	14	11	21	9	12	1
mmu_circ_0001578	0	0	0	2	2	0	1	0	0	0	0	0	52	18	13	4	0	3	15	12	14	19	5	4
mmu_circ_0001579	0	0	0	3	1	0	2	0	0	0	0	1	155	50	46	10	5	7	33	32	46	47	34	9
mmu_circ_0001580	0	0	1	0	0	0	0	0	0	0	0	0	0	0	0	0	2	0	1	0	0	7	0	1
mmu_circ_0001581	0	0	0	0	0	0	0	0	0	0	0	0	0	0	0	0	0	0	0	0	0	0	0	0
mmu_circ_0001582	0	0	0	0	0	0	0	0	0	0	0	1	0	0	0	1	2	0	0	3	0	1	1	0
mmu_circ_0001583	0	0	0	0	0	0	0	0	0	0	0	0	0	0	0	0	0	0	0	0	0	0	0	0
mmu_circ_0001584	1	0	2	0	0	1	0	0	0	1	1	0	21	8	18	13	4	15	40	28	21	9	56	14
mmu_circ_0001585	0	0	0	1	0	1	1	0	1	0	0	0	19	17	17	14	3	8	25	10	43	32	23	19
mmu_circ_0001586	0	0	0	0	0	0	0	0	0	0	0	0	2	3	0	0	0	1	0	2	2	3	1	6
mmu_circ_0001587	0	0	0	0	1	0	0	0	0	1	0	1	0	0	0	0	0	0	0	0	0	0	0	0
mmu_circ_0001588	0	0	0	2	3	3	0	0	0	0	0	0	20	5	10	23	8	8	17	5	9	9	5	6
mmu_circ_0001589	0	0	0	0	0	0	0	0	0	0	0	0	0	0	0	0	0	0	0	0	0	0	0	0
mmu_circ_0001590	0	0	0	0	0	0	0	0	0	0	0	0	0	0	0	0	0	0	0	0	0	0	0	0
mmu_circ_0001591	1	0	0	0	0	1	2	0	0	1	1	1	0	0	12	1	0	0	0	1	0	1	7	2
mmu_circ_0001592	1	4	3	3	10	1	7	3	0	3	3	1	181	235	205	143	50	98	171	513	1141	252	239	294
mmu_circ_0001593	15	18	15	17	16	20	17	15	14	18	17	24	170	242	202	155	56	112	247	302	275	230	246	360
mmu_circ_0001594	0	0	0	0	0	0	0	0	0	0	0	0	0	0	0	0	0	0	0	0	0	0	0	0
mmu_circ_0001595	0	0	0	0	0	0	0	0	0	0	0	0	0	0	0	0	0	0	0	0	0	0	0	0
mmu_circ_0001596	0	3	2	1	4	1	0	3	1	0	0	3	59	48	30	23	23	19	31	19	50	33	57	27
mmu_circ_0001597	1	0	0	0	0	1	0	2	3	2	0	0	0	0	0	0	0	0	0	0	0	0	0	0
mmu_circ_0001598	0	0	0	0	0	0	0	0	0	0	0	0	0	0	0	0	0	0	0	0	0	0	0	0
mmu_circ_0001599	2	7	7	0	2	1	3	3	0	3	4	5	4	17	3	1	2	2	2	6	21	11	21	12
mmu_circ_0001600	0	0	0	0	0	0	0	0	0	0	0	0	0	0	0	0	0	0	0	0	0	0	0	0
mmu_circ_0001601	790	1096	763	752	745	569	839	847	951	650	724	634	60	33	63	40	24	45	74	49	42	50	47	64
mmu_circ_0001602	0	0	0	0	0	0	0	0	0	0	1	0	0	0	1	0	0	0	0	0	0	0	0	0
mmu_circ_0001603	0	0	0	0	0	0	0	1	0	2	0	0	0	0	0	0	0	0	1	0	1	0	0	0
mmu_circ_0001604	226	345	227	173	168	167	175	138	153	159	145	153	19	2	6	44	86	77	0	1	0	1	1	0
mmu_circ_0001605	0	0	0	0	0	0	0	0	0	0	0	0	0	0	0	0	0	0	0	0	0	0	0	0
mmu_circ_0001606	0	0	0	0	0	0	0	0	0	0	0	0	0	0	0	0	0	0	0	2	0	0	3	0
mmu_circ_0001607	0	0	0	0	0	0	0	0	0	1	0	0	0	0	0	0	0	0	0	0	0	0	0	2
mmu_circ_0001608	0	0	1	3	1	0	0	0	1	0	2	0	35	20	63	28	1	15	18	28	24	25	40	19
mmu_circ_0001609	1	1	0	2	2	1	0	0	1	1	0	0	19	8	8	9	10	12	8	13	16	19	6	6
mmu_circ_0001610	0	0	0	0	2	0	1	1	0	1	0	3	12	2	0	4	1	2	8	1	8	2	5	7
mmu_circ_0001611	0	0	0	0	0	0	0	0	0	0	0	0	0	0	0	0	0	0	0	0	0	0	0	0
mmu_circ_0001612	0	0	0	0	0	0	0	0	0	0	0	0	0	0	0	0	0	0	0	2	0	0	2	3
mmu_circ_0001613	0	0	0	0	0	0	0	0	0	0	0	0	0	0	0	0	0	0	0	0	0	0	0	0
mmu_circ_0001614	0	0	0	0	0	0	0	0	0	0	0	0	0	0	0	0	0	0	0	0	0	0	0	0
mmu_circ_0001615	0	1	0	3	1	0	0	1	1	1	3	0	7	2	1	3	1	0	0	5	7	1	0	6
mmu_circ_0001616	0	0	0	0	0	0	0	0	0	0	0	0	1	0	1	0	0	0	0	0	2	0	1	2
mmu_circ_0001617	1	2	2	11	6	10	5	8	1	6	0	7	811	737	1337	628	195	438	673	1102	1095	1051	1483	1494
mmu_circ_0001618	8764	11458	6851	14612	14174	16209	7273	5811	5802	6824	5726	7773	50	39	38	221	327	554	31	38	33	22	14	9
mmu_circ_0001619	0	0	0	0	0	0	0	0	0	0	0	0	0	0	0	0	0	0	0	0	0	0	0	0
mmu_circ_0001620	0	0	0	0	0	0	0	0	0	0	0	0	0	0	0	0	0	0	0	0	0	0	0	0
mmu_circ_0001621	0	0	0	0	0	0	0	0	0	0	0	0	0	0	0	0	0	0	0	0	0	0	0	0
mmu_circ_0001622	1	0	0	0	1	1	0	0	1	0	0	2	2	6	5	0	4	9	1	2	2	3	6	1
mmu_circ_0001623	0	0	0	0	0	0	0	0	0	0	0	0	0	0	0	0	0	0	0	0	0	0	0	0
mmu_circ_0001624	0	0	3	8	7	2	5	1	6	0	5	3	33	31	41	17	7	16	21	41	32	26	35	24
mmu_circ_0001625	0	0	0	0	0	0	0	0	0	0	0	0	0	0	0	0	0	0	0	0	0	0	0	0
mmu_circ_0001626	27	31	25	24	20	12	15	15	27	41	47	38	79	127	122	106	102	178	94	114	107	79	116	94
mmu_circ_0001627	0	0	0	0	0	0	0	0	0	0	0	0	0	0	0	0	0	0	0	0	0	0	0	0
mmu_circ_0001628	0	0	0	0	0	0	0	0	0	0	0	0	0	0	0	0	0	0	0	0	0	0	0	0
mmu_circ_0001629	0	1	0	1	0	0	0	0	0	0	1	0	0	0	0	2	2	0	0	0	0	0	0	0
mmu_circ_0001630	0	0	0	0	0	0	0	1	0	0	0	0	0	0	0	0	0	0	0	0	0	0	0	0
mmu_circ_0001631	0	0	0	0	0	0	0	0	0	0	0	0	0	0	0	0	0	0	0	0	0	0	0	0
mmu_circ_0001632	0	0	0	0	0	0	0	0	0	0	0	0	0	0	0	0	0	0	0	0	0	0	0	0
mmu_circ_0001633	0	0	0	0	0	0	0	0	0	0	0	0	0	0	0	0	0	0	0	0	0	0	0	0
mmu_circ_0001634	0	2	1	0	1	0	1	5	0	1	1	0	61	109	68	46	17	41	49	88	113	85	81	42
mmu_circ_0001635	0	1	2	0	0	0	0	2	0	0	0	0	3	3	9	3	4	4	5	6	12	1	16	3
mmu_circ_0001636	0	0	0	0	0	0	0	0	0	0	0	0	0	0	0	0	0	0	0	0	0	0	0	0
mmu_circ_0001637	0	0	0	0	0	0	0	0	0	0	0	0	0	0	0	0	0	0	0	0	0	0	0	0
mmu_circ_0001638	0	0	0	0	0	0	0	0	0	0	0	0	0	0	0	0	0	0	0	0	0	0	0	0
mmu_circ_0001639	0	0	0	0	0	0	0	0	0	0	0	0	0	0	0	0	0	0	0	0	0	0	0	0
mmu_circ_0001640	0	0	0	0	0	0	0	0	0	0	0	0	0	0	0	0	0	0	0	0	0	0	0	0
mmu_circ_0001641	0	0	0	0	0	0	0	0	0	0	0	0	0	0	0	0	0	0	0	0	0	0	0	0
mmu_circ_0001642	0	0	0	0	0	0	0	0	0	0	0	0	0	0	0	0	0	0	0	0	0	0	0	0
mmu_circ_0001643	13	11	11	14	20	21	5	11	14	13	12	13	73	70	87	54	63	77	121	64	105	89	85	98
mmu_circ_0001644	0	0	0	0	0	0	0	0	0	0	0	0	0	0	0	0	0	0	0	0	0	0	0	0
mmu_circ_0001645	0	0	0	0	1	0	0	0	0	0	1	0	1	3	0	0	1	0	5	3	2	1	3	4
mmu_circ_0001646	1	0	2	0	0	1	0	0	0	1	2	3	2	1	1	2	0	0	9	2	10	0	0	11
mmu_circ_0001647	1	0	0	0	1	2	0	1	0	0	0	1	0	2	0	0	0	1	0	2	0	0	4	9
mmu_circ_0001648	0	0	0	0	0	0	0	0	0	0	0	0	4	9	0	0	0	0	1	0	1	0	3	3
mmu_circ_0001649	0	0	0	0	0	0	0	0	0	0	0	0	0	0	0	0	0	1	0	0	0	0	0	0
mmu_circ_0001650	0	0	0	0	0	0	0	0	0	0	0	0	0	0	0	0	0	0	0	0	0	0	0	0
mmu_circ_0001651	0	0	0	0	0	0	0	0	0	0	0	0	0	3	0	0	0	0	0	0	0	0	0	0
mmu_circ_0001652	0	0	0	0	0	0	0	0	0	0	0	0	0	0	0	0	0	5	0	0	0	13	0	13
mmu_circ_0001653	0	0	0	0	0	0	0	0	0	0	0	0	0	0	0	0	0	0	0	0	0	0	0	0
mmu_circ_0001654	0	0	0	1	1	0	2	4	0	0	1	0	0	0	0	0	5	8	0	0	3	0	1	2
mmu_circ_0001655	1	3	3	2	1	0	1	1	1	4	0	1	2	7	3	10	16	16	0	1	1	1	3	3
mmu_circ_0001656	2	1	0	0	1	0	0	2	1	0	0	0	6	7	2	2	0	0	0	3	5	18	2	0
mmu_circ_0001657	4	1	0	0	1	1	1	2	1	0	0	0	2	2	3	11	4	2	1	1	5	1	5	4
mmu_circ_0001658	2	0	2	2	0	0	1	1	0	0	0	0	4	27	14	3	2	3	15	4	11	15	15	3
mmu_circ_0001659	1	1	1	0	0	2	1	0	0	3	2	5	1	12	4	4	4	3	6	4	0	11	8	2
mmu_circ_0001660	0	0	0	0	0	0	0	0	0	0	0	0	0	0	0	0	0	0	0	0	0	0	0	0
mmu_circ_0001661	0	0	0	0	0	0	0	0	0	0	0	0	0	0	0	0	0	0	0	0	0	0	0	0
mmu_circ_0001662	0	0	0	0	0	0	0	0	0	0	0	0	0	0	0	0	0	0	0	0	0	0	0	0
mmu_circ_0001663	0	0	0	0	0	0	0	0	0	0	0	0	0	0	0	0	0	0	0	0	0	0	0	0
mmu_circ_0001664	0	1	0	3	0	0	0	0	0	0	0	1	23	1	9	3	9	3	4	11	11	10	5	6
mmu_circ_0001665	9	9	8	5	6	7	6	5	7	14	13	13	1	7	4	1	0	1	1	10	3	11	0	5
mmu_circ_0001666	0	0	0	0	0	0	0	0	0	0	0	0	0	0	0	0	0	0	0	0	0	0	0	0
mmu_circ_0001667	0	0	1	1	0	0	0	0	0	0	1	0	6	1	12	3	0	3	5	0	1	1	1	1
mmu_circ_0001668	0	0	0	0	0	0	0	0	0	0	0	0	0	0	0	0	0	0	0	0	0	0	0	0
mmu_circ_0001669	0	0	0	0	0	0	1	0	0	0	0	1	1	5	1	2	0	3	0	4	1	2	2	0
mmu_circ_0001670	0	0	0	0	0	0	0	0	0	0	0	0	0	0	0	0	0	0	0	0	0	0	0	0
mmu_circ_0001671	0	0	0	0	0	0	0	0	0	0	0	0	0	0	0	1	0	0	0	0	0	0	0	0
mmu_circ_0001672	0	0	0	0	0	0	0	0	0	0	0	0	0	0	0	0	0	0	0	0	0	0	0	0
mmu_circ_0001673	0	0	0	0	0	0	0	0	0	0	0	0	0	0	0	0	0	0	0	0	0	0	0	0
mmu_circ_0001674	0	0	0	0	0	0	0	0	0	0	0	0	0	0	0	0	0	0	0	0	0	0	0	0
mmu_circ_0001675	0	0	1	0	0	0	0	0	1	0	0	0	8	3	2	0	1	7	2	0	0	11	0	0
mmu_circ_0001676	0	0	0	0	0	0	0	0	0	0	0	0	0	0	0	0	0	0	0	0	0	0	0	0
mmu_circ_0001677	0	0	0	0	0	0	0	0	0	0	0	0	0	0	0	0	0	0	0	0	0	0	0	0
mmu_circ_0001678	2	0	1	1	2	3	1	3	0	2	3	0	4	4	0	7	7	3	0	14	0	3	4	4
mmu_circ_0001679	0	0	0	0	0	0	0	0	0	0	0	0	0	0	0	0	0	0	0	0	0	0	0	0
mmu_circ_0001680	0	0	0	0	0	0	0	0	0	0	0	0	0	0	0	0	0	0	0	0	0	0	0	0
mmu_circ_0001681	0	0	0	0	0	0	0	0	0	0	0	0	0	0	0	0	0	0	0	0	0	0	0	0
mmu_circ_0001682	0	0	0	0	0	0	0	0	0	0	0	0	0	0	0	0	0	0	0	0	0	0	0	0
mmu_circ_0001683	0	0	0	0	0	0	0	0	0	0	0	0	0	0	0	0	0	0	0	0	0	0	0	0
mmu_circ_0001684	0	0	0	0	1	0	0	0	0	0	0	0	1	5	2	2	0	4	0	5	5	3	1	5
mmu_circ_0001685	1	5	2	3	3	2	2	6	2	6	4	2	14	9	20	12	9	11	16	22	3	11	22	8
mmu_circ_0001686	0	1	0	0	0	0	1	1	0	0	1	1	1	0	12	4	1	3	0	6	7	3	4	10
mmu_circ_0001687	0	1	0	1	3	0	0	2	0	1	0	0	4	2	1	3	2	1	4	8	4	1	2	4
mmu_circ_0001688	6	7	4	1	3	4	6	2	2	6	8	3	17	25	14	21	3	20	30	13	7	35	28	28
mmu_circ_0001689	3	7	2	1	2	3	2	4	2	3	5	6	10	6	0	0	4	1	4	8	6	2	4	12
mmu_circ_0001690	0	0	0	0	0	0	0	0	0	0	0	0	0	0	0	0	0	0	0	0	0	0	0	0
mmu_circ_0001691	0	0	0	0	0	0	0	0	0	0	0	0	0	0	0	0	0	0	0	0	0	0	0	0
mmu_circ_0001692	0	0	0	0	0	0	0	0	0	0	0	0	0	0	0	0	0	0	0	0	0	0	0	0
mmu_circ_0001693	2	0	0	0	0	0	1	0	0	0	0	0	0	3	0	0	0	0	0	0	0	0	1	0
mmu_circ_0001694	0	0	0	0	0	0	0	0	0	0	0	0	0	0	0	0	0	0	0	0	0	0	0	0
mmu_circ_0001695	0	0	0	0	0	0	0	0	0	0	0	0	0	0	0	0	0	0	0	0	0	0	0	0
mmu_circ_0001696	0	0	0	0	0	0	0	0	0	0	0	0	0	0	0	0	0	0	0	0	0	0	0	0
mmu_circ_0001697	0	0	0	0	0	0	0	0	0	0	0	0	0	0	0	0	0	0	0	0	0	0	0	0
mmu_circ_0001698	0	0	0	0	0	0	0	0	0	0	0	0	0	0	0	0	0	0	0	0	0	0	0	0
mmu_circ_0001699	0	0	0	0	0	0	0	0	0	0	0	0	0	0	0	0	0	0	0	0	0	0	0	0
mmu_circ_0001700	0	0	0	0	0	0	0	0	0	0	0	0	0	0	0	0	0	0	0	0	0	0	0	0
mmu_circ_0001701	0	0	0	0	0	0	0	0	0	0	0	0	0	0	0	0	0	0	0	0	0	0	0	0
mmu_circ_0001702	0	0	0	0	0	0	0	0	0	0	0	0	0	0	0	0	0	0	0	0	0	0	0	0
mmu_circ_0001703	0	2	0	2	0	1	1	0	2	0	0	0	0	0	0	0	0	0	0	0	0	0	0	0
mmu_circ_0001704	0	0	0	0	0	0	0	0	0	0	0	0	0	0	0	0	0	0	0	0	0	0	0	0
mmu_circ_0001705	0	0	2	0	0	0	1	0	0	0	2	2	0	8	0	0	3	1	13	4	0	8	7	4
mmu_circ_0001706	0	0	0	0	0	0	0	0	0	0	1	0	1	0	0	0	0	0	0	0	0	0	0	0
mmu_circ_0001707	0	0	0	0	0	0	0	0	0	0	0	0	0	0	0	0	0	0	0	0	0	0	0	0
mmu_circ_0001708	0	0	0	0	0	0	0	0	0	0	0	0	0	0	0	0	0	0	0	0	0	0	0	0
mmu_circ_0001709	0	0	0	0	0	0	0	0	0	0	0	0	0	0	0	0	0	0	0	0	0	0	0	0
mmu_circ_0001710	0	0	0	0	0	0	0	0	0	0	0	0	0	0	0	0	0	0	0	0	0	0	0	0
mmu_circ_0001711	9	8	3	18	10	6	3	2	3	8	3	8	5	19	8	18	9	15	25	11	9	13	28	16
mmu_circ_0001712	0	0	0	0	0	0	0	1	0	0	0	0	1	2	0	1	0	0	4	2	0	2	3	5
mmu_circ_0001713	0	0	0	0	0	0	0	0	0	0	0	2	1	4	7	2	0	0	0	1	2	0	2	0
mmu_circ_0001714	0	0	0	0	0	0	0	0	0	0	0	0	0	0	0	0	0	0	0	0	0	0	0	0
mmu_circ_0001715	0	0	0	0	0	0	0	0	0	0	0	0	0	0	0	0	0	0	0	0	0	0	0	0
mmu_circ_0001716	0	0	0	0	0	0	0	0	0	0	0	0	0	0	0	0	0	0	0	0	0	0	0	0
mmu_circ_0001717	0	0	0	0	0	0	0	0	0	0	0	0	0	0	0	0	0	0	0	0	0	0	0	0
mmu_circ_0001718	0	0	0	0	0	0	0	0	0	0	0	0	4	2	9	2	2	0	0	8	3	1	2	3
mmu_circ_0001719	0	0	0	0	0	0	0	0	0	0	0	0	0	0	0	0	0	0	0	0	0	0	0	0
mmu_circ_0001720	0	0	0	0	0	0	0	0	0	0	0	0	0	0	0	0	0	0	0	0	0	0	0	0
mmu_circ_0001721	0	0	0	0	0	0	0	0	0	0	0	0	0	2	0	0	1	0	2	2	0	1	1	5
mmu_circ_0001722	0	0	0	0	0	0	0	0	0	0	0	0	0	0	0	0	0	0	0	0	0	0	0	0
mmu_circ_0001723	0	0	0	0	0	0	0	0	0	0	0	0	0	0	0	0	0	0	0	0	0	0	0	0
mmu_circ_0001724	2	21	4	15	17	18	4	7	6	9	5	9	117	152	105	113	29	80	112	80	90	176	130	93
mmu_circ_0001725	0	0	0	0	0	0	0	0	0	0	0	0	0	0	0	0	0	0	0	0	0	0	0	0
mmu_circ_0001726	0	0	0	0	0	0	0	0	0	0	0	0	0	0	0	0	0	0	0	0	0	0	0	0
mmu_circ_0001727	0	0	0	2	1	3	0	0	1	1	1	0	2	6	4	4	1	8	15	3	3	2	5	11
mmu_circ_0001728	3	5	5	1	2	4	0	0	2	2	1	3	0	0	0	0	0	0	0	1	0	0	2	0
mmu_circ_0001729	32	32	31	32	16	25	28	33	19	12	26	29	47	47	36	56	46	48	84	100	89	89	53	90
mmu_circ_0001730	0	0	0	0	0	0	0	0	0	0	0	1	4	0	0	0	1	1	0	0	6	1	0	0
mmu_circ_0001731	1	0	1	6	0	4	1	0	2	2	0	1	13	3	2	11	13	10	17	4	3	0	4	5
mmu_circ_0001732	0	0	0	0	0	0	0	0	0	0	0	0	0	0	0	0	0	0	0	0	0	0	0	0
mmu_circ_0001733	2	3	0	4	4	2	1	0	3	1	1	2	26	32	13	15	12	23	34	28	31	8	29	29
mmu_circ_0001734	0	0	2	0	0	0	0	1	0	0	0	2	1	0	6	1	1	4	0	3	15	0	4	4
mmu_circ_0001735	3	1	1	0	0	0	0	0	1	2	0	0	9	3	1	2	1	2	5	1	0	1	6	7
mmu_circ_0001736	0	0	0	0	0	0	0	0	0	0	0	0	0	0	0	0	0	0	1	1	0	0	0	0
mmu_circ_0001737	0	0	0	0	0	0	0	0	0	0	0	0	0	0	0	0	0	0	0	0	0	0	0	0
mmu_circ_0001738	0	0	0	0	0	0	0	0	0	0	0	0	0	0	0	0	0	0	0	0	0	0	0	0
mmu_circ_0001739	2	2	1	4	3	1	4	6	2	7	2	8	814	956	1015	547	156	337	717	884	741	941	1025	790
mmu_circ_0001740	0	0	0	0	0	0	0	0	0	0	0	0	0	0	0	0	0	0	0	0	0	0	0	0
mmu_circ_0001741	0	0	0	0	0	0	0	0	0	0	0	0	0	0	0	0	0	0	0	0	0	0	0	0
mmu_circ_0001742	0	0	0	0	0	0	0	0	0	0	0	0	0	0	0	0	0	0	0	0	0	0	0	2
mmu_circ_0001743	0	0	0	0	1	0	1	3	0	2	1	2	37	27	36	25	3	18	29	51	24	26	42	35
mmu_circ_0001744	0	0	0	0	0	0	0	0	0	0	0	0	0	0	0	0	0	0	0	0	0	0	0	0
mmu_circ_0001745	0	0	0	0	0	0	0	0	0	0	0	0	0	0	0	0	0	0	0	0	0	0	0	0
mmu_circ_0001746	0	0	0	0	0	0	0	0	0	0	0	0	0	0	0	0	0	0	0	0	0	0	0	0
mmu_circ_0001747	1	2	4	1	2	3	2	1	1	1	0	3	23	11	7	20	5	8	38	20	22	9	35	16
mmu_circ_0001748	1	4	9	11	14	8	4	9	6	10	6	11	189	163	203	394	349	418	196	247	244	217	292	275
mmu_circ_0001749	0	0	0	1	1	1	1	0	0	0	1	0	1	2	0	0	0	0	1	0	0	0	0	0
mmu_circ_0001750	2	5	2	0	2	2	6	0	0	4	5	5	6	6	9	19	5	10	18	1	0	1	4	14
mmu_circ_0001751	0	0	0	0	0	0	0	0	0	0	0	0	0	0	0	0	0	0	0	0	0	0	0	0
mmu_circ_0001752	0	0	1	0	0	1	0	0	0	0	0	0	0	0	0	0	0	1	0	0	0	0	0	0
mmu_circ_0001753	0	0	0	0	0	0	0	0	0	0	0	0	0	0	0	0	0	0	0	0	0	0	0	0
mmu_circ_0001754	0	0	0	0	3	1	1	3	1	0	1	1	43	46	38	35	5	15	54	30	53	51	53	57
mmu_circ_0001755	0	0	0	0	0	0	0	0	0	0	0	0	0	0	0	0	0	0	0	0	0	0	0	0
mmu_circ_0001756	0	0	0	0	0	0	0	0	0	0	0	0	0	0	0	0	0	0	0	0	0	0	0	0
mmu_circ_0001757	2	0	0	0	0	0	0	0	0	0	0	0	0	0	0	0	0	0	1	0	1	1	4	0
mmu_circ_0001758	1	3	2	4	7	7	2	3	0	0	1	5	2	4	9	5	4	7	6	10	16	13	5	8
mmu_circ_0001759	0	4	2	2	1	2	2	1	2	4	2	2	106	51	74	33	7	26	43	82	52	119	107	76
mmu_circ_0001760	0	0	0	0	0	0	0	0	0	0	0	0	0	0	0	0	0	0	0	0	0	0	0	0
mmu_circ_0001761	0	0	0	0	0	0	0	0	0	0	0	0	0	0	0	0	0	0	0	0	0	0	0	0
mmu_circ_0001762	0	0	0	0	0	0	0	0	0	0	0	0	0	0	0	0	0	0	0	0	0	0	0	0
mmu_circ_0001763	0	0	0	0	0	0	0	0	0	0	0	0	0	0	0	0	0	0	0	0	0	0	0	0
mmu_circ_0001764	0	0	0	0	0	0	0	0	0	0	0	0	0	0	0	0	0	0	0	0	0	0	0	0
mmu_circ_0001765	0	0	0	0	0	0	0	0	0	0	0	0	0	0	0	0	0	0	0	0	0	0	0	0
mmu_circ_0001766	0	0	0	0	0	0	0	0	0	0	0	0	0	0	0	0	0	0	0	0	0	0	0	0
mmu_circ_0001767	1	0	0	2	2	0	1	2	0	1	3	2	11	11	6	8	1	3	6	20	8	11	9	7
mmu_circ_0001768	0	0	0	0	0	0	0	0	0	0	0	0	0	0	0	0	0	0	0	0	0	0	0	0
mmu_circ_0001769	0	0	0	0	0	0	0	0	0	0	0	0	0	0	0	0	0	0	0	0	0	0	0	0
mmu_circ_0001770	0	0	0	0	0	0	0	0	0	0	0	0	0	0	0	0	0	0	0	0	0	0	0	0
mmu_circ_0001771	0	0	0	0	0	0	0	0	0	0	0	0	0	0	0	0	0	0	0	0	0	0	0	0
mmu_circ_0001772	0	0	0	0	0	0	0	0	0	0	0	0	1	0	0	0	1	0	1	0	0	0	0	0
mmu_circ_0001773	1	0	0	0	0	0	0	0	0	0	1	0	0	0	0	0	0	0	0	0	0	0	0	0
mmu_circ_0001774	0	0	0	0	0	0	0	0	0	0	0	0	0	0	0	0	0	0	0	0	0	0	0	0
mmu_circ_0001775	1	1	1	1	0	0	2	1	0	1	2	0	206	195	139	169	18	60	60	111	157	70	135	99
mmu_circ_0001776	29	37	24	26	29	27	20	22	24	44	50	48	438	303	331	394	260	247	207	316	326	295	322	247
mmu_circ_0001777	5	10	4	10	5	1	5	12	4	9	1	12	9	2	10	2	1	0	1	5	0	1	3	0
mmu_circ_0001778	0	0	0	0	0	0	0	0	0	0	0	0	0	0	0	0	0	0	0	0	0	0	0	0
mmu_circ_0001779	0	0	0	0	0	0	0	0	0	0	0	0	0	0	0	0	0	0	0	0	0	0	0	0
mmu_circ_0001780	1	0	0	0	0	0	1	0	0	0	0	0	0	0	3	0	0	0	3	3	1	4	1	7
mmu_circ_0001781	0	0	0	0	0	0	0	0	0	0	0	0	0	0	0	0	0	0	0	0	0	0	0	0
mmu_circ_0001782	0	0	0	0	0	0	0	0	0	0	0	0	0	0	0	0	0	0	0	0	0	0	0	0
mmu_circ_0001783	0	0	0	0	0	0	0	0	0	0	0	0	0	0	0	0	0	0	0	0	0	0	0	0
mmu_circ_0001784	0	0	0	0	0	0	0	0	0	0	0	0	0	0	0	0	0	0	0	0	0	0	0	0
mmu_circ_0001785	0	0	0	0	0	0	0	0	0	0	0	0	0	0	0	0	0	0	0	0	0	0	0	0
mmu_circ_0001786	26	31	26	22	17	32	24	23	36	13	15	29	0	6	6	0	4	0	2	0	1	4	2	3
mmu_circ_0001787	0	0	0	0	0	0	0	0	0	0	0	0	0	0	0	0	0	0	0	0	0	0	0	0
mmu_circ_0001788	0	0	0	0	0	0	0	0	0	0	0	0	0	0	0	0	0	0	0	0	0	0	0	0
mmu_circ_0001789	0	0	0	0	0	0	0	0	0	0	0	1	3	2	0	0	0	0	0	3	0	1	3	0
mmu_circ_0001790	1	2	0	2	0	1	1	0	1	1	0	4	36	22	43	27	4	6	4	33	13	17	13	22
mmu_circ_0001791	0	0	0	0	3	1	0	1	0	0	2	1	43	46	31	29	10	33	13	28	38	13	24	26
mmu_circ_0001792	0	1	0	0	0	1	0	0	0	0	0	0	3	1	5	5	0	1	1	4	6	1	0	5
mmu_circ_0001793	63	135	49	83	59	52	72	59	40	101	71	120	26	10	25	136	204	186	71	22	15	33	31	41
mmu_circ_0001794	0	1	1	3	2	2	1	2	2	2	3	0	16	8	14	0	4	6	13	18	8	10	28	1
mmu_circ_0001795	0	0	0	0	0	0	0	1	0	0	0	0	0	0	0	0	0	0	0	1	0	0	0	0
mmu_circ_0001796	33	61	39	74	58	65	52	32	29	36	39	48	128	129	159	151	138	148	315	136	152	154	178	218
mmu_circ_0001797	0	0	0	0	0	0	0	0	0	0	0	0	0	0	0	0	0	0	0	0	0	0	0	0
mmu_circ_0001798	0	0	0	0	0	0	0	0	0	0	0	0	0	0	0	0	0	0	0	0	0	0	0	0
mmu_circ_0001799	0	0	0	0	0	0	0	0	0	0	0	0	0	0	0	0	0	0	0	0	0	0	0	0
mmu_circ_0001800	0	0	0	0	0	0	0	0	0	1	0	0	3	2	4	2	1	3	2	1	6	3	8	6
mmu_circ_0001801	1	3	0	6	0	1	3	1	3	2	1	2	3	6	0	11	0	2	2	6	5	5	11	4
mmu_circ_0001802	0	1	1	1	2	3	0	0	0	1	0	0	1	8	1	5	2	1	2	2	0	1	1	1
mmu_circ_0001803	2	8	5	1	3	4	1	5	6	7	9	2	4	1	8	14	21	11	13	5	19	7	32	31
mmu_circ_0001804	0	0	0	0	0	0	0	0	0	0	0	0	0	0	0	0	0	0	0	0	0	0	0	0
mmu_circ_0001805	0	0	0	0	2	0	0	0	0	0	0	0	0	0	2	6	0	3	2	1	0	3	0	0
mmu_circ_0001806	0	0	0	0	0	0	0	0	0	0	0	0	0	0	0	0	0	0	0	0	0	0	0	0
mmu_circ_0001807	5	17	10	7	18	11	8	11	14	8	11	15	13	21	5	10	9	6	11	8	5	8	11	7
mmu_circ_0001808	0	0	0	0	0	0	0	0	0	0	0	0	0	0	0	0	0	0	0	0	0	0	0	0
mmu_circ_0001809	0	0	0	0	0	0	0	0	0	0	0	0	0	0	0	0	0	0	0	0	0	0	0	0
mmu_circ_0001810	0	0	0	0	0	0	0	0	0	0	0	0	0	0	0	0	0	0	0	0	0	0	0	0
mmu_circ_0001811	0	0	0	0	0	0	0	0	0	0	0	0	0	0	0	0	0	0	0	0	0	0	0	0
mmu_circ_0001812	0	0	0	0	0	0	0	0	0	0	0	0	0	0	0	0	0	0	0	0	0	0	0	0
mmu_circ_0001813	0	0	0	0	0	0	0	0	0	0	0	0	0	0	0	0	0	0	0	0	0	0	0	0
mmu_circ_0001814	0	0	0	0	2	0	0	1	0	0	1	0	14	17	1	11	4	28	8	13	9	11	17	15
mmu_circ_0001815	0	0	0	0	0	0	0	0	0	0	0	0	0	0	0	0	0	0	0	0	0	0	0	0
mmu_circ_0001816	0	0	0	0	0	0	0	0	0	0	0	0	0	0	0	0	0	0	0	0	0	0	0	0
mmu_circ_0001817	0	1	1	0	0	0	0	0	1	0	0	0	9	16	1	4	2	5	17	9	14	20	17	11
mmu_circ_0001818	0	0	0	0	0	0	0	0	0	0	0	0	0	0	0	0	0	0	0	0	0	0	0	0
mmu_circ_0001819	0	0	0	0	0	0	0	0	0	0	0	0	0	0	0	0	0	0	0	0	0	0	0	0
mmu_circ_0001820	0	0	0	0	0	0	0	0	0	0	0	0	0	0	0	0	0	0	0	0	0	0	0	0
mmu_circ_0001821	0	0	0	0	0	0	0	0	0	0	0	0	0	0	0	0	0	0	0	0	0	0	0	0
mmu_circ_0001822	0	0	0	0	0	0	0	0	0	0	0	0	0	0	0	0	0	0	0	0	0	0	0	0
mmu_circ_0001823	0	0	1	0	0	0	0	0	0	0	0	0	0	0	0	0	0	0	0	0	0	0	0	0
mmu_circ_0001824	0	0	0	0	0	0	0	0	0	0	0	0	0	0	0	0	0	0	0	0	0	0	0	0
mmu_circ_0001825	0	0	0	0	0	0	0	0	0	0	0	0	0	0	0	0	0	0	0	0	0	0	0	0
mmu_circ_0001826	0	0	0	0	0	0	0	0	0	0	0	0	0	0	0	0	0	0	0	0	0	0	0	0
mmu_circ_0001827	0	0	0	0	0	0	0	0	0	0	0	0	0	0	0	0	0	0	0	0	0	0	0	0
mmu_circ_0001828	0	0	0	0	0	0	0	0	0	0	0	0	0	0	0	0	0	0	0	0	0	0	0	0
mmu_circ_0001829	0	0	0	0	0	0	0	0	0	0	0	0	0	0	0	0	0	0	0	0	0	0	0	0
mmu_circ_0001830	0	0	0	0	0	0	0	0	0	0	0	0	0	0	0	0	0	0	0	0	0	0	0	0
mmu_circ_0001831	0	0	0	0	0	0	0	0	0	0	0	0	0	0	0	0	0	0	0	0	0	0	0	0
mmu_circ_0001832	0	0	0	0	0	0	0	0	0	0	0	0	0	0	0	0	0	0	0	0	0	0	0	0
mmu_circ_0001833	0	0	0	0	0	0	0	0	0	0	0	0	0	0	0	0	0	0	0	0	0	0	0	0
mmu_circ_0001834	0	0	0	0	0	0	0	0	0	0	0	0	0	0	0	0	0	0	0	0	0	0	0	0
mmu_circ_0001835	4	14	8	11	11	7	12	15	12	15	13	13	12	22	18	2	5	26	14	5	14	6	8	15
mmu_circ_0001836	0	0	0	0	0	0	0	0	0	0	0	0	0	0	0	0	0	1	0	0	2	0	0	1
mmu_circ_0001837	0	0	0	0	0	0	0	0	0	0	0	0	0	0	0	0	0	0	0	0	0	0	0	0
mmu_circ_0001838	0	0	0	0	0	0	0	0	0	0	0	0	0	0	0	0	0	0	0	0	0	0	0	0
mmu_circ_0001839	0	0	0	0	0	0	0	0	0	0	0	0	0	0	0	0	0	0	0	0	0	0	0	0
mmu_circ_0001840	0	0	0	0	0	0	0	0	0	0	0	0	0	1	3	0	0	0	1	0	0	0	0	0
mmu_circ_0001841	0	0	0	0	0	0	0	0	0	0	0	0	0	0	0	0	0	0	0	0	0	0	0	0
mmu_circ_0001842	0	0	0	0	0	0	0	0	0	0	0	0	0	0	0	0	0	0	0	0	0	0	0	0
mmu_circ_0001843	0	0	0	0	0	0	0	0	0	0	0	0	0	0	0	0	0	0	0	0	0	0	0	0
mmu_circ_0001844	0	0	0	0	0	1	0	0	0	0	0	0	0	0	1	0	0	0	0	0	0	0	0	0
mmu_circ_0001845	1	3	1	2	2	2	0	4	0	2	0	1	60	57	73	46	22	35	51	43	31	51	72	59
mmu_circ_0001846	8	11	9	15	7	8	4	10	10	3	3	1	20	48	15	26	16	30	141	43	41	30	62	36
mmu_circ_0001847	0	0	0	0	0	0	0	0	0	0	0	0	0	0	0	0	0	0	0	0	0	0	0	0
mmu_circ_0001848	0	0	0	0	0	0	0	0	0	0	0	0	0	0	0	0	0	0	0	0	0	0	0	0
mmu_circ_0001849	0	0	0	0	0	0	0	0	0	0	0	0	0	0	0	0	0	0	0	0	0	0	0	0
mmu_circ_0001850	0	0	0	0	0	0	0	0	0	0	0	0	0	0	0	0	0	0	0	0	0	0	0	0
mmu_circ_0001851	0	0	0	0	0	0	0	0	0	0	0	0	0	0	0	0	0	0	0	0	0	0	0	0
mmu_circ_0001852	0	0	0	0	0	0	0	0	0	0	0	0	0	0	0	0	0	0	0	0	0	0	0	0
mmu_circ_0001853	4	1	1	0	0	1	0	0	0	0	2	1	5	2	2	7	0	0	11	5	5	8	2	2
mmu_circ_0001854	0	0	0	0	0	0	0	0	0	0	0	0	0	0	0	0	0	0	0	0	0	0	0	0
mmu_circ_0001855	0	0	0	0	0	0	0	0	0	0	0	0	0	0	0	0	0	0	0	0	0	0	0	0
mmu_circ_0001856	52	110	70	51	57	55	69	65	82	103	68	71	0	0	0	0	1	1	0	8	0	0	2	0
mmu_circ_0001857	0	0	0	0	0	0	0	0	0	0	0	0	0	0	0	0	0	0	0	0	0	0	0	0
mmu_circ_0001858	0	1	1	1	1	4	0	1	0	0	0	0	11	10	8	3	5	19	12	11	17	7	14	21
mmu_circ_0001859	13	29	6	133	142	170	26	11	13	22	18	20	38	3	4	35	117	77	19	9	4	9	19	7
mmu_circ_0001860	2	1	0	6	3	1	2	3	4	0	0	4	129	86	141	89	41	49	115	121	113	136	102	87
mmu_circ_0001861	0	0	1	0	0	1	1	0	1	0	1	0	3	1	13	7	1	5	0	5	4	2	8	4
mmu_circ_0001862	0	0	3	5	0	3	0	1	0	0	0	3	13	13	15	15	6	5	24	20	21	24	23	23
mmu_circ_0001863	0	0	0	0	0	0	0	0	0	0	0	0	0	0	0	0	0	0	0	0	0	0	0	0
mmu_circ_0001864	0	0	0	2	0	0	0	0	0	0	0	0	1	1	0	0	1	0	0	3	0	0	4	0
mmu_circ_0001865	0	0	0	0	0	0	0	0	0	0	0	0	0	0	0	0	0	0	0	0	0	0	0	0
mmu_circ_0001866	0	0	0	0	0	0	0	0	0	0	0	0	0	0	0	0	0	0	0	0	0	0	0	0
mmu_circ_0001867	1	1	0	1	2	0	0	0	0	1	0	2	1	10	9	2	5	8	16	4	19	10	5	12
mmu_circ_0001868	1	0	0	1	0	0	1	3	0	1	1	3	16	18	32	23	9	13	24	23	44	14	21	33
mmu_circ_0001869	0	0	0	0	0	0	0	0	0	0	0	0	0	0	0	0	0	0	0	0	0	0	0	0
mmu_circ_0001870	0	0	0	0	0	0	0	0	0	0	0	0	0	0	0	0	0	0	0	0	0	0	0	0
mmu_circ_0001871	0	0	0	0	0	0	0	0	0	0	0	0	0	0	0	0	0	0	0	0	0	0	0	0
mmu_circ_0001872	0	1	0	3	3	3	0	0	1	0	1	2	0	0	0	3	0	4	0	0	0	0	0	0
mmu_circ_0001873	0	0	0	0	0	0	0	0	0	0	0	0	0	0	0	0	0	0	0	0	0	0	0	0
mmu_circ_0001874	0	0	0	0	0	0	0	0	0	0	0	0	0	0	0	0	0	0	0	0	0	0	0	0
mmu_circ_0001875	0	0	0	0	0	0	0	0	0	0	0	0	0	0	0	0	0	0	0	0	0	0	0	0
mmu_circ_0001876	0	0	0	0	0	0	0	0	0	0	0	0	0	0	0	0	0	0	0	0	0	0	0	0
mmu_circ_0001877	0	0	0	0	0	0	0	0	0	0	0	0	1	0	4	0	1	0	0	0	0	1	0	0
mmu_circ_0001878	0	0	0	0	0	0	0	0	0	0	0	0	0	0	0	0	0	0	0	0	0	0	0	0
mmu_circ_0001879	0	0	0	0	0	0	0	0	0	0	0	0	0	0	0	0	0	0	0	0	0	0	0	0
mmu_circ_0001880	0	0	0	0	0	0	0	0	0	0	0	0	0	0	1	2	0	4	0	0	0	0	0	0
mmu_circ_0001881	0	0	0	0	0	0	0	0	0	0	0	0	0	0	0	0	0	0	0	0	0	0	0	0
mmu_circ_0001882	6	7	8	5	6	6	3	10	12	5	5	3	58	67	55	73	25	31	49	65	90	72	80	76
mmu_circ_0001883	0	0	0	0	0	0	0	0	0	0	0	0	0	0	0	0	0	0	0	0	0	0	0	0
mmu_circ_0001884	0	0	0	0	0	0	0	0	0	0	0	0	0	0	0	0	0	0	0	0	0	0	0	0
mmu_circ_0001885	0	0	0	0	0	0	0	0	0	0	0	0	0	0	0	0	0	0	0	0	0	0	0	0
mmu_circ_0001886	0	0	0	0	0	0	0	0	0	0	0	0	11	0	2	0	3	0	5	4	1	1	0	1
mmu_circ_0001887	3	1	1	5	8	5	1	0	3	0	2	1	24	32	40	33	21	21	55	35	40	40	37	49
mmu_circ_0001888	0	0	1	1	1	0	0	0	0	0	1	0	10	49	10	23	10	7	22	45	43	18	20	22
mmu_circ_0001889	0	0	0	4	4	2	0	0	0	0	0	0	4	6	6	2	5	3	1	2	29	12	11	2
mmu_circ_0001890	2	1	0	0	0	0	1	1	0	2	0	2	0	4	10	2	3	4	5	8	9	10	9	14
mmu_circ_0001891	0	0	0	0	0	0	0	0	0	0	0	0	0	0	0	0	0	0	0	0	0	0	0	0
mmu_circ_0001892	0	0	0	0	0	0	0	0	0	0	0	0	0	0	0	0	0	0	0	0	0	0	0	0
mmu_circ_0001893	0	0	0	0	0	1	0	0	0	0	0	0	10	1	0	4	0	0	0	0	1	25	7	0
mmu_circ_0001894	1	3	2	2	3	2	3	1	5	2	0	1	24	20	8	23	8	23	43	28	15	32	28	25
mmu_circ_0001895	0	0	0	0	0	0	0	0	0	0	0	0	0	0	0	0	0	0	0	0	0	0	0	0
mmu_circ_0001896	0	0	0	0	0	0	0	0	0	0	0	0	0	0	0	0	0	0	0	0	0	0	0	0
mmu_circ_0001897	0	2	0	0	0	0	1	0	0	0	0	1	0	0	0	3	0	2	0	0	2	5	0	11
mmu_circ_0001898	0	0	0	0	0	0	0	0	0	0	0	0	0	0	0	0	0	0	0	0	0	0	0	0
mmu_circ_0001899	0	0	0	0	0	0	0	0	0	0	0	0	0	0	0	0	0	0	0	0	0	0	0	0
mmu_circ_0001900	0	1	2	1	0	1	0	3	0	2	2	4	8	12	3	4	9	11	18	17	8	5	11	10
mmu_circ_0001901	0	0	0	0	0	0	0	0	0	0	0	0	0	0	0	0	0	0	0	0	0	0	0	0
mmu_circ_0001902	1	1	1	3	1	3	0	1	1	3	1	1	55	97	37	55	16	18	45	73	58	100	68	63
mmu_circ_0001903	0	0	0	0	0	0	0	0	0	0	0	0	0	0	0	0	0	0	0	0	0	0	0	0
mmu_circ_0001904	0	0	0	0	0	0	0	0	0	0	0	0	0	0	0	0	0	1	0	0	0	0	0	0
mmu_circ_0001905	0	0	0	0	0	0	0	0	0	0	1	0	0	0	0	0	0	0	1	0	0	0	0	0
mmu_circ_0001906	0	1	0	0	0	2	0	1	0	1	1	0	14	20	27	14	5	23	37	26	31	38	5	14
mmu_circ_0001907	0	0	0	0	0	0	0	0	0	0	0	0	0	0	0	0	0	0	0	0	0	0	0	0
mmu_circ_0001908	0	0	0	0	0	0	0	0	0	0	0	0	0	0	0	0	0	0	0	0	0	0	0	0
mmu_circ_0001909	0	0	0	0	0	0	0	0	0	0	0	0	0	0	0	0	0	0	0	0	0	0	0	0
mmu_circ_0001910	0	0	0	0	0	0	0	0	0	0	0	0	0	0	0	0	0	0	0	0	0	0	0	0
mmu_circ_0001911	1	3	1	0	2	0	0	0	0	1	0	1	92	35	54	50	7	14	35	37	54	25	27	25
mmu_circ_0001912	0	0	0	0	0	0	0	0	0	0	0	0	0	0	0	0	0	0	0	0	0	0	0	0
mmu_circ_0001913	0	0	0	0	0	0	0	0	0	0	0	0	0	0	0	0	0	0	0	0	0	0	0	0
mmu_circ_0001914	0	0	0	0	0	0	0	0	0	0	0	0	0	0	0	0	0	0	0	0	0	0	0	0
mmu_circ_0001915	1	2	1	0	0	1	0	0	0	0	0	0	17	19	28	19	9	24	16	28	23	35	33	21
mmu_circ_0001916	0	0	0	0	0	0	0	0	0	0	0	0	0	0	0	0	0	0	0	0	0	0	0	0
mmu_circ_0001917	0	0	0	0	0	0	0	0	0	0	0	0	0	0	0	0	0	0	0	0	0	0	0	0
mmu_circ_0001918	0	0	0	0	0	0	0	0	0	0	0	0	1	0	0	0	0	1	0	0	0	0	1	1
mmu_circ_0001919	0	0	0	0	0	0	1	0	0	0	1	0	12	18	4	1	9	6	0	1	3	3	10	2
mmu_circ_0001920	0	0	0	0	0	0	0	0	0	0	0	0	0	8	0	1	0	5	0	0	0	3	2	0
mmu_circ_0001921	28	38	41	36	36	32	48	28	35	46	43	56	450	358	342	901	885	694	240	272	284	223	246	221
mmu_circ_0001922	0	2	1	3	3	3	2	0	4	3	2	5	22	19	28	16	10	15	20	45	32	36	20	28
mmu_circ_0001923	5	2	5	2	5	0	3	1	1	2	2	5	14	32	9	7	3	11	14	24	29	21	23	15
mmu_circ_0001924	0	0	0	0	0	0	0	0	0	0	0	0	0	0	0	0	0	0	0	0	0	1	0	0
mmu_circ_0001925	0	0	0	0	0	0	0	0	0	0	0	0	2	0	0	0	0	0	0	0	0	1	0	0
mmu_circ_0001926	0	0	0	0	0	0	0	0	0	0	0	0	1	8	3	1	4	1	3	2	7	8	5	10
mmu_circ_0001927	0	0	0	1	0	0	1	0	1	1	1	1	20	18	41	9	1	13	8	19	13	22	16	5
mmu_circ_0001928	3	3	4	5	4	1	1	6	4	4	3	4	39	37	35	13	17	30	67	64	35	19	48	61
mmu_circ_0001929	0	0	0	0	0	0	0	0	0	0	0	0	0	0	0	0	0	0	0	0	0	0	0	0
mmu_circ_0001930	0	0	0	0	0	0	0	0	0	0	0	0	0	0	0	0	0	0	0	0	0	0	0	0
mmu_circ_0001931	0	3	0	1	1	3	0	1	1	1	0	0	3	4	0	2	5	9	17	10	1	5	5	3
mmu_circ_0001932	0	3	0	1	1	0	0	1	0	0	2	3	1	5	5	3	7	20	2	16	5	5	3	2
mmu_circ_0001933	0	0	1	0	0	0	2	0	0	0	0	1	0	0	0	0	0	0	0	0	0	0	0	0
mmu_circ_0001934	0	0	0	0	0	0	0	0	0	0	0	0	0	1	0	0	1	0	0	2	0	0	0	0
mmu_circ_0001935	0	0	0	0	0	0	0	0	0	0	0	0	0	0	0	0	0	0	0	0	0	0	0	0
mmu_circ_0001936	0	0	0	0	0	0	0	0	0	0	0	0	0	0	0	0	0	0	0	0	0	0	0	0
mmu_circ_0001937	0	0	0	0	0	0	0	0	0	0	0	0	0	0	0	0	0	0	0	0	0	0	0	0
mmu_circ_0001938	0	0	0	0	0	0	0	0	0	0	0	0	0	0	0	0	0	0	0	0	0	0	0	0
mmu_circ_0001939	6	3	8	5	1	4	6	2	5	9	3	11	94	101	87	70	19	50	71	50	73	95	125	72
mmu_circ_0001940	0	0	0	0	0	0	0	0	0	0	0	0	0	0	0	0	0	0	0	0	0	0	0	0
mmu_circ_0001941	0	0	1	0	1	0	3	0	2	0	0	3	6	9	10	12	5	19	19	14	23	10	13	3
mmu_circ_0001942	1	4	2	5	6	3	3	4	7	3	0	3	8	18	29	23	8	19	48	25	33	15	66	21
mmu_circ_0001943	2	0	3	0	1	0	1	2	0	1	0	0	23	20	26	19	5	15	24	38	23	32	38	47
mmu_circ_0001944	0	0	0	0	0	0	0	0	0	0	0	0	0	0	0	0	0	0	0	0	0	0	0	0
mmu_circ_0001945	0	0	0	0	0	0	0	0	0	0	0	0	1	0	0	0	0	0	0	6	0	0	0	0
mmu_circ_0001946	0	0	0	0	0	0	0	0	0	0	0	0	0	0	0	0	0	0	0	0	0	0	0	0
mmu_circ_0001947	0	0	0	0	0	0	0	0	0	0	0	0	0	0	0	0	0	0	0	0	0	0	0	0
mmu_circ_0001948	2	7	8	8	6	7	7	5	3	2	4	2	88	23	25	19	16	16	31	45	70	72	76	56
mmu_circ_0001949	0	0	0	0	0	0	0	0	0	0	0	0	0	0	0	0	0	0	0	0	0	0	0	0
mmu_circ_0001950	0	0	0	0	0	0	0	0	0	0	0	0	0	0	0	0	0	0	0	0	0	0	0	0
mmu_circ_0001951	0	0	0	0	0	0	0	0	0	0	0	0	0	0	0	0	0	0	0	0	0	0	0	0
mmu_circ_0001952	0	0	0	0	0	0	0	0	0	0	0	0	0	1	0	7	0	0	0	2	1	0	1	1
mmu_circ_0001953	1	0	0	0	0	0	0	0	0	0	0	0	0	0	0	0	0	0	0	0	0	0	0	0
mmu_circ_0001954	0	0	0	0	0	0	0	0	0	0	0	0	0	0	0	0	0	0	0	0	0	0	0	0
mmu_circ_0001955	2	0	1	0	0	0	2	1	0	1	2	1	12	16	4	4	5	14	14	7	11	8	23	19
mmu_circ_0001956	3	5	1	2	1	1	2	2	0	0	2	1	54	12	7	15	12	22	23	4	39	19	5	3
mmu_circ_0001957	2	4	1	3	3	7	1	5	2	6	2	5	27	50	48	56	23	41	80	42	44	44	54	54
mmu_circ_0001958	2	3	1	2	1	1	1	0	0	1	1	3	0	1	0	1	0	0	0	0	0	0	0	0
mmu_circ_0001959	0	0	0	0	0	0	0	0	0	0	0	0	0	0	1	2	1	2	2	3	0	0	5	0
mmu_circ_0001960	0	0	0	0	1	0	0	0	1	0	0	0	0	0	0	0	0	0	0	0	0	0	0	0
mmu_circ_0001961	0	0	0	0	0	0	0	0	0	0	0	0	4	3	0	5	0	4	6	1	11	3	2	13
mmu_circ_0001962	0	0	0	0	0	0	0	0	0	0	0	0	0	0	0	0	0	0	0	1	0	0	0	0
mmu_circ_0001963	0	0	0	0	0	0	0	0	0	0	0	0	0	0	0	0	0	0	0	0	0	0	0	0
mmu_circ_0001964	0	0	0	0	0	0	0	0	0	0	0	0	0	0	0	0	0	0	0	0	0	0	0	0
mmu_circ_0001965	2	3	5	5	3	5	8	5	6	3	6	2	96	91	98	41	31	50	58	108	122	107	123	99
mmu_circ_0001966	0	0	0	0	0	0	0	0	0	0	0	0	0	0	0	0	0	0	0	0	0	0	0	0
mmu_circ_0001967	0	1	0	0	2	0	0	0	0	0	0	2	9	25	8	18	2	14	7	23	22	13	22	23
mmu_circ_0001968	2	4	5	4	0	2	3	3	1	3	4	2	21	36	41	20	14	20	35	19	30	33	34	33
mmu_circ_0001969	5	6	2	25	25	16	8	4	2	8	4	10	75	53	50	63	58	54	41	50	52	65	72	50
mmu_circ_0001970	0	0	0	0	0	0	0	0	0	0	0	0	0	0	0	0	0	0	0	0	0	0	0	0
mmu_circ_0001971	0	0	0	0	0	0	0	0	0	0	0	0	0	0	0	0	0	0	0	0	0	0	0	0
mmu_circ_0001972	2	1	0	0	2	3	4	8	3	2	2	1	7	17	12	6	3	4	9	10	16	34	2	7
mmu_circ_0001973	5	7	4	66	49	60	9	10	4	6	3	3	199	185	94	161	94	124	212	154	117	161	148	203
mmu_circ_0001974	0	0	0	0	0	0	0	0	0	0	0	0	0	0	0	0	0	0	0	0	0	0	0	0
mmu_circ_0001975	13	11	5	24	21	23	18	10	16	11	26	18	16	18	32	121	296	181	18	24	18	10	38	40
mmu_circ_0001976	0	0	0	0	0	0	0	0	0	0	0	0	0	0	0	0	0	0	0	0	0	0	0	0
mmu_circ_0001977	0	0	0	0	0	0	0	0	0	0	0	0	0	0	0	0	0	0	0	0	0	0	0	0
mmu_circ_0001978	0	0	0	0	0	0	0	0	0	0	0	0	0	0	0	0	0	0	0	0	0	0	0	0
mmu_circ_0001979	0	0	0	0	0	0	0	0	0	0	0	0	0	0	0	0	0	0	0	0	0	0	0	0
mmu_circ_0001980	0	0	0	0	0	0	0	0	0	0	0	0	0	0	0	0	0	0	0	0	0	0	0	0
mmu_circ_0001981	0	0	0	0	0	0	0	0	0	0	0	0	0	0	0	0	0	0	0	0	0	0	0	0
mmu_circ_0001982	0	1	1	0	0	2	0	1	0	1	0	0	3	4	4	3	2	1	2	13	7	2	5	6
mmu_circ_0001983	1	0	0	0	0	1	0	0	0	1	0	0	2	0	0	0	1	4	2	3	1	0	11	0
mmu_circ_0001984	0	1	0	0	1	0	0	0	2	0	0	0	0	2	3	4	0	1	0	0	2	4	2	4
mmu_circ_0001985	1370	1593	963	2155	1323	1418	1052	971	827	870	742	1534	38	43	69	85	125	141	12	26	51	15	35	39
mmu_circ_0001986	0	4	7	5	2	3	3	2	0	4	8	6	1	9	1	10	4	5	2	9	5	9	5	24
mmu_circ_0001987	0	0	0	0	0	0	0	0	0	0	0	0	0	0	0	0	0	0	0	0	0	0	0	0
mmu_circ_0001988	0	0	0	0	0	0	0	0	0	0	0	0	0	0	0	0	0	0	0	0	0	0	0	0
mmu_circ_0001989	0	0	0	0	0	0	0	0	0	0	0	0	0	0	0	0	0	0	0	0	0	0	0	0
mmu_circ_0001990	0	0	4	4	0	0	2	0	1	1	2	0	6	9	4	5	0	3	0	4	4	3	2	5
mmu_circ_0001991	1	4	2	1	3	3	0	0	0	1	1	1	40	17	15	9	9	17	2	9	15	25	12	16
mmu_circ_0001992	0	0	0	0	0	0	1	0	0	0	0	1	13	0	2	0	1	14	0	1	0	3	3	0
mmu_circ_0001993	0	0	0	1	0	0	3	1	0	1	2	0	0	0	0	0	0	0	0	0	0	0	0	0
mmu_circ_0001994	0	0	0	0	0	0	0	0	0	0	1	0	0	0	3	0	0	0	0	0	0	0	0	1
mmu_circ_0001995	0	1	0	2	0	0	0	1	1	1	1	0	1	1	2	0	1	0	0	1	0	3	0	1
mmu_circ_0001996	2	3	0	3	5	4	4	0	4	4	2	6	68	57	99	49	16	41	75	59	89	102	67	86
mmu_circ_0001997	0	0	0	0	0	0	0	0	0	0	0	0	0	0	0	0	0	0	0	0	0	0	0	0
mmu_circ_0001998	0	0	0	0	0	0	0	0	0	0	0	0	0	0	0	0	0	0	0	0	0	0	0	0
mmu_circ_0001999	0	0	0	0	0	0	0	0	0	0	0	0	0	0	0	0	0	0	0	0	0	0	0	0
[truncated: 14,445 more rows]

## Sheet: piRNA
Geneid	control cells (1)	control cells (2)	control cells (3)	LPS cells (1)	LPS cells (2)	LPS cells (3)	IL-10 cells (1)	IL-10 cells (2)	IL-10 cells (3)	TGFB cells (1)	TGFB cells (2)	TGFB cells (3)	control Evs (1)	control Evs (2)	control Evs (3)	LPS Evs (1)	LPS Evs (2)	LPS Evs (3)	IL-10 Evs (1)	IL-10 Evs (2)	IL-10 Evs (3)	TGFB Evs (1)	TGFB Evs (2)	TGFB Evs (3)
mmu_piR_000001	0	0	0	0	0	0	0	0	0	0	0	0	0	0	0	0	0	0	0	0	0	0	0	0
mmu_piR_000002	0	0	0	0	0	0	0	0	0	0	0	0	0	0	0	0	0	0	0	0	0	0	0	0
mmu_piR_000003	0	0	0	0	0	0	0	0	0	0	0	0	0	0	0	0	0	0	0	0	0	0	0	0
mmu_piR_000004	0	0	0	0	0	0	0	0	0	0	0	0	0	0	0	0	0	0	0	0	0	2	0	0
mmu_piR_000005	0	0	0	0	0	0	0	0	0	0	0	0	0	0	0	0	0	0	0	0	0	0	0	0
mmu_piR_000006	0	0	0	0	0	0	0	0	0	0	0	0	0	0	0	0	0	0	0	0	0	0	0	0
mmu_piR_000007	0	0	0	0	0	0	0	0	0	0	0	0	0	0	0	0	0	0	0	0	0	0	0	7
mmu_piR_000008	0	0	0	0	0	0	0	0	0	0	0	0	0	0	0	0	0	0	0	0	0	0	0	0
mmu_piR_000009	0	0	0	0	0	0	0	0	0	0	0	0	0	0	0	0	0	0	0	0	0	0	0	0
mmu_piR_000010	0	0	0	0	0	0	0	0	0	0	0	0	0	0	0	0	0	0	0	0	0	0	0	0
mmu_piR_000011	0	0	0	0	0	0	0	0	0	0	0	0	0	0	0	0	0	0	0	0	0	0	0	0
mmu_piR_000012	0	0	0	0	0	0	0	0	0	0	0	0	1	0	0	0	0	0	0	0	0	0	0	0
mmu_piR_000013	0	0	0	0	0	0	0	0	0	0	0	0	0	0	0	0	0	0	0	0	0	0	0	0
mmu_piR_000014	0	0	0	0	0	0	0	0	0	0	0	0	0	0	0	0	0	0	0	0	0	0	0	0
mmu_piR_000015	0	0	0	2	0	0	0	0	0	0	0	0	0	0	0	0	0	0	0	0	0	0	0	0
mmu_piR_000016	0	0	0	0	0	0	0	0	0	0	0	0	0	0	0	0	0	0	0	0	0	0	0	0
mmu_piR_000017	0	0	0	0	0	0	0	0	0	0	0	0	0	0	0	0	0	0	0	0	0	0	0	0
mmu_piR_000018	0	0	0	0	0	0	0	0	0	0	0	0	0	0	0	0	0	0	0	0	0	0	0	0
mmu_piR_000019	0	0	0	0	0	0	0	0	0	0	0	0	0	0	0	0	0	0	0	0	0	0	0	0
mmu_piR_000020	0	0	0	0	0	0	0	0	0	0	0	0	0	0	0	0	0	0	0	0	0	0	0	0
mmu_piR_000021	0	0	0	0	0	0	0	0	0	0	0	0	0	0	0	0	0	0	0	0	0	0	0	0
mmu_piR_000022	0	0	0	0	0	0	0	0	0	0	0	0	0	0	0	0	0	0	0	0	0	0	0	0
mmu_piR_000023	0	0	0	0	0	0	0	0	0	0	0	0	0	0	0	0	0	0	0	0	0	0	0	0
mmu_piR_000024	0	0	0	0	0	0	0	0	0	0	0	0	0	0	0	0	0	0	0	0	0	0	0	0
mmu_piR_000025	0	0	0	0	0	0	0	0	0	0	0	0	0	0	0	0	0	0	0	0	0	0	0	0
mmu_piR_000026	0	0	0	0	0	0	0	0	0	0	0	0	0	0	0	0	0	0	0	0	0	0	0	0
mmu_piR_000027	0	0	0	0	0	0	0	0	0	0	0	0	0	0	0	0	0	0	0	0	0	0	0	0
mmu_piR_000028	0	0	0	0	0	0	0	0	0	0	0	0	0	0	0	0	0	0	0	0	0	0	0	0
mmu_piR_000029	0	0	0	0	0	0	0	0	0	0	0	0	0	0	0	0	0	0	0	0	0	0	0	0
mmu_piR_000030	0	0	0	0	0	0	0	0	0	0	0	0	0	0	0	0	0	0	0	0	0	0	0	0
mmu_piR_000031	0	0	0	0	0	0	0	0	0	0	0	0	0	0	0	0	0	0	0	0	0	0	0	0
mmu_piR_000032	0	1	0	0	0	0	0	0	0	0	0	0	0	0	1	1	0	3	2	0	0	0	10	0
mmu_piR_000033	0	0	0	0	0	0	0	0	0	0	0	0	0	0	0	0	0	0	0	0	0	0	0	0
mmu_piR_000034	0	0	0	0	0	0	0	0	0	0	0	0	0	0	0	0	0	0	0	0	0	0	0	0
mmu_piR_000035	0	0	0	0	0	0	0	0	0	0	0	0	0	0	0	0	0	0	0	0	0	0	0	0
mmu_piR_000036	0	0	0	0	0	0	0	0	0	0	0	0	0	0	0	0	0	0	0	0	0	0	0	0
mmu_piR_000037	0	0	0	0	0	0	0	0	0	0	0	0	0	0	0	0	0	0	0	0	0	0	0	0
mmu_piR_000038	0	0	0	0	0	0	0	0	0	0	0	0	0	0	0	0	0	0	0	0	0	0	0	0
mmu_piR_000039	0	0	0	0	0	0	0	0	0	0	0	0	0	0	0	0	0	0	0	0	0	1	0	0
mmu_piR_000040	0	0	0	0	0	0	0	0	0	0	0	0	0	0	0	0	0	0	0	0	0	0	0	0
mmu_piR_000041	0	0	0	0	0	0	0	0	0	0	0	1	0	0	0	0	0	0	0	0	0	0	0	0
mmu_piR_000042	0	0	0	0	0	0	0	0	0	0	0	0	0	0	0	0	0	0	0	0	0	0	0	0
mmu_piR_000043	0	0	0	0	0	0	0	0	0	0	0	0	0	0	0	0	0	0	0	0	1	0	0	0
mmu_piR_000044	0	0	0	0	0	0	0	0	0	0	0	0	0	0	0	0	0	0	0	0	0	0	0	0
mmu_piR_000045	0	0	0	0	0	0	0	0	0	0	0	0	0	0	0	0	0	0	0	0	0	0	0	0
mmu_piR_000046	0	0	0	0	0	0	0	0	0	0	0	0	0	0	0	0	0	0	0	0	0	0	0	0
mmu_piR_000047	0	0	0	0	0	0	0	0	0	0	0	0	0	0	0	0	0	0	0	0	0	0	0	0
mmu_piR_000048	0	0	0	0	0	0	0	0	0	0	0	0	0	0	0	0	0	0	0	0	0	0	0	0
mmu_piR_000049	0	0	0	0	0	0	0	0	0	0	0	0	0	0	0	0	0	0	0	0	0	0	0	0
mmu_piR_000050	0	0	0	0	0	0	0	0	0	0	0	0	0	0	0	0	0	0	0	0	0	14	0	0
mmu_piR_000051	0	0	0	0	0	0	0	0	0	0	0	0	0	0	0	0	0	0	0	0	0	0	0	0
mmu_piR_000052	0	0	0	0	0	0	0	0	0	0	0	0	0	0	0	0	0	0	0	0	0	0	0	0
mmu_piR_000053	0	0	0	0	0	0	0	0	0	0	0	0	0	0	0	0	0	0	0	0	0	0	1	0
mmu_piR_000054	0	0	0	0	0	0	0	0	0	0	0	0	0	0	0	0	0	0	0	0	0	0	0	0
mmu_piR_000055	0	0	0	0	0	0	0	0	0	0	0	0	0	0	0	0	0	0	0	0	0	0	0	0
mmu_piR_000056	0	0	0	0	0	0	0	0	0	0	0	0	0	0	0	0	0	0	0	0	0	0	0	0
mmu_piR_000057	0	0	0	0	0	0	0	0	0	0	0	0	0	0	0	0	0	0	0	0	0	0	0	0
mmu_piR_000058	0	0	0	0	0	0	0	0	0	0	0	0	0	0	0	0	0	0	0	0	0	0	0	0
mmu_piR_000059	0	0	0	0	0	0	0	0	0	0	0	0	0	0	0	0	0	0	0	0	0	0	0	0
mmu_piR_000060	0	0	0	0	0	0	0	0	0	0	0	0	0	0	0	0	0	0	0	0	0	0	0	0
mmu_piR_000061	0	0	0	0	0	0	0	0	0	0	0	0	0	0	0	0	0	0	0	0	0	0	0	0
mmu_piR_000062	0	0	0	0	0	0	0	0	0	0	0	0	0	0	0	0	0	0	0	0	0	0	0	0
mmu_piR_000063	0	0	0	0	0	0	0	0	0	0	0	0	0	0	0	0	0	0	0	0	0	0	0	0
mmu_piR_000064	0	0	0	0	0	0	0	0	0	0	0	0	0	0	0	0	0	0	0	0	0	0	0	0
mmu_piR_000065	0	0	0	0	0	0	0	0	0	0	0	0	0	0	0	0	0	0	0	0	0	0	0	0
mmu_piR_000066	0	0	0	0	0	0	0	0	0	0	0	0	0	0	0	0	0	1	0	0	0	0	0	0
mmu_piR_000067	0	0	0	0	0	0	0	0	0	0	0	0	0	1	0	0	0	0	0	0	0	3	1	1
mmu_piR_000068	0	0	0	0	0	0	0	0	0	0	0	0	0	0	0	0	0	0	0	0	0	0	0	0
mmu_piR_000069	0	0	0	0	0	0	0	0	0	0	0	0	0	0	0	0	0	0	0	0	0	0	0	0
mmu_piR_000070	0	0	0	0	0	0	0	0	0	0	0	0	0	0	0	0	0	0	0	0	0	0	0	0
mmu_piR_000071	0	0	0	0	0	0	0	0	0	0	0	0	0	0	0	0	0	0	0	0	0	0	0	0
mmu_piR_000072	0	0	0	0	0	0	0	0	0	0	0	0	0	0	2	0	0	0	0	0	0	0	0	0
mmu_piR_000073	0	0	0	0	0	0	0	0	0	0	0	0	0	0	0	0	0	0	0	0	0	0	0	0
mmu_piR_000074	0	0	0	0	0	0	0	0	0	0	0	0	0	0	0	0	0	0	0	0	0	0	0	0
mmu_piR_000075	0	0	0	0	0	0	0	0	0	0	0	0	0	0	0	0	0	0	0	0	0	0	0	0
mmu_piR_000076	0	0	0	0	0	0	0	0	0	0	0	0	0	0	0	0	0	0	0	0	0	0	0	0
mmu_piR_000077	0	0	0	0	0	0	0	0	0	0	0	0	0	0	0	0	0	0	0	0	0	0	0	0
mmu_piR_000078	0	0	0	0	0	0	0	0	0	0	0	0	0	0	0	0	0	0	0	0	0	0	0	0
mmu_piR_000079	0	0	0	0	0	0	0	0	0	0	0	0	0	0	0	0	0	0	0	0	0	0	0	0
mmu_piR_000080	0	0	0	0	0	0	0	0	0	0	0	0	0	0	0	0	0	0	0	0	0	0	0	0
mmu_piR_000081	0	0	0	0	0	0	0	0	0	0	0	0	0	0	0	0	0	0	0	0	0	0	0	0
mmu_piR_000082	0	0	0	0	0	0	2	0	0	0	0	0	0	0	0	0	0	0	0	0	0	0	0	0
mmu_piR_000083	0	0	0	0	0	0	0	0	0	0	0	0	0	0	0	0	0	0	0	0	0	0	0	0
mmu_piR_000084	0	0	0	0	0	0	0	0	0	0	0	0	0	0	0	0	0	0	0	0	0	0	0	0
mmu_piR_000085	0	0	0	0	0	0	0	0	0	0	0	0	0	0	0	0	0	0	0	0	0	0	0	0
mmu_piR_000086	0	0	0	0	0	0	0	0	0	0	0	0	0	0	0	0	0	0	0	0	0	0	0	0
mmu_piR_000087	0	0	0	0	0	0	0	0	0	0	0	0	0	0	0	0	0	0	0	0	0	0	0	0
mmu_piR_000088	0	0	0	0	0	0	0	0	0	0	0	0	0	0	0	0	0	0	0	0	0	0	0	0
mmu_piR_000089	0	0	0	0	0	0	0	0	0	0	0	0	0	0	0	0	0	0	0	0	0	0	0	0
mmu_piR_000090	0	0	0	0	0	0	0	0	0	0	0	0	0	0	0	0	0	0	0	0	0	0	0	0
mmu_piR_000091	0	0	0	0	0	0	0	0	0	0	0	0	2	3	0	0	0	0	0	0	0	0	0	0
mmu_piR_000092	0	0	0	0	0	0	0	0	0	0	0	0	0	0	0	0	0	0	0	0	0	0	0	0
mmu_piR_000093	0	0	0	0	0	0	0	0	0	0	0	0	0	0	0	0	0	0	0	0	0	0	0	0
mmu_piR_000094	0	0	0	0	0	0	0	0	0	0	0	0	0	0	0	0	0	0	0	0	0	0	0	0
mmu_piR_000095	0	0	0	0	0	0	0	0	0	0	0	0	0	0	0	0	0	0	0	0	0	0	0	0
mmu_piR_000096	0	0	0	0	0	0	0	0	0	0	0	0	0	0	0	0	0	0	0	0	0	0	0	0
mmu_piR_000097	0	0	0	0	0	0	0	0	0	0	0	0	0	1	0	0	0	0	0	0	0	0	0	0
mmu_piR_000098	0	0	0	0	0	0	0	0	0	0	0	0	0	0	0	0	0	0	0	0	0	0	0	0
mmu_piR_000099	0	0	0	0	0	0	0	0	0	0	0	0	0	0	0	0	0	0	0	0	0	0	0	0
mmu_piR_000100	0	0	0	0	0	0	0	0	0	0	0	0	0	0	0	0	0	0	0	0	0	0	0	0
mmu_piR_000101	0	0	0	0	0	0	0	0	0	0	0	0	0	0	0	0	0	0	0	0	0	0	0	0
mmu_piR_000102	0	0	0	0	0	0	0	0	0	0	0	0	0	0	0	0	0	0	0	0	0	0	0	0
mmu_piR_000103	0	0	0	0	0	0	0	0	0	0	0	0	0	0	0	0	0	0	0	0	0	0	0	0
mmu_piR_000104	0	0	0	0	0	0	0	0	0	0	0	0	0	0	0	0	0	0	0	0	0	2	0	0
mmu_piR_000105	0	0	0	0	0	0	0	0	0	0	0	0	0	0	0	0	0	0	0	0	0	0	0	0
mmu_piR_000106	0	0	0	0	0	0	0	0	0	0	0	0	0	0	0	0	0	0	0	0	0	0	0	0
mmu_piR_000107	0	0	0	0	0	0	0	0	0	0	0	0	0	0	0	0	0	0	0	0	0	0	0	0
mmu_piR_000108	0	0	0	0	0	0	0	0	0	0	0	0	0	0	0	0	0	0	0	0	0	0	0	0
mmu_piR_000109	0	0	0	0	0	0	0	0	0	0	0	0	0	0	0	0	0	0	0	0	0	0	0	0
mmu_piR_000110	0	0	0	0	0	0	0	0	0	0	0	0	0	0	0	0	0	0	0	0	0	0	0	0
mmu_piR_000111	0	0	0	0	0	0	0	0	0	0	0	0	0	0	0	0	0	0	0	0	0	0	0	0
mmu_piR_000112	0	1	0	0	0	0	0	0	0	0	0	0	0	0	0	0	0	0	0	0	0	0	0	0
mmu_piR_000113	0	0	0	0	0	0	0	0	0	0	0	0	0	0	0	0	0	0	0	0	0	0	0	0
mmu_piR_000114	0	0	0	0	0	0	0	0	0	0	0	0	0	0	0	0	0	0	0	0	0	0	0	0
mmu_piR_000115	0	0	0	0	0	0	0	0	0	0	0	0	0	0	0	0	0	0	0	0	0	0	0	0
mmu_piR_000116	0	0	0	0	0	0	0	0	0	0	0	0	0	0	0	0	0	0	0	0	1	0	0	0
mmu_piR_000117	0	0	0	0	0	0	0	0	0	0	0	0	0	0	0	0	0	0	0	0	0	0	0	0
mmu_piR_000118	0	0	0	0	0	0	0	0	0	0	0	0	0	0	0	0	0	0	0	0	0	0	0	0
mmu_piR_000119	0	0	0	0	0	0	0	0	0	0	0	0	0	0	0	0	0	0	0	0	0	0	0	0
mmu_piR_000120	0	0	0	0	0	0	0	0	0	0	0	0	0	0	0	0	0	0	0	0	0	0	0	0
mmu_piR_000121	0	0	0	0	0	0	0	0	0	0	0	0	0	0	0	0	0	0	0	0	0	0	0	0
mmu_piR_000122	0	0	0	0	0	0	0	0	0	0	0	0	0	0	0	0	0	0	0	0	0	0	0	0
mmu_piR_000123	0	0	0	0	0	0	0	0	0	0	0	0	0	0	0	0	0	0	0	0	0	0	0	0
mmu_piR_000124	0	0	0	0	0	0	0	0	0	0	0	0	0	0	0	0	0	0	0	0	0	0	0	0
mmu_piR_000125	0	0	0	0	0	0	0	0	0	0	0	0	0	0	0	0	0	0	0	0	0	0	0	0
mmu_piR_000126	0	0	0	0	0	0	0	0	0	0	0	0	0	0	0	0	2	0	0	0	0	0	0	0
mmu_piR_000127	0	0	0	0	0	0	0	0	0	0	0	0	0	0	0	0	0	0	0	0	0	0	0	0
mmu_piR_000128	0	0	0	0	0	0	0	0	0	0	0	0	0	0	0	0	0	0	0	0	0	0	0	0
mmu_piR_000129	0	0	0	0	0	0	0	0	0	0	0	0	0	0	2	0	0	0	0	0	0	0	0	0
mmu_piR_000130	0	0	0	0	0	0	0	0	0	0	0	0	0	0	0	0	0	0	0	0	0	0	0	0
mmu_piR_000131	0	0	0	0	0	0	0	0	0	0	0	0	0	0	0	0	0	0	0	0	0	0	0	0
mmu_piR_000132	0	0	0	0	0	0	0	0	0	0	0	0	0	0	0	0	0	0	0	0	0	0	0	0
mmu_piR_000133	0	0	0	0	0	0	0	0	0	0	0	0	0	0	0	0	0	0	0	0	0	0	0	0
mmu_piR_000134	0	0	0	0	0	0	0	0	0	0	0	0	0	0	0	0	0	0	0	0	0	0	0	0
mmu_piR_000135	0	0	0	0	0	0	0	0	0	0	0	0	0	0	0	0	0	0	0	0	0	0	0	0
mmu_piR_000136	0	0	0	0	0	0	0	0	0	0	0	0	0	0	0	0	0	0	0	0	0	0	0	0
mmu_piR_000137	0	0	0	0	0	0	0	0	0	0	0	0	0	0	0	0	0	0	0	0	0	0	0	0
mmu_piR_000138	0	0	0	0	0	0	0	0	0	0	0	0	0	0	0	0	0	0	0	0	0	0	0	0
mmu_piR_000139	0	0	0	0	0	0	0	0	0	0	0	0	0	0	0	0	0	0	0	0	0	0	0	0
mmu_piR_000140	0	0	0	0	0	0	0	0	0	0	0	0	0	0	0	0	0	0	0	0	0	0	0	0
mmu_piR_000141	0	0	0	0	0	0	0	0	0	0	0	0	0	0	0	0	0	0	0	0	0	0	0	0
mmu_piR_000142	0	0	0	0	0	0	0	0	0	0	0	0	0	0	0	0	0	0	0	0	0	0	0	0
mmu_piR_000143	0	0	0	0	0	0	0	0	0	0	0	0	0	0	0	0	0	0	0	0	0	0	0	0
mmu_piR_000144	0	0	0	0	0	0	0	0	0	0	0	0	0	0	0	0	0	0	0	0	0	0	0	0
mmu_piR_000145	0	0	0	0	0	0	0	0	0	0	0	0	0	0	0	0	0	0	0	0	0	0	0	0
mmu_piR_000146	0	0	0	0	0	0	0	0	0	0	0	0	0	0	0	0	0	0	0	0	0	0	0	0
mmu_piR_000147	0	0	0	0	0	0	0	0	0	0	0	0	0	0	0	0	0	0	0	0	0	0	0	0
mmu_piR_000148	0	0	0	0	0	0	0	0	0	0	0	0	0	0	0	0	0	0	0	0	0	0	0	0
mmu_piR_000149	0	0	0	0	0	0	0	0	0	0	0	0	0	0	0	0	0	0	0	0	0	0	0	0
mmu_piR_000150	0	0	0	0	0	0	0	0	0	0	0	0	0	0	0	0	0	0	0	0	0	0	0	0
mmu_piR_000151	0	0	0	0	0	0	0	0	0	0	0	0	0	0	0	0	0	0	0	0	0	0	0	0
mmu_piR_000152	0	0	0	0	0	0	0	0	0	0	0	0	0	0	0	0	0	0	0	0	0	0	0	0
mmu_piR_000153	0	0	0	0	0	0	0	0	0	0	0	0	0	0	0	0	0	0	0	0	0	0	0	0
mmu_piR_000154	0	0	0	0	0	0	0	0	0	0	0	0	0	0	0	0	0	0	0	0	0	0	0	0
mmu_piR_000155	0	0	0	0	0	0	0	0	0	0	0	0	0	0	0	0	0	0	0	0	0	0	0	0
mmu_piR_000156	0	0	0	0	0	0	0	0	0	0	0	0	1	0	1	0	0	0	0	2	0	0	2	0
mmu_piR_000157	0	0	0	0	0	0	0	0	0	0	0	0	0	0	0	0	0	0	0	0	0	0	0	0
mmu_piR_000158	0	0	0	0	0	0	0	0	0	0	0	0	0	0	0	0	0	0	0	0	0	0	0	0
mmu_piR_000159	988468	1621699	1022474	922623	785310	820828	1107778	1149374	1193987	1004474	919697	872112	12631	5328	7638	11739	11102	21909	9019	3440	3374	3121	5300	3269
mmu_piR_000160	0	0	0	0	0	0	0	0	0	0	0	0	0	0	0	0	0	0	0	0	0	0	0	0
mmu_piR_000161	0	0	0	0	0	0	0	0	0	0	0	0	0	0	0	0	0	0	0	0	0	0	0	0
mmu_piR_000162	0	0	0	0	0	0	0	0	0	0	0	0	0	0	0	0	0	0	0	0	0	0	0	0
mmu_piR_000163	0	0	0	0	0	0	0	0	0	0	0	0	0	0	0	0	0	0	0	0	0	0	0	0
mmu_piR_000164	61	95	53	188	164	190	62	38	40	61	56	68	3	0	6	6	8	9	3	2	9	1	8	2
mmu_piR_000165	0	0	0	0	0	0	0	0	0	0	0	0	0	0	0	0	0	0	0	0	0	0	0	0
mmu_piR_000166	0	0	0	0	0	0	0	0	0	0	0	0	0	0	0	0	0	0	0	0	0	0	0	0
mmu_piR_000167	0	0	0	0	0	0	0	0	0	0	0	0	0	0	0	0	0	0	0	0	0	0	0	0
mmu_piR_000168	10	7	4	19	30	40	13	8	7	13	12	10	11	2	12	7	18	22	37	6	3	1	2	1
mmu_piR_000169	0	0	0	0	0	0	0	0	0	0	0	0	0	0	0	0	0	0	0	0	0	0	0	0
mmu_piR_000170	0	0	0	0	0	0	0	0	0	0	0	0	0	0	0	0	0	0	0	0	0	0	0	0
mmu_piR_000171	0	0	0	0	0	0	0	0	0	0	0	0	0	0	0	0	0	0	0	0	0	0	0	0
mmu_piR_000172	0	0	0	0	0	0	0	0	0	0	0	0	0	0	0	0	0	0	0	0	0	0	0	0
mmu_piR_000173	0	0	0	0	0	0	0	0	0	0	0	0	0	0	0	0	0	0	0	0	0	0	0	0
mmu_piR_000174	0	0	0	0	0	0	0	0	0	0	0	0	0	0	0	0	0	0	0	0	0	0	0	0
mmu_piR_000175	0	0	0	0	0	0	0	0	0	0	0	0	0	0	0	0	0	0	0	0	0	0	0	0
mmu_piR_000176	0	0	0	0	0	0	0	0	0	0	0	0	0	0	0	0	0	0	0	0	0	0	0	0
mmu_piR_000177	0	0	0	0	0	0	0	0	0	0	0	1	0	0	0	0	0	0	0	0	0	0	0	0
mmu_piR_000178	0	0	0	0	0	0	0	0	0	0	0	0	0	0	0	0	0	0	0	0	0	0	0	0
mmu_piR_000179	0	0	0	0	0	0	0	0	0	0	0	0	0	0	0	0	0	0	0	0	0	0	0	0
mmu_piR_000180	0	0	1	0	0	0	1	0	0	0	0	0	3	9	7	7	1	1	4	5	4	11	3	30
mmu_piR_000181	0	0	0	0	0	0	0	0	0	0	0	0	0	0	0	0	0	0	0	0	0	0	0	0
mmu_piR_000182	0	0	0	0	0	0	0	0	0	0	0	0	0	0	0	0	0	0	0	0	0	0	0	0
mmu_piR_000183	0	0	0	0	0	0	0	0	0	0	0	0	0	0	0	0	0	0	0	0	0	0	0	0
mmu_piR_000184	0	0	0	0	0	0	0	0	0	0	0	0	0	0	0	0	0	0	0	0	0	0	0	0
mmu_piR_000185	0	0	0	0	0	0	0	0	0	0	0	0	0	0	0	0	0	0	0	0	0	0	0	0
mmu_piR_000186	0	0	0	0	0	0	0	0	0	0	0	0	0	0	0	0	0	0	0	0	0	0	0	0
mmu_piR_000187	0	0	0	0	0	0	0	0	0	0	0	0	0	0	0	0	0	0	0	0	0	0	0	0
mmu_piR_000188	0	0	0	0	0	0	0	0	0	0	0	0	0	0	0	0	0	0	0	0	0	0	1	0
mmu_piR_000189	0	0	0	0	0	0	0	0	0	0	0	0	0	0	0	0	0	0	0	0	0	0	0	0
mmu_piR_000190	0	0	0	0	0	0	0	0	0	0	0	0	0	0	0	0	0	0	0	0	0	5	0	0
mmu_piR_000191	0	0	0	0	0	0	0	0	0	0	0	0	0	0	0	0	0	0	0	0	0	0	0	0
mmu_piR_000192	0	0	0	0	0	0	0	0	0	0	0	0	0	0	2	0	0	1	0	0	0	0	0	0
mmu_piR_000193	0	0	0	0	0	0	0	0	0	0	0	0	0	0	0	0	0	0	0	0	0	0	0	0
mmu_piR_000194	0	0	0	0	0	0	0	0	0	0	0	0	0	0	0	0	0	0	0	0	0	0	0	0
mmu_piR_000195	0	0	0	0	0	0	0	0	0	0	0	0	0	0	0	0	0	0	0	0	0	0	0	0
mmu_piR_000196	0	0	0	0	0	0	0	0	0	0	0	0	0	0	0	0	0	0	0	0	0	0	0	0
mmu_piR_000197	0	0	0	0	0	0	0	0	0	0	0	0	0	0	0	0	0	0	0	0	0	0	0	0
mmu_piR_000198	0	0	0	0	0	0	0	0	0	0	0	0	0	0	0	0	0	0	0	0	0	0	0	0
mmu_piR_000199	0	0	0	0	0	0	0	0	0	0	0	0	0	0	0	0	0	0	0	0	0	0	0	0
mmu_piR_000200	0	0	0	0	0	0	0	0	0	0	0	0	0	0	0	0	0	0	0	0	0	0	0	0
mmu_piR_000201	0	0	0	0	0	0	0	0	0	0	0	0	0	0	0	0	0	0	0	0	0	0	0	0
mmu_piR_000202	0	0	0	0	0	0	0	0	0	0	0	0	0	0	0	0	0	0	0	0	0	0	0	0
mmu_piR_000203	0	0	0	0	0	0	0	0	0	0	0	0	0	0	0	0	0	0	0	0	0	0	0	0
mmu_piR_000204	0	0	0	0	0	0	0	0	0	0	0	0	0	0	0	0	0	0	0	0	0	0	0	0
mmu_piR_000205	0	0	0	0	0	0	0	0	0	0	0	0	0	0	0	0	0	0	0	0	0	0	0	0
mmu_piR_000206	0	0	0	0	0	0	0	0	0	0	0	0	0	0	0	0	0	0	0	0	0	0	0	0
mmu_piR_000207	0	0	0	0	0	0	0	0	0	0	0	0	0	0	0	0	0	0	0	0	0	0	0	0
mmu_piR_000208	0	0	0	0	0	0	0	0	0	0	0	0	0	0	0	0	0	0	0	0	0	0	0	0
mmu_piR_000209	0	0	0	0	0	0	0	0	0	0	0	0	0	0	0	0	0	0	0	0	0	0	0	0
mmu_piR_000210	0	0	0	0	0	0	0	0	0	0	0	0	0	0	0	0	0	0	0	0	0	0	0	0
mmu_piR_000211	0	0	0	0	0	0	0	0	0	0	0	0	0	0	0	0	0	0	0	0	0	0	0	0
mmu_piR_000212	0	0	0	0	0	0	0	0	0	0	0	0	0	0	0	0	0	0	0	0	0	0	0	0
mmu_piR_000213	0	0	0	0	0	0	0	0	0	0	0	0	0	0	0	0	0	0	0	0	0	0	0	0
mmu_piR_000214	0	0	0	0	0	0	0	0	0	0	0	0	0	0	0	0	0	0	0	0	0	0	0	0
mmu_piR_000215	0	0	0	0	0	0	0	0	0	0	0	0	0	0	0	0	0	0	0	0	0	0	0	0
mmu_piR_000216	1872	2883	1979	2240	1975	2211	2054	2396	2093	1872	2040	1903	95	61	93	150	172	183	123	7	33	45	57	56
mmu_piR_000217	0	0	0	0	0	0	0	0	0	0	0	0	0	0	0	0	0	0	0	0	0	0	0	0
mmu_piR_000218	0	0	0	0	0	0	0	0	0	0	0	0	0	0	0	0	0	0	0	0	0	0	0	0
mmu_piR_000219	18653	25908	18456	13562	11177	10719	19563	20177	22513	18204	22894	24173	1960	2844	1937	1708	1417	1686	1842	2044	1704	1633	1469	1241
mmu_piR_000220	0	0	0	0	0	0	0	0	0	0	0	0	0	0	0	0	0	0	0	0	0	0	0	0
mmu_piR_000221	0	0	0	0	0	0	0	0	0	0	0	0	0	0	0	0	0	0	0	0	0	0	0	0
mmu_piR_000222	0	0	0	0	0	0	0	0	0	0	0	0	0	0	0	0	0	0	0	0	0	0	0	0
mmu_piR_000223	0	0	0	0	0	0	0	0	0	0	0	0	0	0	0	0	0	0	0	0	0	0	0	0
mmu_piR_000224	26	22	32	27	20	5	18	20	13	30	22	27	3	5	29	7	26	18	17	9	10	14	9	1
mmu_piR_000225	0	0	0	0	0	0	0	0	0	0	0	0	0	0	0	0	0	0	0	0	0	0	0	0
mmu_piR_000226	0	0	0	0	0	0	0	0	0	0	0	0	0	0	0	0	0	0	0	0	0	0	0	0
mmu_piR_000227	0	0	0	0	0	0	0	0	0	0	0	0	0	0	0	0	0	0	0	0	0	0	0	0
mmu_piR_000228	0	0	0	0	0	0	0	0	0	0	0	0	0	0	0	0	0	0	0	0	0	0	0	0
mmu_piR_000229	0	0	0	0	0	0	0	0	0	0	0	0	0	0	0	0	0	0	0	0	0	0	0	0
mmu_piR_000230	0	0	0	0	0	0	0	0	0	0	0	0	0	0	0	0	0	0	0	0	0	0	0	0
mmu_piR_000231	0	0	0	0	0	0	0	0	0	0	0	0	0	0	0	0	0	0	0	0	0	0	0	0
mmu_piR_000232	0	0	0	0	0	0	0	0	0	0	0	0	0	0	0	0	0	0	0	0	0	0	0	0
mmu_piR_000233	0	0	0	0	0	0	0	0	0	0	0	0	0	0	0	0	0	0	0	0	0	0	0	0
mmu_piR_000234	0	0	0	0	0	0	0	0	0	0	0	0	0	0	0	0	0	0	0	0	0	0	0	0
mmu_piR_000235	0	0	0	0	0	0	0	0	0	0	0	0	0	0	0	0	0	0	0	0	0	0	0	0
mmu_piR_000236	2	2	0	3	1	0	0	0	0	0	1	1	0	0	0	0	0	0	3	0	0	0	0	0
mmu_piR_000237	0	0	0	0	0	0	0	0	0	0	0	0	0	0	0	0	0	0	0	0	0	0	0	0
mmu_piR_000238	0	0	0	0	0	0	0	0	0	0	0	0	0	0	0	0	0	0	0	0	0	0	0	0
mmu_piR_000239	0	0	0	0	0	0	0	0	0	0	0	0	0	0	0	0	0	0	0	0	0	0	0	0
mmu_piR_000240	0	0	0	0	0	0	0	0	0	0	0	0	0	0	0	0	0	0	0	0	0	0	0	0
mmu_piR_000241	0	0	0	0	0	0	0	0	0	0	0	0	0	0	0	0	0	0	0	0	0	0	0	0
mmu_piR_000242	0	0	0	0	0	0	0	0	0	0	0	0	0	0	0	0	0	0	0	0	0	0	0	0
mmu_piR_000243	0	0	0	0	0	0	0	0	0	0	0	0	0	0	0	0	0	0	0	0	0	0	0	0
mmu_piR_000244	0	0	0	0	0	0	0	0	0	0	0	0	0	0	0	0	0	0	0	0	0	0	0	0
mmu_piR_000245	0	0	0	0	0	0	0	0	0	0	0	0	0	0	0	0	0	0	0	0	0	0	0	0
mmu_piR_000246	0	0	0	0	0	0	0	0	0	0	0	0	0	0	0	0	0	0	0	0	0	0	0	0
mmu_piR_000247	0	0	0	0	0	0	0	0	0	0	0	0	0	0	0	0	0	0	0	0	0	0	0	0
mmu_piR_000248	0	0	0	0	0	0	0	0	0	0	0	0	0	0	0	0	0	0	0	0	0	0	0	0
mmu_piR_000249	0	0	0	0	0	0	0	0	0	0	0	0	0	0	0	0	0	0	0	0	0	0	0	0
mmu_piR_000250	0	0	0	0	0	0	0	0	0	0	0	0	0	0	0	0	0	0	0	0	0	0	0	0
mmu_piR_000251	0	0	0	0	0	0	0	0	0	0	0	0	0	0	0	0	0	0	0	0	0	0	0	0
mmu_piR_000252	0	0	0	0	0	0	0	0	0	0	0	0	0	0	0	0	0	0	0	0	0	0	0	0
mmu_piR_000253	0	0	0	0	0	0	0	0	0	0	0	0	0	0	0	0	0	0	0	0	0	0	0	0
mmu_piR_000254	0	0	0	0	0	0	0	0	0	0	0	0	0	0	0	0	0	0	0	0	0	0	0	0
mmu_piR_000255	0	0	0	0	0	0	0	0	0	0	0	0	0	0	0	0	0	0	0	0	0	0	0	0
mmu_piR_000256	0	0	0	0	0	0	0	0	0	0	0	0	0	0	0	0	0	0	0	0	0	0	0	0
mmu_piR_000257	0	0	0	0	0	0	0	0	0	0	0	0	0	0	0	0	0	0	0	0	0	0	0	0
mmu_piR_000258	0	0	0	0	0	0	0	0	0	0	0	0	0	0	0	0	0	0	0	0	0	0	0	0
mmu_piR_000259	0	0	0	0	0	0	0	0	0	0	0	0	0	0	0	0	0	0	0	0	0	0	0	0
mmu_piR_000260	0	0	0	0	0	0	0	0	0	0	0	0	0	0	0	0	0	0	0	0	0	0	0	0
mmu_piR_000261	0	0	0	0	0	0	0	0	0	0	0	0	0	0	0	0	0	0	0	0	0	0	0	0
mmu_piR_000262	0	0	0	0	0	0	0	0	0	0	0	0	0	0	0	2	0	0	0	0	0	0	0	0
mmu_piR_000263	0	0	0	0	0	0	0	0	0	0	0	0	0	0	0	0	0	0	0	0	0	0	0	0
mmu_piR_000264	0	0	0	0	0	0	0	0	0	0	0	0	0	0	0	0	0	0	0	0	0	0	0	0
mmu_piR_000265	0	0	0	0	0	0	0	0	0	0	0	0	0	0	0	0	0	0	0	0	0	0	0	0
mmu_piR_000266	0	0	0	0	0	0	0	0	0	0	0	0	0	0	0	0	0	0	0	0	0	0	0	0
mmu_piR_000267	128	241	126	40	55	35	48	47	53	40	39	44	0	2	0	7	6	1	0	0	0	0	0	0
mmu_piR_000268	0	0	0	0	0	0	0	0	0	0	0	0	0	0	0	0	0	0	0	0	0	0	0	0
mmu_piR_000269	0	0	0	0	0	0	0	0	0	0	0	0	0	0	0	0	0	0	0	0	0	0	0	0
mmu_piR_000270	0	0	0	0	0	0	0	0	0	0	0	0	0	0	0	0	0	0	0	0	0	0	0	0
mmu_piR_000271	0	0	0	0	0	0	0	0	0	0	0	0	0	0	0	0	0	0	0	0	0	0	0	0
mmu_piR_000272	0	0	0	0	0	0	0	0	0	0	0	0	0	0	0	0	0	0	0	0	0	0	0	0
mmu_piR_000273	0	0	0	1	0	0	0	0	0	0	0	0	0	5	0	0	1	0	2	0	0	0	0	0
mmu_piR_000274	0	0	0	0	0	0	0	0	0	0	0	0	0	0	0	0	0	0	0	0	0	0	0	0
mmu_piR_000275	0	0	0	0	0	0	0	0	0	0	0	0	0	0	0	0	0	0	0	0	0	0	0	0
mmu_piR_000276	0	0	0	0	0	0	0	0	0	0	0	0	0	0	0	0	0	0	0	0	0	0	0	0
mmu_piR_000277	0	0	0	0	0	0	0	0	0	0	0	0	0	0	0	0	0	0	0	0	0	0	0	0
mmu_piR_000278	0	0	0	0	0	0	0	0	0	0	0	0	0	0	0	0	0	0	0	0	0	0	0	0
mmu_piR_000279	0	0	0	0	0	0	0	0	0	0	0	0	0	0	0	0	0	0	0	0	0	0	0	0
mmu_piR_000280	0	0	0	0	0	0	0	0	0	0	0	0	0	0	0	0	0	0	0	0	0	0	0	0
mmu_piR_000281	0	0	0	0	0	0	0	0	0	0	0	0	0	0	0	0	0	0	0	0	0	0	0	0
mmu_piR_000282	0	0	0	0	0	0	0	0	0	0	0	0	0	0	0	0	0	0	0	0	0	0	0	0
mmu_piR_000283	0	0	0	0	0	0	0	0	0	0	0	0	0	0	0	0	0	0	0	0	0	0	0	0
mmu_piR_000284	0	0	0	0	0	0	0	0	0	0	0	0	0	0	0	0	0	0	0	0	0	0	0	0
mmu_piR_000285	0	0	0	0	0	0	0	0	0	0	0	0	0	0	0	0	0	0	0	0	0	0	0	0
mmu_piR_000286	0	0	0	0	0	0	0	0	0	0	0	0	0	0	0	0	0	0	0	0	0	0	0	0
mmu_piR_000287	0	0	0	0	0	0	0	0	0	0	0	0	0	0	0	0	0	0	0	0	0	0	0	0
mmu_piR_000288	0	0	0	0	0	0	0	0	0	0	0	0	0	0	0	0	0	0	0	0	0	0	0	0
mmu_piR_000289	0	0	0	0	0	0	0	0	0	0	0	0	0	0	0	0	0	0	0	0	0	0	0	0
mmu_piR_000290	0	0	0	0	0	0	0	0	0	0	0	0	0	0	0	0	0	0	0	0	0	0	0	0
mmu_piR_000291	0	0	0	0	0	0	0	0	0	0	0	0	0	0	0	0	0	0	0	0	0	0	0	0
mmu_piR_000292	0	0	0	0	0	0	0	0	0	0	0	0	0	0	0	0	0	0	0	0	0	0	0	0
mmu_piR_000293	0	0	0	0	0	0	0	0	0	0	0	0	0	0	0	0	0	0	0	0	0	0	0	0
mmu_piR_000294	0	0	0	0	0	0	0	0	0	0	0	0	0	0	0	0	0	0	0	0	0	0	0	0
mmu_piR_000295	0	0	0	0	0	0	0	0	0	0	0	0	0	0	0	0	0	0	0	0	0	0	0	0
mmu_piR_000296	0	0	0	0	0	0	0	0	0	0	0	0	0	0	0	0	0	0	0	0	0	0	0	0
mmu_piR_000297	0	0	0	0	0	0	0	0	0	0	0	0	0	0	0	0	0	0	0	0	0	0	0	0
mmu_piR_000298	0	0	0	0	0	0	0	0	0	0	0	0	0	0	0	0	0	0	0	0	0	0	0	0
mmu_piR_000299	0	0	0	0	0	0	0	0	0	0	0	0	0	0	0	0	0	0	0	0	0	0	0	0
mmu_piR_000300	0	0	0	0	0	0	0	0	0	0	0	0	0	0	0	0	0	0	0	0	0	0	0	0
mmu_piR_000301	0	0	0	0	0	0	0	0	0	0	0	0	0	0	0	0	0	0	0	0	0	0	0	0
mmu_piR_000302	3	0	0	0	0	1	0	0	0	0	0	0	0	6	0	0	0	0	0	1	5	0	0	0
mmu_piR_000303	0	0	0	0	0	0	0	0	0	0	0	0	0	0	0	0	0	0	0	0	0	0	0	0
mmu_piR_000304	0	0	0	0	0	0	0	0	0	0	0	0	0	0	0	0	0	0	0	0	0	0	0	0
mmu_piR_000305	0	0	0	0	0	0	0	0	0	0	0	0	0	0	0	0	0	0	0	0	0	0	0	0
mmu_piR_000306	0	0	0	0	0	0	0	0	0	0	0	0	0	0	0	0	0	0	0	0	0	0	0	0
mmu_piR_000307	1	0	0	0	0	0	0	0	0	0	0	0	1	0	3	0	1	1	1	0	0	3	0	4
mmu_piR_000308	0	0	0	0	0	0	0	0	0	0	0	0	0	0	0	0	0	0	0	0	0	0	0	0
mmu_piR_000309	0	0	0	0	0	0	0	0	0	0	0	0	0	0	0	0	0	0	0	0	0	0	0	0
mmu_piR_000310	83	121	88	100	70	108	96	68	56	78	76	110	4	0	0	0	1	1	0	1	7	0	0	2
mmu_piR_000311	0	0	0	0	0	0	0	0	0	0	0	0	0	0	0	0	0	0	0	0	0	0	0	0
mmu_piR_000312	0	0	0	0	0	0	0	0	0	0	0	0	0	0	0	0	0	0	0	0	0	0	0	0
mmu_piR_000313	0	0	0	0	0	0	0	0	0	0	0	0	0	0	0	0	0	0	0	0	0	0	0	0
mmu_piR_000314	0	0	0	0	0	0	0	0	0	0	0	0	0	0	0	0	0	0	0	0	0	0	0	0
mmu_piR_000315	0	0	0	0	0	0	0	0	0	0	0	0	0	0	0	0	0	0	0	0	0	0	0	0
mmu_piR_000316	0	0	0	0	0	0	0	0	0	0	0	0	0	0	0	0	0	0	0	0	0	0	0	0
mmu_piR_000317	0	0	0	0	0	0	0	0	0	0	0	0	0	0	0	0	0	0	0	0	0	0	0	0
mmu_piR_000318	0	0	0	0	0	0	0	0	0	0	0	0	0	0	0	0	0	0	0	0	0	0	0	0
mmu_piR_000319	0	0	0	0	0	0	0	0	0	0	0	0	0	0	0	0	0	0	0	0	0	0	0	0
mmu_piR_000320	0	0	0	0	0	0	0	0	0	0	0	0	0	0	0	0	0	0	0	0	0	0	0	0
mmu_piR_000321	0	0	0	0	0	0	0	0	0	0	0	0	0	0	0	0	0	0	0	0	0	0	0	0
mmu_piR_000322	0	0	0	0	0	0	0	0	0	0	0	0	0	0	0	0	0	0	0	0	0	0	0	0
mmu_piR_000323	0	0	0	0	0	0	0	0	0	0	0	0	0	0	0	0	0	0	0	0	0	0	0	0
mmu_piR_000324	0	0	0	0	0	0	0	0	0	0	0	0	0	0	0	0	0	0	0	0	0	0	0	0
mmu_piR_000325	0	0	0	0	0	0	0	0	0	0	0	0	0	0	0	0	0	0	0	0	0	0	0	0
mmu_piR_000326	0	0	0	0	0	0	0	0	0	0	0	0	0	0	0	0	0	0	0	0	0	0	0	0
mmu_piR_000327	0	0	0	0	0	0	0	0	0	0	0	0	0	0	0	0	0	0	0	0	0	0	0	0
mmu_piR_000328	0	0	0	0	0	0	0	0	0	0	0	0	0	0	0	0	0	0	0	0	0	0	0	0
mmu_piR_000329	0	0	0	0	0	0	0	0	0	0	0	0	0	0	0	0	0	0	0	0	0	0	0	0
mmu_piR_000330	0	0	0	0	0	0	0	0	0	0	0	0	0	0	0	0	0	0	0	0	0	0	0	0
mmu_piR_000331	0	0	0	0	0	0	0	0	0	0	0	0	0	0	0	0	0	0	0	0	0	0	0	0
mmu_piR_000332	0	0	0	0	0	0	0	0	0	0	0	0	0	0	0	0	0	0	0	0	0	0	0	0
mmu_piR_000333	0	0	0	0	0	0	0	0	0	0	0	0	0	0	0	0	0	0	0	0	0	0	0	0
mmu_piR_000334	0	0	0	0	0	0	0	0	0	0	0	0	0	0	0	0	0	0	0	0	0	0	0	0
mmu_piR_000335	0	0	0	0	0	0	0	0	0	0	0	0	0	0	0	0	0	0	0	0	0	0	0	0
mmu_piR_000336	0	1	0	0	0	0	0	0	0	0	0	0	0	0	0	0	0	0	0	0	0	0	0	0
mmu_piR_000337	0	0	0	0	0	0	0	0	0	0	0	0	0	0	0	0	0	0	0	0	0	0	0	0
mmu_piR_000338	0	0	0	0	0	0	0	0	0	0	0	0	0	0	0	0	0	0	0	0	0	0	0	0
mmu_piR_000339	0	0	0	0	0	0	0	0	0	0	0	0	0	0	0	0	0	0	0	0	0	0	0	0
mmu_piR_000340	0	0	0	0	0	0	0	0	0	0	0	0	0	0	0	0	0	0	0	0	0	0	0	0
mmu_piR_000341	0	0	0	0	0	0	0	0	0	0	0	0	0	0	0	0	0	0	0	0	0	0	0	0
mmu_piR_000342	0	0	0	0	0	0	0	0	0	0	0	0	0	0	0	0	0	0	0	0	0	0	0	0
mmu_piR_000343	0	0	0	0	0	0	0	0	0	0	0	0	0	0	0	0	0	0	0	0	0	0	0	0
mmu_piR_000344	0	0	0	0	0	0	0	0	0	0	0	0	0	0	0	0	0	0	0	0	0	0	0	0
mmu_piR_000345	0	0	0	0	0	0	0	0	0	0	0	0	0	0	0	0	0	0	0	0	0	0	0	0
mmu_piR_000346	0	0	0	0	0	0	0	0	0	0	0	0	0	0	0	0	0	0	0	0	0	0	0	0
mmu_piR_000347	0	0	0	0	0	0	0	0	0	0	0	0	0	0	0	0	0	0	0	0	0	0	0	0
mmu_piR_000348	0	0	0	0	0	0	0	0	0	0	0	0	0	0	0	0	0	0	0	0	0	0	0	0
mmu_piR_000349	0	0	0	0	0	0	0	0	0	0	0	0	0	0	0	0	0	0	0	0	0	0	0	0
mmu_piR_000350	0	0	0	0	0	0	0	0	0	0	0	0	0	0	0	0	0	0	0	0	0	0	0	0
mmu_piR_000351	0	0	0	0	0	1	0	0	0	0	0	0	0	0	0	0	0	0	0	0	0	0	0	0
mmu_piR_000352	0	0	0	0	0	0	0	0	0	0	0	0	0	0	0	0	0	0	0	0	0	0	0	0
mmu_piR_000353	0	0	0	0	0	0	0	0	0	0	0	0	0	0	0	0	0	0	0	0	0	0	0	0
mmu_piR_000354	0	0	0	1	5	0	0	0	0	3	2	0	1	4	12	6	7	3	5	2	25	21	4	2
mmu_piR_000355	0	0	0	0	0	0	0	0	0	0	0	0	0	0	0	0	0	0	0	0	0	0	0	0
mmu_piR_000356	0	0	0	0	0	0	0	0	0	0	0	0	0	0	0	0	0	0	0	0	0	0	0	0
mmu_piR_000357	0	0	0	0	0	0	0	0	0	0	0	0	0	0	0	0	0	0	0	0	0	0	0	0
mmu_piR_000358	0	0	0	0	0	0	0	0	0	0	0	0	0	0	0	0	0	0	0	0	0	0	0	0
mmu_piR_000359	0	0	0	0	0	0	0	0	0	0	0	0	0	0	0	0	0	0	0	0	0	0	0	0
mmu_piR_000360	0	0	0	0	0	0	0	0	0	0	0	0	0	0	0	0	0	0	0	0	0	0	0	0
mmu_piR_000361	0	0	0	0	0	0	0	0	0	0	0	0	0	0	0	0	0	0	0	0	0	0	0	0
mmu_piR_000362	21397	24949	19403	15884	12930	16197	20473	20387	18983	17713	22074	26775	36478	46156	39855	65906	82551	89736	26417	43607	34008	32365	29394	34349
mmu_piR_000363	0	0	0	0	0	0	0	0	0	0	0	0	0	0	0	0	0	0	0	0	0	0	0	0
mmu_piR_000364	0	0	0	0	0	0	0	0	0	0	0	0	0	0	0	0	0	0	0	0	0	0	0	0
mmu_piR_000365	0	0	0	0	0	0	0	0	0	0	0	0	0	0	0	0	0	0	0	0	0	0	0	0
mmu_piR_000366	262	320	284	204	170	130	244	295	238	238	250	158	740	115	182	103	63	96	484	54	48	216	216	184
mmu_piR_000367	0	0	0	0	0	0	0	0	0	0	0	0	0	0	0	0	1	0	0	0	0	0	0	0
mmu_piR_000368	0	0	0	0	0	0	0	0	0	0	0	0	0	0	0	0	0	0	0	0	0	0	0	0
mmu_piR_000369	0	0	0	0	0	0	0	0	0	0	0	0	0	0	0	0	0	0	0	0	0	0	0	0
mmu_piR_000370	0	0	0	0	0	0	0	0	0	0	0	0	0	0	0	0	0	0	0	0	0	0	0	0
mmu_piR_000371	0	0	0	0	0	0	0	0	0	0	0	0	0	0	0	0	0	0	0	0	0	0	0	0
mmu_piR_000372	0	0	0	0	0	0	0	0	0	0	0	0	0	0	0	0	0	0	0	0	0	0	0	0
mmu_piR_000373	0	0	0	0	0	0	0	0	0	0	0	0	0	0	0	0	0	0	0	0	0	0	0	0
mmu_piR_000374	0	0	0	0	0	0	0	0	0	0	0	0	0	0	0	0	0	0	0	0	0	0	0	0
mmu_piR_000375	0	0	0	0	0	0	0	0	0	0	0	0	0	0	0	0	0	0	0	0	0	0	0	0
mmu_piR_000376	0	0	0	0	0	0	0	0	0	0	0	0	0	0	0	0	0	0	0	0	0	0	0	0
mmu_piR_000377	0	0	0	0	0	0	0	0	0	0	0	0	0	0	0	0	0	0	0	0	0	0	0	0
mmu_piR_000378	0	0	0	0	0	0	0	0	0	0	0	0	0	0	0	0	0	0	0	0	0	0	0	0
mmu_piR_000379	0	0	0	0	0	0	0	0	0	0	0	0	0	0	0	0	0	0	0	0	0	0	0	0
mmu_piR_000380	0	0	0	0	0	0	0	0	0	0	0	0	0	0	0	0	0	0	0	0	0	0	0	0
mmu_piR_000381	0	0	0	0	0	0	0	0	0	0	0	0	0	0	0	0	0	0	0	0	0	0	0	0
mmu_piR_000382	0	0	0	0	0	0	0	0	0	0	0	0	0	0	0	0	0	0	0	0	0	0	0	0
mmu_piR_000383	0	0	0	0	0	0	0	0	0	0	0	0	0	0	0	0	0	0	0	0	0	0	0	0
mmu_piR_000384	0	0	0	0	0	0	0	0	0	0	0	0	0	0	0	0	0	0	0	0	0	0	0	0
mmu_piR_000385	0	0	0	0	0	0	0	0	0	0	0	0	0	0	0	0	0	0	0	0	0	0	0	0
mmu_piR_000386	0	0	0	0	0	0	0	0	0	0	0	0	0	0	0	0	0	0	0	0	0	0	0	0
mmu_piR_000387	0	0	0	0	0	0	0	0	0	0	0	0	0	0	0	0	0	0	0	0	0	0	0	0
mmu_piR_000388	0	0	0	0	0	0	0	0	0	0	0	0	0	0	0	0	0	0	0	0	0	0	0	0
mmu_piR_000389	0	0	0	0	0	0	0	0	0	0	0	0	0	0	0	0	0	0	0	0	0	0	0	0
mmu_piR_000390	0	0	0	0	0	0	0	0	0	0	0	0	0	0	0	0	0	0	0	0	0	0	0	0
mmu_piR_000391	0	0	0	0	0	0	0	0	0	0	0	0	0	0	0	0	0	0	0	0	0	0	0	0
mmu_piR_000392	0	0	0	0	0	0	0	0	0	0	0	0	0	0	0	0	0	0	0	0	0	0	0	0
mmu_piR_000393	0	0	0	0	0	0	0	0	0	0	0	0	0	0	0	0	0	0	0	0	0	0	0	0
mmu_piR_000394	0	0	0	0	0	0	0	0	0	0	0	0	0	0	0	0	0	0	0	0	0	0	0	0
mmu_piR_000395	0	0	0	0	0	0	0	0	0	1	0	0	0	0	0	0	0	0	0	0	0	0	0	0
mmu_piR_000396	0	0	0	0	0	0	0	0	0	0	0	0	0	0	0	0	0	0	0	0	0	0	0	0
mmu_piR_000397	0	0	0	0	0	0	0	0	0	0	0	0	0	0	0	0	0	0	0	0	0	0	0	0
mmu_piR_000398	0	0	0	0	0	0	0	0	0	0	0	0	0	0	0	0	0	0	0	0	0	0	0	0
mmu_piR_000399	0	0	0	0	0	0	0	0	0	0	0	0	0	0	0	0	0	0	0	0	0	0	0	0
mmu_piR_000400	0	0	0	0	0	0	0	0	0	0	0	0	0	0	0	0	0	0	0	0	0	0	0	0
mmu_piR_000401	0	0	0	0	0	0	0	0	0	0	0	0	0	0	0	0	0	0	0	0	0	0	0	0
mmu_piR_000402	0	0	0	0	0	0	0	0	0	0	0	0	0	0	0	0	0	0	0	0	0	0	0	0
mmu_piR_000403	0	0	0	0	0	0	0	0	0	0	0	0	0	0	0	0	0	0	0	0	0	0	0	0
mmu_piR_000404	0	0	0	0	0	0	0	0	0	0	0	0	0	0	0	0	0	0	0	0	0	0	0	0
mmu_piR_000405	0	0	0	0	0	0	0	0	0	0	0	0	0	0	0	0	0	0	0	0	0	0	0	0
mmu_piR_000406	0	0	0	0	0	0	0	0	0	0	0	0	0	0	0	0	0	0	0	0	0	0	0	0
mmu_piR_000407	0	0	0	0	0	0	0	0	0	0	0	0	0	0	0	0	0	0	0	0	0	0	0	0
mmu_piR_000408	0	0	0	0	0	0	0	0	0	0	0	0	0	0	0	0	0	0	0	0	0	0	0	0
mmu_piR_000409	0	0	0	0	0	0	0	0	0	0	0	0	0	0	0	0	0	0	0	0	0	0	0	0
mmu_piR_000410	0	0	0	0	0	0	0	0	0	0	0	0	0	0	0	0	0	0	0	0	0	0	0	0
mmu_piR_000411	0	0	0	0	0	0	0	0	0	0	0	0	0	0	0	0	0	0	0	0	0	0	0	0
mmu_piR_000412	0	0	0	0	0	0	0	0	0	0	0	0	0	0	0	0	0	0	0	0	0	0	0	0
mmu_piR_000413	0	0	0	0	0	0	0	0	0	0	0	0	0	0	0	0	0	0	0	0	0	0	0	0
mmu_piR_000414	6354	9308	6188	4379	4616	4341	4817	4234	5156	5011	5133	5295	1774	1000	1182	1260	731	1637	1760	630	674	1511	721	1131
mmu_piR_000415	0	0	0	0	0	0	0	0	0	0	0	0	0	0	0	0	0	0	0	0	0	0	0	0
mmu_piR_000416	0	0	0	0	0	0	0	0	0	0	0	0	0	0	0	0	0	0	0	0	0	0	0	0
mmu_piR_000417	0	0	0	0	0	0	0	0	0	0	0	0	0	0	0	0	0	0	0	0	0	0	0	0
mmu_piR_000418	0	0	0	0	0	0	0	0	0	0	0	0	0	0	0	0	0	0	0	0	0	0	0	0
mmu_piR_000419	0	0	0	0	0	0	0	0	0	0	0	0	0	0	0	0	0	0	0	0	0	0	0	0
mmu_piR_000420	0	0	0	0	0	0	0	0	0	0	0	0	0	0	0	0	0	0	0	0	0	0	0	0
mmu_piR_000421	0	0	0	0	0	0	0	0	0	0	0	0	0	0	0	0	0	0	0	0	0	0	0	0
mmu_piR_000422	0	0	0	0	0	0	0	0	0	0	0	0	0	0	0	0	0	0	0	0	0	0	0	0
mmu_piR_000423	0	0	0	0	0	0	0	0	0	0	0	0	0	0	0	0	0	0	0	0	0	0	0	0
mmu_piR_000424	0	0	0	0	0	0	0	0	0	0	0	0	0	0	0	0	0	0	0	0	0	0	0	0
mmu_piR_000425	0	0	0	0	0	0	0	0	0	0	0	0	0	0	0	0	0	0	0	0	0	0	0	0
mmu_piR_000426	0	0	0	0	0	0	0	0	0	0	0	0	0	0	0	0	0	0	0	0	0	0	0	0
mmu_piR_000427	0	0	0	0	0	0	0	0	0	0	0	0	0	0	0	0	0	0	0	0	0	0	0	0
mmu_piR_000428	0	0	0	0	0	0	0	0	0	0	0	0	0	0	0	0	0	0	0	0	0	0	0	0
mmu_piR_000429	0	0	0	0	0	0	0	0	0	0	0	0	3	0	0	0	0	0	0	0	0	0	0	0
mmu_piR_000430	0	0	0	0	0	0	0	0	0	0	0	0	0	0	0	0	0	0	0	0	0	0	0	0
mmu_piR_000431	0	0	0	0	0	0	0	0	0	0	0	0	0	0	0	0	0	0	0	0	0	0	0	0
mmu_piR_000432	0	0	0	0	0	0	0	0	0	0	0	0	0	0	0	0	0	0	0	0	0	0	0	0
mmu_piR_000433	0	0	0	0	0	0	0	0	0	0	0	0	0	0	0	0	0	0	0	0	0	0	0	0
mmu_piR_000434	0	0	0	0	0	0	0	0	0	0	0	0	0	0	0	0	0	0	0	0	0	0	0	0
mmu_piR_000435	0	0	0	0	0	0	0	0	0	0	0	0	0	0	0	0	0	0	0	0	0	0	0	0
mmu_piR_000436	7	3	0	1	1	0	3	0	2	0	3	3	0	0	0	0	0	0	0	0	0	0	0	0
mmu_piR_000437	0	0	0	0	0	0	0	0	0	0	0	0	0	0	0	0	0	0	0	0	0	0	0	0
mmu_piR_000438	0	0	0	0	0	0	0	0	0	0	0	0	0	0	0	0	0	0	0	0	0	0	0	0
mmu_piR_000439	0	0	0	0	0	0	0	0	0	0	0	0	0	0	0	0	0	0	0	0	0	0	0	0
mmu_piR_000440	0	0	0	0	0	0	0	0	0	0	0	0	0	0	0	0	0	0	0	0	0	0	0	0
mmu_piR_000441	0	0	0	0	0	0	0	0	0	0	0	0	0	0	0	0	0	0	0	0	0	0	0	0
mmu_piR_000442	145	220	144	313	223	299	154	157	109	154	70	137	75	88	176	298	589	423	315	103	116	60	161	185
mmu_piR_000443	0	0	0	0	0	0	0	0	0	0	0	0	0	0	0	0	0	0	0	0	0	0	0	0
mmu_piR_000444	0	0	0	0	0	0	0	0	0	0	0	0	0	0	0	0	0	0	0	0	0	0	0	0
mmu_piR_000445	0	0	0	0	0	0	0	0	0	0	0	0	0	0	0	0	0	0	0	0	0	0	0	0
mmu_piR_000446	0	0	0	0	0	0	0	0	0	0	0	0	0	0	0	0	0	0	0	0	0	0	0	0
mmu_piR_000447	0	0	0	0	0	0	0	0	0	0	0	0	0	0	0	0	0	0	0	0	0	0	0	0
mmu_piR_000448	0	0	0	0	0	0	0	0	0	0	0	0	0	0	0	0	0	0	0	0	0	0	0	0
mmu_piR_000449	0	0	0	0	0	0	0	0	0	0	0	0	0	0	0	0	0	0	0	0	0	0	0	0
mmu_piR_000450	0	0	0	0	0	0	0	0	0	0	0	0	0	0	0	0	0	0	0	0	0	0	0	0
mmu_piR_000451	0	0	0	0	0	0	0	0	0	0	0	0	0	0	0	0	0	0	0	0	0	0	0	0
mmu_piR_000452	0	0	0	0	0	0	0	0	0	0	0	0	0	0	0	0	0	0	0	0	0	0	0	0
mmu_piR_000453	0	0	0	0	0	0	0	0	0	0	0	0	0	0	0	1	0	0	0	0	0	0	0	1
mmu_piR_000454	0	0	0	0	0	0	0	0	0	0	0	0	0	0	0	0	0	0	0	0	0	0	0	0
mmu_piR_000455	0	0	0	0	0	0	0	0	0	0	0	0	0	0	0	0	0	0	0	0	0	0	0	0
mmu_piR_000456	0	0	0	0	0	0	0	0	0	0	0	0	0	0	0	0	0	0	0	0	0	0	0	0
mmu_piR_000457	0	0	0	0	0	0	0	0	0	0	0	0	0	0	0	0	0	0	0	0	0	0	0	0
mmu_piR_000458	0	0	0	0	0	0	0	0	0	0	0	0	0	0	0	2	0	0	0	0	0	0	0	0
mmu_piR_000459	0	0	0	0	0	0	0	0	0	0	0	0	0	0	0	0	0	0	0	0	0	0	0	0
mmu_piR_000460	0	0	0	0	0	0	0	0	0	0	0	0	0	0	0	0	0	0	0	0	0	0	0	0
mmu_piR_000461	0	0	0	0	0	0	0	0	0	0	0	0	0	0	0	0	0	0	0	0	0	0	0	0
mmu_piR_000462	0	0	0	0	0	0	0	0	0	0	0	0	0	0	0	0	0	0	0	0	0	0	0	0
mmu_piR_000463	0	0	0	1	0	0	0	0	0	0	0	0	0	0	2	0	0	0	0	0	0	0	0	0
mmu_piR_000464	0	0	0	0	0	0	0	0	0	0	0	0	0	0	0	0	0	0	0	0	0	0	0	0
mmu_piR_000465	0	0	0	0	0	0	0	0	0	0	0	0	0	0	0	0	0	0	0	0	0	0	0	0
mmu_piR_000466	0	0	0	0	0	0	0	0	0	0	0	0	0	0	0	0	0	0	0	0	0	0	0	0
mmu_piR_000467	0	0	0	0	0	0	0	0	0	0	0	0	0	0	0	0	0	0	0	0	0	0	0	0
mmu_piR_000468	0	0	0	0	0	0	0	0	0	0	0	0	0	0	0	0	0	0	0	0	0	0	0	0
mmu_piR_000469	0	0	0	0	0	0	0	0	0	0	0	0	0	0	0	0	0	0	0	0	0	0	0	0
mmu_piR_000470	0	0	0	0	0	0	0	0	0	0	0	0	0	0	0	0	0	0	0	0	0	0	0	0
mmu_piR_000471	0	0	0	0	0	0	0	0	0	0	0	0	0	0	0	0	0	0	0	0	0	0	0	0
mmu_piR_000472	0	0	0	0	0	0	0	0	0	0	0	0	0	0	0	0	0	0	0	0	0	0	0	0
mmu_piR_000473	0	0	0	0	0	0	0	0	0	0	0	0	0	0	0	0	0	0	0	0	0	0	0	0
mmu_piR_000474	0	0	0	0	0	0	0	0	0	0	0	0	0	0	0	0	0	0	0	0	0	0	0	0
mmu_piR_000475	0	0	0	0	0	0	0	0	0	0	0	0	0	0	0	0	0	0	0	0	0	0	0	0
mmu_piR_000476	0	0	0	0	0	0	0	0	0	0	0	0	0	0	0	0	0	0	0	0	0	0	0	0
mmu_piR_000477	0	0	0	0	0	0	0	0	0	0	0	0	0	0	0	0	0	0	0	0	2	1	6	1
mmu_piR_000478	0	0	0	0	0	0	0	0	0	0	0	0	0	0	0	0	0	0	0	0	0	0	0	0
mmu_piR_000479	0	0	0	0	0	0	0	0	0	0	0	0	0	0	0	0	0	0	0	0	0	0	0	0
mmu_piR_000480	0	0	0	0	0	0	0	0	0	0	0	0	0	0	0	0	0	0	0	0	0	0	0	0
mmu_piR_000481	0	0	0	0	0	0	0	0	0	0	0	0	0	0	0	0	0	0	0	0	0	0	0	0
mmu_piR_000482	0	0	0	0	0	0	0	0	0	0	0	0	0	0	0	0	0	0	0	0	0	0	0	0
mmu_piR_000483	0	0	0	0	0	0	0	0	0	0	0	0	0	0	0	0	0	0	0	0	0	0	0	0
mmu_piR_000484	0	0	0	0	0	0	0	0	0	0	0	0	0	0	0	0	0	0	0	0	0	0	0	0
mmu_piR_000485	0	0	0	0	0	0	0	0	0	0	0	0	0	0	0	0	0	0	0	0	0	0	0	0
mmu_piR_000486	0	0	0	0	0	0	0	0	0	0	0	0	0	0	0	0	0	0	0	0	0	0	0	0
mmu_piR_000487	0	0	0	0	0	0	0	0	0	0	0	0	0	0	0	0	0	0	0	0	0	0	0	0
mmu_piR_000488	0	0	0	0	0	0	0	0	0	0	0	0	0	0	0	0	0	0	0	0	0	0	0	0
mmu_piR_000489	0	0	0	0	0	0	0	0	0	0	0	0	0	0	0	0	0	0	0	0	0	0	0	0
mmu_piR_000490	0	0	0	0	0	0	0	0	0	0	0	0	0	0	0	0	0	0	0	0	0	0	0	0
mmu_piR_000491	0	0	0	0	0	0	0	0	0	0	0	0	0	0	0	0	0	0	0	0	0	0	0	0
mmu_piR_000492	0	0	0	0	0	0	0	0	0	0	0	0	0	0	0	0	0	0	0	0	0	0	0	0
mmu_piR_000493	1	0	0	0	0	0	0	0	0	0	0	0	0	0	0	0	0	0	0	0	0	0	0	0
mmu_piR_000494	0	0	0	0	0	0	0	0	0	0	0	0	0	0	0	0	0	0	0	0	0	0	0	0
mmu_piR_000495	0	0	0	0	0	0	0	0	0	0	0	0	0	0	0	0	0	0	0	0	0	0	0	0
mmu_piR_000496	0	0	0	0	0	0	0	0	0	0	0	0	0	0	0	0	0	0	0	0	0	0	0	0
mmu_piR_000497	0	0	0	0	0	0	0	0	0	0	0	0	0	0	0	0	0	0	0	0	0	0	0	0
mmu_piR_000498	0	0	0	0	0	0	0	0	0	0	0	0	0	0	0	0	0	0	0	0	0	0	0	0
mmu_piR_000499	0	0	0	0	0	0	0	0	0	0	0	0	0	0	0	0	0	0	0	0	0	0	0	0
mmu_piR_000500	0	0	0	0	0	0	0	0	0	0	0	0	0	0	0	0	0	0	0	0	0	0	0	0
mmu_piR_000501	0	0	0	0	0	0	0	0	0	0	0	0	0	0	0	0	0	0	0	0	0	0	0	0
mmu_piR_000502	0	0	0	0	0	0	0	0	0	0	0	0	0	0	0	0	0	0	0	0	0	0	0	0
mmu_piR_000503	0	0	0	0	0	0	0	0	0	0	0	0	0	0	0	0	0	0	0	0	0	0	0	0
mmu_piR_000504	0	0	0	0	0	0	0	0	0	0	0	0	0	0	0	0	0	0	0	0	0	0	0	0
mmu_piR_000505	0	0	0	0	0	0	0	0	0	0	0	0	0	0	0	0	0	0	0	0	0	0	0	0
mmu_piR_000506	0	0	0	0	0	0	0	0	0	0	0	0	0	0	0	0	0	0	0	0	0	0	0	0
mmu_piR_000507	0	0	0	0	0	0	0	0	0	0	0	0	0	0	0	0	0	0	0	0	0	0	0	0
mmu_piR_000508	0	0	0	0	0	0	0	0	0	0	0	0	0	0	0	0	0	0	0	0	0	0	0	0
mmu_piR_000509	0	0	0	0	0	0	0	0	0	0	0	0	0	0	0	0	0	0	0	0	0	0	0	0
mmu_piR_000510	0	0	0	0	0	0	0	0	0	0	0	0	0	0	0	0	0	0	0	0	0	0	0	0
mmu_piR_000511	0	0	0	0	0	0	0	0	0	0	0	0	0	0	0	0	0	0	0	0	0	0	0	0
mmu_piR_000512	0	0	0	0	0	0	0	0	0	0	0	0	0	0	0	0	0	0	0	0	0	0	0	0
mmu_piR_000513	0	0	0	0	0	0	0	0	0	0	0	0	0	0	0	0	0	0	0	0	0	0	0	0
mmu_piR_000514	0	0	0	0	0	0	0	0	0	0	0	0	0	0	0	0	0	0	0	0	0	0	0	0
mmu_piR_000515	0	0	0	0	0	0	0	0	0	0	0	0	0	0	0	0	0	0	0	0	0	0	0	0
mmu_piR_000516	0	0	0	0	0	0	0	0	0	0	0	0	0	0	0	0	0	0	0	0	0	0	0	0
mmu_piR_000517	0	0	0	0	0	0	0	0	0	0	0	0	0	0	0	0	0	0	0	0	0	0	0	0
mmu_piR_000518	0	0	0	0	0	0	0	0	0	0	0	0	0	0	0	0	0	0	0	0	0	0	0	0
mmu_piR_000519	0	0	0	0	0	0	0	0	0	0	0	0	0	0	0	0	0	0	0	0	0	0	0	0
mmu_piR_000520	0	0	0	0	0	0	0	0	0	0	0	0	0	0	0	0	0	0	0	0	0	0	0	0
mmu_piR_000521	0	0	0	0	0	0	0	0	0	0	0	0	0	0	0	0	0	0	0	0	0	0	0	0
mmu_piR_000522	0	0	0	0	0	0	0	0	0	0	0	0	0	0	0	0	0	0	0	0	0	0	0	0
mmu_piR_000523	0	0	0	1	0	0	0	0	0	0	0	0	0	0	0	0	0	0	0	0	0	0	0	0
mmu_piR_000524	0	0	0	0	0	0	0	0	0	0	0	0	0	0	0	0	0	0	0	0	0	0	0	0
mmu_piR_000525	0	0	0	0	0	0	0	0	0	0	0	0	0	0	0	0	0	0	0	0	0	0	0	0
mmu_piR_000526	0	0	0	0	0	0	0	0	0	0	0	0	0	0	0	0	0	0	0	0	0	0	0	0
mmu_piR_000527	0	4	0	0	0	0	0	0	2	0	2	0	0	0	0	0	0	0	0	0	0	0	0	0
mmu_piR_000528	0	0	0	0	0	0	0	0	0	0	0	0	0	0	0	0	0	0	0	0	0	0	0	0
mmu_piR_000529	0	0	0	0	0	0	0	0	0	0	0	0	0	0	0	0	0	0	0	0	0	0	0	0
mmu_piR_000530	0	0	0	0	0	0	0	0	0	0	0	0	0	0	0	3	0	0	0	0	0	0	0	0
mmu_piR_000531	0	0	0	0	0	0	0	0	0	0	0	0	0	0	0	0	0	0	0	0	0	0	0	0
mmu_piR_000532	0	0	0	0	0	0	0	0	0	0	0	0	0	0	0	0	0	0	0	0	0	0	0	0
mmu_piR_000533	0	0	0	0	0	0	0	0	0	0	0	0	0	0	0	0	0	0	0	0	0	0	0	0
mmu_piR_000534	0	0	0	0	0	0	0	0	0	0	0	0	0	0	0	0	0	0	0	0	0	0	0	0
mmu_piR_000535	0	0	0	0	0	0	0	0	0	0	0	0	0	0	0	0	0	0	0	0	0	0	0	0
mmu_piR_000536	22	30	33	84	130	117	25	19	5	31	21	41	7	0	16	6	15	13	18	0	6	11	3	15
mmu_piR_000537	0	0	0	0	0	0	0	0	0	0	0	0	0	0	0	0	0	0	0	0	0	0	0	0
mmu_piR_000538	0	0	0	0	0	0	0	0	0	0	0	0	0	0	0	0	0	0	0	0	0	0	0	0
mmu_piR_000539	0	0	0	0	0	0	0	0	0	0	0	0	0	0	0	0	0	0	0	2	0	1	1	0
mmu_piR_000540	0	0	0	0	0	0	0	0	0	0	0	0	0	0	0	0	0	0	0	0	0	0	0	0
mmu_piR_000541	0	0	0	0	0	0	0	0	0	0	0	0	0	0	0	0	0	0	0	0	0	0	0	0
mmu_piR_000542	0	0	0	0	0	0	0	0	0	0	0	0	0	0	0	0	0	0	0	0	0	0	0	0
mmu_piR_000543	0	0	0	0	0	0	0	0	0	0	0	0	0	0	0	0	0	0	0	0	0	0	0	0
mmu_piR_000544	0	0	0	0	0	0	0	0	0	0	0	0	0	0	0	0	0	0	0	0	0	0	0	0
mmu_piR_000545	0	0	0	0	0	0	0	0	0	0	0	0	0	0	0	0	0	0	0	0	0	0	0	0
mmu_piR_000546	0	0	0	0	0	0	0	0	0	0	0	0	0	0	0	0	0	0	0	0	0	0	0	0
mmu_piR_000547	0	0	0	0	0	0	0	0	0	0	0	0	0	0	0	0	0	0	0	0	0	0	0	0
mmu_piR_000548	0	0	0	0	0	0	0	0	0	0	0	0	0	0	0	0	0	0	0	0	0	0	0	0
mmu_piR_000549	3	6	1	6	2	6	0	3	0	3	1	4	0	1	0	0	0	0	5	0	0	0	0	2
mmu_piR_000550	0	0	0	0	0	0	0	0	0	0	0	0	0	0	0	0	0	0	0	0	0	0	0	0
mmu_piR_000551	0	0	0	0	0	0	0	0	0	0	0	0	0	0	0	0	0	0	0	0	0	0	0	0
mmu_piR_000552	0	0	0	0	0	0	0	0	0	0	0	0	0	0	0	0	0	0	0	0	0	0	0	0
mmu_piR_000553	0	0	0	0	0	0	0	0	0	0	0	0	0	0	0	0	0	0	0	0	0	0	0	0
mmu_piR_000554	0	0	0	0	0	0	0	0	0	0	0	0	0	0	0	0	0	0	0	0	0	0	0	0
mmu_piR_000555	0	0	0	0	0	0	0	0	0	0	0	0	0	0	0	0	0	0	0	0	0	0	0	0
mmu_piR_000556	0	0	0	0	0	0	0	0	0	0	0	0	0	0	0	0	0	0	0	0	0	0	0	0
mmu_piR_000557	0	0	0	0	0	0	0	0	0	0	0	0	0	0	0	0	0	0	0	0	0	0	0	0
mmu_piR_000558	0	0	0	0	0	0	0	0	0	0	0	0	0	0	0	0	0	0	0	0	0	0	0	0
mmu_piR_000559	0	0	0	0	0	0	0	0	0	0	0	0	0	0	0	0	0	0	0	0	0	0	0	0
mmu_piR_000560	0	0	0	0	0	0	0	0	0	0	0	0	0	0	0	0	0	0	0	0	0	0	0	0
mmu_piR_000561	0	0	0	0	0	0	0	0	0	0	0	0	0	0	0	0	0	0	0	0	0	0	0	0
mmu_piR_000562	0	0	0	0	0	0	0	0	0	0	0	0	0	0	0	0	0	0	0	0	0	0	0	0
mmu_piR_000563	0	0	0	0	0	0	0	0	0	0	0	0	0	0	0	0	0	0	0	0	0	0	0	0
mmu_piR_000564	0	0	0	0	0	0	0	0	0	0	0	0	0	0	0	0	0	0	0	0	0	0	0	0
mmu_piR_000565	0	0	0	0	0	0	0	0	0	0	0	0	0	0	0	5	0	0	0	0	0	0	0	0
mmu_piR_000566	0	0	0	0	0	0	0	0	0	0	0	0	0	0	2	0	0	0	0	0	1	0	0	0
mmu_piR_000567	0	0	0	0	0	0	0	0	0	0	0	0	0	0	0	0	0	0	0	0	0	0	0	0
mmu_piR_000568	0	0	0	0	0	0	0	0	0	0	0	0	0	0	0	0	0	0	0	0	0	0	0	0
mmu_piR_000569	0	0	0	0	0	0	0	0	0	0	0	0	0	0	0	0	0	0	0	0	0	0	0	0
mmu_piR_000570	0	0	0	0	0	0	0	0	0	0	0	0	0	0	0	0	0	0	0	0	0	0	0	0
mmu_piR_000571	0	0	0	0	0	0	0	0	0	0	0	0	0	0	0	0	0	0	0	0	0	0	0	0
mmu_piR_000572	0	0	0	0	0	0	0	0	0	0	0	0	0	0	0	0	0	0	0	0	0	0	0	0
mmu_piR_000573	0	0	0	0	0	0	0	0	0	0	0	0	0	0	0	0	0	0	0	0	0	0	0	0
mmu_piR_000574	0	0	0	0	0	0	0	0	0	0	0	0	0	0	0	0	0	0	0	0	0	0	0	0
mmu_piR_000575	0	0	0	0	0	0	0	0	0	0	0	0	0	0	0	0	0	0	0	0	0	0	0	0
mmu_piR_000576	0	0	0	0	0	0	0	0	0	0	0	0	0	0	0	0	0	0	0	0	0	0	0	0
mmu_piR_000577	0	0	0	0	0	0	0	0	0	0	0	0	0	0	0	0	0	0	0	0	0	0	0	0
mmu_piR_000578	53347	90450	56659	53002	50323	51303	60741	51985	64998	59649	51232	45124	4701	2449	2220	2537	1423	3216	3403	1787	1952	3003	1928	2142
mmu_piR_000579	0	0	0	0	0	0	0	0	0	0	0	0	0	0	0	0	0	0	0	0	0	0	0	0
mmu_piR_000580	248	218	156	134	105	96	293	98	89	159	156	306	2	0	3	7	7	3	1	1	0	0	1	1
mmu_piR_000581	0	0	0	0	0	0	0	0	0	0	0	0	0	0	0	0	0	0	0	0	0	0	0	0
mmu_piR_000582	0	8	0	0	0	4	0	0	0	0	2	0	0	0	0	0	0	0	0	0	0	0	0	0
mmu_piR_000583	0	0	0	0	0	0	0	0	0	0	0	0	0	0	0	0	0	0	0	0	0	0	0	0
mmu_piR_000584	0	0	0	0	0	0	0	0	0	0	0	0	0	0	0	0	0	0	0	0	0	0	0	0
mmu_piR_000585	8959	12129	9025	9863	10622	10839	9990	10272	10069	8386	9766	9186	524	268	743	2437	4144	4383	922	138	147	179	253	181
mmu_piR_000586	0	0	0	0	0	0	0	0	0	0	0	0	0	0	0	0	0	0	0	0	0	0	0	0
mmu_piR_000587	0	0	0	0	0	0	0	0	0	0	0	0	0	0	0	0	0	0	0	0	0	0	0	0
mmu_piR_000588	0	0	0	0	0	0	0	0	0	0	0	0	0	0	0	0	0	0	0	0	0	0	0	0
mmu_piR_000589	0	0	0	0	0	0	0	0	0	0	0	0	0	0	0	0	0	0	0	0	0	0	0	0
mmu_piR_000590	0	0	0	0	0	0	1	0	0	0	0	0	0	0	0	5	0	0	0	3	0	0	1	0
mmu_piR_000591	0	0	0	0	0	0	0	0	0	0	0	0	0	0	0	0	0	0	0	0	0	0	0	0
mmu_piR_000592	0	0	0	0	0	0	0	0	0	0	0	0	0	0	0	0	0	0	0	0	0	0	0	0
mmu_piR_000593	0	0	0	0	0	0	0	0	0	0	0	0	0	0	0	0	0	0	0	0	0	0	0	0
mmu_piR_000594	0	0	0	0	0	0	0	0	0	0	0	0	0	0	0	0	0	0	0	0	0	0	0	0
mmu_piR_000595	0	0	0	0	0	0	0	0	0	0	0	0	0	0	0	0	0	0	0	0	0	0	0	0
mmu_piR_000596	0	0	0	0	0	0	0	0	0	0	0	0	0	0	0	0	0	0	0	0	0	0	0	0
mmu_piR_000597	0	0	0	0	0	0	0	0	0	0	0	0	0	0	0	0	0	0	0	0	0	0	0	0
mmu_piR_000598	0	0	0	0	0	0	0	0	0	0	0	0	0	0	0	7	0	0	0	0	0	0	0	0
mmu_piR_000599	0	0	0	0	0	0	0	0	0	0	0	0	0	0	0	0	0	0	0	0	0	0	0	0
mmu_piR_000600	7	5	4	9	6	7	2	4	2	10	9	5	0	0	1	0	0	0	0	0	0	0	0	9
mmu_piR_000601	0	0	0	0	0	0	0	0	0	0	0	0	0	0	0	0	0	0	0	0	0	0	0	0
mmu_piR_000602	0	0	0	0	0	0	0	0	0	0	0	0	0	0	0	0	0	0	0	0	0	0	0	0
mmu_piR_000603	0	0	0	0	0	0	0	0	0	0	0	0	0	0	0	0	0	0	0	0	0	0	0	0
mmu_piR_000604	0	0	0	0	0	1	1	0	0	0	0	0	6	3	11	6	10	10	6	9	11	15	10	19
mmu_piR_000605	0	0	0	0	0	0	0	0	0	0	0	0	0	0	0	0	0	0	0	0	0	0	0	0
mmu_piR_000606	0	0	0	0	0	0	0	0	0	0	0	0	0	0	0	0	0	0	0	0	0	0	0	0
mmu_piR_000607	0	0	0	0	0	0	0	0	0	0	0	0	0	0	0	0	0	0	0	0	0	0	0	0
mmu_piR_000608	0	0	0	0	0	0	0	0	0	0	0	0	0	0	0	0	0	0	0	0	0	0	0	0
mmu_piR_000609	0	0	0	0	0	0	0	0	0	0	0	0	0	0	0	0	0	0	0	0	0	0	0	0
mmu_piR_000610	0	0	0	0	0	0	0	0	0	0	0	0	0	0	0	0	0	0	0	0	0	0	0	0
mmu_piR_000611	0	0	0	0	0	0	0	0	0	0	0	0	0	0	0	0	0	0	0	0	0	0	0	0
mmu_piR_000612	0	0	0	0	0	0	0	0	0	0	0	0	0	0	0	0	0	0	0	0	0	0	0	0
mmu_piR_000613	0	0	0	0	0	0	0	0	0	0	0	0	0	0	0	0	0	0	0	0	0	0	0	0
mmu_piR_000614	0	0	0	0	0	0	0	0	0	0	0	0	0	0	0	0	0	0	0	0	0	0	0	0
mmu_piR_000615	0	0	0	0	0	0	0	0	0	0	0	0	0	0	0	0	0	0	0	0	0	0	0	0
mmu_piR_000616	0	0	0	0	0	0	0	0	0	0	0	0	0	0	0	0	0	0	0	0	0	0	0	0
mmu_piR_000617	0	0	0	0	0	0	0	0	0	0	0	0	0	0	0	0	0	0	0	0	0	0	0	0
mmu_piR_000618	0	0	0	0	0	1	0	0	0	0	1	0	0	0	0	0	0	0	0	0	0	0	0	0
mmu_piR_000619	1977	2789	1855	6902	7930	7291	2119	1869	1909	2162	2094	2762	143	49	70	1900	4683	4490	81	30	81	51	57	25
mmu_piR_000620	12017	16306	13561	25513	32623	30932	8867	11270	8111	10578	11245	11528	657	689	1060	2181	2649	9214	1137	198	1332	432	466	536
mmu_piR_000621	0	0	0	0	0	0	0	0	0	0	0	0	0	0	0	0	0	0	0	0	0	0	0	0
mmu_piR_000622	3337	4057	3589	3475	3205	3687	2783	3160	2473	4127	4747	4307	7497	6747	8544	5385	4788	5875	6712	7234	8540	7190	6970	6361
mmu_piR_000623	0	0	0	0	0	0	0	0	0	0	0	0	0	0	0	0	0	0	0	0	0	0	0	0
mmu_piR_000624	0	0	0	0	0	0	0	0	0	0	0	0	0	0	0	0	0	0	0	0	0	0	0	0
mmu_piR_000625	0	0	0	0	0	0	0	0	0	0	0	0	0	0	0	0	0	0	0	0	0	0	0	0
mmu_piR_000626	0	0	0	0	0	0	0	0	0	0	0	0	0	0	0	0	0	0	0	0	1	0	0	0
mmu_piR_000627	0	0	0	0	0	0	0	0	0	0	0	0	0	0	0	0	0	0	0	0	0	0	0	0
mmu_piR_000628	0	0	0	0	0	0	0	0	0	0	0	0	0	0	0	0	0	0	0	0	0	0	0	0
mmu_piR_000629	0	0	0	0	0	0	0	0	0	0	0	0	0	0	0	0	0	0	0	0	0	0	0	0
mmu_piR_000630	0	0	0	0	0	0	0	0	0	0	0	0	0	0	0	0	0	0	0	0	0	0	0	0
mmu_piR_000631	0	0	0	0	0	0	0	0	0	0	0	0	0	0	0	0	0	0	0	0	0	0	0	0
mmu_piR_000632	0	0	0	0	0	0	0	0	0	0	0	0	0	0	0	0	0	0	0	0	0	0	0	0
mmu_piR_000633	0	0	0	0	0	0	0	0	0	0	0	0	0	0	0	0	0	0	0	0	0	0	0	0
mmu_piR_000634	1754	2343	1625	2469	2503	2604	1737	1732	1575	1755	1696	1955	3917	2476	2542	4084	5928	5764	2108	2028	2092	2052	1883	2054
mmu_piR_000635	0	0	0	0	0	0	0	0	0	0	0	0	0	0	0	0	0	0	0	0	0	0	0	0
mmu_piR_000636	0	0	0	0	0	0	0	0	0	0	0	0	0	0	0	0	0	0	0	0	0	0	0	0
mmu_piR_000637	0	2	0	0	0	0	1	0	0	0	0	0	0	0	0	0	0	0	0	0	0	0	0	0
mmu_piR_000638	0	0	0	0	0	0	0	0	0	0	0	0	0	0	0	0	0	0	0	0	0	0	0	0
mmu_piR_000639	2114	3168	2001	1786	1761	1853	2173	1929	2248	2214	2177	2153	2963	382	249	533	1710	1421	207	117	135	90	123	144
mmu_piR_000640	0	0	0	0	0	0	0	0	0	0	0	0	0	0	0	2	0	0	1	0	0	2	0	1
mmu_piR_000641	0	0	0	0	0	0	0	0	0	0	0	0	0	0	0	0	0	0	0	0	0	0	0	0
mmu_piR_000642	0	0	0	0	0	0	0	0	0	0	0	0	0	0	0	0	0	0	0	0	0	0	0	0
mmu_piR_000643	0	0	0	0	0	0	0	0	0	0	0	0	0	0	0	0	0	0	0	0	0	0	0	0
mmu_piR_000644	457	906	547	377	286	322	546	368	544	523	293	221	8	8	0	42	17	41	97	2	6	16	23	30
mmu_piR_000645	0	0	0	0	0	0	0	0	0	0	0	0	0	0	0	0	0	0	0	0	0	0	2	0
mmu_piR_000646	0	0	0	0	0	0	0	0	0	0	0	0	0	0	0	0	0	0	0	0	0	0	2	0
mmu_piR_000647	0	0	0	0	0	0	0	0	0	0	0	0	0	0	0	0	0	0	0	0	0	0	0	0
mmu_piR_000648	0	0	0	0	0	0	0	0	0	0	0	0	0	0	0	0	0	0	0	0	0	0	0	0
mmu_piR_000649	0	0	0	0	0	0	0	0	0	0	0	0	0	0	0	0	0	0	0	0	0	0	0	0
mmu_piR_000650	0	0	0	0	0	0	0	0	0	0	0	0	0	0	0	0	0	0	0	0	0	0	0	0
mmu_piR_000651	0	0	0	0	0	0	0	0	0	0	0	0	0	0	0	0	0	0	0	0	0	0	0	0
mmu_piR_000652	0	0	0	0	0	0	0	0	0	0	0	0	0	0	0	0	0	0	0	0	0	0	0	0
mmu_piR_000653	0	0	0	0	0	0	0	0	0	0	0	0	0	0	0	0	0	0	0	0	0	0	0	0
mmu_piR_000654	0	0	0	0	0	0	0	0	0	0	0	0	0	0	0	0	0	0	0	0	0	0	0	0
mmu_piR_000655	0	0	0	0	0	0	0	0	0	0	0	0	0	0	0	0	0	0	0	0	0	0	0	0
mmu_piR_000656	0	0	0	0	0	0	0	0	0	0	0	0	0	0	0	0	0	0	0	0	0	0	0	0
mmu_piR_000657	0	0	0	0	0	0	0	0	0	0	0	0	0	0	0	0	0	0	0	0	0	0	0	0
mmu_piR_000658	0	0	0	0	0	0	0	0	0	0	0	0	2	2	0	0	0	3	0	0	0	0	0	0
mmu_piR_000659	0	0	0	0	0	0	0	0	0	0	0	0	0	0	0	0	0	0	0	0	0	0	0	0
mmu_piR_000660	0	0	0	0	0	0	0	0	0	0	0	0	0	0	0	0	0	0	0	0	0	0	0	0
mmu_piR_000661	0	0	0	0	0	0	0	0	0	0	0	0	0	0	0	0	0	0	0	0	0	0	0	0
mmu_piR_000662	0	0	0	0	0	0	0	0	0	0	0	0	0	0	0	0	0	0	0	0	0	0	0	0
mmu_piR_000663	0	0	0	0	0	0	0	0	0	0	0	0	0	0	0	0	1	0	0	0	0	0	0	0
mmu_piR_000664	0	0	0	0	0	0	0	0	0	0	0	0	0	0	0	0	1	0	0	0	0	0	0	0
mmu_piR_000665	0	0	0	0	0	0	0	0	0	0	0	0	0	0	0	0	0	0	0	0	0	0	0	0
mmu_piR_000666	0	0	0	0	0	0	0	0	0	0	0	0	0	0	0	0	0	0	0	0	0	0	0	0
mmu_piR_000667	0	0	0	0	0	0	0	0	0	0	0	0	0	0	0	0	0	0	0	0	0	0	0	0
mmu_piR_000668	0	0	0	0	0	0	0	0	0	0	0	0	0	0	0	0	0	0	0	0	0	0	0	0
mmu_piR_000669	0	0	0	0	0	0	0	0	0	0	0	0	0	0	0	0	0	0	0	0	0	0	0	0
mmu_piR_000670	0	0	0	0	0	0	0	0	0	0	0	0	0	0	0	0	0	0	0	0	0	0	0	0
mmu_piR_000671	0	0	0	0	0	0	0	0	0	0	0	0	0	0	0	0	0	0	0	0	0	0	0	0
mmu_piR_000672	0	0	0	0	0	0	0	0	0	0	0	0	0	0	0	0	0	0	0	0	0	0	0	0
mmu_piR_000673	0	0	0	0	0	0	0	0	0	0	0	0	0	0	0	0	0	0	0	0	0	0	0	0
mmu_piR_000674	0	0	0	0	0	0	0	0	0	0	0	0	0	0	0	0	0	0	0	0	0	0	0	0
mmu_piR_000675	0	0	0	0	0	0	0	0	0	0	0	0	0	0	0	0	0	0	0	0	0	0	0	0
mmu_piR_000676	0	0	0	0	0	0	0	0	0	0	0	0	0	0	0	0	0	0	0	0	5	0	0	0
mmu_piR_000677	0	0	0	0	0	0	0	0	0	0	0	0	0	0	0	0	0	0	0	0	0	0	0	0
mmu_piR_000678	0	0	0	0	0	0	0	0	0	0	0	0	0	0	0	0	0	0	0	0	0	0	0	0
mmu_piR_000679	0	0	0	0	0	0	0	0	0	0	0	0	0	0	0	0	0	0	0	0	0	0	0	0
mmu_piR_000680	0	0	0	0	0	0	0	0	0	0	0	0	0	0	0	0	0	0	0	0	0	0	0	0
mmu_piR_000681	0	0	0	0	0	0	0	0	0	0	0	0	0	0	0	0	0	0	0	0	0	0	0	0
mmu_piR_000682	0	0	0	0	0	0	0	0	0	0	0	0	0	0	0	0	0	0	0	0	0	0	0	0
mmu_piR_000683	0	0	0	0	0	0	0	0	0	0	0	0	0	0	0	0	0	0	0	0	0	0	0	0
mmu_piR_000684	0	0	0	0	0	0	0	0	0	0	0	0	0	0	0	0	0	0	0	0	0	0	0	0
mmu_piR_000685	623	1128	759	584	630	530	831	752	977	905	656	540	29	7	52	53	61	105	35	3	2	15	23	3
mmu_piR_000686	0	0	0	0	0	0	0	0	0	0	0	0	0	0	0	0	0	0	0	0	0	0	5	0
mmu_piR_000687	0	0	0	0	0	0	0	0	0	0	0	0	0	0	0	0	0	0	0	0	0	0	0	0
mmu_piR_000688	0	0	0	0	0	0	0	0	0	0	0	0	0	0	0	0	0	0	0	0	0	0	0	0
mmu_piR_000689	0	0	0	0	0	0	0	0	0	0	0	0	0	0	0	0	0	0	0	0	0	0	0	0
mmu_piR_000690	0	0	0	0	0	0	0	0	0	0	0	0	0	0	0	0	0	0	0	0	0	0	0	0
mmu_piR_000691	321245	394227	269191	238804	243374	242281	330894	182122	205348	277138	196874	275144	20897	7615	19497	53005	161361	115630	17329	3129	13066	7133	10286	5912
mmu_piR_000692	0	0	0	0	0	0	0	0	0	0	0	0	0	0	0	0	0	0	0	0	0	0	0	0
mmu_piR_000693	0	0	0	0	0	0	0	0	0	0	0	0	0	0	0	0	0	0	0	0	0	0	0	0
mmu_piR_000694	0	0	0	0	0	0	0	0	0	0	0	0	0	0	0	0	0	0	0	0	0	0	0	0
mmu_piR_000695	0	0	0	0	0	0	0	0	0	0	0	0	0	0	0	0	0	0	0	0	0	0	0	0
mmu_piR_000696	0	0	0	0	0	0	0	0	0	0	0	0	0	0	0	0	0	0	0	0	0	0	0	0
mmu_piR_000697	0	0	0	0	0	0	0	0	0	0	0	0	0	0	0	0	0	0	0	0	0	0	0	0
mmu_piR_000698	0	0	0	0	0	0	0	0	0	0	0	0	0	0	0	0	0	0	0	0	0	0	0	0
mmu_piR_000699	0	0	0	0	0	0	0	0	0	0	0	0	0	0	0	0	0	0	0	0	0	0	1	0
mmu_piR_000700	0	0	0	0	0	0	0	0	0	0	0	0	0	0	0	0	0	0	0	0	0	0	0	0
mmu_piR_000701	0	0	0	0	0	0	0	0	0	0	0	0	0	0	0	0	0	0	0	0	0	0	0	0
mmu_piR_000702	0	0	0	0	0	0	0	0	0	0	0	0	0	0	0	0	0	0	0	0	0	0	0	0
mmu_piR_000703	0	0	0	0	0	0	0	0	0	0	0	0	0	0	0	0	0	0	0	0	0	0	0	0
mmu_piR_000704	0	0	0	0	0	0	0	0	0	0	0	0	0	0	0	0	0	0	0	0	0	0	0	0
mmu_piR_000705	123	205	121	95	80	94	100	99	93	109	70	89	6	0	3	10	20	24	0	0	0	1	1	0
mmu_piR_000706	0	0	0	0	0	0	0	0	0	0	0	0	0	0	0	0	0	0	0	0	0	0	0	0
mmu_piR_000707	0	0	0	0	0	0	0	0	0	0	0	0	0	0	0	0	0	0	0	0	0	0	0	0
mmu_piR_000708	0	0	0	0	0	0	0	0	0	0	0	0	0	0	0	0	0	0	0	0	0	0	0	0
mmu_piR_000709	0	0	0	0	0	0	0	0	0	0	0	0	0	0	0	0	0	0	0	0	0	0	0	0
mmu_piR_000710	3	3	0	1	0	0	1	2	1	6	0	2	0	0	0	2	1	3	0	6	0	0	0	0
mmu_piR_000711	0	0	0	0	0	0	0	0	0	0	0	0	0	0	0	0	0	0	0	0	0	0	0	0
mmu_piR_000712	0	0	0	0	0	0	0	0	0	0	0	0	0	0	0	0	0	0	0	0	0	0	0	0
mmu_piR_000713	0	0	0	0	0	0	0	0	0	0	0	0	0	0	0	0	0	0	0	0	0	0	0	0
mmu_piR_000714	0	0	0	0	0	0	0	0	0	0	0	0	0	0	0	0	0	0	0	0	0	0	0	0
mmu_piR_000715	0	0	0	0	0	0	0	0	0	0	0	0	0	0	0	0	0	0	0	0	0	0	0	0
mmu_piR_000716	0	0	0	0	0	0	0	0	0	0	0	0	0	0	0	0	0	0	0	0	0	0	0	0
mmu_piR_000717	0	0	0	0	0	0	0	0	0	0	0	0	0	0	0	0	0	0	0	0	0	0	0	0
mmu_piR_000718	0	0	0	0	0	0	0	0	0	0	0	0	0	0	0	0	0	0	0	0	0	0	0	0
mmu_piR_000719	0	0	0	0	0	0	0	0	0	0	0	0	0	0	0	0	0	0	0	0	0	0	0	0
mmu_piR_000720	0	0	0	0	0	0	0	0	0	0	0	0	0	0	0	0	0	0	0	0	0	0	0	0
mmu_piR_000721	0	0	0	0	0	0	0	0	0	0	0	0	0	0	0	0	0	0	0	0	0	0	0	0
mmu_piR_000722	0	0	0	0	0	0	0	0	0	0	0	0	0	0	0	0	0	0	0	0	0	0	0	0
mmu_piR_000723	0	0	0	0	0	0	0	0	0	0	0	0	0	0	0	0	0	0	0	0	0	0	0	0
mmu_piR_000724	0	0	0	0	0	0	0	0	0	0	0	0	0	0	0	0	0	0	0	0	0	0	0	0
mmu_piR_000725	0	0	0	0	0	0	0	0	0	0	0	0	0	0	0	0	0	0	0	0	0	0	0	0
mmu_piR_000726	0	0	0	0	0	0	0	0	0	0	0	0	0	0	0	0	0	0	0	0	0	0	0	0
mmu_piR_000727	0	0	0	0	0	0	0	0	0	0	0	0	0	0	0	0	0	0	0	0	0	0	0	0
mmu_piR_000728	0	0	0	0	0	0	0	0	0	0	0	0	0	0	0	0	0	0	0	0	0	0	0	0
mmu_piR_000729	1	1	1	3	1	1	0	1	1	0	0	2	0	0	0	0	0	0	0	0	0	0	1	1
mmu_piR_000730	0	0	0	0	0	0	0	0	0	0	0	0	0	0	0	0	0	0	0	0	0	0	0	0
mmu_piR_000731	0	0	0	0	0	0	0	0	0	0	0	0	0	0	0	0	0	0	0	0	0	0	0	0
mmu_piR_000732	0	0	0	0	0	0	0	0	0	0	0	0	0	0	0	0	0	0	0	0	0	0	0	0
mmu_piR_000733	0	0	0	0	0	0	0	0	0	0	0	0	0	0	0	0	0	0	0	0	0	0	0	0
mmu_piR_000734	0	0	0	0	0	0	0	0	0	0	0	0	0	0	0	0	0	0	0	0	0	0	0	0
mmu_piR_000735	0	0	0	0	0	0	0	0	0	0	0	0	0	0	0	0	0	0	0	0	0	0	0	0
mmu_piR_000736	0	0	0	0	0	0	0	0	0	0	0	0	0	1	0	0	0	0	0	0	0	0	0	0
mmu_piR_000737	0	0	0	0	0	0	0	0	0	0	0	0	0	0	0	0	0	0	0	0	0	0	0	0
mmu_piR_000738	0	0	0	0	0	0	0	0	0	0	0	0	0	0	0	0	0	0	0	0	0	0	0	0
mmu_piR_000739	0	0	0	0	0	0	0	0	0	0	0	0	0	0	0	0	0	0	0	0	0	0	0	0
mmu_piR_000740	0	0	0	0	0	0	0	0	0	0	0	0	0	0	0	0	0	0	0	0	0	0	0	0
mmu_piR_000741	0	0	0	0	0	0	0	0	0	0	0	0	0	0	0	0	0	0	0	0	0	0	0	0
mmu_piR_000742	0	0	0	0	0	0	0	0	0	0	0	0	0	0	0	0	0	0	0	0	0	0	0	0
mmu_piR_000743	0	0	0	0	0	0	0	0	0	0	0	0	0	1	0	0	0	0	0	0	0	0	0	0
mmu_piR_000744	0	0	0	0	0	0	0	0	0	0	0	0	0	0	0	0	0	0	0	0	0	0	0	0
mmu_piR_000745	0	0	0	0	0	0	0	0	0	0	0	0	0	0	0	0	0	0	0	0	0	0	0	0
mmu_piR_000746	0	0	0	0	0	0	0	0	0	0	0	0	0	0	0	0	0	0	0	0	0	0	0	0
mmu_piR_000747	0	0	0	0	0	0	0	0	0	0	0	0	0	0	0	0	0	0	0	0	0	0	0	0
mmu_piR_000748	0	0	0	0	0	0	0	0	0	0	0	0	0	0	0	0	0	0	0	0	0	0	0	0
mmu_piR_000749	0	0	0	0	0	0	0	0	0	0	0	0	0	0	0	0	0	0	0	0	0	0	0	0
mmu_piR_000750	0	0	0	0	0	0	0	0	0	0	0	0	0	0	0	0	0	0	0	0	0	0	0	0
mmu_piR_000751	0	0	0	0	0	0	0	0	0	0	0	0	0	0	0	0	0	0	0	0	0	0	0	0
mmu_piR_000752	0	0	0	0	0	0	0	0	0	0	0	0	0	0	0	0	0	0	0	0	0	0	0	0
mmu_piR_000753	0	0	0	0	0	0	0	0	0	0	0	0	0	0	0	0	0	0	0	0	0	0	0	0
mmu_piR_000754	0	0	0	0	0	0	0	0	0	0	0	0	0	0	0	0	0	0	0	0	0	0	0	0
mmu_piR_000755	0	0	0	0	0	0	0	0	0	0	0	0	0	0	0	0	0	0	0	0	0	0	0	0
mmu_piR_000756	0	0	0	0	0	0	0	0	0	0	0	0	0	0	0	0	0	0	0	0	0	0	0	0
mmu_piR_000757	0	0	0	0	0	0	0	0	0	0	0	0	0	0	0	0	0	0	0	0	0	0	0	0
mmu_piR_000758	0	0	0	0	0	0	0	0	0	0	0	0	0	0	0	0	0	0	0	0	0	0	0	0
mmu_piR_000759	0	0	0	0	0	0	0	0	0	0	0	0	0	0	0	0	0	0	0	0	0	0	0	0
mmu_piR_000760	0	0	0	0	0	0	0	0	0	0	0	0	0	0	0	0	0	0	0	0	0	0	0	0
mmu_piR_000761	0	0	0	0	0	0	0	0	0	0	0	0	0	0	0	0	0	0	0	0	0	0	0	0
mmu_piR_000762	0	0	0	0	0	0	0	0	0	0	0	0	0	0	0	0	0	0	0	0	0	0	0	0
mmu_piR_000763	0	0	0	0	0	0	0	0	0	0	0	0	0	0	0	0	0	0	0	0	0	0	0	0
mmu_piR_000764	0	0	0	0	0	0	0	0	0	0	0	0	0	0	0	0	0	0	0	0	0	0	0	0
mmu_piR_000765	0	0	0	0	0	0	0	0	0	0	0	0	0	0	0	0	0	0	0	0	0	0	0	0
mmu_piR_000766	0	0	0	0	0	0	0	0	0	0	0	0	0	0	0	0	0	0	0	0	0	0	0	0
mmu_piR_000767	0	0	0	0	0	0	0	0	0	0	0	0	0	0	0	0	0	0	0	0	0	0	0	0
mmu_piR_000768	0	0	0	0	0	0	0	0	0	0	0	0	0	0	0	0	0	0	0	0	0	0	0	0
mmu_piR_000769	0	0	0	0	0	0	0	0	0	0	0	0	0	0	0	0	0	0	0	0	0	0	0	0
mmu_piR_000770	0	0	0	0	0	0	0	0	0	0	0	0	0	0	0	0	0	0	0	0	0	0	0	0
mmu_piR_000771	0	0	0	0	0	0	0	0	0	0	0	0	0	0	0	0	0	0	0	0	0	0	0	0
mmu_piR_000772	0	0	0	0	0	0	0	0	0	0	0	0	0	0	0	0	0	0	0	0	0	0	0	0
mmu_piR_000773	0	0	0	0	0	0	0	0	0	0	0	0	0	0	0	0	0	0	0	0	0	0	0	0
mmu_piR_000774	0	0	0	0	0	0	0	0	0	0	0	0	0	0	0	0	0	0	0	0	0	0	0	0
mmu_piR_000775	0	0	0	0	0	0	0	0	0	0	0	0	0	0	0	0	0	0	0	0	0	0	0	0
mmu_piR_000776	0	0	0	0	0	0	0	0	0	0	0	0	0	0	0	0	0	0	0	0	0	0	0	0
mmu_piR_000777	0	0	0	0	0	0	0	0	0	0	0	0	0	0	0	0	0	0	0	0	0	0	0	0
mmu_piR_000778	0	0	0	0	0	0	0	0	0	0	0	0	0	0	0	0	0	0	0	0	0	0	0	0
mmu_piR_000779	0	0	0	0	0	0	0	0	0	0	0	0	0	0	0	0	0	0	0	0	0	0	0	0
mmu_piR_000780	0	0	0	0	0	0	0	0	0	0	0	0	0	0	0	0	0	0	0	0	0	0	0	0
mmu_piR_000781	0	0	0	0	0	0	0	0	0	0	0	0	0	0	0	0	0	0	0	0	0	0	0	0
mmu_piR_000782	0	0	0	0	0	0	0	0	0	0	0	0	0	0	0	0	0	0	0	0	0	0	0	0
mmu_piR_000783	0	0	0	0	0	0	0	0	0	0	0	0	0	0	0	0	0	0	0	0	0	0	0	0
mmu_piR_000784	0	0	0	0	0	0	0	0	0	0	0	0	0	2	0	1	0	0	0	0	0	0	0	0
mmu_piR_000785	0	0	0	0	0	0	0	0	0	0	0	0	0	0	0	0	0	0	0	0	0	0	0	0
mmu_piR_000786	0	0	0	0	0	0	0	0	0	0	0	0	0	0	0	0	0	0	0	0	0	0	0	0
mmu_piR_000787	0	0	0	0	0	0	0	0	0	0	0	0	0	0	0	0	0	0	0	0	0	0	0	0
mmu_piR_000788	0	0	0	0	0	0	0	0	0	0	0	0	0	0	0	0	0	0	0	0	0	0	0	0
mmu_piR_000789	0	0	0	0	0	0	0	0	0	0	0	0	0	0	0	0	0	0	0	0	0	0	0	0
mmu_piR_000790	0	0	0	0	0	0	0	0	0	0	0	0	0	0	0	0	0	0	0	0	0	0	0	0
mmu_piR_000791	0	0	0	0	0	0	0	0	0	0	0	0	0	0	0	0	0	0	0	0	0	0	0	0
mmu_piR_000792	0	0	0	0	0	0	0	0	0	0	0	0	0	0	0	0	0	0	0	0	0	0	0	0
mmu_piR_000793	0	0	0	0	0	0	0	0	0	0	0	0	0	0	0	0	0	0	0	0	0	0	0	0
mmu_piR_000794	0	0	0	0	0	0	0	0	0	0	0	0	0	0	0	0	0	0	0	0	0	0	0	0
mmu_piR_000795	0	0	0	0	0	0	0	0	0	0	0	0	0	0	0	0	0	0	0	0	0	0	0	0
mmu_piR_000796	0	0	0	0	0	0	1	0	0	0	0	0	0	0	0	0	0	0	0	1	0	0	1	0
mmu_piR_000797	0	0	0	0	0	0	0	0	0	0	0	0	0	0	0	0	0	0	1	0	0	0	0	0
mmu_piR_000798	0	0	0	0	0	0	0	0	0	0	0	0	0	0	0	0	0	0	0	0	0	0	0	0
mmu_piR_000799	0	0	0	0	0	0	0	0	0	0	0	0	0	0	0	0	0	4	0	0	0	0	0	0
mmu_piR_000800	0	0	0	0	0	0	0	0	0	0	0	0	0	0	0	0	0	0	0	0	0	0	0	0
mmu_piR_000801	0	0	0	0	0	0	0	0	0	0	0	0	0	0	0	0	0	0	0	0	0	0	0	0
mmu_piR_000802	429597	602121	394933	484994	475082	398227	358208	236273	226888	349510	217771	318565	3338	4814	7036	13025	16710	19216	76099	4458	6002	7789	17459	14022
mmu_piR_000803	0	0	0	0	0	0	0	0	0	0	0	0	0	0	0	0	0	0	0	0	0	0	0	0
mmu_piR_000804	0	0	0	0	0	0	0	0	0	0	0	0	0	0	0	0	0	0	0	0	0	0	0	0
mmu_piR_000805	0	0	0	0	0	0	0	0	0	0	0	0	0	0	0	0	0	0	0	0	0	0	0	0
mmu_piR_000806	0	0	0	0	0	0	0	0	0	0	0	0	0	0	0	0	0	0	0	0	0	0	0	0
mmu_piR_000807	0	0	0	0	0	0	0	0	0	0	0	0	0	0	0	0	0	0	0	0	0	0	0	0
mmu_piR_000808	0	0	0	0	0	0	0	0	0	0	0	0	0	0	0	0	0	0	0	0	0	0	0	0
mmu_piR_000809	0	0	0	0	0	0	0	0	0	0	0	0	0	0	0	0	0	0	0	0	0	0	0	0
mmu_piR_000810	0	0	0	0	0	0	0	0	0	0	0	0	0	0	0	0	0	0	0	0	0	0	0	0
mmu_piR_000811	0	0	0	0	0	0	0	0	0	0	0	0	0	0	0	0	0	0	0	0	0	0	0	0
mmu_piR_000812	0	0	0	0	0	0	0	0	0	0	0	0	0	0	0	0	0	0	0	0	0	0	0	0
mmu_piR_000813	0	0	0	0	0	0	0	0	0	0	0	0	0	0	0	0	0	0	0	0	0	0	0	0
mmu_piR_000814	0	0	0	0	0	0	0	0	0	0	0	0	0	0	0	9	5	0	3	0	2	0	0	0
mmu_piR_000815	0	0	0	0	0	0	0	0	0	0	0	0	0	0	0	0	0	0	0	0	0	0	0	0
mmu_piR_000816	0	0	0	0	0	0	0	0	0	0	0	0	0	0	0	0	0	0	0	0	0	0	0	0
mmu_piR_000817	0	0	0	0	0	0	0	0	0	0	0	0	0	0	0	0	0	0	0	0	0	0	0	0
mmu_piR_000818	0	0	0	0	0	0	0	0	0	0	0	0	0	0	0	0	0	0	0	0	0	0	0	0
mmu_piR_000819	0	0	0	0	0	0	0	0	0	0	0	0	0	0	0	0	0	0	0	0	0	0	0	0
mmu_piR_000820	0	0	0	0	0	0	0	0	0	0	0	0	0	0	0	0	0	0	0	0	0	0	0	0
mmu_piR_000821	0	0	0	0	0	0	0	0	0	0	0	0	0	0	0	0	0	0	0	0	0	0	0	0
mmu_piR_000822	0	0	0	0	0	0	0	0	0	0	0	0	0	0	0	0	0	0	0	0	0	0	0	0
mmu_piR_000823	0	0	0	0	0	0	0	0	0	0	0	0	0	0	0	0	0	0	0	0	0	0	0	0
mmu_piR_000824	0	0	0	0	0	0	0	0	0	0	0	0	0	0	0	0	0	0	0	0	0	0	0	0
mmu_piR_000825	0	0	0	0	0	0	0	0	0	0	0	0	0	0	0	0	0	0	0	0	0	0	0	0
mmu_piR_000826	0	0	0	0	0	0	0	0	0	0	0	0	0	0	0	0	0	0	0	0	0	0	0	0
mmu_piR_000827	0	0	0	0	0	0	0	0	0	0	0	0	0	0	0	0	0	0	0	0	0	0	0	0
mmu_piR_000828	0	0	0	0	0	0	0	0	0	0	0	0	0	0	0	0	0	0	0	0	0	0	0	0
mmu_piR_000829	0	0	0	0	0	0	0	0	0	0	0	0	0	0	0	0	0	0	0	0	0	0	0	0
mmu_piR_000830	0	0	0	0	0	0	0	0	0	0	0	0	0	0	0	0	0	0	0	0	0	0	0	0
mmu_piR_000831	0	0	0	0	0	0	0	0	0	0	0	0	0	0	0	0	0	0	0	0	0	0	0	0
mmu_piR_000832	0	0	0	0	0	0	0	0	0	0	0	0	0	0	0	0	0	0	0	0	0	0	0	0
mmu_piR_000833	1	0	0	0	0	0	0	0	0	0	0	0	0	0	0	0	0	0	0	0	0	0	1	0
mmu_piR_000834	0	0	0	0	0	0	0	0	0	0	0	0	0	0	0	0	0	0	0	0	0	0	0	0
mmu_piR_000835	0	0	0	0	0	0	0	0	0	0	0	0	0	0	0	0	0	0	0	0	0	0	0	0
mmu_piR_000836	0	0	0	0	0	0	0	0	0	0	0	0	0	0	0	0	0	0	0	0	0	0	0	0
mmu_piR_000837	0	0	0	0	0	0	0	0	0	0	0	0	0	0	0	0	0	0	0	0	0	0	0	0
mmu_piR_000838	0	0	0	0	0	0	0	0	0	0	0	0	0	0	0	0	0	0	0	0	0	0	0	0
mmu_piR_000839	0	0	0	0	0	0	0	0	0	0	0	0	0	0	0	0	0	0	0	0	0	0	0	0
mmu_piR_000840	0	0	0	0	0	0	0	0	0	0	0	0	0	0	0	0	0	0	0	0	0	0	0	0
mmu_piR_000841	0	0	0	0	0	0	0	0	0	0	0	0	0	0	0	0	0	0	0	0	0	0	0	0
mmu_piR_000842	0	0	0	0	0	0	0	0	0	0	0	0	0	0	0	0	0	0	0	0	0	0	0	0
mmu_piR_000843	14	25	6	30	21	18	17	9	7	15	16	18	1	0	1	0	1	6	0	1	0	0	0	0
mmu_piR_000844	0	0	0	0	0	0	0	0	0	0	0	0	0	0	0	0	0	0	0	0	0	0	0	0
mmu_piR_000845	0	0	0	0	0	0	0	0	0	0	0	0	0	0	0	0	0	0	0	0	0	0	0	0
mmu_piR_000846	0	0	0	0	0	0	0	0	0	0	0	0	0	0	0	0	0	0	0	0	0	0	0	0
mmu_piR_000847	0	0	0	0	0	0	0	0	0	0	0	0	0	0	0	0	0	0	0	0	0	0	0	0
mmu_piR_000848	0	0	0	0	0	0	0	0	0	0	0	0	0	0	0	0	0	0	0	0	0	0	0	0
mmu_piR_000849	0	0	0	0	0	0	0	0	0	0	0	0	0	0	0	0	0	0	0	0	0	0	0	0
mmu_piR_000850	0	0	0	0	0	0	0	0	0	0	0	0	0	0	0	0	0	0	0	0	0	0	0	0
mmu_piR_000851	0	0	0	0	0	0	0	0	0	0	0	0	0	0	0	0	0	0	0	0	0	0	0	0
mmu_piR_000852	0	0	0	0	0	0	0	0	0	0	0	0	0	0	0	0	0	0	0	0	0	0	0	0
mmu_piR_000853	0	0	0	0	0	0	0	0	0	0	0	0	0	0	3	0	0	0	12	0	0	0	0	0
mmu_piR_000854	0	0	0	0	0	0	0	0	0	0	0	0	0	0	0	0	0	0	0	0	0	0	0	0
mmu_piR_000855	0	0	0	0	0	0	0	0	0	0	0	0	0	0	0	0	0	0	0	0	0	0	0	0
mmu_piR_000856	0	0	0	0	0	0	0	0	0	0	0	0	0	0	0	0	0	0	0	0	0	0	0	0
mmu_piR_000857	0	0	0	0	0	0	0	0	0	0	0	0	0	0	0	0	0	0	0	0	0	0	0	0
mmu_piR_000858	14	16	12	21	18	15	15	23	13	20	18	33	13	32	11	12	17	13	14	23	8	26	16	16
mmu_piR_000859	0	0	0	0	0	0	0	0	0	0	0	0	0	0	0	0	0	0	0	0	0	0	0	0
mmu_piR_000860	0	0	0	0	0	0	0	0	0	0	0	0	0	0	0	0	0	0	0	0	0	0	0	0
mmu_piR_000861	0	0	0	0	0	0	0	0	0	0	0	0	0	0	0	0	0	0	0	0	0	0	0	0
mmu_piR_000862	0	0	0	0	0	0	0	0	0	0	0	0	0	0	0	0	0	0	0	0	0	0	0	0
mmu_piR_000863	0	0	0	0	0	0	0	0	0	0	0	0	0	0	0	0	0	0	0	0	0	0	0	0
mmu_piR_000864	0	0	0	0	0	0	0	0	0	0	0	0	0	0	0	0	0	0	0	0	0	0	0	0
mmu_piR_000865	0	0	0	0	0	0	0	0	0	0	0	0	0	0	0	0	0	0	0	0	0	0	0	0
mmu_piR_000866	0	0	0	0	0	0	0	0	0	0	0	0	0	0	0	0	0	0	0	0	0	0	0	0
mmu_piR_000867	0	0	0	0	0	0	0	0	0	0	0	0	0	0	0	0	0	0	0	0	0	0	0	0
mmu_piR_000868	0	0	0	5	0	0	0	0	0	1	0	0	0	4	1	0	0	17	8	0	1	1	1	0
mmu_piR_000869	0	0	0	0	0	0	0	0	0	0	0	0	0	0	0	0	0	0	0	0	0	0	0	0
mmu_piR_000870	8350	15020	9046	7879	7981	8405	9603	10589	10574	9483	8841	8156	86	96	217	446	465	718	318	51	16	55	104	42
mmu_piR_000871	0	0	0	0	0	0	0	0	0	0	0	0	0	0	0	0	0	0	0	0	0	0	0	0
mmu_piR_000872	0	0	0	0	0	0	0	0	1	0	0	0	0	0	0	0	0	0	0	0	0	0	0	0
mmu_piR_000873	0	0	0	0	0	0	0	0	0	0	0	0	0	0	0	0	0	0	0	0	0	0	0	0
mmu_piR_000874	0	0	0	0	0	0	0	0	0	0	0	0	0	0	0	0	0	0	0	0	0	0	0	0
mmu_piR_000875	0	0	0	0	0	0	0	0	0	0	0	0	0	0	0	0	0	0	0	0	0	0	0	0
mmu_piR_000876	0	0	0	0	0	0	0	0	0	0	0	0	0	0	0	0	0	0	0	0	0	0	0	0
mmu_piR_000877	0	0	0	0	0	0	0	0	0	0	0	0	0	0	0	0	0	0	0	0	0	0	0	0
mmu_piR_000878	0	0	0	0	0	0	0	0	0	0	0	0	0	0	0	0	0	0	0	0	0	0	0	0
mmu_piR_000879	0	0	0	0	0	0	0	0	1	0	0	0	0	0	0	0	0	0	0	0	0	0	0	0
mmu_piR_000880	0	0	0	0	0	0	0	0	0	0	0	0	0	0	0	0	0	0	0	0	0	0	0	0
mmu_piR_000881	0	0	0	0	0	0	0	0	0	0	0	0	0	0	0	0	0	0	0	0	0	0	0	0
mmu_piR_000882	0	0	0	0	0	0	0	0	0	0	0	0	0	0	0	0	0	0	0	0	0	0	0	0
mmu_piR_000883	0	0	0	0	0	0	0	0	0	0	0	0	0	0	0	0	0	0	0	0	0	0	0	0
mmu_piR_000884	0	0	0	0	0	0	0	0	0	0	0	0	0	0	0	0	0	0	0	0	0	0	0	0
mmu_piR_000885	0	0	0	0	0	0	0	0	0	0	0	0	0	0	0	0	0	0	0	0	0	0	0	0
mmu_piR_000886	0	0	0	0	0	0	0	0	0	0	0	0	0	0	0	0	0	0	0	0	0	0	0	0
mmu_piR_000887	0	0	0	0	0	0	0	0	0	0	0	0	0	0	0	0	0	0	0	0	0	0	0	0
mmu_piR_000888	0	0	0	0	0	0	0	0	0	0	0	0	0	0	0	0	0	0	0	0	0	0	0	0
mmu_piR_000889	0	0	0	0	0	0	0	0	0	0	0	0	0	0	0	0	0	0	0	0	0	0	0	0
mmu_piR_000890	0	0	0	0	0	0	0	0	0	0	0	0	0	0	0	0	0	0	0	0	0	0	0	0
mmu_piR_000891	0	0	0	0	0	0	0	0	0	0	0	0	0	0	0	0	0	0	0	0	0	0	0	0
mmu_piR_000892	0	0	0	0	0	0	0	0	0	0	0	0	0	0	0	0	0	0	0	0	0	0	0	0
mmu_piR_000893	0	0	0	0	0	0	0	0	0	0	0	0	0	0	0	0	0	0	0	0	0	0	0	0
mmu_piR_000894	0	0	0	0	0	0	0	0	0	0	0	0	0	0	0	0	0	0	0	0	0	0	0	0
mmu_piR_000895	0	0	0	0	0	0	0	0	0	0	0	0	0	0	0	0	0	0	0	0	0	0	0	0
mmu_piR_000896	0	0	0	0	0	0	0	0	0	0	0	0	0	0	0	0	0	0	0	0	0	0	0	0
mmu_piR_000897	0	0	0	0	0	0	0	0	0	0	0	0	0	0	0	0	0	0	0	0	0	0	0	0
mmu_piR_000898	0	0	0	0	0	0	0	0	0	0	0	0	0	0	0	0	0	0	0	0	0	0	0	0
mmu_piR_000899	0	0	0	0	0	0	0	0	0	0	0	0	0	0	0	0	0	0	0	0	0	0	0	0
mmu_piR_000900	0	0	0	0	0	0	0	0	0	0	0	0	0	0	0	0	0	0	0	0	0	0	0	0
mmu_piR_000901	0	0	0	0	0	0	0	0	0	0	0	0	0	0	0	0	0	0	0	0	0	0	0	0
mmu_piR_000902	0	0	0	0	0	0	0	1	0	0	0	0	4	1	5	4	0	0	7	4	2	1	4	0
mmu_piR_000903	0	0	0	0	0	0	0	0	0	0	0	0	0	0	0	0	0	0	0	0	0	0	0	0
mmu_piR_000904	0	0	0	0	0	0	0	0	0	0	0	0	0	0	0	0	0	0	0	0	0	0	0	0
mmu_piR_000905	1	1	0	1	1	2	4	2	0	0	1	1	15	9	41	30	76	101	66	30	6	19	7	12
mmu_piR_000906	0	0	0	0	0	0	0	0	0	0	0	0	0	0	0	0	0	0	0	0	0	0	0	0
mmu_piR_000907	0	0	0	0	0	0	0	0	0	0	0	0	0	0	0	0	0	0	0	0	0	0	0	0
mmu_piR_000908	0	0	0	0	0	0	0	0	0	0	0	0	0	0	0	0	1	0	0	0	0	0	0	0
mmu_piR_000909	0	0	0	0	0	0	0	0	0	0	0	0	0	0	0	0	0	0	0	0	0	0	0	0
mmu_piR_000910	0	0	0	0	0	0	0	0	0	0	0	0	0	0	0	0	0	0	0	0	0	0	0	0
mmu_piR_000911	0	0	0	0	0	0	0	0	0	0	0	0	0	0	0	0	0	0	0	0	0	0	0	0
mmu_piR_000912	0	0	0	0	0	0	0	0	0	0	0	0	0	0	0	0	0	0	0	0	0	0	0	0
mmu_piR_000913	0	0	0	0	0	0	0	0	0	0	0	0	0	0	0	0	0	0	0	0	0	0	0	0
mmu_piR_000914	0	0	0	0	0	0	0	0	0	0	0	0	0	0	0	0	0	0	0	0	0	0	0	0
mmu_piR_000915	0	0	0	0	0	0	0	0	0	0	1	0	0	2	0	0	10	4	0	0	1	0	0	6
mmu_piR_000916	0	0	0	0	0	0	0	0	0	0	0	0	0	0	0	0	0	0	0	0	0	0	0	0
mmu_piR_000917	0	0	0	0	0	0	0	0	0	0	0	0	0	0	0	0	0	0	0	0	0	0	0	0
mmu_piR_000918	0	0	0	0	0	0	0	0	0	0	0	0	0	0	0	0	0	0	0	0	0	0	0	0
mmu_piR_000919	0	0	0	0	0	0	0	0	0	0	0	0	0	0	0	0	0	0	0	0	0	0	0	0
mmu_piR_000920	0	0	0	0	0	0	0	0	0	0	0	0	0	0	0	0	0	0	0	0	0	0	0	0
mmu_piR_000921	0	0	0	0	0	0	0	0	0	0	0	0	0	0	0	0	0	0	0	0	0	0	0	0
mmu_piR_000922	0	0	0	0	0	0	0	0	0	0	0	0	0	0	0	0	0	0	0	0	0	0	0	0
mmu_piR_000923	0	0	0	0	0	0	0	0	0	0	0	0	0	0	0	0	0	0	0	0	0	0	0	0
mmu_piR_000924	0	0	0	0	0	0	0	0	0	0	0	0	0	0	0	0	0	0	0	0	0	0	0	0
mmu_piR_000925	0	0	0	0	0	0	0	0	0	0	0	0	0	0	0	0	0	0	0	0	0	0	0	0
mmu_piR_000926	0	0	0	0	0	0	0	0	0	0	0	0	0	0	0	0	0	0	0	0	0	0	0	0
mmu_piR_000927	0	0	0	0	0	0	0	0	0	0	0	0	0	0	0	0	0	0	0	0	0	0	0	0
mmu_piR_000928	0	0	0	0	0	0	0	0	0	0	0	0	0	0	0	0	0	0	0	0	0	0	0	0
mmu_piR_000929	0	0	0	0	0	0	0	0	0	0	0	0	0	0	0	0	0	0	0	0	0	0	0	0
mmu_piR_000930	0	0	0	0	0	0	0	0	0	0	0	0	0	0	0	0	0	0	0	0	0	0	0	0
mmu_piR_000931	0	0	0	0	0	0	0	0	0	0	0	0	0	0	0	0	0	0	0	0	0	0	0	0
mmu_piR_000932	0	0	0	0	0	0	0	0	0	0	0	0	0	0	0	0	0	0	0	0	0	0	0	0
mmu_piR_000933	0	0	0	0	0	0	0	0	0	0	0	0	0	0	0	0	0	0	0	0	0	0	0	0
mmu_piR_000934	0	0	0	0	0	0	0	0	0	0	0	0	0	0	0	0	0	0	0	0	0	0	0	0
mmu_piR_000935	920	1609	1052	1148	955	1051	972	1135	982	939	963	983	58	156	222	1036	643	1490	2272	142	168	298	515	422
mmu_piR_000936	0	0	0	0	0	0	0	0	0	0	0	0	0	0	0	0	0	0	0	0	0	0	0	0
mmu_piR_000937	0	0	0	0	0	0	0	0	0	0	0	0	0	0	0	0	0	0	0	0	0	0	0	0
mmu_piR_000938	0	0	0	0	0	0	0	0	0	0	0	0	0	0	0	0	0	0	0	0	0	0	0	0
mmu_piR_000939	0	0	0	0	0	0	0	0	0	0	0	0	0	0	0	0	0	0	0	0	0	0	0	0
mmu_piR_000940	0	0	0	0	0	0	0	0	0	0	0	0	0	0	0	0	0	0	0	0	0	0	0	0
mmu_piR_000941	0	0	0	0	0	0	0	0	0	0	0	0	0	0	0	0	0	0	0	0	0	0	0	0
mmu_piR_000942	0	0	0	0	0	0	0	0	0	0	0	0	0	0	0	0	0	0	0	0	0	0	0	0
mmu_piR_000943	0	0	0	0	0	0	0	0	0	0	0	0	0	0	0	0	0	0	0	0	0	0	0	0
mmu_piR_000944	0	0	0	0	0	0	0	0	0	0	0	0	0	0	0	0	0	0	0	0	0	0	0	0
mmu_piR_000945	0	0	0	0	0	0	0	0	0	0	0	0	0	0	0	0	0	0	0	0	0	0	0	0
mmu_piR_000946	0	0	0	0	0	0	0	0	0	0	0	0	0	0	0	0	0	0	0	0	0	0	0	0
mmu_piR_000947	0	0	0	0	0	0	0	0	0	0	0	0	0	0	0	0	0	0	0	0	0	0	0	0
mmu_piR_000948	0	0	0	0	0	0	0	0	0	0	0	0	0	0	0	0	0	0	0	0	0	0	0	0
mmu_piR_000949	1475	1614	1316	1490	1702	2031	1549	1203	1154	1631	1682	1711	1669	819	1396	7206	12503	7900	603	429	368	442	932	692
mmu_piR_000950	0	0	0	0	0	0	0	0	0	0	0	0	0	0	0	0	0	0	0	0	0	0	0	0
mmu_piR_000951	0	0	0	0	0	0	0	0	0	0	0	0	0	0	0	0	0	0	0	0	0	0	0	0
mmu_piR_000952	0	0	0	0	0	0	0	0	0	0	0	0	0	0	0	0	0	0	0	0	0	0	0	0
mmu_piR_000953	0	0	0	0	0	0	0	0	0	0	0	0	0	0	0	0	0	0	0	0	0	0	0	0
mmu_piR_000954	0	0	0	0	0	0	0	0	0	0	0	0	0	0	0	0	0	0	0	0	0	0	0	0
mmu_piR_000955	0	0	0	0	0	0	0	0	0	0	0	0	0	0	0	0	0	0	0	0	0	0	0	0
mmu_piR_000956	0	0	0	0	0	0	0	0	0	0	0	0	0	0	0	0	0	0	0	0	0	0	0	0
mmu_piR_000957	0	0	0	0	0	0	0	0	0	0	0	0	0	0	0	0	0	0	0	0	0	0	0	0
mmu_piR_000958	832958	1169438	841466	842342	702153	747144	936190	988444	1144425	766083	863734	759926	22127	11330	13119	20067	16317	31661	19524	6834	8885	11611	11758	8566
mmu_piR_000959	0	0	0	0	0	0	0	0	0	0	0	0	0	0	0	0	0	0	0	0	0	0	1	0
mmu_piR_000960	0	0	0	0	0	0	0	0	0	0	0	0	0	0	0	0	0	0	0	0	0	0	0	0
mmu_piR_000961	0	0	0	0	0	0	0	0	0	0	0	0	0	0	0	0	0	0	0	0	0	0	0	0
mmu_piR_000962	0	0	0	0	0	0	0	0	0	0	0	0	0	0	0	0	0	0	0	0	0	0	0	0
mmu_piR_000963	0	0	0	0	0	0	0	0	0	0	0	0	0	0	0	0	0	0	0	0	0	0	0	0
mmu_piR_000964	0	0	0	0	0	0	0	0	0	0	0	0	0	0	0	0	0	0	0	0	0	0	0	0
mmu_piR_000965	0	0	0	0	0	0	0	0	0	0	0	0	0	0	0	0	0	0	0	0	0	0	0	0
mmu_piR_000966	0	0	0	0	0	0	0	0	0	0	0	0	0	0	0	0	0	0	0	0	0	0	0	0
mmu_piR_000967	0	0	0	0	0	0	0	0	0	0	0	0	0	0	0	0	0	0	0	0	0	0	0	0
mmu_piR_000968	0	0	0	0	0	0	0	0	0	0	0	0	0	0	0	0	0	0	0	0	0	0	0	0
mmu_piR_000969	0	0	0	0	0	0	0	0	0	0	0	0	0	0	0	0	0	0	0	0	0	0	0	0
mmu_piR_000970	0	0	0	0	0	0	0	0	0	0	0	0	0	0	0	0	0	0	0	0	0	0	0	0
mmu_piR_000971	0	0	0	0	0	0	0	0	0	0	0	0	0	0	0	0	0	0	0	0	0	0	0	0
mmu_piR_000972	0	0	0	0	0	0	0	0	0	0	0	0	0	0	0	0	0	0	0	0	0	0	0	0
mmu_piR_000973	0	0	0	0	0	0	0	0	0	0	0	0	0	0	0	0	0	0	0	0	0	0	0	0
mmu_piR_000974	0	0	0	0	0	0	0	0	0	0	0	0	0	0	0	0	0	0	0	0	0	0	0	0
mmu_piR_000975	0	0	0	0	0	0	0	0	0	0	0	0	0	0	0	0	0	0	0	0	0	0	0	0
mmu_piR_000976	0	0	0	0	0	0	0	0	0	0	0	0	0	0	0	0	0	0	0	0	0	0	0	0
mmu_piR_000977	0	0	0	0	0	0	0	0	0	0	0	0	1	2	3	0	0	0	3	0	0	2	0	3
mmu_piR_000978	0	0	0	0	0	0	0	0	0	0	0	0	0	0	0	0	0	0	0	0	0	0	0	0
mmu_piR_000979	0	0	0	0	0	0	0	0	0	0	0	0	0	0	0	0	0	0	0	0	0	0	0	0
mmu_piR_000980	0	0	0	0	0	0	0	0	0	0	0	0	0	0	0	0	0	0	0	0	0	0	0	0
mmu_piR_000981	0	0	0	0	0	0	0	0	0	0	0	0	0	0	0	0	0	0	0	0	0	0	0	0
mmu_piR_000982	0	0	0	0	0	0	0	0	0	0	0	0	0	0	0	0	0	0	0	0	0	0	0	0
mmu_piR_000983	0	0	0	0	0	0	0	0	0	0	0	0	0	0	0	0	0	0	0	0	0	0	0	0
mmu_piR_000984	0	0	0	0	0	0	0	0	0	0	0	0	0	0	0	0	0	0	0	0	0	0	0	0
mmu_piR_000985	0	0	0	0	0	0	0	0	0	0	0	0	0	0	0	0	0	0	0	0	0	0	0	0
mmu_piR_000986	0	0	0	0	0	0	0	0	0	0	0	0	0	0	0	0	0	0	0	0	0	0	0	0
mmu_piR_000987	0	0	0	0	0	0	0	0	0	0	0	0	0	0	0	0	0	0	0	0	0	0	0	0
mmu_piR_000988	0	0	0	0	0	0	0	0	0	0	0	0	0	0	0	0	0	0	0	0	0	0	0	0
mmu_piR_000989	0	0	0	0	0	0	0	0	0	0	0	0	0	0	0	0	0	0	0	0	0	0	0	0
mmu_piR_000990	0	0	0	0	0	0	0	0	0	0	0	0	0	0	0	0	0	0	0	0	0	0	0	0
mmu_piR_000991	0	0	0	0	0	0	0	0	0	0	0	0	0	0	0	0	0	0	0	0	0	0	0	0
mmu_piR_000992	0	0	0	0	0	0	0	0	0	0	0	0	0	0	0	0	0	0	0	0	0	0	0	0
mmu_piR_000993	0	0	0	0	0	0	0	0	0	0	0	0	0	0	0	0	0	0	0	0	0	0	0	0
mmu_piR_000994	0	0	0	0	0	0	0	0	0	0	0	0	0	0	0	0	0	0	0	0	0	0	0	0
mmu_piR_000995	0	0	0	0	0	0	0	0	0	0	0	0	0	0	0	0	0	0	0	0	0	0	0	0
mmu_piR_000996	0	0	0	0	0	0	0	0	0	0	0	0	0	0	0	0	0	0	0	0	0	0	0	0
mmu_piR_000997	0	0	0	0	0	0	0	0	0	0	0	0	0	0	0	0	0	0	0	0	0	0	0	0
mmu_piR_000998	0	0	0	0	0	0	0	0	0	0	0	0	0	0	0	0	0	0	0	0	0	0	0	0
mmu_piR_000999	0	0	0	0	0	0	0	0	0	0	0	0	0	0	0	0	0	0	0	0	0	0	0	0
mmu_piR_001000	0	0	0	0	0	0	0	0	0	0	0	0	0	0	0	0	0	0	0	0	0	0	0	0
mmu_piR_001001	0	0	0	0	0	0	0	0	0	0	0	0	0	0	0	0	0	0	0	0	0	0	0	0
mmu_piR_001002	0	0	0	0	0	0	0	0	0	0	0	0	0	0	0	0	0	0	0	0	0	0	0	0
mmu_piR_001003	0	0	0	0	0	0	0	0	0	0	0	0	0	0	0	0	0	0	0	0	0	0	0	0
mmu_piR_001004	0	0	0	0	0	0	0	0	0	0	0	0	0	0	0	0	0	0	0	0	0	0	0	0
mmu_piR_001005	0	0	0	0	0	0	0	0	0	0	0	0	0	0	0	0	0	0	0	0	0	0	0	0
mmu_piR_001006	0	0	0	0	0	0	0	0	0	0	0	0	0	0	0	0	0	0	0	0	0	0	0	0
mmu_piR_001007	0	0	0	0	0	0	0	0	0	0	0	0	0	0	0	0	0	0	0	0	0	0	0	0
mmu_piR_001008	0	0	0	0	0	0	0	0	0	0	0	0	0	0	0	0	0	0	0	0	0	0	0	0
mmu_piR_001009	0	0	0	0	0	0	0	0	0	0	0	0	0	0	0	0	0	0	0	0	0	0	0	0
mmu_piR_001010	0	0	0	0	0	0	0	0	0	0	0	0	0	0	0	0	0	0	0	0	0	0	0	0
mmu_piR_001011	0	0	0	0	0	0	0	0	0	0	0	0	0	0	0	0	0	0	0	0	0	0	0	0
mmu_piR_001012	0	0	0	0	0	0	0	0	0	0	0	0	0	0	0	0	0	0	0	0	0	0	0	0
mmu_piR_001013	0	0	0	0	0	0	0	0	0	0	0	0	0	0	1	0	0	0	0	0	0	0	0	0
mmu_piR_001014	0	0	0	0	0	0	0	0	0	0	0	0	0	0	0	0	0	0	0	0	0	0	0	0
mmu_piR_001015	0	0	0	0	0	0	0	0	0	0	0	0	0	0	0	0	0	0	0	0	0	0	0	0
mmu_piR_001016	0	0	0	0	0	0	0	0	0	0	0	0	0	0	0	0	0	0	0	0	0	0	0	0
mmu_piR_001017	0	0	0	0	0	0	0	0	0	0	0	0	0	0	0	0	0	0	0	0	0	0	0	0
mmu_piR_001018	0	0	0	0	0	0	0	0	0	0	0	0	0	0	0	0	0	0	0	0	0	0	0	0
mmu_piR_001019	0	0	0	0	0	0	0	0	0	0	0	0	0	0	0	0	0	0	0	0	0	0	0	0
mmu_piR_001020	0	0	0	0	0	0	0	0	0	0	0	0	0	0	0	0	0	0	0	0	0	0	0	0
mmu_piR_001021	0	0	0	0	0	0	0	0	0	0	0	0	0	0	0	0	0	0	0	0	0	0	0	0
mmu_piR_001022	0	0	0	0	0	0	0	0	0	0	0	0	0	0	0	0	0	0	0	0	0	0	0	0
mmu_piR_001023	0	0	0	0	0	0	0	0	0	0	0	0	0	0	0	0	0	0	0	0	0	0	0	0
mmu_piR_001024	0	0	0	0	0	0	0	0	0	0	0	0	0	0	0	0	0	0	0	0	0	0	0	0
mmu_piR_001025	0	0	0	0	0	0	0	0	0	0	0	0	0	0	0	0	0	0	0	0	0	0	0	0
mmu_piR_001026	0	0	0	0	0	0	0	0	0	0	0	0	0	2	0	0	0	0	0	0	0	0	0	0
mmu_piR_001027	0	0	0	0	0	0	0	0	0	0	0	0	0	0	0	0	0	0	0	0	0	1	0	0
mmu_piR_001028	0	0	0	0	0	0	0	0	0	0	0	0	0	0	0	0	0	0	0	0	0	0	0	0
mmu_piR_001029	0	0	0	0	0	0	0	0	0	0	0	0	0	0	0	0	0	0	0	0	0	0	0	0
mmu_piR_001030	0	0	0	0	0	0	0	0	0	0	0	0	0	0	0	0	0	0	0	0	0	0	0	0
mmu_piR_001031	0	0	0	0	0	0	0	0	0	0	0	0	0	0	0	0	0	0	0	0	0	0	0	0
mmu_piR_001032	0	0	0	0	0	0	0	0	0	0	0	0	0	0	0	0	0	0	0	0	0	0	0	0
mmu_piR_001033	0	0	0	0	0	0	0	0	0	0	0	0	0	0	0	0	0	0	0	0	0	0	0	0
mmu_piR_001034	0	0	0	0	0	0	0	0	0	0	0	0	0	0	0	0	0	0	0	0	0	0	0	0
mmu_piR_001035	0	0	0	0	0	0	0	0	0	0	0	0	0	0	0	0	0	0	0	0	0	0	0	0
mmu_piR_001036	0	0	0	0	0	0	0	0	0	0	0	0	0	0	0	0	0	0	0	0	0	0	0	0
mmu_piR_001037	0	0	0	0	0	0	0	0	0	0	0	0	0	0	0	0	0	0	0	0	0	0	0	0
mmu_piR_001038	0	0	0	0	0	0	0	0	0	0	0	0	0	0	0	0	0	0	0	0	0	0	0	0
mmu_piR_001039	0	0	0	0	0	0	0	0	0	0	0	0	0	0	0	0	0	0	0	0	0	0	0	0
mmu_piR_001040	0	0	0	0	0	0	0	0	0	0	0	0	0	0	0	0	0	0	0	0	0	0	0	0
mmu_piR_001041	0	0	0	0	0	0	0	0	0	0	0	0	0	0	0	0	0	0	0	0	0	0	0	0
mmu_piR_001042	0	0	0	0	0	0	0	0	0	0	0	0	0	0	0	0	0	0	0	0	0	0	0	0
mmu_piR_001043	0	0	0	0	0	0	0	0	0	0	0	0	0	0	0	0	0	0	0	0	0	0	0	0
mmu_piR_001044	0	0	0	0	0	0	0	0	0	0	0	0	0	0	0	0	0	0	2	0	0	0	0	0
mmu_piR_001045	0	0	0	0	0	0	0	0	0	0	0	0	0	0	0	0	0	0	0	0	0	0	0	0
mmu_piR_001046	0	0	1	0	0	0	0	1	0	1	1	1	1	0	0	0	0	0	0	0	0	0	0	0
mmu_piR_001047	0	0	0	0	0	0	0	0	0	0	0	0	0	0	0	0	0	0	0	0	0	0	0	0
mmu_piR_001048	0	0	0	0	0	0	0	0	0	0	0	0	0	0	0	0	0	0	0	0	0	0	0	0
mmu_piR_001049	0	0	0	0	0	0	0	0	0	0	0	0	0	0	0	0	0	0	0	0	0	0	0	0
mmu_piR_001050	0	0	0	0	0	0	0	0	0	0	0	0	0	0	0	0	0	0	0	0	0	0	0	0
mmu_piR_001051	0	0	0	0	0	0	0	0	0	0	0	0	0	0	0	0	0	0	0	0	0	0	0	0
mmu_piR_001052	0	0	0	0	0	0	0	0	0	0	0	0	0	0	0	0	0	0	0	0	0	0	0	0
mmu_piR_001053	0	0	0	0	0	0	0	0	0	0	0	0	0	0	0	0	0	0	0	0	0	0	0	0
mmu_piR_001054	0	0	0	0	0	0	0	0	0	0	0	0	0	0	0	0	0	0	0	0	0	0	0	0
mmu_piR_001055	0	0	0	0	0	0	0	0	0	0	0	0	0	0	0	0	0	0	0	0	0	0	0	0
mmu_piR_001056	0	0	0	0	0	0	0	0	0	0	0	0	0	0	0	0	0	0	0	1	0	0	0	0
mmu_piR_001057	0	0	0	0	0	0	0	0	0	0	0	0	0	0	0	0	0	0	0	0	0	0	0	0
mmu_piR_001058	0	0	0	0	0	0	0	0	0	0	0	0	0	0	0	0	0	0	0	0	0	0	0	0
mmu_piR_001059	0	0	0	0	0	0	0	0	0	0	0	0	0	0	0	0	0	0	0	0	1	0	0	0
mmu_piR_001060	0	0	0	0	0	0	0	0	0	0	0	0	0	0	0	0	0	0	0	0	0	0	0	0
mmu_piR_001061	0	0	0	0	0	0	0	0	0	0	0	0	0	1	0	0	0	0	0	0	0	0	0	0
mmu_piR_001062	0	0	0	0	0	0	0	0	0	0	0	0	0	0	0	0	0	0	0	0	0	0	0	0
mmu_piR_001063	0	0	0	0	0	0	0	0	0	0	0	0	0	0	0	0	0	0	0	0	0	0	0	0
mmu_piR_001064	0	0	0	0	0	0	0	0	0	0	0	0	0	0	0	0	0	0	0	0	0	0	0	0
mmu_piR_001065	0	0	0	0	0	0	0	0	0	0	0	0	0	0	0	0	0	0	0	0	0	0	0	0
mmu_piR_001066	0	0	0	0	0	0	0	0	0	0	0	0	0	0	0	0	0	0	0	0	0	0	0	0
mmu_piR_001067	0	0	0	0	0	0	0	0	0	0	0	0	0	0	0	0	0	0	0	0	0	0	0	0
mmu_piR_001068	0	0	0	0	0	0	0	0	0	0	0	0	0	0	0	0	0	0	0	0	2	0	0	0
mmu_piR_001069	0	0	0	0	0	0	0	0	0	0	0	0	0	0	0	0	0	0	0	0	0	4	0	0
mmu_piR_001070	0	0	0	0	0	0	0	0	0	0	0	0	0	0	0	0	0	0	0	0	0	0	0	0
mmu_piR_001071	0	0	0	0	0	0	0	0	0	0	0	0	1	5	8	12	0	2	9	7	3	6	4	5
mmu_piR_001072	0	0	0	0	0	0	0	0	0	0	0	0	0	0	0	0	0	0	0	0	0	0	0	0
mmu_piR_001073	0	0	0	0	0	0	0	0	0	0	0	0	0	0	0	0	0	0	0	0	0	0	0	0
mmu_piR_001074	0	0	0	0	0	0	0	0	0	0	0	1	0	1	0	0	0	0	2	0	0	3	0	0
mmu_piR_001075	0	0	0	0	0	0	0	0	0	0	0	0	0	0	0	0	0	0	0	0	0	0	0	0
mmu_piR_001076	0	0	0	0	0	0	0	0	0	0	0	0	0	0	0	0	0	0	0	0	0	0	0	0
mmu_piR_001077	0	0	0	0	0	0	0	0	0	0	0	0	0	0	0	0	0	0	0	0	0	0	0	0
mmu_piR_001078	0	0	0	0	0	0	0	0	0	0	0	0	0	0	0	0	0	0	0	0	0	0	0	0
mmu_piR_001079	0	0	0	0	0	0	0	0	0	0	0	0	0	0	0	0	0	0	0	0	0	0	0	0
mmu_piR_001080	0	0	0	0	0	0	0	0	0	0	0	0	0	0	0	0	0	0	0	0	0	0	0	0
mmu_piR_001081	0	0	0	0	0	0	0	0	0	0	0	0	0	0	0	0	0	0	0	0	0	0	0	0
mmu_piR_001082	0	0	0	0	0	0	0	0	0	0	0	0	0	0	0	0	0	0	0	0	0	0	0	0
mmu_piR_001083	0	0	0	0	0	0	0	0	0	0	0	0	0	0	0	0	0	0	0	0	0	0	0	0
mmu_piR_001084	0	0	0	0	0	0	0	0	0	0	0	0	0	0	0	0	0	0	0	0	0	0	0	0
mmu_piR_001085	0	0	0	0	0	0	0	0	0	0	0	0	0	0	0	0	0	0	0	0	0	0	0	0
mmu_piR_001086	0	0	0	0	0	0	0	0	0	0	0	0	0	0	0	0	0	0	0	0	0	0	0	0
mmu_piR_001087	0	0	0	0	0	0	0	0	0	0	0	0	0	0	0	0	0	0	0	0	0	0	0	0
mmu_piR_001088	0	0	0	0	0	0	0	0	0	0	0	0	0	0	0	0	0	0	0	0	0	0	0	0
mmu_piR_001089	0	0	0	0	0	0	0	0	0	0	4	0	0	0	0	0	0	0	28	0	0	0	0	0
mmu_piR_001090	0	0	0	0	0	0	0	0	0	0	0	0	0	0	0	0	0	0	0	0	0	0	0	0
mmu_piR_001091	0	0	0	0	0	0	0	0	0	0	0	0	0	0	0	0	0	0	0	0	0	0	0	0
mmu_piR_001092	0	0	0	0	0	0	0	0	0	0	0	0	0	0	0	0	0	0	0	0	0	0	0	0
mmu_piR_001093	0	0	0	0	0	0	0	0	0	0	0	0	0	0	0	0	0	0	0	0	0	0	0	0
mmu_piR_001094	0	0	0	0	0	0	0	0	0	0	0	0	0	0	0	0	0	0	0	0	0	0	0	0
mmu_piR_001095	0	0	0	0	0	0	0	0	0	0	0	0	0	0	0	0	0	0	0	0	0	0	0	0
mmu_piR_001096	0	0	0	0	0	0	0	0	0	0	0	0	0	0	0	0	0	0	0	0	0	0	0	0
mmu_piR_001097	0	0	0	0	0	0	0	0	0	0	0	0	0	0	0	0	0	0	0	0	0	0	0	0
mmu_piR_001098	0	0	0	0	0	0	0	0	0	0	0	0	0	0	0	0	0	0	0	0	0	0	0	0
mmu_piR_001099	0	0	0	0	0	0	0	0	0	0	0	0	0	0	0	0	0	0	0	0	0	0	0	0
mmu_piR_001100	0	0	0	0	0	0	0	0	0	0	0	0	0	0	0	0	0	0	0	0	0	0	0	0
mmu_piR_001101	0	0	0	0	0	0	0	0	0	0	0	0	0	0	0	0	0	0	0	0	0	0	0	0
mmu_piR_001102	0	0	0	0	0	0	0	0	0	0	0	0	0	0	0	0	0	0	0	0	0	0	0	0
mmu_piR_001103	0	0	0	0	0	0	0	0	0	0	0	0	0	0	0	0	0	0	0	0	0	0	0	0
mmu_piR_001104	0	0	0	0	0	0	0	0	0	0	0	0	0	0	0	0	0	0	0	0	0	0	0	0
mmu_piR_001105	0	0	0	0	0	0	0	0	0	0	0	0	0	0	0	0	0	0	0	0	0	0	0	0
mmu_piR_001106	0	0	0	0	0	0	0	0	0	0	0	0	0	0	0	0	0	0	0	0	0	0	0	0
mmu_piR_001107	0	0	0	0	0	0	0	0	0	0	0	0	0	0	0	0	0	0	0	0	0	0	0	0
mmu_piR_001108	0	0	0	0	0	0	0	0	0	0	0	0	0	0	0	0	0	0	0	0	0	0	0	0
mmu_piR_001109	0	0	0	0	0	0	0	0	0	0	0	0	0	0	0	0	0	0	0	0	0	0	0	0
mmu_piR_001110	0	0	0	0	0	0	0	0	0	0	0	0	0	0	0	0	0	0	0	0	0	0	0	0
mmu_piR_001111	0	0	0	0	0	0	0	0	0	0	0	0	0	0	0	0	0	0	0	0	0	0	0	0
mmu_piR_001112	0	0	0	0	0	0	0	0	0	0	0	0	0	0	0	0	0	0	0	0	0	0	0	0
mmu_piR_001113	0	0	0	0	0	0	0	0	0	0	0	0	0	0	0	0	0	0	0	0	0	0	0	0
mmu_piR_001114	0	0	0	0	0	0	0	0	0	0	0	0	0	0	0	0	0	0	0	0	0	0	0	0
mmu_piR_001115	0	0	0	0	0	0	0	0	0	0	0	0	0	0	0	0	0	0	0	0	0	0	0	0
mmu_piR_001116	0	0	0	0	0	0	0	0	0	0	0	0	0	0	0	0	0	0	0	0	0	4	0	0
mmu_piR_001117	0	0	0	0	0	0	0	0	0	0	0	0	0	0	0	0	0	0	0	0	0	0	0	0
mmu_piR_001118	0	0	0	0	0	0	0	0	0	0	0	0	0	0	0	0	0	0	2	0	1	0	1	0
mmu_piR_001119	0	0	0	0	0	0	0	0	0	0	0	0	0	0	0	0	0	0	0	0	0	0	0	0
mmu_piR_001120	0	0	0	0	0	0	0	0	0	0	0	0	0	0	0	0	0	0	0	0	0	0	0	0
mmu_piR_001121	0	0	0	0	0	0	0	0	0	0	0	0	0	0	0	0	1	0	0	0	0	0	0	0
mmu_piR_001122	0	0	0	0	0	0	0	0	0	0	0	0	0	0	0	0	0	0	0	0	0	0	0	0
mmu_piR_001123	0	0	0	0	0	0	0	0	0	0	0	0	0	0	0	0	0	0	0	0	0	0	0	0
mmu_piR_001124	0	0	0	0	0	0	0	0	0	0	0	0	0	0	0	0	0	0	0	0	0	0	0	0
mmu_piR_001125	0	0	0	0	0	0	0	0	0	0	0	0	0	0	0	0	0	0	0	0	0	0	0	0
mmu_piR_001126	0	0	0	0	0	0	0	0	0	0	0	0	0	0	0	0	0	0	0	0	0	0	0	0
mmu_piR_001127	0	0	0	0	0	0	0	0	0	0	0	0	0	0	0	0	0	0	0	0	0	0	0	0
mmu_piR_001128	0	0	0	0	0	0	0	0	0	0	0	0	0	0	0	0	0	0	0	0	0	0	0	0
mmu_piR_001129	0	0	0	0	0	0	0	0	0	0	0	0	0	0	0	0	0	0	0	0	0	0	0	0
mmu_piR_001130	0	0	0	0	0	0	0	0	0	0	0	0	0	0	0	0	0	0	0	0	0	0	0	0
mmu_piR_001131	0	0	0	0	0	0	0	0	0	0	0	0	0	0	0	0	0	0	0	0	0	0	0	0
mmu_piR_001132	0	0	0	0	0	0	0	0	0	0	0	0	0	0	0	0	0	0	0	0	0	0	0	0
mmu_piR_001133	0	0	0	0	0	0	0	0	0	0	0	0	0	0	0	0	0	0	0	0	0	0	0	0
mmu_piR_001134	0	0	0	0	0	0	0	0	0	0	0	0	0	0	0	0	0	0	0	0	0	0	0	0
mmu_piR_001135	0	0	0	0	0	0	0	0	0	0	0	0	0	0	0	0	0	0	0	0	0	0	0	0
mmu_piR_001136	0	0	0	0	0	0	0	0	0	0	0	0	0	0	0	0	0	0	0	0	0	0	0	0
mmu_piR_001137	0	0	0	0	0	0	0	0	0	0	0	0	0	0	0	0	0	0	0	0	0	0	0	0
mmu_piR_001138	0	0	0	0	0	0	0	0	0	0	0	0	0	0	0	0	0	0	0	0	0	0	0	0
mmu_piR_001139	0	0	0	0	0	0	0	0	0	0	0	0	0	0	0	0	0	0	0	0	0	0	0	0
mmu_piR_001140	0	0	0	0	0	0	0	0	0	0	0	0	0	0	0	0	0	0	0	0	0	0	0	0
mmu_piR_001141	0	0	0	0	0	0	0	0	0	0	0	0	0	0	0	0	0	0	0	0	0	0	0	0
mmu_piR_001142	0	0	0	0	0	0	0	0	0	0	0	0	0	0	0	0	0	0	0	0	0	0	0	0
mmu_piR_001143	0	0	0	0	0	0	0	0	0	0	0	0	0	0	0	0	0	0	0	0	0	0	0	0
mmu_piR_001144	0	0	0	0	0	0	0	0	0	0	0	0	0	0	0	0	0	0	0	0	0	0	0	0
mmu_piR_001145	0	0	0	0	0	0	0	0	0	0	0	0	0	0	0	0	0	0	0	0	0	0	0	0
mmu_piR_001146	0	0	0	0	0	0	0	0	0	0	0	0	0	0	0	0	0	0	0	0	0	0	0	0
mmu_piR_001147	0	0	0	0	0	0	0	0	0	0	0	0	0	0	0	0	0	0	0	0	0	0	0	0
mmu_piR_001148	0	0	0	0	0	0	0	0	0	0	0	0	0	0	0	0	0	0	0	0	0	0	0	0
mmu_piR_001149	0	0	0	0	0	0	0	0	0	0	0	0	0	0	0	0	0	0	0	0	0	0	0	0
mmu_piR_001150	0	0	0	0	0	0	0	0	0	0	0	0	0	0	0	0	0	0	0	0	0	0	0	0
mmu_piR_001151	0	0	0	0	0	0	0	0	0	0	0	0	0	0	0	0	0	0	0	0	0	0	0	0
mmu_piR_001152	0	0	0	0	0	0	0	0	0	0	0	0	0	0	0	0	0	0	0	0	0	0	0	0
mmu_piR_001153	0	0	0	0	0	0	0	0	0	0	0	0	0	0	0	0	0	0	0	0	0	0	0	0
mmu_piR_001154	0	0	0	0	0	0	0	0	0	0	0	0	0	0	0	0	0	0	0	0	0	0	0	0
mmu_piR_001155	0	0	0	0	0	0	0	0	0	0	0	0	0	0	0	0	0	0	0	0	0	0	0	0
mmu_piR_001156	0	0	0	0	0	0	0	0	0	0	0	0	0	0	0	0	0	0	0	0	0	0	0	0
mmu_piR_001157	0	0	0	0	0	0	0	0	0	0	0	0	0	0	0	0	0	0	0	0	0	0	0	0
mmu_piR_001158	0	0	0	0	0	0	0	0	0	0	0	0	0	0	0	0	0	0	0	0	0	0	0	0
mmu_piR_001159	0	0	0	0	0	0	0	0	0	0	0	0	0	0	0	0	0	0	0	0	0	0	0	0
mmu_piR_001160	0	0	0	0	0	0	0	0	0	0	0	0	0	1	0	0	0	0	0	0	0	2	0	0
mmu_piR_001161	0	0	0	0	0	0	0	0	0	0	0	0	0	0	0	0	0	0	0	0	0	0	0	0
mmu_piR_001162	0	0	0	0	0	0	0	0	0	0	0	0	0	0	0	0	0	0	0	0	0	0	0	0
mmu_piR_001163	0	0	0	0	0	0	0	0	0	0	0	0	0	0	0	0	0	0	0	0	0	0	0	0
mmu_piR_001164	0	0	0	0	0	0	0	0	0	0	0	0	0	0	0	0	0	0	0	0	0	0	0	0
mmu_piR_001165	0	0	0	0	0	0	0	0	0	0	0	0	0	0	0	0	0	0	0	0	0	0	0	0
mmu_piR_001166	0	0	0	0	0	0	0	0	0	0	0	0	0	0	0	0	0	0	0	0	0	0	0	0
mmu_piR_001167	0	0	0	0	0	0	0	0	0	0	0	0	0	0	0	0	0	0	0	0	0	0	0	0
mmu_piR_001168	0	0	0	0	0	0	0	0	0	0	0	0	0	0	0	0	0	0	0	0	0	0	0	0
mmu_piR_001169	0	0	0	0	0	0	0	0	0	0	0	0	0	0	0	0	0	1	0	0	0	0	0	0
mmu_piR_001170	0	0	0	0	0	0	0	0	0	0	0	0	0	0	0	0	0	0	0	0	0	0	0	0
mmu_piR_001171	0	0	0	0	0	0	0	0	0	0	0	0	0	0	0	0	0	0	0	0	0	0	0	0
mmu_piR_001172	0	0	0	0	0	0	0	0	0	0	0	0	0	0	0	0	0	0	0	0	0	0	0	0
mmu_piR_001173	0	0	0	0	0	0	0	0	0	0	0	0	0	0	0	0	0	0	0	2	0	0	0	0
mmu_piR_001174	0	0	0	0	0	0	0	0	0	0	0	0	0	0	0	0	0	0	0	0	0	0	0	0
mmu_piR_001175	1	0	0	0	0	0	0	0	0	1	0	0	0	0	0	0	1	0	0	0	0	0	0	0
mmu_piR_001176	0	0	0	0	0	1	0	0	0	0	0	0	0	0	0	0	0	0	0	0	0	0	0	0
mmu_piR_001177	0	0	0	0	0	0	0	0	0	0	0	0	0	0	0	0	0	0	0	0	0	0	0	0
mmu_piR_001178	0	0	0	0	0	0	0	0	0	0	0	0	0	0	0	0	0	0	0	0	0	0	0	0
mmu_piR_001179	0	0	0	0	0	0	0	0	0	0	0	0	0	0	0	0	0	0	0	0	0	0	0	0
mmu_piR_001180	0	0	0	0	0	0	0	0	0	0	0	0	0	0	0	0	0	0	0	0	0	0	0	0
mmu_piR_001181	0	0	0	0	0	0	0	0	0	0	0	0	0	0	0	0	0	0	0	0	0	0	0	0
mmu_piR_001182	0	0	0	0	0	0	0	0	0	0	0	0	0	0	0	0	0	0	0	0	0	0	0	0
mmu_piR_001183	0	0	0	0	0	0	0	0	0	0	0	0	0	0	0	0	0	0	0	0	0	0	0	0
mmu_piR_001184	0	0	0	0	0	0	0	0	0	0	0	0	0	0	0	0	0	0	0	0	0	0	0	0
mmu_piR_001185	0	0	0	0	0	0	0	0	0	0	0	0	0	0	0	0	0	0	0	0	0	0	0	0
mmu_piR_001186	0	0	0	0	0	0	0	0	0	0	0	0	0	0	0	0	0	0	0	0	0	0	0	0
mmu_piR_001187	0	0	0	0	0	0	0	0	0	0	0	0	0	0	0	0	0	0	0	0	0	0	0	0
mmu_piR_001188	0	0	0	0	0	0	0	0	0	0	0	0	0	0	0	0	0	0	0	0	0	0	0	0
mmu_piR_001189	0	0	0	0	0	0	0	0	0	0	0	0	0	0	0	0	0	0	0	0	0	0	0	0
mmu_piR_001190	0	0	0	0	0	0	0	0	0	0	0	0	0	0	0	0	0	0	0	0	0	0	0	0
mmu_piR_001191	0	0	0	0	0	0	0	0	0	0	0	0	0	0	0	0	0	0	0	0	0	0	0	0
mmu_piR_001192	0	0	0	0	0	0	0	0	0	0	0	0	0	0	0	0	0	0	0	0	0	0	0	0
mmu_piR_001193	0	0	0	0	0	0	0	0	0	0	0	0	0	0	0	0	0	0	0	0	0	0	0	0
mmu_piR_001194	0	0	0	0	0	0	0	0	0	0	0	0	0	0	0	0	0	0	0	0	0	0	0	0
mmu_piR_001195	0	0	0	0	0	0	0	0	0	0	0	0	0	0	0	0	0	0	0	0	0	0	0	0
mmu_piR_001196	0	0	0	0	0	0	0	0	0	0	0	0	0	0	0	0	0	0	0	0	0	0	0	0
mmu_piR_001197	0	0	0	0	0	0	0	0	0	0	0	0	0	0	0	0	0	0	0	0	0	0	0	0
mmu_piR_001198	0	0	0	0	0	0	0	0	0	0	0	0	0	0	0	0	0	0	0	0	0	0	0	0
mmu_piR_001199	0	0	0	0	0	0	0	0	0	0	0	0	0	0	0	0	0	0	0	0	0	0	0	0
mmu_piR_001200	0	0	0	0	0	0	0	0	0	0	0	0	0	0	0	0	0	0	0	0	0	0	0	0
mmu_piR_001201	0	0	0	0	0	0	0	0	0	0	0	0	0	0	0	0	0	0	0	0	0	0	0	0
mmu_piR_001202	0	0	0	0	0	0	0	0	0	0	0	0	0	0	0	0	0	0	0	0	0	0	0	0
mmu_piR_001203	0	0	0	0	0	0	0	0	0	0	0	0	0	0	1	0	0	0	0	0	0	0	0	0
mmu_piR_001204	0	0	0	0	0	0	0	0	0	0	0	0	0	0	0	0	0	0	0	0	0	0	0	0
mmu_piR_001205	0	0	0	0	0	0	0	0	0	0	0	0	0	0	0	0	0	0	0	0	0	0	0	0
mmu_piR_001206	0	0	0	0	0	0	0	0	0	0	0	0	0	0	0	0	0	0	0	0	0	0	0	0
mmu_piR_001207	0	0	3	0	0	5	3	1	1	0	0	1	0	0	0	0	0	0	0	0	0	0	0	0
mmu_piR_001208	0	0	0	0	0	0	0	0	0	0	0	0	0	0	0	0	0	0	0	0	0	0	0	0
mmu_piR_001209	0	0	0	0	0	0	0	0	0	0	0	0	0	0	0	0	0	0	0	0	0	0	0	0
mmu_piR_001210	0	0	0	0	0	0	0	0	0	0	0	0	0	0	0	0	0	0	0	0	0	0	0	0
mmu_piR_001211	0	0	0	0	0	0	0	0	0	0	0	0	0	0	0	0	0	0	0	0	0	0	0	0
mmu_piR_001212	0	0	0	0	0	0	0	0	0	0	0	0	0	0	0	0	0	0	0	0	0	0	0	0
mmu_piR_001213	0	0	0	0	0	0	0	0	0	0	0	0	0	0	0	0	0	0	0	0	0	0	0	0
mmu_piR_001214	0	0	0	0	0	0	0	0	0	0	0	0	0	0	0	0	0	0	0	0	0	0	0	0
mmu_piR_001215	0	0	0	0	0	0	0	0	0	0	0	0	0	0	0	0	0	0	0	0	0	0	0	0
mmu_piR_001216	0	0	0	0	0	0	0	0	0	0	0	0	0	0	0	0	0	0	0	0	0	0	0	0
mmu_piR_001217	0	0	0	0	0	0	0	0	0	0	0	0	0	0	0	0	0	0	0	0	0	0	0	0
mmu_piR_001218	0	0	0	0	0	0	0	0	0	0	0	0	1	0	0	0	0	0	0	0	0	0	0	0
mmu_piR_001219	0	0	0	0	0	0	0	0	0	0	0	0	0	0	0	0	0	0	0	0	0	0	0	0
mmu_piR_001220	0	0	0	0	0	0	0	0	0	0	0	0	0	0	0	2	0	0	0	0	0	0	0	0
mmu_piR_001221	0	0	0	0	0	0	0	0	0	0	0	0	0	0	0	0	0	0	0	0	0	0	0	0
mmu_piR_001222	0	0	0	0	0	0	0	0	0	0	0	0	0	0	0	0	0	0	0	0	0	0	0	0
mmu_piR_001223	0	0	0	0	0	0	0	0	0	0	0	0	0	0	0	0	0	0	0	0	0	0	0	0
mmu_piR_001224	0	0	0	0	0	0	0	0	0	0	0	0	0	0	1	1	0	0	0	0	0	0	0	0
mmu_piR_001225	0	0	0	0	0	0	0	0	0	0	0	0	0	0	0	0	0	0	0	1	0	0	0	0
mmu_piR_001226	5054	6679	4193	4214	2848	3277	4703	4131	3365	4285	4010	8225	33	106	149	217	228	163	983	247	139	109	466	479
mmu_piR_001227	0	0	0	0	0	0	0	0	0	0	0	0	0	0	0	0	0	0	0	0	0	0	0	0
mmu_piR_001228	0	0	0	0	0	0	0	0	0	0	0	0	0	0	0	0	0	0	0	0	0	0	0	0
mmu_piR_001229	0	0	0	0	0	0	0	0	0	0	0	0	0	0	0	0	0	0	0	0	0	0	0	0
mmu_piR_001230	0	0	0	0	0	0	0	0	0	0	0	0	0	0	0	0	0	0	0	0	0	0	0	0
mmu_piR_001231	0	0	0	0	0	0	0	0	0	0	0	0	0	0	0	0	0	0	0	0	0	0	0	0
mmu_piR_001232	0	0	0	0	0	0	0	0	0	0	0	0	0	0	0	0	0	0	0	0	0	0	0	0
mmu_piR_001233	0	0	0	0	0	0	0	0	0	0	0	0	0	0	0	0	0	0	0	0	0	0	0	0
mmu_piR_001234	0	0	0	0	0	0	0	0	0	0	0	0	0	0	0	0	0	0	0	0	0	0	0	0
mmu_piR_001235	0	0	0	0	0	0	0	0	0	0	0	0	0	0	0	0	0	0	0	0	0	0	0	0
mmu_piR_001236	0	0	0	0	0	0	0	0	0	0	0	0	0	0	0	0	0	0	0	0	0	0	0	0
mmu_piR_001237	0	0	0	0	0	0	0	0	0	0	0	0	0	0	0	0	0	0	0	0	0	0	0	0
mmu_piR_001238	0	0	0	0	0	0	0	0	0	0	0	0	0	0	0	0	0	0	0	0	0	0	0	0
mmu_piR_001239	0	0	0	0	0	0	0	0	0	0	0	0	0	0	0	0	0	0	0	0	0	0	0	0
mmu_piR_001240	0	0	0	0	0	0	0	0	0	0	0	0	0	0	0	0	0	0	0	0	0	0	0	0
mmu_piR_001241	0	0	0	0	0	0	0	0	0	0	0	0	0	0	0	0	0	0	0	0	0	0	0	0
mmu_piR_001242	0	0	0	0	0	0	0	0	0	0	0	0	0	0	0	0	0	0	0	0	0	0	0	0
mmu_piR_001243	0	0	0	0	0	0	0	0	0	0	0	0	0	0	0	0	0	0	0	0	0	0	0	0
mmu_piR_001244	0	0	0	0	0	0	0	0	0	0	0	0	0	0	0	0	0	0	0	0	0	0	0	0
mmu_piR_001245	0	0	0	0	0	0	0	0	0	0	0	0	0	0	0	0	0	0	0	0	0	0	0	0
mmu_piR_001246	0	0	0	0	0	0	0	0	0	0	0	0	0	0	0	0	0	0	0	0	0	0	0	0
mmu_piR_001247	0	0	0	0	0	0	0	0	0	0	0	0	0	0	0	0	0	0	0	0	0	0	0	0
mmu_piR_001248	0	1	0	0	0	0	0	0	0	0	0	0	0	0	0	0	0	0	0	0	0	0	0	0
mmu_piR_001249	0	0	0	0	0	0	0	0	0	0	0	0	0	0	0	0	0	0	0	0	0	0	0	0
mmu_piR_001250	0	0	0	0	0	0	0	0	0	0	0	0	0	0	0	0	0	0	0	0	0	0	0	0
mmu_piR_001251	0	0	0	0	0	0	0	0	0	0	0	0	0	0	0	0	0	0	0	0	0	0	0	0
mmu_piR_001252	0	0	0	0	0	0	0	0	0	0	0	0	0	0	0	0	0	0	0	0	0	0	0	0
mmu_piR_001253	0	0	0	0	0	0	2	1	0	0	0	1	0	0	0	0	0	0	0	0	0	0	0	0
mmu_piR_001254	0	0	0	0	0	0	0	0	0	0	0	0	0	0	0	0	0	0	0	0	0	0	0	0
mmu_piR_001255	0	0	0	0	0	0	0	0	0	0	0	0	2	0	0	0	0	0	0	0	0	0	0	0
mmu_piR_001256	0	0	0	0	0	0	0	0	0	0	0	0	0	0	0	0	0	0	0	0	0	0	0	0
mmu_piR_001257	0	0	0	0	0	0	0	0	0	0	0	0	0	0	0	0	0	0	0	0	0	0	0	0
mmu_piR_001258	0	1	0	0	0	0	0	0	0	0	0	0	0	0	0	0	0	0	0	0	0	0	0	0
mmu_piR_001259	0	0	0	0	0	0	0	0	0	0	0	0	0	0	0	0	0	0	0	0	0	0	0	0
mmu_piR_001260	0	0	0	0	0	0	0	0	0	0	0	0	0	0	0	0	0	0	0	0	0	0	0	0
mmu_piR_001261	0	0	0	0	0	0	0	0	0	0	0	0	0	0	0	0	0	0	0	0	0	0	0	0
mmu_piR_001262	0	0	0	0	0	0	0	0	0	0	0	0	0	0	0	0	0	0	0	0	0	0	0	0
mmu_piR_001263	0	0	0	0	0	0	0	0	0	0	0	0	0	0	0	0	0	0	0	0	0	0	0	0
mmu_piR_001264	0	0	0	0	0	0	0	0	0	0	0	0	0	0	0	0	0	0	0	0	0	0	0	0
mmu_piR_001265	0	0	0	0	0	0	0	0	0	0	0	0	0	0	0	0	0	0	0	0	0	0	0	0
mmu_piR_001266	0	0	0	0	0	0	0	0	0	0	0	0	0	0	0	0	0	0	0	0	0	0	0	0
mmu_piR_001267	0	0	0	0	0	0	0	0	0	0	0	0	0	0	0	0	0	0	0	0	0	0	0	0
mmu_piR_001268	0	0	0	0	0	0	0	0	0	0	0	0	0	0	0	0	0	0	0	0	0	0	0	0
mmu_piR_001269	0	0	0	0	0	0	0	0	0	0	0	0	0	0	0	0	0	0	0	0	0	0	0	0
mmu_piR_001270	0	0	0	0	0	0	0	0	0	0	0	0	0	0	0	0	0	0	0	0	0	0	0	0
mmu_piR_001271	0	0	0	0	0	0	0	0	0	0	0	0	0	0	0	0	0	0	0	0	0	0	0	0
mmu_piR_001272	0	0	0	0	0	0	0	0	0	0	0	0	0	0	0	0	0	0	0	0	0	0	0	0
mmu_piR_001273	0	1	0	0	0	0	0	0	0	0	0	0	0	0	0	0	0	0	0	0	0	0	0	0
mmu_piR_001274	0	0	0	0	0	0	0	0	0	0	0	0	0	0	0	0	0	0	0	0	0	0	0	0
mmu_piR_001275	0	0	0	0	0	0	0	0	0	0	0	0	0	0	0	0	0	0	0	0	0	0	0	0
mmu_piR_001276	0	0	0	0	0	0	0	0	0	0	0	0	0	0	0	0	0	0	0	0	0	0	0	0
mmu_piR_001277	0	0	0	0	0	0	0	0	0	0	0	0	0	0	0	0	0	0	0	0	0	0	0	0
mmu_piR_001278	225	451	236	363	307	273	427	300	328	308	262	337	11	4	30	17	44	68	4	10	4	16	2	12
mmu_piR_001279	0	0	0	0	0	0	0	0	0	0	0	0	0	0	0	0	0	0	0	0	0	0	0	0
mmu_piR_001280	0	0	0	1	2	0	0	0	1	0	0	0	0	0	0	0	0	1	0	0	0	0	0	0
mmu_piR_001281	0	0	0	0	0	0	0	0	0	0	0	0	0	0	0	0	0	0	0	0	0	0	0	0
mmu_piR_001282	0	0	0	0	0	0	0	0	0	0	0	0	0	0	0	0	0	0	0	0	0	0	0	0
mmu_piR_001283	0	0	0	0	0	0	0	0	0	0	0	0	0	0	0	0	0	0	0	0	0	0	0	0
mmu_piR_001284	0	0	0	0	0	0	0	0	0	0	0	0	0	0	0	0	0	0	0	0	0	0	0	0
mmu_piR_001285	0	0	0	0	0	0	0	0	0	0	0	0	0	0	0	0	0	0	0	0	0	0	0	0
mmu_piR_001286	0	0	0	0	0	0	0	0	0	0	0	0	0	0	0	0	0	0	0	0	0	0	0	0
mmu_piR_001287	0	0	0	0	0	0	0	0	0	0	0	0	0	0	0	0	0	0	0	0	0	0	0	0
mmu_piR_001288	0	0	0	0	0	0	0	0	0	0	0	0	0	0	0	0	0	0	0	0	0	0	0	0
mmu_piR_001289	0	0	0	0	0	0	0	0	0	0	0	0	0	0	0	0	0	0	0	0	0	0	0	0
mmu_piR_001290	4	3	0	0	0	0	1	0	1	0	2	0	0	1	0	0	0	0	0	0	0	1	0	0
mmu_piR_001291	0	0	0	0	0	0	0	0	0	0	0	0	0	0	0	0	0	0	0	0	0	0	0	0
mmu_piR_001292	0	0	0	0	0	0	0	0	0	0	0	0	0	0	0	0	0	0	0	0	0	0	0	0
mmu_piR_001293	0	0	0	0	0	0	0	0	0	0	0	0	0	0	0	0	0	0	0	0	0	0	0	0
mmu_piR_001294	0	0	0	0	0	0	0	0	0	0	0	0	0	0	0	0	1	1	0	0	0	0	0	0
mmu_piR_001295	0	0	0	0	0	0	0	0	0	0	0	0	0	0	0	0	0	0	0	0	0	0	0	0
mmu_piR_001296	0	0	0	0	0	0	0	0	0	0	0	0	0	0	0	0	0	0	0	0	0	0	0	0
mmu_piR_001297	0	0	0	0	1	0	0	0	0	0	0	0	0	0	0	0	0	0	0	0	0	0	0	0
mmu_piR_001298	0	0	0	0	0	0	0	0	0	0	0	0	0	0	0	0	0	0	0	0	0	0	0	0
mmu_piR_001299	0	0	0	0	0	0	0	0	0	0	0	0	0	0	0	0	0	0	0	0	0	0	0	0
mmu_piR_001300	0	0	0	0	0	0	0	0	0	0	0	0	0	0	0	0	0	0	0	0	0	0	0	0
mmu_piR_001301	0	0	0	0	0	0	0	0	0	0	0	0	0	0	0	0	0	0	0	0	0	0	0	0
mmu_piR_001302	0	0	0	0	0	0	0	0	0	0	0	0	0	0	0	0	0	0	0	0	0	0	0	0
mmu_piR_001303	0	0	0	0	0	0	0	0	0	0	0	0	1	0	1	0	0	0	0	0	1	0	3	0
mmu_piR_001304	0	0	0	0	0	0	0	0	0	0	0	0	0	0	0	0	0	0	0	0	0	0	0	0
mmu_piR_001305	0	0	0	0	0	0	0	0	0	0	0	0	0	0	0	0	0	0	0	0	0	0	0	0
mmu_piR_001306	0	0	0	0	0	0	0	0	0	0	0	0	0	0	0	0	0	0	0	0	0	0	0	0
mmu_piR_001307	0	0	0	0	0	0	0	0	0	0	0	0	0	0	0	0	0	0	0	0	0	0	0	0
mmu_piR_001308	0	0	0	0	0	0	0	0	0	0	0	0	0	0	0	0	0	0	0	0	0	0	0	0
mmu_piR_001309	0	0	0	0	0	0	0	0	0	0	0	0	0	0	0	0	0	0	0	0	0	0	0	0
mmu_piR_001310	0	0	0	0	0	0	0	0	0	0	0	0	0	0	0	0	0	0	0	0	0	0	0	0
mmu_piR_001311	0	0	0	0	0	0	0	0	0	0	0	0	0	0	0	0	0	0	0	0	0	0	0	0
mmu_piR_001312	0	0	0	0	1	0	0	0	0	0	1	2	0	0	0	4	1	0	2	0	0	0	0	0
mmu_piR_001313	0	0	0	0	0	0	0	0	0	0	0	0	0	0	0	0	0	0	0	0	0	0	0	0
mmu_piR_001314	0	0	0	0	0	0	0	0	0	0	0	0	0	0	0	0	0	0	0	0	0	0	0	0
mmu_piR_001315	0	0	0	0	0	0	0	0	0	0	0	0	0	0	0	0	0	0	0	0	0	0	0	0
mmu_piR_001316	0	0	0	0	0	0	0	0	0	0	0	0	0	0	0	0	0	0	0	0	0	0	0	0
mmu_piR_001317	0	0	0	0	0	0	0	0	0	0	0	0	0	0	0	0	0	0	1	0	0	0	0	0
mmu_piR_001318	0	0	0	0	0	0	0	0	0	0	0	0	0	0	0	0	0	0	0	0	0	0	0	0
mmu_piR_001319	0	0	0	0	0	0	0	2	0	0	0	0	0	0	0	0	0	0	0	0	0	0	0	0
mmu_piR_001320	0	0	0	0	0	0	0	0	0	0	0	0	0	0	0	0	0	0	0	0	0	0	0	0
mmu_piR_001321	0	0	0	0	0	0	0	0	0	1	0	0	0	0	0	0	0	0	0	0	0	0	0	0
mmu_piR_001322	0	0	0	0	0	0	0	0	0	0	0	0	0	0	0	0	0	0	0	0	0	0	0	0
mmu_piR_001323	0	0	0	0	0	0	0	0	0	0	0	0	0	0	0	0	0	0	0	0	0	0	0	0
mmu_piR_001324	0	0	0	0	0	0	0	0	0	0	0	0	0	0	0	0	0	0	0	0	0	0	0	0
mmu_piR_001325	0	0	0	0	0	0	0	0	0	0	0	0	0	0	0	0	0	0	0	0	0	0	0	0
mmu_piR_001326	0	0	0	0	0	0	0	0	0	0	0	0	0	0	0	0	0	0	0	0	0	0	0	0
mmu_piR_001327	0	0	0	0	0	0	0	0	0	0	0	0	0	0	0	0	0	0	0	0	0	0	1	0
mmu_piR_001328	0	0	0	0	0	0	0	0	0	0	0	0	0	0	0	0	0	0	0	0	0	0	0	0
mmu_piR_001329	0	0	0	0	0	0	0	0	0	0	0	0	0	0	0	0	0	0	0	0	0	0	0	0
mmu_piR_001330	0	0	0	0	0	0	0	0	0	0	0	0	0	0	0	0	0	0	0	0	0	0	0	0
mmu_piR_001331	0	0	0	0	0	0	0	0	0	0	0	0	0	0	0	0	0	0	0	0	0	0	0	0
mmu_piR_001332	0	0	0	0	0	0	0	0	0	0	0	0	0	0	0	0	0	0	0	0	0	0	0	0
mmu_piR_001333	0	0	0	0	0	0	0	0	0	0	0	0	0	0	0	0	0	0	0	0	0	0	0	0
mmu_piR_001334	0	0	0	0	0	0	0	0	0	0	0	0	0	0	0	0	0	0	0	0	0	0	0	0
mmu_piR_001335	0	0	0	0	0	0	0	0	0	0	0	0	0	0	0	0	0	0	0	0	0	0	0	0
mmu_piR_001336	0	0	0	0	0	0	0	0	0	0	0	0	0	0	0	0	0	0	0	0	0	0	0	0
mmu_piR_001337	0	0	0	0	0	0	0	0	0	0	0	0	0	0	0	0	0	0	0	0	0	0	0	0
mmu_piR_001338	0	0	0	0	0	0	0	0	0	0	0	0	0	0	0	0	0	0	0	0	0	0	0	0
mmu_piR_001339	0	0	0	0	0	0	0	0	0	0	0	0	0	0	0	0	0	0	0	0	0	0	0	0
mmu_piR_001340	0	0	0	1	0	0	0	0	0	0	0	0	0	0	0	0	0	3	0	0	0	0	0	0
mmu_piR_001341	0	0	0	0	0	0	0	0	0	0	0	0	0	0	0	0	0	0	0	0	0	0	0	0
mmu_piR_001342	0	0	0	0	0	0	0	0	0	0	0	0	0	0	0	0	0	0	0	0	0	0	0	0
mmu_piR_001343	0	0	0	0	0	0	0	0	0	0	0	0	0	0	0	0	0	0	0	0	0	0	0	0
mmu_piR_001344	0	0	0	0	0	0	0	0	0	0	0	0	0	0	0	0	0	0	0	0	0	0	0	0
mmu_piR_001345	0	0	0	0	0	0	0	0	0	0	0	0	0	0	0	0	0	0	0	0	0	0	0	0
mmu_piR_001346	0	0	0	0	0	0	0	0	0	0	0	0	0	0	0	0	0	0	0	0	0	0	0	0
mmu_piR_001347	0	0	0	0	0	0	0	0	0	0	0	0	0	0	0	0	0	0	0	0	0	0	0	0
mmu_piR_001348	0	0	0	0	0	0	0	0	0	0	0	0	0	0	0	0	0	0	0	0	0	0	0	0
mmu_piR_001349	0	0	0	0	0	0	0	0	0	0	0	0	0	0	0	0	0	0	0	0	0	0	0	0
mmu_piR_001350	0	0	0	0	0	0	0	0	0	0	0	0	0	0	0	0	0	0	0	0	0	0	0	0
mmu_piR_001351	0	0	0	0	0	0	0	0	0	0	0	0	0	0	0	0	0	0	0	0	0	0	0	0
mmu_piR_001352	0	0	0	0	0	0	0	0	0	0	0	0	0	0	0	0	0	0	0	0	2	0	0	0
mmu_piR_001353	0	0	0	0	0	0	0	0	0	0	0	0	0	0	0	0	0	0	0	0	0	0	0	0
mmu_piR_001354	0	0	0	0	0	0	0	0	0	0	0	0	0	0	0	0	0	0	0	0	0	0	0	0
mmu_piR_001355	0	0	0	0	0	0	0	0	0	0	0	0	0	0	0	0	0	0	0	0	0	0	0	0
mmu_piR_001356	0	0	0	0	0	0	0	0	0	0	0	0	0	0	0	0	0	0	0	0	0	0	0	0
mmu_piR_001357	0	0	0	0	0	0	0	0	0	0	0	0	0	0	0	0	0	0	0	0	0	0	0	0
mmu_piR_001358	0	0	0	0	0	0	0	0	0	0	0	0	0	0	0	0	0	0	0	0	0	0	0	0
mmu_piR_001359	0	0	0	0	0	0	0	0	0	0	0	0	0	0	0	0	0	0	0	0	0	0	0	0
mmu_piR_001360	0	0	0	0	0	0	0	0	0	0	0	0	0	0	0	0	0	0	0	0	0	0	0	0
mmu_piR_001361	0	0	0	0	0	0	0	0	0	0	0	0	0	0	0	0	0	0	0	0	0	0	0	0
mmu_piR_001362	0	0	0	0	0	0	0	0	0	0	0	0	0	0	0	0	0	0	0	0	0	0	0	0
mmu_piR_001363	0	0	0	0	0	0	0	0	0	0	0	0	0	0	0	0	0	0	0	0	0	0	0	0
mmu_piR_001364	0	0	0	0	0	0	0	0	0	0	0	0	0	0	0	0	0	0	0	0	0	0	0	0
mmu_piR_001365	0	0	0	0	0	0	0	0	0	0	0	0	0	0	0	2	0	0	0	0	0	0	0	0
mmu_piR_001366	0	0	0	0	0	0	0	0	0	0	0	0	0	0	0	0	0	0	0	0	0	0	0	0
mmu_piR_001367	0	0	0	0	0	0	0	0	0	0	0	0	0	0	0	0	0	0	0	0	0	0	0	0
mmu_piR_001368	0	0	0	0	0	0	0	0	0	0	0	0	3	0	0	0	0	0	0	0	0	0	0	0
mmu_piR_001369	0	0	0	0	0	0	0	0	0	0	0	0	0	0	0	0	0	0	0	0	0	0	0	0
mmu_piR_001370	0	0	0	0	0	0	0	0	0	0	0	0	0	0	0	0	0	0	0	0	0	0	0	0
mmu_piR_001371	0	0	0	0	0	0	0	0	0	0	0	0	0	0	0	0	0	0	0	0	0	0	0	0
mmu_piR_001372	0	0	0	0	0	0	0	0	0	0	0	0	0	0	0	0	0	0	0	0	0	0	0	0
mmu_piR_001373	0	0	0	0	0	0	0	0	0	0	0	0	0	0	0	0	0	0	0	0	0	0	1	0
mmu_piR_001374	0	0	0	0	0	0	0	0	0	0	0	0	0	0	0	0	0	0	0	0	0	0	0	0
mmu_piR_001375	0	0	0	0	0	0	0	0	0	0	0	0	0	0	0	0	0	0	0	0	0	0	0	0
mmu_piR_001376	0	0	0	0	0	0	0	0	0	0	0	0	0	0	0	0	0	0	0	0	0	0	0	0
mmu_piR_001377	0	0	0	0	0	0	0	0	0	0	0	0	0	0	0	0	0	0	0	0	0	0	0	0
mmu_piR_001378	0	0	0	0	0	0	0	0	0	0	0	0	0	0	0	0	0	0	0	0	0	0	0	0
mmu_piR_001379	0	0	0	0	0	0	0	0	0	0	0	0	0	0	0	0	0	0	0	0	0	0	0	0
mmu_piR_001380	0	0	0	0	0	0	0	0	0	0	0	0	2	1	0	1	0	2	0	0	1	1	0	2
mmu_piR_001381	0	0	0	0	0	0	0	0	0	0	0	0	0	0	0	0	0	0	0	0	0	0	0	0
mmu_piR_001382	0	0	0	0	0	0	0	0	0	0	0	0	0	0	0	0	0	0	0	0	0	0	0	0
mmu_piR_001383	0	0	0	0	0	0	0	0	0	0	0	0	0	0	0	0	0	0	0	0	0	0	0	0
mmu_piR_001384	0	0	0	0	0	0	0	0	0	0	0	0	0	0	0	0	0	0	0	0	0	0	0	0
mmu_piR_001385	0	0	0	0	0	0	0	0	0	0	0	0	0	0	0	0	0	0	0	0	0	0	0	0
mmu_piR_001386	0	0	0	0	0	0	0	0	0	0	0	0	0	0	0	0	0	0	0	0	0	0	0	0
mmu_piR_001387	0	0	0	0	0	0	0	0	0	0	0	0	0	0	0	0	0	0	0	0	0	0	0	0
mmu_piR_001388	0	0	0	0	0	0	0	0	0	0	0	0	0	0	0	0	0	0	0	0	0	0	0	0
mmu_piR_001389	0	0	0	0	0	0	0	0	0	0	0	0	0	0	0	0	0	0	0	0	0	0	0	0
mmu_piR_001390	0	0	0	0	0	0	0	0	0	0	0	0	0	0	0	0	0	0	0	0	0	0	0	0
mmu_piR_001391	0	0	0	0	0	0	0	0	0	0	0	0	0	0	0	0	0	0	0	0	0	0	0	0
mmu_piR_001392	0	0	0	0	0	0	0	0	0	0	0	0	0	0	0	0	0	0	0	0	0	0	0	0
mmu_piR_001393	0	0	0	0	0	0	0	0	0	0	0	0	0	0	0	0	0	0	0	0	0	0	0	0
mmu_piR_001394	0	0	0	0	0	0	0	0	0	0	0	0	0	0	0	0	0	0	0	0	0	0	0	0
mmu_piR_001395	0	0	0	0	0	0	0	0	0	0	0	0	0	0	0	0	0	0	0	0	0	0	0	0
mmu_piR_001396	0	0	0	0	0	0	0	0	0	0	0	0	0	0	0	0	0	0	0	1	0	0	0	0
mmu_piR_001397	0	0	0	0	0	0	0	0	0	0	0	0	0	0	0	0	0	0	0	0	0	0	0	0
mmu_piR_001398	0	0	0	0	0	0	0	0	0	0	0	0	0	0	0	0	0	0	0	0	0	0	0	0
mmu_piR_001399	0	0	0	0	0	0	0	0	0	0	0	0	0	0	0	0	0	0	0	0	0	0	0	0
mmu_piR_001400	0	0	0	0	0	0	0	0	0	0	0	0	0	0	0	0	0	0	0	0	0	0	0	0
mmu_piR_001401	0	0	0	0	0	0	0	0	0	0	0	0	0	0	0	0	0	0	0	0	0	0	0	0
mmu_piR_001402	0	0	0	0	0	0	0	0	0	0	0	0	0	0	0	0	0	0	0	0	0	0	0	0
mmu_piR_001403	0	0	0	0	0	0	0	0	0	0	0	0	0	0	0	0	0	0	0	0	0	0	0	0
mmu_piR_001404	0	0	0	0	0	0	0	0	0	0	0	0	0	0	0	0	0	0	0	0	0	0	0	0
mmu_piR_001405	0	0	0	0	0	0	0	0	0	0	0	0	0	0	0	0	0	0	0	0	0	0	0	0
mmu_piR_001406	0	0	0	0	0	0	0	0	0	0	0	0	0	0	0	0	0	0	0	0	0	0	0	0
mmu_piR_001407	0	0	0	0	0	0	0	0	0	0	0	0	0	0	0	0	0	0	0	0	0	0	0	0
mmu_piR_001408	0	0	0	0	0	0	0	0	0	0	0	0	0	0	0	0	0	0	0	0	0	0	0	0
mmu_piR_001409	0	0	0	0	0	0	0	0	0	0	0	0	0	0	0	0	0	0	0	0	0	0	0	0
mmu_piR_001410	0	0	0	0	0	0	0	0	0	0	0	0	0	0	0	0	0	0	0	0	0	0	0	0
mmu_piR_001411	0	0	0	0	0	0	0	0	0	0	0	0	0	0	0	0	0	0	0	0	0	0	0	0
mmu_piR_001412	0	0	0	0	0	0	0	0	0	0	0	0	0	0	0	0	0	0	0	0	0	0	0	0
mmu_piR_001413	0	0	0	0	0	0	0	0	0	0	0	0	0	0	0	0	0	0	0	0	0	0	0	0
mmu_piR_001414	0	0	0	0	0	0	0	0	0	0	0	0	0	0	0	0	0	0	0	0	0	0	0	0
mmu_piR_001415	0	0	0	0	0	0	0	0	0	0	0	0	0	0	0	0	0	0	0	0	0	0	0	0
mmu_piR_001416	0	0	0	0	0	0	0	0	0	0	0	0	0	0	0	0	0	0	0	0	0	0	0	0
mmu_piR_001417	0	0	0	0	0	0	0	0	0	0	0	0	0	0	0	0	0	0	0	0	0	0	0	0
mmu_piR_001418	0	0	0	0	0	0	0	0	0	0	0	0	0	0	0	0	0	0	0	0	0	0	0	0
mmu_piR_001419	0	0	0	0	0	0	0	0	0	0	0	0	0	0	0	0	0	0	0	0	0	0	0	0
mmu_piR_001420	0	0	0	0	0	0	0	0	0	0	0	0	0	0	0	0	0	0	0	0	0	0	0	0
mmu_piR_001421	0	0	0	0	0	0	0	0	0	0	0	0	0	0	0	0	0	0	0	0	0	0	0	0
mmu_piR_001422	0	0	0	0	0	0	0	0	0	0	0	0	0	0	0	0	0	0	0	0	0	0	0	0
mmu_piR_001423	0	0	0	0	0	0	0	0	0	0	0	0	0	0	0	0	0	0	0	0	0	0	0	0
mmu_piR_001424	0	0	0	0	0	0	0	0	0	0	0	0	0	0	0	0	0	0	0	0	0	0	0	0
mmu_piR_001425	0	0	0	0	0	0	0	0	0	0	0	0	0	0	0	0	0	0	0	0	0	0	0	0
mmu_piR_001426	0	0	0	0	0	0	0	0	0	0	0	0	0	0	0	0	0	0	0	0	0	0	0	0
mmu_piR_001427	0	0	0	0	0	0	0	0	0	0	0	0	0	0	0	0	0	0	0	0	0	0	0	0
mmu_piR_001428	0	0	0	0	0	0	0	0	0	0	0	0	0	0	0	0	0	0	0	0	0	0	0	0
mmu_piR_001429	0	0	0	0	0	0	0	0	0	0	0	0	0	0	0	0	0	0	0	0	0	0	0	0
mmu_piR_001430	0	0	0	0	0	0	0	0	0	0	0	0	0	0	0	0	0	0	0	0	0	0	0	0
mmu_piR_001431	0	0	0	0	0	0	0	0	0	0	0	0	0	0	0	0	0	0	0	0	0	0	0	0
mmu_piR_001432	0	0	0	0	0	0	0	0	0	0	0	0	0	0	0	0	0	0	0	0	0	0	0	0
mmu_piR_001433	0	0	0	0	0	0	0	0	0	0	0	0	0	0	0	0	0	0	0	0	0	0	0	0
mmu_piR_001434	0	0	0	0	0	0	0	0	0	0	0	0	0	0	0	0	0	0	0	0	0	0	0	0
mmu_piR_001435	0	0	0	0	0	0	0	0	0	0	0	0	0	0	0	0	0	0	0	0	0	0	0	0
mmu_piR_001436	0	0	0	0	0	0	0	0	0	0	0	0	0	0	0	0	0	0	0	0	0	0	0	0
mmu_piR_001437	0	0	0	0	0	0	0	0	0	0	0	0	0	0	0	0	0	0	0	0	0	0	0	0
mmu_piR_001438	0	0	0	0	0	0	0	0	0	0	0	0	0	0	0	0	0	0	0	0	0	0	0	0
mmu_piR_001439	0	0	0	0	0	0	0	0	0	0	0	0	0	0	0	0	0	0	0	0	0	0	0	0
mmu_piR_001440	0	0	0	0	0	0	0	0	0	0	0	0	0	0	0	0	0	0	0	0	0	0	0	0
mmu_piR_001441	0	0	0	0	0	0	0	0	0	0	0	0	0	0	0	0	0	0	0	0	0	0	0	0
mmu_piR_001442	0	0	0	0	0	0	0	0	0	0	0	0	0	0	0	0	0	0	0	0	0	0	0	0
mmu_piR_001443	0	0	0	0	0	0	0	0	0	0	0	0	0	0	0	0	0	0	0	0	0	0	0	0
mmu_piR_001444	0	0	0	0	0	0	0	0	0	0	0	0	0	0	0	0	0	0	0	0	0	0	0	0
mmu_piR_001445	0	0	0	0	0	0	0	0	0	0	0	0	0	0	0	0	0	0	0	0	0	0	0	0
mmu_piR_001446	0	0	0	0	0	0	0	0	0	0	0	0	0	0	0	0	0	0	0	0	0	0	0	0
mmu_piR_001447	0	0	0	0	0	0	0	0	0	0	0	0	0	0	0	0	0	0	0	0	0	0	0	0
mmu_piR_001448	0	0	0	0	0	0	0	0	0	0	0	0	0	0	0	0	0	0	0	0	0	0	0	0
mmu_piR_001449	0	0	0	0	0	0	0	0	0	0	0	0	0	0	0	0	0	0	0	0	0	0	0	0
mmu_piR_001450	0	0	0	0	0	0	0	0	0	0	0	0	0	0	0	0	0	0	0	0	0	0	0	0
mmu_piR_001451	0	0	0	0	0	0	0	0	0	0	0	0	0	0	0	0	0	0	0	0	0	0	0	0
mmu_piR_001452	0	0	0	0	0	0	0	0	0	0	0	0	0	0	0	0	0	0	0	0	0	0	0	0
mmu_piR_001453	0	0	0	0	0	0	0	0	0	0	0	0	0	0	0	0	0	0	0	0	0	0	0	0
mmu_piR_001454	0	0	0	0	0	0	0	0	0	0	0	0	0	0	0	0	0	0	0	0	0	0	0	0
mmu_piR_001455	0	0	0	0	0	0	0	0	0	0	0	0	0	0	0	0	0	0	0	0	0	0	0	0
mmu_piR_001456	0	0	0	0	0	0	0	0	0	0	0	0	0	0	0	0	0	0	0	0	0	0	0	0
mmu_piR_001457	0	0	0	0	0	0	0	0	0	0	0	0	0	0	0	0	0	0	0	0	0	0	0	0
mmu_piR_001458	0	0	0	0	0	0	0	0	0	0	0	0	0	0	0	0	0	0	0	0	0	0	0	0
mmu_piR_001459	0	0	0	0	0	0	0	0	0	0	0	0	0	0	0	0	0	0	0	0	0	0	0	0
mmu_piR_001460	0	0	0	0	0	0	0	0	0	0	0	0	0	0	0	0	0	0	0	0	0	0	0	0
mmu_piR_001461	0	0	0	0	0	0	0	0	0	0	0	0	0	0	0	0	0	0	0	0	0	0	0	0
mmu_piR_001462	0	0	0	0	0	0	0	0	0	0	0	0	0	0	0	0	0	0	0	0	0	0	0	0
mmu_piR_001463	0	0	0	0	0	0	0	0	0	0	0	0	0	0	0	0	0	0	0	0	0	0	0	0
mmu_piR_001464	0	0	0	0	0	0	0	0	0	0	0	0	0	0	0	0	0	0	0	0	0	0	0	0
mmu_piR_001465	0	0	0	0	0	0	0	0	0	0	0	0	0	7	0	4	0	6	1	2	0	0	0	1
mmu_piR_001466	0	0	0	0	0	0	0	0	0	0	0	0	0	3	0	0	0	3	0	0	1	0	0	0
mmu_piR_001467	0	0	0	0	0	0	0	0	0	0	0	0	0	0	0	0	0	0	0	0	0	0	0	0
mmu_piR_001468	0	0	0	0	0	0	0	0	0	0	0	0	0	0	0	0	0	0	0	0	0	0	0	0
mmu_piR_001469	0	0	0	0	0	0	0	0	0	0	0	0	0	0	0	0	0	0	0	0	0	0	0	0
mmu_piR_001470	0	0	0	0	0	0	0	0	0	0	0	0	1	0	0	0	0	0	0	0	0	0	0	0
mmu_piR_001471	0	0	0	0	0	0	0	0	0	0	0	0	0	0	0	0	0	0	0	0	0	0	0	0
mmu_piR_001472	0	0	0	0	0	0	0	0	0	0	0	0	0	0	0	0	0	0	0	0	0	0	0	0
mmu_piR_001473	0	0	0	0	0	0	0	0	0	0	0	0	0	0	0	0	0	0	0	0	0	0	0	0
mmu_piR_001474	0	0	0	0	0	0	0	0	0	0	0	0	0	0	0	0	0	0	0	0	0	0	0	0
mmu_piR_001475	0	0	0	0	0	0	0	0	0	0	0	0	0	0	0	0	0	0	0	0	0	0	0	0
mmu_piR_001476	0	0	0	0	0	0	0	0	0	0	0	0	0	0	0	0	0	0	0	0	0	0	0	0
mmu_piR_001477	0	0	0	0	0	0	0	0	0	0	0	0	0	0	0	0	0	0	0	0	0	0	0	0
mmu_piR_001478	0	0	0	0	0	0	0	0	0	0	0	0	0	0	0	0	0	0	0	0	0	0	0	0
mmu_piR_001479	0	0	0	0	0	0	0	0	0	0	0	0	0	0	0	0	0	0	0	0	0	0	0	0
mmu_piR_001480	0	0	0	0	0	0	0	0	0	0	0	0	0	0	0	0	0	0	0	0	0	0	0	0
mmu_piR_001481	0	0	0	0	0	0	0	0	0	0	0	0	0	0	0	0	0	0	0	0	0	0	0	0
mmu_piR_001482	0	0	0	0	0	0	0	0	0	0	0	0	0	0	0	0	0	0	0	0	0	0	0	0
mmu_piR_001483	0	0	0	0	0	0	0	0	0	0	0	0	0	0	0	0	0	0	0	0	0	0	0	0
mmu_piR_001484	0	0	0	0	0	0	0	0	0	0	0	0	0	0	0	0	0	0	0	0	0	0	0	0
mmu_piR_001485	0	0	0	0	0	0	0	0	0	0	0	0	0	0	0	0	0	0	0	0	0	0	0	0
mmu_piR_001486	0	0	0	0	0	0	0	0	0	0	0	0	0	0	0	0	0	0	0	0	0	0	0	0
mmu_piR_001487	0	0	0	0	0	0	0	0	0	0	0	0	0	0	0	0	0	0	0	0	0	0	0	0
mmu_piR_001488	0	0	0	0	0	0	0	0	0	0	0	0	0	0	0	0	0	0	0	0	0	0	0	0
mmu_piR_001489	0	0	0	1	1	0	0	0	0	0	0	0	6	1	1	3	1	3	14	0	0	0	0	0
mmu_piR_001490	0	0	0	0	0	0	0	0	0	0	0	0	0	0	0	0	0	0	0	0	0	0	0	0
mmu_piR_001491	0	0	0	0	0	0	0	0	0	0	0	0	0	0	0	0	0	0	0	0	0	0	0	0
mmu_piR_001492	0	0	0	0	0	0	0	0	0	0	0	0	0	0	0	0	0	0	0	0	0	0	0	0
mmu_piR_001493	0	0	0	0	0	0	0	0	0	0	0	0	0	0	3	0	0	0	0	0	0	0	12	1
mmu_piR_001494	0	0	0	0	0	0	0	0	0	0	0	0	0	0	0	0	0	0	0	0	0	0	0	0
mmu_piR_001495	0	0	0	0	0	0	0	0	0	0	0	0	0	0	0	0	0	0	0	0	0	0	0	0
mmu_piR_001496	0	0	0	0	0	0	0	0	0	0	0	0	0	0	0	0	0	0	0	0	0	0	0	0
mmu_piR_001497	0	0	0	0	0	0	0	0	0	0	0	0	0	0	0	0	0	0	0	0	0	0	0	0
mmu_piR_001498	0	0	0	0	0	0	0	0	0	0	0	0	0	0	0	0	0	0	0	0	0	0	0	0
mmu_piR_001499	0	0	0	0	0	0	0	0	0	0	0	0	0	0	0	0	0	0	0	0	0	0	0	0
mmu_piR_001500	0	0	0	0	0	0	0	0	0	0	0	0	0	0	0	0	0	0	0	0	0	0	0	0
mmu_piR_001501	0	0	0	0	0	0	0	0	0	0	0	0	0	0	0	0	0	0	0	0	0	0	0	0
mmu_piR_001502	0	0	0	0	0	0	0	0	0	0	0	0	0	0	0	0	1	0	0	0	0	0	0	0
mmu_piR_001503	0	0	0	0	0	0	0	0	0	0	0	0	0	0	0	0	0	0	0	0	0	0	0	0
mmu_piR_001504	0	0	0	0	0	0	0	0	0	0	0	0	0	0	0	0	0	0	0	0	0	0	0	0
mmu_piR_001505	0	0	0	0	0	0	0	0	0	0	0	0	0	0	0	0	0	0	0	0	0	0	0	0
mmu_piR_001506	0	0	0	0	0	0	0	0	0	0	0	0	0	0	0	0	0	0	0	0	0	0	0	0
mmu_piR_001507	0	0	0	0	0	0	0	0	0	0	0	0	0	0	0	0	0	0	0	0	0	0	0	0
mmu_piR_001508	0	0	0	0	0	0	0	0	0	0	0	0	0	0	0	0	0	0	0	0	0	0	0	0
mmu_piR_001509	0	0	0	0	0	0	0	0	0	0	0	0	0	0	0	0	0	0	0	0	0	0	0	0
mmu_piR_001510	0	0	0	0	0	0	0	0	0	0	0	0	0	0	0	0	0	0	0	0	0	0	0	0
mmu_piR_001511	0	0	0	0	0	0	0	0	0	0	0	0	0	0	0	0	0	0	0	0	0	0	0	0
mmu_piR_001512	0	0	0	0	0	0	0	0	0	0	0	0	0	0	0	0	0	0	0	0	0	0	0	0
mmu_piR_001513	0	0	0	0	0	0	0	0	0	0	0	0	0	0	0	0	0	0	0	0	0	0	0	0
mmu_piR_001514	0	0	0	0	0	0	0	0	0	0	0	0	0	0	0	0	0	0	0	0	0	0	0	0
mmu_piR_001515	0	0	0	0	0	0	0	0	0	0	0	0	0	0	0	0	0	0	0	0	0	0	0	0
mmu_piR_001516	0	0	0	0	0	0	0	0	0	0	0	0	0	0	0	0	0	0	0	0	0	0	0	0
mmu_piR_001517	0	2	1	0	0	0	1	0	0	0	0	0	0	0	0	0	0	0	0	0	0	0	0	0
mmu_piR_001518	0	0	0	0	0	0	0	0	0	0	0	0	0	0	0	0	0	0	0	0	0	0	0	0
mmu_piR_001519	0	0	0	0	0	0	0	0	0	0	0	0	0	0	0	0	0	0	0	0	0	0	0	0
mmu_piR_001520	0	0	0	0	0	0	0	0	0	0	0	0	0	0	0	0	0	0	0	0	0	0	0	0
mmu_piR_001521	0	0	0	0	0	0	0	0	0	0	0	0	0	0	0	0	0	0	0	0	0	0	0	0
mmu_piR_001522	0	0	0	0	1	1	0	0	0	0	0	2	0	1	1	0	0	0	0	0	0	0	0	0
mmu_piR_001523	14	14	15	15	16	20	20	14	6	19	20	28	5	5	12	32	46	59	27	3	12	24	9	4
mmu_piR_001524	0	0	0	0	0	0	0	0	0	0	0	0	0	0	0	0	0	0	0	0	0	0	0	0
mmu_piR_001525	0	0	0	0	0	0	2	0	0	0	0	0	0	0	0	0	1	0	0	0	0	0	0	0
mmu_piR_001526	0	0	0	3	1	0	0	0	1	0	0	0	0	0	0	0	0	0	0	0	0	0	0	1
mmu_piR_001527	0	1	0	0	0	0	0	0	0	0	0	0	0	0	0	0	1	0	0	0	0	0	0	0
mmu_piR_001528	0	0	0	0	0	0	0	1	0	0	0	0	0	0	0	0	1	0	0	0	0	0	0	0
mmu_piR_001529	1	1	0	1	0	0	1	1	1	0	0	2	1	0	0	0	1	0	3	2	2	1	1	5
mmu_piR_001530	0	0	0	0	0	0	0	0	0	0	0	1	0	0	0	0	0	0	0	0	0	0	0	0
mmu_piR_001531	0	0	0	0	0	0	0	0	0	0	0	0	0	0	0	0	0	0	0	0	0	0	0	0
mmu_piR_001532	0	0	0	0	0	0	0	0	0	0	0	0	0	0	0	0	0	0	0	0	0	0	0	0
mmu_piR_001533	0	1	1	0	1	0	0	0	1	0	0	1	0	0	3	0	0	0	1	1	0	0	0	7
mmu_piR_001534	1	2	0	0	0	3	2	1	1	2	0	2	0	1	0	0	0	2	0	8	0	0	0	0
mmu_piR_001535	0	0	0	0	0	0	0	0	0	0	0	0	0	0	0	0	0	0	0	0	0	0	0	0
mmu_piR_001536	0	0	0	0	0	0	0	0	0	0	0	0	0	0	0	0	0	0	0	0	0	0	0	0
mmu_piR_001537	0	0	1	0	0	0	0	0	0	0	0	0	0	0	0	0	0	0	0	0	0	0	0	0
mmu_piR_001538	0	0	0	0	0	0	0	0	0	0	0	0	0	0	0	0	0	0	0	0	0	0	0	0
mmu_piR_001539	0	0	0	0	0	0	0	0	0	0	0	0	0	0	0	0	0	0	0	0	0	0	0	0
mmu_piR_001540	0	0	0	0	0	0	0	0	0	0	0	0	0	0	0	0	0	0	0	0	0	0	0	0
mmu_piR_001541	0	0	0	0	0	0	0	0	0	0	0	0	0	0	0	0	0	0	0	0	0	0	0	0
mmu_piR_001542	0	0	0	0	0	0	0	0	0	0	0	0	0	0	0	0	0	0	0	0	0	0	0	0
mmu_piR_001543	0	0	0	0	0	0	0	0	0	0	0	0	0	0	0	0	0	0	0	0	0	0	0	0
mmu_piR_001544	0	0	0	0	0	0	0	0	0	0	0	0	0	0	0	0	0	0	0	0	0	0	0	0
mmu_piR_001545	0	0	0	0	0	0	0	0	0	0	0	0	0	0	0	0	0	0	0	0	0	0	0	0
mmu_piR_001546	0	0	0	0	0	0	0	0	0	0	0	0	0	0	0	0	0	0	0	0	0	0	0	0
mmu_piR_001547	0	0	0	0	0	0	0	0	0	0	0	0	0	0	0	0	0	0	0	0	0	0	0	0
mmu_piR_001548	0	0	0	0	0	0	0	0	0	0	0	0	0	0	0	0	0	0	0	2	0	0	0	0
mmu_piR_001549	0	0	0	0	0	0	0	0	0	0	0	0	0	0	0	0	0	0	0	0	0	0	0	0
mmu_piR_001550	0	2	0	1	1	0	1	0	0	0	0	0	0	0	0	0	1	0	0	0	0	0	0	0
mmu_piR_001551	0	0	0	0	0	0	0	0	0	0	0	0	0	0	0	0	0	0	0	0	0	0	0	0
mmu_piR_001552	0	0	0	0	0	0	0	0	0	0	0	0	0	0	0	0	1	0	0	0	0	0	1	0
mmu_piR_001553	8	28	14	11	1	6	14	7	11	13	4	17	0	3	0	3	3	1	1	0	0	0	3	2
mmu_piR_001554	0	0	0	0	0	0	0	0	0	0	0	0	0	0	0	0	0	0	0	0	0	0	0	0
mmu_piR_001555	0	0	0	0	0	0	0	0	0	0	0	0	0	0	0	0	0	0	0	0	0	0	0	0
mmu_piR_001556	0	0	0	0	0	0	0	0	0	0	0	0	0	0	0	0	0	0	0	0	0	0	0	0
mmu_piR_001557	0	0	0	0	0	0	0	0	0	0	0	0	0	0	0	0	0	0	0	0	0	0	0	0
mmu_piR_001558	0	0	0	0	0	0	0	0	0	0	0	0	0	0	0	0	0	0	0	0	0	0	0	0
mmu_piR_001559	0	0	0	0	0	0	0	0	0	0	0	0	0	0	0	0	0	0	0	0	0	0	0	0
mmu_piR_001560	0	0	0	0	0	0	0	0	0	0	0	0	0	0	0	0	0	0	0	0	0	0	0	0
mmu_piR_001561	0	0	0	0	0	0	0	0	0	0	0	0	0	0	0	0	0	0	0	0	0	0	0	0
mmu_piR_001562	0	0	0	0	0	0	0	0	0	0	0	0	0	0	0	0	0	0	0	0	0	0	0	0
mmu_piR_001563	0	0	0	0	0	0	0	0	0	0	0	0	0	0	0	0	0	0	0	0	0	0	0	0
mmu_piR_001564	0	0	0	0	0	0	0	0	0	0	0	0	0	0	0	0	0	0	0	0	0	0	0	0
mmu_piR_001565	0	0	0	0	0	0	0	0	0	0	0	0	0	0	0	0	0	0	0	0	0	0	0	0
mmu_piR_001566	0	0	0	0	0	0	0	0	0	0	0	0	0	0	0	0	0	0	0	0	0	0	0	0
mmu_piR_001567	0	0	0	0	0	0	0	0	0	0	0	0	0	0	0	0	0	0	0	0	0	0	0	0
mmu_piR_001568	0	0	0	0	0	0	0	0	0	0	0	0	0	0	0	0	0	0	0	0	0	0	0	0
mmu_piR_001569	0	0	0	0	0	0	0	0	0	0	0	0	0	0	0	0	0	0	0	0	0	0	0	0
mmu_piR_001570	0	2	0	0	0	1	0	2	0	0	0	0	13	5	1	2	4	0	3	0	0	6	0	5
mmu_piR_001571	0	0	0	0	0	0	0	0	0	0	0	0	0	0	0	0	0	0	0	0	0	0	0	0
mmu_piR_001572	0	0	0	2	0	0	0	0	0	0	0	0	0	0	0	0	0	0	0	0	0	0	0	0
mmu_piR_001573	0	0	0	0	0	0	0	0	0	0	0	0	0	0	0	0	0	0	0	0	0	0	0	0
mmu_piR_001574	0	0	0	0	0	0	0	0	0	0	0	0	0	2	0	0	0	0	0	0	0	0	0	0
mmu_piR_001575	0	0	0	0	0	0	0	0	0	0	0	0	0	0	0	0	0	0	0	0	0	0	0	0
mmu_piR_001576	0	0	0	0	0	0	0	0	0	0	0	0	0	0	0	0	0	0	0	0	0	0	0	0
mmu_piR_001577	0	0	0	0	0	0	0	0	0	0	0	0	0	0	0	0	0	0	0	0	0	0	0	0
mmu_piR_001578	0	0	0	0	0	0	0	0	0	0	0	0	0	0	0	0	0	0	0	0	0	0	0	0
mmu_piR_001579	0	0	0	0	0	0	0	0	0	0	0	0	0	0	0	0	0	0	0	0	0	0	0	0
mmu_piR_001580	0	0	0	0	0	0	0	0	0	0	0	0	0	0	0	0	0	0	0	0	0	0	0	0
mmu_piR_001581	0	0	0	0	0	0	0	0	0	0	0	0	0	0	0	0	0	0	0	0	0	0	0	0
mmu_piR_001582	0	0	0	0	0	0	0	0	0	0	0	0	0	0	0	0	0	0	0	0	0	0	0	0
mmu_piR_001583	0	0	0	0	0	0	0	0	0	0	0	0	0	0	0	0	0	0	3	0	0	0	0	0
mmu_piR_001584	0	0	0	0	0	0	0	0	0	0	0	0	0	0	0	0	0	0	0	0	0	0	0	0
mmu_piR_001585	0	0	0	0	0	0	0	0	0	0	0	0	0	0	0	0	0	0	0	0	0	0	0	0
mmu_piR_001586	0	0	0	0	0	0	0	0	0	0	0	0	0	0	0	0	0	0	0	0	0	0	0	0
mmu_piR_001587	0	0	0	0	0	0	0	0	0	0	0	0	0	0	0	0	0	0	0	0	0	0	0	0
mmu_piR_001588	0	0	0	0	0	0	0	0	0	0	0	0	0	0	0	0	0	0	0	0	0	0	0	0
mmu_piR_001589	0	0	0	0	0	0	0	0	0	0	0	0	0	0	0	0	0	0	0	0	0	0	0	0
mmu_piR_001590	0	0	0	0	0	0	0	0	0	0	0	0	0	0	0	0	0	0	0	0	0	0	0	0
mmu_piR_001591	0	0	0	0	0	0	0	0	0	0	0	0	0	0	0	0	0	0	0	0	0	0	0	0
mmu_piR_001592	0	0	0	0	0	0	0	0	0	0	0	0	0	0	0	0	0	0	0	0	0	0	0	0
mmu_piR_001593	0	0	0	0	0	0	0	0	0	0	0	0	0	0	0	0	0	0	0	0	0	0	0	0
mmu_piR_001594	0	0	0	0	0	0	0	0	0	0	0	0	0	0	0	0	0	0	0	0	0	0	0	0
mmu_piR_001595	0	0	0	0	0	0	0	0	0	0	0	0	0	0	0	0	0	0	0	0	0	0	0	0
mmu_piR_001596	0	0	0	0	0	0	0	0	0	0	0	0	0	0	0	0	0	0	0	0	0	0	0	0
mmu_piR_001597	0	0	0	0	0	0	0	0	0	0	0	0	0	0	0	0	0	0	0	0	0	0	0	0
mmu_piR_001598	0	0	0	0	0	0	0	0	0	0	0	0	0	0	0	0	0	0	0	0	0	0	0	0
mmu_piR_001599	0	0	0	0	0	0	0	0	0	0	0	0	0	0	0	0	0	0	0	0	0	0	0	0
mmu_piR_001600	0	0	0	0	0	0	0	0	0	0	0	0	0	0	0	0	0	0	0	0	0	0	0	0
mmu_piR_001601	0	0	0	0	0	0	0	0	0	0	0	0	0	0	0	0	0	0	0	0	0	0	0	0
mmu_piR_001602	0	0	0	0	0	0	0	0	0	0	0	0	0	0	0	0	0	0	0	0	0	0	0	0
mmu_piR_001603	0	0	0	0	0	0	0	0	0	0	0	0	0	0	0	0	0	0	0	0	0	0	0	0
mmu_piR_001604	0	0	0	0	0	0	0	0	0	0	0	0	0	0	0	0	0	0	0	0	0	0	0	0
mmu_piR_001605	0	0	0	0	0	0	0	0	0	0	0	0	0	0	0	0	0	0	0	0	0	0	0	0
mmu_piR_001606	0	0	0	0	0	0	0	0	0	0	0	0	0	0	0	0	0	0	0	0	0	0	0	0
mmu_piR_001607	0	0	0	0	0	0	0	0	0	0	0	0	0	0	0	0	0	0	0	0	0	0	0	0
mmu_piR_001608	0	0	0	0	0	0	0	0	0	0	0	0	0	0	0	0	0	0	0	0	0	0	0	0
mmu_piR_001609	0	0	0	0	0	0	0	0	0	0	0	0	0	0	0	0	0	0	0	0	0	0	0	0
mmu_piR_001610	0	0	0	0	0	0	0	0	0	0	0	0	0	0	0	0	0	0	0	0	0	0	0	0
mmu_piR_001611	0	0	0	0	0	0	0	0	0	0	0	0	0	0	0	0	0	0	0	0	0	0	0	0
mmu_piR_001612	0	0	0	0	0	0	0	0	0	0	0	0	0	0	0	0	0	0	0	0	0	0	0	0
mmu_piR_001613	0	0	0	0	0	0	0	0	0	0	0	0	0	0	0	0	0	0	0	0	1	0	0	0
mmu_piR_001614	0	0	0	0	0	0	0	0	0	0	0	0	0	0	0	0	0	0	0	0	0	0	0	0
mmu_piR_001615	0	0	0	0	0	0	0	0	0	0	0	0	0	0	0	0	0	0	0	0	0	0	0	0
mmu_piR_001616	0	0	0	0	0	0	0	0	0	0	0	0	0	0	0	0	0	0	0	0	0	0	0	0
mmu_piR_001617	3	18	0	0	0	4	2	5	0	7	0	0	0	9	0	0	0	0	0	0	11	6	0	0
mmu_piR_001618	0	0	0	0	0	0	0	0	0	0	0	0	0	0	0	0	0	0	0	0	0	0	0	0
mmu_piR_001619	0	0	0	0	0	0	0	0	0	0	0	0	0	0	0	0	0	0	0	0	0	0	0	0
mmu_piR_001620	0	0	0	0	0	0	0	0	0	0	0	0	0	0	0	0	0	0	0	0	0	0	0	0
mmu_piR_001621	0	0	0	0	0	0	0	0	0	0	0	0	0	0	0	0	0	0	0	0	0	0	0	0
mmu_piR_001622	0	0	0	0	0	0	0	0	0	0	0	0	0	0	0	0	0	0	0	0	0	0	0	0
mmu_piR_001623	0	0	0	0	0	0	0	0	0	0	0	0	0	0	0	0	0	0	0	0	0	0	0	0
mmu_piR_001624	0	0	0	0	0	0	0	0	0	0	0	0	0	0	0	0	0	0	0	0	0	0	0	0
mmu_piR_001625	0	0	0	0	0	0	0	0	0	0	0	0	0	0	0	0	0	0	0	0	0	0	0	0
mmu_piR_001626	0	0	0	0	0	0	0	0	0	0	0	0	0	0	0	0	0	0	0	0	0	0	0	0
mmu_piR_001627	0	0	0	0	0	0	0	0	0	0	0	0	0	0	0	0	0	0	0	0	0	0	0	0
mmu_piR_001628	0	0	0	0	0	0	0	0	0	0	0	0	0	0	0	0	0	0	0	0	0	0	0	0
mmu_piR_001629	0	0	0	0	0	0	0	0	0	0	0	0	0	0	0	0	0	0	0	0	0	0	0	0
mmu_piR_001630	0	0	0	0	0	0	0	0	0	0	0	0	0	0	0	0	0	0	0	0	0	0	0	0
mmu_piR_001631	0	0	0	0	0	0	0	0	0	0	0	0	0	0	0	0	0	0	0	0	0	0	0	0
mmu_piR_001632	0	0	0	0	0	0	0	0	0	0	0	0	0	0	0	0	0	0	0	0	0	0	0	0
mmu_piR_001633	0	0	0	0	0	0	0	0	0	0	0	0	0	0	0	0	0	0	0	0	0	0	0	0
mmu_piR_001634	0	0	0	0	0	0	0	0	0	0	0	0	0	0	0	0	0	0	0	0	0	0	0	0
mmu_piR_001635	0	0	0	0	0	0	0	0	0	0	0	0	0	0	0	0	0	0	0	0	0	0	0	0
mmu_piR_001636	0	0	0	0	0	0	0	0	0	0	0	0	0	0	0	0	0	0	0	0	0	0	0	0
mmu_piR_001637	0	0	0	0	0	0	0	0	0	0	0	0	0	1	0	0	0	0	0	0	0	0	0	0
mmu_piR_001638	0	0	0	0	0	0	0	0	0	0	0	0	0	0	0	0	0	0	0	0	0	0	0	0
mmu_piR_001639	0	0	0	0	0	0	0	0	0	0	0	0	0	0	0	0	0	0	0	0	0	0	0	0
mmu_piR_001640	0	0	0	0	0	0	0	0	0	0	0	0	0	0	0	0	0	0	0	0	0	0	0	0
mmu_piR_001641	0	0	0	0	0	0	0	0	0	0	0	0	0	0	0	0	0	0	0	0	0	0	0	0
mmu_piR_001642	0	0	0	0	0	0	0	0	0	0	0	0	0	0	0	0	0	0	0	0	0	0	0	0
mmu_piR_001643	0	0	0	0	0	0	0	0	0	0	0	0	0	0	0	0	0	0	0	0	0	0	0	0
mmu_piR_001644	13	4	1	35	24	9	3	7	5	7	9	15	15	15	3	18	29	7	15	22	5	40	53	17
mmu_piR_001645	0	0	0	0	0	0	0	0	0	0	0	0	0	0	0	0	0	0	0	0	0	0	0	0
mmu_piR_001646	0	0	0	0	0	0	0	0	0	0	0	0	0	0	0	0	0	0	0	0	0	0	0	0
mmu_piR_001647	0	0	0	0	0	0	0	0	0	0	0	0	0	0	0	0	0	0	0	0	0	0	0	0
mmu_piR_001648	0	0	0	0	0	0	0	0	0	0	0	0	0	0	0	0	0	0	0	0	0	0	0	0
mmu_piR_001649	0	0	0	0	0	0	0	0	0	0	0	0	0	0	0	0	0	0	0	0	0	0	0	0
mmu_piR_001650	0	0	0	0	0	0	0	0	0	0	0	0	0	0	0	0	0	0	0	0	0	0	0	0
mmu_piR_001651	0	0	0	0	0	0	0	0	0	0	0	0	0	0	0	0	0	0	0	0	0	0	0	0
mmu_piR_001652	0	0	0	0	0	0	0	0	0	0	0	0	0	0	0	0	0	0	0	0	0	0	0	0
mmu_piR_001653	0	0	0	0	0	0	0	0	0	0	0	0	0	0	0	0	0	0	0	0	0	0	0	0
mmu_piR_001654	0	0	0	0	0	0	0	0	0	0	0	0	0	0	0	0	0	0	0	0	0	0	0	0
mmu_piR_001655	0	0	0	0	0	0	0	0	0	0	0	0	0	0	0	0	0	0	0	0	0	0	0	0
mmu_piR_001656	0	0	0	0	0	0	0	0	0	0	0	0	0	0	0	0	0	0	0	0	0	0	0	0
mmu_piR_001657	0	0	0	0	0	0	0	0	0	0	0	0	0	0	0	0	0	0	0	0	0	0	0	0
mmu_piR_001658	0	0	0	0	0	0	0	0	0	0	0	0	0	0	0	0	0	0	0	0	0	0	0	0
mmu_piR_001659	0	0	0	0	0	0	0	0	0	0	0	0	0	0	0	0	0	0	0	0	0	0	0	0
mmu_piR_001660	0	0	0	0	0	0	0	0	0	0	0	0	0	0	0	0	0	0	0	0	0	0	0	0
mmu_piR_001661	0	0	0	0	0	0	0	0	0	0	0	0	0	0	0	0	0	0	0	0	0	0	0	0
mmu_piR_001662	0	0	0	0	0	0	0	0	0	0	0	0	0	0	0	0	0	0	0	0	0	0	0	0
mmu_piR_001663	10	6	9	14	5	2	15	16	7	12	3	33	0	0	0	2	6	5	0	3	0	0	0	0
mmu_piR_001664	0	0	0	0	0	0	0	0	0	0	0	0	0	0	0	0	0	0	0	0	0	0	0	0
mmu_piR_001665	0	0	0	0	0	0	0	0	0	0	0	0	0	0	0	0	0	0	0	0	0	0	0	0
mmu_piR_001666	0	0	0	0	0	0	0	0	0	0	0	0	0	0	0	0	0	0	0	0	0	0	0	0
mmu_piR_001667	0	0	0	0	0	0	0	0	0	0	0	0	0	0	0	0	0	0	0	0	0	0	0	0
mmu_piR_001668	0	0	0	0	0	0	0	0	0	0	0	0	0	0	0	0	0	0	0	0	0	0	0	0
mmu_piR_001669	0	0	0	0	0	0	0	0	0	0	0	0	0	0	0	0	0	0	0	0	0	0	0	0
mmu_piR_001670	0	0	0	0	0	0	0	0	0	0	0	0	0	0	0	0	0	0	0	0	0	0	0	0
mmu_piR_001671	0	0	0	0	0	0	0	0	0	0	0	0	0	0	0	0	0	0	0	0	0	0	0	0
mmu_piR_001672	0	0	0	0	0	0	0	0	0	0	0	0	0	0	0	0	0	0	0	0	0	0	0	0
mmu_piR_001673	0	0	0	0	0	0	0	0	0	0	0	0	0	0	0	0	0	0	0	0	0	0	0	0
mmu_piR_001674	0	0	0	0	0	0	0	0	0	0	0	0	0	2	0	0	0	0	0	0	0	0	0	0
mmu_piR_001675	0	0	0	0	0	0	0	0	0	0	0	0	0	0	0	0	0	0	0	0	0	0	0	0
mmu_piR_001676	0	0	0	0	0	0	0	0	0	0	0	0	0	0	0	0	0	0	0	0	0	0	0	0
mmu_piR_001677	0	0	0	0	0	0	0	0	0	0	0	0	0	0	0	0	0	0	0	0	0	0	0	0
mmu_piR_001678	0	0	0	0	0	0	0	0	0	0	0	0	0	0	0	0	0	0	0	0	0	0	0	0
mmu_piR_001679	0	0	0	0	0	0	0	0	0	0	0	0	0	0	0	0	0	0	0	0	0	0	0	0
mmu_piR_001680	0	0	0	0	0	0	0	0	0	0	0	0	0	0	0	0	0	0	0	0	0	0	0	0
mmu_piR_001681	0	0	0	0	0	0	0	0	0	0	0	0	0	0	0	0	0	0	0	0	0	0	0	0
mmu_piR_001682	0	0	0	0	0	0	0	0	0	0	0	0	0	0	0	0	0	0	0	0	0	0	0	0
mmu_piR_001683	0	0	0	0	0	0	0	0	0	0	0	0	0	0	0	0	0	0	0	0	0	0	0	0
mmu_piR_001684	0	0	0	0	0	0	0	0	0	0	0	0	0	0	0	0	0	0	0	0	0	0	0	0
mmu_piR_001685	0	0	0	0	0	0	0	0	0	0	0	0	0	0	0	0	0	0	0	0	0	0	0	0
mmu_piR_001686	0	0	0	0	0	0	0	0	0	0	0	0	0	0	0	0	0	0	0	0	0	0	0	0
mmu_piR_001687	0	0	0	0	0	0	0	0	0	0	0	0	0	0	0	0	0	0	0	0	0	0	0	0
mmu_piR_001688	0	0	0	0	0	0	0	0	0	0	0	0	0	0	0	0	0	0	0	0	0	0	0	0
mmu_piR_001689	0	0	0	0	0	0	0	0	0	0	0	0	0	0	0	0	0	0	0	0	0	0	0	0
mmu_piR_001690	0	0	0	0	0	0	0	0	0	0	0	0	0	0	0	0	0	0	0	0	0	0	0	0
mmu_piR_001691	0	0	0	0	0	0	0	0	0	0	0	0	0	0	0	0	0	0	0	0	0	0	0	0
mmu_piR_001692	0	0	0	0	0	0	0	0	0	0	0	0	0	0	0	0	0	0	0	0	0	0	0	0
mmu_piR_001693	0	0	0	0	0	0	0	0	0	0	0	0	0	0	0	0	0	0	0	0	0	0	0	0
mmu_piR_001694	0	0	0	0	0	0	0	0	0	0	0	0	0	0	0	0	0	0	0	0	0	0	0	0
mmu_piR_001695	0	0	0	0	0	0	0	0	0	0	0	0	0	0	0	0	0	0	0	0	0	0	0	0
mmu_piR_001696	0	0	0	1	0	1	0	0	0	0	0	0	0	0	0	0	0	0	0	0	0	0	0	0
mmu_piR_001697	0	0	0	0	0	0	0	0	0	0	0	0	0	0	0	0	0	0	0	0	0	0	0	0
mmu_piR_001698	0	0	0	0	0	0	0	0	0	0	0	0	0	0	0	0	0	0	0	0	0	0	0	0
mmu_piR_001699	0	0	0	0	0	0	0	0	0	0	0	0	0	0	0	0	0	0	0	0	0	0	0	0
mmu_piR_001700	0	0	0	0	0	0	0	0	0	0	0	0	0	0	0	0	0	0	0	0	0	0	0	0
mmu_piR_001701	0	0	0	0	0	0	0	0	0	0	0	0	0	0	0	0	0	0	0	0	0	0	0	0
mmu_piR_001702	0	0	0	0	0	0	0	0	0	0	0	0	0	0	0	0	0	0	0	0	0	0	0	0
mmu_piR_001703	0	0	0	0	0	0	0	0	0	0	0	0	0	0	0	0	0	0	0	0	0	0	0	0
mmu_piR_001704	0	0	0	0	0	0	0	0	0	0	0	0	0	0	0	0	0	0	0	0	0	0	0	0
mmu_piR_001705	0	0	0	0	0	0	0	0	0	0	0	0	0	0	0	0	0	0	0	0	0	0	0	0
mmu_piR_001706	0	0	0	0	0	0	0	0	0	0	0	0	0	0	0	0	0	0	0	0	0	0	0	0
mmu_piR_001707	0	0	0	0	0	0	0	0	0	0	0	0	0	0	0	0	0	0	0	0	0	0	0	0
mmu_piR_001708	0	0	0	0	0	0	0	0	0	0	0	0	0	0	0	0	0	0	0	0	0	0	0	0
mmu_piR_001709	0	0	0	0	0	0	0	0	0	0	0	0	0	0	0	0	0	0	0	0	0	0	0	0
mmu_piR_001710	0	0	0	0	0	0	0	0	0	0	0	0	0	0	0	0	0	0	0	0	0	0	0	0
mmu_piR_001711	0	0	0	0	0	0	0	0	0	0	0	0	0	0	0	0	0	0	0	0	0	0	0	0
mmu_piR_001712	0	0	0	0	0	0	0	0	0	0	0	0	0	0	0	0	0	0	0	0	0	0	0	0
mmu_piR_001713	0	0	0	0	0	0	0	0	0	0	0	0	0	0	0	0	0	0	0	0	0	0	0	0
mmu_piR_001714	0	0	0	0	0	0	0	0	0	0	0	0	0	0	0	0	0	0	0	0	0	0	0	0
mmu_piR_001715	0	0	0	0	0	0	0	0	0	0	0	0	0	0	0	0	0	0	0	0	0	0	0	0
mmu_piR_001716	0	0	0	0	0	0	0	0	0	0	0	0	0	0	0	0	0	0	0	0	0	0	0	0
mmu_piR_001717	0	0	0	0	0	0	0	0	0	0	0	0	0	0	0	0	0	0	0	0	0	0	0	0
mmu_piR_001718	0	0	0	0	0	0	0	0	0	0	0	0	0	0	0	0	0	0	0	0	0	0	0	0
mmu_piR_001719	0	0	0	0	0	0	0	0	0	0	0	0	0	0	1	0	0	2	0	0	1	0	0	0
mmu_piR_001720	0	0	0	0	0	0	0	0	0	0	0	0	0	0	0	0	0	0	0	0	0	0	0	0
mmu_piR_001721	0	0	0	0	0	0	0	0	0	0	0	0	0	0	0	0	0	0	0	0	0	0	0	0
mmu_piR_001722	0	0	0	0	0	0	0	0	0	0	0	0	0	0	0	0	0	0	0	0	0	0	0	0
mmu_piR_001723	0	0	0	0	0	0	0	0	0	0	0	0	0	0	0	0	0	0	0	0	0	0	0	0
mmu_piR_001724	0	0	0	0	0	0	0	0	0	0	0	0	0	0	0	0	0	0	0	0	0	0	0	0
mmu_piR_001725	0	0	0	0	0	0	0	0	0	0	0	0	0	0	0	0	0	0	0	0	0	0	0	0
mmu_piR_001726	0	0	0	0	0	0	0	0	0	0	0	0	0	0	0	0	0	0	0	0	0	0	1	0
mmu_piR_001727	0	0	0	0	0	0	0	0	0	0	0	0	0	0	0	0	0	0	0	0	0	0	0	0
mmu_piR_001728	0	0	0	0	0	0	0	0	0	0	0	0	0	0	0	0	0	0	0	0	0	0	0	0
mmu_piR_001729	0	0	0	0	0	0	0	0	0	0	0	0	0	0	0	0	0	0	0	0	0	0	0	0
mmu_piR_001730	0	0	0	0	0	0	0	0	0	0	0	0	0	0	0	0	0	0	0	0	0	0	0	0
mmu_piR_001731	0	0	0	0	0	0	0	0	0	0	0	0	0	0	0	0	0	0	0	0	0	0	0	0
mmu_piR_001732	0	0	0	0	0	0	0	0	0	0	0	0	0	0	0	0	0	0	0	0	0	0	0	0
mmu_piR_001733	0	0	0	0	0	0	0	0	0	0	0	0	0	0	0	0	0	0	0	0	0	0	0	0
mmu_piR_001734	0	0	0	0	0	0	0	0	0	0	0	0	0	0	0	0	0	0	0	0	0	0	0	0
mmu_piR_001735	0	0	0	0	0	0	0	0	0	0	0	0	0	0	0	0	0	0	0	0	0	0	0	0
mmu_piR_001736	0	0	0	0	0	0	0	0	0	0	0	0	0	0	0	0	0	0	0	0	0	0	0	0
mmu_piR_001737	0	0	0	0	0	0	0	0	0	0	0	0	0	0	0	0	0	0	0	0	0	0	0	0
mmu_piR_001738	0	0	0	0	0	0	0	0	0	0	0	0	0	0	0	0	0	0	0	0	0	0	0	0
mmu_piR_001739	0	0	0	0	0	0	0	0	0	0	0	0	0	0	0	0	0	0	0	0	0	0	0	0
mmu_piR_001740	0	0	0	0	0	0	0	0	0	0	0	0	0	0	0	0	0	0	0	0	0	0	0	0
mmu_piR_001741	0	0	0	0	0	0	0	0	0	0	0	0	0	0	0	0	0	0	0	0	0	0	0	0
mmu_piR_001742	0	0	0	0	0	0	0	0	0	0	0	0	0	0	0	0	0	0	0	0	0	0	0	0
mmu_piR_001743	0	0	0	0	0	0	0	0	0	0	0	0	0	0	0	0	0	0	0	0	0	0	0	0
mmu_piR_001744	0	0	0	0	0	0	0	0	0	0	0	0	0	0	0	0	0	0	0	0	0	0	0	0
mmu_piR_001745	0	0	0	0	0	0	0	0	0	0	0	0	0	0	0	0	0	0	0	0	0	0	0	0
mmu_piR_001746	0	0	0	0	0	0	0	0	0	0	0	0	0	0	0	0	0	0	0	0	0	0	0	0
mmu_piR_001747	0	0	0	0	0	0	0	0	0	0	0	0	0	0	0	0	0	0	0	0	0	0	0	0
mmu_piR_001748	0	0	0	0	0	0	0	0	0	0	0	0	0	0	0	0	0	0	0	0	0	0	0	0
mmu_piR_001749	0	0	0	0	0	0	0	0	0	0	0	0	0	0	0	0	0	0	0	0	0	0	0	0
mmu_piR_001750	0	0	0	0	0	0	0	0	0	0	0	0	0	0	0	0	0	0	0	0	0	0	0	0
mmu_piR_001751	0	0	0	0	0	0	0	0	0	0	0	0	11	16	2	8	1	6	7	8	5	10	21	2
mmu_piR_001752	1	12	6	11	7	9	4	3	7	6	7	5	0	1	0	3	4	4	14	5	2	4	3	8
mmu_piR_001753	0	0	0	0	0	0	0	0	0	0	0	0	0	0	0	0	0	0	0	0	0	0	0	0
mmu_piR_001754	0	0	0	0	0	0	0	0	0	0	0	0	0	0	0	0	0	0	0	0	0	0	0	0
mmu_piR_001755	0	0	0	0	0	0	0	0	0	0	0	0	0	0	0	0	0	0	0	0	0	0	0	0
mmu_piR_001756	0	0	0	0	0	0	0	0	0	0	0	0	0	0	0	0	0	0	0	0	0	0	0	0
mmu_piR_001757	0	0	0	0	0	0	0	0	0	0	0	0	0	0	0	0	0	0	0	0	0	0	0	0
mmu_piR_001758	0	0	0	0	0	0	0	0	0	0	0	0	0	0	0	0	0	0	0	0	0	0	0	0
mmu_piR_001759	0	0	0	0	0	0	0	0	0	0	0	0	0	0	0	0	0	0	0	0	0	0	0	0
mmu_piR_001760	0	0	0	0	0	0	0	0	0	0	0	0	0	0	0	0	0	0	0	0	0	0	0	0
mmu_piR_001761	0	0	0	0	0	0	0	0	0	0	0	0	0	0	0	0	0	0	0	0	0	0	0	0
mmu_piR_001762	0	0	0	0	0	0	0	0	0	0	0	0	0	0	0	0	0	0	0	0	0	0	0	0
mmu_piR_001763	0	0	0	0	0	0	0	0	0	0	0	0	0	0	0	0	0	0	0	0	0	0	0	0
mmu_piR_001764	0	0	0	0	0	0	0	0	0	0	0	0	0	0	0	0	0	0	0	0	0	0	0	0
mmu_piR_001765	0	0	0	0	0	0	0	0	0	0	0	0	0	0	0	0	0	0	0	0	0	0	0	0
mmu_piR_001766	0	0	0	0	0	0	0	0	0	0	0	0	0	0	0	0	0	0	0	0	0	0	0	0
mmu_piR_001767	0	0	0	0	0	0	0	0	0	0	0	0	0	0	0	0	0	0	0	0	0	0	0	0
mmu_piR_001768	0	0	0	0	0	0	0	0	0	0	0	0	0	0	0	0	0	0	0	0	0	0	0	0
mmu_piR_001769	0	0	0	0	0	0	0	0	0	0	0	0	0	0	0	0	0	0	0	0	0	0	0	0
mmu_piR_001770	0	0	0	0	0	0	0	0	0	0	0	0	0	0	0	0	0	0	0	0	0	0	0	0
mmu_piR_001771	0	0	0	0	0	0	0	0	0	0	0	0	0	0	0	0	0	0	0	0	0	0	0	0
mmu_piR_001772	0	0	0	0	0	0	0	0	0	0	0	0	0	0	0	0	0	0	0	0	0	0	0	0
mmu_piR_001773	0	0	0	0	0	0	0	0	0	0	0	0	0	0	0	0	0	0	0	0	0	0	0	0
mmu_piR_001774	0	0	0	0	0	0	0	0	0	0	0	0	0	0	0	0	0	0	0	0	0	0	0	0
mmu_piR_001775	0	0	0	0	0	0	0	0	0	0	0	0	0	0	0	0	0	0	0	0	0	0	0	0
mmu_piR_001776	0	0	0	0	0	0	0	0	0	0	0	0	0	0	0	0	0	0	0	0	0	0	0	0
mmu_piR_001777	0	0	0	0	0	0	0	0	0	0	0	0	0	0	0	0	0	0	0	0	0	0	0	0
mmu_piR_001778	0	3	2	3	0	0	0	0	0	1	0	0	0	0	0	0	0	0	0	0	0	0	0	0
mmu_piR_001779	0	0	0	0	0	0	0	0	0	0	0	0	0	0	0	0	0	0	0	0	0	0	0	0
mmu_piR_001780	0	0	0	0	0	0	0	0	0	0	0	0	0	0	0	0	0	0	0	0	0	0	0	0
mmu_piR_001781	0	0	0	0	0	0	0	0	0	0	0	0	0	0	0	0	0	0	0	0	0	0	0	0
mmu_piR_001782	0	0	0	0	0	0	0	0	0	0	0	0	0	0	0	0	0	0	0	0	0	0	0	0
mmu_piR_001783	0	0	0	0	0	0	0	0	0	0	0	0	0	0	0	0	0	0	0	0	0	0	0	0
mmu_piR_001784	0	0	0	0	0	0	0	0	0	0	0	0	0	0	0	0	0	0	0	0	0	0	0	0
mmu_piR_001785	0	0	0	0	0	0	0	0	0	0	0	0	0	0	0	0	0	0	0	0	0	0	0	0
mmu_piR_001786	0	0	0	0	0	0	0	0	0	0	0	0	0	0	0	0	0	0	0	0	1	3	1	0
mmu_piR_001787	0	0	0	0	0	0	0	0	0	0	0	0	0	0	0	0	0	0	0	0	0	0	0	0
mmu_piR_001788	0	0	0	0	0	0	0	0	0	0	0	0	0	0	0	0	0	0	0	0	0	0	0	0
mmu_piR_001789	0	0	0	0	0	0	0	0	0	0	0	0	0	0	0	0	0	0	0	0	0	0	0	0
mmu_piR_001790	0	0	0	0	0	0	0	0	0	0	0	0	0	0	0	0	0	0	0	0	0	0	0	0
mmu_piR_001791	0	0	0	0	0	0	0	0	0	0	0	0	0	0	0	0	0	0	0	0	0	0	0	0
mmu_piR_001792	0	0	0	0	0	0	0	0	0	0	0	0	0	0	0	0	0	0	0	0	0	0	0	0
mmu_piR_001793	0	0	0	0	0	0	0	0	0	0	0	0	0	0	0	0	0	0	0	0	0	0	0	0
mmu_piR_001794	0	0	0	0	0	0	0	0	0	0	0	0	0	0	0	0	0	0	0	0	0	0	0	0
mmu_piR_001795	0	0	0	0	0	0	0	0	0	0	0	0	0	0	0	0	0	0	0	0	0	0	0	0
mmu_piR_001796	0	0	0	0	0	0	0	0	0	0	0	0	0	0	0	0	0	0	0	0	0	0	0	0
mmu_piR_001797	0	0	0	0	0	0	0	0	0	0	0	0	0	0	0	0	0	0	0	0	0	0	0	0
mmu_piR_001798	0	0	0	0	0	0	0	0	0	0	0	0	0	0	0	0	0	0	0	0	0	0	0	0
mmu_piR_001799	0	0	0	0	0	0	0	0	0	0	0	0	0	0	0	0	0	0	0	0	0	0	0	0
mmu_piR_001800	0	0	0	0	0	0	0	0	0	0	0	0	0	0	0	0	0	0	0	0	0	0	0	0
mmu_piR_001801	0	0	0	0	0	0	0	0	0	0	0	0	0	0	0	0	0	0	0	0	0	0	0	0
mmu_piR_001802	0	0	0	0	0	0	0	0	0	0	0	0	0	0	0	0	0	0	0	0	0	0	0	0
mmu_piR_001803	0	0	0	0	0	0	0	0	0	0	0	0	0	0	0	0	0	0	0	0	0	0	0	0
mmu_piR_001804	0	0	0	0	0	0	0	0	0	0	0	0	0	0	0	0	0	0	0	0	0	0	0	0
mmu_piR_001805	0	0	0	0	0	0	0	0	0	0	0	0	0	0	0	0	0	0	0	0	0	0	0	0
mmu_piR_001806	0	0	0	0	0	0	0	0	0	0	0	0	0	0	0	0	0	0	0	0	0	0	0	0
mmu_piR_001807	0	0	0	0	0	0	0	0	0	0	0	0	0	0	0	0	0	0	0	0	0	0	0	0
mmu_piR_001808	0	0	0	0	0	0	0	0	0	0	0	0	0	0	0	0	0	0	0	0	0	0	0	0
mmu_piR_001809	0	0	0	0	0	0	0	0	0	0	0	0	0	0	0	0	0	0	0	0	0	0	0	0
mmu_piR_001810	0	0	0	0	0	0	0	0	0	0	0	0	0	0	0	0	0	0	0	0	0	0	0	0
mmu_piR_001811	0	0	0	0	0	0	0	0	0	0	0	0	0	0	0	0	0	0	0	0	0	0	0	0
mmu_piR_001812	0	0	0	0	0	0	0	0	0	0	0	0	0	0	0	0	0	0	0	0	0	0	0	0
mmu_piR_001813	0	0	0	0	0	0	0	0	0	0	0	0	0	0	0	0	0	0	0	0	0	0	0	0
mmu_piR_001814	0	0	0	0	0	0	0	0	0	0	0	0	0	0	0	0	0	0	0	0	0	0	0	0
mmu_piR_001815	0	0	0	0	0	0	0	0	0	0	0	0	0	0	0	0	0	0	0	0	0	0	0	0
mmu_piR_001816	0	0	0	0	0	0	0	0	0	0	0	0	0	0	0	0	0	0	0	0	0	0	0	0
mmu_piR_001817	0	0	0	0	0	0	0	1	0	0	0	0	0	1	0	2	0	0	0	0	2	0	0	0
mmu_piR_001818	26	26	12	31	20	12	15	14	17	10	9	20	0	10	5	18	68	61	30	12	36	12	15	23
mmu_piR_001819	0	0	0	0	0	0	0	0	0	0	0	0	0	0	0	0	0	0	0	0	0	0	0	0
mmu_piR_001820	0	0	0	0	0	0	0	0	0	0	0	0	0	0	0	0	0	0	0	0	0	0	0	0
mmu_piR_001821	0	0	0	0	0	0	0	0	0	0	0	0	0	0	0	0	0	0	0	0	0	0	0	0
mmu_piR_001822	0	0	0	0	0	0	0	0	0	0	0	0	0	0	0	0	0	0	0	0	0	0	0	0
mmu_piR_001823	0	0	0	0	0	0	0	0	0	0	0	0	0	0	0	0	0	0	0	0	0	0	0	0
mmu_piR_001824	0	0	0	0	0	0	0	0	0	0	0	0	0	0	0	0	0	0	0	0	0	0	0	0
mmu_piR_001825	0	0	0	0	0	0	0	0	0	0	0	0	0	0	0	0	0	0	0	0	0	0	0	0
mmu_piR_001826	0	0	0	0	0	0	0	0	0	0	0	0	0	0	0	0	0	0	0	0	0	0	0	0
mmu_piR_001827	0	0	0	0	0	0	0	0	0	0	0	0	0	0	0	0	0	0	0	0	0	0	0	0
mmu_piR_001828	0	0	0	0	0	0	0	0	0	0	0	0	0	0	0	0	0	0	0	0	0	0	0	0
mmu_piR_001829	0	0	0	0	0	0	0	0	0	0	0	0	0	0	0	0	0	0	0	0	0	0	0	0
mmu_piR_001830	0	0	0	0	0	0	0	0	0	0	0	0	0	0	0	0	0	0	0	0	0	0	0	0
mmu_piR_001831	0	0	0	0	0	0	0	0	0	0	0	0	0	0	0	0	0	0	0	0	0	0	0	0
mmu_piR_001832	0	0	0	0	0	0	0	0	0	0	0	0	0	0	0	0	0	0	0	0	0	0	0	0
mmu_piR_001833	0	0	0	0	0	0	0	0	0	0	0	0	0	0	0	0	0	0	0	0	0	0	0	0
mmu_piR_001834	0	0	0	0	0	0	0	0	0	0	0	0	0	0	0	0	0	0	0	0	0	0	0	0
mmu_piR_001835	0	0	0	0	0	0	0	0	0	0	0	0	0	0	0	0	0	0	0	0	0	0	0	0
mmu_piR_001836	0	0	0	0	0	0	0	0	0	0	0	0	0	0	0	0	0	0	0	0	0	0	0	0
mmu_piR_001837	0	0	0	0	0	0	0	0	0	0	0	0	0	0	0	0	0	0	0	0	0	0	0	0
mmu_piR_001838	0	0	0	0	0	0	0	0	0	0	0	0	0	0	0	0	0	0	0	0	0	0	0	2
mmu_piR_001839	0	0	0	0	0	0	0	0	0	0	0	0	0	0	0	0	0	0	0	0	0	0	0	0
mmu_piR_001840	0	0	0	0	0	0	0	0	0	0	0	0	0	0	0	0	0	0	0	0	0	0	0	0
mmu_piR_001841	0	0	0	0	0	0	0	0	0	0	0	0	0	0	0	0	0	0	0	0	0	0	0	0
mmu_piR_001842	0	0	0	0	0	0	0	0	0	0	0	0	0	0	0	0	0	0	0	0	0	0	0	0
mmu_piR_001843	0	0	0	0	0	0	0	0	0	0	0	0	0	0	0	0	0	0	0	0	0	0	0	0
mmu_piR_001844	0	0	0	0	0	0	0	0	0	0	0	0	0	0	0	0	0	0	0	0	0	0	0	0
mmu_piR_001845	0	0	0	0	0	0	0	0	0	0	0	0	0	0	0	0	0	0	0	0	0	0	0	0
mmu_piR_001846	0	0	0	0	0	0	0	0	0	0	0	0	0	0	0	0	0	0	0	0	0	0	0	0
mmu_piR_001847	0	0	0	0	0	0	0	0	0	0	0	0	0	0	0	0	0	0	0	0	0	0	0	0
mmu_piR_001848	0	0	0	0	0	0	0	0	0	0	0	0	0	0	0	0	0	0	0	0	0	0	0	0
mmu_piR_001849	0	0	0	0	0	0	0	0	0	0	0	0	0	0	0	0	0	0	0	0	0	0	0	0
mmu_piR_001850	0	0	0	0	0	0	0	0	0	0	0	0	0	0	0	0	0	0	0	0	0	0	0	0
mmu_piR_001851	0	0	0	0	0	0	0	0	0	0	0	0	0	0	0	0	0	0	0	0	0	0	0	0
mmu_piR_001852	0	0	0	0	0	0	0	0	0	0	0	0	0	0	0	0	0	0	0	0	0	0	0	0
mmu_piR_001853	0	0	0	0	0	0	0	0	0	0	0	0	0	0	0	0	0	0	0	0	0	0	0	0
mmu_piR_001854	0	0	0	0	0	0	0	0	0	0	0	0	0	0	0	0	0	0	0	0	0	0	0	0
mmu_piR_001855	0	0	0	0	0	0	0	0	0	0	0	0	0	0	0	0	0	0	0	0	0	0	0	0
mmu_piR_001856	0	0	0	0	0	0	0	0	0	0	0	0	0	0	0	0	0	0	0	0	0	0	0	0
mmu_piR_001857	0	0	0	0	0	0	0	0	0	0	0	0	0	0	0	0	0	0	0	0	0	0	0	0
mmu_piR_001858	0	0	0	0	0	0	0	0	0	0	0	0	0	0	0	0	0	0	0	0	0	0	0	0
mmu_piR_001859	0	0	0	0	0	0	0	0	0	0	0	0	0	0	0	0	0	0	0	0	0	0	0	0
mmu_piR_001860	0	0	0	0	0	0	0	0	0	0	0	0	0	0	0	0	0	0	0	0	0	0	0	0
mmu_piR_001861	0	0	0	0	0	0	0	0	0	0	0	0	0	0	0	0	0	0	0	0	0	0	0	0
mmu_piR_001862	0	0	0	0	0	0	0	0	0	0	0	0	0	0	0	0	0	0	0	0	0	0	0	0
mmu_piR_001863	0	0	0	0	0	0	0	0	0	0	0	0	0	0	0	0	0	0	0	0	0	0	0	0
mmu_piR_001864	0	0	0	0	0	0	0	0	0	0	0	0	0	0	0	0	0	0	0	0	0	0	0	0
mmu_piR_001865	0	0	0	0	0	0	0	0	0	0	0	0	0	0	0	0	0	0	0	0	0	0	0	0
mmu_piR_001866	0	0	0	0	0	0	0	0	0	0	0	0	0	0	0	0	0	0	0	0	0	0	0	0
mmu_piR_001867	0	0	0	0	0	0	0	0	0	0	0	0	0	0	0	0	0	0	0	0	0	0	0	0
mmu_piR_001868	0	0	0	0	0	0	0	0	0	0	0	0	0	0	0	0	0	0	0	0	0	0	0	0
mmu_piR_001869	0	0	0	0	0	0	0	0	0	0	0	0	0	0	0	0	0	0	0	0	0	0	0	0
mmu_piR_001870	0	0	0	0	0	0	0	0	0	0	0	0	0	0	0	0	0	0	0	0	0	0	0	0
mmu_piR_001871	0	0	0	0	0	0	0	0	0	0	0	0	0	0	0	0	0	0	0	0	0	0	0	0
mmu_piR_001872	0	0	0	0	0	0	0	0	0	0	0	0	0	0	0	0	0	0	0	0	0	0	0	0
mmu_piR_001873	0	0	0	0	0	0	0	0	0	0	0	0	0	0	0	0	0	0	0	0	0	0	0	0
mmu_piR_001874	0	0	0	0	0	0	0	0	0	0	0	0	0	0	0	0	0	0	0	0	0	0	0	0
mmu_piR_001875	0	0	0	0	0	0	0	0	0	0	0	0	0	0	0	0	0	0	0	0	0	0	0	0
mmu_piR_001876	1	0	0	0	0	0	0	0	0	0	0	0	0	0	0	0	0	0	0	0	0	0	0	0
mmu_piR_001877	0	0	0	0	0	0	0	0	0	0	0	0	0	0	0	0	0	0	0	0	0	0	0	0
mmu_piR_001878	0	0	0	0	0	0	0	0	0	0	0	0	0	0	0	0	0	0	0	0	0	0	0	0
mmu_piR_001879	0	0	0	0	0	0	0	0	0	0	0	0	0	0	0	0	0	0	0	0	0	0	0	0
mmu_piR_001880	0	0	0	0	0	0	0	0	0	0	0	0	0	0	0	0	0	0	0	0	0	0	0	0
mmu_piR_001881	0	0	0	0	0	0	0	0	0	0	0	0	0	0	0	0	0	0	0	0	0	0	0	0
mmu_piR_001882	0	0	0	0	0	0	0	0	0	0	0	0	0	0	0	0	0	0	0	0	0	0	0	0
mmu_piR_001883	0	0	0	0	0	0	0	0	0	0	0	0	0	0	0	0	0	0	0	0	0	0	0	0
mmu_piR_001884	0	0	0	0	0	0	0	0	0	0	0	0	0	0	0	0	0	0	0	0	0	0	0	0
mmu_piR_001885	0	0	0	0	0	0	0	0	0	0	0	0	0	0	0	0	0	0	0	0	0	0	0	0
mmu_piR_001886	0	0	0	0	0	0	0	0	0	0	0	0	0	0	0	0	0	0	0	0	0	0	0	0
mmu_piR_001887	0	0	0	0	0	0	0	0	0	0	0	0	0	0	0	0	0	0	0	0	0	0	0	0
mmu_piR_001888	0	0	0	0	0	0	0	0	0	0	0	0	0	0	0	0	0	0	0	0	0	0	0	0
mmu_piR_001889	0	0	0	0	0	0	0	0	0	0	0	0	0	0	0	0	0	0	0	0	0	0	0	0
mmu_piR_001890	0	0	0	0	0	0	0	0	0	0	0	0	0	0	0	0	0	0	0	0	0	0	0	0
mmu_piR_001891	0	0	0	0	0	0	0	0	0	0	0	0	0	0	0	0	0	0	0	0	0	0	0	0
mmu_piR_001892	0	0	0	0	0	0	0	0	0	0	0	0	0	0	0	0	0	0	0	0	0	0	0	0
mmu_piR_001893	0	0	0	0	0	0	0	0	0	0	0	0	0	0	0	0	0	0	0	0	0	0	0	0
mmu_piR_001894	0	0	0	0	0	0	0	0	0	0	0	0	0	0	0	0	0	0	0	0	0	0	0	0
mmu_piR_001895	0	0	0	0	0	0	0	0	0	0	0	0	0	0	0	0	0	0	0	0	0	0	0	0
mmu_piR_001896	0	0	0	0	0	0	0	0	0	0	0	0	1	0	0	0	0	0	0	0	0	0	0	0
mmu_piR_001897	0	0	0	0	0	0	0	0	0	0	0	0	0	0	0	0	0	0	0	0	0	0	0	0
mmu_piR_001898	0	0	0	0	0	0	0	0	0	0	0	0	0	0	0	0	0	0	0	0	0	0	0	0
mmu_piR_001899	0	0	0	0	0	0	0	0	0	0	0	0	0	0	0	0	0	0	0	0	0	0	0	0
mmu_piR_001900	0	0	0	0	0	0	0	0	0	0	0	0	0	1	0	0	0	0	0	0	0	0	0	0
mmu_piR_001901	0	0	0	0	0	0	0	0	0	0	0	0	0	0	0	0	0	0	0	0	0	0	0	0
mmu_piR_001902	0	0	0	0	0	0	0	0	0	0	0	0	0	0	0	0	0	0	0	0	0	0	0	0
mmu_piR_001903	0	0	0	0	0	0	0	0	0	0	0	0	0	0	0	0	0	0	0	0	0	0	0	0
mmu_piR_001904	0	0	0	0	0	0	0	0	0	0	0	0	0	0	0	0	0	0	0	0	0	0	0	0
mmu_piR_001905	0	0	0	0	0	0	0	0	0	0	0	0	0	0	0	0	0	0	0	0	0	0	0	0
mmu_piR_001906	0	0	0	0	0	0	0	0	0	0	0	0	0	0	0	0	0	0	0	0	0	0	0	0
mmu_piR_001907	0	0	0	0	0	0	0	0	0	0	0	0	0	0	0	0	0	0	0	0	0	0	0	0
mmu_piR_001908	0	0	0	0	0	0	0	0	0	0	0	0	0	0	0	0	0	0	0	0	0	2	0	0
mmu_piR_001909	0	0	0	0	0	0	0	0	0	0	0	0	0	0	0	0	0	0	0	0	0	0	0	0
mmu_piR_001910	0	0	0	0	0	0	0	0	0	0	0	0	0	0	0	0	0	0	0	0	0	0	0	0
mmu_piR_001911	0	0	0	0	0	0	0	0	0	0	0	0	0	0	0	0	0	0	0	0	0	0	0	0
mmu_piR_001912	0	0	0	0	0	0	0	0	0	0	0	0	0	0	0	0	0	0	0	0	0	0	0	0
mmu_piR_001913	0	0	0	0	0	0	0	0	0	0	0	0	0	0	0	0	0	0	0	0	0	0	0	0
mmu_piR_001914	0	0	0	0	0	0	0	0	0	0	0	0	0	0	0	0	0	1	0	0	0	0	0	0
mmu_piR_001915	0	0	0	0	0	0	0	0	0	0	0	0	0	0	0	0	0	0	0	0	0	0	0	0
mmu_piR_001916	0	0	0	0	0	0	0	0	0	0	0	0	0	0	0	0	0	0	0	0	0	0	0	0
mmu_piR_001917	0	0	0	0	0	0	0	0	0	0	0	0	0	0	0	0	0	0	0	0	0	0	0	0
mmu_piR_001918	0	0	0	0	0	0	0	0	0	0	0	0	0	0	0	0	0	0	0	0	0	0	0	0
mmu_piR_001919	0	0	0	0	0	0	0	0	0	0	0	0	0	0	0	0	0	0	0	0	0	0	0	0
mmu_piR_001920	0	0	0	0	0	0	0	0	0	0	0	0	0	0	0	0	0	0	0	0	0	0	0	0
mmu_piR_001921	0	0	0	0	0	0	0	0	0	0	0	0	0	0	0	0	0	0	0	0	0	0	0	0
mmu_piR_001922	0	0	0	0	0	0	0	0	0	0	0	0	0	0	0	0	0	0	0	0	0	0	0	0
mmu_piR_001923	0	0	0	0	0	0	0	0	0	0	0	0	0	0	0	0	0	0	0	0	0	0	0	0
mmu_piR_001924	0	0	0	0	0	0	0	0	0	0	0	0	0	0	0	0	0	0	0	0	0	0	0	0
mmu_piR_001925	0	0	0	0	0	0	0	0	0	0	0	0	0	0	0	0	0	0	0	0	0	0	0	0
mmu_piR_001926	0	0	0	0	0	0	0	0	0	0	0	0	0	0	0	0	0	0	0	0	0	0	0	0
mmu_piR_001927	0	0	0	0	0	0	0	0	0	0	0	0	0	0	0	0	0	0	0	0	0	0	0	0
mmu_piR_001928	0	0	0	0	0	0	0	0	0	0	0	0	0	0	0	0	0	0	0	0	0	0	0	0
mmu_piR_001929	0	0	0	0	0	0	0	0	0	0	0	0	0	0	0	0	0	0	0	0	0	0	0	0
mmu_piR_001930	0	0	0	0	0	0	0	0	0	0	0	0	0	0	0	0	0	0	0	0	0	0	0	0
mmu_piR_001931	0	0	0	0	0	0	0	0	0	0	0	0	0	0	0	0	0	0	0	0	0	0	0	0
mmu_piR_001932	0	0	0	0	0	0	0	0	0	0	0	0	0	0	0	0	0	0	0	0	0	0	0	0
mmu_piR_001933	0	0	0	0	0	0	0	0	0	0	0	0	0	0	0	0	0	0	0	0	0	0	0	0
mmu_piR_001934	0	0	0	0	0	0	0	0	0	0	0	0	0	0	0	0	0	0	0	0	0	0	0	0
mmu_piR_001935	0	0	0	0	0	0	0	0	0	0	0	0	0	0	0	0	0	0	0	0	0	0	0	0
mmu_piR_001936	0	0	0	0	0	0	0	0	0	0	0	0	0	0	0	0	0	0	0	0	0	0	0	0
mmu_piR_001937	0	0	0	0	0	0	0	0	0	0	0	0	0	0	0	0	0	0	0	0	0	0	0	0
mmu_piR_001938	0	0	0	0	0	0	0	0	0	0	0	0	0	0	0	0	0	0	0	0	0	0	0	0
mmu_piR_001939	0	0	0	0	0	0	0	0	0	0	0	0	0	0	0	0	0	0	0	0	0	0	0	0
mmu_piR_001940	0	0	0	0	0	0	0	0	0	0	0	0	0	0	0	0	0	0	0	0	0	0	0	0
mmu_piR_001941	0	0	0	0	0	0	0	0	0	0	0	0	0	0	0	0	0	0	0	0	0	0	0	0
mmu_piR_001942	0	0	0	0	0	0	0	0	0	0	0	0	0	0	0	0	0	0	0	0	0	0	0	0
mmu_piR_001943	0	0	0	0	0	0	0	0	0	0	0	0	0	0	0	0	0	0	0	0	0	0	0	0
mmu_piR_001944	0	0	0	0	0	0	0	0	0	0	0	0	0	0	0	0	0	0	0	0	0	0	0	0
mmu_piR_001945	0	0	0	0	0	0	0	0	0	0	0	0	0	0	0	0	1	0	0	0	0	0	0	0
mmu_piR_001946	0	0	0	0	0	0	0	0	0	0	0	0	0	0	0	0	0	0	0	0	0	0	0	0
mmu_piR_001947	0	0	0	0	0	0	0	0	0	0	0	0	0	0	0	0	0	0	0	0	0	0	0	0
mmu_piR_001948	0	0	0	0	0	0	0	0	0	0	0	0	0	0	0	0	0	0	0	0	0	0	0	0
mmu_piR_001949	0	0	0	0	0	0	0	0	0	0	0	0	0	0	0	0	0	0	0	0	0	0	0	0
mmu_piR_001950	0	0	0	0	0	0	0	0	0	0	0	0	0	0	0	0	0	0	0	0	0	0	0	0
mmu_piR_001951	0	0	0	0	0	0	0	0	0	0	0	0	0	0	0	0	0	0	0	0	0	0	0	0
mmu_piR_001952	0	0	0	0	0	0	0	0	0	0	0	0	0	0	0	0	0	0	0	0	0	0	0	0
mmu_piR_001953	0	0	0	0	0	0	0	0	0	0	0	0	0	0	0	0	0	0	0	0	0	0	0	0
mmu_piR_001954	0	0	0	0	0	0	0	0	0	0	0	0	0	0	0	0	0	0	0	0	0	0	0	0
mmu_piR_001955	0	0	0	0	0	0	0	0	0	0	0	0	0	0	0	0	0	0	0	0	0	0	0	0
mmu_piR_001956	0	0	0	0	0	0	0	0	0	0	0	0	0	0	0	0	0	0	0	0	0	0	0	0
mmu_piR_001957	0	0	0	0	0	0	0	0	0	0	0	0	0	0	0	0	0	0	0	0	0	0	0	0
mmu_piR_001958	0	0	0	0	0	0	0	0	0	0	0	0	0	0	0	0	0	0	0	0	0	0	0	0
mmu_piR_001959	0	0	0	0	0	0	0	0	0	0	0	0	0	0	0	0	0	0	0	0	0	0	0	0
mmu_piR_001960	0	0	0	0	0	0	0	0	0	0	0	0	0	0	0	0	0	0	0	0	0	0	0	0
mmu_piR_001961	0	0	0	0	0	0	0	0	0	0	0	0	0	0	0	0	0	0	0	0	0	0	0	0
mmu_piR_001962	0	0	0	0	0	0	0	0	0	0	0	0	0	0	0	0	0	0	0	0	0	0	0	0
mmu_piR_001963	0	0	0	0	0	0	0	0	0	0	0	0	0	0	0	0	0	0	0	0	0	0	0	0
mmu_piR_001964	0	0	0	0	0	0	0	0	0	0	0	0	0	0	0	0	0	0	0	0	0	0	0	0
mmu_piR_001965	0	0	0	0	0	0	0	0	0	0	0	0	0	0	0	0	0	0	0	0	0	0	0	0
mmu_piR_001966	0	0	0	0	0	0	0	0	0	0	0	0	0	0	0	0	0	0	0	0	0	0	0	0
mmu_piR_001967	0	0	0	1	0	2	0	0	0	0	0	0	0	0	0	0	0	0	0	0	0	0	0	0
mmu_piR_001968	0	0	0	0	0	0	0	0	0	0	0	0	0	0	0	0	0	0	0	0	0	0	0	0
mmu_piR_001969	0	0	0	0	0	0	0	0	0	0	0	0	0	0	0	0	0	0	0	0	0	0	0	0
mmu_piR_001970	0	0	0	0	0	0	0	0	0	0	0	0	0	0	0	0	0	0	0	0	0	0	0	0
mmu_piR_001971	0	0	0	0	0	0	0	0	0	0	0	0	0	0	0	0	0	0	0	0	0	0	0	0
mmu_piR_001972	0	0	0	0	0	0	0	0	0	0	0	0	0	0	0	0	0	0	0	0	0	0	0	0
mmu_piR_001973	0	0	0	0	0	0	0	0	0	0	0	0	0	0	0	0	0	0	0	0	0	0	0	0
mmu_piR_001974	0	0	0	0	0	0	0	0	0	0	0	0	0	0	0	0	0	0	0	0	0	0	0	0
mmu_piR_001975	0	0	0	0	0	0	0	0	0	0	0	0	0	0	0	0	0	0	0	0	0	0	0	0
mmu_piR_001976	0	0	0	0	0	0	0	0	0	0	0	0	0	0	0	0	0	0	0	0	0	0	0	0
mmu_piR_001977	0	0	0	0	0	0	0	0	0	0	0	0	0	0	0	0	0	0	0	0	0	0	0	0
mmu_piR_001978	0	0	0	0	0	0	0	0	0	0	0	0	0	0	0	0	0	0	0	0	0	0	0	0
mmu_piR_001979	0	0	0	0	0	0	0	0	0	0	0	0	0	0	0	0	0	0	0	0	0	0	0	0
mmu_piR_001980	0	0	0	0	0	0	0	0	0	0	0	0	0	0	0	0	0	0	0	0	0	0	0	0
mmu_piR_001981	0	0	0	0	0	0	0	0	0	0	0	0	0	0	0	0	0	0	0	0	0	0	0	0
mmu_piR_001982	0	0	0	0	0	0	0	0	0	0	0	0	0	0	0	0	0	0	0	0	0	0	0	0
mmu_piR_001983	0	0	0	0	0	0	0	0	0	0	0	0	0	0	0	0	0	0	0	0	0	0	0	0
mmu_piR_001984	0	0	0	0	0	0	0	0	0	0	0	0	0	0	0	0	0	0	0	0	0	0	0	0
mmu_piR_001985	0	0	0	0	0	0	0	0	0	0	0	0	0	0	0	0	0	0	0	0	0	0	0	0
mmu_piR_001986	0	0	0	0	0	0	0	0	0	0	0	0	0	0	0	0	0	0	0	0	0	0	0	0
mmu_piR_001987	0	0	0	0	0	0	0	0	0	0	0	0	0	0	0	0	0	0	0	0	0	0	0	0
mmu_piR_001988	0	0	0	0	0	0	0	0	0	0	0	0	0	0	0	0	0	0	0	0	0	0	0	0
mmu_piR_001989	0	0	0	0	0	0	0	0	0	0	0	0	0	0	0	0	0	0	0	0	0	0	0	0
mmu_piR_001990	0	0	0	0	0	0	0	0	0	0	0	0	0	0	0	0	0	0	0	0	0	0	0	0
mmu_piR_001991	0	0	0	0	0	0	0	0	0	0	0	0	0	0	0	0	0	0	0	0	0	0	0	0
mmu_piR_001992	0	0	0	0	0	0	0	0	0	0	0	0	0	0	0	0	0	0	0	0	0	0	0	0
mmu_piR_001993	0	0	0	0	0	0	0	0	0	0	0	0	0	0	0	0	0	0	0	0	0	0	0	0
mmu_piR_001994	0	0	0	0	0	0	0	0	0	0	0	0	0	0	0	0	0	0	0	0	0	0	0	0
mmu_piR_001995	0	0	0	0	0	0	0	0	0	0	0	0	0	0	0	0	0	0	0	0	0	0	0	0
mmu_piR_001996	0	0	0	0	0	0	0	0	0	0	0	0	0	0	0	0	0	0	0	0	0	0	0	0
mmu_piR_001997	0	0	0	0	0	0	0	0	0	0	0	0	0	0	0	0	0	0	0	0	0	0	0	0
mmu_piR_001998	0	0	0	0	0	0	0	0	0	0	0	0	0	0	0	0	0	0	0	0	0	0	0	0
mmu_piR_001999	0	0	0	0	0	0	0	0	0	0	0	0	0	0	0	0	0	0	0	0	0	0	0	0
[truncated: 37,987 more rows]

## Sheet: snoRNA
Geneid	control cells (1)	control cells (2)	control cells (3)	LPS cells (1)	LPS cells (2)	LPS cells (3)	IL-10 cells (1)	IL-10 cells (2)	IL-10 cells (3)	TGFB cells (1)	TGFB cells (2)	TGFB cells (3)	control Evs (1)	control Evs (2)	control Evs (3)	LPS Evs (1)	LPS Evs (2)	LPS Evs (3)	IL-10 Evs (1)	IL-10 Evs (2)	IL-10 Evs (3)	TGFB Evs (1)	TGFB Evs (2)	TGFB Evs (3)
Gm23274	0	0	0	0	0	0	0	0	0	0	0	0	0	0	0	0	0	0	0	0	0	0	0	0
Snord87	17111	26031	15623	13697	10972	11395	14782	14578	17055	13967	13938	14187	112	41	66	66	71	133	53	52	59	43	48	41
Gm22963	0	0	0	0	0	0	0	0	0	0	0	0	0	0	0	0	0	1	0	0	0	0	0	0
Gm24173	6	20	5	5	11	18	1	3	9	5	12	8	7	0	1	0	2	5	0	0	0	0	0	0
Gm26273	0	0	0	0	0	0	0	0	0	0	0	0	0	0	0	0	0	0	0	0	0	0	0	0
Gm26345	0	0	0	0	0	0	0	0	0	0	0	0	0	0	0	0	2	0	0	0	0	0	0	0
Gm25227	0	0	0	0	0	0	0	0	0	0	0	0	0	0	0	0	0	0	0	0	0	0	0	0
Gm25168	3	2	0	15	21	15	1	1	0	1	0	1	3	1	0	48	82	65	1	0	0	2	0	1
Gm25166	0	0	0	0	0	0	0	0	0	0	0	0	0	0	0	0	0	0	0	0	0	0	0	0
Gm24075	0	0	0	0	1	0	0	0	0	0	0	0	1	0	0	0	0	1	1	0	0	0	0	0
Gm24633	0	0	0	0	0	0	0	0	0	0	0	0	0	0	0	0	0	0	0	0	0	0	0	0
Gm24723	0	0	0	0	0	0	0	0	0	0	0	0	0	0	0	0	0	0	0	0	0	0	0	0
Gm24171	0	0	0	0	0	0	0	0	0	0	0	0	0	0	0	0	0	0	3	0	0	0	0	0
Gm24176	0	0	0	0	1	0	0	0	0	0	0	0	0	0	0	0	3	0	0	0	0	0	0	0
Gm26418	0	0	0	0	0	0	0	0	0	0	0	0	0	0	0	0	0	0	0	0	0	0	0	0
Gm24064	0	0	0	0	0	0	0	0	0	0	0	0	0	0	0	0	0	0	0	0	0	0	0	0
Gm26145	0	0	0	0	0	0	0	0	0	0	0	0	0	0	1	0	0	0	0	0	0	0	0	0
Gm25096	0	0	0	0	0	0	0	0	0	0	0	0	1	0	0	0	0	0	0	0	0	0	2	0
Gm24826	398	726	419	1358	1525	1407	483	524	562	496	378	378	20	19	13	262	728	621	20	23	9	14	20	10
Snord89	1882	2507	1746	3331	2818	3247	2504	2431	2283	1975	1871	2030	44	39	26	189	387	420	29	29	17	9	41	9
Gm23722	0	0	1	0	0	0	0	0	2	1	0	1	1	0	0	0	0	0	0	0	0	0	0	0
Gm23126	0	0	0	0	0	0	0	0	0	0	0	0	0	1	0	4	2	0	0	0	0	0	0	0
Gm26352	0	0	0	0	0	0	0	0	0	0	1	0	0	0	0	0	0	0	0	0	0	0	0	0
Gm23974	11180	22712	11689	10173	7662	9417	10376	8172	12647	15625	10869	9120	160	75	76	371	858	768	94	26	62	32	91	30
Gm27607	215	395	247	210	245	228	300	296	308	232	290	228	3	1	1	8	12	19	0	8	1	6	6	0
Gm24349	0	0	0	0	0	0	0	0	0	0	0	0	0	0	0	0	0	0	0	0	0	0	0	0
Gm22371	0	0	0	0	0	0	0	0	0	0	0	0	0	0	0	0	0	0	0	0	0	0	0	0
Gm24548	0	0	1	1	0	0	1	0	1	0	0	0	0	0	0	0	0	0	1	0	0	0	0	0
Gm25502	0	0	0	0	0	0	0	0	0	0	1	1	0	0	0	0	0	0	0	0	0	0	0	0
Snord70	407	454	334	150	253	211	114	75	100	74	104	100	1	0	0	24	21	55	2	0	0	1	0	0
Gm26293	4883	6801	4469	3487	2762	3129	3918	3135	4691	3994	4147	3598	23	25	46	47	37	97	14	14	17	13	46	9
Gm26287	3920	5269	3687	1908	2581	1910	3000	2923	2907	2772	1921	2353	16	6	18	20	40	94	7	9	15	8	14	9
Snord11	8018	13566	8784	3839	4336	4380	5809	8452	8774	6791	5818	5192	53	25	20	61	44	119	31	10	26	7	12	21
Gm24942	0	0	0	0	0	0	0	0	0	0	0	0	0	0	0	1	0	1	0	0	0	0	0	0
Gm26457	5478	10515	6589	4905	4557	4365	5413	7447	7462	4697	5053	3797	49	19	56	61	44	100	23	21	22	26	63	23
Snora41	74	119	69	63	74	99	109	100	94	66	59	75	4	3	1	34	194	93	7	1	0	0	0	0
Gm24729	60	141	89	123	80	97	71	151	105	120	130	98	0	4	3	18	44	32	0	0	0	1	1	0
Gm25832	0	0	0	0	0	0	0	0	0	0	0	0	0	0	0	0	1	1	0	0	0	0	0	0
Gm26342	0	0	0	0	0	1	0	0	0	0	0	0	0	0	2	0	1	2	0	0	0	0	0	0
Gm24160	0	0	0	0	1	0	1	0	0	0	0	0	1	0	0	1	0	0	1	0	0	0	0	0
Gm24555	0	0	0	0	0	0	0	0	0	0	0	0	0	0	0	0	0	0	0	0	0	0	0	0
Gm22786	848	1707	926	787	753	830	893	869	1081	1285	921	972	10	2	8	44	96	83	14	16	8	6	5	3
Snora75	1018	1875	1026	1092	1215	1268	1144	1154	1037	1225	990	1412	11	3	8	1083	2486	1624	37	10	11	9	32	3
Gm24148	10564	14184	8994	13412	11034	9836	10450	6413	8371	8758	9909	11152	43	36	36	126	161	326	25	37	30	33	25	11
Snord82	7594	11600	7624	7964	5993	6484	8200	7275	6992	7275	7278	7691	72	52	48	174	503	353	33	33	35	18	50	14
Gm23389	7	20	7	10	6	7	22	11	14	8	12	10	0	0	1	1	2	0	3	0	0	2	7	1
Gm23181	0	0	0	0	0	0	0	0	0	0	0	0	0	0	0	0	0	0	0	0	0	0	0	1
Gm26078	0	0	0	0	0	0	0	0	0	0	0	0	0	0	0	0	0	0	0	0	0	2	0	0
Gm23602	0	0	0	0	0	0	0	0	0	0	0	0	0	0	0	0	0	0	0	0	0	1	0	0
Gm24122	0	0	0	0	0	0	0	0	0	0	0	0	0	0	2	0	0	0	0	0	0	0	0	0
Gm23036	0	0	0	0	0	0	0	1	0	0	0	0	0	0	0	0	0	5	0	0	0	0	0	0
Gm22034	0	0	0	0	0	0	0	0	0	0	0	0	1	0	0	0	2	1	0	0	0	0	0	0
Gm23965	1	0	0	0	0	0	0	0	3	1	0	0	0	0	0	3	0	2	0	0	0	0	0	0
Gm24553	0	0	0	0	0	0	0	0	0	0	0	0	0	2	0	0	0	0	0	0	0	0	0	0
Gm22438	0	0	0	0	0	0	0	0	0	0	0	0	0	0	0	0	0	0	0	0	0	0	0	0
Gm22159	0	0	0	0	0	0	0	0	0	0	0	0	0	6	0	0	0	0	0	0	0	0	1	0
Gm22331	88	107	114	87	81	68	103	127	154	91	108	77	1	1	1	7	2	6	0	1	0	0	2	0
Gm24937	0	0	0	0	0	0	0	0	0	0	0	0	0	0	0	0	0	0	0	0	0	0	0	0
Gm26080	0	0	0	0	0	0	0	0	0	0	0	0	0	0	0	0	0	0	0	0	0	1	1	0
Gm25771	0	0	1	0	0	0	0	0	0	0	0	0	0	0	0	0	0	0	0	1	0	2	1	5
Gm24791	0	0	0	0	0	0	0	0	0	0	0	0	0	0	0	0	0	0	0	0	0	0	0	0
Gm23734	55	111	77	156	171	171	54	64	72	86	43	53	1	0	0	81	413	184	0	1	1	0	9	0
Gm23902	0	0	0	0	0	0	0	0	0	0	0	0	0	0	0	0	0	0	0	0	0	0	0	0
Gm22609	0	0	0	0	0	0	0	0	0	0	0	0	0	0	0	0	0	0	0	2	0	0	0	0
Gm23939	13	15	14	26	25	26	16	22	19	21	18	27	0	3	8	13	21	11	1	0	0	0	0	0
Gm25612	0	0	0	0	0	0	0	0	0	0	0	0	0	0	0	0	0	1	0	1	0	0	0	0
Gm23534	0	0	0	0	0	0	0	0	1	0	0	0	0	0	0	0	2	0	0	0	0	0	0	0
Gm22727	0	0	0	0	2	1	0	0	0	0	0	0	0	0	0	0	0	1	0	0	0	0	0	0
Gm26048	522	899	570	490	409	515	561	561	646	549	617	460	13	1	2	13	27	29	3	2	7	5	9	3
Gm25663	232	461	319	296	269	290	274	272	338	281	325	255	1	10	2	103	162	122	0	2	2	7	0	5
Gm25460	0	0	0	0	0	0	0	0	1	0	0	0	0	2	0	0	1	0	0	0	0	1	0	0
Gm22966	0	0	0	1	0	1	0	0	0	0	0	0	0	0	0	0	0	0	1	1	1	1	0	0
Gm25588	6114	14280	7430	6057	5210	5940	7191	8121	7047	8996	6322	5548	63	25	52	43	49	63	31	15	17	9	36	21
Gm25336	0	0	0	0	0	0	0	0	0	1	0	0	0	1	0	0	3	0	0	0	0	0	1	0
Gm24719	2	1	2	0	2	0	0	0	0	1	0	0	0	0	0	0	0	0	0	0	0	0	0	0
Gm23528	0	0	0	0	0	0	0	5	1	0	0	1	0	0	0	0	0	0	0	0	1	0	0	0
Gm24988	1696	3999	1967	1890	1437	1920	2094	2332	2506	3472	2600	2348	18	17	21	90	152	160	27	9	8	10	15	6
Gm26224	24522	38505	25661	20414	17635	18469	27584	29230	32641	21720	23290	19235	156	85	131	315	390	536	124	69	80	73	74	59
Gm22489	6349	9736	6001	5113	4822	4621	6265	6487	5831	4953	4998	5274	63	10	42	67	142	158	41	21	34	17	32	29
Gm22357	81399	139417	83058	75535	57212	59780	84204	82434	88736	79891	72824	63218	638	301	537	427	434	803	436	287	253	226	469	338
Gm23212	17750	27719	18588	15866	13362	13676	21707	22954	21700	16398	18662	19268	89	47	69	642	983	953	85	64	44	44	64	71
Snord78	1274	2011	1290	979	867	843	1654	1623	1874	1228	1286	1238	12	4	13	5	9	19	6	6	4	2	2	1
Mir5117	4861	7946	5178	4712	3650	3778	5780	6392	7778	5153	5541	3948	64	25	29	24	41	54	26	13	15	18	7	21
Snord80	44412	70910	44640	20965	20026	21697	27140	38912	33907	28485	28285	26031	166	97	144	175	230	389	187	79	60	76	78	88
Snord47	9017	14257	8955	7758	6650	6723	9372	8481	9808	9062	9062	8746	56	28	46	57	79	109	28	27	27	11	39	41
Gm25789	28556	32765	25399	10268	11302	10380	18928	18325	25473	17062	16313	18224	69	97	75	137	241	331	75	51	43	56	53	35
Gm22671	0	0	0	0	0	0	0	0	0	0	0	0	0	0	0	0	0	0	0	0	0	0	0	0
Gm22434	0	1	3	0	1	0	1	0	1	0	0	2	0	0	0	0	0	0	0	0	0	0	0	0
Gm24637	0	0	0	0	0	0	0	0	1	0	0	1	0	0	0	0	0	0	0	0	0	0	0	0
Gm23208	0	0	0	0	0	0	0	0	0	0	0	0	0	0	0	0	0	0	0	0	0	0	0	0
Gm25151	1	4	0	0	2	0	0	0	0	0	0	2	0	0	0	0	2	2	0	0	1	0	1	0
Gm26077	0	2	0	0	0	1	2	0	0	1	2	2	0	0	0	0	0	0	1	0	0	0	0	0
Snora36b	146	252	172	163	164	183	173	151	136	134	111	146	10	16	76	398	590	385	29	4	7	1	26	4
Gm26169	0	0	0	0	0	0	1	0	0	0	0	0	0	0	2	0	0	0	0	3	0	0	1	0
Gm25095	1	1	0	0	1	0	0	0	0	0	0	0	0	0	0	0	0	0	0	0	0	0	1	0
Gm23608	1	0	0	0	0	1	0	2	1	3	1	1	0	0	0	0	0	2	0	0	0	0	0	0
Gm23877	0	0	0	0	0	0	0	0	0	0	0	1	0	0	0	0	0	0	0	0	0	0	0	0
Gm24670	0	0	0	0	0	0	0	0	0	0	0	0	0	0	0	0	0	0	0	0	0	0	0	0
Gm25859	0	0	0	0	0	0	0	0	0	0	0	1	0	0	2	0	0	0	2	0	0	0	6	3
Gm24886	1	0	0	1	5	0	0	0	0	0	0	0	1	0	0	0	7	0	0	0	0	0	2	0
Gm25544	0	0	0	0	0	0	0	0	0	0	0	0	0	0	0	0	0	0	0	1	0	0	0	1
Snhg7	0	0	0	0	0	0	0	0	0	0	0	0	0	0	0	0	3	0	0	0	0	0	0	0
Snora43	0	0	0	0	0	0	0	0	0	0	0	0	0	0	0	0	0	0	0	0	0	0	0	0
Snora17	3445	7234	3930	3147	2719	2899	3478	3770	3895	4382	2990	2838	70	28	32	283	488	410	28	15	17	11	10	8
Gm23969	9268	14739	8897	5085	7308	7461	4108	4065	3826	3756	2807	3387	55	26	12	127	273	504	24	19	31	31	7	12
Gm22879	159	276	176	133	134	115	224	235	195	181	225	229	1	0	0	1	0	4	1	0	0	1	1	14
Gm24134	99	152	104	209	319	292	105	116	112	91	93	113	4	9	0	66	39	109	0	1	4	2	3	13
Gm22516	0	0	0	0	0	0	0	1	0	0	0	0	0	4	0	1	0	0	0	15	0	0	0	0
Gm22192	456	748	452	567	578	574	221	195	174	210	170	223	2	7	14	233	977	577	13	2	1	26	4	6
Gm25632	456	749	453	568	579	576	219	197	175	210	170	225	3	7	14	234	974	576	13	2	1	26	4	6
Gm26236	400	549	364	327	324	301	316	193	351	348	312	325	1	1	1	27	27	38	1	0	1	0	1	1
Gm24165	0	0	1	0	0	0	0	1	1	1	0	3	0	0	0	0	2	2	0	0	11	0	0	1
Snora65	9385	20075	10359	8771	7925	8342	10038	7062	10970	11139	6850	6835	97	32	101	140	311	197	50	18	23	18	56	22
Gm23546	0	0	0	0	0	0	0	0	0	0	0	0	0	0	0	0	2	0	0	1	0	0	0	0
Snord90	144	185	161	125	115	102	173	177	238	184	173	173	37	8	1	21	41	27	7	0	0	0	1	0
Gm24467	0	0	0	0	0	0	0	0	0	0	0	0	0	0	0	0	0	0	0	0	0	0	0	0
Gm24350	2	1	0	0	0	1	0	1	2	2	0	1	0	3	0	0	0	0	0	0	0	0	0	0
Gm23072	0	0	0	0	0	0	0	0	0	0	0	0	0	0	0	0	0	0	0	1	0	4	1	0
Gm25264	0	0	0	0	0	0	0	0	0	0	0	0	0	0	0	0	0	0	0	0	0	1	0	0
Gm25215	1	1	0	3	2	3	1	0	0	0	1	0	0	0	0	0	4	0	1	0	0	0	0	0
Gm23315	1	3	1	1	2	0	1	1	0	0	0	2	0	0	1	2	7	12	0	0	0	7	0	0
Gm22298	4685	8984	4667	4349	4751	4587	5455	5212	5068	5555	4025	5315	56	23	42	52	253	185	34	16	15	13	17	12
Gm24549	0	0	0	0	1	0	0	0	0	0	0	0	0	0	0	0	0	0	0	0	0	1	0	0
Gm25388	48	59	51	67	109	120	39	40	50	39	45	41	0	1	0	10	32	26	0	0	1	0	0	0
Gm26422	0	0	0	0	0	0	0	0	0	0	0	0	0	0	0	0	0	0	0	9	0	0	0	0
Gm22338	211	380	218	298	282	296	237	308	277	204	236	246	3	0	0	26	44	60	0	1	0	3	0	1
Gm22020	0	0	0	0	0	0	0	0	0	0	0	0	0	0	0	0	0	0	0	0	0	0	0	0
Gm24138	1	2	0	2	2	0	1	1	1	0	1	0	0	0	0	0	1	0	0	0	0	0	0	0
Gm23328	0	0	0	0	0	0	0	0	0	0	0	0	0	0	0	0	0	0	0	0	0	1	0	0
Gm26408	0	0	0	0	0	0	0	0	0	0	0	0	0	0	0	1	0	0	0	0	0	0	0	0
Gm25420	2	0	0	0	0	1	0	1	0	0	0	0	0	0	0	0	5	0	0	0	0	1	0	0
Gm22652	7	6	6	7	6	8	3	15	6	9	14	6	1	0	0	8	12	8	0	0	0	0	0	0
Gm23716	0	0	0	0	0	0	0	0	0	3	0	0	1	1	0	0	2	0	0	0	0	0	0	0
Snord67	755	1806	949	607	474	766	570	1370	1592	1170	1039	441	10	3	16	15	26	51	8	2	0	6	3	2
Gm24318	0	0	0	0	0	0	0	0	0	0	0	0	0	0	0	0	0	0	0	0	0	0	0	0
Gm26396	0	0	0	0	0	0	0	0	0	0	0	0	0	0	0	0	0	0	0	0	0	1	0	0
Gm22957	0	0	0	0	0	0	0	0	0	0	0	0	0	0	0	0	0	0	0	1	0	0	0	0
Gm22313	0	0	0	0	0	0	0	0	0	0	0	0	0	0	0	0	0	0	0	0	0	0	0	0
Gm23317	0	0	0	0	0	0	0	0	0	0	0	0	0	0	0	1	0	0	0	0	0	0	0	0
Gm22501	0	0	0	0	0	0	0	0	0	0	0	0	0	0	0	0	0	1	0	0	0	5	0	0
Gm22439	0	0	0	0	0	0	0	0	0	0	0	0	1	0	0	0	0	0	0	0	0	0	0	0
Gm23439	0	0	0	1	5	0	1	0	2	0	0	0	0	0	0	0	2	0	0	0	0	0	0	0
Gm23749	0	1	0	0	0	0	0	0	0	0	1	0	0	0	0	0	0	0	0	0	0	0	0	0
Gm26421	0	0	0	0	0	0	0	0	0	0	0	0	0	0	0	0	0	0	0	0	0	0	0	0
Gm22676	45	58	39	51	34	61	54	58	56	62	44	44	0	0	0	1	7	6	2	0	0	0	0	0
Gm25857	784	1391	786	589	666	644	643	622	960	975	750	539	5	3	7	25	29	76	3	7	0	3	3	1
Gm22865	115	200	93	346	378	330	137	139	157	125	115	116	4	3	6	52	126	85	5	3	1	5	4	3
Gm22889	53	55	32	65	42	40	36	43	50	31	48	40	2	0	0	5	1	2	1	0	0	1	0	0
Gm23172	0	0	0	0	0	0	0	0	0	0	0	0	0	0	0	0	0	1	0	0	4	0	0	0
Gm22424	0	0	0	0	0	0	0	0	0	0	0	0	0	0	0	0	0	0	0	0	0	0	0	0
Gm24665	2	10	5	3	5	4	7	7	5	6	2	2	0	0	0	1	0	1	0	0	0	0	0	0
Snord110	1244	1834	1421	880	863	787	810	609	680	656	706	761	22	0	4	50	75	117	4	4	6	2	10	0
Gm24451	4743	9062	4704	5662	6727	6575	5511	5287	5116	5589	4076	5356	73	32	45	732	3690	1609	53	19	26	32	22	18
Gm23187	29	36	26	33	27	20	23	24	12	19	26	25	0	1	0	2	1	2	0	2	0	0	1	0
Gm23650	60641	104683	63908	56810	44816	49861	64740	74820	65446	59700	58360	54294	393	207	317	331	295	507	255	238	174	144	294	173
Snord57	5949	8889	5656	4327	5069	5464	5110	4162	5867	5063	5309	5383	39	26	19	30	76	120	20	16	29	17	15	11
Gm22310	0	0	0	0	0	0	0	0	0	0	0	0	0	0	0	0	0	0	0	0	0	0	0	0
Gm26165	2850	5365	3066	2555	2260	2322	2914	2242	3906	3745	2920	2499	34	11	14	70	334	171	7	21	12	13	7	11
Snord17	2851	7152	3645	2572	2155	2573	4453	5469	6370	4328	4118	2694	30	18	12	47	53	72	25	6	3	12	15	17
Gm24221	0	0	0	0	0	3	0	0	0	0	0	0	1	0	12	0	0	0	0	0	0	0	0	1
Gm25866	0	0	0	0	0	0	0	0	0	0	0	0	0	0	0	0	0	2	0	0	0	0	0	0
Gm24551	0	0	0	0	0	0	0	0	0	0	0	0	0	0	0	0	0	0	0	0	0	0	0	0
Gm23598	13	28	8	5	10	13	15	7	15	18	9	5	0	3	0	0	0	4	2	0	0	0	0	0
Gm22187	0	0	0	0	0	0	0	0	0	0	0	0	0	0	0	0	0	0	0	0	0	0	0	0
Gm24199	0	0	0	0	0	0	0	0	0	0	0	0	0	0	0	0	0	0	0	0	0	0	0	0
Gm22517	0	0	0	0	0	0	0	0	0	0	0	0	0	0	0	0	0	0	0	0	0	0	0	0
Gm23005	0	0	0	0	0	0	0	0	0	0	0	0	0	0	0	0	0	0	0	1	1	0	0	0
Gm24077	0	0	0	0	0	0	0	0	0	0	0	0	0	0	0	0	0	0	0	0	2	0	0	0
Gm23261	0	0	0	0	0	0	0	0	0	0	0	0	0	0	0	0	0	0	0	0	0	0	0	0
Gm24868	0	0	0	0	0	0	0	0	0	0	0	0	0	0	0	0	0	0	0	0	0	0	0	0
Gm22334	0	0	0	0	0	0	0	0	0	0	0	0	0	0	0	0	0	0	0	0	0	0	0	0
Gm25407	0	0	0	0	0	0	0	0	0	0	1	0	0	0	0	0	0	0	0	0	0	0	0	0
Gm24411	25637	57679	29359	22447	19117	19792	24681	26214	27411	32332	21211	18317	162	80	146	252	300	483	122	67	54	62	84	68
Gm26003	2623	4681	2395	1097	1190	1062	1446	1333	1232	1847	1163	1483	19	5	16	75	97	141	13	18	7	7	7	1
Gm23925	26033	58324	29819	22981	19648	20329	25018	26649	27857	32678	21582	18589	156	92	162	272	305	524	138	75	54	61	93	64
Gm25187	0	0	0	0	0	0	0	0	0	0	0	0	0	0	0	5	0	1	0	0	0	0	0	0
Gm25129	0	1	0	0	0	0	0	0	0	0	0	1	3	0	0	0	0	0	1	0	0	6	0	3
Gm25090	0	0	0	0	0	0	0	0	2	0	0	1	0	0	0	0	0	0	0	0	0	0	0	0
Gm25561	0	0	0	0	0	0	0	0	0	0	0	0	0	0	0	0	0	0	0	0	0	0	0	0
Gm22936	0	0	0	0	0	0	0	0	0	0	0	0	0	4	0	3	0	0	2	0	3	0	0	4
Gm24473	0	0	0	0	0	0	0	0	0	0	0	0	0	1	0	0	0	0	7	0	1	0	3	2
Gm25569	0	0	0	1	0	0	1	0	0	0	0	0	0	0	0	0	0	0	0	0	0	0	0	0
Gm25878	20975	34071	21336	20335	16693	17733	24387	20157	28236	21045	20022	17503	220	97	124	126	109	210	76	88	70	44	82	42
Gm23201	13349	22039	13336	14280	11894	12450	15564	14232	14880	13676	12853	13918	55	59	78	76	60	128	58	58	37	40	55	30
Snord12	27924	42043	25545	23514	20632	19867	28999	24664	32727	24726	24761	22307	138	87	134	118	111	229	132	96	112	114	106	59
Gm22704	75	151	80	109	93	84	90	108	126	123	86	128	3	3	1	3	12	17	0	0	2	0	0	0
Gm25214	0	0	0	0	0	0	0	0	0	0	0	0	0	0	0	0	0	0	0	1	0	0	0	0
Gm22944	0	0	0	0	2	0	0	0	0	0	0	0	0	0	0	3	9	4	0	0	0	3	0	1
Gm22074	0	0	0	0	0	0	0	0	1	0	0	0	0	0	0	0	0	0	0	0	0	0	0	0
Gm23592	0	0	0	0	0	0	0	0	0	0	0	0	0	0	0	0	0	0	0	0	0	0	0	0
Gm23670	0	0	0	0	0	0	0	0	0	0	0	0	0	0	0	0	0	0	0	0	0	0	0	0
Gm22795	1	0	0	1	1	1	0	1	1	0	1	0	0	0	0	0	0	0	3	0	0	0	0	0
Gm23112	0	0	0	0	0	0	0	0	0	0	0	0	0	1	0	0	1	0	0	0	0	0	0	0
Gm24963	1	0	0	0	0	0	0	0	0	0	0	0	0	0	0	0	0	0	0	0	0	0	0	0
Gm26354	0	0	0	0	0	0	0	0	0	0	0	0	0	0	0	0	0	0	0	0	0	0	0	0
Gm25152	0	0	0	0	0	0	0	0	0	0	0	0	0	0	0	0	0	0	0	0	0	0	0	0
Gm26040	0	0	0	0	0	0	0	0	0	0	0	0	0	0	1	0	1	0	0	3	0	0	0	0
Gm24780	104	205	131	103	55	110	124	111	168	121	106	70	1	5	1	0	1	1	4	0	0	0	2	0
Gm23175	0	0	0	0	1	0	0	0	0	1	1	1	0	0	0	8	1	0	0	0	0	0	0	0
Gm26404	0	0	0	0	0	0	0	0	0	0	0	0	0	0	0	0	0	0	0	0	0	1	0	0
Gm22899	0	0	0	0	1	0	2	2	2	5	2	1	1	0	0	0	0	0	1	1	1	2	0	0
Gm23831	9	10	6	13	4	9	12	9	18	19	13	2	0	2	0	0	1	0	0	0	0	0	0	0
Gm25487	0	0	0	0	0	0	0	0	0	0	0	0	1	3	0	1	0	0	0	1	0	0	0	0
Gm26081	0	0	0	0	0	0	0	0	0	0	0	0	1	0	0	0	0	0	0	0	0	0	0	0
Gm23891	0	0	0	0	0	0	0	0	0	0	0	0	0	0	0	0	0	0	0	0	0	0	0	0
Gm22480	201	272	217	127	156	177	246	264	223	162	214	170	5	1	4	19	4	13	1	0	0	9	0	0
Gm24503	0	0	0	0	0	0	0	0	0	0	0	0	0	2	0	0	0	0	0	0	0	0	0	2
Gm23675	0	0	0	0	0	0	0	0	0	0	0	0	0	0	0	0	0	0	0	0	0	0	0	0
Gm22784	0	0	0	0	0	0	0	0	0	0	0	0	0	3	0	0	0	0	0	0	1	0	0	0
Gm25727	1	0	0	0	0	0	0	0	0	1	3	1	0	0	0	0	0	0	0	0	0	0	0	0
Gm22269	0	0	0	0	0	2	0	0	0	0	0	0	0	0	0	0	1	0	0	0	0	0	0	0
Gm23897	145	300	226	185	170	179	199	196	232	181	226	167	2	12	3	21	71	51	17	10	1	8	4	6
Gm25222	0	0	0	0	0	0	0	0	0	0	0	0	0	1	0	0	2	0	0	0	0	1	0	0
Gm25919	0	0	0	0	0	0	0	0	0	0	0	0	0	0	3	0	0	0	0	1	0	0	0	0
Gm23484	0	0	0	0	2	1	0	0	0	0	0	0	0	2	0	0	0	0	0	0	0	0	0	0
Gm23477	0	0	0	0	0	0	0	0	0	0	0	0	0	0	0	0	0	0	0	0	0	0	0	0
Gm25846	0	0	0	0	0	0	0	0	0	0	0	0	0	1	0	0	0	1	0	0	0	0	0	0
Gm23644	0	0	0	0	0	0	0	0	0	0	0	0	0	0	0	0	0	0	0	0	0	1	0	0
Gm23440	0	0	0	0	0	0	0	0	0	0	0	0	0	0	0	1	0	0	0	0	0	0	0	0
Gm22531	0	0	0	0	0	0	0	0	0	0	0	0	3	0	0	0	0	0	0	0	0	0	1	0
Gm25876	0	0	0	0	0	0	0	0	0	0	0	0	0	0	0	0	0	0	0	0	0	0	0	0
Gm25188	22	43	27	36	39	47	30	30	32	32	23	35	12	2	6	17	34	26	1	1	1	0	0	0
Snord73a	938	1326	839	301	302	316	647	896	949	708	704	648	2	2	1	2	9	7	1	1	1	2	1	1
Rnu73b	1841	3554	2188	715	661	765	1225	2177	2217	1603	1946	1303	18	7	6	28	31	41	15	2	2	8	4	3
Gm26343	0	0	2	2	0	5	1	0	0	0	0	1	1	0	3	0	6	2	0	1	1	1	0	1
Gm24472	0	0	0	0	0	1	0	0	1	0	0	0	0	0	0	0	0	0	0	0	1	0	0	1
Gm25167	0	0	0	0	0	0	0	0	0	0	0	0	0	0	0	0	0	0	0	0	0	2	0	0
Gm25945	0	0	0	0	0	0	0	0	0	0	0	0	0	0	0	0	0	0	0	0	0	1	0	0
Gm24403	0	1	1	0	4	2	1	4	1	1	1	0	0	0	0	1	2	2	0	0	0	0	0	0
Gm24608	0	0	0	0	0	0	0	2	0	0	0	0	0	0	0	0	0	0	0	0	0	0	0	0
Gm23723	54	94	56	28	35	44	83	79	66	52	47	63	4	3	0	7	30	10	7	0	0	0	0	0
Gm24920	452	736	442	556	580	559	219	197	173	208	170	220	3	9	14	248	987	581	13	2	1	26	4	5
Gm22027	451	861	484	428	486	520	548	530	529	595	475	435	3	6	2	13	57	34	0	1	5	0	4	1
Gm22581	81	151	74	86	73	74	84	82	76	91	78	73	0	0	1	5	14	8	0	0	0	0	0	0
Gm22341	124	148	135	171	176	192	98	127	133	118	97	84	0	1	6	33	27	42	0	5	0	0	0	2
Gm24216	0	0	0	0	0	0	0	0	0	0	0	0	0	0	0	0	0	0	0	0	0	0	0	0
Gm25802	1765	2093	1708	750	815	806	1207	1217	1770	1110	1203	1175	6	15	9	50	109	136	15	3	13	3	20	2
Gm25009	0	0	0	0	0	0	0	2	0	0	0	0	0	0	0	0	0	0	1	2	1	0	1	0
Gm23077	0	0	0	0	0	0	0	0	0	0	0	0	0	0	0	0	0	0	0	0	0	0	0	0
Gm25592	0	0	0	2	1	4	0	0	0	1	0	0	0	0	0	0	8	1	0	0	0	0	0	0
Gm22942	0	0	0	0	0	0	0	0	0	0	0	0	0	0	0	0	0	0	0	0	0	0	0	0
Gm25519	0	0	0	0	0	0	0	0	0	0	0	0	0	0	0	0	0	0	0	0	0	0	0	0
Gm23750	0	4	4	0	1	0	1	1	2	3	1	1	0	0	0	0	0	0	0	0	0	1	0	0
Gm22337	0	0	0	0	0	0	0	0	0	0	0	0	0	0	0	0	0	0	0	0	0	0	0	0
Gm26344	0	0	0	0	0	0	0	0	0	0	0	0	0	0	3	5	0	0	0	1	0	1	0	1
Gm26358	0	0	0	0	0	0	0	0	0	0	0	0	0	0	0	0	0	0	0	0	0	1	0	0
Gm23432	0	0	0	1	1	1	0	0	0	0	0	0	0	0	0	1	2	7	0	0	0	0	0	0
Gm25013	0	0	0	0	0	0	0	0	0	0	0	0	0	2	0	0	1	0	0	0	0	0	0	0
Snora24	1431	2560	1429	1062	1251	1232	1583	1528	1848	1765	1519	1642	19	7	3	11	14	52	12	9	5	3	2	3
Gm22900	1	2	5	4	2	5	3	1	5	4	2	5	0	0	0	0	0	0	0	0	0	1	0	0
Gm25501	0	0	0	0	1	0	0	0	0	0	0	0	0	0	0	0	0	0	0	0	0	0	0	0
Gm22293	2	1	2	5	6	11	1	1	0	2	1	1	0	3	1	18	19	14	1	0	2	0	0	5
Gm26090	0	0	0	0	0	0	0	0	0	0	0	0	0	0	0	0	0	0	0	0	0	0	0	0
Gm22322	0	0	0	0	0	1	0	0	0	0	0	0	0	0	0	0	0	0	0	0	1	0	0	0
Gm23011	0	0	1	0	0	0	1	2	1	0	1	0	0	0	0	0	3	0	0	0	0	0	0	0
Gm25965	0	0	0	0	0	0	0	0	0	0	0	0	0	0	0	0	0	0	0	0	0	0	0	0
Gm24728	0	0	0	0	0	0	0	0	0	0	0	0	0	0	0	0	0	0	0	0	0	0	0	0
Gm24406	0	0	0	0	0	0	0	0	0	0	0	0	0	0	0	0	0	0	0	0	0	0	0	0
Gm23131	0	0	0	0	0	0	0	0	0	0	0	0	0	0	0	0	0	0	0	0	0	0	0	0
Gm22206	0	0	0	0	0	0	0	0	0	0	0	0	0	0	0	0	0	0	0	0	0	0	0	0
Gm25757	0	0	0	0	0	0	0	0	1	0	0	0	0	3	0	0	0	0	0	0	0	0	0	0
Gm24395	0	0	0	0	1	0	0	0	0	0	0	0	0	0	1	0	1	3	0	0	0	0	0	0
Snord45b	3922	5356	3670	1517	1178	1228	3133	2297	2637	2146	1918	2133	4	5	8	11	10	22	9	4	2	2	4	3
Gm24494	3939	4370	3334	2047	2242	1932	2199	2025	2074	1435	1685	1860	28	7	30	37	65	146	22	7	10	15	11	8
Snord45c	1202	1460	811	581	850	677	423	337	371	375	305	339	15	5	6	40	59	143	3	4	5	12	6	1
Gm24373	0	0	1	0	0	0	0	1	0	0	1	0	0	0	0	0	3	2	0	0	0	0	0	0
Gm22541	0	0	0	0	0	0	0	0	0	0	0	0	0	0	2	0	0	0	0	1	0	0	0	0
Gm22781	0	0	0	0	0	0	0	0	0	0	0	0	0	0	0	0	0	0	0	0	0	0	0	0
Gm24016	134	192	137	154	113	105	121	114	140	95	128	128	17	1	1	5	18	13	3	1	5	0	1	1
Gm24125	0	0	0	0	0	0	0	0	0	0	0	0	0	0	0	0	0	0	0	0	1	0	0	0
Gm26436	1	1	0	11	16	14	1	0	0	0	0	0	0	0	0	39	90	77	1	0	0	1	0	1
Gm24337	0	0	0	0	0	0	0	0	0	0	0	0	0	0	0	0	0	0	1	0	0	0	3	2
Gm22473	0	0	0	0	0	0	0	0	0	0	0	0	0	0	0	0	0	0	0	0	0	0	0	0
Gm23860	0	0	0	0	0	0	0	0	0	0	0	0	0	0	0	0	1	0	0	0	0	0	0	0
Gm24068	0	0	0	0	0	0	0	0	0	0	0	0	0	0	0	0	0	0	0	0	0	0	0	2
Gm24908	0	0	0	0	0	0	0	0	0	0	0	0	0	0	0	0	0	0	0	0	0	0	0	0
Gm26148	0	0	0	0	0	0	0	0	0	0	0	0	0	0	0	0	0	0	0	0	0	0	0	0
Gm25977	0	0	0	0	0	0	0	0	0	0	0	0	0	1	0	0	0	0	0	0	0	0	0	0
Gm24607	0	0	0	0	1	0	0	0	0	0	0	0	0	0	0	0	0	0	0	1	0	0	0	0
Gm25975	0	0	0	0	0	0	0	0	0	0	0	0	0	0	0	0	0	0	0	0	0	0	0	0
Gm25378	0	0	0	0	0	0	0	0	0	0	0	0	4	1	0	0	0	2	0	0	0	0	0	0
Gm24341	0	0	0	0	0	0	0	0	0	0	0	0	0	0	0	0	0	0	0	0	0	0	1	0
Gm22010	0	0	0	0	0	0	0	0	0	0	0	0	0	0	0	0	0	0	0	0	0	0	0	0
Gm22732	0	0	0	0	0	0	0	0	0	0	0	0	0	0	0	0	0	0	0	0	0	0	0	0
Gm23607	0	0	0	0	0	0	0	0	0	0	0	0	0	0	1	0	0	0	0	0	0	0	0	1
Gm23338	0	2	1	0	0	3	0	0	1	2	0	2	0	1	0	2	0	0	0	0	0	7	0	9
Gm22888	2	10	9	9	2	2	5	1	5	6	7	9	0	0	0	2	0	0	0	0	0	0	0	0
Gm24837	13	33	15	17	16	19	37	14	26	21	16	34	33	34	33	8	6	8	12	37	32	46	7	30
Gm23090	109	178	123	118	115	93	140	115	137	126	126	162	7	1	0	1	0	0	0	0	1	1	0	0
Gm23709	0	0	0	0	0	0	0	0	0	0	0	0	0	0	0	0	0	0	0	0	0	0	0	0
Gm24376	0	0	0	0	0	0	0	0	0	0	0	0	0	0	0	0	0	0	0	0	1	0	0	1
Gm22247	2400	5047	2430	1850	1623	1793	2795	2962	2805	3405	2252	2229	40	6	24	106	201	189	11	9	17	7	19	6
Gm22670	0	0	0	0	0	0	0	0	0	0	0	0	0	0	1	0	0	0	0	1	0	0	0	0
Gm23746	0	0	0	0	0	0	0	0	0	0	0	0	0	0	0	0	0	0	0	0	0	0	0	0
Gm25485	0	0	0	0	0	0	0	0	0	0	0	0	0	0	0	0	0	0	0	0	0	0	0	0
Gm23043	1	0	1	0	0	1	2	0	1	0	1	1	0	3	3	0	1	0	0	0	0	0	1	0
Gm23745	0	0	0	0	0	0	0	0	0	0	0	0	14	17	16	1	1	1	20	23	31	26	6	7
Gm24177	2	6	4	0	1	3	4	3	2	1	4	8	0	0	0	0	0	0	0	0	0	0	0	1
Gm25419	202	301	175	1173	1481	1284	217	212	272	182	184	180	16	7	19	307	863	713	28	12	18	11	24	14
Gm22150	0	1	0	0	2	0	0	0	3	0	1	0	0	2	0	0	0	0	0	1	0	0	0	0
Gm26144	0	0	0	0	0	0	0	0	0	0	0	0	1	0	0	0	2	0	0	0	0	0	0	0
Gm22952	0	0	0	0	0	0	0	0	0	0	0	0	1	0	0	0	0	0	0	0	1	0	0	0
Gm25053	2972	6303	3428	2697	2269	2475	2960	3230	3368	3800	2556	2398	69	22	32	164	249	201	19	13	17	8	10	5
Gm22300	11	23	23	24	24	40	12	21	14	26	14	11	0	2	0	0	3	11	0	1	0	0	0	0
Gm24117	0	0	0	0	0	0	0	0	0	0	0	0	0	0	0	0	0	0	0	0	0	0	0	0
Gm25391	0	0	0	0	0	0	0	0	0	0	0	0	0	0	0	0	0	0	0	0	0	0	0	0
Gm23950	0	0	0	0	0	1	0	0	0	0	0	0	0	0	0	0	0	0	2	0	0	0	0	6
Gm25480	16	13	12	16	10	11	15	19	13	10	15	16	0	0	1	11	6	7	0	0	0	0	0	1
Gm25653	0	0	0	0	0	0	0	0	0	0	0	0	0	0	2	0	2	0	0	0	0	0	0	0
Gm25769	0	0	0	0	0	0	0	0	0	0	0	0	0	0	0	0	0	0	0	0	0	0	0	0
Gm24170	0	0	0	0	0	0	0	0	0	0	0	0	0	0	0	1	0	0	0	0	0	0	0	0
Gm26379	0	2	0	0	0	0	1	2	1	0	0	0	0	3	0	0	3	0	0	0	0	0	1	0
Gm22864	539	886	590	490	434	404	516	580	574	583	619	496	9	3	3	8	5	14	15	2	3	2	3	1
Gm25836	0	0	0	0	0	0	0	0	0	0	0	0	0	0	0	0	0	0	0	0	0	0	0	0
Gm25803	0	0	0	0	0	0	0	0	0	0	0	0	0	0	0	0	0	0	0	1	0	1	0	0
Gm24884	0	0	0	0	0	0	0	0	0	0	0	0	0	1	0	1	0	0	2	0	0	0	0	0
Gm26490	0	0	0	0	0	0	0	0	0	0	0	0	0	0	0	0	0	0	0	0	0	0	0	0
Gm25244	0	0	0	0	0	0	0	0	0	0	0	0	0	0	0	0	0	0	0	0	0	0	0	0
Gm23443	957	1907	989	856	832	792	817	748	930	1088	795	815	12	2	3	17	47	42	1	3	6	12	4	1
Gm23836	0	0	0	0	0	0	0	0	0	0	0	0	0	0	0	0	0	0	0	0	0	0	1	0
Gm22804	113	177	111	111	112	97	167	150	177	104	128	129	0	7	0	3	38	27	0	0	1	0	1	0
Gm24869	0	0	0	0	0	0	0	0	0	0	0	0	0	0	0	0	0	0	0	0	0	0	0	0
Gm25877	974	1838	983	709	814	784	1167	1132	1183	1242	925	982	9	2	9	22	9	21	6	1	1	4	1	0
Gm26047	229	280	217	155	220	147	194	215	197	258	357	355	16	11	6	55	32	102	5	1	1	0	4	0
Gm22497	0	0	0	0	0	0	0	0	0	0	0	0	0	0	0	0	0	0	0	0	0	0	0	0
Gm22980	1159	1677	1134	794	853	677	735	565	617	598	542	713	6	4	3	47	149	113	1	1	0	3	5	3
Snord38a	3724	5305	3410	3256	2798	2796	3558	3023	4274	3259	3525	2917	41	18	17	40	68	65	10	14	6	11	19	4
Gm26330	789	1307	798	508	497	509	497	651	648	700	631	705	22	3	8	11	23	17	1	5	4	1	0	4
Snord55	4636	7517	4627	2342	2256	2364	2803	3363	4316	3239	3547	3942	15	9	16	34	99	77	17	17	5	8	8	8
Gm23382	0	0	0	0	0	0	0	0	0	0	0	0	0	0	0	0	0	0	0	0	0	0	0	0
Gm24352	0	0	0	0	0	0	0	0	0	0	0	0	0	0	0	0	0	0	0	0	0	0	1	0
Gm26186	0	0	0	0	0	0	0	0	0	0	0	0	9	0	1	0	0	0	0	0	0	0	0	0
Gm26162	0	0	0	0	0	0	0	0	0	0	0	0	0	0	0	0	0	0	0	0	0	0	0	14
Gm25788	11715	23648	12239	10677	8096	9965	10907	8692	13319	16237	11436	9595	172	75	79	390	905	808	96	29	72	36	96	32
Gm22154	11609	23452	12121	10530	7992	9816	10758	8565	13139	16110	11280	9496	167	79	79	387	905	802	94	29	72	36	100	32
Gm24161	0	0	0	0	0	0	0	0	0	0	0	0	0	0	0	0	0	0	0	0	0	0	0	0
Gm25604	0	0	0	0	0	2	0	0	0	0	0	0	0	0	0	0	2	1	0	0	0	0	0	0
Snord85	1381	1782	1353	456	624	460	975	823	1002	934	575	734	16	1	9	3	13	15	3	5	2	3	13	4
Gm24091	1519	1947	1348	1060	991	824	1421	1102	1535	1402	1397	1478	11	3	3	23	23	46	9	4	3	8	4	3
Gm23711	1521	1944	1348	1061	992	826	1423	1101	1533	1401	1402	1476	11	3	3	23	24	46	9	4	3	8	4	3
Gm22660	1	2	0	10	7	15	0	0	0	1	2	1	3	0	1	6	26	19	0	0	0	0	0	0
Gm25261	0	0	0	0	0	0	0	0	0	0	0	0	0	0	0	0	1	0	0	0	0	0	0	0
Snora16a	135	324	254	424	480	514	127	118	172	186	161	161	23	4	13	1253	2184	1840	18	0	9	8	5	7
Snora44	1119	1953	1163	1112	1190	1181	937	956	1307	1410	1073	814	11	3	15	78	72	163	6	10	1	4	2	3
Snora61	1067	2124	1109	969	942	937	938	865	1039	1257	900	945	12	2	4	17	53	60	2	3	7	12	6	1
Snord99	5437	9860	6690	7903	7915	8491	5377	7775	7961	5267	5750	4858	96	28	42	467	1960	1031	25	28	47	37	35	15
Snora73b	2484	4061	2443	5121	5498	5943	2629	2920	3177	2876	2664	2337	147	94	396	19833	29646	18089	221	84	151	77	161	228
Snora73a	2865	4642	2830	5920	6368	6755	3136	3508	3687	3287	3190	2752	172	94	404	20115	30266	18469	230	85	156	77	162	240
Gm27619	0	0	0	0	0	0	0	0	0	0	0	0	0	0	0	0	0	0	0	0	1	0	0	0
Gm23834	0	0	0	0	0	0	0	0	0	0	0	0	0	0	0	0	0	0	0	0	0	0	0	0
Gm22039	0	0	0	0	0	0	0	0	0	0	0	0	2	0	1	0	0	0	0	2	0	1	0	2
Gm25880	0	0	0	0	0	0	0	0	0	0	0	0	0	0	0	3	0	0	0	0	0	0	0	0
Gm26036	0	0	0	0	0	0	0	0	0	0	0	0	3	0	10	0	0	0	0	0	0	0	0	1
Gm23993	97	161	112	96	77	69	79	107	123	111	88	70	0	0	10	0	3	1	2	0	0	0	1	1
Gm23822	0	0	0	0	0	0	0	0	0	0	0	0	0	0	0	0	0	0	0	0	0	0	0	0
Gm25761	0	0	0	0	0	0	0	0	0	0	0	0	1	0	0	0	0	0	0	0	0	0	0	0
Gm22490	0	0	0	0	0	0	0	0	0	0	0	0	0	0	0	0	0	0	0	0	0	0	2	0
Gm25459	0	0	0	0	0	0	0	0	0	0	0	0	0	0	0	0	0	0	0	0	0	1	0	0
Mir3096	50	76	56	137	131	163	61	54	48	55	49	66	1	1	0	45	88	58	0	1	1	0	0	0
Snord93	50	77	56	138	120	159	57	54	47	55	48	66	1	1	0	46	86	63	0	1	1	0	0	0
Gm25767	0	0	0	1	0	1	0	0	2	0	0	0	0	0	0	2	5	7	1	0	0	0	0	0
Gm25377	0	0	0	0	0	0	0	0	0	0	0	0	0	0	0	1	1	1	0	0	0	1	0	0
Gm23532	1	1	0	0	1	1	1	0	0	0	0	0	0	0	0	0	1	0	0	0	0	0	0	0
Gm24235	0	0	0	0	0	0	0	0	0	0	0	0	0	0	0	0	0	0	0	0	0	0	0	0
Gm23896	0	0	0	0	0	0	0	0	0	0	0	0	0	0	0	0	0	1	0	0	0	0	0	0
Gm24902	0	0	0	0	0	0	0	0	0	0	0	0	0	0	0	0	0	0	0	0	0	0	3	0
Gm23015	0	0	0	0	0	0	0	0	0	0	0	0	0	0	0	0	0	0	0	0	0	0	0	0
Gm22536	0	0	0	0	0	0	0	0	0	0	0	0	0	0	0	0	0	0	0	0	0	0	0	0
Gm23708	0	0	0	0	0	0	0	0	0	0	0	0	0	0	0	0	0	0	0	0	0	0	0	0
Gm22273	0	0	0	0	0	1	0	0	0	0	0	0	0	0	0	0	0	0	0	0	0	0	0	0
Gm24079	0	0	0	0	0	0	0	0	0	0	0	0	0	0	2	0	0	0	0	0	0	0	0	0
Gm25608	0	0	0	0	0	0	0	0	0	0	0	0	0	0	0	0	0	0	0	0	0	0	0	0
Gm22559	0	0	0	0	0	1	0	0	0	0	0	0	0	0	4	0	0	0	1	1	0	0	1	2
Gm24346	0	0	0	0	0	0	0	0	0	0	0	0	0	0	0	0	0	0	0	0	0	0	0	0
Gm23605	0	0	0	1	0	0	0	0	0	0	0	0	0	0	0	0	0	0	0	0	0	0	0	0
Snora26	2058	4726	2386	2194	1724	2229	2491	2746	2970	3976	2926	2743	23	17	24	91	152	179	27	17	8	10	15	9
Gm22011	0	0	0	0	0	0	0	0	0	0	0	0	0	0	0	0	0	0	0	0	0	0	1	0
Gm25756	0	0	0	0	3	1	0	0	0	0	0	0	1	0	0	0	1	3	0	0	0	0	0	1
Gm25765	0	0	0	0	0	0	0	0	0	0	0	0	0	0	0	0	0	0	0	0	0	0	0	0
Gm24792	0	0	0	0	0	0	0	0	0	0	0	0	1	1	1	2	0	0	0	0	0	4	1	0
Gm25066	0	0	0	0	0	0	0	0	0	0	0	0	2	0	0	0	0	0	0	0	0	0	0	0
Gm24314	0	0	0	0	0	0	0	0	0	0	0	0	0	0	0	0	0	0	0	0	0	0	0	0
Gm25758	0	0	0	0	0	0	0	0	0	0	0	0	0	0	0	0	0	0	0	0	0	0	0	0
Gm25290	0	0	0	0	0	0	0	0	1	0	0	0	0	0	0	0	0	0	0	0	0	0	0	0
Gm22915	0	0	0	0	0	0	0	0	0	0	0	0	0	0	0	0	0	0	0	0	0	0	0	0
Gm24279	1	1	0	1	0	1	0	1	1	1	2	0	0	0	0	0	1	1	0	0	0	0	0	0
Gm25969	0	0	0	0	0	0	0	0	0	0	0	0	0	0	0	0	0	0	0	0	0	0	0	0
Gm26252	0	0	0	0	0	0	0	0	0	0	0	0	0	0	0	0	0	0	0	0	0	0	0	0
Gm26363	0	0	0	0	0	0	0	0	0	0	0	0	0	0	0	0	0	0	0	0	0	0	0	0
Gm26286	553	883	567	332	331	355	427	354	450	535	437	410	10	2	13	18	41	42	2	3	6	2	10	6
Snord21	3336	5324	3201	3476	3272	3300	3264	2680	3926	3404	3560	3522	39	21	37	155	510	279	17	16	23	9	28	20
Gm22270	1338	2521	1395	982	1091	1088	1612	1509	1562	1659	1226	1323	12	4	13	25	10	29	8	6	1	4	2	0
Gm26387	1325	2509	1395	972	1086	1075	1602	1492	1558	1656	1215	1314	12	4	13	10	8	25	9	3	1	4	2	0
Gm26277	3	1	0	4	6	4	0	2	1	1	0	2	0	0	0	1	0	4	0	0	0	0	0	0
Gm26079	185	427	233	205	192	221	243	185	259	273	196	200	10	1	0	8	20	18	1	0	0	0	1	2
Gm25076	0	1	0	0	0	0	0	0	2	0	1	1	3	0	0	0	0	0	5	1	8	1	0	0
Gm26205	7990	13007	8192	4291	4142	4736	5565	4670	5606	7898	5703	4956	73	40	66	152	220	346	52	9	14	9	31	14
Gm23245	511	1038	666	535	479	446	548	546	681	637	568	469	22	4	4	7	7	25	3	3	3	12	8	1
Snora15	190	305	200	232	214	260	257	288	285	321	331	321	26	3	4	136	271	236	9	3	13	0	1	2
Gm23995	0	0	0	0	0	0	0	0	0	0	0	0	0	0	0	0	0	0	0	0	0	0	0	0
Gm25091	11165	17624	11426	9477	7570	8381	11133	10031	16189	10530	11493	8315	56	39	57	69	80	110	41	30	34	19	34	39
Gm23202	262	745	308	262	253	222	342	474	338	380	235	305	3	2	0	3	12	3	1	2	2	0	5	0
Gm24556	9	17	16	9	7	7	10	13	13	11	9	6	0	0	0	3	0	0	2	0	0	1	0	0
Gm23362	688	1043	724	749	668	663	728	868	842	591	691	511	8	3	29	41	63	58	13	1	3	1	13	1
Gm26013	0	0	0	0	0	0	0	0	0	0	0	0	0	0	0	0	0	0	1	0	0	0	0	0
Gm22276	0	0	0	0	3	0	1	0	1	0	1	0	84	124	55	86	33	38	143	79	199	206	205	124
Gm26075	0	0	0	2	4	11	0	0	0	0	0	1	0	0	5	0	0	1	0	0	0	0	0	2
Gm24985	0	0	0	0	0	0	0	0	0	0	0	0	0	0	1	0	0	0	0	0	0	0	1	0
Gm23760	0	0	0	0	0	0	0	0	0	1	0	0	2	0	0	0	0	0	0	0	0	0	0	0
Gm23960	0	0	0	0	0	0	0	0	0	0	0	0	0	0	0	0	0	1	0	0	0	1	0	0
Gm22267	0	0	0	0	0	1	0	0	0	0	0	0	0	0	0	0	4	1	0	0	0	0	0	0
Gm24443	0	0	0	1	0	0	1	0	0	0	1	0	0	1	0	2	0	2	0	0	0	0	0	0
Gm22529	0	0	0	0	0	0	0	0	0	0	0	0	0	0	0	0	3	0	0	0	4	0	0	0
Gm26310	0	0	0	0	0	0	0	0	0	0	0	0	0	0	1	0	0	0	0	0	1	0	0	0
Gm26021	0	0	0	0	0	0	0	0	0	0	0	0	0	0	0	0	0	0	1	0	0	0	0	0
Gm23273	1	0	0	1	0	2	0	0	0	0	0	0	0	0	0	0	0	0	0	0	0	0	0	0
Gm23010	0	5	2	2	1	1	1	1	4	1	0	2	0	0	0	0	0	0	2	0	0	0	0	0
Gm25402	0	0	0	0	2	0	0	0	0	0	0	0	0	0	0	0	0	0	0	1	2	1	0	11
Gm25108	0	0	0	0	0	0	0	0	0	0	0	0	0	0	0	0	0	0	0	0	0	0	0	0
Gm22939	0	0	0	0	0	0	0	0	0	0	0	0	0	8	0	0	0	0	0	0	0	0	0	0
Gm25161	0	0	0	0	0	0	0	0	0	0	0	0	0	0	0	0	0	0	0	0	0	0	0	0
Gm24348	0	0	0	0	0	0	0	0	0	0	0	0	0	0	0	0	0	0	0	1	0	0	0	0
Gm26289	0	0	0	0	0	0	0	0	0	0	0	0	0	0	0	0	0	1	0	0	0	0	0	0
Gm24355	248	337	228	222	214	236	228	259	239	227	233	325	23	9	9	50	155	104	9	1	3	1	5	0
Gm22910	0	0	0	0	0	1	0	0	0	0	0	0	0	0	0	0	0	0	0	0	0	0	0	0
Gm24230	0	0	0	0	0	0	0	0	1	1	0	0	0	0	0	0	0	1	0	0	0	0	0	0
Gm24709	153	325	169	110	105	118	157	183	157	227	151	161	0	0	0	3	9	5	0	0	0	0	0	0
Gm22493	0	0	0	0	4	0	0	0	1	1	0	0	0	0	0	0	0	0	0	0	0	0	0	0
Gm25726	0	0	0	0	1	3	0	0	0	0	0	0	0	0	0	6	3	0	0	0	0	0	0	0
Gm22367	0	0	0	0	0	0	0	0	0	0	0	0	1	1	0	0	0	0	0	0	0	0	0	0
Gm22622	888	1617	899	659	725	711	716	707	1035	1156	840	617	5	0	9	28	32	81	3	4	0	4	2	0
Gm22723	587	1055	584	517	573	544	477	482	738	704	568	420	4	3	3	41	39	77	7	3	1	2	1	1
Gm22425	0	0	0	1	1	0	1	2	3	1	0	0	0	0	0	0	0	0	0	0	3	0	0	0
Gm24911	0	0	0	0	0	0	1	0	1	0	0	0	3	0	0	0	0	0	0	0	0	0	0	0
Gm25910	1	1	0	2	0	0	1	2	1	1	1	0	0	0	0	0	0	0	1	0	0	0	0	0
Gm25436	0	0	0	0	0	0	0	0	0	0	0	0	0	0	0	0	0	0	0	2	0	0	0	0
Gm25833	0	0	0	0	0	0	0	0	0	0	0	0	0	0	0	0	0	0	0	0	3	0	0	0
Gm23346	850	1747	999	754	659	649	879	735	905	987	740	653	8	2	19	29	22	26	2	5	0	0	1	1
Gm22486	36	76	47	25	27	20	24	25	35	27	17	29	0	0	1	5	3	2	12	0	8	0	1	0
Gm24533	272	371	265	459	381	445	342	371	391	300	381	310	20	6	4	515	883	350	2	2	3	0	1	5
Gm26179	0	0	0	0	0	0	0	0	0	0	0	0	0	0	0	0	0	0	2	0	0	0	1	0
Gm22530	0	0	0	0	0	0	0	0	0	0	0	0	0	0	0	0	0	0	3	0	0	0	0	0
Gm23014	0	1	0	0	0	0	1	0	0	0	1	0	0	0	0	0	0	0	0	0	0	0	0	0
Gm22893	0	0	0	0	0	0	0	0	0	0	0	0	0	0	0	0	0	0	0	0	0	0	0	0
Gm25185	0	0	0	0	0	1	0	0	0	1	0	0	0	0	0	0	0	0	0	0	0	0	0	0
Gm25094	0	0	0	0	0	0	0	0	1	0	0	1	0	0	0	0	2	0	0	0	0	0	0	0
Gm22312	0	0	0	0	0	0	0	0	0	0	0	0	0	0	3	0	0	0	0	0	0	0	0	0
Gm22840	0	0	0	0	0	0	0	0	0	0	0	0	0	0	0	0	0	0	1	1	0	0	0	0
Gm26175	2416	5090	2460	1920	1656	1850	2830	2976	2844	3452	2306	2260	46	6	27	112	210	185	11	9	17	14	24	6
Gm25852	0	0	0	0	0	0	0	0	0	0	0	0	2	0	1	0	0	0	1	0	0	4	0	0
Gm23703	0	0	0	0	0	0	0	0	0	0	0	0	0	0	0	0	0	0	0	0	0	0	0	0
Gm23234	0	0	0	0	0	0	0	0	0	0	0	0	0	0	0	0	0	0	0	0	0	0	0	0
Gm23339	0	0	0	0	0	0	0	0	0	0	0	0	0	0	12	0	0	0	0	0	0	0	0	0
Gm24008	0	0	0	0	0	0	0	0	0	0	0	0	0	0	0	0	1	0	0	0	0	0	0	2
Snora7a	4320	9157	4760	4096	3838	3912	4900	5186	5027	5898	4225	4048	60	22	51	279	724	796	36	10	14	17	30	16
Gm23527	2	7	5	0	2	2	5	3	5	2	2	9	0	0	0	0	0	1	0	0	0	0	2	0
Gm22882	0	0	0	0	0	0	0	0	0	0	0	0	2	1	0	0	0	0	0	0	0	0	0	0
Gm23908	0	0	0	0	0	0	0	0	0	0	0	0	0	0	0	0	1	1	0	0	0	0	0	0
Gm22833	0	0	0	0	1	0	0	0	0	0	0	0	0	0	0	0	0	0	0	0	0	0	0	0
Gm25891	0	0	0	0	0	0	0	0	0	0	0	0	0	0	0	0	0	0	0	0	0	0	0	0
Gm22722	0	0	0	0	1	0	0	0	0	0	0	0	0	0	0	0	0	0	0	0	1	0	0	0
Gm25065	0	0	0	0	0	0	0	0	0	0	0	0	0	1	0	0	0	0	0	0	0	0	0	0
Gm22724	0	0	0	0	0	0	0	0	0	0	0	0	0	0	0	0	0	0	2	0	0	0	0	0
Gm23079	0	0	0	0	0	0	0	0	0	0	0	0	0	0	0	0	3	0	0	1	0	2	0	0
Gm22763	0	0	0	0	0	0	0	0	0	0	0	0	0	0	0	0	0	0	0	0	0	0	0	0
Gm24843	0	0	0	0	0	0	0	0	0	0	0	0	0	0	0	0	0	0	0	0	0	0	0	0
Gm22916	0	0	0	1	0	0	0	0	0	0	0	0	0	0	0	0	0	0	0	0	0	0	0	0
Gm23554	0	0	0	0	0	0	0	0	0	0	0	0	0	0	1	0	0	0	0	1	0	0	0	0
Gm25311	0	0	0	0	0	0	0	0	1	0	0	0	0	1	0	0	0	0	0	0	0	0	0	0
Gm23547	178	264	159	166	89	160	189	230	203	209	169	135	0	1	1	12	22	13	1	2	1	1	0	0
Scarna10	29	54	31	29	30	47	45	54	40	62	45	41	2	0	0	5	35	40	0	0	0	0	0	2
Gm24175	0	0	0	0	1	0	0	0	0	1	0	0	1	0	0	0	0	0	0	0	6	1	0	0
Gm22362	205	371	206	353	353	379	220	234	284	188	178	154	8	2	1	69	266	130	3	1	0	1	0	2
Gm22881	0	1	0	0	0	0	0	0	0	0	0	0	0	0	0	0	0	0	0	0	0	0	0	0
Gm25136	0	0	0	0	0	0	0	0	0	0	0	0	0	0	0	0	0	2	0	0	0	0	0	0
Gm23272	4	4	0	72	93	97	1	0	5	2	2	2	0	6	4	231	434	326	0	0	1	1	0	3
Gm22792	0	0	0	0	0	0	0	0	0	0	0	0	0	0	0	0	0	0	0	1	0	0	0	0
Gm23498	0	0	0	0	0	0	0	0	0	0	0	0	0	0	0	0	0	0	0	0	0	0	0	0
Gm25373	0	0	0	0	1	1	0	0	0	0	0	0	0	0	0	0	8	1	0	1	0	1	0	0
Gm23456	923	1568	1001	894	688	867	1089	1224	1303	864	1016	715	5	7	21	10	8	22	12	4	2	2	10	2
Gm25539	0	0	0	0	0	1	1	0	0	0	0	0	0	0	0	0	0	0	0	0	0	0	0	0
Snord23	329	700	359	600	379	678	511	599	837	751	703	503	2	2	0	49	179	150	11	1	0	4	1	0
AF357399	929	1755	1165	1022	787	955	1095	1224	1347	1170	1193	811	34	43	129	624	1014	899	12	2	0	9	17	16
Gm25922	0	0	0	0	1	2	0	0	0	2	0	0	0	0	0	0	7	3	0	0	0	0	0	0
Gm24505	0	0	0	0	0	0	0	0	0	0	0	0	0	0	0	2	1	0	0	0	0	0	0	0
Gm26247	4744	7512	4761	1327	1312	1304	3110	2712	3293	3144	2705	3285	11	23	17	14	18	27	11	5	3	2	7	2
Snord88c	1267	2296	1360	674	735	564	1015	842	911	893	733	786	11	1	5	14	45	36	7	1	2	2	1	2
Snord88a	1277	2323	1385	666	735	569	1037	861	946	918	749	803	10	1	5	11	35	32	3	1	2	2	2	2
Gm23991	3061	5595	3166	2165	1845	1802	2833	2848	2773	2539	2119	2103	12	6	12	32	109	83	12	8	5	2	7	6
Snord35b	1805	2618	1684	868	830	943	1435	1447	1395	1554	1400	1610	6	8	15	20	10	27	24	15	1	1	7	11
Snord35a	23483	43139	24406	13718	12369	11506	19931	22567	16657	16058	12452	14351	120	56	87	93	72	166	92	58	27	57	37	51
Snord34	6879	9664	5947	4061	4346	3358	4336	2943	3306	3850	3725	5715	28	18	11	18	62	80	19	14	18	19	8	6
Snord33	9377	14538	8464	3408	3399	4517	7728	7224	6468	6565	6219	6670	36	28	32	45	32	107	40	17	6	13	27	13
Snord32a	15443	23514	14828	12095	9680	10575	16213	14383	16880	14134	13540	13200	111	59	89	84	110	199	69	41	28	39	43	58
Gm22478	0	0	0	0	0	0	0	0	0	0	0	0	0	1	0	0	0	0	1	0	0	0	0	0
Gm23911	0	0	0	0	0	0	0	0	0	0	0	0	0	0	0	0	0	0	0	0	0	0	0	0
Gm26288	0	0	0	0	0	0	0	0	0	0	0	0	0	0	0	0	0	0	0	0	0	0	0	0
Gm25499	0	1	0	0	0	0	0	0	0	0	0	0	0	0	0	0	0	0	0	0	0	0	0	0
Gm24966	0	0	0	1	0	0	0	0	0	0	0	0	0	0	0	0	0	0	0	1	2	0	0	0
Gm22496	0	0	0	0	0	0	0	0	0	0	0	0	0	0	0	0	0	0	0	0	0	8	0	0
Gm25648	0	0	0	0	0	0	1	0	1	0	0	0	0	0	0	0	0	0	0	0	0	0	0	0
Gm24306	0	0	0	0	0	0	0	0	0	0	0	0	1	0	0	0	0	1	0	1	2	1	0	1
Gm25934	0	0	0	1	0	0	1	0	0	0	0	0	2	1	1	0	0	0	0	0	1	0	0	0
Gm25156	0	0	1	0	0	0	0	0	0	0	0	0	27	26	0	0	0	1	13	0	0	3	0	0
Gm26488	0	0	0	0	0	0	0	0	0	0	0	0	1	0	0	0	0	0	1	0	0	2	0	0
Gm24220	0	0	0	0	0	0	0	0	0	0	0	0	1	0	0	0	0	0	0	0	2	1	0	0
Gm24653	0	0	0	0	0	0	0	0	0	0	0	0	0	0	0	0	0	1	0	0	0	0	0	0
Gm24969	0	0	0	0	0	0	0	0	0	0	0	0	0	0	0	0	0	0	1	0	0	7	0	0
Gm24417	0	0	0	0	0	0	1	0	0	0	0	0	1	0	0	0	0	0	0	0	1	0	0	0
Gm25121	0	0	0	0	0	0	0	0	0	0	0	0	11	0	1	1	0	0	0	0	1	0	0	0
Gm24657	0	0	0	1	1	0	0	0	0	0	0	0	0	2	0	7	0	1	3	1	0	0	0	0
Gm26230	0	0	1	0	0	0	0	0	0	0	0	0	4	0	1	0	0	0	0	0	0	0	0	0
Gm23922	0	0	0	0	0	0	0	0	0	0	0	0	1	0	0	7	0	1	3	1	1	0	0	0
Gm25314	0	0	0	0	2	0	1	0	0	0	0	0	2	0	2	4	0	2	3	1	11	4	0	0
Gm26096	0	0	0	0	0	0	0	0	0	0	0	0	3	1	1	0	1	1	0	0	0	2	1	0
Gm22996	0	0	0	0	1	0	0	0	0	0	0	0	2	1	0	7	0	1	1	1	1	0	0	0
Gm26499	0	0	0	1	0	0	0	0	0	0	0	0	2	0	0	0	0	1	0	0	1	1	1	1
Gm25646	0	0	0	0	0	0	0	0	0	0	0	0	2	0	0	0	0	0	0	0	0	0	1	1
Gm26498	0	0	0	0	0	0	0	0	0	0	0	0	2	1	0	1	1	0	1	0	0	0	0	0
Gm23660	0	0	0	0	0	0	0	0	0	0	0	0	3	0	0	0	0	0	1	0	0	0	0	0
Gm23933	0	0	1	0	1	0	0	0	0	0	0	0	2	0	1	0	0	0	0	0	2	1	0	0
Gm24862	0	1	0	1	0	0	0	0	0	0	0	0	2	4	0	0	0	0	1	1	1	3	0	0
Gm24866	0	0	0	0	0	0	0	0	0	0	0	0	5	1	1	0	0	0	2	0	0	0	4	0
Gm22348	3	3	4	0	0	0	3	2	2	5	3	1	2	0	2	4	0	0	0	0	2	0	0	0
Gm26466	0	0	0	0	0	0	0	0	0	0	0	0	3	1	2	1	0	0	0	1	3	4	1	1
Gm24799	0	0	0	1	0	0	0	0	0	0	0	0	1	0	3	4	0	1	2	0	0	0	0	0
Gm24088	0	0	0	0	0	0	0	0	0	0	0	0	0	0	0	0	0	0	0	0	0	2	0	0
Gm25463	0	0	0	0	0	0	0	0	0	0	0	0	2	2	3	0	1	0	0	0	4	1	6	0
Gm25229	0	0	0	0	0	0	0	0	0	0	0	0	15	2	3	0	0	0	0	0	1	2	1	1
Gm24528	0	0	1	2	0	0	0	0	0	0	0	0	2	5	1	1	1	0	0	1	0	4	2	2
Gm23356	0	0	0	0	0	0	0	0	0	0	0	0	4	1	2	1	0	0	2	1	3	3	3	1
Gm25449	0	0	0	0	0	0	0	0	0	0	0	0	5	0	2	4	0	1	0	0	1	2	0	0
Gm24872	0	0	0	1	0	0	0	0	0	0	0	0	4	2	1	0	0	1	2	1	3	3	5	0
Gm26337	0	0	0	1	0	0	0	0	0	0	0	0	3	1	1	1	0	0	2	0	9	1	2	1
Gm23145	0	0	0	0	0	0	0	0	0	0	0	0	4	2	3	1	1	1	2	0	3	2	1	0
Gm22130	0	0	1	0	0	0	0	0	0	0	0	0	36	2	2	0	0	1	6	0	2	7	0	0
Gm25988	0	0	0	0	0	0	0	0	0	0	0	0	1	2	0	0	0	0	1	0	2	2	0	0
Gm25221	0	0	0	0	0	0	0	0	0	0	0	0	3	0	2	1	2	0	1	1	4	0	1	0
Gm26389	0	0	0	0	1	0	0	0	0	0	1	0	31	2	1	0	1	1	7	0	2	9	0	1
Gm23471	0	0	0	1	0	0	0	0	0	0	0	0	2	1	3	2	1	0	0	0	1	2	1	1
Gm25120	0	0	0	0	0	0	0	0	0	0	1	0	43	1	0	1	0	2	5	1	14	7	0	0
Gm24418	0	0	0	0	0	0	0	0	0	0	0	0	2	1	0	0	0	0	0	0	0	1	1	1
Gm23687	0	0	1	1	1	0	0	0	0	0	0	0	32	2	1	0	0	0	5	0	1	7	0	1
Gm22393	0	0	1	0	0	0	0	0	0	0	0	0	28	1	1	0	0	1	7	0	0	7	0	0
Gm24639	0	0	0	0	0	0	0	0	0	0	0	0	3	1	0	0	0	0	0	0	0	0	0	0
Gm24566	0	0	0	0	0	0	0	0	0	0	1	0	33	2	2	0	0	1	10	0	2	3	0	2
Gm22111	0	0	1	0	0	0	0	0	0	0	0	0	38	3	2	0	0	1	3	0	3	6	0	1
Gm23076	0	0	0	0	0	0	0	0	0	0	0	0	7	0	1	0	0	1	1	0	1	1	0	0
Gm25874	0	0	0	0	0	0	0	0	0	0	0	0	25	1	0	0	2	0	2	0	3	0	0	1
Gm25088	0	0	0	0	0	0	0	0	0	0	0	0	7	1	0	0	0	0	2	0	9	3	1	0
Gm22510	0	0	0	1	0	0	0	0	0	0	0	0	2	3	0	0	0	0	0	0	1	4	1	0
Gm24983	0	0	0	0	0	0	0	0	0	0	0	0	6	0	2	0	0	0	1	0	0	0	1	0
Gm24027	0	0	0	1	0	0	1	0	0	0	0	1	3	3	2	0	1	1	0	0	0	0	4	0
Gm22524	0	0	1	1	0	0	0	0	0	0	0	0	2	1	2	1	1	0	1	0	0	2	1	0
Gm22630	0	0	0	0	0	0	1	0	0	0	0	1	2	1	2	0	0	0	1	0	2	2	2	0
Gm25741	0	0	0	1	0	0	0	0	0	0	0	0	3	2	3	1	0	0	1	0	0	0	1	2
Gm26059	0	0	0	0	0	0	0	0	0	0	0	0	4	3	2	2	1	0	1	0	1	1	3	3
Gm25175	0	0	0	0	1	0	0	0	0	0	0	0	2	0	0	2	0	1	1	1	1	8	0	0
Gm22511	0	0	1	0	0	0	0	0	0	0	0	1	2	1	0	0	0	1	3	0	1	2	0	1
Gm25077	0	0	0	0	0	0	0	0	0	0	0	0	0	2	1	0	0	0	0	0	2	2	0	0
Gm22834	0	0	0	0	0	0	0	0	0	0	0	0	3	0	2	1	0	0	0	1	1	3	2	1
Gm24926	0	0	0	0	0	0	0	0	0	0	0	0	3	0	0	0	0	0	0	0	0	0	0	0
Gm26200	0	0	0	1	0	0	0	0	0	0	0	0	8	0	5	4	0	0	0	0	0	2	0	0
Gm22632	0	0	0	0	0	0	0	0	0	0	0	0	0	0	0	0	0	0	0	0	0	0	0	0
Gm23254	0	0	0	0	0	0	0	0	0	0	0	0	1	0	1	1	0	0	1	0	3	1	2	2
Gm26390	0	0	0	0	0	0	0	0	0	0	0	0	3	0	0	0	1	0	2	0	1	5	0	0
Gm26366	0	0	0	0	0	0	0	0	0	0	0	0	3	0	0	0	0	0	0	0	1	0	0	0
Gm26336	0	0	0	0	0	0	0	0	0	0	0	0	3	0	0	0	0	0	1	0	1	5	1	0
Gm26283	0	0	0	0	0	0	0	0	0	0	0	0	4	2	2	5	0	3	1	0	5	2	4	2
Gm25098	0	0	0	0	0	0	0	0	0	0	0	0	4	1	3	1	0	2	1	0	2	1	4	2
Gm24702	0	0	0	0	0	0	1	0	0	0	0	0	3	0	2	0	0	0	1	0	1	4	1	1
Gm26432	0	0	0	1	0	0	0	0	0	0	0	0	0	0	0	0	0	0	0	0	0	0	0	0
Gm25462	0	0	0	0	0	0	0	0	0	0	0	0	4	2	0	1	0	0	2	0	2	1	4	0
Gm24495	0	0	0	1	0	0	0	0	0	0	0	0	3	1	2	0	0	2	0	1	0	2	1	2
Gm25523	0	0	0	0	0	0	1	0	0	0	0	0	5	1	4	1	1	0	1	0	3	4	5	0
Gm22255	0	0	0	0	0	0	0	0	0	0	0	0	1	0	0	0	0	1	1	0	2	0	1	1
Gm23449	0	0	0	1	0	0	0	0	0	0	0	0	6	0	1	2	0	0	0	0	1	2	0	0
Gm23310	0	1	0	1	0	0	0	0	0	0	0	0	4	0	1	0	0	1	3	1	0	2	0	0
Gm25461	0	0	0	1	0	0	0	0	0	0	0	0	4	0	0	0	0	0	0	1	2	3	1	0
Gm24310	0	0	0	0	0	0	1	0	1	0	0	0	1	1	0	0	0	0	0	0	1	0	0	0
Gm22909	0	0	0	0	0	0	0	0	0	0	0	0	2	2	1	0	1	0	1	0	1	1	2	0
Gm25823	0	0	0	1	0	0	0	0	0	0	0	0	0	0	0	0	0	0	0	0	2	1	0	0
Gm25647	0	0	0	0	0	0	0	0	0	0	0	1	0	0	1	0	0	1	1	0	3	2	0	0
Gm22252	0	0	0	0	0	0	1	0	0	0	0	0	9	0	4	0	0	1	2	0	2	0	0	1
Gm26392	0	0	0	0	0	0	0	0	0	0	0	0	3	1	3	0	0	1	3	1	0	2	1	0
Gm24219	0	0	0	1	0	0	0	0	0	0	0	0	3	3	3	0	0	0	3	0	2	3	0	0
Gm25230	0	0	1	1	0	0	0	0	0	0	0	1	3	2	2	2	1	0	0	0	2	1	2	2
Gm22627	0	0	0	0	0	0	0	0	0	0	0	0	3	3	1	2	0	1	4	0	3	1	5	1
Gm24585	0	0	0	0	0	0	0	0	0	0	0	0	3	3	3	0	0	0	3	0	1	3	1	1
Gm23305	0	0	0	2	0	0	0	0	0	0	0	0	3	4	0	0	0	2	3	0	2	2	0	0
Gm24206	0	0	0	1	0	0	0	0	0	0	0	0	2	0	2	0	0	0	2	2	3	4	1	1
Gm25085	0	0	0	0	0	0	0	0	0	0	0	0	6	2	0	0	0	0	4	2	1	0	0	0
Gm25209	0	0	1	1	0	0	0	0	0	0	0	0	4	0	1	1	0	0	1	0	3	1	4	1
Gm23682	0	0	0	0	0	0	0	0	0	0	0	0	0	2	2	1	0	3	2	0	3	2	1	0
Gm24654	0	0	0	0	0	0	0	0	0	0	0	0	4	2	2	3	0	1	1	0	4	0	4	0
Gm26334	0	0	0	0	0	0	0	0	0	0	0	1	2	1	2	0	0	1	0	1	4	2	2	2
Gm25742	0	0	0	1	0	0	0	0	0	0	0	0	3	4	4	0	0	0	1	1	4	2	2	0
Gm25585	0	0	0	0	0	0	0	0	0	0	0	0	3	2	0	2	1	3	1	0	0	3	4	0
Gm25840	0	0	1	0	0	0	0	0	0	0	0	0	1	3	0	2	0	2	1	0	4	1	2	1
Gm25089	0	0	0	1	0	0	0	0	0	0	0	0	3	0	2	3	1	1	0	1	1	0	0	0
Gm24040	0	0	0	0	1	0	0	0	0	0	0	0	1	3	4	1	0	0	2	0	6	1	2	0
Gm22050	0	0	0	0	0	0	0	0	0	0	0	0	4	0	0	2	0	0	2	0	6	6	3	0
Gm23286	0	0	1	1	0	0	0	0	0	0	0	0	0	2	1	1	0	1	3	0	8	0	2	1
Gm24021	0	0	0	0	0	0	0	0	0	0	0	0	6	3	4	2	0	1	1	1	2	1	1	1
Gm22274	0	0	0	0	1	0	0	0	0	0	0	0	3	2	1	1	0	2	3	1	9	0	3	1
Gm24652	0	0	0	1	0	0	0	0	0	0	0	1	2	2	1	0	0	2	3	0	4	0	2	0
Gm23618	0	0	0	0	1	0	0	0	0	0	0	0	5	1	0	0	0	1	2	0	5	0	1	1
Gm23688	0	0	1	0	0	0	1	0	0	0	0	1	4	2	1	1	0	3	3	1	5	0	2	0
Gm24570	0	0	0	0	0	0	0	0	0	0	0	0	3	0	2	1	0	1	1	0	5	1	2	0
Gm26467	0	0	0	0	0	0	0	0	0	0	0	0	4	2	0	3	0	2	0	0	4	5	2	0
Gm25194	0	1	0	2	0	0	0	0	0	0	0	0	5	2	2	1	0	3	0	1	1	1	0	1
Gm22640	0	0	0	0	0	0	0	0	0	0	0	0	2	2	3	0	0	1	3	0	4	1	3	0
Gm24952	0	0	0	0	0	0	0	0	0	0	0	0	5	1	1	1	0	2	3	0	1	1	1	0
Gm25087	0	0	0	0	0	0	0	0	0	0	0	0	4	2	0	1	0	1	0	0	3	5	2	0
Gm23944	0	0	0	0	0	0	0	0	0	0	0	0	4	1	1	0	1	2	0	0	5	2	2	1
Gm22629	0	0	0	0	0	0	0	0	0	0	0	0	4	1	0	0	0	3	2	0	4	5	0	0
Gm26374	0	0	0	0	0	0	0	0	0	0	0	0	4	2	1	3	0	1	2	0	0	3	3	0
Gm26284	0	0	0	0	0	0	0	0	0	0	0	0	2	1	1	1	0	2	0	1	4	0	1	0
Gm25452	0	0	0	0	0	0	0	0	0	0	0	0	4	0	3	6	0	1	5	2	3	1	1	0
Gm25984	0	0	0	1	0	0	0	0	0	0	0	0	2	4	1	0	0	3	1	0	4	1	1	1
Gm25146	0	0	0	0	0	0	1	0	0	0	0	0	3	4	0	1	0	0	1	0	2	0	0	0
Gm24759	0	0	0	0	0	0	0	0	0	0	0	1	4	2	2	0	0	1	0	2	2	4	2	1
Gm24100	0	0	0	1	0	0	0	0	0	0	0	0	7	3	0	0	2	0	1	2	1	1	0	1
Gm22253	0	0	0	1	0	0	0	0	0	0	0	0	4	0	1	0	0	0	0	0	2	1	0	0
Gm25017	0	0	0	1	0	0	2	0	0	0	0	0	3	2	4	1	1	2	2	0	5	2	2	1
Gm23575	0	0	0	1	1	0	0	0	0	0	0	0	2	0	4	0	0	1	2	0	2	4	2	0
Gm22391	0	0	0	0	0	0	0	0	0	0	0	0	3	1	2	0	0	1	1	0	0	1	0	0
Gm22449	0	0	0	0	0	0	0	0	0	0	0	0	3	2	1	0	0	0	1	1	3	0	1	1
Gm24137	0	0	0	0	0	0	0	0	0	0	0	0	6	0	1	1	0	0	2	1	0	1	2	0
Gm22912	0	0	0	1	0	0	0	0	0	0	0	1	3	4	5	0	0	0	1	0	3	3	2	2
Gm25710	0	0	0	0	0	0	0	0	0	0	0	0	3	2	1	0	0	0	1	0	0	2	0	2
Gm26434	0	0	1	0	0	0	0	0	0	0	0	0	5	2	3	0	0	0	2	0	0	1	2	3
Gm23560	0	0	0	0	0	0	0	0	0	0	0	1	4	1	3	2	0	0	0	0	1	2	3	2
Gm25870	0	0	0	0	0	0	0	0	0	0	0	0	0	1	0	0	0	0	1	1	3	8	0	5
Gm23862	0	0	0	0	0	0	0	0	0	0	0	0	27	11	8	1	0	1	4	5	4	4	4	2
Gm26504	0	0	1	0	0	0	0	0	0	0	0	0	16	13	5	0	1	1	6	2	8	4	2	2
Gm22285	0	0	0	2	0	0	2	0	0	0	0	0	17	4	8	1	1	2	7	4	12	6	2	0
Gm22131	0	0	0	2	0	0	0	0	0	0	0	0	21	7	11	4	1	0	6	1	4	5	4	2
Gm24153	0	0	0	2	0	0	0	0	0	0	0	0	8	12	3	1	3	0	8	3	5	10	3	0
Gm26365	0	0	0	1	0	0	0	0	0	0	0	0	17	3	3	0	0	1	4	3	8	13	2	2
Gm24609	0	0	0	0	0	0	3	0	0	0	0	0	15	12	4	2	2	1	6	5	4	5	6	0
Gm24264	0	0	0	0	0	0	0	0	1	0	0	0	17	6	6	3	1	0	12	0	5	16	1	0
Gm25155	0	0	0	0	1	0	0	0	0	0	0	0	18	7	7	1	0	1	6	7	6	7	9	1
Gm25816	0	0	1	1	0	0	0	0	1	0	0	0	17	8	6	2	1	2	7	6	8	5	2	0
Gm23141	0	0	1	3	0	0	0	0	0	0	0	0	6	5	8	2	2	0	17	1	4	9	4	0
Gm23767	1	1	1	0	0	0	0	0	0	0	0	0	17	10	5	0	0	1	7	1	4	8	4	1
Gm22417	0	0	0	1	0	0	0	0	0	0	0	0	14	8	4	0	1	0	3	4	7	8	3	1
Gm22584	0	0	0	0	0	0	0	0	0	0	0	0	12	10	1	0	2	0	6	4	7	11	2	1
Gm26270	0	0	0	0	0	0	0	0	0	0	0	0	13	9	3	1	1	0	6	0	9	4	4	0
Gm23089	0	0	0	1	0	0	1	0	0	0	0	0	6	2	0	2	0	0	1	2	1	3	0	0
Gm24711	0	0	0	1	0	0	0	0	0	0	0	0	5	4	0	0	0	0	0	0	0	0	2	0
Gm26188	0	0	0	1	0	0	0	0	0	0	0	0	10	1	1	0	0	0	1	0	0	1	1	0
Gm23265	0	0	0	1	0	0	1	0	0	0	0	0	22	15	5	1	1	1	1	7	8	6	3	2
Gm24518	0	0	0	0	0	0	0	0	0	0	0	0	15	7	1	0	0	0	7	3	4	0	6	1
Gm25944	0	0	0	0	0	0	0	0	0	0	0	0	13	4	6	0	0	0	1	0	0	0	5	1
Gm23047	0	0	1	0	0	0	0	0	1	0	0	0	13	7	3	0	1	0	7	1	5	5	6	0
Gm23953	0	0	0	1	0	0	0	0	0	0	0	0	26	6	5	1	1	0	2	4	6	4	3	1
Gm26332	0	0	0	0	1	0	0	0	0	0	0	0	28	3	7	0	0	2	10	4	5	5	4	3
Gm26032	0	0	0	0	0	0	0	0	0	0	0	0	17	8	4	0	0	0	2	3	4	1	4	1
Gm22863	0	0	0	0	0	0	0	0	0	0	0	0	28	10	6	0	1	1	1	3	4	5	0	0
Gm24618	0	0	0	0	0	0	0	0	0	0	0	0	28	10	8	0	3	0	4	1	6	8	5	0
Gm22046	0	0	0	0	0	0	0	0	0	0	0	0	13	3	7	2	0	0	2	7	4	5	1	1
Gm24760	0	0	0	0	0	0	0	0	0	0	0	0	15	11	4	3	1	1	4	4	3	5	2	2
Gm25350	0	0	0	0	0	0	0	0	0	0	0	0	17	6	3	3	1	0	4	3	2	8	3	1
Gm26502	0	0	0	1	0	0	1	0	0	0	0	0	4	5	1	0	0	0	1	1	8	1	0	0
Gm23313	0	0	0	0	1	0	0	0	1	0	0	0	5	2	2	0	0	0	1	3	8	1	1	1
Gm25471	0	0	0	0	0	0	0	0	0	0	0	0	21	8	4	0	0	0	0	3	8	2	3	2
Gm22776	1	1	0	0	0	0	0	0	0	0	0	0	8	7	1	1	0	0	3	1	8	5	1	0
Gm23446	0	0	0	0	0	0	0	0	0	0	0	0	6	3	1	3	0	0	3	2	8	2	1	0
Gm25210	0	0	0	0	0	0	0	0	0	0	0	0	15	12	5	1	0	1	0	2	3	4	2	2
Gm22128	0	0	0	1	2	0	1	0	0	0	0	0	16	4	5	4	0	5	4	4	3	4	4	2
Gm22851	0	0	1	0	0	0	0	0	0	0	0	0	10	7	0	1	0	0	2	0	4	2	5	0
Gm25074	0	0	0	0	0	0	0	0	0	0	0	0	22	11	7	1	2	1	3	6	7	3	2	1
Gm25157	0	0	0	0	0	0	0	0	0	0	0	0	19	10	2	1	0	1	1	3	3	4	2	1
Gm22631	0	0	0	1	0	0	0	0	0	0	0	0	18	11	10	3	0	0	7	6	2	5	0	1
Gm25474	0	0	0	1	0	0	0	0	0	0	0	0	16	7	3	0	2	0	4	3	6	4	2	0
Gm22941	0	0	0	0	0	0	0	0	0	0	0	0	18	7	5	1	1	2	2	4	6	5	1	0
Gm26246	0	0	0	0	0	0	1	0	0	0	0	0	14	7	5	2	1	0	12	2	6	5	3	1
Gm22047	0	0	0	1	0	0	0	0	0	0	0	0	20	3	5	0	0	0	9	7	4	4	5	0
Gm25597	0	0	1	0	0	0	0	0	0	0	0	0	25	11	2	1	0	0	1	4	2	4	2	2
Gm26097	0	0	0	0	0	0	0	0	0	0	0	0	10	5	3	0	1	1	7	5	5	6	8	0
Gm22258	0	0	0	0	0	0	0	0	0	0	0	0	12	7	4	1	0	2	3	6	4	5	4	0
Gm26201	0	0	0	0	1	0	0	0	0	0	0	0	17	5	8	0	0	5	8	2	9	6	3	3
Gm23619	0	0	0	0	0	0	0	0	0	0	0	0	13	10	3	2	0	0	7	2	2	4	3	2
Gm22812	0	0	0	0	1	0	0	0	0	0	0	0	18	9	5	2	1	1	4	1	4	3	3	0
Gm26433	0	0	1	1	1	0	0	0	0	0	0	0	24	11	5	1	0	2	6	7	9	4	0	1
Snord116l17	0	0	1	0	0	0	0	0	0	0	0	0	27	3	3	0	0	1	2	4	3	5	4	4
Gm25615	0	0	0	1	0	0	0	0	0	0	0	0	9	8	4	4	2	0	8	1	5	13	6	0
Snord116l16	0	0	0	0	0	0	0	0	0	0	0	0	14	11	3	0	0	4	4	2	9	4	5	0
Snord116l15	0	0	0	1	0	0	0	0	0	0	0	0	16	7	5	1	1	0	4	6	9	3	3	0
Snord116l14	0	0	0	1	0	0	0	0	0	0	0	0	21	5	7	1	0	0	7	3	6	6	7	1
Snord116l13	0	0	0	0	0	0	0	0	0	0	0	0	26	7	7	1	0	0	3	4	5	2	5	1
Snord116l2	0	0	0	0	0	0	0	0	0	0	0	0	13	12	6	3	1	0	7	4	4	8	1	1
Snord116l8	0	0	0	0	0	0	0	0	0	0	0	0	17	9	3	0	1	3	11	4	7	4	5	1
Snord116l7	0	0	1	0	1	0	0	0	0	0	0	0	16	10	4	2	0	2	8	7	5	8	3	3
Snord116l6	0	0	1	2	0	0	0	0	0	0	0	0	14	8	6	1	1	2	2	7	4	8	2	1
Snord116l5	0	0	0	1	0	0	0	0	0	0	0	0	23	6	4	1	0	2	5	4	10	8	1	0
Snord116l4	0	0	0	1	0	0	0	0	0	0	0	0	16	12	2	2	1	2	4	4	7	7	0	0
Snord116l3	0	0	0	0	0	0	0	0	0	0	0	0	19	5	5	4	0	3	4	2	4	8	5	1
Snord116l1	0	0	1	0	1	0	0	0	0	0	0	0	25	7	5	0	2	3	3	2	5	8	6	1
Snord116l9	0	0	1	0	1	0	0	0	0	0	0	0	8	8	2	2	1	0	10	0	7	13	8	0
Snord116l10	0	0	0	0	1	0	1	0	0	0	0	0	21	6	5	3	0	1	6	4	6	3	1	4
Snord116l11	0	0	0	0	0	0	1	0	0	0	0	0	14	3	5	3	2	1	6	6	4	7	5	1
Snord116l12	0	0	0	0	0	0	0	0	0	0	0	0	26	6	3	1	1	0	2	6	4	3	1	1
Gm22373	0	0	0	0	0	0	0	0	0	0	0	0	0	0	0	0	0	0	0	0	0	0	0	0
Snord64	0	0	0	0	0	0	0	0	0	0	0	0	0	2	0	0	0	2	0	0	3	0	0	0
Snord107	0	0	0	0	0	0	0	0	0	0	0	0	0	0	0	0	0	0	0	0	0	0	0	0
Gm22494	0	0	0	0	0	0	0	0	0	0	0	0	0	0	2	0	0	0	2	0	0	0	0	0
Gm23233	36	72	52	72	42	70	58	72	73	40	56	37	4	0	0	1	28	11	0	0	0	0	0	6
Gm23795	3632	7427	3986	3581	3151	3512	4104	3875	4763	5120	3808	3482	57	24	47	82	151	261	15	16	6	24	24	20
Gm24120	0	0	1	1	2	0	0	0	1	0	0	0	0	0	0	0	0	1	0	0	0	0	0	0
Gm25907	1262	3233	1484	1938	1419	2078	1932	2248	2249	2421	1785	1802	15	7	8	9	8	27	9	6	3	6	9	3
Gm22934	1	2	0	0	0	0	0	1	0	1	1	2	0	0	0	0	0	0	0	0	0	1	0	0
Gm25345	0	0	0	0	0	0	0	0	0	0	0	0	0	0	0	0	2	0	0	0	0	0	0	0
Gm25860	0	0	0	0	0	0	1	0	0	0	0	0	1	0	0	0	0	0	0	0	0	0	0	0
Gm24412	92	135	67	76	73	70	69	71	74	102	60	107	1	4	5	21	34	28	1	3	4	0	0	0
Gm23479	0	0	0	0	1	0	0	0	0	0	0	0	0	0	0	0	0	1	0	0	0	0	0	0
Snord15b	9494	18167	8906	2195	2387	1457	5480	2202	3612	6886	2208	4243	36	13	19	33	56	94	26	14	6	5	9	6
Snord15a	228	345	226	173	168	166	176	138	153	159	145	155	19	2	6	44	86	77	0	1	0	1	1	0
Gm25409	16	40	19	10	13	21	18	6	9	25	18	26	0	1	0	0	10	3	0	0	0	0	0	2
Gm24210	0	0	0	0	0	1	0	0	0	0	0	0	0	0	0	0	0	2	0	0	0	0	0	0
Gm22504	422	1038	513	424	389	389	439	457	420	606	412	352	5	2	2	1	22	15	2	4	3	0	6	0
Gm22372	0	0	0	0	0	0	0	0	0	0	0	0	0	0	0	0	0	2	0	0	0	0	0	0
Snora3	1943	3888	2259	2124	1817	1897	2177	1860	3371	2587	2277	1758	24	7	16	26	20	50	16	6	11	13	15	15
Gm24888	1514	3680	1799	1519	1778	1447	1784	1663	1652	1951	1326	1349	25	10	11	9	13	21	15	5	7	0	4	3
Gm25636	3460	7172	3954	2945	2646	2849	3499	2888	4075	4585	2975	2496	45	14	39	50	52	88	24	14	17	9	21	4
Snora23	934	1868	969	1133	964	1110	1071	908	1317	1255	1087	858	87	4	53	2199	3981	2706	10	4	8	7	27	22
Gm23262	426	728	392	831	564	717	437	444	447	489	527	480	12	11	0	134	172	154	2	3	6	13	7	4
Gm24154	0	0	0	0	0	0	0	0	0	0	0	0	0	0	0	0	0	0	0	6	0	0	0	0
Gm24982	0	0	0	0	0	0	0	0	0	0	0	0	0	0	0	0	0	0	0	0	0	0	0	0
Snord14a	8768	11461	6852	14613	14175	16208	7277	5810	5803	6823	5724	7772	50	39	38	221	327	554	31	38	33	22	14	9
Gm25683	23062	52215	26630	20204	17396	17936	21564	23619	25108	28485	18989	15057	142	86	130	230	205	443	131	59	42	58	69	52
Gm26147	0	0	0	0	0	1	0	0	0	0	0	0	2	0	0	0	0	0	0	0	0	0	0	0
Gm23321	0	0	0	0	0	0	0	0	0	0	0	0	3	2	0	0	0	0	0	0	0	0	0	0
Gm27991	73	117	70	57	77	66	104	89	96	73	97	80	0	1	2	8	3	1	0	6	0	0	2	0
Gm25759	0	0	0	0	0	0	0	0	0	0	0	0	0	0	0	0	0	0	0	0	0	0	0	0
Gm23168	0	0	0	0	0	0	0	0	0	0	0	0	0	0	0	0	0	0	0	0	0	0	0	0
Snora30	806	1598	821	912	838	787	865	963	1080	1026	820	795	15	10	5	17	23	25	19	0	5	7	9	3
Gm24581	1	2	0	0	0	0	0	0	0	0	0	0	0	0	0	0	0	0	0	0	0	0	0	0
Gm25725	1	0	0	0	0	0	0	0	0	0	0	0	0	0	0	0	0	0	0	0	0	0	0	0
Snora52	403	677	393	398	403	375	415	370	498	461	371	372	7	2	4	39	27	44	3	1	4	0	3	1
Gm25370	149	222	153	123	93	151	154	138	193	160	163	133	4	1	4	5	15	10	0	0	0	2	1	1
Gm23297	807	1695	873	777	833	717	988	834	1075	1084	722	795	10	3	4	15	21	39	9	14	2	1	6	4
Gm24288	0	0	0	0	0	0	0	0	0	0	0	0	0	0	0	1	0	0	1	0	0	2	0	2
Gm25169	0	0	0	0	0	0	0	0	0	0	0	0	0	0	0	0	0	0	0	0	0	0	0	0
Gm24698	1883	3819	2194	2070	1756	1833	2107	1784	3279	2527	2202	1723	24	7	14	24	21	30	17	5	11	15	15	15
Gm26184	0	0	0	0	0	0	0	0	0	0	0	0	1	0	0	0	0	0	0	0	0	0	0	0
Gm24231	0	0	0	0	0	1	0	0	0	0	0	0	0	0	0	0	0	0	0	0	0	0	0	0
Gm25278	0	0	0	0	0	0	0	0	0	0	0	0	0	0	0	0	0	0	0	1	0	0	0	0
Gm25665	0	0	0	0	0	0	0	0	0	0	0	0	0	0	0	1	0	0	0	0	0	0	0	0
Gm24469	0	0	0	0	0	0	0	0	0	0	0	0	0	0	0	0	0	1	0	0	0	0	0	0
Gm25763	1	5	5	3	1	1	4	3	5	0	1	0	0	0	0	0	0	2	0	9	0	0	0	0
Gm22551	241	332	225	449	475	520	248	341	342	220	284	185	18	0	3	82	397	175	0	1	1	2	0	9
Gm24568	39	55	49	51	49	50	44	49	46	46	52	25	1	0	0	2	28	5	7	0	1	0	0	0
Gm23561	40	62	50	45	48	47	40	55	41	47	45	27	0	4	0	2	28	1	7	1	1	0	0	0
Gm23568	87	142	111	137	110	111	98	105	133	97	102	77	1	0	1	19	54	10	0	1	0	1	7	0
Gm24829	86	139	123	135	105	114	98	111	137	91	109	79	1	0	1	19	51	9	0	1	1	1	5	0
Gm22447	59	93	77	91	73	65	62	83	105	58	70	59	0	0	1	15	31	5	7	1	1	0	1	0
Gm24335	0	0	0	0	0	1	0	0	0	0	0	0	0	0	4	0	0	0	0	0	0	1	0	1
Gm26208	0	0	0	0	0	0	0	0	0	0	0	0	0	0	0	0	0	0	0	0	0	0	0	0
Gm23184	0	0	0	0	0	0	0	0	0	0	0	0	0	0	0	0	1	0	0	0	0	0	0	0
Gm24992	0	0	0	0	0	0	0	0	0	0	0	0	0	0	1	0	2	0	0	0	0	0	0	0
Snord13	2255	4186	2249	2387	1997	2216	2187	2200	1909	2538	2125	2660	46	12	23	41	40	101	24	6	23	10	19	7
Gm24727	557	1058	551	865	633	698	506	659	691	586	446	340	8	1	10	1	5	9	9	1	1	6	0	3
Gm23128	0	0	0	0	0	0	0	0	0	0	0	0	0	0	0	0	0	4	0	0	0	0	0	0
Gm23531	0	0	0	0	0	0	0	0	0	0	0	0	1	0	0	0	0	0	0	0	0	0	0	0
Gm22986	0	0	0	0	0	0	0	0	0	0	0	0	0	0	0	0	0	0	0	0	0	0	0	0
Gm23604	0	0	0	0	0	0	0	0	1	0	0	0	0	0	0	0	1	0	0	0	0	0	1	0
Gm22857	0	0	0	0	0	0	0	0	0	0	0	0	0	0	0	0	0	0	0	0	0	0	0	0
Gm25830	0	0	0	0	0	0	0	0	0	0	0	0	0	0	0	0	0	0	0	2	0	0	0	0
Gm23666	0	0	0	0	0	0	0	0	0	0	0	0	0	2	0	0	0	0	0	0	1	0	0	0
Gm24375	0	0	0	1	4	2	1	2	0	0	0	1	0	0	0	0	2	1	0	0	0	0	0	1
Gm25379	12	24	18	129	109	145	24	21	16	10	10	12	0	0	17	49	143	50	0	0	1	0	1	0
Gm23329	0	0	0	0	1	0	0	0	0	0	0	0	0	0	0	1	0	0	0	0	0	0	0	0
Gm22324	0	0	0	0	0	0	0	0	0	0	0	0	0	0	0	0	0	0	0	0	0	0	0	0
Gm24236	0	0	0	0	0	0	0	0	0	0	0	0	0	1	1	8	0	1	2	1	11	0	7	0
Gm24580	0	0	0	0	0	0	0	0	0	0	0	1	0	1	0	0	3	1	0	0	0	0	0	0
Gm26123	164	331	176	160	157	134	144	116	139	132	117	103	2	0	11	1	3	4	2	4	1	1	3	0
Gm25275	0	0	0	0	0	1	0	0	0	0	0	0	0	3	0	0	4	0	0	5	0	3	4	0
Gm24677	0	0	0	0	0	3	0	0	1	0	1	0	0	0	1	3	6	5	0	0	0	0	4	0
Gm22018	0	2	1	0	0	0	0	0	0	2	0	0	0	0	3	0	0	2	0	0	0	0	0	0
Gm25906	1	0	0	0	0	0	1	0	0	0	0	0	0	0	0	2	2	1	0	0	0	0	0	0
Snora68	4285	8481	4629	3804	3380	3558	4662	4220	5657	5536	4244	3732	47	14	29	35	53	70	40	17	14	8	28	7
Gm22532	0	0	0	0	0	0	0	0	0	0	1	0	0	0	0	0	0	0	0	0	0	0	0	0
Gm22544	0	0	0	0	0	0	0	0	0	0	0	0	0	19	0	0	0	1	0	0	0	1	0	0
Gm24838	0	0	0	0	0	0	0	0	0	0	0	0	0	0	0	1	0	0	0	0	2	2	16	0
Gm25138	1654	3590	1943	1702	1679	1756	1844	1658	1863	1735	1186	1068	22	2	16	9	21	25	27	6	5	8	32	5
Gm23626	1083	1943	1096	1199	982	992	1058	765	1623	1412	1127	878	10	12	7	12	16	37	5	3	6	3	8	0
Gm25506	3771	6579	4212	1169	1297	1438	2322	2896	2948	2461	2415	2185	22	4	11	20	24	56	25	11	6	0	19	4
Gm23904	0	0	0	0	0	0	0	0	0	0	0	0	0	0	0	0	0	0	0	0	2	0	0	0
Gm24781	0	0	0	0	0	0	0	0	0	0	0	0	0	0	0	0	0	0	0	0	0	0	0	0
Gm24212	0	0	0	0	0	0	0	0	0	0	0	0	0	0	0	1	0	0	0	0	0	0	0	0
Gm22428	0	0	0	0	0	0	0	0	0	0	0	0	0	0	1	0	0	0	0	0	0	0	0	0
Gm26493	190	304	212	220	226	283	215	212	226	267	214	210	10	7	15	221	666	431	13	1	1	1	3	3
Gm26265	0	0	0	0	0	0	0	0	0	0	0	0	0	0	0	1	0	0	0	0	0	0	0	0
Gm22780	162	353	184	121	116	131	168	191	166	242	165	179	0	0	0	1	0	1	0	0	0	0	0	0
Gm22223	0	0	0	0	0	0	0	0	0	0	0	0	0	0	0	0	2	0	0	0	0	0	0	0
Gm22972	974	1835	977	1013	1141	1183	1114	1107	998	1204	948	1371	11	3	8	1066	2378	1539	22	10	11	7	9	2
Snord71	707	1008	536	383	335	364	622	634	608	516	498	571	129	129	163	69	26	63	134	186	140	199	144	138
Snord111	2450	4278	2730	2333	1849	1920	2846	2531	3503	2794	2928	2448	6	12	33	12	11	21	12	9	3	7	11	2
Gm22193	220	392	258	186	216	241	272	263	266	283	271	352	1	1	1	4	7	15	2	3	1	1	0	0
Gm26132	1803	2967	1726	1755	1719	1869	1617	1382	1978	1870	1521	1255	15	16	6	92	213	144	7	7	7	8	8	15
Gm24793	0	0	0	0	0	0	0	0	0	0	0	0	0	0	0	0	0	0	0	0	0	0	0	0
Gm25766	0	1	0	1	2	1	1	2	3	0	1	1	0	0	1	0	0	0	1	0	0	0	0	0
Gm25200	31	56	32	86	80	106	39	68	37	43	41	50	2	1	0	17	279	85	1	0	0	0	2	1
Gm22999	0	0	0	0	0	0	0	0	0	0	0	0	0	5	0	2	0	0	0	0	0	0	0	0
Gm23299	5	6	3	10	8	15	5	2	3	4	2	7	0	5	6	19	31	26	0	0	0	0	0	3
Snord68	8492	11647	7156	5734	6594	6431	5410	3868	4824	4995	4977	6246	36	49	44	82	122	382	49	25	24	25	19	32
Gm25428	0	1	1	0	0	0	1	0	0	0	3	0	0	0	0	0	0	0	0	0	0	0	0	1
Gm26397	502	728	498	345	357	353	410	425	436	425	409	368	6	4	21	143	343	260	0	3	0	5	5	5
Gm26100	0	0	0	0	0	0	0	1	0	0	0	0	0	0	0	0	0	0	0	0	0	0	0	0
Gm22545	0	0	0	0	0	0	0	0	0	0	0	0	0	0	0	0	0	1	1	0	0	0	0	0
Gm22374	0	0	0	0	0	1	0	0	0	0	0	0	0	2	0	0	0	0	0	0	0	0	0	1
Gm24918	0	0	0	0	0	0	0	0	0	0	0	0	0	0	0	0	0	0	0	0	0	0	0	0
Gm24896	0	0	0	0	0	0	0	0	0	0	0	0	0	0	0	0	0	0	0	0	0	0	0	0
Gm25500	12	33	14	11	19	31	5	7	13	16	17	15	7	0	0	7	15	16	0	0	1	0	1	1
Gm24455	326	593	438	2051	1919	1980	383	447	376	346	319	334	15	1	14	307	1787	601	3	12	15	4	11	15
Gm24299	139	190	140	83	95	81	134	95	113	135	135	149	0	0	0	0	5	6	0	0	0	0	0	0
Gm25791	393	543	356	322	319	301	316	189	343	339	310	318	3	1	1	27	27	38	1	0	1	0	1	1
Gm22620	1001	2328	1098	1171	827	1165	1079	1090	1085	1561	1029	1120	8	4	11	9	17	24	8	3	2	1	1	1
Gm24357	62	137	98	96	90	109	70	26	61	119	90	132	2	2	1	71	135	135	12	0	4	3	2	5
Gm23455	55	69	44	45	36	47	43	43	39	41	64	57	16	1	1	10	49	18	1	1	0	1	3	0
Gm22579	135	242	127	109	128	136	139	155	122	162	164	183	0	3	0	13	20	8	14	0	0	2	2	2
Scarna9	27	32	25	37	17	23	28	24	24	19	27	33	0	0	0	5	5	8	0	0	0	0	0	0
Gm24339	4	17	10	9	2	12	20	9	7	17	5	9	0	0	0	27	29	34	0	2	0	0	0	1
Gm23048	0	0	0	0	0	0	0	0	0	0	0	0	0	0	0	0	0	0	0	0	0	0	0	0
Gm24067	636	1002	571	350	451	331	429	466	426	397	381	372	9	1	1	9	24	25	1	3	8	2	1	3
Gm23008	1678	2427	1623	950	843	864	1257	1072	953	1001	840	1243	7	4	6	22	10	24	13	1	9	0	1	2
Gm22380	0	0	0	0	0	0	0	0	0	0	0	0	0	0	0	0	0	0	0	0	0	0	0	0
Gm23893	2	1	2	2	11	4	1	0	0	0	2	0	0	0	0	3	4	0	0	0	0	0	0	0
Gm25861	0	0	0	0	0	0	0	0	0	1	0	0	0	0	0	0	0	0	0	0	0	0	0	0
Gm25346	0	0	0	0	0	0	0	0	0	0	0	0	0	0	0	0	0	0	0	2	0	0	0	0
Gm25439	0	0	0	0	0	0	0	0	0	0	0	0	0	0	0	0	1	0	0	0	1	0	0	0
Gm24262	0	0	0	0	0	1	0	1	0	0	0	0	0	1	0	0	5	4	0	0	0	0	0	0
Gm25273	233	334	225	214	221	242	225	198	202	184	202	224	0	2	4	5	10	36	1	1	5	0	10	1
Gm23271	0	0	0	0	0	0	0	0	0	0	0	0	0	0	0	0	0	3	0	0	0	0	0	0
Gm24278	0	0	0	0	0	0	0	0	0	0	0	0	0	0	0	0	1	0	0	0	0	0	0	0
Snord14c	22367	28825	17328	25843	23083	23872	18889	14666	13971	16428	13754	18842	80	94	94	345	468	883	78	91	58	58	45	33
Snord14d	22382	28850	17332	25906	23119	23857	18909	14675	13986	16432	13765	18860	80	94	94	342	478	897	78	90	58	58	45	33
Snord14e	5715	7968	4878	9364	8848	10194	5323	4446	4959	5145	4726	4915	63	43	21	123	181	416	29	26	31	21	35	19
Gm26272	1	0	0	0	0	1	0	2	1	1	0	1	0	0	0	0	1	0	0	0	0	0	0	0
Gm26306	0	0	0	0	0	0	0	0	0	0	0	0	0	0	0	1	1	3	0	0	0	0	1	0
Gm24166	269	476	267	248	206	217	324	344	389	317	302	256	8	1	0	11	31	28	1	2	3	0	0	0
Gm22659	0	0	0	0	0	0	0	0	0	0	0	0	0	0	0	0	1	0	0	0	0	0	0	0
Gm25562	0	0	0	0	0	0	0	0	0	0	0	0	0	0	0	0	0	0	0	0	0	0	0	0
Gm22304	12	28	13	11	12	15	14	22	12	22	10	11	0	0	0	0	2	1	0	0	1	4	0	0
Gm22099	1	0	2	0	0	1	1	1	0	4	2	1	0	0	0	0	0	0	0	0	0	0	0	0
Gm23344	17593	27910	17360	8713	8314	8664	13487	17327	16456	13145	13836	12639	75	45	81	117	108	192	55	33	25	31	70	39
Snord16a	594	957	626	587	389	468	639	933	883	578	659	527	7	7	1	2	2	17	9	4	1	1	4	1
Gm22571	46	36	22	35	37	50	18	13	9	28	11	27	0	1	4	8	3	12	2	8	1	15	15	2
Gm23136	308	503	362	307	234	256	298	407	405	299	294	296	0	5	0	15	37	69	1	0	0	2	3	2
Gm22455	2098	3145	2140	1620	1192	1279	1598	1138	1553	1792	1552	1674	6	5	2	12	16	18	7	3	2	4	14	8
Gm24347	0	0	0	0	0	0	0	0	0	0	0	0	0	1	0	0	0	0	0	0	0	0	0	0
Gm22657	0	0	0	0	0	0	0	0	0	0	0	0	0	0	0	0	0	0	0	0	0	0	0	0
Gm22382	0	0	0	0	0	0	0	0	0	0	0	0	0	0	0	0	0	0	0	0	0	0	0	0
Gm22962	0	0	0	0	0	0	0	0	0	0	0	0	2	5	4	0	2	0	15	0	0	1	0	6
Gm24257	0	2	0	0	0	0	1	0	1	0	0	3	0	0	0	2	1	1	0	1	0	0	1	0
Gm24615	0	0	0	0	0	0	0	0	0	0	0	1	0	0	0	0	0	0	0	0	0	0	0	0
Gm25105	0	0	0	0	0	0	0	0	0	0	0	0	0	0	0	3	0	0	0	0	0	0	0	0
Gm22315	0	0	0	0	0	0	0	0	0	0	0	0	0	0	0	0	0	0	0	0	1	0	0	0
Gm22938	1	0	3	3	2	1	1	0	5	1	3	0	0	1	0	0	0	2	0	0	2	0	0	0
Gm23609	0	0	0	0	0	0	0	0	0	0	0	0	0	0	0	0	1	0	0	0	0	0	0	0
Gm23748	0	0	0	0	0	0	0	0	0	0	0	0	0	0	0	0	0	0	0	0	0	0	0	0
Gm25125	104	196	123	118	100	128	114	109	119	95	81	81	3	0	1	14	37	21	3	3	0	0	2	0
Gm22830	1024	2080	1058	890	859	815	889	811	1001	1226	838	902	12	2	2	14	12	24	2	3	4	5	6	2
Gm22138	0	0	0	0	0	0	0	0	0	0	0	0	0	0	0	0	0	0	0	0	0	0	0	0
Gm25528	0	0	0	0	0	0	0	0	0	0	0	0	0	0	0	0	1	0	0	0	0	0	0	0
Gm23176	0	0	0	0	0	1	0	0	0	1	0	0	0	0	4	0	0	0	0	0	0	0	0	0
Snord50a	44931	58232	37905	23223	19685	22457	34033	28520	36197	40023	41829	48771	126	118	180	327	385	600	133	120	52	58	101	77
Snord50b	38395	49813	32644	20050	16973	19448	29302	24414	31277	34453	35926	41838	103	95	162	303	363	552	108	104	49	47	80	62
Gm23017	14780	19135	12350	8176	6987	8132	11018	9320	11452	12729	13595	15778	53	51	50	191	271	425	53	50	25	20	46	35
Gm26082	0	0	0	0	0	0	0	0	0	0	0	0	0	1	3	0	0	0	0	0	1	1	0	0
Gm26135	38352	49754	32453	19919	16988	19350	29225	24507	31098	34309	35907	41732	110	101	160	300	362	554	113	93	42	50	79	68
Gm23707	0	0	0	0	0	0	0	0	0	0	0	0	0	1	3	0	0	0	0	1	0	0	0	0
Gm24463	45153	58602	38078	22773	19186	21809	34270	28626	36411	40239	41993	48961	124	115	172	218	236	342	129	119	48	55	98	72
Gm26423	0	0	0	0	0	0	0	0	0	0	0	0	0	0	0	0	0	0	0	0	0	0	0	0
Gm25417	3	1	1	2	6	1	2	2	7	1	2	4	1	0	0	0	0	0	0	0	0	0	0	0
Gm25582	395	649	433	388	335	400	461	536	508	397	495	429	5	0	2	1	5	10	0	1	7	0	1	1
Gm25607	0	0	0	0	0	0	0	0	0	0	0	0	0	0	0	0	0	0	0	1	0	0	3	0
Gm23949	0	1	0	1	0	0	0	0	0	0	0	0	0	0	0	0	2	0	0	0	0	0	0	0
Gm23594	0	0	0	0	0	0	0	0	0	0	0	0	0	0	0	0	0	0	0	0	0	11	0	0
Gm24338	0	0	0	0	0	0	0	0	0	0	0	0	0	0	0	0	0	0	0	0	0	0	0	0
Gm24638	19	43	30	26	28	25	29	35	36	39	26	27	0	0	0	0	3	0	0	0	0	0	0	0
Gm22595	0	0	1	0	0	0	1	0	0	1	1	0	1	6	1	0	0	0	0	0	0	1	1	1
Gm25904	0	0	0	0	0	0	0	0	0	0	0	0	0	0	0	0	0	0	0	0	0	0	0	0
Gm23595	0	0	0	0	0	1	0	0	0	0	0	0	0	0	0	0	0	0	0	0	0	0	0	0
Gm24944	0	0	0	0	0	0	0	0	0	0	0	0	0	0	0	0	0	0	0	0	0	0	0	0
Gm25456	0	0	0	0	0	0	0	0	0	0	0	0	0	0	0	0	0	0	0	0	0	0	0	0
Gm23034	0	0	0	0	0	0	0	0	0	0	0	0	0	0	2	0	1	0	0	0	0	0	2	0
Gm23377	1	3	1	12	4	12	0	0	0	0	0	0	0	0	0	0	11	8	0	0	0	0	0	0
Gm24957	0	0	0	0	0	1	0	0	0	0	0	0	1	0	0	0	0	0	0	0	0	0	0	0
Gm25059	0	0	0	0	0	0	0	0	0	0	0	0	2	0	0	0	0	0	0	0	0	0	0	0
Gm22729	0	0	0	0	0	0	0	0	0	0	0	0	0	0	0	2	0	0	0	1	0	0	1	1
Gm24044	5588	11405	6213	4983	4048	5044	5825	4696	7556	6970	5399	3974	41	18	50	38	24	66	31	16	19	20	36	12
Gm26448	2101	3487	2100	4256	4807	4965	2272	2664	2688	2340	2269	1911	80	58	164	9259	15492	10461	143	48	72	40	87	72
Snora62	411	719	485	431	437	403	451	445	592	514	440	361	11	4	5	16	18	16	2	1	3	2	2	4
Gm23323	0	0	0	0	0	0	0	0	0	0	0	0	0	0	0	1	0	0	0	0	0	0	0	0
Gm25369	0	0	0	0	0	0	0	0	0	0	0	0	0	0	0	0	0	0	0	0	0	0	0	0
Gm24726	0	0	0	0	0	0	0	0	0	0	0	0	0	0	0	0	0	0	1	0	0	0	0	0
Gm25410	1016	2412	1271	793	598	771	1051	1298	1264	1966	1351	1125	16	9	15	77	180	151	9	8	16	2	3	5
Gm25635	2389	5064	2441	1835	1615	1781	2807	2984	2843	3391	2233	2152	29	4	18	55	77	71	10	4	10	14	18	5
Gm23601	0	0	0	0	0	0	0	0	0	0	0	0	0	0	0	0	0	1	0	0	0	0	0	0
Gm25979	0	0	0	0	0	0	0	0	0	0	0	0	0	0	1	0	1	0	0	0	0	0	0	1
Gm22546	0	0	0	1	0	0	0	2	0	0	0	0	0	0	0	0	0	0	0	0	0	0	0	0
Gm25011	0	0	0	0	0	0	0	0	0	0	0	0	0	0	1	0	0	0	0	0	0	0	0	0
Gm25139	0	0	0	0	0	0	0	0	1	0	0	1	0	0	0	0	0	0	0	0	0	0	0	0
Gm24343	0	0	0	0	0	0	0	0	0	0	0	0	2	0	0	0	0	0	0	0	0	0	0	0
Gm23892	0	0	0	0	0	0	0	0	0	0	0	0	0	1	0	0	0	0	0	0	0	0	0	0
Gm23839	0	0	0	0	0	0	0	0	0	2	0	0	0	0	0	0	0	0	0	0	0	0	0	0
Snora33	2740	5183	2899	2420	2363	2459	2758	2207	3590	3423	2485	2388	53	9	16	39	89	67	18	13	5	8	4	3
Snord100	33836	52522	33271	25489	21378	22497	31713	34668	33902	30069	30030	27086	552	200	318	1288	1395	2908	275	117	195	189	336	161
Gm23130	1345	1960	1386	1056	806	902	1305	1327	1798	1344	1503	981	12	0	8	16	42	36	4	2	3	9	3	1
Gm25016	0	0	0	0	0	0	0	0	0	0	0	0	0	0	0	0	0	0	0	0	0	0	0	0
Gm23353	0	0	0	0	0	0	0	0	0	0	0	0	0	0	0	0	0	0	0	0	0	0	0	0
Gm24286	0	0	0	0	0	0	0	0	0	0	0	0	0	0	0	0	0	0	0	0	0	0	0	0
Gm26341	0	0	0	0	0	0	0	0	0	0	0	0	0	0	0	0	0	0	0	0	0	0	0	0
Gm22554	0	0	0	0	0	0	0	0	0	0	0	0	0	0	0	0	0	0	0	0	0	0	0	0
Gm24889	0	0	0	0	0	0	0	0	0	0	0	0	0	0	0	0	0	0	0	0	0	0	0	1
Gm24297	0	0	0	0	0	0	0	0	0	0	0	0	0	0	0	0	0	0	0	0	0	0	0	0
Gm25613	0	0	0	0	0	0	0	0	0	0	0	0	2	0	0	0	0	1	0	0	0	0	0	1
Rnu3a	2534	3815	2417	10644	10929	10796	2745	2942	2851	2122	2249	2200	48	115	130	1871	6271	3775	223	46	80	53	89	77
Gm25526	0	0	0	0	0	0	0	0	0	0	0	0	2	0	0	0	0	0	3	1	0	0	0	0
Gm26016	1	1	2	0	2	1	4	0	1	1	0	1	0	0	0	1	0	0	0	0	0	0	0	0
Gm23481	0	0	0	0	0	0	0	0	0	0	0	0	0	8	0	0	0	0	7	0	4	0	0	0
Gm23584	0	0	0	0	0	0	0	0	0	0	0	0	0	2	0	0	0	0	0	0	2	1	0	0
Gm23906	0	0	0	0	0	0	0	0	0	0	0	0	0	0	0	0	0	0	0	0	0	0	0	0
Gm25055	0	0	0	0	0	0	0	0	0	0	0	0	0	0	0	0	0	0	1	1	0	0	0	0
Gm23223	0	0	0	0	0	0	0	0	0	0	0	0	0	0	0	0	0	0	0	0	0	0	0	0
Gm23803	1	0	0	0	0	1	0	0	0	0	0	0	2	0	0	2	4	3	0	0	0	0	0	0
Snord98	3	16	9	9	5	4	8	12	8	5	13	7	0	4	0	0	1	0	0	0	0	0	0	0
Gm25862	0	0	0	0	0	0	0	0	0	0	0	0	0	0	0	0	0	0	0	0	0	0	0	0
Gm22594	0	0	0	0	0	0	0	1	0	0	0	0	0	0	0	0	0	0	1	0	0	0	0	0
Gm24172	0	0	0	0	0	0	0	0	0	0	0	0	0	0	0	0	0	0	0	0	0	0	0	0
Gm22937	0	0	0	0	0	0	0	0	0	0	0	0	0	0	0	0	0	0	0	0	1	0	0	0
Gm24984	0	0	0	0	0	0	0	0	1	0	0	0	0	0	0	0	0	0	0	0	0	0	0	0
Gm22394	0	0	0	0	0	0	0	0	0	0	0	0	0	0	0	0	0	0	0	0	0	0	0	0
Gm22871	0	0	0	0	0	0	0	0	0	0	0	0	0	1	0	0	0	0	0	0	0	1	0	0
Snord37	13938	28118	17363	15876	17242	14266	15642	13997	14901	10747	11060	8375	97	49	47	62	61	156	64	40	43	38	40	28
Gm24119	1134	2339	1375	1376	1067	1299	1632	1477	2086	1606	1449	1165	8	2	16	17	18	14	4	1	1	0	3	1
Gm24241	0	0	0	3	1	0	0	0	0	0	0	0	0	0	0	4	5	5	1	0	0	0	0	0
Gm25962	0	1	0	2	4	4	4	2	0	1	1	3	268	255	377	197	54	135	272	311	344	305	394	327
Gm24433	0	0	0	0	0	0	0	0	0	0	0	0	0	0	0	1	0	0	0	0	0	0	1	0
Gm25658	0	0	0	0	0	0	0	0	0	0	0	0	0	0	0	0	0	0	0	0	0	2	0	0
Gm26278	0	0	0	0	0	0	0	0	0	0	0	0	0	0	0	0	0	0	0	0	0	0	1	0
Gm25376	2	0	2	1	0	2	0	0	5	2	1	1	0	0	0	0	0	0	0	0	0	0	0	0
Gm25422	0	0	0	0	0	0	0	0	0	0	0	0	0	0	0	0	1	2	0	0	0	0	0	0
Gm24237	0	0	0	0	0	0	0	0	0	0	0	0	3	2	0	0	0	1	2	1	0	0	1	1
Gm25342	0	0	0	0	0	0	0	0	0	0	0	0	0	0	0	0	0	0	0	0	0	0	0	0
Gm24745	0	0	0	1	0	0	0	0	0	0	0	0	0	0	0	0	0	0	0	0	0	0	0	0
Gm23105	621	870	603	634	599	633	487	529	603	593	486	431	17	5	6	43	72	57	6	1	2	4	1	2
Gm23698	0	0	0	0	0	0	0	0	0	0	0	0	0	0	0	0	0	1	0	0	0	0	0	3
Gm22186	0	0	0	0	0	0	0	0	0	0	0	0	0	0	0	1	0	0	0	0	0	0	0	0
Gm25117	723	1339	694	838	620	708	651	782	809	788	564	472	7	2	18	6	5	16	12	3	3	8	2	2
Gm26495	32	58	25	28	33	38	34	48	43	47	55	26	0	0	0	0	0	0	0	0	6	0	1	0
Gm26311	0	0	0	0	0	0	0	0	0	0	0	0	0	0	0	0	0	0	0	0	0	0	0	0
Gm24298	0	0	0	0	0	0	0	0	0	0	0	0	0	0	0	0	0	0	0	0	0	0	0	0
Gm24179	0	0	0	0	0	0	0	0	0	0	0	0	0	0	0	0	0	0	0	0	0	1	0	0
Gm23996	0	0	0	0	0	0	0	0	0	0	0	0	0	0	0	0	1	0	0	0	0	0	0	1
Snord59a	4350	5396	3822	2905	3029	2761	3914	3231	4135	3056	3255	3283	56	21	20	30	53	114	12	14	29	2	18	5
Mir677	6850	10684	6702	2252	2868	3485	4764	4937	7060	4610	5163	4457	28	14	21	64	54	108	18	11	6	4	8	11
Gm23182	0	0	0	0	0	0	0	2	0	0	1	0	2	0	5	0	0	0	0	0	0	0	0	0
Gm25764	0	0	0	0	0	1	0	0	0	0	0	0	0	4	0	0	0	0	0	0	0	0	0	0
Gm24717	0	0	0	0	0	0	0	0	0	0	0	1	0	0	0	0	0	0	0	0	0	0	0	0
Gm24439	0	0	0	0	0	0	0	0	0	0	0	0	0	0	0	0	0	0	0	0	0	0	0	0
Gm24013	0	0	0	0	0	0	0	0	0	0	0	0	1	0	0	0	0	0	0	0	0	0	0	0
Gm24958	0	0	0	0	0	0	0	0	0	0	0	0	0	0	0	0	0	0	0	0	0	0	0	0
Gm22471	0	1	0	0	0	0	0	0	1	0	0	0	0	0	0	0	0	0	0	0	0	0	0	0
Snora9	1380	2356	1350	1460	1183	1221	1331	1119	1993	1693	1452	1063	10	19	15	18	23	48	6	4	6	8	9	1
Gm24000	0	0	0	0	0	0	2	0	0	0	0	0	0	0	0	0	0	0	0	0	0	0	0	0
Gm24313	194	316	227	215	217	192	199	181	233	194	198	155	1	0	1	19	67	18	8	1	1	0	0	1
Snora5c	851	1748	1000	756	660	653	877	735	906	984	741	654	8	2	7	28	22	26	2	6	0	0	1	1
Gm24051	0	0	0	0	0	0	0	0	0	0	0	0	0	0	0	0	0	0	0	0	0	0	0	0
Gm26458	0	0	0	0	0	0	0	0	0	0	0	0	0	0	0	0	0	0	0	0	0	0	0	0
Gm22156	0	0	0	0	0	0	0	0	0	0	0	0	0	0	0	0	0	0	0	0	0	0	0	0
Gm22789	0	0	0	0	0	0	0	0	0	0	0	0	0	0	2	1	0	0	0	0	1	2	0	1
Gm25490	0	0	0	0	0	0	0	0	0	0	0	0	0	0	0	0	0	0	0	0	0	0	0	0
Gm22807	9302	19893	10259	8568	7745	8133	9951	6978	10863	11039	6779	6745	95	30	85	111	220	164	49	17	23	18	54	22
Gm23582	0	0	0	0	0	0	0	0	0	0	0	0	2	0	0	0	0	0	0	0	0	1	0	0
Gm23772	1	0	1	0	0	0	0	2	1	1	2	1	7	0	0	0	0	0	0	0	3	0	0	0
Gm24398	0	0	0	0	0	0	0	0	0	0	0	0	0	1	0	0	0	0	0	0	0	0	0	0
Gm24255	0	0	0	0	0	0	0	0	0	0	0	0	0	0	0	0	0	0	0	0	0	0	0	0
Gm23514	780	1620	820	680	686	626	670	544	798	941	653	676	5	1	3	7	15	22	1	3	0	0	5	0
Gm24850	0	0	0	0	1	0	0	0	0	0	0	0	0	0	0	0	0	0	0	0	0	0	0	0
Gm25387	0	0	0	0	0	0	0	0	0	0	0	0	0	0	0	0	0	0	0	0	0	0	0	0
Gm22588	1	2	5	5	1	3	3	0	4	1	1	0	0	0	0	0	14	9	0	0	0	0	0	0
Gm22022	0	0	0	0	4	0	1	0	1	0	0	1	0	0	0	0	1	0	0	0	0	2	0	0
Gm26070	0	0	0	0	0	0	0	0	0	0	0	0	0	0	0	0	0	0	0	0	0	0	0	0
Gm22284	0	0	0	0	0	0	0	0	0	0	0	0	0	4	0	2	0	0	0	0	0	0	0	0
Gm24422	0	0	0	0	0	0	0	0	0	0	0	0	0	0	0	0	0	0	0	0	0	0	0	0
Gm25296	16203	25934	15224	11861	10354	10497	12127	13051	13335	11861	11593	13126	90	57	70	122	114	266	80	52	35	35	62	50
Snord96a	2154	2352	1677	976	1313	1229	1207	895	1156	1265	872	1063	12	2	5	6	25	28	10	4	9	1	3	1
Snord95	16180	25951	15199	11873	10363	10521	12120	13068	13340	11888	11612	13149	102	50	68	120	112	264	78	54	35	29	56	50
Gm25291	3621	6940	3947	2956	2013	2603	3585	3675	4682	4106	3278	2489	37	14	39	21	30	69	17	10	7	14	21	9
Gm22884	1786	3530	1851	2252	2182	2299	1912	1841	2505	2215	1794	1625	16	5	15	120	457	254	10	7	5	14	13	5
Gm24253	2742	4284	2704	1801	1735	1684	2273	2069	2269	1816	1836	2152	7	6	13	36	58	50	9	2	7	4	5	1
Gm22603	0	0	0	0	0	0	0	0	0	0	0	0	0	0	0	1	0	0	0	0	0	0	0	0
Gm22599	0	0	0	0	0	0	0	0	0	0	0	0	0	0	0	0	0	0	0	0	0	0	0	2
Gm24945	45	81	61	54	47	48	43	71	55	59	68	85	0	1	1	13	15	6	13	0	0	0	0	2
Snord49b	3641	4916	3605	2382	2046	2539	3660	3831	4069	3471	4455	4751	192	82	141	1498	2551	2169	101	59	102	20	86	72
Snord49a	10529	17492	10147	9008	7165	7429	10510	10443	11574	9652	9287	9056	49	43	37	87	56	103	43	34	39	32	52	26
Snord65	2826	4497	2700	1816	1708	1649	2541	2211	3250	2737	2993	3027	20	10	17	19	10	34	7	7	4	4	9	2
Gm24151	4411	8538	4595	3374	3299	3147	3851	3060	3488	4803	2779	3143	35	16	18	152	229	409	21	9	4	8	15	4
Snord118	1708	3162	1767	2206	2421	2555	2219	2604	2201	2011	1810	2324	17	13	16	200	296	439	16	12	4	18	6	5
Gm24029	4575	8780	4770	3576	3485	3318	4018	3182	3627	4934	2890	3269	43	16	18	176	253	443	21	10	4	6	14	5
Gm25835	571	1166	609	586	624	598	772	663	793	753	630	760	7	4	4	16	33	71	3	1	9	2	3	2
Gm22988	4431	8537	4963	3627	2465	3298	4479	4469	5766	5169	3985	3019	42	19	38	28	42	92	27	11	6	13	25	11
Gm23266	2	0	0	0	0	0	0	0	0	0	0	0	0	0	0	0	1	1	0	0	0	0	1	0
Gm23311	2	1	0	0	0	0	0	0	0	0	0	0	0	0	0	1	2	1	0	0	0	0	0	0
Gm22927	0	0	0	0	0	1	0	0	0	0	0	0	0	0	0	0	0	0	0	0	0	8	0	0
Gm24143	128	165	149	219	297	263	119	123	146	121	143	108	1	4	0	50	75	62	2	0	2	3	1	1
Snord91a	2396	3382	2015	1729	1580	1639	2155	1588	2205	1735	1726	2288	17	6	15	7	11	8	8	13	3	3	8	6
Gm22771	0	2	0	0	1	0	1	0	0	1	0	0	0	0	0	0	0	0	0	0	0	0	0	0
Gm22772	0	0	0	0	0	0	0	0	0	0	0	0	0	0	0	0	0	0	1	0	0	0	0	0
Gm24989	9	8	1	3	0	2	4	10	3	1	7	3	0	0	0	0	0	0	0	1	0	0	0	0
Gm23132	19	23	14	5	12	7	14	11	16	20	10	14	0	0	0	3	3	0	0	0	0	0	0	0
Snord42a	439	480	349	441	627	597	405	306	404	264	346	340	13	1	8	43	126	101	2	3	0	1	2	14
Snord4a	1304	2025	1201	1197	1215	1091	1854	1899	2021	1205	1341	1210	11	7	5	17	7	16	13	4	9	2	34	14
Snord42b	8055	11903	7811	6573	5071	5733	8176	7306	9734	7304	7323	5586	73	39	49	92	130	266	30	25	22	21	55	34
Gm22947	0	0	0	1	0	0	0	0	0	0	0	0	0	0	0	0	0	0	0	0	0	0	0	0
Gm24454	4622	8880	4595	4237	4623	4443	5361	5098	4989	5478	3963	5226	55	21	41	43	90	128	37	15	14	14	17	12
Snord7	4	12	13	3	4	10	6	6	8	12	11	8	0	0	0	0	0	1	0	0	0	0	0	0
Gm23951	0	0	0	0	1	0	0	0	0	0	0	0	0	2	0	0	0	0	0	0	0	0	0	0
Rnu3b1	8410	14422	8885	53656	58477	54269	9458	10065	11875	7506	7607	5894	440	283	405	6489	25139	18781	604	181	290	240	289	240
Rnu3b3	8427	14457	8852	53639	58605	54188	9407	9958	11883	7515	7587	5895	440	296	399	6559	25068	18651	595	186	292	236	306	246
Rnu3b4	8396	14289	8896	53652	58522	54197	9394	10032	11936	7519	7578	5886	420	302	386	6571	25307	18744	649	176	303	236	300	260
Rnu3b2	8439	14385	8909	53622	58537	54307	9421	10030	11949	7531	7573	5859	425	297	398	6537	25299	18769	637	176	290	256	315	254
Gm22762	0	0	0	0	0	0	0	0	0	0	0	0	0	0	0	0	0	0	0	0	1	0	0	0
Gm25113	0	0	0	0	0	0	0	0	0	0	0	0	1	1	1	1	2	4	0	0	0	0	0	0
Gm24949	3004	4237	2727	46035	50574	46556	2973	3171	2981	1849	1935	1852	240	219	272	6218	23607	17636	507	149	233	229	241	192
Gm27326	177	387	174	133	126	122	178	150	291	225	157	121	2	0	0	1	2	0	3	0	0	1	0	0
Snora21	3637	7434	3992	3588	3152	3518	4110	3879	4770	5124	3812	3486	57	24	47	87	175	273	15	15	6	24	24	20
Gm22059	27	17	15	16	9	6	12	8	10	6	14	16	0	0	0	0	0	0	0	0	3	0	0	0
Gm26394	55	98	58	69	77	50	54	73	57	47	57	49	0	2	6	3	15	25	0	0	0	0	6	0
Gm23451	203	275	203	170	189	202	180	203	197	195	207	286	21	2	8	54	148	112	9	0	0	0	4	0
Gm22683	103	218	119	124	89	87	120	112	160	157	125	131	2	2	1	4	16	34	0	0	0	0	0	0
Gm22743	75	117	59	48	68	73	76	61	59	74	74	79	0	0	0	5	15	3	1	0	0	1	0	0
Snord104	14743	13819	8795	6030	4136	3627	17398	4091	4140	10888	6606	18154	33	37	50	74	87	109	28	33	10	5	33	9
Gm22711	735	1455	804	604	588	593	744	595	1085	936	758	606	7	3	9	5	2	9	3	1	0	2	4	3
Gm23699	0	0	0	1	0	0	0	0	0	0	0	0	0	0	0	0	0	0	0	0	0	0	0	0
Snord1c	2744	4287	2701	1801	1753	1662	2270	2067	2270	1820	1836	2155	7	5	13	29	59	53	9	2	7	5	5	1
Snord1b	2750	4294	2705	1813	1754	1667	2278	2063	2278	1817	1838	2155	7	6	13	28	53	50	9	2	7	5	5	1
Snord1a	131	249	132	42	60	38	52	47	55	42	41	47	0	2	0	7	6	1	0	0	0	0	0	0
Gm23663	0	1	0	4	1	4	0	0	1	0	0	0	4	0	0	0	0	1	0	0	0	1	0	2
Gm22152	0	0	0	0	0	0	0	0	0	0	0	0	1	2	3	1	3	1	3	1	1	2	3	0
Gm23979	0	0	0	0	0	0	0	0	0	0	0	0	0	0	1	0	0	0	0	0	0	0	0	0
Gm25610	0	0	0	0	0	0	0	0	0	0	0	0	0	0	0	0	0	0	3	3	0	1	1	0
Gm24208	1421	2688	1419	1200	1260	1231	1737	2013	1769	1721	1444	1944	15	8	3	58	117	117	10	9	3	8	5	4
Gm22303	201	261	186	163	159	189	163	204	178	164	198	240	19	7	8	42	148	103	8	2	3	1	3	0
Gm22748	1738	3702	2031	1878	1891	1971	1916	1727	1951	1791	1263	1135	22	2	25	91	198	146	33	6	5	8	37	6
Gm25821	55	60	38	110	104	114	35	64	57	53	65	48	2	0	1	13	10	9	2	0	0	2	1	4
Gm26211	0	0	0	0	0	0	0	0	0	0	0	0	4	0	0	0	0	1	0	0	0	23	1	0
Gm24326	0	0	0	0	0	0	0	0	0	0	0	0	1	0	0	0	0	0	0	0	0	0	0	0
Gm25564	0	0	0	0	0	0	0	0	0	0	0	0	1	0	0	0	0	0	0	0	1	0	0	0
Gm25408	0	0	0	0	0	0	0	0	0	0	0	0	5	0	0	0	1	0	0	0	0	0	0	0
Gm24613	9371	20051	10340	8681	7844	8234	10020	7051	10950	11132	6839	6821	97	32	97	102	235	167	50	18	23	18	56	22
Gm23529	0	0	0	0	0	0	0	0	0	0	0	0	0	0	0	0	0	2	0	0	0	0	0	2
Gm24429	4	9	5	3	4	7	8	8	4	3	6	5	0	0	1	0	4	3	0	0	0	0	0	0
Gm25438	0	0	0	0	0	1	0	0	0	0	0	0	0	0	0	0	0	0	0	0	0	0	0	0
Gm24069	0	0	0	0	0	0	0	0	0	0	0	0	0	8	0	0	0	1	0	0	3	0	0	1
Gm24434	0	0	0	0	0	1	0	1	0	0	0	1	0	0	0	0	1	0	0	0	0	0	0	0
Gm25497	0	0	0	0	0	0	0	0	0	0	0	0	0	0	0	0	0	0	0	0	0	0	0	0
Gm26326	2641	5016	2797	2315	2255	2350	2660	2093	3474	3300	2384	2294	50	10	14	32	58	68	17	14	5	8	4	3
Gm24731	0	0	0	0	0	0	0	0	0	0	0	0	1	3	1	0	0	1	0	0	4	0	0	1
Gm24948	0	0	0	0	0	0	0	0	0	0	0	0	1	0	0	0	4	0	0	0	0	1	0	0
Gm25015	0	0	0	0	0	0	0	0	0	0	0	0	0	0	0	0	0	0	0	0	0	0	0	0
Gm22088	0	0	0	0	0	0	0	0	0	0	0	0	0	0	0	0	0	0	0	0	0	0	0	0
Gm25917	3	9	2	23	19	17	7	1	9	7	2	2	1	1	4	39	77	77	0	0	11	0	1	0
Gm25760	0	0	0	1	0	1	0	0	0	0	0	0	0	0	0	0	0	0	0	0	0	0	0	0
Gm24233	2220	4967	2529	2300	1903	2372	2631	2766	3060	4127	2971	2858	23	12	24	88	131	162	28	22	10	14	17	8
Gm24377	0	0	1	0	0	0	0	0	0	0	0	0	0	0	0	0	0	0	0	0	0	0	0	0
Gm22673	1511	3668	1795	1517	1777	1441	1776	1660	1648	1944	1323	1345	24	9	10	9	12	20	10	6	9	5	5	6
Gm24066	0	0	0	12	18	17	0	0	0	0	1	0	0	1	0	36	62	56	0	0	0	0	0	1
Gm25970	2324	4159	2532	2430	1927	1903	2583	2557	3524	2574	2875	2223	20	4	5	7	9	21	6	5	9	4	9	8
Gm26015	0	0	0	0	0	0	0	0	0	0	0	0	1	0	0	0	1	0	0	0	0	0	0	0
Gm23948	0	0	0	0	0	1	0	0	0	2	2	0	0	0	0	0	0	0	0	0	0	0	0	0
Gm22782	0	0	0	0	0	0	0	0	0	0	0	0	0	0	0	0	0	0	0	0	0	0	0	0
Gm23826	0	0	0	0	0	0	0	0	0	0	0	0	0	0	0	0	0	0	0	0	0	0	0	0
Gm23910	46	75	47	32	33	34	39	40	42	54	33	46	0	0	1	5	15	6	0	0	0	0	0	0
Gm24070	0	0	0	0	0	0	0	0	0	0	0	0	0	0	0	0	0	1	0	0	0	8	0	0
Gm24994	0	0	0	0	0	0	0	0	0	0	0	0	0	0	0	0	0	0	0	0	0	0	0	0
Gm24853	0	0	0	0	0	0	0	0	0	0	0	0	0	0	0	0	0	0	0	0	0	0	0	0
Gm22149	24	30	29	21	20	14	29	24	20	40	22	22	0	0	0	10	22	10	1	0	0	0	0	0
Mir3068	1286	2678	1278	1040	1148	1119	1575	1765	1262	1737	1164	1656	16	11	15	38	32	48	3	4	7	4	5	5
Gm23195	0	0	0	0	0	0	0	0	0	0	0	0	0	0	6	0	0	0	0	0	0	0	0	2
Gm25776	136	275	157	178	178	160	186	191	210	140	157	126	10	1	4	32	40	51	0	0	0	0	0	0
Gm25203	453	789	434	1539	1873	1651	522	515	639	513	408	400	39	40	86	392	975	797	119	70	30	143	59	32
Gm24334	0	0	0	0	0	0	0	0	0	0	0	0	0	0	0	0	0	0	0	0	0	0	0	0
Gm24986	1	0	0	0	0	0	1	0	0	0	0	0	0	0	0	0	0	0	1	0	0	0	0	0
Gm24564	0	0	0	0	0	0	0	0	0	0	0	0	0	0	0	0	0	0	0	0	0	0	0	0
Gm23474	0	0	0	0	0	0	0	0	0	0	0	0	0	0	0	0	0	0	0	0	0	0	0	0
AF357425	0	0	0	0	0	0	0	0	0	0	0	0	2	5	7	0	2	0	15	0	0	1	0	6
Gm24899	0	0	0	0	0	0	0	0	0	0	0	0	0	0	0	0	0	0	0	0	0	0	1	0
Gm23600	0	0	0	0	0	0	0	0	0	0	0	0	0	0	0	0	0	0	0	0	0	0	0	0
Gm24895	0	0	0	0	0	0	0	0	0	0	0	0	8	0	0	0	0	0	0	0	0	0	0	0
DQ267100	0	0	0	0	0	0	0	0	0	0	0	0	0	1	0	0	0	0	0	0	1	0	0	0
DQ267101	0	0	0	0	0	0	0	0	0	0	0	0	0	0	0	0	0	0	0	0	0	0	0	0
Gm23508	0	0	0	0	0	0	0	0	0	0	0	0	0	0	0	0	0	0	0	0	0	0	0	0
Gm26922	0	0	0	0	0	0	0	0	0	0	0	0	0	0	1	0	0	0	0	1	0	1	0	1
DQ267102	0	0	0	0	0	0	0	0	0	0	0	0	0	0	0	0	0	0	0	0	0	3	0	0
Gm25357	0	0	0	0	0	0	0	0	0	0	0	0	0	0	0	0	0	0	0	0	0	0	0	0
Gm27604	0	0	0	0	0	0	0	0	0	0	0	0	0	0	0	0	0	0	0	0	0	0	0	0
Gm23347	0	0	0	0	0	0	0	0	0	0	0	0	0	0	0	0	0	0	0	0	0	0	0	0
AF357428	0	0	0	0	0	0	0	0	0	0	0	0	0	1	0	0	0	0	0	0	4	0	0	0
Gm23736	0	0	0	0	1	0	0	0	0	0	0	0	19	0	0	0	1	0	0	7	0	10	0	4
AF357341	0	0	0	0	0	0	0	0	0	0	0	0	1	0	0	0	0	0	0	0	0	0	0	0
Gm22981	0	0	0	0	1	0	0	0	0	0	0	0	18	0	0	0	1	0	0	7	0	10	0	4
Gm25856	0	0	0	0	0	0	0	0	0	0	0	0	0	0	0	0	0	0	0	0	0	0	0	0
Gm23787	0	0	0	0	0	0	0	0	0	0	0	0	0	14	0	0	0	0	0	18	5	0	12	0
Gm25854	0	0	0	0	0	0	0	0	0	0	0	0	0	0	0	0	0	0	0	0	0	0	0	0
Gm22205	0	0	0	0	0	0	0	0	0	0	0	0	0	0	0	0	0	0	0	3	0	0	0	0
Gm25224	0	0	0	0	0	0	0	0	0	0	0	0	0	0	0	0	0	0	0	0	0	0	0	0
Snora28	1599	2827	1708	1497	1375	1438	1682	1617	2331	2001	1699	1302	30	5	5	38	29	43	12	4	8	9	3	18
Gm24790	0	0	0	0	0	0	0	0	0	0	0	0	0	0	2	0	0	0	0	0	0	0	0	0
Gm25274	0	0	0	0	0	0	0	0	0	0	0	0	0	0	0	0	0	0	0	0	0	0	0	0
Gm22115	0	0	0	0	0	0	0	0	0	0	0	0	0	0	0	0	0	0	0	0	0	0	0	0
Gm23923	0	0	0	0	0	0	0	0	0	0	0	0	0	0	0	0	0	0	0	0	0	0	0	0
Gm25496	2	0	0	0	0	0	0	0	0	0	0	0	0	0	0	0	1	0	0	2	2	0	1	0
Gm25483	1172	1490	1052	1837	1940	1974	1286	1442	1431	1120	1302	1133	76	33	27	3842	6873	4364	31	16	42	7	16	23
Gm25804	53	66	42	74	71	103	43	42	58	50	52	43	5	7	23	279	580	298	1	3	2	2	1	1
Gm26172	0	0	0	0	0	0	0	0	0	0	0	0	0	0	1	0	2	0	0	0	0	0	0	0
Gm23774	0	0	0	0	0	0	0	0	0	0	0	0	0	0	0	1	1	0	1	1	5	0	0	1
Gm23340	0	0	0	0	0	0	0	0	0	0	0	0	0	0	0	0	0	0	0	0	0	0	0	0
Gm22358	115	141	106	91	82	112	94	111	104	73	130	147	21	6	7	54	135	75	8	0	0	1	4	0
Gm22330	0	0	0	0	0	0	0	0	0	1	0	0	0	0	0	0	1	0	0	0	1	0	0	0
Gm23351	0	3	0	0	0	1	0	0	0	0	1	0	0	1	0	0	0	0	0	0	0	0	0	0
Gm22674	0	0	0	0	0	0	0	0	0	0	0	0	0	0	0	0	0	0	2	0	0	0	0	0
Gm26395	0	0	0	0	0	0	0	0	0	0	0	1	0	3	0	0	0	0	3	0	3	0	0	0
Gm22213	0	0	0	0	0	0	0	0	0	0	0	0	0	0	0	0	0	0	0	0	0	1	0	0
Gm24620	11709	23617	12248	10636	8074	9921	10926	8699	13318	16222	11443	9594	172	76	78	386	882	786	95	29	74	36	97	33
Gm24769	0	0	0	0	0	0	0	0	0	0	0	0	0	0	0	0	0	0	0	0	0	0	0	0
Gm25232	0	1	0	0	0	0	0	0	0	0	0	0	0	0	0	0	0	0	0	0	0	0	0	0
Gm25394	885	1780	956	825	805	820	1045	1152	1114	1015	730	747	7	0	7	15	8	15	13	3	8	6	0	1
Gm23482	0	0	0	0	0	0	0	0	0	0	0	0	0	0	0	0	0	0	0	0	1	0	0	0
Gm22806	374	666	372	369	287	323	466	497	575	427	432	374	1	7	4	16	47	36	0	2	2	0	2	0
Gm25148	0	0	0	0	0	0	0	0	0	0	0	0	0	0	0	0	0	0	0	0	0	0	0	0
Gm22777	0	0	0	0	0	0	0	0	0	0	0	0	0	0	0	1	0	0	0	0	0	0	0	0
Gm24284	2	3	2	1	6	4	3	4	1	2	2	1	0	0	0	0	5	0	0	0	0	0	0	0
Gm23713	0	1	0	0	1	0	1	1	1	0	0	0	0	0	0	0	0	0	0	0	0	0	0	0
Gm24539	138	242	126	108	130	139	139	156	121	168	163	181	0	3	1	14	20	9	14	0	0	3	2	2
Gm23855	812	1269	821	1153	1327	1291	805	903	1118	793	819	632	25	7	13	208	585	365	6	5	2	13	0	8
Gm24095	137	242	129	114	125	135	136	153	119	167	168	189	0	3	0	10	15	5	14	0	0	2	2	2
Gm22615	0	0	0	0	0	0	2	1	1	0	0	0	0	0	0	0	0	0	0	0	0	0	0	0
Gm24130	3541	6998	3947	3020	2060	2740	3635	3557	4671	4221	3238	2432	33	13	28	14	24	65	16	9	5	15	21	8
Gm26018	0	0	0	0	0	0	0	0	0	0	0	0	0	0	0	0	0	0	0	0	0	0	0	0
Gm23012	0	0	0	0	0	0	0	0	0	0	0	0	2	1	0	0	0	1	0	0	0	1	5	0
Gm23127	379	544	373	705	764	739	351	303	304	300	300	316	5	20	33	124	174	270	17	1	6	2	8	5
Gm24163	0	0	0	3	10	3	1	0	0	0	0	0	3	6	4	0	5	3	15	2	8	0	1	8
Gm23319	0	0	0	0	0	0	0	0	0	0	0	0	0	1	0	0	1	1	0	1	0	0	2	0
Gm24519	0	0	0	0	0	0	0	0	0	0	0	0	0	0	0	0	0	0	0	0	0	0	0	0
Gm26088	0	0	0	0	0	0	0	0	0	0	0	0	0	0	0	0	0	0	0	0	0	0	0	0
Gm25383	0	0	0	1	0	0	0	0	1	0	0	0	0	0	0	3	1	1	0	0	0	0	0	0
Gm24295	0	0	0	0	0	0	0	0	0	0	0	0	0	0	3	0	0	0	0	0	0	0	0	0
Gm24507	220	494	314	424	405	424	273	263	328	313	325	300	1	2	4	2	3	12	1	1	3	6	0	3
Gm22778	0	0	0	0	0	0	0	0	0	0	0	0	0	0	0	0	0	0	1	0	0	0	0	0
Snora47	126	276	136	186	156	206	130	178	142	179	120	171	7	2	3	5	4	17	1	2	0	1	1	0
Gm22661	4228	8422	4574	3758	3338	3509	4613	4167	5582	5491	4201	3679	44	13	29	35	50	71	39	15	13	8	27	7
Gm24471	0	0	0	0	0	0	1	0	0	0	0	0	0	0	0	5	0	0	0	0	0	0	0	0
Gm25631	0	0	0	0	0	0	0	0	0	0	0	0	0	0	0	0	0	0	0	1	0	0	1	0
Gm24431	0	0	0	0	0	0	0	0	0	0	0	0	0	0	0	0	0	0	0	0	0	0	0	0
Gm26349	0	0	0	0	0	0	0	0	0	0	0	0	0	0	0	0	0	0	0	0	0	0	0	0
Gm22053	1267	1832	1213	3804	4409	4546	1267	1583	1567	1218	1322	1111	118	77	358	15354	20840	11864	204	52	129	60	127	215
Gm25466	0	0	0	0	0	0	0	0	0	0	0	0	0	0	0	0	0	0	0	0	0	0	0	0
Gm24578	2	2	0	4	3	0	0	0	0	0	0	0	0	0	0	15	17	12	0	0	0	0	0	0
Gm22499	0	0	0	0	0	0	0	0	0	0	0	0	0	0	0	0	0	0	0	0	0	0	0	0
Gm24912	0	0	0	0	0	0	0	0	0	0	0	0	0	0	0	0	0	0	7	0	0	0	0	0
Gm24031	1	3	1	2	1	0	0	1	0	0	0	0	0	0	0	2	0	2	0	3	0	0	0	0
Gm25697	0	0	0	0	0	0	0	0	0	0	0	0	0	0	0	0	0	1	0	0	0	0	0	0
Snord69	20	26	12	48	54	61	18	8	14	15	15	10	0	0	0	0	2	7	0	4	0	0	0	6
Gm24916	3670	3859	3197	2517	2026	2375	3280	2990	3012	2936	4079	5159	83	66	89	76	100	86	20	45	74	10	122	47
Snord19	71	146	102	132	81	121	99	138	188	155	151	109	1	0	3	6	5	6	0	3	0	1	0	0
Gm23946	523	1012	623	512	464	525	572	597	769	644	513	341	6	9	3	1	9	25	1	3	2	6	2	0
Gm25498	0	0	0	0	0	0	0	0	0	0	0	0	0	0	0	0	0	1	0	0	0	0	0	0
Gm24998	0	0	0	0	0	0	0	0	0	0	0	0	0	0	0	0	0	0	0	0	0	0	0	0
Gm24394	0	0	0	0	0	0	0	0	0	0	0	0	0	0	0	0	0	0	2	0	0	0	0	0
Gm22469	0	0	0	0	0	0	0	0	0	0	0	0	0	0	0	0	0	0	0	1	0	0	0	0
Gm23909	0	0	0	0	1	0	0	0	0	0	0	0	0	0	0	0	0	0	0	0	0	0	0	0
Gm22354	713	828	665	367	484	317	422	268	382	358	301	399	15	6	6	2	11	13	3	2	1	0	1	1
Snord8	37	74	36	141	141	150	29	25	35	34	14	40	3	1	1	82	369	191	0	0	2	0	1	0
Gm23758	0	0	0	0	0	0	0	0	0	0	0	0	0	0	0	0	0	0	0	0	0	0	0	0
Gm23596	0	0	0	0	0	0	0	0	0	0	0	0	0	0	0	1	0	0	0	0	0	0	0	0
Gm24118	0	0	0	0	0	0	0	0	0	0	0	0	0	0	0	0	0	0	0	0	0	0	0	0
Gm22498	15	27	12	20	18	12	11	22	6	4	21	16	0	3	0	1	1	2	0	1	0	0	1	0
Gm23593	0	0	0	0	0	0	0	0	0	0	0	0	0	0	0	0	0	0	0	0	0	0	0	0
Gm26440	9375	20051	10343	8671	7824	8219	10022	7049	10946	11122	6839	6820	97	33	91	102	224	175	50	18	24	18	55	21
Gm25614	0	0	0	0	0	0	0	0	0	0	0	0	0	0	0	0	1	0	0	0	0	0	0	0
Gm24625	270	479	266	280	266	236	294	223	383	340	298	247	5	2	2	2	0	4	1	1	2	1	5	0
Gm23816	0	0	0	0	0	0	0	0	0	0	0	0	0	0	0	0	3	0	0	0	1	0	0	0
Gm25162	593	750	565	904	853	1040	649	745	775	556	679	585	68	24	24	3451	6001	3794	24	14	34	13	20	14
Gm26225	1433	3223	1675	1191	922	1115	1538	1884	1752	2354	1654	1426	34	13	38	355	613	399	13	12	19	3	23	9
Gm24258	0	1	0	2	2	1	0	0	0	0	4	0	0	0	0	0	0	0	0	0	1	0	0	0
Gm24981	0	0	0	0	0	0	0	0	1	0	0	0	0	0	0	0	0	0	0	0	0	0	0	0
Gm22319	0	0	0	0	0	0	0	0	0	0	0	0	0	0	0	1	0	2	1	0	0	0	0	0
Gm22725	0	0	0	0	0	0	0	0	0	0	0	0	0	0	0	0	2	1	0	0	0	0	0	0
Snora31	848	2485	1190	1379	713	1541	1637	1057	2469	2900	2054	2126	3	5	8	18	36	42	9	3	4	2	3	4
Gm25517	106	179	120	182	213	222	131	98	129	110	113	80	0	0	2	37	138	113	0	2	0	2	16	0
Gm23823	0	0	0	3	0	4	2	1	0	0	0	0	0	0	0	1	5	5	1	0	0	0	0	0
Gm26251	0	4	4	2	1	1	0	0	2	2	2	2	0	0	0	0	0	3	0	0	0	1	0	0
Gm24774	0	0	0	0	0	0	0	0	0	0	0	0	0	0	0	0	0	0	0	0	0	0	0	0
Gm23278	0	1	1	1	0	4	0	0	1	0	0	0	0	0	0	3	1	4	0	0	0	0	0	0
Gm25415	0	0	0	0	0	0	0	0	0	0	0	0	0	0	0	0	0	0	0	0	0	0	0	0
Gm25495	0	0	0	0	0	0	0	0	0	0	0	0	0	1	0	0	0	0	0	0	0	2	0	0
Gm23225	0	0	0	0	0	1	0	0	0	0	0	0	0	0	0	0	0	0	0	0	0	0	0	0
Gm24127	0	0	0	0	0	0	0	0	0	0	0	0	0	0	0	0	0	0	0	1	0	0	0	0
Gm23324	0	0	0	0	0	0	0	0	0	0	0	0	0	0	0	0	0	0	0	0	0	1	0	0
Gm24680	0	0	0	0	0	0	0	0	0	0	0	0	0	0	0	0	0	0	0	0	0	0	0	0
Gm25133	805	1596	822	913	838	786	864	963	1080	1026	820	794	15	10	5	17	27	30	19	0	5	7	8	3
Gm24770	0	0	0	0	0	0	0	0	0	0	0	0	0	0	0	0	0	0	0	0	0	0	0	0
Gm23276	0	0	0	0	0	0	0	0	0	0	0	0	0	0	0	0	0	0	0	0	0	0	0	7
Gm26006	0	0	0	0	0	0	0	0	0	0	0	0	0	0	0	1	0	0	0	0	0	0	0	0
Gm26367	0	0	0	0	0	0	0	0	0	0	0	0	0	0	0	0	0	0	0	0	1	0	0	0
Gm24345	0	0	0	0	0	0	0	0	0	0	0	0	0	0	0	0	1	0	0	0	0	0	0	0
Gm26173	0	0	0	0	0	0	0	0	0	0	0	0	3	1	0	0	0	0	1	0	1	0	0	4
Gm22347	0	0	0	0	0	0	0	0	0	0	0	0	0	0	0	0	0	0	0	0	0	0	0	0
Gm25724	0	0	0	0	0	0	0	0	0	0	0	0	0	0	0	0	0	0	0	0	0	0	0	0
Gm24280	0	0	0	0	0	0	3	2	0	0	0	0	0	0	0	0	0	0	0	0	0	0	0	0
Gm24634	0	0	0	0	0	0	0	0	0	0	0	0	0	0	1	0	0	0	0	0	0	0	0	0
Gm23437	0	0	0	0	0	0	0	0	0	0	0	0	0	0	0	0	0	0	1	0	0	0	0	0
Gm24229	0	0	0	0	0	0	0	0	0	0	0	0	0	0	0	0	0	0	0	0	0	0	0	0
Gm25901	0	0	0	0	0	0	0	0	0	0	0	0	7	0	0	0	0	0	0	0	0	0	0	0
Gm23669	0	0	0	0	0	0	0	0	0	0	0	0	1	5	0	0	0	1	4	16	19	10	4	0
Gm22379	0	0	0	0	1	0	0	0	0	0	1	0	0	0	1	2	8	2	0	1	0	0	0	0
Gm25272	0	0	0	0	0	0	0	0	0	0	0	0	0	0	1	0	0	0	0	0	0	0	0	0
Snord72	28879	44647	29315	22401	18082	19903	31627	29475	39208	28803	30591	24944	194	114	137	127	166	208	126	97	61	40	100	94
Gm23139	1	1	1	0	0	0	0	0	0	0	0	0	0	0	0	0	2	0	0	0	0	0	0	1
Gm24844	0	0	0	0	0	0	0	0	0	0	0	0	0	0	0	0	0	0	0	0	0	0	0	0
Gm25550	0	0	0	0	0	0	0	0	0	0	0	0	0	0	0	0	0	0	0	0	0	0	0	0
Gm25976	0	0	0	0	0	0	0	0	0	0	0	0	0	3	0	0	0	0	4	0	1	0	0	0
Gm25711	0	0	0	0	0	0	0	0	0	0	0	0	0	0	0	0	0	0	0	0	0	0	0	0
Gm24656	0	0	0	0	0	0	0	0	0	1	0	0	0	0	0	0	0	0	0	0	0	0	0	0
Gm23903	0	0	0	0	0	0	0	0	0	0	0	0	0	0	0	0	0	0	0	0	0	0	0	0
Gm23033	0	0	0	1	0	0	0	0	0	0	0	0	5	0	1	0	0	0	0	3	0	1	0	0
Gm24554	0	0	0	0	0	0	0	0	0	0	0	0	0	0	0	0	0	0	0	0	0	4	0	0
Gm23327	0	0	0	0	0	0	0	0	0	0	0	0	1	0	0	0	1	0	0	0	0	0	0	0
Gm26163	493	888	527	521	452	550	549	633	658	688	518	500	19	10	5	434	867	560	8	3	10	4	9	2
Gm26416	0	1	0	0	3	0	0	0	0	0	0	0	0	0	0	0	1	0	0	0	0	0	0	0
Snord123	0	0	0	0	0	0	0	0	0	0	0	0	0	0	0	0	0	0	0	0	0	0	0	0
Gm24500	0	0	0	0	0	0	0	0	0	0	0	0	0	0	0	0	1	0	0	0	0	1	1	0
Gm25809	39	85	45	89	77	59	65	46	66	45	76	37	0	0	0	8	27	12	0	0	0	0	0	1
Gm24523	7066	14958	7586	6712	5876	6306	7625	6679	10008	9833	7026	5883	73	29	37	37	49	101	41	26	30	14	30	24
Gm24771	0	0	0	1	0	0	0	0	0	0	0	0	0	0	0	0	1	0	0	0	0	0	0	2
Gm22353	249	443	253	229	206	214	306	343	387	280	311	288	3	7	4	1	19	9	0	2	1	0	1	0
Gm24789	0	0	0	0	0	0	0	0	0	0	0	0	0	0	0	0	0	0	0	0	0	0	0	0
Gm24751	0	0	0	0	0	0	0	0	0	0	0	0	0	0	0	1	0	0	0	0	0	0	0	0
Gm24903	0	0	0	0	0	0	0	0	0	0	0	0	0	0	0	0	0	0	0	0	0	0	0	0
Gm25093	0	0	0	0	0	0	0	0	0	0	0	0	0	0	0	0	0	0	0	0	0	0	0	0
Gm23343	4	0	0	2	0	4	0	0	1	1	0	0	0	0	0	0	0	2	0	0	0	0	0	0
Gm23530	0	1	0	0	0	0	0	0	0	0	0	0	0	0	0	0	0	0	0	0	0	0	0	0
Gm23267	0	0	0	0	0	0	0	0	0	0	0	0	0	0	0	0	0	0	0	0	0	0	0	0
Gm23200	0	0	0	0	1	0	0	0	0	0	0	0	0	0	1	0	0	0	0	0	0	0	0	0
Gm22299	1	2	2	2	5	5	0	1	0	0	2	2	0	0	0	0	0	12	0	0	0	0	0	0
Gm22488	78	148	86	107	79	91	87	95	107	171	154	118	4	7	0	50	106	162	0	0	13	2	2	0
Gm23835	0	0	0	0	0	0	0	0	0	0	0	0	0	0	0	0	2	0	0	0	0	2	0	0
Gm24696	7245	11849	7475	3245	3083	3623	5007	4173	5063	7282	5186	4416	68	18	38	32	38	67	30	6	8	9	18	11
Gm22521	0	0	0	0	0	0	0	0	0	0	0	0	0	3	0	0	0	0	0	0	0	0	0	0
Gm24232	0	0	0	0	0	0	0	0	0	0	0	0	0	0	0	0	0	1	0	0	0	0	1	0
Gm23987	62	109	82	85	72	74	101	101	94	73	80	74	2	1	0	7	6	18	2	4	6	3	5	13
Gm22519	1632	2614	1625	1287	1068	1447	1817	1885	1938	1828	1807	1859	109	34	38	176	426	358	49	10	18	31	38	6
Gm24787	0	0	0	0	0	0	0	0	0	0	0	0	0	1	0	0	0	0	0	0	0	0	0	0
Gm23747	0	1	0	7	19	18	0	0	0	0	1	0	0	1	0	33	63	53	0	0	0	1	0	1
Snord83b	31175	48889	29288	25108	23399	27417	26785	27356	30436	32209	27990	28790	125	81	97	734	831	2001	123	85	50	73	59	56
Gm22077	0	0	0	0	0	0	0	0	0	0	0	0	0	0	0	0	0	0	0	0	0	3	0	0
Gm23220	0	0	0	0	0	0	0	0	0	0	0	0	0	0	0	0	0	0	0	0	0	0	0	0
Gm22890	1	2	0	9	5	6	0	1	0	1	0	0	0	0	0	1	7	7	0	0	0	0	0	0
Gm25546	2	0	0	1	2	0	0	2	1	0	0	3	0	0	0	0	0	0	0	0	0	0	0	0
Gm23129	0	0	0	0	0	0	0	0	0	0	0	0	0	0	0	0	3	3	0	0	0	0	0	0
Gm25668	0	0	0	3	0	2	0	0	0	0	1	0	0	0	0	0	0	0	0	0	0	0	0	0
Snora34	179	298	189	152	191	162	198	237	208	233	190	301	5	2	3	8	16	16	4	3	0	0	0	1
Snora2b	215	387	231	282	223	226	287	312	333	271	262	272	8	7	3	41	69	65	5	0	6	2	0	0
Gm25183	0	3	0	1	3	2	1	0	1	1	1	1	6	0	0	1	1	5	0	0	0	0	0	3
Gm25999	0	0	0	0	0	0	0	0	0	0	0	0	0	0	0	0	0	0	0	0	0	0	0	0
Gm22598	0	0	0	0	0	0	0	0	0	0	0	0	6	0	0	4	0	0	0	0	0	1	0	0
Gm24579	0	0	0	0	0	0	0	0	0	0	0	0	0	0	0	0	0	0	0	0	0	0	0	0
Gm23706	26	28	21	26	20	14	18	27	11	10	22	19	0	1	0	2	1	0	2	1	0	0	1	0
Gm25276	0	0	0	0	0	1	0	0	0	0	0	0	0	0	0	1	11	0	0	0	0	0	0	0
Gm25777	15	29	23	106	63	78	26	17	31	32	20	23	6	0	0	44	89	95	11	0	0	0	1	0
Gm22158	0	0	0	0	0	0	0	0	0	0	0	0	0	0	0	0	0	0	0	0	0	0	0	0
Gm25762	0	0	0	0	0	0	0	0	0	0	0	0	2	0	0	0	0	0	0	0	0	0	1	0
Snord66	1124	1486	899	840	684	678	1097	815	936	847	756	989	6	4	6	27	208	80	6	1	0	3	2	3
Snord2	6728	11259	7568	3575	3626	3576	6504	9126	8489	6543	6561	6346	63	26	44	88	208	210	37	36	21	28	15	37
Gm24201	2423	5467	2624	2098	1983	2172	2985	3296	2550	3426	2237	2816	18	6	13	15	20	51	12	9	8	1	9	6
Snora81	1630	2618	1627	1292	1071	1453	1814	1884	1942	1829	1814	1863	110	34	38	174	428	362	55	10	18	31	38	6
Gm26447	7285	13793	7734	6315	5272	5418	7118	6310	7724	8923	6560	6140	84	27	30	59	34	68	39	28	23	13	38	24
Gm24616	6149	14376	7469	6098	5251	5990	7227	8179	7107	9049	6390	5583	63	26	52	43	48	64	31	15	23	9	26	21
Gm22672	0	0	0	0	0	0	0	0	0	0	0	0	0	0	0	0	2	0	0	0	0	0	0	0
Gm25375	0	0	0	0	0	0	0	0	0	0	0	0	0	0	0	0	0	0	1	0	0	0	0	0
Gm24879	3	6	2	2	1	1	2	1	4	1	1	0	0	0	0	0	0	3	0	0	0	0	0	0
Gm26419	0	0	0	0	0	0	1	0	1	0	0	1	0	0	0	0	0	0	0	0	0	0	0	0
Gm25848	120	225	150	142	145	135	174	161	183	123	128	118	0	1	4	4	20	29	0	0	0	0	0	0
Gm25079	0	0	0	0	0	0	0	0	0	0	0	0	0	1	0	0	0	0	0	0	0	0	0	1
Gm25967	69	84	76	88	129	77	64	59	79	72	78	49	0	1	0	7	4	11	0	0	0	1	0	1
Gm25617	3256	6942	3735	2927	2514	2692	3281	3543	3679	4233	2822	2696	67	19	33	151	261	201	18	12	17	10	7	7
Gm27931	0	0	0	0	0	0	0	0	0	0	0	0	0	0	0	1	0	0	0	0	2	0	0	0
Gm26074	0	0	0	0	0	0	0	0	0	0	0	0	0	0	0	0	0	0	0	0	0	0	0	0
Gm25989	877	1766	940	811	802	804	1023	1133	1092	1007	718	741	7	0	7	9	15	22	13	3	8	6	0	1
Gm26297	0	0	0	0	1	0	0	0	0	0	0	0	0	0	0	0	1	4	0	0	0	0	0	0
Gm23513	204	370	204	186	233	177	242	215	221	220	193	165	1	0	4	3	13	16	3	1	1	3	0	0
Gm25723	0	0	0	0	0	0	0	0	0	0	0	0	0	0	0	0	0	0	0	0	0	0	0	0
Gm22459	0	1	1	2	1	4	1	0	0	2	0	1	1	0	0	0	1	0	0	0	0	0	0	0
Gm25853	0	0	0	0	0	0	0	0	0	0	0	0	0	0	0	0	0	0	0	0	0	0	1	0
Gm23180	0	0	0	0	0	0	0	0	0	0	0	0	0	0	0	0	0	0	0	0	0	0	0	0
Gm22422	775	1457	777	878	855	842	814	522	1049	937	713	628	13	2	3	36	195	69	2	4	0	3	1	1
Gm24039	14	23	15	19	17	8	13	25	24	6	28	14	0	0	0	0	0	0	0	0	0	0	0	0
Gm26019	0	0	0	0	0	0	0	1	0	0	0	0	0	0	0	0	1	0	0	0	0	0	0	0
Gm23852	0	0	0	0	1	0	0	0	0	0	0	0	0	0	0	0	0	0	0	0	0	1	0	0
Gm22429	0	0	0	0	0	0	0	0	0	0	0	0	0	0	0	0	0	0	0	0	0	0	0	0
Gm24681	0	0	0	0	0	0	0	0	0	0	0	0	0	0	0	1	0	0	0	0	1	0	0	0
Gm22797	22431	50840	25873	19482	16733	17257	20909	22934	24436	27764	18376	14552	133	78	117	171	178	385	124	61	39	53	67	49
Gm22163	0	0	0	0	0	0	0	0	0	0	0	0	0	0	0	0	0	0	0	0	0	0	0	0
Gm26307	0	0	0	0	0	0	0	0	0	0	0	0	0	0	0	0	0	0	0	0	0	0	0	0
Gm22268	0	0	0	0	0	0	0	0	0	0	0	0	0	0	0	0	0	0	0	0	0	0	0	0
Gm25916	0	0	0	0	0	0	0	0	0	0	0	0	1	0	1	0	1	6	0	1	5	2	3	0
Gm25038	146	269	149	150	186	161	173	187	211	151	183	195	2	0	0	15	27	31	1	0	0	2	0	1
Gm23083	0	0	0	0	0	0	0	0	0	0	0	0	0	0	0	4	0	0	0	0	0	0	0	0
Gm26153	2	0	2	6	9	8	0	0	0	0	0	0	0	0	0	2	0	8	0	0	3	1	0	0
Gm27295	0	0	0	0	0	0	0	0	0	0	0	0	0	0	0	0	1	0	0	0	0	2	1	0
Gm25715	0	0	0	0	0	0	0	0	0	0	0	0	0	0	0	0	0	0	0	0	0	0	0	0
Gm25896	323	572	304	292	246	266	417	420	496	372	368	324	8	1	3	13	29	28	0	3	2	0	1	0
Gm24891	0	0	0	0	2	1	0	0	0	0	1	0	0	0	0	2	0	8	0	3	0	0	0	0
Gm23994	0	0	0	0	0	0	0	0	0	0	0	0	0	0	1	0	0	0	0	0	0	0	0	0
Gm23406	100	143	91	80	85	74	90	117	86	80	75	116	0	4	1	1	4	2	0	1	1	0	2	0
Gm25909	0	0	0	0	0	0	0	0	0	0	0	0	0	0	0	0	0	0	0	0	0	1	0	0
Gm24794	0	0	0	0	0	0	0	0	0	0	0	0	0	0	0	0	0	0	0	0	0	0	0	0
Gm26130	280	457	247	337	368	345	306	280	319	269	258	268	1	3	4	12	58	36	1	2	0	0	4	1
Snora20	35	91	40	165	167	189	58	54	39	59	53	70	1	0	0	44	54	105	2	1	1	1	0	2
Gm25092	0	0	0	0	1	1	1	0	0	0	0	1	0	0	0	4	1	0	0	0	0	0	0	6
Snord60	1745	3168	1755	514	696	751	1279	1526	1743	1454	1484	1562	5	1	6	7	11	47	4	4	5	1	6	3
Snora78	618	982	558	492	500	535	608	360	383	633	447	582	10	5	1	30	10	60	2	2	2	3	1	1
Snora64	557	945	595	640	616	712	623	657	695	626	558	553	6	13	31	349	772	550	13	6	19	9	31	22
Gm25921	0	0	0	0	0	0	0	0	0	0	0	0	0	0	0	0	0	0	0	0	1	0	0	0
Gm23123	537	914	538	828	584	695	599	606	717	511	503	366	9	1	4	4	9	11	4	0	0	1	4	2
Gm22327	209	399	219	344	419	438	210	283	334	177	230	174	4	2	5	71	130	121	1	2	7	12	0	1
Snord52	1302	1780	1108	958	1213	977	1178	1454	1260	905	1026	1201	12	7	4	25	15	20	5	2	3	3	12	1
Gm25744	1082	1512	1043	1057	1246	1207	895	948	1156	849	959	889	12	4	3	42	19	53	7	5	6	2	5	1
Gm23442	724	1026	711	889	879	874	590	634	728	702	599	520	18	5	7	87	148	122	6	2	1	6	1	2
Gm22589	1686	3155	2024	870	928	841	1469	1597	1413	1224	992	1174	17	3	2	7	14	6	6	1	1	7	2	13
Gm25128	609	1073	571	202	203	174	354	162	211	280	161	264	3	3	6	0	2	4	6	3	1	0	1	0
Gm25973	0	0	0	1	0	0	0	1	0	1	0	0	0	0	0	0	0	1	0	0	0	0	0	0
Gm24071	0	0	0	0	0	0	0	0	1	0	0	0	0	0	0	0	0	0	0	0	0	0	0	0
Gm26291	0	0	0	0	1	0	0	1	1	1	0	2	0	0	0	0	0	1	1	0	0	0	0	0
Gm23769	0	1	0	0	0	0	0	0	0	0	0	0	0	0	0	0	1	0	0	0	0	0	0	0
Gm25800	1342	2307	1317	1416	1164	1189	1297	1087	1960	1662	1414	1039	12	11	15	18	23	39	7	4	6	3	9	1
Gm24730	1	0	0	2	0	0	0	0	0	0	0	0	1	0	4	0	1	0	0	0	9	9	0	0
Gm25344	1	0	0	0	0	1	0	0	1	0	0	1	0	0	0	0	0	0	0	0	0	1	0	0
Snord92	581	1139	616	557	591	567	542	498	567	453	403	422	8	10	0	12	4	16	0	1	1	4	1	1
Snord53	561	803	427	252	304	213	243	141	192	158	134	244	2	2	1	7	7	26	1	1	0	0	1	0
Gm22858	246	311	236	620	874	1159	135	169	141	117	137	147	1	2	1	31	23	98	2	5	1	1	0	0
Gm25406	0	0	0	0	0	0	0	0	0	0	0	1	0	0	0	0	0	1	0	0	0	0	0	0
Gm24475	0	0	0	0	0	1	0	0	0	0	0	0	0	0	0	0	0	0	1	0	0	0	0	0
Gm22386	0	0	0	0	0	0	0	0	0	0	0	0	0	0	0	0	0	0	0	0	1	0	0	0
Gm24240	0	0	0	0	1	4	0	0	0	0	0	0	1	1	0	1	0	0	0	1	0	0	0	3
Gm24648	0	0	0	0	0	0	0	0	0	0	0	0	0	0	1	0	0	0	1	0	0	0	0	0
Gm26005	0	0	1	0	0	0	0	0	0	0	0	0	0	0	0	8	0	3	0	0	0	0	0	0
Gm24244	2	2	1	2	3	1	2	5	2	0	0	0	0	0	0	0	0	0	0	0	0	0	0	4
Gm22765	19	25	17	16	19	14	28	25	13	23	18	22	0	0	10	0	0	0	0	0	0	0	0	0
Gm24894	2	1	0	0	1	1	1	0	1	0	0	0	0	0	0	0	0	0	0	0	0	0	0	0
Gm25116	0	0	0	0	0	0	0	0	0	0	0	0	0	0	0	0	0	0	0	0	0	0	0	0
Gm24228	0	0	0	0	0	0	0	0	0	0	0	0	1	0	0	0	0	0	0	0	0	0	0	0
Gm22470	0	0	0	1	1	0	0	0	0	1	0	0	0	0	0	0	0	0	0	0	6	0	0	1
Gm22495	0	0	0	0	0	0	0	0	0	0	0	0	0	0	0	0	0	0	0	0	0	0	0	0
Gm23674	0	0	0	0	0	0	0	0	0	0	0	0	0	0	0	0	0	0	0	0	0	0	0	0
Gm24246	1	0	0	1	0	0	0	0	0	0	0	2	0	0	0	0	0	0	0	0	0	0	0	0
Gm22870	0	0	0	0	1	0	0	0	0	0	0	0	0	0	0	0	0	1	0	0	0	0	0	0
Gm25396	0	0	0	0	0	0	0	0	0	0	0	0	0	0	0	0	0	0	0	0	0	0	0	0
Gm25826	0	0	0	0	0	0	0	0	0	0	0	0	0	0	0	0	0	0	0	0	0	0	0	0
Gm23639	3737	7558	4244	3297	3039	3219	3857	3223	4449	4796	3243	2726	52	13	40	74	98	124	48	16	19	12	33	3
Gm24432	0	0	0	0	0	0	0	0	0	0	0	0	0	0	0	1	0	1	0	0	1	0	0	0
Gm22200	4	2	3	3	2	4	4	6	2	3	8	8	0	0	0	0	0	0	0	0	0	0	1	0
Gm26109	28	44	28	31	33	40	26	32	35	21	30	25	0	1	0	7	36	30	11	0	4	0	1	0
Mir1949	1295	3284	1546	2013	1477	2153	1978	2318	2313	2464	1838	1867	16	7	8	16	11	37	9	7	6	6	9	4
Snora74a	1470	2591	1598	1846	1750	1774	1807	1701	1965	1798	1407	1126	11	9	16	87	208	205	5	2	6	1	3	7
Gm24401	0	1	3	0	0	0	0	0	0	0	0	0	0	0	0	1	1	0	0	1	0	0	3	0
Gm26262	0	0	0	0	0	0	0	0	0	0	0	0	0	0	0	0	0	0	0	0	0	0	0	0
Gm22791	0	0	0	1	0	0	0	0	0	0	0	0	0	0	0	0	0	0	0	0	0	0	0	0
Gm24183	3	12	7	4	7	8	1	0	4	3	3	5	5	0	2	2	8	12	0	0	0	8	0	0
Gm23555	0	0	0	0	0	0	0	0	0	0	0	0	0	0	0	0	0	0	0	0	0	0	0	0
Gm23270	0	0	0	0	0	0	0	0	0	0	0	0	0	0	0	0	0	0	0	0	0	0	0	0
Gm22210	0	1	1	0	0	0	0	0	0	0	0	0	0	0	0	0	0	0	0	0	0	0	0	0
Gm24679	1	0	0	2	4	6	0	0	0	0	0	0	0	0	0	4	16	7	1	0	0	0	0	0
Gm24900	0	0	0	0	0	0	0	0	0	0	0	0	1	0	0	0	0	0	0	0	0	2	0	0
Gm24559	0	0	0	0	3	1	0	0	0	0	0	0	0	0	0	0	0	0	0	1	0	0	0	0
Snord58b	725	837	677	367	493	321	425	269	384	364	301	402	15	6	6	2	12	13	3	2	1	1	4	1
Gm23301	808	1373	932	523	558	431	606	560	737	518	523	509	12	6	7	2	22	14	7	0	9	11	3	3
Gm26202	777	1091	726	632	559	499	733	655	835	664	751	638	4	1	6	2	24	14	10	0	9	11	11	0
Gm26014	16	40	30	23	22	23	33	30	26	37	31	30	0	0	0	0	0	0	0	0	0	0	0	0
Gm25824	0	0	0	0	0	0	0	0	0	0	0	0	0	0	0	0	0	0	0	0	0	0	0	0
Gm26012	0	0	0	0	0	0	0	0	0	0	0	0	0	0	0	0	0	3	0	0	0	0	0	0
Gm24987	0	0	0	0	0	0	0	0	0	0	0	0	0	0	0	0	0	0	0	0	0	0	0	0
Gm25418	0	0	0	0	0	0	0	0	0	0	0	0	0	0	0	0	0	0	0	0	0	0	0	0
Gm23927	1466	2230	1335	18498	21025	18804	1530	1572	1581	1081	1054	1028	146	109	109	2474	9833	7513	232	84	119	89	123	83
Gm25432	4	4	6	3	5	0	3	6	1	2	4	3	0	0	0	1	0	2	0	0	0	0	1	0
Gm25855	23081	28680	20987	6704	10816	5464	12215	8066	7532	9245	4837	7145	66	30	34	87	112	161	54	36	18	15	24	10
Gm25894	3075	3381	1981	3017	4307	3121	1359	1388	1303	1121	1259	1268	82	67	194	2492	3763	3638	113	59	79	32	66	84
Gm24452	58037	90259	60245	46807	33088	40160	60681	59059	73465	50974	57052	41738	602	198	472	289	335	576	347	217	229	190	486	197
Gm24453	399	708	431	412	338	375	405	491	479	466	416	452	1	0	2	8	0	11	0	1	2	1	0	4
Gm22744	3864	5824	3954	4101	3659	3525	4292	3051	5925	3791	4512	4102	57	21	17	84	152	167	12	5	14	5	16	13
Gm22680	123	257	122	260	340	311	219	286	416	347	101	138	3	9	1	45	84	125	7	2	0	0	1	0
Gm23246	83595	110402	69087	41905	34651	33136	89483	72196	57816	66960	57283	78373	249	191	315	302	287	468	254	204	90	82	199	134
Snord22	331	479	291	1733	1696	1913	290	264	354	314	272	262	25	21	38	2635	11239	6035	25	14	7	21	18	26
Snora57	1802	2973	1728	1764	1719	1860	1611	1384	1971	1874	1509	1261	15	16	6	93	211	160	7	5	7	10	8	15
Gm24599	1	6	2	1	1	0	0	2	4	1	5	2	0	0	1	0	0	0	0	0	0	0	0	0
Gm22272	0	0	0	0	0	0	0	0	0	0	0	0	0	0	0	0	0	0	0	0	0	0	0	0
Gm24124	0	0	0	0	0	0	0	0	0	0	0	0	0	0	0	0	0	0	0	0	0	0	0	0
Gm25437	0	0	0	0	0	0	0	0	0	0	0	0	3	0	3	3	0	0	0	1	0	1	0	0
Gm22684	3079	6414	3376	2900	2364	2481	3599	3176	2908	4397	2732	3597	14	7	23	48	53	64	7	15	12	4	14	14
Gm22506	0	0	0	0	0	0	0	0	0	0	0	0	2	0	0	0	0	0	0	0	0	0	0	0
Gm22144	0	0	0	0	0	0	0	0	0	0	0	0	6	0	1	1	0	1	0	0	0	0	2	5
Gm23658	850	1417	909	820	774	780	1007	918	1257	984	1016	813	24	7	11	21	12	13	7	3	7	2	10	1
Gm24252	0	0	0	0	0	0	0	0	0	0	0	0	0	0	0	0	0	0	0	0	0	0	0	0
Gm24782	0	0	0	0	0	0	0	0	0	0	0	0	0	0	0	0	0	0	0	0	0	0	0	0
Gm24006	0	0	0	0	0	0	0	0	0	0	0	0	0	0	0	0	1	0	0	0	0	0	0	0
Gm25611	0	0	1	0	0	0	0	0	1	1	0	0	0	0	0	0	0	0	0	0	0	0	0	0
Gm23300	1529	3313	1775	1575	1550	1586	1709	1538	1704	1597	1084	981	19	2	15	6	22	17	26	4	4	7	29	4
Gm25216	0	0	0	0	0	0	0	0	0	0	0	1	5	0	0	0	0	0	0	0	0	1	0	0
Gm24336	123	247	174	120	107	121	150	154	136	172	161	110	0	1	0	1	0	0	0	0	0	0	0	0
Gm24610	67	84	45	52	56	62	42	45	51	73	56	81	17	4	8	23	46	31	0	0	4	0	0	0
Gm26085	0	0	0	0	0	0	0	0	0	0	0	0	0	0	0	0	0	0	0	0	0	0	0	0
Gm22271	0	0	0	2	4	6	3	1	0	0	0	0	1	0	0	2	12	10	0	0	0	0	0	0
Snora19	848	1419	910	821	776	779	1002	919	1259	983	1016	816	24	7	11	21	14	13	7	3	7	2	10	1
Gm26158	0	2	4	2	1	0	1	0	2	0	0	0	0	0	0	0	0	0	0	0	0	0	0	0
Gm22520	0	0	0	0	2	0	0	0	0	1	0	0	0	0	0	1	0	0	0	0	0	0	0	1
Gm26401	1	0	0	0	0	0	0	0	0	0	0	1	0	0	0	0	0	3	0	0	0	0	1	0
Gm23082	4	1	0	2	7	8	1	3	0	0	1	1	0	0	0	3	8	2	0	0	0	1	2	0
Gm22592	0	0	0	0	0	0	0	0	0	0	0	0	0	0	0	0	1	0	0	0	0	0	0	0
Gm23613	2	1	0	0	0	0	1	3	0	0	0	0	2	1	0	1	3	2	4	2	0	2	0	0
Snora69	232	453	267	561	185	566	532	1111	1214	992	1204	837	3	3	4	25	43	42	0	3	5	1	1	3
Gm26494	3925	7571	4117	2805	2775	2609	3472	2739	3112	4307	2521	2778	33	16	16	105	164	288	17	8	1	5	12	3
Gm24493	2930	5719	3142	2140	2116	2003	2646	1978	2321	3217	1871	2152	31	11	19	76	119	210	12	3	1	3	11	1
Gm24147	1492	2749	1476	1373	1334	1350	1285	1070	1157	1551	940	991	12	8	10	62	112	185	10	5	2	4	1	2
Gm23705	0	0	0	0	0	0	0	0	0	0	0	0	0	0	0	0	3	0	0	0	0	0	0	0
Gm22539	0	0	0	0	0	0	0	0	0	0	0	0	0	0	0	0	0	0	0	0	0	0	0	0
Snord61	83	138	86	77	99	79	58	44	39	58	43	65	1	4	1	6	3	14	0	0	5	10	6	0
Gm24598	0	0	0	0	0	0	0	0	0	0	0	0	8	0	0	0	0	0	0	0	0	0	0	0
Gm26276	0	0	0	1	0	0	0	0	0	0	0	0	0	0	0	0	0	0	0	0	0	0	0	0
Gm22332	0	0	0	0	0	0	0	0	0	0	0	0	0	0	0	0	0	0	7	0	0	3	0	0
Gm22435	0	0	0	0	0	0	0	0	0	0	0	0	1	0	1	0	0	0	0	0	0	0	1	0
Gm22785	0	0	0	0	0	1	0	1	0	0	0	0	0	0	0	1	0	2	0	0	0	0	0	0
Gm25226	0	0	0	0	0	0	0	0	0	0	0	0	0	0	0	0	0	0	0	0	0	0	0	0
Gm23615	1	1	1	0	0	1	0	0	0	1	0	1	0	0	0	1	0	0	0	0	0	0	0	0
Snora70	2684	5101	2900	2700	2641	2644	2698	2214	3759	3439	2697	2336	36	15	21	209	592	398	10	21	11	23	5	14
Gm26417	0	0	0	3	4	1	0	0	0	0	0	0	0	1	0	5	12	11	0	0	0	0	0	0
Gm25520	0	1	2	2	1	0	1	0	0	0	0	0	0	0	0	3	4	0	0	0	0	0	1	0
Gm23320	0	0	0	0	0	0	0	0	0	0	0	0	0	0	0	2	0	0	0	0	1	1	0	0
Gm23280	0	0	0	0	0	0	0	0	0	0	0	0	1	0	0	1	0	0	0	2	1	4	0	0
Gm22843	0	0	0	0	0	0	0	0	0	0	0	0	0	0	0	0	0	0	0	0	0	0	0	0
Gm24706	2485	4867	2704	2206	2095	2103	2496	1943	3481	3266	2495	2173	35	11	16	97	174	165	10	20	10	21	5	8
Gm24470	0	0	0	0	0	0	0	0	0	0	0	0	0	0	0	0	0	0	0	0	0	0	0	0
Gm24123	12913	21454	12892	13800	11484	12070	15036	13652	14368	13256	12417	13476	51	58	77	68	54	120	54	55	35	35	51	28
Gm23454	0	0	0	0	0	0	0	0	0	0	0	0	0	0	0	0	0	0	0	0	0	0	0	0
Gm24595	0	0	0	0	0	0	1	0	0	0	0	0	0	0	0	0	0	0	0	0	0	0	0	0
Gm24061	0	0	0	0	0	0	0	0	0	0	0	0	0	0	0	0	0	0	0	0	0	0	0	0
Gm22266	0	0	0	1	5	2	0	0	0	0	0	0	0	0	0	0	6	0	0	0	0	0	0	0
Gm22430	0	0	0	0	0	0	0	0	0	0	0	0	0	0	0	0	0	0	0	0	0	0	0	2
Gm23985	0	0	0	0	0	0	0	0	0	0	0	0	0	0	0	0	0	0	0	0	0	0	0	0
Gm24438	571	837	534	556	439	465	562	607	741	566	646	411	2	10	10	7	16	24	3	3	0	0	4	2
Gm26182	0	0	0	0	1	2	0	0	0	0	0	0	0	0	0	4	2	2	0	1	0	0	0	0
Gm22590	1	0	0	0	1	0	1	0	0	0	1	0	0	0	0	0	0	0	0	0	0	0	0	0
Gm23277	0	0	0	0	0	0	0	0	0	0	0	0	0	0	0	0	4	0	0	0	0	0	0	0
Gm23586	0	0	0	0	0	0	0	0	0	0	0	0	0	0	0	0	0	0	0	0	0	0	0	0
Gm26029	0	0	0	0	0	0	0	0	0	0	0	0	0	0	0	0	0	0	0	0	0	0	0	0
Gm25170	0	0	0	0	1	1	0	0	0	0	0	0	0	0	0	1	0	0	0	0	0	0	0	0
Gm26406	0	0	0	0	0	0	0	0	0	0	0	0	0	0	0	0	0	0	0	0	0	3	0	0
Gm23768	0	0	0	0	0	0	0	0	0	0	0	0	0	0	0	0	1	0	0	0	0	0	0	0
Gm25868	0	0	0	0	0	0	0	0	0	0	0	0	0	0	0	0	0	0	1	0	0	0	0	0
Gm25936	0	0	0	0	0	0	0	0	0	0	0	0	0	0	0	0	0	0	1	0	0	0	0	0
Gm22006	0	0	0	0	0	0	0	0	0	0	0	0	0	0	0	0	0	0	0	0	0	0	0	0
Gm24416	0	0	0	0	0	0	0	0	0	0	0	0	0	0	0	0	0	0	0	0	0	0	0	0
Gm22233	0	0	0	0	0	0	0	0	0	0	0	0	0	0	0	0	0	0	1	0	0	0	0	0
Gm25770	2	4	0	4	1	0	6	3	4	6	5	4	0	0	0	3	0	2	0	0	0	0	0	0
Gm23679	17	52	21	22	12	13	18	19	23	24	16	18	0	0	0	0	1	7	0	0	0	0	0	0
Gm25915	0	0	0	0	0	0	0	0	0	0	0	0	0	0	0	0	0	0	0	0	0	0	0	0
Gm23325	0	0	1	0	0	0	0	0	0	0	1	0	0	0	0	0	0	0	0	0	0	0	0	0
Snora35	0	0	0	2	1	0	0	0	0	0	0	0	66	11	0	0	0	2	0	0	1	0	0	0
Gm25107	0	0	0	0	0	0	0	0	0	0	0	0	8	0	1	1	1	0	13	5	6	1	0	9
Gm24907	2	4	1	1	0	0	0	0	2	0	2	5	5	0	0	0	0	1	0	0	0	0	1	1
Gm24460	313	516	324	332	288	332	359	416	408	309	397	342	2	0	4	1	12	4	0	1	7	0	17	0
Gm25429	0	0	0	0	0	0	0	0	0	0	0	0	0	0	0	0	0	0	0	0	0	0	0	0
Gm23404	22	44	19	23	21	26	41	55	38	44	28	46	1	0	0	0	2	1	1	0	0	0	0	0
Gm25795	1	1	0	1	1	1	2	1	0	0	1	0	0	0	0	0	0	0	0	0	0	0	0	0
Gm24281	0	0	0	0	0	0	0	0	0	0	0	0	0	1	0	2	1	1	2	1	0	2	1	0
Gm22522	0	0	0	0	1	0	0	0	0	0	0	0	0	0	0	0	0	0	0	0	0	0	0	0
Gm23786	7	7	6	5	7	3	6	12	6	4	9	1	1	1	0	0	0	1	0	0	0	0	3	7
Gm22023	0	0	0	0	0	0	0	0	0	0	0	0	0	0	0	0	0	0	0	0	0	0	0	0
Gm26368	0	0	0	0	0	0	0	0	0	0	0	0	0	0	0	0	1	1	0	1	0	0	0	0
Gm25651	229	322	206	307	304	332	264	268	260	199	189	252	1	2	1	26	421	152	1	0	4	4	0	2
SNORA28	0	0	0	0	0	0	0	0	0	0	0	0	0	0	0	0	0	0	0	0	0	0	0	0
ACEA_U3	0	0	0	0	0	0	0	0	0	0	0	0	0	0	0	0	0	0	0	0	0	0	0	0
U3	0	0	0	0	0	0	0	0	0	0	0	0	0	0	0	0	0	0	0	0	0	0	0	0
SNORA77	0	0	0	0	0	0	0	0	0	0	0	0	0	0	0	0	0	0	0	0	0	0	0	0
SNORD113	0	0	0	0	0	0	0	0	0	0	0	0	0	0	0	0	0	0	0	0	0	0	0	0
SNORA17	0	0	0	0	0	0	0	0	0	0	0	0	0	0	0	0	0	0	0	0	0	0	0	0
SNORD103	0	0	0	0	0	0	0	0	0	0	0	0	0	0	0	0	0	0	0	0	0	0	0	0

## Sheet: snRNA
Geneid	control cells (1)	control cells (2)	control cells (3)	LPS cells (1)	LPS cells (2)	LPS cells (3)	IL-10 cells (1)	IL-10 cells (2)	IL-10 cells (3)	TGFB cells (1)	TGFB cells (2)	TGFB cells (3)	control Evs (1)	control Evs (2)	control Evs (3)	LPS Evs (1)	LPS Evs (2)	LPS Evs (3)	IL-10 Evs (1)	IL-10 Evs (2)	IL-10 Evs (3)	TGFB Evs (1)	TGFB Evs (2)	TGFB Evs (3)
Gm26206	0	0	0	1	1	0	0	0	0	0	0	0	7	1	0	4	4	1	1	0	0	0	0	0
Gm27396	0	0	0	0	0	0	0	0	0	0	0	0	0	0	0	0	0	0	0	0	0	0	0	0
Gm22307	80	76	66	45	50	59	63	59	79	60	72	110	19	22	66	474	651	789	73	24	20	24	79	86
Gm25493	0	0	0	0	0	0	0	0	0	0	0	0	0	0	0	0	0	0	0	0	0	0	0	0
Gm24765	0	0	0	1	0	0	0	0	0	0	0	0	0	0	0	1	0	0	0	0	0	0	0	0
Gm22607	0	0	0	0	0	0	0	0	0	0	0	0	0	0	1	0	0	0	1	0	0	0	0	0
Gm24674	0	0	0	0	0	0	0	0	0	0	0	0	0	0	0	0	0	0	0	0	0	0	0	0
Gm25253	0	0	1	0	1	2	1	0	0	0	1	0	0	2	4	12	2	1	2	0	0	0	0	6
Gm22633	37	65	37	44	50	58	35	55	39	24	38	87	14	14	28	260	368	431	65	20	11	36	36	67
Gm23169	0	0	0	0	0	0	0	0	0	0	0	0	0	0	1	0	0	0	0	0	0	0	0	0
Gm24162	1	1	1	2	6	7	1	0	1	0	1	0	1	1	3	15	22	19	2	0	0	0	1	1
Gm22260	3	2	1	2	1	2	0	0	2	1	2	2	2	4	2	33	72	58	3	0	3	2	8	21
Gm25294	0	0	0	0	0	0	0	0	0	0	0	0	0	0	0	0	0	0	0	0	0	0	0	0
Gm23032	0	0	0	0	0	0	0	0	0	0	0	0	0	0	0	0	0	0	0	0	3	0	0	0
Gm25814	0	0	0	0	1	0	0	0	0	0	0	0	14	26	15	17	3	3	22	11	35	36	15	19
Gm24732	0	0	0	0	0	0	0	0	0	0	0	0	0	0	0	0	0	0	0	0	0	0	0	0
Gm24901	0	0	0	0	0	0	0	0	0	0	0	0	0	0	0	0	0	0	0	0	0	0	0	0
Gm25792	0	0	0	0	1	0	0	0	0	0	0	0	2	0	0	0	0	4	1	2	0	0	0	2
Gm23453	0	0	0	0	1	0	0	0	0	1	1	1	1	0	4	14	26	27	5	16	0	1	0	15
Gm23792	1	1	0	4	1	4	0	0	0	0	2	1	1	2	3	22	37	33	4	4	10	4	3	7
Gm25634	0	0	0	0	0	0	0	0	0	0	0	0	0	0	0	0	0	0	0	0	0	0	0	0
Gm23216	0	0	0	0	0	1	0	0	0	0	0	0	1	0	0	0	0	0	0	0	0	0	0	0
Gm23240	43	79	44	324	418	484	32	48	29	31	21	21	3	7	16	378	639	1443	150	8	6	8	23	27
Gm23460	0	1	1	0	0	0	0	1	0	0	2	1	0	21	3	17	15	28	2	0	2	1	2	5
Gm24251	0	0	0	0	0	0	0	0	0	0	0	0	0	0	0	0	0	0	4	0	0	0	0	0
Gm25829	117	157	124	76	109	94	111	75	136	97	128	161	17	27	53	447	720	784	113	22	34	25	66	99
Gm24014	0	0	0	0	0	0	0	0	0	0	0	0	0	0	0	0	0	0	0	0	1	1	1	0
Gm23966	20	19	11	11	16	15	18	21	10	16	19	31	9	8	34	221	264	350	19	4	4	12	31	52
Gm25839	0	0	0	0	0	0	0	0	0	0	0	0	0	0	0	0	0	0	0	0	0	0	0	0
Gm23448	0	0	0	0	0	1	0	0	0	0	1	0	0	0	0	3	0	2	0	0	0	0	0	0
Gm22281	0	0	0	0	0	0	0	0	0	0	0	0	0	0	0	1	4	1	1	0	0	0	0	0
Gm24788	0	0	0	0	0	0	0	0	0	0	0	0	0	0	1	0	0	0	0	0	0	1	0	0
Gm25411	0	0	0	0	0	0	0	0	0	0	0	0	2	0	0	0	0	0	0	0	0	0	0	1
Gm27934	0	0	0	0	0	0	0	0	0	0	0	0	0	0	0	0	0	0	0	0	0	1	0	0
Gm25542	0	0	0	0	0	0	0	0	0	0	0	0	0	0	0	0	0	0	0	0	0	0	0	0
Gm23879	610	1155	675	760	848	805	691	758	666	822	614	819	11	11	22	15	38	33	208	11	8	14	23	18
Gm23422	4	4	1	0	1	1	1	1	1	1	3	0	0	0	0	1	8	1	3	0	1	1	1	0
Gm25360	8165	13218	8792	7178	6504	7178	12028	13999	11461	8678	9318	8759	390	101	251	700	1119	1593	456	66	102	210	215	167
Gm23472	14709	24073	16067	13445	12198	12984	21810	26463	21393	15600	16126	15026	554	160	330	911	1333	2262	616	113	202	237	319	234
Gm24497	3477	5957	3899	3075	3003	3175	4949	5211	4572	4028	3969	4319	86	37	83	292	955	885	288	36	45	62	112	108
Gm25939	14272	23509	15415	13228	11725	12562	21352	25772	20791	15040	15609	14756	518	147	342	918	1387	2299	643	95	166	236	314	234
Gm25524	1	0	0	1	0	1	0	1	0	0	0	0	0	1	1	4	8	2	1	0	0	1	0	3
Gm26263	0	0	0	0	1	0	0	0	0	0	0	0	1	0	0	0	0	0	0	0	0	0	0	0
Gm23934	125	126	116	86	97	115	118	82	103	75	118	172	19	22	56	485	701	780	136	23	23	15	82	102
Gm26187	0	0	0	0	0	0	0	0	0	0	0	0	0	0	0	0	1	1	0	0	0	0	4	0
Gm22549	9	13	11	5	8	7	11	7	9	8	10	4	8	0	1	5	4	12	4	0	0	1	0	2
Gm23504	0	0	0	0	0	0	0	0	0	0	0	0	0	0	6	1	1	5	0	5	0	1	3	0
Gm26446	0	0	0	0	0	0	0	0	0	0	0	0	0	0	0	0	0	0	1	0	0	0	1	0
Gm22089	0	0	0	0	0	0	0	0	0	0	0	1	0	0	0	2	1	4	0	0	0	0	0	0
Gm22360	127	188	109	113	110	119	142	137	136	103	112	219	22	19	88	517	674	782	111	18	20	21	88	102
Gm26245	67	65	48	51	52	49	52	57	59	51	52	96	13	28	72	434	697	783	73	27	11	15	58	94
Gm24465	2	1	1	1	6	4	0	0	0	1	0	2	2	4	8	163	204	268	4	4	2	1	3	11
Gm23434	0	0	0	0	0	0	0	0	0	0	0	0	0	0	0	0	0	0	0	0	0	0	0	0
Gm26214	0	0	0	0	0	0	0	0	0	0	0	0	0	0	0	0	0	0	0	0	0	0	0	0
Gm24267	73	112	70	78	86	79	93	91	91	70	80	152	22	24	67	444	610	637	94	15	18	28	80	80
Gm24030	0	0	0	0	0	0	0	0	0	0	0	0	0	0	0	0	0	0	0	0	0	0	0	1
Gm22710	213	348	257	232	218	206	281	249	342	216	228	175	26	25	9	44	111	124	17	33	2	4	18	27
Gm23497	0	0	0	0	0	0	0	0	0	0	0	0	0	0	0	0	0	0	0	0	0	0	0	0
Gm25322	2	0	2	1	4	5	2	2	1	5	3	1	9	13	38	169	245	265	16	4	4	14	43	80
Gm24547	0	0	0	0	0	0	0	0	0	0	0	0	0	1	0	0	0	1	0	0	0	0	0	0
Gm25578	1	0	0	0	0	2	1	0	0	0	0	2	5	4	6	16	50	59	4	2	5	5	3	3
Gm25384	0	0	0	0	0	0	0	0	0	0	0	0	2	0	0	0	1	1	1	0	0	1	2	0
Gm23056	0	0	0	0	0	0	0	0	0	0	0	0	0	0	0	0	0	0	0	0	0	0	0	0
Gm23623	1	1	1	2	3	3	2	0	2	1	2	0	4	4	8	50	79	68	2	0	3	0	2	16
Gm25549	0	0	0	0	1	1	0	0	0	0	0	0	0	0	0	10	2	10	0	0	0	0	0	0
Gm26034	0	0	0	0	0	0	0	0	0	0	0	0	0	0	0	0	0	0	0	0	0	0	0	0
Gm24517	0	1	1	1	0	1	0	0	1	0	1	0	2	7	2	1	7	5	3	1	2	0	3	1
Gm22796	0	0	0	0	0	0	0	0	0	0	0	0	0	0	0	0	3	4	0	0	0	0	0	0
Gm24086	1	2	0	5	2	2	2	3	4	2	1	1	2	5	13	154	232	268	5	3	4	5	33	33
Gm23763	0	0	1	1	1	1	0	0	1	0	0	1	0	0	0	0	0	0	0	0	0	0	0	0
Gm25609	0	0	0	0	0	0	1	0	0	0	0	0	0	0	0	0	1	1	0	0	0	0	0	0
Gm26271	0	0	0	0	0	0	0	0	0	0	0	0	0	0	0	0	0	0	0	0	0	0	0	0
Gm25619	0	0	0	0	0	0	0	0	0	0	1	0	0	0	0	0	1	0	0	0	0	0	0	0
Gm25457	0	1	0	0	3	2	1	0	1	1	0	0	4	2	3	142	204	219	3	4	2	1	6	9
Gm23672	0	0	0	0	0	4	0	0	0	0	0	0	0	0	0	3	0	0	0	0	0	0	0	0
Gm22681	0	0	0	0	0	1	0	0	2	0	1	0	0	0	0	1	0	3	0	0	0	0	1	0
Gm23535	0	0	0	0	0	0	0	0	0	0	0	0	0	0	0	0	0	0	0	1	0	0	0	0
Gm22756	40	71	62	47	56	52	63	53	43	35	49	62	12	23	66	420	561	666	68	22	15	24	66	76
Gm24402	0	0	1	0	1	0	0	0	0	1	0	2	0	0	2	1	0	1	1	0	0	2	0	0
Gm25279	0	1	2	0	2	0	4	1	0	3	5	1	0	0	0	0	4	2	0	1	0	0	0	1
Gm23744	8	9	7	5	5	2	8	5	3	10	1	9	3	4	6	6	0	14	4	1	0	2	0	1
Gm24940	0	0	0	0	0	0	0	0	0	0	0	1	0	0	0	1	1	0	5	5	0	0	1	1
Gm23402	14	35	19	27	36	40	27	29	18	27	25	39	20	23	24	92	161	161	35	7	24	21	17	13
Gm24182	35	41	31	42	52	50	40	45	21	37	41	49	21	14	61	477	727	757	57	23	25	32	68	85
Gm22114	7	12	12	16	9	12	11	8	9	8	15	18	3	5	5	5	7	6	12	1	2	2	6	1
Gm23523	8	14	13	6	8	9	3	8	12	3	7	10	19	9	15	171	300	309	22	3	3	5	14	18
Gm25235	0	0	0	1	3	1	0	1	1	1	0	1	5	4	6	145	195	233	13	1	2	3	5	8
Gm26110	211	361	242	605	660	726	195	205	181	159	140	177	38	99	196	674	1291	2047	261	23	49	39	83	97
Gm24871	58	112	54	70	53	70	65	77	64	64	53	83	20	6	1	17	37	37	38	9	1	9	11	3
Gm26412	1	0	0	0	1	1	0	1	0	0	2	0	4	1	7	135	165	229	3	4	2	3	4	18
Gm22950	1	6	2	5	3	5	2	3	0	2	2	2	6	7	15	169	267	324	13	5	4	9	28	41
Gm24817	0	0	0	1	2	1	1	1	2	1	1	0	75	25	20	22	13	49	22	41	45	51	40	64
Gm25560	0	0	0	0	0	0	0	0	0	0	0	0	0	0	0	0	0	0	0	0	0	0	0	0
Gm23805	57	76	55	44	37	65	67	56	49	42	61	79	24	25	76	482	695	796	76	18	32	22	61	81
Gm26104	3	4	1	4	6	4	0	2	0	2	3	0	19	2	5	13	41	28	23	1	4	12	0	4
Gm25312	70	119	67	64	68	75	67	62	87	76	88	129	24	18	56	474	679	787	103	33	18	38	72	101
Gm24919	0	0	0	0	0	0	0	0	0	0	0	0	0	0	0	0	0	0	0	0	0	0	0	0
Gm24405	87	139	71	96	113	163	93	166	138	94	107	136	4	12	15	29	69	108	47	6	3	0	17	29
Gm24836	0	0	0	0	0	0	0	0	0	0	0	0	0	0	1	0	0	0	0	0	0	0	0	0
Gm23690	45	35	27	27	38	47	40	33	36	38	37	86	6	25	46	370	489	589	38	6	8	21	57	93
Gm23349	1	3	0	0	2	2	3	1	0	1	1	1	3	5	15	192	229	258	7	4	2	4	20	28
Gm25269	0	0	0	0	0	0	0	0	0	0	0	0	4	2	4	0	0	0	0	1	0	0	1	0
Gm22446	3	0	1	1	0	2	0	1	0	0	1	2	0	0	0	1	4	6	1	0	0	0	0	0
Gm26203	0	2	1	2	2	0	0	0	3	0	0	0	7	3	2	17	20	18	6	2	1	1	0	2
Gm22265	18	34	20	37	22	28	31	17	18	22	14	28	17	1	0	20	31	34	29	1	0	2	1	1
Gm22005	3	4	1	4	0	2	5	2	5	5	2	3	12	0	0	0	1	0	0	0	0	0	0	0
Gm23691	0	0	0	0	0	0	0	0	0	0	0	0	0	3	2	5	9	7	0	0	0	0	2	1
Gm23118	0	0	0	0	0	0	0	0	0	0	0	0	0	0	0	0	0	0	0	0	0	0	0	0
Gm24340	0	0	0	0	0	0	0	0	0	0	0	0	0	3	0	1	1	1	1	0	1	0	0	0
Gm26478	0	0	0	0	0	0	0	0	0	0	0	0	0	0	0	0	0	0	0	0	0	0	0	0
Gm25147	0	0	0	0	0	0	0	0	1	0	0	0	0	0	0	1	0	1	0	0	0	5	0	0
Gm23970	1	0	1	2	1	0	1	0	0	0	0	1	0	0	0	1	2	1	0	0	0	0	0	0
Gm25518	2	2	1	9	6	5	2	3	1	1	1	1	9	5	25	146	222	254	9	4	6	9	16	16
Gm24875	1	1	0	1	0	1	1	0	0	0	0	0	0	0	10	141	165	229	1	3	4	0	8	4
Gm22572	0	0	0	0	0	0	0	1	0	0	0	0	1	1	0	1	1	3	0	1	0	0	0	0
Gm25220	0	0	0	0	0	0	0	0	0	0	0	0	0	0	0	4	0	0	0	0	0	0	0	0
Gm25541	646	1204	714	817	885	861	721	798	717	866	651	888	11	17	23	22	45	58	259	11	8	26	31	21
Gm22675	0	0	0	0	0	0	0	0	0	0	0	0	2	0	0	0	2	1	0	0	0	0	0	3
Gm23865	0	0	0	0	2	4	1	1	0	0	1	0	5	2	4	14	10	16	4	0	0	1	0	0
Gm23369	7	7	5	4	7	8	6	12	7	6	10	13	2	0	6	4	4	1	9	2	1	2	1	1
Gm24905	0	0	0	0	0	0	0	0	0	0	0	0	0	0	0	0	0	0	0	0	0	0	0	0
Gm22306	94	131	81	87	102	84	94	81	54	80	85	156	19	29	63	420	620	714	109	16	25	34	62	93
Gm25081	0	1	0	0	2	1	1	0	1	1	0	0	3	1	3	162	232	246	3	4	1	5	7	8
Gm26127	4	5	5	12	5	18	3	4	4	7	3	2	14	19	33	236	369	399	14	14	17	15	41	43
Gm22867	0	0	0	0	0	0	0	0	0	0	0	0	0	0	0	0	0	0	0	0	0	0	0	0
Gm25338	0	0	0	0	0	0	0	0	0	0	0	0	0	0	0	0	0	0	0	0	0	0	0	0
Gm25898	0	0	0	0	1	0	0	0	0	0	0	0	0	1	0	0	0	0	0	0	0	0	0	0
Gm25489	0	0	0	0	0	0	0	0	0	0	0	1	0	0	0	0	0	0	0	0	0	0	0	0
Gm23503	0	4	0	0	3	3	0	1	0	2	2	1	2	1	7	148	197	251	3	1	6	1	5	6
Gm23166	0	0	0	0	0	0	0	0	0	0	0	0	0	0	0	0	0	1	0	0	0	0	0	0
Gm23253	0	0	0	0	0	0	0	0	0	0	0	0	0	1	0	0	0	0	0	2	1	7	0	0
Gm22975	0	0	0	1	3	1	0	0	0	1	0	0	7	0	1	26	25	18	2	0	0	2	2	1
Gm24996	0	0	0	0	0	0	0	0	0	0	0	0	0	0	0	0	0	0	0	0	0	0	0	0
Gm22606	0	0	0	0	0	0	0	0	0	0	0	0	0	0	0	0	0	0	0	0	0	0	0	0
Gm24461	1	3	0	0	1	2	0	0	0	0	0	1	2	2	5	17	22	39	1	0	1	7	13	15
Gm23452	1	0	1	2	2	0	2	0	0	2	0	0	1	1	3	11	20	21	3	1	1	1	2	0
Gm27942	0	0	0	0	0	0	0	0	0	0	0	0	4	0	0	3	5	4	1	0	1	0	0	0
Gm24037	0	0	0	0	0	0	0	0	0	0	0	0	0	0	0	1	0	0	0	0	0	0	0	2
Gm23390	0	0	0	0	0	0	0	0	0	0	0	0	0	0	0	0	0	0	0	0	0	0	0	1
Gm23731	25	30	20	22	34	22	38	35	31	23	31	46	46	22	31	17	31	40	56	5	17	22	23	24
Gm22997	36	58	27	39	40	41	38	33	22	28	30	61	6	1	4	33	58	62	51	4	2	14	5	5
Gm26505	284	444	297	214	305	247	351	386	391	267	287	386	10	6	8	44	139	151	18	5	4	13	20	5
Gm25514	6	15	9	52	63	54	13	5	5	8	3	4	2	0	5	39	73	73	5	0	0	2	3	4
Gm25189	162	333	157	174	211	180	215	211	212	200	166	209	29	61	92	79	215	259	103	4	19	15	52	33
Gm25308	0	0	0	2	1	6	0	1	0	1	0	2	0	1	5	1	2	2	7	2	1	0	0	0
Gm23814	50	64	47	50	46	57	61	47	39	45	67	81	10	15	66	403	599	660	75	19	21	17	56	99
Gm23858	0	0	0	0	0	0	0	0	0	0	0	0	0	0	0	0	0	0	0	1	0	9	0	0
Gm24409	0	0	0	0	0	0	0	0	0	0	0	0	0	0	0	3	0	0	5	0	0	2	4	0
Gm22352	4	2	5	7	12	12	1	3	4	3	1	2	8	8	5	55	132	119	15	4	9	8	12	6
Gm26496	134	143	116	85	102	127	95	104	108	87	122	168	32	26	69	511	692	831	93	22	29	22	75	118
Gm23753	0	0	0	0	0	0	0	0	0	0	0	0	0	0	0	1	0	1	0	0	1	0	0	0
Gm23101	0	0	0	0	0	0	0	0	0	0	0	0	0	0	0	0	0	0	0	0	0	0	0	0
Gm25703	300	537	350	415	377	392	416	413	413	324	347	291	9	3	6	7	40	20	17	15	13	25	6	3
Gm22245	0	0	0	0	0	0	0	0	0	0	0	0	0	0	0	0	0	1	0	0	0	0	0	0
Gm25704	213	374	257	191	225	228	309	350	331	222	257	259	54	6	8	38	74	121	37	0	6	9	13	7
Gm27449	0	0	0	0	1	0	0	0	0	0	0	0	0	0	1	0	3	2	0	1	0	3	1	1
Gm25258	1	3	0	2	0	0	0	0	1	1	1	0	6	11	5	42	69	70	6	10	0	5	10	8
Gm26227	1	0	0	0	0	0	0	0	0	0	0	0	0	0	0	0	0	0	1	1	0	0	0	0
Gm27385	0	1	0	0	0	0	0	0	0	0	0	0	0	0	0	0	0	0	0	0	0	0	0	0
Gm23846	1	2	1	1	1	3	0	1	2	0	0	0	3	0	1	0	2	3	0	0	0	0	0	1
Gm25583	120	152	106	102	103	100	120	102	109	97	122	170	12	27	61	511	737	815	121	14	28	33	86	87
Gm25516	61	63	53	40	45	39	48	46	52	33	65	101	10	26	69	425	648	738	52	13	16	17	68	83
Gm27343	0	0	0	0	0	0	0	0	0	0	0	0	0	1	0	0	0	0	0	1	0	1	0	0
Gm25643	0	0	0	0	0	0	0	0	0	0	0	0	0	0	0	0	0	0	0	0	0	1	0	0
Gm23463	0	0	0	1	4	1	0	0	1	0	0	0	1	4	3	140	171	250	2	1	0	2	6	5
Gm24478	0	0	0	0	0	0	0	0	0	0	0	0	0	0	0	0	0	0	0	0	0	0	0	0
Gm25881	0	0	0	0	0	0	0	0	0	0	0	0	1	0	0	0	0	0	0	0	0	0	0	0
Gm25512	3	0	4	5	5	4	2	2	4	2	3	4	1	1	8	7	28	22	10	1	2	0	1	7
Gm24477	0	0	0	0	0	0	0	0	0	0	0	0	0	0	0	0	0	0	0	0	0	0	0	2
Gm22502	0	0	0	0	0	0	0	2	0	0	0	0	4	0	0	2	3	5	1	3	1	1	1	2
Gm24892	0	0	0	0	0	0	0	0	0	0	0	0	0	0	0	0	0	1	0	0	0	0	0	0
Gm22708	0	0	0	0	0	0	0	0	0	0	0	0	0	0	0	0	0	0	0	0	0	0	1	2
Gm25184	0	0	0	0	0	0	0	0	0	0	0	0	2	5	0	0	0	0	0	0	12	0	2	4
Gm25879	0	0	0	0	0	0	0	0	0	0	0	0	11	4	8	6	8	14	8	8	5	6	7	7
Gm24614	77	55	49	50	48	44	60	54	46	43	68	86	14	37	70	472	638	770	53	31	17	31	69	94
Gm26485	0	0	0	0	2	2	0	0	1	0	1	0	3	20	3	141	193	269	7	1	7	2	5	12
Gm23441	0	0	0	0	0	0	0	0	0	0	0	0	0	0	0	0	0	0	0	0	0	0	0	0
Gm23686	708	1109	711	517	668	586	925	1053	1055	749	738	882	2741	2844	3162	1254	594	1311	2265	3365	2541	3401	2881	3218
Gm23330	48	91	59	157	175	175	55	59	55	52	33	59	17	9	37	162	260	509	49	7	9	6	28	20
Gm24704	3	7	2	2	2	2	1	1	1	5	4	4	0	0	0	21	14	19	2	2	1	1	0	1
Gm23214	0	6	1	8	10	12	2	4	7	2	0	4	2	0	0	0	1	4	0	2	0	0	0	1
Gm25696	0	0	0	0	0	0	0	0	0	0	0	0	1	0	0	1	2	0	0	0	0	0	0	0
Gm23796	0	1	0	6	9	4	0	1	2	0	1	0	0	0	0	3	4	9	0	0	0	0	0	0
Gm22043	0	0	0	0	0	0	0	0	0	0	0	0	0	0	1	0	0	0	0	0	0	0	0	0
Gm24997	0	0	0	0	0	0	0	0	0	0	0	0	0	0	0	0	0	0	0	0	2	0	0	0
Gm25796	0	0	0	0	0	0	0	0	0	0	0	0	0	1	0	0	0	0	0	0	0	0	0	0
Gm23337	0	0	0	0	0	0	0	0	0	0	0	0	0	0	0	0	2	0	0	0	0	0	0	0
Gm23511	169	368	201	176	175	183	220	270	279	209	187	244	13	17	5	19	43	104	31	10	2	3	12	4
Gm23096	1	0	0	2	1	0	0	0	1	0	0	0	2	1	3	20	52	45	3	1	0	1	0	0
Gm22798	120	156	101	101	117	110	105	99	103	98	110	183	18	30	78	478	735	810	104	14	22	30	74	91
Gm24851	0	0	0	0	0	0	0	0	0	0	0	0	0	0	0	0	0	0	0	0	0	0	0	0
Gm25132	7	8	3	9	8	6	2	7	4	3	9	7	5	12	35	214	258	347	17	6	2	9	26	44
Gm25404	48	49	42	30	29	34	46	44	49	28	50	74	4	13	60	382	547	661	47	19	18	20	63	81
Gm24531	0	0	0	0	0	0	0	0	0	0	0	0	0	0	0	0	0	0	0	0	1	0	0	0
Gm26166	2	4	2	3	3	5	2	4	5	1	3	6	2	5	3	149	212	249	4	2	2	1	7	7
Gm22491	0	0	0	0	0	0	0	0	0	0	0	0	0	0	0	0	0	0	0	1	0	0	0	0
Gm25572	0	0	0	1	0	1	1	0	0	0	0	0	0	1	0	0	0	1	1	0	0	0	0	0
Gm24382	0	0	0	0	0	0	0	0	0	0	0	0	4	0	0	0	0	0	0	0	0	1	0	0
Gm24946	0	0	0	0	0	0	0	0	0	0	0	0	0	0	0	0	0	0	0	0	0	0	0	0
Gm23500	0	0	0	0	0	0	0	0	0	0	0	0	1	0	0	0	0	0	0	0	0	0	0	2
Gm22165	0	0	0	0	0	0	0	0	0	1	0	1	0	1	0	0	0	0	0	0	1	0	0	0
Gm22279	0	0	0	0	0	0	0	0	0	0	0	0	0	0	0	0	0	0	1	0	1	0	0	0
Gm25755	4	7	4	1	2	2	0	1	1	1	2	1	6	2	8	8	14	28	11	1	6	10	4	3
Gm26442	1	0	2	6	2	9	0	0	2	1	0	0	0	0	1	6	7	17	0	0	0	2	1	1
Gm22295	127	187	139	129	127	142	151	136	126	123	155	250	26	40	64	468	714	827	99	30	26	32	76	86
Gm22073	209	257	172	361	362	413	306	364	251	245	254	302	691	685	324	398	700	1085	617	439	415	1709	919	1702
Gm22451	1	0	0	3	0	1	0	0	0	0	0	1	0	1	2	0	0	1	5	1	2	0	1	8
Gm24150	0	0	0	0	1	0	0	0	0	0	0	0	0	0	0	0	0	0	1	0	0	0	0	0
Gm26420	0	0	0	0	0	0	0	0	0	0	0	0	0	0	0	0	0	0	0	0	1	0	0	0
Gm24584	2	6	1	8	10	13	0	3	0	2	2	0	10	6	6	72	140	148	11	3	3	9	5	11
Gm26204	0	3	4	5	6	10	2	3	3	2	0	1	9	12	27	370	541	658	15	12	7	16	12	13
Gm24501	0	0	0	0	0	0	0	0	0	0	0	0	0	0	0	0	0	0	0	0	0	0	0	0
Gm27811	0	0	0	0	0	0	0	0	0	0	0	0	0	0	0	0	0	0	0	0	0	0	0	0
Gm23025	0	0	0	0	0	0	0	0	0	0	0	0	0	0	0	0	1	2	0	0	0	0	0	1
Gm23850	0	0	0	0	0	0	0	0	0	0	0	0	0	0	2	0	0	0	0	0	1	0	0	0
Gm25039	1	3	2	0	7	7	1	3	1	5	2	0	13	9	5	215	305	312	10	8	6	4	9	11
Gm23376	5	6	6	7	8	7	3	3	3	2	2	2	2	15	1	2	11	14	5	3	3	0	1	0
Gm23054	0	0	0	8	5	4	0	1	2	0	0	0	0	1	0	2	5	6	0	0	0	0	0	1
Gm26465	82	114	65	95	78	93	95	94	83	69	83	158	19	26	80	446	636	729	92	8	21	22	79	103
Gm22935	0	0	0	0	0	0	1	0	0	0	1	0	1	0	0	0	0	0	0	0	1	0	1	0
Gm23269	32	42	24	28	30	31	33	44	28	33	31	44	7	5	10	26	50	36	23	4	11	7	10	10
Gm24046	66	105	74	279	254	343	33	75	48	20	23	40	16	36	85	528	903	1415	93	9	35	17	36	47
Gm24185	0	0	0	0	0	0	0	0	0	0	0	0	1	2	2	1	1	5	0	0	0	3	0	1
Gm24593	0	0	0	0	0	0	0	0	0	0	0	0	6	0	0	3	1	7	3	3	0	0	1	7
Gm23464	0	0	0	1	0	0	1	0	0	0	0	0	1	0	1	3	1	0	0	0	1	1	9	0
Gm24481	0	0	0	0	0	0	0	0	0	0	0	0	0	0	0	0	0	0	0	0	4	0	0	0
Gm22577	0	0	0	0	0	0	0	0	0	0	0	0	1	0	0	1	1	0	0	0	0	0	0	0
Gm26279	0	0	0	0	0	0	0	0	0	0	0	0	0	1	1	0	2	0	0	0	0	4	0	0
Gm22301	0	0	0	0	0	1	0	0	0	0	0	1	0	0	0	1	2	0	0	0	0	0	0	0
Gm26361	13	14	8	66	80	104	3	9	7	11	9	13	0	4	1	61	104	190	8	1	7	11	2	1
Gm24830	601	944	532	2787	3353	3422	479	678	472	354	371	539	37	119	343	2213	3558	8558	835	83	68	79	148	218
Rnu1b1	1391	2060	1509	1536	1625	1615	1801	2198	1966	1343	1555	1723	113	95	237	945	1503	2671	314	19	77	53	98	136
Rnu1b2	1237	1783	1273	1240	1325	1338	1700	1987	1663	1163	1424	1570	99	105	242	749	1303	2140	233	22	58	46	89	71
Gm24136	415	706	374	2513	3148	3124	253	287	199	190	150	285	38	69	236	2141	3302	8296	747	77	71	59	124	154
Gm26232	584	924	544	2791	3394	3385	456	651	451	360	343	530	39	115	300	2255	3539	8610	839	98	68	80	156	210
Rnu1b6	437	705	443	1665	1857	2083	412	612	408	330	339	471	37	115	250	1435	2390	5102	577	51	61	56	111	176
Gm25890	1536	2294	1710	2586	2786	2880	1987	2411	2162	1517	1678	1954	119	118	299	1632	2447	5602	635	49	94	68	136	153
Gm22614	1646	2513	1693	3646	4224	4263	1982	2421	1989	1485	1607	1909	121	134	370	2386	3642	8950	875	86	95	74	161	173
Gm24435	0	0	0	0	0	0	0	0	0	0	0	0	0	0	0	0	1	0	0	1	1	0	0	0
Gm22505	62	57	51	58	74	74	61	68	64	60	53	83	13	16	68	429	641	688	86	43	19	18	65	84
Gm22826	0	0	0	0	0	0	0	0	0	0	0	0	0	0	0	0	0	0	0	0	0	1	1	1
Gm25869	153	226	152	131	141	126	158	151	153	120	160	261	22	27	70	478	723	818	125	24	32	26	72	104
Gm25199	4	10	9	6	10	5	12	7	7	9	13	15	4	3	33	214	293	318	16	4	7	13	33	40
Gm23830	1	0	0	0	0	0	0	0	0	0	0	0	0	1	0	0	0	0	0	0	0	0	0	0
Gm26091	0	0	0	0	0	0	0	0	0	0	0	0	0	0	0	0	0	0	1	0	0	0	0	0
Gm24223	0	0	0	0	0	0	0	0	0	0	0	0	0	0	1	0	0	0	0	0	0	0	0	0
Gm23336	0	1	3	0	2	0	0	1	0	0	0	0	1	0	0	0	2	0	0	0	0	0	0	0
Gm25681	6	6	3	11	7	18	8	0	4	4	4	2	11	18	49	405	578	642	20	6	9	16	45	63
Gm26076	0	0	0	0	0	0	0	0	0	0	0	0	0	0	0	0	0	0	0	0	0	0	0	0
Gm22361	0	0	0	0	0	0	0	0	0	0	0	0	10	0	0	9	0	6	0	0	0	0	7	0
Gm23733	2	6	3	2	3	2	3	6	3	3	3	5	4	9	6	179	222	265	5	0	1	4	18	36
Gm25153	0	0	0	0	0	0	0	0	0	0	0	0	2	0	0	0	0	0	0	0	0	0	0	0
Gm22713	0	0	1	0	0	0	0	0	0	0	0	0	0	0	0	0	0	0	0	0	0	0	0	0
Gm24456	74	82	60	66	62	70	44	48	52	49	65	89	22	17	79	444	697	813	65	9	17	26	73	103
Gm22575	0	1	0	0	0	0	0	0	0	0	0	0	0	0	1	2	0	2	2	2	0	2	2	1
Gm22682	111	174	133	89	111	113	124	133	103	99	128	168	23	31	68	514	737	844	93	23	31	27	72	91
Gm26103	0	0	0	0	0	0	0	0	0	0	0	0	0	0	0	0	0	0	0	0	0	0	0	0
Gm22421	14	6	6	7	8	12	7	8	6	2	8	13	231	108	103	281	70	122	116	86	118	122	126	78
Gm25307	0	0	0	0	0	0	0	0	0	0	0	0	0	0	0	0	0	0	0	0	0	0	0	0
Gm23196	0	0	0	0	0	0	0	0	0	0	0	0	0	1	1	0	0	0	0	0	0	0	0	0
Gm26107	6	3	3	6	5	5	6	0	1	6	5	3	3	4	2	48	59	73	6	0	0	2	3	13
Gm25080	70	79	63	69	60	68	61	71	58	48	96	116	18	21	66	417	599	679	95	18	21	24	80	92
Gm25920	0	0	0	0	0	0	0	0	0	0	0	0	0	1	0	0	0	0	0	0	3	0	0	0
Gm23467	0	0	0	0	0	0	0	0	0	0	0	0	0	0	0	0	0	0	0	0	0	0	0	0
Gm24260	131	170	114	111	117	106	136	109	111	120	121	182	27	29	57	480	745	771	95	25	19	25	74	95
Gm24457	5	8	0	3	8	1	9	13	6	7	12	12	1	3	3	5	6	14	5	0	4	2	1	4
Gm25627	0	0	1	0	0	0	0	0	1	0	0	0	0	0	0	2	6	1	2	1	1	1	2	2
Gm22078	0	0	0	0	0	0	0	0	0	0	0	0	0	0	0	0	0	0	0	0	0	0	0	0
Gm25127	162	211	153	144	149	150	141	173	173	130	142	292	12	29	79	520	732	824	123	20	15	35	74	88
Gm26468	0	0	0	0	0	0	0	0	0	0	0	0	0	0	0	0	0	1	0	0	0	0	0	0
Gm24458	119	136	101	124	118	110	117	105	107	113	93	180	21	25	76	467	663	817	114	23	33	24	82	84
Gm25056	0	0	0	0	0	0	0	0	0	0	0	0	0	0	0	0	0	0	0	0	0	0	0	0
Gm23038	0	0	0	0	0	0	0	0	0	0	0	0	0	0	0	0	0	2	7	0	1	4	0	0
Gm23725	2	0	0	0	3	2	0	0	0	2	0	2	2	2	6	129	175	225	4	4	2	2	9	5
Gm22458	0	0	0	0	0	0	0	0	0	0	0	0	0	0	0	4	13	20	2	0	7	2	1	4
Gm23379	0	0	0	0	0	0	0	0	0	0	0	5	1	0	0	3	8	4	0	0	4	0	0	2
Gm23941	0	0	0	1	1	5	1	0	2	1	2	0	7	6	12	181	238	302	6	1	4	2	10	9
Gm23423	0	0	0	0	0	0	0	0	0	0	0	0	0	0	0	0	0	0	0	0	0	0	0	0
Gm24152	0	0	0	0	0	0	0	0	0	0	0	0	0	0	0	1	0	0	0	0	0	3	3	0
Gm22940	0	0	0	0	0	0	0	0	0	0	0	0	0	0	0	0	0	0	0	0	0	0	0	0
Gm24317	2	2	0	4	8	5	0	1	0	5	4	2	6	9	5	169	218	255	12	4	5	10	11	14
Gm24978	114	145	96	93	96	105	122	118	92	110	109	171	13	19	87	472	749	825	120	30	36	28	74	94
Gm23975	22	31	22	31	33	30	21	15	10	22	9	23	3	2	1	6	11	12	6	4	3	3	2	4
Gm23384	0	0	0	0	0	0	0	0	0	0	0	0	0	1	0	0	0	0	0	0	0	0	0	0
Gm24977	0	0	0	0	0	0	0	0	0	0	0	0	0	0	0	0	0	0	0	0	0	0	0	0
Gm24042	0	0	0	0	0	0	0	0	0	0	0	0	1	0	0	1	2	4	0	0	0	0	0	0
Gm24965	0	0	0	0	0	0	0	0	0	0	0	0	0	0	0	0	0	1	0	0	0	0	1	0
Gm25173	57	65	53	73	44	51	55	39	61	63	67	79	15	21	71	487	709	797	66	16	26	22	76	86
Gm25705	0	0	0	0	0	0	0	0	0	0	0	0	0	0	0	0	1	0	0	0	0	0	2	0
Gm26254	3	2	1	9	8	7	1	3	2	1	1	1	0	0	0	0	0	2	0	1	0	0	0	2
Gm25623	0	0	0	0	0	0	0	0	0	0	0	0	0	0	0	1	0	1	0	0	0	1	0	1
Gm23314	0	0	0	0	0	0	0	0	0	0	0	0	0	0	0	1	0	0	0	0	0	0	0	0
Gm25581	75	138	63	95	104	87	110	98	116	61	97	113	11	44	99	37	124	51	95	6	14	13	36	29
Gm22850	0	0	0	0	0	0	0	0	0	0	0	0	0	0	0	0	0	1	0	0	0	0	0	0
Gm26087	0	0	0	0	0	0	0	0	0	0	0	0	0	0	0	0	0	0	0	0	0	0	0	0
Gm25637	0	0	0	0	0	0	0	0	0	0	0	0	0	1	0	1	8	10	1	0	0	0	0	0
Gm24650	0	0	0	0	0	0	0	0	0	0	1	0	7	4	4	9	2	7	10	11	6	4	9	6
Gm26049	0	0	0	0	0	0	0	0	0	0	0	0	0	0	0	0	0	2	0	0	1	0	0	0
Gm26084	0	0	0	0	0	0	0	0	0	0	0	0	29	2	10	9	3	10	7	4	5	1	1	9
Gm25010	0	0	0	0	0	0	0	0	0	0	0	0	0	0	0	0	0	0	0	0	0	0	0	0
Gm22706	0	0	0	0	0	1	0	0	0	0	0	0	0	0	0	0	0	0	0	0	0	0	0	0
Gm22055	0	0	0	0	2	0	0	0	0	0	0	0	1	0	0	0	0	2	1	0	0	0	0	0
Gm22685	29	31	27	50	39	34	22	35	21	27	18	24	4	5	6	24	46	38	22	20	0	6	6	6
Gm26424	0	0	0	0	0	0	0	0	0	0	0	0	0	0	0	0	0	0	0	0	0	1	0	0
Gm22042	1437	2049	1495	1556	1551	1599	1920	2352	2044	1399	1636	1855	105	101	225	864	1388	2404	327	25	78	48	95	130
Gm24277	0	0	0	0	0	0	0	0	0	0	0	0	0	0	0	0	0	0	0	0	0	1	0	0
Gm26138	56	72	67	51	35	55	52	30	70	52	74	84	17	19	72	471	656	713	70	21	21	26	78	102
Gm23148	10	9	14	5	13	13	9	6	6	6	6	11	8	6	15	210	316	347	17	7	6	9	27	33
Gm24448	2	11	8	15	9	14	9	9	4	8	6	14	5	2	3	35	71	51	18	0	0	4	1	2
Gm24234	0	0	0	0	0	0	0	0	0	0	0	0	0	0	0	5	0	0	0	0	0	0	0	0
Gm23738	0	0	1	1	1	0	0	0	0	0	0	0	0	0	0	8	2	2	0	0	0	0	0	0
Gm24697	0	0	0	0	0	0	0	0	0	1	0	0	3	0	13	5	3	1	0	4	1	3	1	6
Gm23412	54	67	55	42	38	34	53	43	53	47	57	78	14	14	56	450	593	740	54	16	20	19	62	80
Gm25899	169	284	162	201	166	160	273	207	192	228	152	236	2	0	7	15	13	24	2	0	1	2	1	13
Gm25811	0	0	0	0	0	0	0	0	0	0	0	0	3	0	0	3	3	3	0	1	0	1	1	0
Gm26017	1	1	2	6	7	4	1	1	1	3	0	0	1	3	0	1	11	6	2	0	1	2	0	5
Gm22605	0	0	0	0	0	0	0	0	0	0	0	0	0	0	0	0	0	0	0	0	0	0	0	0
Gm24796	0	0	0	0	0	0	0	0	0	0	0	0	4	3	0	5	0	2	1	14	10	9	6	3
Gm25004	0	0	0	1	0	1	0	0	0	0	0	0	0	0	0	0	1	3	0	8	0	0	0	2
Gm27579	0	0	0	0	0	0	1	0	0	0	0	0	0	0	0	0	0	0	0	0	0	0	0	0
Gm27521	0	0	0	0	0	0	0	0	0	0	0	0	0	0	0	0	0	0	0	0	0	0	0	0
Gm24960	0	0	0	0	1	0	0	0	0	0	0	0	48	25	7	89	27	58	33	12	16	9	12	11
Gm26425	0	0	0	0	0	0	0	0	0	0	0	0	1	0	0	0	0	0	0	0	1	0	0	0
Gm22100	0	0	0	0	0	0	0	0	0	0	0	0	0	0	0	0	0	0	0	0	0	0	0	0
Gm24468	1	0	0	0	0	0	0	0	0	0	0	0	0	0	0	6	1	6	4	0	0	0	0	0
Gm25124	10	5	12	6	8	7	16	8	10	8	17	10	1	12	10	4	7	4	11	1	1	1	11	6
Gm23354	0	0	0	0	0	0	0	0	0	0	0	0	0	0	0	0	0	0	0	0	0	0	0	0
Gm24967	154	184	147	112	144	160	148	150	101	97	123	251	21	22	63	465	683	767	124	23	21	34	86	105
Gm23138	3	1	1	4	6	2	0	1	2	0	2	1	7	10	41	196	301	364	19	6	9	9	34	36
Gm25827	0	0	0	0	0	0	0	0	0	0	0	0	0	2	2	0	0	0	0	0	1	4	0	0
Gm22345	0	0	0	0	0	0	0	0	0	0	0	0	1	0	1	0	1	0	0	1	0	1	0	0
Gm23589	0	0	0	0	0	0	0	0	0	0	0	0	0	0	0	0	0	0	0	0	0	0	0	0
Gm24099	0	0	0	0	0	0	0	0	0	0	0	0	1	0	0	3	8	1	0	1	0	0	2	0
Gm23230	1	0	0	0	1	0	1	0	0	0	0	0	0	0	0	0	0	0	0	0	0	0	0	1
Gm25137	43	60	39	35	44	42	49	39	24	43	36	106	4	5	17	151	190	272	48	0	2	9	4	8
Gm26355	0	0	0	0	0	0	0	0	0	0	0	0	0	0	0	0	0	0	2	0	0	0	0	0
Gm22092	124	188	100	119	116	119	114	101	106	100	139	188	25	35	78	470	716	791	115	22	26	21	72	75
Gm22335	0	0	0	0	0	0	0	0	0	0	0	1	0	0	0	0	4	2	1	0	0	1	0	0
Gm25099	29	65	35	58	47	59	29	46	45	39	47	53	20	5	2	8	27	48	18	24	2	3	1	1
Gm23143	39	60	38	47	39	60	33	37	50	35	50	58	13	6	0	12	16	32	22	26	1	1	1	0
Gm23287	30	68	36	55	42	47	34	35	42	33	40	52	18	7	1	10	16	36	32	28	3	2	5	1
Rnu6-ps2	11	17	17	7	8	10	8	8	8	13	13	6	0	4	2	20	48	87	9	0	14	3	0	6
Gm24678	0	0	0	0	1	0	0	0	0	0	0	0	0	0	0	0	0	0	0	3	0	1	0	0
Gm23540	11	13	8	14	7	8	13	11	12	4	4	6	0	2	4	2	12	27	2	0	1	6	0	5
Gm22983	0	0	0	0	0	0	0	0	0	0	0	0	0	0	0	0	0	0	0	0	0	0	0	0
Gm24480	0	0	0	0	0	0	0	0	0	0	0	0	0	0	0	0	0	0	0	0	0	0	2	1
Gm25323	0	0	0	1	1	0	0	1	2	1	1	1	5	6	10	21	69	39	2	0	0	1	0	6
Gm25600	0	0	0	0	0	0	0	0	0	0	0	0	4	1	1	0	0	0	0	3	0	3	0	0
Gm22221	0	0	0	0	0	0	0	0	0	0	0	0	0	3	0	1	0	0	0	0	0	0	0	0
Gm24621	18	17	7	70	103	107	5	15	10	11	12	16	1	5	6	63	107	202	14	2	6	11	2	1
Gm23845	0	0	0	3	0	0	0	1	0	0	0	0	0	0	1	0	1	0	0	0	0	0	0	0
Rnu11	40	59	53	242	212	208	58	49	48	44	40	50	10	9	47	55	108	105	16	4	0	2	20	9
Gm23055	1	3	2	3	7	3	6	5	9	3	4	7	15	16	4	2	0	2	4	10	1	5	11	2
Gm24762	0	0	2	2	0	0	1	2	0	0	0	0	0	1	0	8	7	14	4	1	0	2	1	5
Gm24913	0	0	0	0	0	0	0	0	0	0	0	0	0	0	0	0	0	0	0	0	0	0	0	1
Gm25270	0	0	0	0	0	0	0	0	0	0	0	0	0	0	0	0	0	0	0	0	0	0	0	0
Gm22523	0	0	0	0	0	0	0	0	0	0	0	0	0	0	3	0	0	0	0	0	12	0	0	0
Gm23106	0	0	0	0	0	0	0	0	0	0	0	1	2	2	1	2	1	2	1	4	1	0	0	0
Gm26001	0	0	0	0	0	0	0	0	0	0	0	0	2	0	0	3	1	7	1	0	0	0	0	0
Gm25772	27	30	24	27	32	34	36	24	33	28	33	54	23	23	128	558	902	1030	96	27	39	34	127	189
Gm22961	0	0	0	0	0	0	0	0	0	0	0	0	1	0	0	0	0	0	5	0	5	0	0	8
Gm25280	57	57	54	69	70	111	63	38	64	44	95	83	133	270	205	1103	2083	1418	170	56	56	47	52	55
Gm26226	21	20	21	22	17	21	25	16	21	11	28	30	9	12	74	359	519	596	28	8	8	17	48	65
Gm25938	0	0	0	0	0	3	0	0	0	0	0	0	0	0	0	6	0	7	0	0	0	0	0	1
Gm23303	0	0	0	0	0	0	0	0	0	0	0	0	0	0	0	0	1	0	0	0	0	1	0	0
Gm24002	0	0	0	0	0	0	0	0	0	0	0	0	1	0	0	0	0	0	0	0	0	0	0	0
Gm23318	0	1	0	1	0	0	0	0	0	0	0	0	0	5	3	0	6	5	0	0	1	0	0	4
Gm24381	0	0	0	0	0	0	0	0	0	0	0	0	0	0	0	0	0	0	0	0	0	6	2	0
Gm23209	0	0	0	0	0	0	0	0	0	0	0	0	0	0	1	0	0	0	0	1	0	0	2	3
Gm23405	2	4	4	1	2	3	1	1	2	3	3	2	3	0	0	0	0	1	0	0	0	2	0	0
Gm22573	0	1	0	0	0	0	0	1	0	0	0	0	13	13	8	5	0	5	0	11	0	5	11	2
Gm25982	0	0	0	0	0	0	0	0	0	0	0	0	0	0	0	0	0	0	0	0	1	5	0	0
Gm23838	0	0	0	0	0	0	0	0	0	0	0	0	0	0	0	0	0	0	0	0	0	0	0	0
Gm24686	0	0	0	0	0	0	0	0	0	1	0	0	0	0	0	0	3	0	0	0	0	0	0	0
Gm24525	380	647	423	777	730	826	515	495	515	388	432	364	18	12	6	105	946	503	18	23	13	43	22	8
Gm24666	2	0	0	1	1	0	2	0	0	0	1	1	0	1	0	0	0	0	1	0	5	0	1	0
Gm23312	0	0	0	0	0	0	0	0	0	0	0	0	2	1	0	0	0	0	2	0	0	1	0	0
Gm25335	0	0	0	0	0	0	0	0	0	0	0	0	0	0	0	0	0	0	0	0	0	0	0	0
Gm23570	0	0	0	1	1	1	0	2	0	1	0	0	3	3	6	125	212	252	2	2	1	1	9	4
Gm22755	0	0	0	0	0	0	0	0	0	0	0	0	0	8	0	0	0	2	0	0	0	0	0	0
Gm22887	0	1	0	0	0	1	0	0	1	0	0	0	2	1	0	5	6	7	1	3	3	0	1	2
Gm24512	0	2	0	0	1	0	1	1	0	0	0	0	0	0	0	0	0	0	0	0	0	0	0	0
Gm22054	0	0	0	0	2	0	0	0	0	0	0	0	0	0	0	0	0	0	0	0	0	0	0	1
Gm22333	0	0	0	0	0	0	0	0	0	0	0	0	0	0	0	0	1	0	0	0	0	0	0	0
Gm22656	0	0	0	0	0	0	0	0	0	0	0	0	0	0	0	0	0	0	0	0	0	0	0	0
Gm24538	1	1	1	2	5	1	0	1	0	0	0	2	4	1	2	18	26	25	1	0	0	1	1	0
Gm25666	0	0	0	0	0	0	0	0	0	0	0	1	0	0	0	0	1	0	0	0	0	0	0	0
Gm26335	15	4	8	7	14	7	10	14	6	6	11	12	5	0	3	3	6	6	5	4	0	0	0	2
Gm24003	0	0	0	1	0	0	0	0	0	1	0	1	0	0	0	0	0	0	0	0	2	0	0	0
Gm25918	0	0	0	0	0	0	0	0	0	0	0	0	0	0	0	0	0	0	0	0	0	0	0	1
Gm22847	0	0	0	3	2	3	0	0	0	0	0	0	0	0	0	0	1	6	0	0	0	0	0	0
Gm24878	0	0	0	0	0	0	0	0	0	0	0	0	0	0	0	0	0	0	0	0	0	0	0	0
Gm22249	1	1	1	8	8	7	1	3	4	4	0	3	1	2	0	0	1	5	0	1	0	0	0	1
Gm22779	0	0	0	0	0	0	0	0	0	0	0	0	1	0	0	0	3	0	0	1	0	0	0	2
Gm23022	0	0	0	0	0	0	0	0	0	0	0	0	0	0	0	0	0	0	3	0	0	2	7	0
Gm22618	34	36	26	43	37	34	22	39	20	30	23	37	9	5	8	66	125	95	39	6	10	11	19	21
Gm25601	0	0	0	0	0	0	0	0	0	0	0	0	0	0	0	1	0	0	0	0	1	0	0	0
Gm25513	0	0	0	0	0	0	0	0	0	0	0	0	0	0	0	0	0	0	0	0	0	0	0	0
Gm22308	2	4	0	7	12	10	1	2	0	2	4	1	6	2	6	35	71	49	15	1	5	7	3	6
Gm23331	1	2	0	0	1	1	0	1	0	0	0	0	6	1	15	138	171	228	1	4	3	5	5	7
Gm24399	3	1	2	2	5	2	2	4	2	4	3	2	1	1	0	2	0	3	0	0	0	0	0	1
Gm22929	0	0	0	0	1	0	0	1	0	0	0	0	0	0	0	8	3	6	0	0	0	0	5	1
Gm23932	1	2	1	3	2	1	1	2	2	0	5	3	0	0	0	1	10	3	0	3	0	0	0	0
Gm26044	229	375	240	286	321	307	285	275	255	261	240	338	4	11	14	9	11	24	166	3	0	16	19	12
Gm23661	1	1	1	3	0	1	0	1	0	0	0	1	0	2	0	0	0	0	2	1	0	0	1	0
Gm23067	0	0	0	0	0	0	0	0	0	0	0	0	0	0	0	0	0	0	0	0	0	0	2	0
Gm26072	0	1	1	3	1	2	0	1	0	0	1	1	6	4	11	47	60	70	6	1	8	3	1	5
Gm25768	0	0	0	0	0	0	0	0	0	0	0	0	0	0	0	0	0	0	0	0	1	0	0	0
Gm23712	61	71	55	59	49	71	59	43	61	31	69	85	18	23	54	452	684	791	80	19	21	28	59	106
Gm24776	0	0	0	0	0	0	0	0	0	0	0	0	20	32	10	5	3	11	10	16	45	18	9	18
Gm22084	0	0	0	0	0	0	0	0	0	0	0	0	0	0	0	0	0	0	0	0	0	0	0	0
Gm24502	0	0	0	0	0	0	0	0	0	0	0	0	0	0	0	0	0	0	0	1	1	0	0	0
Gm23429	0	0	0	0	0	0	0	0	0	0	0	0	0	0	0	0	0	0	0	0	0	0	0	0
Gm24304	0	0	0	0	0	0	0	0	0	0	0	0	0	2	0	0	0	0	0	0	0	0	0	0
Gm22974	0	2	0	2	3	0	0	0	2	0	1	3	3	10	7	6	5	1	6	7	15	4	7	16
Gm24129	0	0	0	0	0	0	0	0	0	0	0	0	0	0	0	0	0	0	0	2	0	0	0	1
Gm25806	0	0	0	0	0	0	0	0	0	0	0	0	0	0	0	0	0	0	0	0	0	0	0	0
Gm24626	0	0	0	0	0	0	0	1	0	0	0	0	0	0	0	0	1	2	1	14	0	4	0	0
Gm24524	0	1	0	0	0	0	0	0	0	0	0	0	0	1	0	0	0	0	0	0	0	0	0	0
Gm25473	2	2	1	1	2	3	0	0	0	1	2	2	9	7	6	24	63	55	1	1	2	2	2	3
Gm25211	77	88	70	50	57	80	45	65	69	54	60	100	14	21	62	489	717	767	71	17	27	33	68	94
Gm24121	0	0	0	2	1	1	0	2	1	0	0	1	8	3	4	25	46	56	3	2	3	1	1	0
Gm23092	40	66	44	47	53	57	62	61	41	35	56	75	10	16	28	218	325	359	51	7	10	9	16	12
Gm23031	0	0	0	0	0	1	0	0	0	0	0	2	0	0	0	0	0	0	0	0	0	0	0	0
Gm25521	0	0	0	0	0	0	0	0	1	0	0	0	0	0	0	0	0	0	0	0	1	0	0	0
Gm25937	4	5	2	0	4	2	1	1	3	1	0	3	3	18	6	32	34	54	5	2	1	12	11	14
Gm24623	246	380	238	132	157	192	256	262	192	194	238	354	2	6	27	30	175	129	8	15	1	14	4	5
Gm22838	0	0	0	0	0	0	0	0	0	0	0	0	0	0	0	0	0	0	0	0	0	0	0	0
Gm23173	0	0	0	0	0	0	0	0	0	0	0	0	0	0	0	1	0	0	0	0	0	0	0	0
Gm25721	0	0	0	1	0	1	0	0	0	0	0	0	0	0	0	4	3	0	0	0	0	0	0	0
Gm24897	57	66	54	41	34	47	55	49	57	34	66	84	9	19	79	425	550	680	67	14	19	33	55	81
Gm24097	0	0	0	0	1	0	1	0	0	0	1	0	3	5	1	3	4	4	5	3	2	2	3	1
Gm25672	62	50	32	22	32	38	40	45	51	37	47	73	12	13	67	429	563	687	65	15	12	12	75	93
Gm24191	0	0	0	0	0	0	0	0	0	0	0	0	0	0	0	0	0	0	0	1	0	0	0	2
Gm22557	0	0	0	0	0	0	0	0	0	0	0	0	0	1	2	0	0	0	1	0	2	0	0	0
Gm22716	3	2	2	2	6	5	2	2	2	2	3	4	7	13	32	76	127	154	18	16	7	13	58	64
Gm22583	1	1	0	4	5	4	2	2	0	0	0	2	4	4	0	25	37	29	20	0	2	3	2	3
Gm22740	79	93	62	71	78	79	71	76	52	57	89	110	18	29	77	530	743	892	78	21	22	46	73	85
Gm22056	0	0	0	0	0	0	1	0	0	0	1	0	2	1	0	21	37	15	5	0	0	7	2	1
Gm24265	192	321	180	239	207	211	305	242	226	257	193	273	6	6	13	26	32	48	29	4	2	6	5	16
Gm24407	191	321	181	232	207	207	306	238	228	258	191	273	5	6	13	22	33	46	29	2	2	7	4	16
Gm25343	1	0	0	0	0	0	1	0	0	0	1	0	2	2	0	4	4	5	0	5	0	6	0	2
Gm26411	0	0	0	0	0	0	0	0	0	0	0	0	0	2	0	8	0	13	1	0	0	0	1	1
Gm24671	0	0	0	0	0	0	0	0	0	0	0	0	0	0	0	0	0	0	0	0	0	0	0	0
Gm22965	5	11	0	6	25	13	2	6	4	16	2	4	9	19	108	1783	3028	3664	64	12	43	35	69	149
Gm23458	0	0	0	0	0	0	0	0	0	0	0	0	0	0	0	0	0	0	0	0	0	0	1	0
Gm24840	12	6	9	9	11	9	20	17	9	10	14	21	1	2	2	0	0	1	6	1	1	0	1	0
Gm24854	0	0	0	0	0	0	0	0	0	0	0	0	0	0	0	1	0	0	0	0	0	0	0	0
Gm23151	3	6	2	10	11	15	0	0	2	2	2	4	7	5	2	58	91	116	8	2	3	2	3	3
Gm24839	0	0	0	0	0	0	0	0	0	0	0	0	0	0	0	1	0	0	0	1	0	0	0	0
Gm23761	0	0	0	0	0	0	0	0	0	0	0	0	0	0	0	3	6	1	0	0	0	0	0	1
Gm22450	4	3	5	2	5	8	0	2	3	3	4	3	5	3	9	162	258	308	7	3	0	8	14	6
Gm22214	0	0	0	0	0	0	0	0	0	0	0	0	0	0	0	0	1	0	0	0	0	1	2	2
Gm22956	0	0	0	0	0	0	0	0	0	0	0	1	0	0	0	0	0	0	0	0	0	1	0	0
Gm25525	2	0	0	5	2	4	0	1	0	1	0	0	4	0	0	14	24	20	5	3	0	3	1	8
Gm26285	3	10	6	6	9	6	3	2	0	3	3	6	10	5	4	38	79	71	15	6	5	7	7	4
Gm24131	0	0	0	0	0	0	0	0	0	0	0	0	0	0	0	0	0	0	0	0	0	2	0	0
Gm24311	30	30	25	25	24	16	23	17	13	19	28	43	4	7	13	174	230	333	63	3	7	12	33	48
Gm25284	11	8	10	5	8	15	11	8	9	13	3	24	0	0	0	1	1	2	0	0	0	0	0	0
Gm23641	0	0	0	0	0	0	0	0	0	0	0	0	0	0	0	0	0	0	0	0	0	1	0	0
Gm24630	0	0	0	0	0	0	0	0	0	0	0	0	0	0	0	0	0	0	0	0	0	0	0	0
Gm24242	25	39	23	34	31	44	36	34	34	20	28	45	10	11	22	211	347	346	46	7	13	8	24	15
Gm22155	362	616	397	351	429	355	504	548	498	394	377	483	19	50	120	94	201	315	132	10	23	25	40	38
Gm26058	122	149	100	92	101	129	106	122	104	97	110	178	18	22	61	454	724	839	97	15	25	26	79	87
Gm25737	107	127	115	96	85	122	112	107	122	96	95	152	27	21	70	449	726	852	112	24	23	31	81	98
Gm23013	0	0	0	0	0	0	0	0	0	0	0	0	0	0	0	0	1	0	0	0	0	0	0	0
Gm25021	76	86	88	85	86	63	70	84	72	69	72	120	10	18	76	432	628	745	63	27	18	20	79	82
Gm23648	0	0	0	1	1	1	0	1	0	0	1	0	1	1	0	2	5	4	3	0	0	1	0	1
Gm22828	0	0	0	0	0	0	1	0	0	0	3	1	3	0	2	4	7	2	0	1	3	2	4	2
Gm26373	0	0	0	0	0	0	0	0	0	0	0	0	0	0	0	0	2	3	2	2	0	2	1	10
Gm24691	0	0	0	0	0	0	0	0	0	0	0	0	0	0	0	0	0	0	0	0	0	1	0	0
Gm25589	1	2	0	1	0	0	0	1	0	0	0	0	0	0	0	0	0	0	1	0	0	0	0	0
Gm26484	0	0	0	0	0	0	0	0	0	0	0	0	0	0	0	0	0	0	0	0	0	0	0	0
[truncated: 913 more rows]

## Sheet: tRNA
Geneid	control cells (1)	control cells (2)	control cells (3)	LPS cells (1)	LPS cells (2)	LPS cells (3)	IL-10 cells (1)	IL-10 cells (2)	IL-10 cells (3)	TGFB cells (1)	TGFB cells (2)	TGFB cells (3)	control Evs (1)	control Evs (2)	control Evs (3)	LPS Evs (1)	LPS Evs (2)	LPS Evs (3)	IL-10 Evs (1)	IL-10 Evs (2)	IL-10 Evs (3)	TGFB Evs (1)	TGFB Evs (2)	TGFB Evs (3)
[truncated: 471 more rows]
