# Supplementary material for: Identification of State-Specific Proteomic and Transcriptomic Signatures of Microglia-Derived Extracellular Vesicles
Source: Mol Cell Proteomics. 2023 Nov 11;22(12):100678. doi: 10.1016/j.mcpro.2023.100678 (PMC10755493; doi:10.1016/j.mcpro.2023.100678)
Supplement: Supplemental Data 16 [file mmc16.xlsx]

## Sheet: Post Norm Counts
	control_Evs_Tx_1	control_Evs_Tx_2	control_Evs_Tx_3	LPS_Evs_Tx_1	LPS_Evs_Tx_2	LPS_Evs_Tx_3
Pcmtd1|ENSMUSG00000051285	8.60823	8.68006	17.6694	15.4205	12.7037	8.04864
Gm18984|ENSMUSG00000103498	7.5322	6.75116	9.29968	7.19625	2.93161	16.0973
Uxs1|ENSMUSG00000057363	30.1288	45.3292	35.3388	16.4486	24.4301	23.1398
Gmppa|ENSMUSG00000033021	807.022	733.947	703.986	678.504	619.547	646.909
Asic4|ENSMUSG00000033007	827.466	1001.1	856.501	913.924	787.627	799.833
Gm18300|ENSMUSG00000103411	8.60823	3.85781	2.7899	4.11214	5.86323	12.073
Rrs1|ENSMUSG00000061024	6.45617	11.5734	13.0196	23.6448	15.6353	29.1763
Gm28867|ENSMUSG00000099936	4.30412	10.609	7.43975	13.3645	6.84043	2.01216
Vxn|ENSMUSG00000067879	9.68426	11.5734	8.36971	9.25232	20.5213	5.0304
Mybl1|ENSMUSG00000025912	522.95	491.87	542.172	542.803	496.42	555.356
Tpp2|ENSMUSG00000041763	1477.39	1430.28	1487.95	1529.72	1447.24	1382.35
Sdccag8|ENSMUSG00000026504	37.661	24.1113	29.759	34.9532	19.5441	43.2614
Gm15423|ENSMUSG00000087082	1543.03	1682.97	1783.68	1755.89	1587.96	1610.73
Gm8251|ENSMUSG00000091844	1766.84	1502.62	1606.06	1583.17	1584.05	1513.14
Niban1|ENSMUSG00000026483	23.6726	34.7202	15.8095	27.757	25.4073	23.1398
Gm37960|ENSMUSG00000104391	25.8247	27.0046	12.0896	30.8411	30.2933	23.1398
Gm37706|ENSMUSG00000103646	2.15206	5.78671	1.85994	16.4486	1.95441	10.0608
Gm38328|ENSMUSG00000103633	61.3337	54.0093	55.7981	72.9905	68.4043	46.2797
Tex30|ENSMUSG00000026049	147.416	123.45	135.775	135.701	142.672	154.936
Edem3|ENSMUSG00000043019	16.1404	12.5379	22.3192	15.4205	18.5669	19.1155
1700025G04Rik|ENSMUSG00000032666	123.743	150.454	119.036	144.953	150.489	133.809
Catspere1|ENSMUSG00000102483	670.366	602.782	562.631	593.177	649.841	553.344
Colgalt2|ENSMUSG00000032649	63.4857	62.6893	48.3584	66.8223	46.9058	56.3405
Poglut2|ENSMUSG00000026047	55.9535	59.796	62.3079	74.0186	60.5867	74.4499
Catspere2|ENSMUSG00000091476	36.585	22.1824	42.7785	35.9813	24.4301	19.1155
Bivm|ENSMUSG00000041684	328.189	363.598	333.859	356.728	324.432	376.274
Sgpp2|ENSMUSG00000032908	7.5322	29.898	19.5293	10.2804	13.6809	20.1216
Farsb|ENSMUSG00000026245	1989.58	1830.53	1949.21	1907.01	1905.55	1831.07
BC035947|ENSMUSG00000090486	2194.02	2011.85	2075.69	2028.31	2168.42	2093.65
Efcab2|ENSMUSG00000026495	13.9884	15.4312	13.0196	14.3925	30.2933	0
Acsl3|ENSMUSG00000032883	266.855	235.326	275.271	248.785	219.871	253.532
Ncf2|ENSMUSG00000026480	20.4446	25.0757	7.43975	21.5888	32.2477	13.079
Kif26b|ENSMUSG00000026494	2.15206	2.89335	7.43975	8.22429	6.84043	5.0304
Sgk3|ENSMUSG00000025915	2713.75	2582.8	2677.38	2598.87	2875.91	2655.04
Cnst|ENSMUSG00000038949	172.165	145.632	119.966	178.878	203.258	177.07
Tcf24|ENSMUSG00000099032	1636.64	1743.73	1706.49	1687.01	1540.07	1621.8
E330040D14Rik|ENSMUSG00000104025	10.7603	8.68006	12.0896	15.4205	14.6581	16.0973
Sccpdh|ENSMUSG00000038936	8.60823	13.5023	17.6694	13.3645	8.79484	12.073
Kif28|ENSMUSG00000087236	26.9007	24.1113	31.6189	35.9813	23.4529	21.1277
Gm8976|ENSMUSG00000100702	13.9884	25.0757	13.0196	11.3084	13.6809	14.0851
Wdfy1|ENSMUSG00000073643	1464.48	1370.49	1591.18	1518.41	1594.8	1508.11
Ppp1r42|ENSMUSG00000025916	109.755	71.3694	66.9577	79.1588	85.0168	77.4681
Gm15818|ENSMUSG00000087199	8.60823	8.68006	1.85994	3.08411	6.84043	11.0669
Serpine2|ENSMUSG00000026249	3.22809	2.89335	9.29968	0	4.88602	12.073
Nmnat2|ENSMUSG00000042751	1857.23	2385.09	1929.68	1877.19	1924.12	1930.67
9830004L10Rik|ENSMUSG00000099552	12.9123	24.1113	19.5293	31.8691	51.7918	24.1459
Fam124b|ENSMUSG00000043230	4.30412	11.5734	4.64984	9.25232	17.5897	25.152
Ahctf1|ENSMUSG00000026491	431.488	370.349	396.166	435.887	373.292	359.17
Cops5|ENSMUSG00000025917	50.5734	47.2581	53.0082	47.2896	60.5867	57.3465
Gm37070|ENSMUSG00000104418	550.927	575.777	590.53	542.803	649.841	649.927
Cul3|ENSMUSG00000004364	164.632	160.099	159.025	179.906	126.059	163.991
Gm37262|ENSMUSG00000103525	577.828	517.91	509.623	530.466	514.987	601.636
Lamc1|ENSMUSG00000026478	148.492	242.077	217.613	216.916	171.011	182.1
Dhx9|ENSMUSG00000042699	638.085	632.68	726.305	662.055	655.704	665.019
Npl|ENSMUSG00000042684	50.5734	37.6136	58.588	94.5793	82.0852	104.632
Dnah7c|ENSMUSG00000101337	1078.18	1139.02	1254.53	850.186	914.663	734.438
Slc39a10|ENSMUSG00000025986	72.0939	89.694	93.9268	84.2989	91.8572	97.5897
Cspp1|ENSMUSG00000056763	2824.58	2773.76	2967.53	2980.28	2913.05	3073.57
1700047N06Rik|ENSMUSG00000102356	44.1172	31.8269	45.5684	31.8691	42.997	22.1338
Rgs16|ENSMUSG00000026475	88.2344	96.4451	41.8486	76.0746	79.1535	85.5168
Arfgef1|ENSMUSG00000067851	21.5206	20.2535	22.3192	19.5327	38.111	25.152
Dock10|ENSMUSG00000038608	1097.55	1144.8	1121.54	1250.09	1258.64	1308.91
Gm37645|ENSMUSG00000103192	0	5.78671	3.71987	6.16821	7.81763	6.03648
Teddm1b|ENSMUSG00000043282	304.516	239.184	217.613	291.962	234.529	266.611
Teddm1a|ENSMUSG00000047053	9.68426	13.5023	5.57981	10.2804	12.7037	4.02432
Glul|ENSMUSG00000026473	7.5322	11.5734	12.0896	6.16821	19.5441	17.1034
Gm28286|ENSMUSG00000100502	1314.91	1422.57	1216.4	1360.09	1408.15	1390.4
Rhbdd1|ENSMUSG00000026142	17.2165	19.289	8.36971	16.4486	10.7492	9.05472
Gm19552|ENSMUSG00000104493	4.30412	10.609	10.2297	4.11214	3.90882	2.01216
Gm28940|ENSMUSG00000100786	439.02	528.519	482.654	473.924	550.166	444.687
Col4a4|ENSMUSG00000067158	998.555	1159.27	1077.83	995.139	1086.65	1007.09
Mr1|ENSMUSG00000026471	407.815	438.825	450.105	460.56	391.859	524.168
Stx6|ENSMUSG00000026470	440.096	425.323	365.478	424.579	381.11	431.608
Gm8850|ENSMUSG00000104181	6.45617	13.5023	9.29968	13.3645	7.81763	12.073
BC034090|ENSMUSG00000033722	230.27	116.699	139.495	222.056	147.558	138.839
Mff|ENSMUSG00000026150	1841.09	1892.25	2022.68	1963.55	1805.87	1827.04
Tm4sf20|ENSMUSG00000026149	700.495	614.355	681.667	619.906	682.089	669.043
Gm47791|ENSMUSG00000114299	11.8363	4.82226	12.0896	20.5607	16.6125	3.01824
Xpr1|ENSMUSG00000026469	602.576	646.182	669.577	697.008	603.912	572.459
Cdc42bpa|ENSMUSG00000026490	524.026	560.346	441.735	576.728	530.622	560.386
Acbd6|ENSMUSG00000033701	741.384	693.44	724.445	720.653	771.014	677.092
Gm38169|ENSMUSG00000102194	60.2576	49.187	55.7981	51.4018	74.2675	71.4317
Lhx4|ENSMUSG00000026468	6.45617	8.68006	13.0196	0	7.81763	15.0912
Stat4|ENSMUSG00000062939	125.895	166.85	130.196	164.486	167.102	185.119
Gm31812|ENSMUSG00000109599	285.148	269.082	289.22	248.785	350.816	342.067
Qsox1|ENSMUSG00000033684	343.253	271.975	255.741	270.373	316.614	305.848
Cep350|ENSMUSG00000033671	2036.92	2143.01	2345.38	2347.01	2394.15	2297.89
Gm9694|ENSMUSG00000102833	6.45617	3.85781	11.1596	6.16821	3.90882	3.01824
Agfg1|ENSMUSG00000026159	1321.36	1372.41	1379.14	1274.76	1344.63	1424.61
A030005L19Rik|ENSMUSG00000113880	12.9123	9.64451	9.29968	13.3645	16.6125	28.1702
Prdm14|ENSMUSG00000042414	223.814	207.357	251.091	181.962	247.233	228.38
Clasp1|ENSMUSG00000064302	501.43	527.555	517.992	542.803	530.622	528.192
Tor1aip1|ENSMUSG00000026466	53.8015	68.476	77.1874	83.2709	93.8116	62.3769
9430034N14Rik|ENSMUSG00000102964	179.697	181.317	208.313	185.046	186.646	177.07
Tfcp2l1|ENSMUSG00000026380	2013.25	2158.44	1967.81	2065.32	2154.74	2284.81
Itpkb|ENSMUSG00000038855	648.846	623.036	642.608	653.831	643	664.013
Gm36933|ENSMUSG00000103772	4.30412	9.64451	6.50978	12.3364	5.86323	6.03648
Stum|ENSMUSG00000053963	39.8131	42.4359	31.6189	49.3457	21.4985	50.304
Gm37984|ENSMUSG00000104210	12.9123	3.85781	5.57981	8.22429	5.86323	10.0608
Tor1aip2|ENSMUSG00000050565	710.179	677.045	818.372	795.7	803.262	801.846
Fam163a|ENSMUSG00000015484	219.51	220.859	253.881	246.729	242.347	264.599
Dner|ENSMUSG00000036766	6.45617	3.85781	3.71987	26.7289	24.4301	4.02432
Gm37959|ENSMUSG00000104396	182.925	218.93	206.453	185.046	190.555	214.295
Ncoa2|ENSMUSG00000005886	10.7603	15.4312	14.8795	13.3645	8.79484	9.05472
Parp1|ENSMUSG00000026496	559.535	582.529	581.23	635.326	611.73	637.855
Tram1|ENSMUSG00000025935	74.246	81.9784	70.6776	75.0466	68.4043	93.5654
Abl2|ENSMUSG00000026596	2572.79	2767.01	2728.53	2485.79	2804.58	2658.06
Trip12|ENSMUSG00000026219	7586	7656.78	8108.39	7863.45	7705.25	8021.47
Gm38374|ENSMUSG00000103505	941.525	1054.15	1122.47	1073.27	1078.83	1132.85
Fbxo36|ENSMUSG00000073633	9.68426	3.85781	10.2297	16.4486	15.6353	9.05472
Stat1|ENSMUSG00000026104	2465.18	2308.9	2443.03	2387.1	2279.82	2239.53
Epb41l5|ENSMUSG00000026383	1863.68	2133.37	2004.08	1839.16	1857.67	1797.86
H3f3aos|ENSMUSG00000073485	9.68426	5.78671	10.2297	12.3364	0	3.01824
Sde2|ENSMUSG00000038806	350.785	399.283	372.917	406.074	387.95	355.146
C130026I21Rik|ENSMUSG00000052477	13.9884	15.4312	39.9886	30.8411	16.6125	17.1034
Gm53056|ENSMUSG00000061852	13.9884	9.64451	5.57981	7.19625	6.84043	5.0304
Fam20b|ENSMUSG00000033557	19.3685	19.289	35.3388	34.9532	33.2249	44.2675
Lefty2|ENSMUSG00000066652	22.5966	24.1113	26.9691	35.9813	21.4985	16.0973
A530032D15Rik|ENSMUSG00000089844	7.5322	2.89335	5.57981	10.2804	5.86323	13.079
Gm10553|ENSMUSG00000073631	40.8891	34.7202	35.3388	40.0934	45.9286	39.2371
Pycr2|ENSMUSG00000026520	368.002	295.122	422.206	386.541	364.497	296.794
Ptpn4|ENSMUSG00000026384	271.159	265.224	228.772	278.598	233.552	317.921
Gm37745|ENSMUSG00000103146	32.2809	20.2535	30.689	23.6448	36.1566	19.1155
Tmem177|ENSMUSG00000036975	33.3569	27.9691	30.689	29.813	34.2021	26.1581
Tmem63a|ENSMUSG00000026519	704.799	574.813	639.818	688.784	650.818	635.842
Gm36961|ENSMUSG00000103930	6.45617	0.964451	5.57981	4.11214	7.81763	12.073
Cfap221|ENSMUSG00000036962	50.5734	45.3292	38.1287	32.8971	47.883	35.2128
Sp110|ENSMUSG00000070034	39.8131	31.8269	35.3388	44.2055	45.9286	32.1945
Ephx1|ENSMUSG00000038776	21.5206	16.3957	15.8095	14.3925	19.5441	22.1338
Gm37086|ENSMUSG00000102858	640.237	502.479	577.51	602.429	627.365	560.386
9130409I23Rik|ENSMUSG00000038768	9.68426	11.5734	11.1596	13.3645	18.5669	19.1155
Gm17017|ENSMUSG00000090246	3.22809	0.964451	9.29968	1.02804	17.5897	10.0608
Nvl|ENSMUSG00000026516	245.335	271.975	210.173	260.093	257.982	247.496
Cnih4|ENSMUSG00000062169	5301.6	5475.19	4653.56	5565.79	4445.3	4912.69
Gls|ENSMUSG00000026103	869.431	716.587	800.703	888.223	674.271	858.186
Nab1|ENSMUSG00000002881	6.45617	11.5734	4.64984	4.11214	2.93161	4.02432
Nemp2|ENSMUSG00000043015	82.8542	82.9428	100.437	75.0466	75.2447	60.3648
Wdr26|ENSMUSG00000038733	2181.11	2143.98	1818.09	2232.89	1800.01	1866.28
Mfsd6|ENSMUSG00000041439	217.358	230.504	212.033	171.682	209.122	208.258
Cnih3|ENSMUSG00000026514	310.972	272.94	323.629	372.149	315.637	293.775
2900069G24Rik|ENSMUSG00000102276	854.367	826.535	922.529	865.606	776.877	829.01
Hibch|ENSMUSG00000041426	323.885	220.859	276.201	270.373	293.161	275.666
Gm16107|ENSMUSG00000089802	15.0644	9.64451	9.29968	10.2804	10.7492	6.03648
Ccdc93|ENSMUSG00000026339	437.944	416.643	314.329	326.915	412.38	367.219
Htr5b|ENSMUSG00000050534	458.388	639.431	536.592	522.242	531.599	528.192
Ddx18|ENSMUSG00000001674	2.15206	6.75116	5.57981	6.16821	10.7492	18.1094
Sp100|ENSMUSG00000026222	1504.29	1460.18	1415.41	1572.89	1775.58	1692.23
A630001G21Rik|ENSMUSG00000052760	298.06	293.193	287.36	275.514	387.95	356.152
9930111H07Rik|ENSMUSG00000100217	22.5966	27.9691	37.1987	31.8691	25.4073	47.2857
Cab39|ENSMUSG00000036707	710.179	651.005	696.546	726.821	716.291	764.621
Itm2c|ENSMUSG00000026223	1582.84	1560.48	1618.14	1563.64	1585.03	1490
Ube2w|ENSMUSG00000025939	54.8775	42.4359	58.588	55.5139	68.4043	67.4073
Gm38342|ENSMUSG00000102457	103.299	81.9784	124.616	103.832	101.629	87.5289
Gm37863|ENSMUSG00000102405	5.38015	6.75116	15.8095	9.25232	4.88602	20.1216
Gm18444|ENSMUSG00000101015	19.3685	23.1468	13.9495	24.6729	14.6581	13.079
Hecw2|ENSMUSG00000042807	22.5966	12.5379	10.2297	15.4205	7.81763	0
Gm24251|ENSMUSG00000087949	4.30412	21.2179	6.50978	6.16821	1.95441	4.02432
Ccdc150|ENSMUSG00000025983	154.948	192.89	180.414	212.803	171.011	210.271
Gtf3c3|ENSMUSG00000041303	163.556	147.561	110.666	111.028	130.945	136.827
Gm37018|ENSMUSG00000102950	331.417	283.549	225.982	297.102	256.027	300.818
Gm37258|ENSMUSG00000102760	6.45617	3.85781	6.50978	2.05607	8.79484	9.05472
Pgap1|ENSMUSG00000073678	149.568	174.566	135.775	135.701	181.76	131.796
Gm36955|ENSMUSG00000104136	9.68426	6.75116	10.2297	9.25232	10.7492	20.1216
Mgat5|ENSMUSG00000036155	280.844	300.909	272.481	235.42	288.275	222.344
Ralgps2|ENSMUSG00000026594	5130.51	5007.43	5251.53	5073.36	5005.24	5032.41
Gm28693|ENSMUSG00000101964	64.5617	32.7913	37.1987	49.3457	30.2933	53.3222
Angptl1|ENSMUSG00000033544	330.341	388.674	364.548	383.457	303.911	404.444
Gm37802|ENSMUSG00000103303	71.0179	48.2226	43.7085	58.598	48.8602	54.3283
Gm37943|ENSMUSG00000102960	372.306	275.833	286.43	303.271	283.389	294.781
Trp53bp2|ENSMUSG00000026510	2489.93	2617.52	2606.7	2556.72	2374.61	2346.18
Ankrd44|ENSMUSG00000052331	52.7254	47.2581	48.3584	60.6541	74.2675	70.4256
Ncl|ENSMUSG00000026234	33.3569	46.2937	39.0587	38.0373	29.3161	58.3526
4930444A19Rik|ENSMUSG00000101674	43.0412	39.5425	43.7085	52.4298	29.3161	38.231
Capn2|ENSMUSG00000026509	178.621	203.499	202.733	182.99	161.239	196.186
Gm45908|ENSMUSG00000110510	51.6494	58.8315	41.8486	70.9345	63.5183	71.4317
Gm37885|ENSMUSG00000102234	173.241	181.317	180.414	166.542	160.261	142.863
Gm37069|ENSMUSG00000104415	30.1288	47.2581	42.7785	50.3738	44.9514	48.2918
Nmur1|ENSMUSG00000026237	924.309	994.349	951.358	873.83	927.367	850.137
Tex44|ENSMUSG00000036574	4641.99	4286.99	4703.78	4250.93	4405.24	4179.25
Map3k19|ENSMUSG00000051590	227.042	171.672	226.912	209.719	223.78	206.246
Sf3b1|ENSMUSG00000025982	7.5322	5.78671	5.57981	10.2804	17.5897	22.1338
E330011M16Rik|ENSMUSG00000103030	6231.28	4971.75	5398.47	5255.32	5588.63	5125.98
Ptma|ENSMUSG00000026238	4.30412	10.609	6.50978	3.08411	1.95441	16.0973
Paqr8|ENSMUSG00000025931	91.4625	103.196	162.744	132.617	87.9484	110.669
Pde6d|ENSMUSG00000026239	2.15206	7.71561	7.43975	10.2804	2.93161	4.02432
Rab3gap1|ENSMUSG00000036104	1142.74	1318.4	1407.04	1282.99	1299.68	1401.47
Cops7b|ENSMUSG00000026240	16604.2	17401.6	15696	17670.9	18681.2	18096.4
Gm37022|ENSMUSG00000103609	6.45617	15.4312	16.7394	8.22429	9.77204	18.1094
Nppc|ENSMUSG00000026241	18.2925	11.5734	1.85994	9.25232	4.88602	17.1034
Gm37788|ENSMUSG00000102326	259.323	296.087	266.901	287.85	241.369	268.623
Zranb3|ENSMUSG00000036086	546.623	451.363	491.023	589.064	528.667	563.405
Gm28800|ENSMUSG00000099760	8.60823	7.71561	3.71987	2.05607	4.88602	10.0608
Gm38248|ENSMUSG00000104164	276.539	325.985	264.111	274.486	275.572	257.556
Rpl28-ps1|ENSMUSG00000058603	27.9768	46.2937	21.3893	27.757	25.4073	33.2006
Gm37625|ENSMUSG00000102782	370.154	392.532	359.898	404.018	433.879	486.943
Mob4|ENSMUSG00000025979	32.2809	38.5781	25.1091	66.8223	40.0654	45.2736
Gm29055|ENSMUSG00000100768	60.2576	63.6538	39.9886	66.8223	52.769	47.2857
Gm38142|ENSMUSG00000102383	81.7782	67.5116	68.8177	94.5793	83.0624	84.5107
Gm38021|ENSMUSG00000102649	119.439	113.805	103.226	100.748	134.854	131.796
Gm28375|ENSMUSG00000099401	123.743	135.023	136.705	148.037	110.424	137.833
Rftn2|ENSMUSG00000025978	190.457	221.824	200.873	230.28	241.369	234.417
Gm29371|ENSMUSG00000101625	6.45617	9.64451	8.36971	8.22429	2.93161	7.04256
Alpi|ENSMUSG00000079440	7.5322	15.4312	12.0896	24.6729	40.0654	11.0669
Gm29372|ENSMUSG00000100940	164.632	146.597	153.445	149.065	138.763	169.021
Akp3|ENSMUSG00000036500	11.8363	15.4312	9.29968	13.3645	3.90882	12.073
R3hdm1|ENSMUSG00000056211	2253.2	2306.97	2451.4	2145.51	2509.46	2358.25
Gm37407|ENSMUSG00000103497	16.1404	18.3246	17.6694	23.6448	19.5441	13.079
Ecel1|ENSMUSG00000026247	370.154	407.963	371.987	411.214	495.443	468.833
Ubxn4|ENSMUSG00000026353	95.7666	122.485	175.764	148.037	139.74	189.143
Lct|ENSMUSG00000026354	995.327	1057.04	971.817	985.886	1089.58	1074.49
Mcm6|ENSMUSG00000026355	3376.58	3649.48	3595.26	3357.56	3581.45	3408.6
1700066M21Rik|ENSMUSG00000038323	4.30412	9.64451	6.50978	2.05607	6.84043	8.04864
Dars|ENSMUSG00000026356	302.364	243.042	242.722	269.345	265.8	251.52
Cxcr4|ENSMUSG00000045382	17.2165	72.3338	30.689	51.4018	26.3845	19.1155
Efhd1|ENSMUSG00000026255	741.384	624.964	670.507	636.354	593.163	663.007
C130074G19Rik|ENSMUSG00000039349	37.661	68.476	47.4284	49.3457	55.7006	73.4438
Mark1|ENSMUSG00000026620	372.306	434.968	355.248	355.7	358.634	406.456
4930433J02Rik|ENSMUSG00000103478	540.167	534.306	558.911	555.139	557.984	535.234
Gm37662|ENSMUSG00000104461	6.45617	3.85781	6.50978	11.3084	5.86323	12.073
Gm17234|ENSMUSG00000091283	144.188	124.414	103.226	164.486	151.467	169.021
Kctd18|ENSMUSG00000054770	48.4213	36.6491	25.1091	60.6541	60.5867	54.3283
Fam135a|ENSMUSG00000026153	374.458	276.798	333.859	367.009	319.546	299.812
Tnr|ENSMUSG00000015829	31.2048	36.6491	41.8486	44.2055	38.111	51.3101
Gm28856|ENSMUSG00000100106	147.416	133.094	162.744	141.869	148.535	168.015
Aox3|ENSMUSG00000064294	3.22809	5.78671	6.50978	9.25232	4.88602	2.01216
Aox2|ENSMUSG00000079554	256.095	240.148	270.621	299.158	272.64	288.745
Gm37607|ENSMUSG00000103839	670.366	606.64	595.18	518.13	597.072	595.599
Bzw1|ENSMUSG00000051223	538.015	509.23	542.172	510.934	503.26	470.845
Dyrk3|ENSMUSG00000016526	7537.58	7759.01	7403.48	9367.46	8765.52	8721.7
Slc30a10|ENSMUSG00000026614	21.5206	27.0046	39.9886	44.2055	50.8146	53.3222
Gigyf2|ENSMUSG00000048000	259.323	299.944	216.683	264.205	257.982	314.903
Col19a1|ENSMUSG00000026141	1342.88	1239.32	1147.58	966.354	1105.22	1073.49
Clk1|ENSMUSG00000026034	697.267	673.187	749.554	701.12	728.017	690.171
Gm19058|ENSMUSG00000104424	5.38015	1.9289	11.1596	14.3925	3.90882	8.04864
Ngef|ENSMUSG00000026259	474.529	406.034	401.746	418.411	467.104	415.511
Ppil3|ENSMUSG00000026035	6.45617	14.4668	15.8095	8.22429	7.81763	15.0912
Gm17181|ENSMUSG00000091123	171.089	149.49	184.134	168.598	195.441	163.991
Lmbrd1|ENSMUSG00000073725	464.845	446.541	393.377	425.607	417.266	401.426
Nif3l1|ENSMUSG00000026036	1381.62	1412.92	1659.99	1179.16	1418.9	1203.27
Orc2|ENSMUSG00000026037	80.7022	61.7249	61.3779	50.3738	60.5867	54.3283
Gm23966|ENSMUSG00000119442	13.9884	6.75116	13.0196	7.19625	2.93161	7.04256
Gm15834|ENSMUSG00000085054	18.2925	27.9691	20.4593	34.9532	39.0882	26.1581
Eif2d|ENSMUSG00000026427	7.5322	21.2179	19.5293	20.5607	20.5213	12.073
Esrrg|ENSMUSG00000026610	2.15206	4.82226	4.64984	5.14018	7.81763	6.03648
Gm36388|ENSMUSG00000103961	227.042	239.184	218.543	210.747	272.64	215.301
Fam126b|ENSMUSG00000038174	2071.36	1792.91	1756.71	1885.42	1818.58	1734.48
Rassf5|ENSMUSG00000026430	287.3	285.478	269.691	313.551	344.953	265.605
Flacc1|ENSMUSG00000047528	68.8659	54.9737	58.588	67.8504	64.4955	65.3952
Gm28803|ENSMUSG00000101046	7.5322	17.3601	21.3893	9.25232	4.88602	16.0973
Ikbke|ENSMUSG00000042349	421.803	476.439	382.217	367.009	378.178	427.584
Cflar|ENSMUSG00000026031	3708	3598.37	3861.23	4223.17	3789.6	3930.75
Gm3841|ENSMUSG00000100236	21.5206	21.2179	18.5994	39.0654	41.0426	12.073
Gm28802|ENSMUSG00000099719	12.9123	5.78671	13.0196	23.6448	15.6353	11.0669
Trak2|ENSMUSG00000026028	273.311	233.397	304.1	250.841	244.301	232.404
Srgap2|ENSMUSG00000026425	213.054	191.926	238.072	258.037	264.822	230.392
Gm38262|ENSMUSG00000102733	101.147	150.454	114.386	181.962	203.258	196.186
Gm29488|ENSMUSG00000101778	374.458	381.923	446.385	367.009	390.882	320.939
Avpr1b|ENSMUSG00000026432	236.726	182.281	199.943	264.205	227.689	214.295
Kcnk2|ENSMUSG00000037624	12.9123	6.75116	14.8795	11.3084	13.6809	17.1034
Prim2|ENSMUSG00000026134	115.135	115.734	147.865	180.934	134.854	142.863
Rab7b|ENSMUSG00000052688	52.7254	50.1515	41.8486	38.0373	41.0426	42.2553
Rab23|ENSMUSG00000004768	590.74	519.839	517.992	543.831	589.254	583.526
Bag2|ENSMUSG00000042215	51.6494	90.6584	66.9577	44.2055	51.7918	40.2432
Cenpl|ENSMUSG00000026708	8.60823	7.71561	4.64984	11.3084	7.81763	3.01824
C2cd6|ENSMUSG00000072295	225.966	207.357	251.091	178.878	210.099	252.526
Slc26a9|ENSMUSG00000042268	1150.28	1280.79	1371.7	1365.23	1343.66	1371.29
Zfp451|ENSMUSG00000042197	312.048	302.838	382.217	294.018	373.292	267.617
Klhl20|ENSMUSG00000026705	121.591	110.912	122.756	131.589	77.1991	136.827
Gm15455|ENSMUSG00000081402	12.9123	3.85781	13.0196	10.2804	12.7037	10.0608
Smyd2|ENSMUSG00000026603	59.1816	43.4003	53.9382	81.2148	107.492	82.4985
Gm38245|ENSMUSG00000103467	72.0939	50.1515	54.8681	85.327	73.2903	59.3587
Ankrd45|ENSMUSG00000044835	76.3981	63.6538	50.2183	56.542	52.769	58.3526
Inpp5d|ENSMUSG00000026288	12.9123	11.5734	27.899	28.785	12.7037	35.2128
Bend6|ENSMUSG00000042182	142.036	190.961	196.223	280.654	279.48	353.134
Gm37067|ENSMUSG00000104416	7.5322	10.609	0.929968	10.2804	11.7265	4.02432
Prox1|ENSMUSG00000010175	29.0528	35.6847	42.7785	56.542	61.5639	49.2979
Nucks1|ENSMUSG00000026434	45.1932	44.3648	53.0082	58.598	76.2219	52.3161
Gm38067|ENSMUSG00000103569	119.439	166.85	135.775	139.813	152.444	166.003
Prdx6|ENSMUSG00000026701	278.692	304.767	285.5	296.074	358.634	304.842
Tnfsf4|ENSMUSG00000026700	29.0528	27.9691	42.7785	42.1495	30.2933	46.2797
Atg16l1|ENSMUSG00000026289	3572.42	3595.47	3046.58	3701.96	3256.04	3428.72
Mpp4|ENSMUSG00000079550	1355.8	1389.77	1359.61	1331.31	1329	1405.49
Gm29017|ENSMUSG00000101586	52.7254	27.9691	48.3584	54.4859	40.0654	49.2979
Gm19125|ENSMUSG00000099563	6.45617	7.71561	12.0896	22.6168	15.6353	12.073
Tatdn3|ENSMUSG00000026632	9.68426	2.89335	23.2492	6.16821	25.4073	28.1702
Dnm3|ENSMUSG00000040265	801.642	759.988	687.247	661.027	696.747	773.675
Nsl1|ENSMUSG00000062510	33.3569	70.4049	56.7281	72.9905	65.4727	74.4499
2810442N19Rik|ENSMUSG00000090260	5.38015	7.71561	4.64984	7.19625	3.90882	5.0304
Gm38188|ENSMUSG00000103576	21.5206	27.0046	20.4593	14.3925	22.4757	16.0973
Sag|ENSMUSG00000056055	292.68	267.153	253.881	302.243	275.572	236.429
Atf3|ENSMUSG00000026628	24.7487	19.289	26.0391	14.3925	23.4529	27.1642
|ENSMUSG00002076612	11.8363	26.0402	15.8095	12.3364	23.4529	28.1702
Als2|ENSMUSG00000026024	242.107	277.762	279.92	294.018	313.683	326.976
Nenf|ENSMUSG00000037499	40.8891	19.289	15.8095	28.785	47.883	42.2553
Pacc1|ENSMUSG00000026627	174.317	159.134	173.904	167.57	180.783	147.894
Dgkd|ENSMUSG00000070738	341.101	380.958	330.139	410.186	303.911	324.964
Gm19582|ENSMUSG00000101942	148.492	120.556	118.106	145.981	129.968	124.754
4833421G17Rik|ENSMUSG00000103996	7.5322	11.5734	8.36971	4.11214	3.90882	13.079
Cdk15|ENSMUSG00000026023	39.8131	33.7558	29.759	40.0934	18.5669	43.2614
Gm37737|ENSMUSG00000104502	65.6378	108.983	55.7981	43.1775	59.6095	53.3222
Ppp2r5a|ENSMUSG00000026626	55.9535	41.4714	54.8681	64.7663	71.3359	58.3526
Dstyk|ENSMUSG00000042046	298.06	240.148	221.332	299.158	238.438	297.8
Gm32200|ENSMUSG00000103114	170.013	174.566	245.512	198.411	140.717	200.21
Gm973|ENSMUSG00000047361	17.2165	28.9335	41.8486	27.757	40.0654	28.1702
Sumo1|ENSMUSG00000026021	12.9123	13.5023	13.0196	18.5046	14.6581	18.1094
D430013B06Rik|ENSMUSG00000103821	12.9123	9.64451	25.1091	18.5046	18.5669	8.04864
Gm29596|ENSMUSG00000101400	8.60823	5.78671	5.57981	12.3364	4.88602	7.04256
Dtl|ENSMUSG00000037474	746.764	765.774	786.753	736.074	807.171	768.645
Rbbp5|ENSMUSG00000026439	10.7603	12.5379	3.71987	5.14018	13.6809	7.04256
Tmem81|ENSMUSG00000048174	59.1816	57.8671	53.9382	72.9905	47.883	62.3769
Usp40|ENSMUSG00000005501	2963.38	2813.3	2723.88	2931.96	2656.04	2874.37
|ENSMUSG00002075025	1066.34	960.593	977.397	1046.54	1001.63	951.751
Gm5832|ENSMUSG00000084021	199.065	210.25	228.772	188.131	214.985	186.125
Gm15375|ENSMUSG00000083478	23.6726	24.1113	22.3192	44.2055	33.2249	24.1459
Gm52970|ENSMUSG00000118514	80.7022	78.1206	88.347	89.4391	101.629	70.4256
Nop58|ENSMUSG00000026020	13.9884	6.75116	19.5293	15.4205	13.6809	14.0851
Ints7|ENSMUSG00000037461	4478.43	4535.81	4612.64	4413.36	4389.6	4488.12
Gm37349|ENSMUSG00000102970	3.22809	18.3246	21.3893	11.3084	4.88602	14.0851
Bmpr2|ENSMUSG00000067336	132.352	143.703	114.386	149.065	106.515	142.863
Gm38125|ENSMUSG00000104052	167.861	130.201	187.854	187.103	139.74	205.24
Ugt1a10|ENSMUSG00000090165	82.8542	127.308	148.795	134.673	106.515	153.93
Gm52971|ENSMUSG00000118583	168.937	143.703	179.484	173.738	193.486	194.173
Fam117b|ENSMUSG00000041040	8.60823	5.78671	3.71987	11.3084	1.95441	1.00608
Gm37531|ENSMUSG00000103696	570.295	610.498	632.378	653.831	578.505	582.52
Gm18829|ENSMUSG00000100901	9.68426	2.89335	20.4593	7.19625	7.81763	26.1581
Cntn2|ENSMUSG00000053024	641.313	588.315	719.795	617.849	695.769	618.739
Gm38037|ENSMUSG00000102840	38.737	24.1113	39.9886	22.6168	34.2021	21.1277
Ica1l|ENSMUSG00000026018	1049.13	839.073	896.489	852.242	909.777	722.365
Nek2|ENSMUSG00000026622	55.9535	27.0046	55.7981	53.4579	63.5183	30.1824
1700034H15Rik|ENSMUSG00000055833	156.024	147.561	137.635	111.028	159.284	124.754
Gm15372|ENSMUSG00000084195	6.45617	21.2179	10.2297	11.3084	9.77204	14.0851
Wdr12|ENSMUSG00000026019	86.0823	92.5873	132.985	115.14	107.492	143.869
Prrc2c|ENSMUSG00000040225	490.669	454.257	509.623	546.915	579.482	546.301
Hjurp|ENSMUSG00000044783	7.5322	3.85781	5.57981	5.14018	1.95441	14.0851
Carf|ENSMUSG00000026017	271.159	287.406	263.181	297.102	303.911	298.806
Rcor3|ENSMUSG00000037395	119.439	147.561	145.075	145.981	152.444	159.967
Gm10516|ENSMUSG00000097316	54.8775	44.3648	67.8877	52.4298	47.883	48.2918
Trpm8|ENSMUSG00000036251	296.984	320.198	300.38	369.065	374.269	346.091
4930453O03Rik|ENSMUSG00000085420	27.9768	26.0402	26.9691	19.5327	26.3845	42.2553
Nfasc|ENSMUSG00000026442	2050.91	2029.21	2058.02	2004.67	1896.75	2012.16
Nbeal1|ENSMUSG00000073664	744.612	798.566	882.54	861.494	786.649	795.809
Fmo2|ENSMUSG00000040170	4163.16	4012.12	4360.62	4470.93	4196.11	4289.92
Glrp1|ENSMUSG00000062310	86.0823	115.734	112.526	99.7195	121.173	109.663
Arl4c|ENSMUSG00000049866	123.743	15.4312	24.1792	7.19625	19.5441	10.0608
Kcnh1|ENSMUSG00000058248	322.809	365.527	303.17	266.261	286.321	308.866
Dst|ENSMUSG00000026131	8806.22	8749.5	9603.78	10269	11277.9	11771.1
Gm28631|ENSMUSG00000099382	3.22809	3.85781	4.64984	3.08411	16.6125	6.03648
Gm26788|ENSMUSG00000096992	388.446	387.709	423.136	511.962	506.192	560.386
Agap1|ENSMUSG00000055013	26.9007	30.8624	26.0391	21.5888	20.5213	38.231
Ccdc115|ENSMUSG00000042111	19.3685	21.2179	12.0896	4.11214	13.6809	3.01824
Abi2|ENSMUSG00000026782	1762.54	1794.84	1781.82	2027.29	1602.61	1727.44
Imp4|ENSMUSG00000026127	98.9947	82.9428	97.6467	62.7102	72.3131	100.608
Raph1|ENSMUSG00000026014	860.823	862.219	771.874	764.859	632.251	703.25
Pik3c2b|ENSMUSG00000026447	866.203	752.272	831.392	817.288	830.624	884.344
Ppp1r15b|ENSMUSG00000046062	7.5322	15.4312	11.1596	6.16821	21.4985	19.1155
Cd28|ENSMUSG00000026012	8.60823	3.85781	14.8795	11.3084	6.84043	3.01824
Gm9991|ENSMUSG00000056128	554.155	602.782	584.95	479.065	498.374	551.332
Scyl3|ENSMUSG00000026584	38.737	60.7604	29.759	68.8784	55.7006	46.2797
Arhgef4|ENSMUSG00000037509	36.585	45.3292	31.6189	39.0654	35.1794	34.2067
Gm38336|ENSMUSG00000104002	23.6726	2.89335	16.7394	6.16821	9.77204	4.02432
Plekha6|ENSMUSG00000041757	37.661	26.0402	26.0391	31.8691	42.997	32.1945
BC055324|ENSMUSG00000041406	329.265	329.842	300.38	241.588	277.526	293.775
Fam168b|ENSMUSG00000037503	36.585	24.1113	30.689	25.7009	23.4529	20.1216
Lamb3|ENSMUSG00000026639	54.8775	69.4405	72.5375	59.6261	85.0168	72.4377
Gm37127|ENSMUSG00000104358	540.167	575.777	584.95	605.513	522.804	471.851
Hsd11b1|ENSMUSG00000016194	27.9768	19.289	27.899	43.1775	31.2705	52.3161
Gm38049|ENSMUSG00000102434	543.395	602.782	509.623	519.158	439.742	468.833
Hs6st1|ENSMUSG00000045216	1475.24	1502.62	1646.97	1570.84	1556.69	1624.82
Gm38322|ENSMUSG00000102981	214.13	170.708	199.013	211.775	217.917	202.222
Gm16588|ENSMUSG00000089790	17.2165	5.78671	6.50978	2.05607	4.88602	8.04864
Uggt1|ENSMUSG00000037470	875.888	854.504	883.47	952.989	861.894	880.32
Neurl3|ENSMUSG00000047180	120.515	88.7295	99.5066	113.084	106.515	96.5836
Lrrfip1|ENSMUSG00000026305	13.9884	16.3957	17.6694	21.5888	20.5213	11.0669
Rbm44|ENSMUSG00000070732	5.38015	23.1468	15.8095	17.4766	16.6125	25.152
Nme7|ENSMUSG00000026575	261.475	287.406	308.749	234.392	247.233	189.143
Gm37411|ENSMUSG00000103493	16.1404	18.3246	20.4593	6.16821	9.77204	16.0973
Cd46|ENSMUSG00000016493	52.7254	30.8624	29.759	38.0373	57.655	43.2614
Gm37132|ENSMUSG00000103443	119.439	121.521	120.896	127.476	166.125	127.772
Atp1b1|ENSMUSG00000026576	16.1404	24.1113	22.3192	27.757	25.4073	26.1581
Gm26685|ENSMUSG00000097281	126.971	119.592	116.246	139.813	110.424	140.851
D630023O14Rik|ENSMUSG00000102389	82.8542	74.2627	58.588	76.0746	77.1991	75.456
Nrp2|ENSMUSG00000025969	723.092	886.331	853.711	822.429	897.073	879.314
Arid5a|ENSMUSG00000037447	870.508	846.788	911.369	868.69	837.464	826.997
Cr1l|ENSMUSG00000016481	837.151	815.926	859.291	796.728	867.757	907.484
Gpr161|ENSMUSG00000040836	8.60823	11.5734	8.36971	8.22429	4.88602	14.0851
Espnl|ENSMUSG00000049515	461.616	432.074	437.085	422.523	422.152	374.262
Dcaf6|ENSMUSG00000026571	2934.33	2885.64	3118.18	2679.06	2450.83	2600.72
Klhl30|ENSMUSG00000026308	898.484	1106.23	1074.11	989.998	1122.81	994.007
Erfe|ENSMUSG00000047443	472.377	383.852	407.326	490.373	517.918	451.73
Fer1l5|ENSMUSG00000037432	276.539	251.722	239.002	240.56	250.164	254.538
Ilkap|ENSMUSG00000026309	2056.29	1999.31	2031.05	1885.42	2043.33	1952.8
1700020N18Rik|ENSMUSG00000100253	36.585	31.8269	23.2492	51.4018	35.1794	46.2797
Hes6|ENSMUSG00000067071	111.907	121.521	138.565	140.841	134.854	156.948
Cnnm4|ENSMUSG00000037408	200.141	148.525	191.573	176.822	168.079	155.942
Gm37909|ENSMUSG00000104316	87.1584	81.9784	92.9968	64.7663	96.7432	101.614
Per2|ENSMUSG00000055866	1320.29	1312.62	1168.97	1207.94	1170.69	1061.41
Gm28382|ENSMUSG00000100151	712.331	694.405	629.589	605.513	676.225	607.672
Gm19085|ENSMUSG00000101958	87.1584	82.9428	53.9382	108.972	124.105	98.5958
Traf3ip1|ENSMUSG00000034292	17.2165	21.2179	17.6694	28.785	20.5213	28.1702
Cnnm3|ENSMUSG00000001138	121.591	119.592	112.526	117.196	107.492	133.809
Gm28380|ENSMUSG00000101705	87.1584	56.9026	75.3274	71.9625	71.3359	74.4499
Adcy10|ENSMUSG00000026567	40.8891	57.8671	46.4984	58.598	43.9742	56.3405
Mpzl1|ENSMUSG00000026566	426.108	512.124	468.704	452.336	430.947	461.791
Hdac4|ENSMUSG00000026313	794.109	747.45	836.971	753.55	806.193	707.274
Gm37036|ENSMUSG00000102565	89.3104	99.3385	84.6271	89.4391	82.0852	92.5593
Gm7837|ENSMUSG00000101522	9.68426	12.5379	10.2297	12.3364	31.2705	10.0608
Rcsd1|ENSMUSG00000040723	90.3864	74.2627	82.7672	113.084	92.8344	85.5168
Ndufa10|ENSMUSG00000026260	73.17	87.7651	107.876	121.308	104.561	116.705
Creg1|ENSMUSG00000040713	445.476	549.737	466.844	461.588	501.306	482.918
Gm36972|ENSMUSG00000104306	178.621	265.224	265.971	264.205	244.301	245.483
Gm16565|ENSMUSG00000089829	5.38015	6.75116	19.5293	20.5607	8.79484	5.0304
Mgat4f|ENSMUSG00000050526	0	10.609	2.7899	10.2804	1.95441	8.04864
Olfr1414|ENSMUSG00000042849	1862.61	1926.97	1905.51	1920.37	1793.17	1818.99
Fam178b|ENSMUSG00000046337	1670	1595.2	1559.56	1278.88	1325.09	1424.61
|ENSMUSG00002075377	2.15206	2.89335	9.29968	8.22429	3.90882	3.01824
Adipor1|ENSMUSG00000026457	2285.49	2395.7	2317.48	2167.1	2117.6	2212.37
Platr1|ENSMUSG00000101061	2.15206	8.68006	6.50978	2.05607	7.81763	4.02432
Klhl12|ENSMUSG00000026455	856.519	882.473	1088.06	984.858	901.959	769.651
Gm25612|ENSMUSG00000077202	40.8891	49.187	31.6189	29.813	53.7462	41.2493
Gm15454|ENSMUSG00000096712	5.38015	6.75116	7.43975	2.05607	7.81763	4.02432
Tuba5-ps|ENSMUSG00000101955	18.2925	10.609	13.9495	8.22429	9.77204	9.05472
Zap70|ENSMUSG00000026117	876.964	804.352	786.753	829.625	820.852	862.21
Mgat4e|ENSMUSG00000046367	4.30412	7.71561	19.5293	11.3084	6.84043	4.02432
Gm18828|ENSMUSG00000097291	695.115	718.516	716.076	716.541	755.379	732.426
Gpr35|ENSMUSG00000026271	256.095	195.784	246.442	254.953	246.255	279.69
Tmem131|ENSMUSG00000026116	671.442	537.199	586.81	639.438	514.987	610.69
Aqp12|ENSMUSG00000045091	25.8247	15.4312	14.8795	19.5327	31.2705	26.1581
Kdm5b|ENSMUSG00000042207	179.697	132.13	154.375	121.308	107.492	141.857
Klf7|ENSMUSG00000025959	17.2165	12.5379	7.43975	11.3084	17.5897	5.0304
Cnga3|ENSMUSG00000026114	102.223	71.3694	60.4479	70.9345	102.606	98.5958
Ppp1r12b|ENSMUSG00000073557	92.5385	98.374	90.2069	138.785	91.8572	106.644
Gm37677|ENSMUSG00000103976	430.412	529.484	445.455	616.821	614.661	563.405
Gm28892|ENSMUSG00000101168	9.68426	39.5425	16.7394	24.6729	40.0654	31.1885
Ube2t|ENSMUSG00000026429	19.3685	36.6491	24.1792	40.0934	33.2249	29.1763
Creb1|ENSMUSG00000025958	1086.79	1066.68	1055.51	1038.32	951.797	1103.67
Pou2f1|ENSMUSG00000026565	161.404	99.3385	139.495	147.009	141.695	171.034
Plekhm3|ENSMUSG00000051344	287.3	239.184	305.96	310.467	285.344	316.915
Gm17976|ENSMUSG00000099008	5868.66	6173.45	5855.08	5854.66	7062.25	6586.8
Gm26665|ENSMUSG00000097196	103.299	72.3338	111.596	97.6634	109.447	87.5289
Gm7626|ENSMUSG00000102890	61.3337	51.1159	79.9773	62.7102	85.0168	44.2675
Timm17a|ENSMUSG00000062580	684.354	583.493	699.336	596.261	624.433	693.189
Lmod1|ENSMUSG00000048096	91.4625	72.3338	130.196	108.972	82.0852	73.4438
Shisa4|ENSMUSG00000041889	1860.45	1775.55	1778.1	1717.85	1870.37	1666.07
Kif1a|ENSMUSG00000014602	1179.33	1326.12	1127.12	1123.64	997.725	1091.6
Agxt|ENSMUSG00000026272	78.5501	59.796	74.3975	76.0746	58.6323	58.3526
Ipo9|ENSMUSG00000041879	1056.66	893.082	914.159	812.148	977.204	885.35
Ildr2|ENSMUSG00000040612	18.2925	8.68006	13.0196	10.2804	11.7265	11.0669
5330438I03Rik|ENSMUSG00000091393	16.1404	9.64451	10.2297	17.4766	8.79484	15.0912
Pask|ENSMUSG00000026274	11.8363	11.5734	9.29968	10.2804	13.6809	10.0608
Gm17868|ENSMUSG00000102870	61.3337	46.2937	59.518	51.4018	45.9286	41.2493
Ppp1r7|ENSMUSG00000026275	428.26	384.816	463.124	376.261	448.537	419.535
Nav1|ENSMUSG00000009418	2077.81	2240.42	2034.77	2041.68	2197.73	2204.32
Gm37333|ENSMUSG00000104524	389.523	320.198	285.5	357.756	332.249	324.964
Csrp1|ENSMUSG00000026421	16.1404	8.68006	34.4088	19.5327	22.4757	25.152
Uck2|ENSMUSG00000026558	5.38015	8.68006	21.3893	22.6168	16.6125	38.231
Gm37982|ENSMUSG00000103139	418.575	425.323	364.548	498.597	435.833	446.699
Inpp4a|ENSMUSG00000026113	2185.42	2093.82	2213.32	2062.24	2084.38	2211.36
Coa5|ENSMUSG00000026112	33.3569	38.5781	47.4284	58.598	28.3389	56.3405
Ano7|ENSMUSG00000034107	724.168	707.907	720.725	668.223	783.718	663.007
Tnni1|ENSMUSG00000026418	5.38015	10.609	6.50978	3.08411	5.86323	10.0608
Lad1|ENSMUSG00000041782	777.969	785.063	747.695	710.373	668.408	665.019
Mgat4a|ENSMUSG00000026110	30.1288	43.4003	66.9577	66.8223	52.769	58.3526
Rgs5|ENSMUSG00000026678	114.059	149.49	112.526	157.289	178.828	138.839
Farp2|ENSMUSG00000034066	6028.99	5692.19	5897.86	5971.86	5640.42	5450.94
Gm37250|ENSMUSG00000103854	13.9884	8.68006	21.3893	8.22429	7.81763	12.073
Tsga10|ENSMUSG00000060771	505.734	471.617	438.015	532.523	460.263	488.955
Stk25|ENSMUSG00000026277	39.8131	32.7913	39.9886	39.0654	49.8374	43.2614
Bok|ENSMUSG00000026278	504.658	569.991	582.16	518.13	539.417	545.295
Unc80|ENSMUSG00000055567	539.091	506.337	607.269	534.579	545.28	608.678
Gm37181|ENSMUSG00000103375	34.4329	27.9691	17.6694	10.2804	29.3161	39.2371
Gm15457|ENSMUSG00000087374	1859.38	1943.37	1976.18	1812.43	1838.12	1861.25
Lyg1|ENSMUSG00000026085	107.603	86.8006	117.176	72.9905	110.424	87.5289
Rpe|ENSMUSG00000026005	8.60823	9.64451	8.36971	15.4205	6.84043	14.0851
Atg4b|ENSMUSG00000026280	582.132	622.071	587.74	580.84	639.092	592.581
Txndc9|ENSMUSG00000058407	1818.49	2048.49	1973.39	1861.77	1870.37	1773.72
Kansl1l|ENSMUSG00000026004	159.252	147.561	164.604	137.757	152.444	157.955
Gm37570|ENSMUSG00000102559	19.3685	23.1468	13.0196	17.4766	20.5213	18.1094
Gm38387|ENSMUSG00000102374	94.6906	80.0495	41.8486	80.1868	65.4727	75.456
Gm38162|ENSMUSG00000102776	29.0528	35.6847	43.7085	40.0934	34.2021	40.2432
Ing5|ENSMUSG00000026283	16.1404	10.609	9.29968	15.4205	19.5441	11.0669
6820402A03Rik|ENSMUSG00000103706	2.15206	7.71561	14.8795	1.02804	4.88602	6.03648
Gm37285|ENSMUSG00000103756	37.661	25.0757	32.5489	24.6729	26.3845	21.1277
Gm38218|ENSMUSG00000103553	497.125	421.465	453.825	570.56	500.329	383.316
Eif5b|ENSMUSG00000026083	697.267	663.542	767.224	658.971	674.271	668.037
D2hgdh|ENSMUSG00000073609	423.955	469.688	501.253	484.205	474.921	423.56
Gal3st2|ENSMUSG00000094651	148.492	165.886	122.756	141.869	163.193	157.955
Gm18666|ENSMUSG00000101660	27.9768	16.3957	38.1287	17.4766	11.7265	20.1216
Nos1ap|ENSMUSG00000038473	12.9123	23.1468	22.3192	37.0093	14.6581	25.152
St8sia4|ENSMUSG00000040710	561.687	503.444	486.373	608.597	470.035	503.04
Gm37761|ENSMUSG00000102718	372.306	332.736	260.391	412.242	233.552	309.873
Dusp12|ENSMUSG00000026659	469.149	443.648	457.544	411.214	495.443	433.62
Tnnt2|ENSMUSG00000026414	1277.25	1204.6	1186.64	1287.1	1304.57	1154.98
Macir|ENSMUSG00000044768	16.1404	9.64451	12.0896	10.2804	3.90882	4.02432
Fcgr2b|ENSMUSG00000026656	1414.98	1530.58	1661.85	1445.42	1447.24	1454.79
Npas2|ENSMUSG00000026077	30538.8	29275	27602.4	27405.4	29010.3	26832.1
Gm3617|ENSMUSG00000092563	9.68426	1.9289	4.64984	7.19625	6.84043	10.0608
Fcgr3|ENSMUSG00000059498	132.352	118.628	146.005	150.093	169.056	182.1
|ENSMUSG00002075095	100.071	95.4807	78.1173	145.981	97.7204	103.626
Ppip5k2|ENSMUSG00000040648	486.365	510.195	478.934	501.681	475.898	464.809
Cfap126|ENSMUSG00000026649	9.68426	12.5379	18.5994	11.3084	20.5213	21.1277
Sdhc|ENSMUSG00000058076	203.369	166.85	163.674	197.383	148.535	193.167
Gin1|ENSMUSG00000026333	34.4329	62.6893	43.7085	43.1775	55.7006	51.3101
Bard1|ENSMUSG00000026196	16.1404	13.5023	13.0196	18.5046	14.6581	19.1155
Cnot11|ENSMUSG00000003135	55.9535	68.476	45.5684	77.1027	87.9484	100.608
Mpz|ENSMUSG00000056569	29.0528	24.1113	23.2492	33.9252	27.3617	23.1398
Pam|ENSMUSG00000026335	868.355	799.53	766.294	821.401	827.692	751.542
|ENSMUSG00002076269	88.2344	97.4096	106.016	111.028	70.3587	91.5533
Tomm40l|ENSMUSG00000005674	9.68426	27.9691	27.899	19.5327	6.84043	37.2249
Apoa2|ENSMUSG00000005681	3850.03	4503.99	3684.53	3797.56	4320.22	4157.12
Fcer1g|ENSMUSG00000058715	2801.98	2831.63	2437.45	2736.63	2661.9	2876.38
Ndufs2|ENSMUSG00000013593	18.2925	36.6491	38.1287	48.3177	39.0882	32.1945
Adamts4|ENSMUSG00000006403	21.5206	18.3246	13.9495	32.8971	31.2705	31.1885
Pign|ENSMUSG00000056536	256.095	233.397	214.823	231.308	268.731	293.775
Ddx59|ENSMUSG00000026404	115.135	98.374	113.456	107.944	127.037	91.5533
Kif14|ENSMUSG00000041498	30.1288	10.609	8.36971	10.2804	23.4529	18.1094
Relch|ENSMUSG00000026319	642.389	607.604	709.566	608.597	611.73	617.733
Gm37566|ENSMUSG00000104044	110.831	84.8717	90.2069	111.028	128.014	127.772
Gm10193|ENSMUSG00000101330	122.667	161.063	127.406	122.336	136.809	87.5289
Tnfrsf11a|ENSMUSG00000026321	196.913	161.063	188.784	198.411	164.17	174.052
Gm37779|ENSMUSG00000102690	90.3864	104.161	80.9072	115.14	76.2219	74.4499
Il1r1|ENSMUSG00000026072	41.9651	26.0402	26.0391	37.0093	32.2477	35.2128
Gm38070|ENSMUSG00000103560	4.30412	14.4668	9.29968	11.3084	11.7265	18.1094
Gm6123|ENSMUSG00000103922	9.68426	5.78671	9.29968	12.3364	13.6809	6.03648
Il1rl2|ENSMUSG00000070942	341.101	312.482	259.461	367.009	278.503	296.794
Gm37372|ENSMUSG00000102501	92.5385	146.597	117.176	107.944	113.356	109.663
Gm26509|ENSMUSG00000097612	143.112	174.566	151.585	141.869	156.353	174.052
Bcl2|ENSMUSG00000057329	21.5206	23.1468	37.1987	18.5046	18.5669	27.1642
Mrpl15|ENSMUSG00000033845	2748.18	2612.7	2906.15	2408.69	2705.88	2401.51
Gm37144|ENSMUSG00000102275	4.30412	3.85781	5.57981	10.2804	10.7492	5.0304
Kdsr|ENSMUSG00000009905	273.311	335.629	348.738	233.364	307.819	242.465
Vps4b|ENSMUSG00000009907	436.868	300.909	328.279	321.775	371.338	341.061
Serpinb5|ENSMUSG00000067006	15.0644	9.64451	23.2492	18.5046	16.6125	18.1094
Il18r1|ENSMUSG00000026070	32.2809	23.1468	21.3893	18.5046	12.7037	28.1702
Ptprc|ENSMUSG00000026395	1638.79	1649.21	1646.97	1726.07	1569.39	1635.89
A130071D04Rik|ENSMUSG00000104291	1929.32	1908.65	1945.49	2124.95	1871.35	1974.93
Tent2-ps2|ENSMUSG00000099656	1379.47	1320.33	1226.63	1389.9	1358.31	1331.04
Gm28556|ENSMUSG00000099459	98.9947	73.2983	82.7672	106.916	119.219	113.687
Gm37435|ENSMUSG00000102676	21.5206	25.0757	22.3192	20.5607	24.4301	34.2067
Lypla1|ENSMUSG00000025903	899.56	911.406	954.147	724.765	960.592	866.235
Gm37101|ENSMUSG00000102448	347.557	290.3	305.03	299.158	354.725	320.939
Rgs20|ENSMUSG00000002459	2905.28	2794.02	2908.01	2644.11	2489.92	2410.57
Gm17101|ENSMUSG00000091665	15.0644	27.9691	25.1091	21.5888	23.4529	17.1034
Gm4319|ENSMUSG00000102123	323.885	310.553	345.018	273.458	398.699	380.298
Mreg|ENSMUSG00000039395	1.07603	1.9289	17.6694	3.08411	8.79484	10.0608
Gm25360|ENSMUSG00000118839	1.07603	0.964451	5.57981	8.22429	5.86323	13.079
Gm23472|ENSMUSG00000119668	153.872	174.566	166.464	168.598	190.555	200.21
Mrps9|ENSMUSG00000060679	26.9007	15.4312	19.5293	17.4766	15.6353	25.152
Pecr|ENSMUSG00000026189	334.645	300.909	286.43	274.486	297.07	323.958
Gpr45|ENSMUSG00000041907	100.071	148.525	115.316	102.804	134.854	138.839
Tmem169|ENSMUSG00000026188	309.896	332.736	345.018	328.971	363.52	389.353
Xrcc5|ENSMUSG00000026187	19.3685	30.8624	38.1287	32.8971	16.6125	26.1581
Atp6v1h|ENSMUSG00000033793	25.8247	12.5379	8.36971	21.5888	18.5669	24.1459
Tgfbrap1|ENSMUSG00000070939	716.635	759.988	751.414	782.335	786.649	893.399
A630035G10Rik|ENSMUSG00000103083	206.598	196.748	177.624	214.859	182.737	202.222
Gm37693|ENSMUSG00000104224	4.30412	4.82226	3.71987	3.08411	7.81763	8.04864
Dennd1b|ENSMUSG00000056268	259.323	262.331	213.893	243.644	185.669	222.344
Ecrg4|ENSMUSG00000026051	8.60823	5.78671	5.57981	3.08411	3.90882	8.04864
Slamf1|ENSMUSG00000015316	7.5322	5.78671	0	12.3364	6.84043	6.03648
Smarcal1|ENSMUSG00000039354	27.9768	35.6847	39.9886	27.757	38.111	20.1216
Crb1|ENSMUSG00000063681	1722.72	1614.49	1590.25	1745.6	1307.5	1595.64
Ankar|ENSMUSG00000039342	35.509	26.0402	51.1483	47.2896	45.9286	52.3161
F13b|ENSMUSG00000026368	49.4973	59.796	88.347	58.598	65.4727	48.2918
Cfhr1|ENSMUSG00000057037	31.2048	33.7558	13.9495	46.2616	40.0654	33.2006
Tns1|ENSMUSG00000055322	811.326	859.326	804.423	863.55	824.76	901.447
Cxcr2|ENSMUSG00000026180	21.5206	10.609	13.0196	11.3084	10.7492	19.1155
Gm25524|ENSMUSG00000118939	8.60823	15.4312	19.5293	6.16821	6.84043	30.1824
Atp1a4|ENSMUSG00000007107	3104.34	3272.38	3189.79	2900.09	3366.47	3261.71
Arpc2|ENSMUSG00000006304	637.009	594.102	610.989	631.214	672.316	636.848
Igsf8|ENSMUSG00000038034	2697.6	2834.52	2943.35	2647.19	2772.33	2625.87
Glrx2|ENSMUSG00000018196	394.903	456.185	422.206	437.943	460.263	431.608
Ro60|ENSMUSG00000018199	257.171	262.331	235.282	243.644	223.78	247.496
Atp1a2|ENSMUSG00000007097	10708.6	10641.8	10964.3	10863.3	10552.8	10734.9
Kcnj9|ENSMUSG00000038026	646.693	582.529	583.09	579.812	551.143	562.399
Kcnj10|ENSMUSG00000044708	10846.4	12371	11620.9	9947.27	10309.5	10000.4
Pigm|ENSMUSG00000050229	156.024	132.13	127.406	114.112	147.558	135.821
Pnkd|ENSMUSG00000026179	1048.05	1073.43	938.338	1022.9	1177.53	1181.14
Uchl5|ENSMUSG00000018189	408.891	390.603	417.556	399.906	391.859	358.164
Gm37931|ENSMUSG00000103403	71.0179	65.5827	74.3975	95.6073	88.9256	78.4742
Igsf9|ENSMUSG00000037995	6151.66	6446.39	5958.31	6151.77	6665.51	6268.88
Vsig8|ENSMUSG00000049598	186.153	123.45	132.055	157.289	138.763	180.088
Usp37|ENSMUSG00000033364	954.438	945.162	897.419	938.597	946.911	902.453
Cnot9|ENSMUSG00000026174	600.424	544.915	703.986	496.541	539.417	468.833
Ifi213|ENSMUSG00000073491	213.054	218.93	207.383	220	245.278	249.508
Ifi209|ENSMUSG00000043263	709.103	738.77	706.776	717.569	749.516	706.268
Odr4|ENSMUSG00000006010	30.1288	27.0046	18.5994	16.4486	29.3161	29.1763
Ifi211|ENSMUSG00000026536	1713.04	2175.8	2118.47	1616.07	1750.17	1865.27
Plcd4|ENSMUSG00000026173	957.666	856.433	924.388	823.457	816.943	911.508
Ifi203|ENSMUSG00000039997	982.415	1200.74	1180.13	1087.66	965.478	1177.11
Ifi202b|ENSMUSG00000026535	2.15206	2.89335	5.57981	12.3364	1.95441	7.04256
Olfr433|ENSMUSG00000045381	21.5206	9.64451	9.29968	11.3084	22.4757	23.1398
Olfr430|ENSMUSG00000050134	10.7603	8.68006	14.8795	22.6168	52.769	22.1338
Olfr428-ps1|ENSMUSG00000106975	9.68426	14.4668	12.0896	30.8411	33.2249	36.2189
Olfr427|ENSMUSG00000059371	82.8542	66.5471	100.437	95.6073	124.105	130.79
Olfr231|ENSMUSG00000046486	13.9884	15.4312	9.29968	26.7289	10.7492	23.1398
Zfp142|ENSMUSG00000026135	107.603	96.4451	108.806	110	110.424	141.857
Bcs1l|ENSMUSG00000026172	13.9884	27.9691	25.1091	20.5607	11.7265	32.1945
Rnf25|ENSMUSG00000026171	33.3569	38.5781	30.689	45.2336	39.0882	50.304
Stk36|ENSMUSG00000033276	150.644	126.343	112.526	144.953	136.809	150.912
Hmcn1|ENSMUSG00000066842	1895.96	1939.51	2071.04	1863.83	1758.97	2003.1
Ttll4|ENSMUSG00000033257	1484.92	1343.48	1272.2	1442.33	1318.25	1456.8
Cyp27a1|ENSMUSG00000026170	30.1288	37.6136	28.829	28.785	19.5441	24.1459
Wdr64|ENSMUSG00000026523	6.45617	9.64451	35.3388	22.6168	10.7492	9.05472
Prkag3|ENSMUSG00000006542	79.6262	58.8315	87.417	70.9345	70.3587	61.3709
Wnt6|ENSMUSG00000033227	16.1404	16.3957	21.3893	18.5046	11.7265	18.1094
Zfand2b|ENSMUSG00000026197	3376.58	3803.8	3559.92	3466.54	3584.38	3335.15
Ankzf1|ENSMUSG00000026199	2115.47	2100.57	2155.67	1832.99	2149.85	2009.14
Glb1l|ENSMUSG00000026200	1601.13	1605.81	1597.69	1574.95	1643.66	1600.67
Stk16|ENSMUSG00000026201	211.978	319.233	232.492	231.308	253.096	260.575
Tuba4a|ENSMUSG00000026202	853.291	794.708	717.936	764.859	718.245	771.663
A630095N17Rik|ENSMUSG00000096094	122.667	118.628	102.297	108.972	145.603	158.961
Dnajb2|ENSMUSG00000026203	699.419	716.587	756.064	702.148	696.747	737.456
Ptprn|ENSMUSG00000026204	38.737	29.898	39.0587	42.1495	32.2477	20.1216
Speg|ENSMUSG00000026207	4659.21	4860.83	4791.2	4195.41	4534.23	4173.22
3110009E18Rik|ENSMUSG00000026388	7.5322	11.5734	1.85994	5.14018	8.79484	6.03648
Steap3|ENSMUSG00000026389	12.9123	10.609	22.3192	6.16821	9.77204	19.1155
Cd84|ENSMUSG00000038147	582.132	574.813	551.471	560.279	566.778	512.095
Slamf6|ENSMUSG00000015314	4.30412	7.71561	13.0196	14.3925	0	4.02432
Ufc1|ENSMUSG00000062963	6.45617	6.75116	4.64984	18.5046	15.6353	14.0851
Rpl27-ps1|ENSMUSG00000079137	2.15206	3.85781	23.2492	10.2804	16.6125	14.0851
Gm20045|ENSMUSG00000103983	1171.8	1117.8	1052.72	1127.76	987.953	996.019
Dedd|ENSMUSG00000013973	6.45617	9.64451	17.6694	11.3084	11.7265	8.04864
Nectin4|ENSMUSG00000006411	3.22809	9.64451	3.71987	14.3925	3.90882	16.0973
Arhgap30|ENSMUSG00000048865	21567.9	23108.3	21611.5	20877.3	22347.7	22350.1
Usf1|ENSMUSG00000026641	3404.56	3511.57	3297.67	3212.61	3213.05	3011.2
Tstd1|ENSMUSG00000103711	8.60823	15.4312	20.4593	13.3645	19.5441	10.0608
F11r|ENSMUSG00000038235	1581.76	1466.93	1500.97	1606.82	1531.28	1482.96
Usp21|ENSMUSG00000053483	52.7254	55.9382	66.0277	52.4298	50.8146	49.2979
Capn8|ENSMUSG00000038599	125.895	135.988	108.806	114.112	139.74	137.833
Tlr5|ENSMUSG00000079164	10.7603	11.5734	10.2297	12.3364	5.86323	10.0608
Disp1|ENSMUSG00000030768	8.60823	7.71561	5.57981	13.3645	10.7492	9.05472
Aida|ENSMUSG00000042901	89.3104	108.983	91.1369	110	100.652	83.5046
Gm37214|ENSMUSG00000104022	19.3685	31.8269	26.9691	34.9532	26.3845	20.1216
Gm33973|ENSMUSG00000103451	6.45617	3.85781	3.71987	7.19625	3.90882	9.05472
Mia3|ENSMUSG00000056050	32.2809	23.1468	40.9186	44.2055	32.2477	27.1642
Cfap65|ENSMUSG00000047021	54.8775	73.2983	55.7981	57.57	79.1535	45.2736
Gm26879|ENSMUSG00000097089	104.375	85.8362	100.437	110	118.242	105.638
Obsl1|ENSMUSG00000026211	510.038	514.053	624.939	525.326	727.04	578.496
Slc4a3|ENSMUSG00000006576	5389.83	5441.43	5227.35	4923.26	5100.03	5266.83
Soat1|ENSMUSG00000026600	472.377	422.43	398.026	382.429	462.218	397.401
Gm37648|ENSMUSG00000103199	125.895	143.703	130.196	120.28	171.011	131.796
Gm8307|ENSMUSG00000100843	386.294	369.385	517.992	374.205	437.787	394.383
Gm23984|ENSMUSG00000087764	305.592	265.224	383.147	318.691	303.911	270.635
Wdr75|ENSMUSG00000025995	50.5734	42.4359	42.7785	49.3457	68.4043	37.2249
Ren1|ENSMUSG00000070645	53.8015	74.2627	58.588	77.1027	57.655	70.4256
Etnk2|ENSMUSG00000070644	161.404	197.713	180.414	221.028	157.33	195.179
Gm28100|ENSMUSG00000100108	592.892	576.742	491.023	541.775	471.99	489.961
Gm22786|ENSMUSG00000077274	2.15206	5.78671	2.7899	3.08411	3.90882	13.079
Armc9|ENSMUSG00000062590	574.6	616.284	658.418	559.251	566.778	588.557
B3gnt7|ENSMUSG00000079445	3.22809	5.78671	16.7394	8.22429	18.5669	32.1945
Ivns1abp|ENSMUSG00000023150	3.22809	6.75116	13.0196	0	5.86323	6.03648
Swt1|ENSMUSG00000052748	329.265	332.736	379.427	392.71	342.999	401.426
Trmt1l|ENSMUSG00000053286	0	2.89335	10.2297	11.3084	11.7265	7.04256
Rnf2|ENSMUSG00000026484	1544.1	1274.04	1540.96	1486.54	1495.12	1349.15
Gm36527|ENSMUSG00000103238	52.7254	58.8315	45.5684	50.3738	28.3389	40.2432
Gm20342|ENSMUSG00000101599	6143.05	5906.3	5607.71	5551.39	5276.9	5304.05
Ino80d|ENSMUSG00000040865	76.3981	94.5162	77.1874	93.5513	93.8116	94.5715
Mroh3|ENSMUSG00000087230	23.6726	44.3648	39.9886	50.3738	70.3587	57.3465
A430034D21Rik|ENSMUSG00000103594	1450.49	1892.25	1496.32	1669.53	1591.87	1740.52
Ctdsp1|ENSMUSG00000026176	190.457	147.561	200.873	255.981	178.828	196.186
Vil1|ENSMUSG00000026175	40.8891	36.6491	45.5684	46.2616	47.883	61.3709
Slc45a3|ENSMUSG00000026435	163.556	109.947	111.596	137.757	110.424	123.748
Elk4|ENSMUSG00000026436	644.541	544.915	607.269	568.504	594.14	592.581
Mfsd4a|ENSMUSG00000059149	4.30412	1.9289	4.64984	11.3084	5.86323	3.01824
|ENSMUSG00002075658	117.287	121.521	127.406	125.42	105.538	134.815
Gm37120|ENSMUSG00000103966	1124.45	1166.99	1107.59	1169.9	1131.6	1119.77
Cdk18|ENSMUSG00000026437	13.9884	16.3957	13.9495	22.6168	9.77204	23.1398
Gm29695|ENSMUSG00000118219	41.9651	46.2937	67.8877	87.383	49.8374	58.3526
Tmcc2|ENSMUSG00000042066	5.38015	18.3246	1.85994	19.5327	10.7492	11.0669
Acbd3|ENSMUSG00000026499	950.134	914.3	863.941	903.643	943.979	990.988
Gm38293|ENSMUSG00000103156	748.916	691.512	650.048	678.504	720.199	695.201
Gm28857|ENSMUSG00000099556	13.9884	16.3957	12.0896	28.785	6.84043	14.0851
|ENSMUSG00000120105	695.115	697.298	642.608	662.055	665.476	603.648
|ENSMUSG00000120538	9.68426	5.78671	16.7394	16.4486	10.7492	14.0851
|ENSMUSG00000120372	15.0644	20.2535	26.0391	45.2336	8.79484	46.2797
|ENSMUSG00000120706	8.60823	5.78671	11.1596	18.5046	22.4757	31.1885
A530040E14Rik|ENSMUSG00000072109	23.6726	21.2179	15.8095	40.0934	30.2933	26.1581
Gm37233|ENSMUSG00000102336	1011.47	895.011	907.649	1066.07	856.031	910.502
Gm37168|ENSMUSG00000103174	753.22	781.206	849.991	838.877	858.962	846.113
|ENSMUSG00000120874	123.743	93.5518	100.437	97.6634	87.9484	79.4803
|ENSMUSG00000120395	167.861	166.85	166.464	193.271	188.6	222.344
2810408I11Rik|ENSMUSG00000087213	24.7487	36.6491	44.6385	41.1214	50.8146	23.1398
Gm33280|ENSMUSG00000102202	880.192	917.193	974.607	902.615	972.318	905.472
|ENSMUSG00000120654	2435.05	2644.53	2781.54	2255.51	2286.66	2246.58
1700047M11Rik|ENSMUSG00000100147	749.992	809.175	791.403	820.373	771.991	718.341
D730003I15Rik|ENSMUSG00000073478	5.38015	4.82226	1.85994	8.22429	7.81763	7.04256
4933439K11Rik|ENSMUSG00000085184	1226.67	1228.71	1271.27	1222.33	1274.27	1223.39
Gm29483|ENSMUSG00000100546	35.509	29.898	41.8486	26.7289	20.5213	36.2189
|ENSMUSG00000121003	38.737	37.6136	30.689	44.2055	46.9058	25.152
|ENSMUSG00000120094	19.3685	28.9335	28.829	40.0934	41.0426	25.152
|ENSMUSG00000121071	4.30412	7.71561	9.29968	9.25232	7.81763	2.01216
4732440D04Rik|ENSMUSG00000090031	77.4741	89.694	75.3274	66.8223	99.6748	70.4256
|ENSMUSG00000120584	15.0644	27.0046	13.0196	37.0093	15.6353	21.1277
|ENSMUSG00000121223	20.4446	15.4312	3.71987	5.14018	10.7492	12.073
4930558J18Rik|ENSMUSG00000097519	631.629	536.235	595.18	618.878	603.912	595.599
Gm9929|ENSMUSG00000053925	4525.78	4542.57	4581.95	4393.82	4298.72	4507.24
Gm32391|ENSMUSG00000104011	1367.63	1407.13	1437.73	1403.27	1472.65	1322.99
|ENSMUSG00000121270	10.7603	8.68006	16.7394	23.6448	16.6125	22.1338
Ino80dos|ENSMUSG00000084799	5.38015	6.75116	5.57981	17.4766	11.7265	10.0608
2610203C22Rik|ENSMUSG00000079671	102.223	100.303	75.3274	76.0746	99.6748	80.4864
Gm19705|ENSMUSG00000097113	31.2048	6.75116	16.7394	15.4205	34.2021	20.1216
Gm28609|ENSMUSG00000101102	842.531	736.841	816.512	754.578	795.444	781.724
|ENSMUSG00000121280	669.29	651.969	662.137	712.429	665.476	690.171
Sele|ENSMUSG00000026582	5.38015	8.68006	7.43975	12.3364	0.977204	11.0669
Sell|ENSMUSG00000026581	9.68426	3.85781	7.43975	7.19625	3.90882	5.0304
Selp|ENSMUSG00000026580	603.652	565.168	593.32	584.952	528.667	630.812
Chit1|ENSMUSG00000026450	711.255	682.831	612.849	607.569	677.202	521.149
Chil1|ENSMUSG00000064246	7.5322	13.5023	13.0196	27.757	2.93161	9.05472
Nhlh1|ENSMUSG00000051251	64.5617	55.9382	66.0277	77.1027	69.3815	78.4742
Ncstn|ENSMUSG00000003458	865.127	826.535	810.932	988.97	838.441	979.922
Copa|ENSMUSG00000026553	19.3685	42.4359	21.3893	30.8411	23.4529	31.1885
Casq1|ENSMUSG00000007122	8.60823	13.5023	4.64984	11.3084	10.7492	8.04864
Vangl2|ENSMUSG00000026556	1009.32	953.842	955.077	959.157	969.387	970.867
Gm6185|ENSMUSG00000102817	123.743	93.5518	142.285	118.224	96.7432	144.875
|ENSMUSG00000121369	1518.28	1358.91	1510.27	1275.79	1506.85	1395.43
Gm16026|ENSMUSG00000079455	78.5501	83.9073	60.4479	41.1214	87.9484	88.535
Gm6473|ENSMUSG00000100261	457.312	428.216	423.136	446.168	399.677	526.18
Phf3|ENSMUSG00000048874	8.60823	8.68006	8.36971	15.4205	4.88602	4.02432
Gm37522|ENSMUSG00000103783	62.4097	60.7604	64.1678	63.7382	63.5183	36.2189
B930036N10Rik|ENSMUSG00000091993	72.0939	122.485	103.226	92.5232	112.378	126.766
Alyref2|ENSMUSG00000060244	13.9884	10.609	6.50978	13.3645	3.90882	5.0304
Gm9765|ENSMUSG00000038218	659.606	665.471	668.647	678.504	627.365	645.903
Itln1|ENSMUSG00000038209	3865.1	3491.31	3606.42	3571.4	3650.83	3500.15
Cd244a|ENSMUSG00000004709	4906.69	5049.87	4785.62	4449.34	4299.7	4273.83
Ly9|ENSMUSG00000004707	287.3	353.954	285.5	260.093	289.252	313.897
Cacna1s|ENSMUSG00000026407	767.209	846.788	778.383	805.98	803.262	739.469
Camsap2|ENSMUSG00000041570	174.317	213.144	183.204	215.888	187.623	197.192
Inava|ENSMUSG00000041605	859.747	1057.04	672.367	792.616	740.721	851.143
Lemd1|ENSMUSG00000079330	347.557	451.363	385.937	301.214	313.683	362.189
Hdlbp|ENSMUSG00000034088	1844.31	1736.98	1687.89	1560.56	1694.47	1693.23
Septin2|ENSMUSG00000026276	6847.85	7076.18	7443.47	7172.61	7518.61	7498.31
Pms1|ENSMUSG00000026098	122.667	129.236	108.806	88.4111	140.717	137.833
Ormdl1|ENSMUSG00000026097	2144.53	2185.45	2064.53	2159.9	2062.88	2070.51
D630023F18Rik|ENSMUSG00000044816	78.5501	72.3338	76.2574	67.8504	67.4271	71.4317
Idh1|ENSMUSG00000025950	16.1404	2.89335	16.7394	10.2804	20.5213	20.1216
Pikfyve|ENSMUSG00000025949	1122.3	1139.98	1273.13	1260.37	1274.27	1293.82
Mdh1b|ENSMUSG00000025963	11.8363	12.5379	30.689	21.5888	20.5213	20.1216
Map4k4|ENSMUSG00000026074	1285.85	1252.82	1304.75	1292.24	1325.09	1170.07
Lax1|ENSMUSG00000051998	4.30412	9.64451	1.85994	10.2804	7.81763	7.04256
Atp2b4|ENSMUSG00000026463	2651.34	2799.8	2862.44	3260.93	2825.1	3281.83
Mir6903|ENSMUSG00000098606	37.661	37.6136	43.7085	47.2896	42.997	66.4013
Gm37368|ENSMUSG00000102509	464.845	396.389	395.237	593.177	424.107	413.499
Stau2|ENSMUSG00000025920	46.2692	37.6136	51.1483	37.0093	29.3161	57.3465
Rspo4|ENSMUSG00000032852	39.8131	39.5425	38.1287	21.5888	25.4073	26.1581
Rtf1|ENSMUSG00000027304	25.8247	26.0402	35.3388	35.9813	29.3161	33.2006
Itpka|ENSMUSG00000027296	24.7487	29.898	13.9495	34.9532	24.4301	23.1398
Gm14385|ENSMUSG00000080158	204.446	163.957	124.616	166.542	190.555	172.04
Vmn1r-ps1|ENSMUSG00000082353	23145.4	24060.2	24207.1	22301.2	25266.6	23739.5
Srxn1|ENSMUSG00000032802	0	7.71561	9.29968	8.22429	7.81763	6.03648
Gm14440|ENSMUSG00000078901	227.042	197.713	226.912	199.439	160.261	243.471
Nmt2|ENSMUSG00000026643	3299.11	3352.43	3322.78	3163.27	3179.82	3190.28
Rpp38|ENSMUSG00000049950	13.9884	20.2535	18.5994	23.6448	15.6353	23.1398
Adamts13|ENSMUSG00000014852	322.809	305.731	328.279	316.635	349.839	335.025
Csnk2a1|ENSMUSG00000074698	23.6726	9.64451	12.0896	20.5607	26.3845	21.1277
Cacfd1|ENSMUSG00000015488	1658.16	1564.34	1430.29	1358.04	1557.66	1572.5
Ltk|ENSMUSG00000027297	1919.64	1970.37	2055.23	2085.88	2070.7	2120.82
Slc2a6|ENSMUSG00000036067	31053.1	32707.4	31533.4	30560.4	32542.9	31803.2
Sox12|ENSMUSG00000051817	4.30412	7.71561	12.0896	5.14018	3.90882	2.01216
Zcchc3|ENSMUSG00000074682	1041.6	1016.53	1017.39	1052.71	996.748	1016.14
Gm13397|ENSMUSG00000083335	784.425	812.068	733.745	811.12	752.447	811.906
Gm13398|ENSMUSG00000087364	25.8247	46.2937	16.7394	30.8411	52.769	25.152
Gm14402|ENSMUSG00000083317	16.1404	7.71561	14.8795	15.4205	16.6125	5.0304
Mymk|ENSMUSG00000009214	332.493	311.518	329.209	357.756	340.067	362.189
6820408C15Rik|ENSMUSG00000032680	315.277	299.944	340.368	335.14	341.044	303.836
Gm14400|ENSMUSG00000083817	3.22809	4.82226	2.7899	11.3084	5.86323	10.0608
Defb23|ENSMUSG00000074681	8.60823	10.609	8.36971	6.16821	3.90882	4.02432
Gm14156|ENSMUSG00000082689	9.68426	3.85781	3.71987	8.22429	4.88602	2.01216
Defb20|ENSMUSG00000049560	37.661	22.1824	40.9186	44.2055	44.9514	32.1945
Defb22|ENSMUSG00000027468	400.283	367.456	376.637	353.644	357.657	357.158
Defb26|ENSMUSG00000074680	33.3569	11.5734	23.2492	22.6168	37.1338	34.2067
Gm14403|ENSMUSG00000094786	108.679	65.5827	68.8177	102.804	99.6748	108.657
Gm14161|ENSMUSG00000084935	219.51	217.966	198.083	216.916	208.144	214.295
Adamtsl2|ENSMUSG00000036040	59.1816	35.6847	39.0587	42.1495	73.2903	49.2979
Defb21|ENSMUSG00000056544	53.8015	51.1159	39.9886	51.4018	39.0882	66.4013
Dclre1c|ENSMUSG00000026648	2261.81	1989.66	2291.44	2235.98	2351.15	2356.24
Suv39h2|ENSMUSG00000026646	447.628	447.505	463.124	525.326	455.377	456.76
Hspa14|ENSMUSG00000109865	1163.19	1162.16	1251.74	1124.67	1101.31	1114.74
Gm45902|ENSMUSG00000051396	200.141	277.762	294.8	225.14	225.734	244.477
Cdnf|ENSMUSG00000039496	176.469	164.921	161.814	124.392	136.809	146.888
Fam107b|ENSMUSG00000026655	4327.79	4369.93	4304.82	4480.18	3969.4	4046.45
Gm13185|ENSMUSG00000085205	50.5734	46.2937	36.2688	30.8411	44.9514	32.1945
Vav2|ENSMUSG00000009621	120.515	108.019	106.946	84.2989	78.1763	63.383
|ENSMUSG00002075812	98.9947	88.7295	78.1173	93.5513	96.7432	109.663
Rpap1|ENSMUSG00000034032	5189.69	5323.77	5287.8	5525.69	5114.69	5391.58
Bcl2l1|ENSMUSG00000007659	101.147	95.4807	84.6271	74.0186	91.8572	120.73
Phactr3|ENSMUSG00000027525	74.246	62.6893	63.2378	56.542	76.2219	73.4438
Tyro3|ENSMUSG00000027298	380.914	438.825	396.166	434.859	601.958	456.76
Fam217b|ENSMUSG00000070476	26.9007	15.4312	17.6694	14.3925	21.4985	14.0851
Tpx2|ENSMUSG00000027469	606.88	636.538	608.199	607.569	557.984	596.605
Brd3|ENSMUSG00000026918	61.3337	63.6538	55.7981	69.9064	55.7006	62.3769
Mir5622|ENSMUSG00000093746	13.9884	6.75116	15.8095	10.2804	5.86323	11.0669
Mylk2|ENSMUSG00000027470	2.15206	10.609	7.43975	4.11214	7.81763	4.02432
Cdh4|ENSMUSG00000000305	9.68426	5.78671	6.50978	10.2804	13.6809	5.0304
Dusp15|ENSMUSG00000042662	13.9884	12.5379	22.3192	18.5046	23.4529	23.1398
Wdr5|ENSMUSG00000026917	35.509	41.4714	36.2688	39.0654	45.9286	49.2979
Lsm14b|ENSMUSG00000039108	9.68426	3.85781	5.57981	7.19625	4.88602	5.0304
Rxra|ENSMUSG00000015846	57.0295	59.796	40.9186	54.4859	77.1991	69.4195
Ttll9|ENSMUSG00000074673	16.1404	25.0757	17.6694	23.6448	14.6581	32.1945
Gm14199|ENSMUSG00000089898	6.45617	5.78671	12.0896	2.05607	3.90882	3.01824
Frmd4a|ENSMUSG00000026657	222.738	207.357	207.383	272.429	272.64	223.35
Nup160|ENSMUSG00000051329	10.7603	5.78671	6.50978	4.11214	7.81763	14.0851
Xkr7|ENSMUSG00000042631	39.8131	36.6491	67.8877	50.3738	40.0654	52.3161
Mga|ENSMUSG00000033943	1705.51	1824.74	1791.12	1657.19	1743.33	1751.58
Ccm2l|ENSMUSG00000027474	2.15206	4.82226	6.50978	4.11214	10.7492	6.03648
Prpf18|ENSMUSG00000039449	352.938	391.567	448.245	333.084	418.243	449.718
Sephs1|ENSMUSG00000026662	323.885	309.589	345.018	324.859	301.956	312.891
Olfm1|ENSMUSG00000026833	22.5966	23.1468	23.2492	47.2896	11.7265	20.1216
Ucma|ENSMUSG00000026668	6.45617	18.3246	3.71987	12.3364	16.6125	7.04256
Ntsr1|ENSMUSG00000027568	130.2	109.947	115.316	127.476	98.6976	130.79
Mcm10|ENSMUSG00000026669	388.446	401.212	338.508	402.99	415.312	388.347
Mrgbp|ENSMUSG00000027569	50.5734	42.4359	32.5489	33.9252	32.2477	41.2493
Optn|ENSMUSG00000026672	494.973	481.261	439.875	435.887	496.42	513.101
4930551O13Rik|ENSMUSG00000086430	10.7603	1.9289	4.64984	14.3925	4.88602	11.0669
Pla2g4e|ENSMUSG00000050211	393.827	425.323	446.385	448.224	490.556	446.699
Pla2g4d|ENSMUSG00000070719	1246.04	1333.84	1181.99	1276.82	1083.72	1129.83
Camk1d|ENSMUSG00000039145	973.806	1004.96	935.548	951.961	953.751	963.824
Pla2g4f|ENSMUSG00000046971	5.38015	1.9289	5.57981	10.2804	4.88602	4.02432
Agbl2|ENSMUSG00000040812	9.68426	10.609	4.64984	15.4205	21.4985	14.0851
Col9a3|ENSMUSG00000027570	19659.1	17781.6	16291.2	16485.6	16958.4	15199.9
Cdc123|ENSMUSG00000039128	119.439	107.054	100.437	139.813	141.695	157.955
Tcfl5|ENSMUSG00000038932	13.9884	30.8624	28.829	11.3084	39.0882	34.2067
Nudt5|ENSMUSG00000025817	2057.37	1902.86	1974.32	2015.98	1962.23	2020.21
Gm13199|ENSMUSG00000056718	7.5322	8.68006	13.9495	7.19625	6.84043	7.04256
Sec61a2|ENSMUSG00000025816	1177.18	1079.22	1333.57	1122.62	1081.77	1185.16
Mtch2|ENSMUSG00000027282	1705.51	1602.92	1821.81	1688.03	1616.3	1538.3
Cel|ENSMUSG00000026818	53.8015	65.5827	60.4479	68.8784	66.4499	69.4195
Gm13381|ENSMUSG00000087667	38.737	41.4714	44.6385	43.1775	35.1794	56.3405
Upf2|ENSMUSG00000043241	345.405	304.767	364.548	356.728	279.48	331
Gtf3c5|ENSMUSG00000026816	1168.57	1260.54	1187.57	1110.28	1157.01	1342.11
Scn1a|ENSMUSG00000064329	177.545	184.21	199.943	184.018	204.236	157.955
Echdc3|ENSMUSG00000039063	138.808	116.699	81.8372	186.074	131.923	187.131
Gm13630|ENSMUSG00000085386	215.206	237.255	188.784	225.14	180.783	220.331
Gfi1b|ENSMUSG00000026815	192.609	279.691	206.453	283.738	245.278	262.587
A230108P19Rik|ENSMUSG00000087125	29.0528	32.7913	19.5293	40.0934	27.3617	34.2067
Slc17a9|ENSMUSG00000023393	45.1932	59.796	60.4479	102.804	68.4043	85.5168
Gm14343|ENSMUSG00000087550	77.4741	66.5471	71.6076	112.056	86.9712	100.608
Bhlhe23|ENSMUSG00000045493	124.819	110.912	98.5766	185.046	85.0168	206.246
Usp6nl|ENSMUSG00000039046	682.202	744.556	690.966	690.84	736.812	607.672
Gm14340|ENSMUSG00000074507	45.1932	76.1916	40.9186	53.4579	31.2705	42.2553
Gm14342|ENSMUSG00000086166	539.091	566.133	427.785	547.943	422.152	489.961
Gm13388|ENSMUSG00000085716	462.692	437.861	472.424	504.766	518.895	442.675
Gm38386|ENSMUSG00000102599	160.328	150.454	130.196	216.916	154.398	190.149
Vps39|ENSMUSG00000027291	545.547	501.515	572.86	703.176	447.56	509.076
Birc7|ENSMUSG00000038840	9.68426	12.5379	18.5994	25.7009	20.5213	15.0912
Nkain4|ENSMUSG00000027574	1271.87	1371.45	1171.76	1107.19	1178.51	1113.73
Tsc1|ENSMUSG00000026812	758.6	855.468	836.971	826.541	761.242	742.487
Spaca9|ENSMUSG00000026809	49.4973	81.9784	59.518	61.6821	56.6778	39.2371
Ak8|ENSMUSG00000026807	6.45617	16.3957	7.43975	15.4205	5.86323	15.0912
Gtf3c4|ENSMUSG00000035666	188.305	180.352	176.694	159.346	160.261	149.906
Ddx31|ENSMUSG00000026806	1.07603	3.85781	11.1596	8.22429	4.88602	3.01824
Barhl1|ENSMUSG00000026805	2.15206	5.78671	7.43975	10.2804	5.86323	6.03648
Cfap77|ENSMUSG00000079502	140.96	172.637	169.254	156.261	174.92	142.863
Gm13394|ENSMUSG00000083773	987.795	1132.27	1080.62	1028.04	1067.11	1000.04
Gm52968|ENSMUSG00000118623	483.137	581.564	517.062	537.663	578.505	612.703
Setx|ENSMUSG00000043535	299.136	330.807	285.5	265.233	305.865	303.836
Arfgap1|ENSMUSG00000027575	34.4329	52.0804	39.0587	44.2055	61.5639	33.2006
Cers6|ENSMUSG00000027035	16.1404	20.2535	29.759	31.8691	22.4757	24.1459
Gm37747|ENSMUSG00000104262	2.15206	10.609	7.43975	13.3645	14.6581	8.04864
Nostrin|ENSMUSG00000034738	13.9884	1.9289	3.71987	4.11214	3.90882	4.02432
Ntng2|ENSMUSG00000035513	232.422	237.255	212.963	228.224	220.848	162.985
6530402F18Rik|ENSMUSG00000079499	7.5322	11.5734	13.9495	3.08411	8.79484	32.1945
Psmc3|ENSMUSG00000002102	10.7603	11.5734	24.1792	17.4766	14.6581	27.1642
Col20a1|ENSMUSG00000016356	692.963	779.277	843.481	677.476	720.199	655.964
Chrna4|ENSMUSG00000027577	389.523	434.968	373.847	310.467	325.409	318.927
Slc39a13|ENSMUSG00000002105	457.312	412.785	372.917	396.822	408.471	409.474
G6pc2|ENSMUSG00000005232	2.15206	3.85781	2.7899	12.3364	6.84043	5.0304
Spi1|ENSMUSG00000002111	15.0644	17.3601	21.3893	22.6168	20.5213	29.1763
Efcab8|ENSMUSG00000044083	391.675	389.638	396.166	427.663	387.95	423.56
Celf2|ENSMUSG00000002107	935.069	1090.79	1062.95	1002.33	862.871	1002.06
Abcb11|ENSMUSG00000027048	1102.93	1112.01	1214.54	1205.89	1044.63	1170.07
Bpifb6|ENSMUSG00000068009	9.68426	5.78671	19.5293	12.3364	13.6809	11.0669
Bpifb3|ENSMUSG00000068008	2358.66	2218.24	2262.61	2092.05	2180.14	2071.52
Bpifa6|ENSMUSG00000078998	152.796	118.628	166.464	149.065	130.945	116.705
Lrp2|ENSMUSG00000027070	25.8247	23.1468	24.1792	13.3645	7.81763	17.1034
Mybpc3|ENSMUSG00000002100	26.9007	32.7913	43.7085	45.2336	23.4529	27.1642
Sfmbt2|ENSMUSG00000061186	16.1404	2.89335	6.50978	7.19625	15.6353	6.03648
Urm1|ENSMUSG00000069020	1444.03	1701.29	1256.39	1513.27	1309.45	1291.81
Cbfa2t2|ENSMUSG00000038533	570.295	583.493	611.919	528.41	592.186	591.575
Klhl23|ENSMUSG00000042155	398.131	438.825	420.346	450.28	451.468	447.705
Mir669o|ENSMUSG00000077086	4.30412	5.78671	10.2297	8.22429	0.977204	2.01216
Mir669i|ENSMUSG00000080657	6.45617	7.71561	3.71987	8.22429	3.90882	12.073
Mir669h|ENSMUSG00000080594	4.30412	1.9289	9.29968	6.16821	6.84043	12.073
Cercam|ENSMUSG00000039787	128.047	109.947	140.425	134.673	153.421	176.064
Capn3|ENSMUSG00000079110	1070.65	1215.21	1261.04	1096.91	1248.87	1134.86
Necab3|ENSMUSG00000027489	16.1404	7.71561	3.71987	8.22429	5.86323	10.0608
Ssb|ENSMUSG00000068882	119.439	136.952	138.565	85.327	162.216	123.748
Gm38171|ENSMUSG00000102196	94.6906	132.13	116.246	110	138.763	110.669
Mettl5|ENSMUSG00000051730	167.861	215.073	228.772	182.99	209.122	149.906
Gm13625|ENSMUSG00000089902	78.5501	66.5471	59.518	45.2336	53.7462	64.3891
Zfp106|ENSMUSG00000027288	1596.83	1561.45	1478.65	1551.31	1605.55	1551.37
Chmp4b|ENSMUSG00000038467	178.621	205.428	146.005	237.476	222.803	169.021
Gm14216|ENSMUSG00000085691	279.768	263.295	248.302	323.831	330.295	269.629
Ubr3|ENSMUSG00000044308	426.108	422.43	485.443	417.383	478.83	438.651
Snap23|ENSMUSG00000027287	58.1056	28.9335	46.4984	61.6821	36.1566	51.3101
Gm13631|ENSMUSG00000086132	46.2692	81.0139	56.7281	63.7382	86.9712	43.2614
Myo3b|ENSMUSG00000042064	326.037	273.904	329.209	377.289	314.66	332.006
Lrrc57|ENSMUSG00000027286	48.4213	20.2535	57.658	34.9532	25.4073	52.3161
Haus2|ENSMUSG00000027285	39.8131	29.898	29.759	17.4766	15.6353	24.1459
Stard9|ENSMUSG00000033705	23951.3	24279.1	25343.5	25265	24943.1	25243.5
Cdan1|ENSMUSG00000027284	22.5966	33.7558	50.2183	34.9532	42.0198	66.4013
Itch|ENSMUSG00000027598	1786.21	1721.55	1652.55	1750.74	1604.57	1640.92
Pigu|ENSMUSG00000038383	454.084	430.145	405.466	391.682	393.813	403.438
Trp53inp2|ENSMUSG00000038375	604.728	633.644	561.701	555.139	619.547	680.11
Ttbk2|ENSMUSG00000090100	800.566	634.609	703.056	694.952	670.362	647.915
Gm13633|ENSMUSG00000082303	4.30412	2.89335	9.29968	13.3645	5.86323	7.04256
Gm13632|ENSMUSG00000085868	20.4446	8.68006	11.1596	19.5327	21.4985	14.0851
Ncoa6|ENSMUSG00000038369	4354.69	4126.89	3866.81	3830.46	4004.58	3691.31
Ggt7|ENSMUSG00000027603	9.68426	6.75116	13.9495	2.05607	9.77204	3.01824
Ubr1|ENSMUSG00000027272	1382.7	1512.26	1527.94	1668.5	1584.05	1680.15
Pfkfb3|ENSMUSG00000026773	433.64	488.012	579.37	525.326	563.847	557.368
Mettl8|ENSMUSG00000041975	3.22809	7.71561	5.57981	17.4766	12.7037	12.073
Rbm17|ENSMUSG00000037197	2046.61	2015.7	2070.11	2077.66	2160.6	2012.16
Acss2|ENSMUSG00000027605	380.914	452.328	471.494	488.317	467.104	467.827
Gm20637|ENSMUSG00000093687	853.291	847.753	904.859	861.494	900.005	919.557
Acss2os|ENSMUSG00000086529	400.283	500.55	467.774	452.336	499.351	449.718
Gss|ENSMUSG00000027610	2386.63	2843.2	2782.47	2656.44	2663.86	2629.89
Myh7b|ENSMUSG00000074652	30.1288	26.0402	38.1287	41.1214	56.6778	46.2797
Cybrd1|ENSMUSG00000027015	114.059	114.77	118.106	137.757	106.515	116.705
Odf2|ENSMUSG00000026790	1681.83	1708.04	1816.23	1647.94	1679.81	1644.94
Epb42|ENSMUSG00000023216	108.679	119.592	156.235	162.43	118.242	142.863
Tgm5|ENSMUSG00000053675	65.6378	71.3694	85.5571	66.8223	82.0852	82.4985
Gm14213|ENSMUSG00000081313	52.7254	40.507	56.7281	57.57	37.1338	57.3465
Gle1|ENSMUSG00000019715	336.797	386.745	338.508	326.915	386.973	359.17
Tgm7|ENSMUSG00000079103	357.242	379.029	358.968	337.196	383.064	347.097
Lcmt2|ENSMUSG00000074890	117.287	70.4049	77.1874	65.7943	54.7234	88.535
Kcnq2|ENSMUSG00000016346	3421.77	3242.49	3285.58	3243.45	3348.88	3402.56
Il15ra|ENSMUSG00000023206	220.586	215.073	198.083	272.429	247.233	301.824
Trpc4ap|ENSMUSG00000038324	12.9123	18.3246	18.5994	7.19625	29.3161	16.0973
Gm22334|ENSMUSG00000088695	34.4329	52.0804	58.588	24.6729	38.111	64.3891
Edem2|ENSMUSG00000038312	61.3337	29.898	24.1792	52.4298	48.8602	73.4438
Mmp24|ENSMUSG00000027612	4463.37	4526.17	4262.04	4175.88	4301.65	4021.3
Fbh1|ENSMUSG00000058594	1817.41	1767.84	1832.97	1898.78	1977.86	1861.25
Eif6|ENSMUSG00000027613	10.7603	12.5379	15.8095	12.3364	15.6353	10.0608
Adal|ENSMUSG00000027259	37.661	44.3648	50.2183	30.8411	38.111	48.2918
Zscan29|ENSMUSG00000050619	58.1056	75.2272	80.9072	75.0466	48.8602	97.5897
Ankrd16|ENSMUSG00000047909	937.221	904.655	975.537	1073.27	909.777	987.97
Gmeb2|ENSMUSG00000038705	5.38015	13.5023	10.2297	14.3925	13.6809	18.1094
Tubgcp4|ENSMUSG00000027263	963.046	1040.64	1076.9	1080.47	1146.26	1190.19
Mindy3|ENSMUSG00000026767	406.739	317.304	372.917	371.121	338.113	339.049
Gm38014|ENSMUSG00000104406	244.259	248.828	215.753	262.149	259.936	260.575
Pter|ENSMUSG00000026730	12.9123	7.71561	4.64984	4.11214	5.86323	9.05472
Rsu1|ENSMUSG00000026727	102.223	74.2627	80.9072	97.6634	121.173	82.4985
Map1a|ENSMUSG00000027254	2320.99	1936.62	2093.36	1908.03	2021.84	1952.8
Dync1i2|ENSMUSG00000027012	1063.12	928.767	1146.65	1073.27	1102.29	1129.83
Cubn|ENSMUSG00000026726	21.5206	27.0046	21.3893	22.6168	14.6581	34.2067
Trdmt1|ENSMUSG00000026723	200.141	232.433	218.543	242.616	224.757	235.423
Slc25a12|ENSMUSG00000027010	16.1404	23.1468	33.4789	47.2896	20.5213	34.2067
Hat1|ENSMUSG00000027018	1735.63	1791.95	1905.51	1778.5	1773.63	1708.32
Vim|ENSMUSG00000026728	240249	288202	226963	248861	237639	240423
St8sia6|ENSMUSG00000003418	3.22809	5.78671	11.1596	9.25232	3.90882	9.05472
Metap1d|ENSMUSG00000041921	13.9884	12.5379	5.57981	23.6448	11.7265	9.05472
Hacd1|ENSMUSG00000063275	45.1932	41.4714	39.9886	49.3457	34.2021	38.231
D930036K23Rik|ENSMUSG00000102553	19.3685	19.289	38.1287	29.813	6.84043	27.1642
Gm37894|ENSMUSG00000103926	558.459	468.723	597.97	554.111	589.254	491.973
Stam|ENSMUSG00000026718	1390.23	1280.79	1526.08	1389.9	1345.61	1464.85
Gm37499|ENSMUSG00000103901	5.38015	9.64451	9.29968	15.4205	15.6353	4.02432
Mrc1|ENSMUSG00000026712	9558.37	8957.82	8983.49	8406.25	6819.91	7079.78
Slc39a12|ENSMUSG00000036949	23.6726	18.3246	12.0896	16.4486	2.93161	6.03648
Gm13746|ENSMUSG00000087345	153.872	177.459	106.016	145.981	94.7888	101.614
Ppip5k1|ENSMUSG00000033526	2316.69	2129.51	2387.23	2228.78	2444.96	2404.53
Cacnb2|ENSMUSG00000057914	57.0295	41.4714	42.7785	98.6914	59.6095	55.3344
Ckmt1|ENSMUSG00000000308	1178.25	1110.08	1211.75	1138.04	1290.89	1345.13
Strc|ENSMUSG00000033498	2793.37	2726.5	2905.22	2836.35	3153.44	2951.84
Catsper2|ENSMUSG00000033486	590.74	575.777	531.942	589.064	551.143	682.122
Gm14000|ENSMUSG00000084140	346.481	404.105	323.629	336.168	355.702	359.17
Rtel1|ENSMUSG00000038685	179.697	151.419	210.173	160.374	173.942	166.003
Madd|ENSMUSG00000040687	1710.89	1769.77	1826.46	1836.07	1787.31	1836.1
Nsun6|ENSMUSG00000026707	52.7254	50.1515	42.7785	60.6541	41.0426	64.3891
Pdia3|ENSMUSG00000027248	5.38015	12.5379	9.29968	9.25232	15.6353	7.04256
Gm36930|ENSMUSG00000103778	101.147	64.6182	67.8877	107.944	89.9028	91.5533
Ell3|ENSMUSG00000027246	46.2692	26.0402	52.0782	32.8971	42.997	46.2797
Arl5b|ENSMUSG00000017418	1355.8	1387.85	1341.01	1424.86	1263.53	1232.45
Arfrp1|ENSMUSG00000038671	10.7603	11.5734	8.36971	15.4205	5.86323	2.01216
Gm14017|ENSMUSG00000081967	139.884	108.983	126.476	119.252	121.173	110.669
Nr1h3|ENSMUSG00000002108	1076.03	953.842	1087.13	1169.9	984.045	1028.21
Mfap1a|ENSMUSG00000068479	61.3337	25.0757	39.0587	40.0934	53.7462	68.4134
Rapgef4|ENSMUSG00000049044	461.616	531.413	422.206	496.541	424.107	448.712
Wdr76|ENSMUSG00000027242	152.796	129.236	146.935	142.897	186.646	151.918
Acp2|ENSMUSG00000002103	11.8363	16.3957	15.8095	4.11214	6.84043	8.04864
Ddb2|ENSMUSG00000002109	295.908	273.904	234.352	243.644	317.591	291.763
Map3k20|ENSMUSG00000004085	27.9768	17.3601	27.899	41.1214	24.4301	39.2371
Cdca7|ENSMUSG00000055612	2.15206	3.85781	11.1596	2.05607	4.88602	5.0304
Dnajc1|ENSMUSG00000026740	949.058	978.918	989.486	999.251	916.618	924.587
Commd3|ENSMUSG00000051154	74.246	51.1159	48.3584	79.1588	56.6778	52.3161
Rbm39|ENSMUSG00000027620	5061.64	4811.65	4860.94	4660.09	5065.83	5056.56
Phf20|ENSMUSG00000038116	4998.16	4883.02	5063.68	4792.7	4635.86	4759.76
Scand1|ENSMUSG00000046229	142.036	157.206	172.044	121.308	112.378	127.772
Pacsin3|ENSMUSG00000027257	123.743	114.77	153.445	137.757	85.994	121.736
Bmi1|ENSMUSG00000026739	727.396	622.071	596.11	634.298	651.795	597.611
Dnajc5|ENSMUSG00000000826	731.7	699.227	663.067	691.868	767.105	623.769
Frmd5|ENSMUSG00000027238	50.5734	24.1113	51.1483	41.1214	44.9514	36.2189
Gm14021|ENSMUSG00000081264	34.4329	36.6491	21.3893	26.7289	42.0198	48.2918
Ola1|ENSMUSG00000027108	11.8363	17.3601	16.7394	23.6448	13.6809	26.1581
Cnbd2|ENSMUSG00000038085	7262.12	6934.4	7392.32	6244.29	6384.07	6523.42
Gm14252|ENSMUSG00000085546	6512.13	5989.24	6034.56	5861.86	5686.35	5942.91
Pip4k2a|ENSMUSG00000026737	941.525	966.38	925.318	747.382	727.04	749.529
Sp9|ENSMUSG00000068859	2.15206	7.71561	13.0196	14.3925	5.86323	0
Sptan1|ENSMUSG00000057738	1870.14	1947.23	1752.06	1750.74	1800.99	1844.14
Arfgap2|ENSMUSG00000027255	2166.05	2009.92	1894.35	1887.47	1886	1783.78
Dync2i2|ENSMUSG00000039715	295.908	294.158	403.606	359.813	345.93	362.189
1110051M20Rik|ENSMUSG00000040591	4034.03	4615.86	4229.5	3958.97	3935.2	3771.79
|ENSMUSG00002076807	16.1404	2.89335	17.6694	16.4486	25.4073	8.04864
Set|ENSMUSG00000054766	352.938	293.193	326.419	336.168	306.842	307.86
Zfp512b|ENSMUSG00000000823	1830.33	1771.7	1799.49	1777.47	1921.18	1936.7
Lrp4|ENSMUSG00000027253	71.0179	62.6893	73.4675	61.6821	73.2903	66.4013
Pkn3|ENSMUSG00000026785	1317.06	1126.48	1183.85	1189.44	1027.04	1235.47
Prpf6|ENSMUSG00000002455	187.229	154.312	171.114	201.495	161.239	231.398
Zdhhc12|ENSMUSG00000015335	664.986	620.142	600.76	627.102	547.234	543.283
Samd10|ENSMUSG00000038605	673.594	696.334	666.787	719.625	720.199	672.061
Gm29797|ENSMUSG00000108976	25.8247	37.6136	29.759	32.8971	19.5441	32.1945
Gpr155|ENSMUSG00000041762	9.68426	11.5734	11.1596	8.22429	17.5897	4.02432
Zer1|ENSMUSG00000039686	6222.68	6446.39	6069.9	6170.27	5627.72	5972.09
Tcea2|ENSMUSG00000059540	134.504	109.947	97.6467	134.673	93.8116	125.76
Wipf1|ENSMUSG00000075284	425.031	402.176	406.396	385.513	404.563	399.414
Patl2|ENSMUSG00000027233	144.188	141.774	171.114	102.804	146.581	117.711
Chrna1|ENSMUSG00000027107	37.661	26.0402	25.1091	22.6168	29.3161	15.0912
Epb41l1|ENSMUSG00000027624	278.692	267.153	293.87	378.317	297.07	313.897
Chn1os3|ENSMUSG00000086544	758.6	674.151	722.585	635.326	710.427	631.818
B2m|ENSMUSG00000060802	80.7022	90.6584	83.6971	113.084	108.47	113.687
Gm14224|ENSMUSG00000085524	639.161	522.733	605.409	596.261	648.864	547.307
Trim69|ENSMUSG00000033368	29.0528	34.7202	37.1987	29.813	26.3845	32.1945
Aar2|ENSMUSG00000027628	5626.56	4910.99	5434.73	5485.6	5170.39	5115.92
Gm14168|ENSMUSG00000055494	26.9007	32.7913	49.2883	21.5888	40.0654	40.2432
Terb2|ENSMUSG00000027229	1212.68	1276.93	1363.33	1280.93	1337.79	1186.17
Gm14169|ENSMUSG00000086118	279.768	338.522	296.66	263.177	266.777	300.818
Rps12-ps10|ENSMUSG00000070692	2701.91	2771.83	2993.57	2661.58	2805.55	2578.58
Sord|ENSMUSG00000027227	825.314	929.731	857.431	838.877	711.405	856.174
Rgs19|ENSMUSG00000002458	13.9884	13.5023	28.829	12.3364	23.4529	16.0973
Lkaaear1|ENSMUSG00000045794	94.6906	82.9428	74.3975	78.1307	73.2903	78.4742
Duox2|ENSMUSG00000068452	332.493	347.202	434.295	455.42	385.996	399.414
Oprl1|ENSMUSG00000027584	655.302	608.569	640.748	608.597	594.14	700.231
Gm14489|ENSMUSG00000082786	447.628	365.527	430.575	383.457	374.269	360.177
Duox1|ENSMUSG00000033268	780.121	732.019	783.963	825.513	942.025	918.551
Dlgap4|ENSMUSG00000061689	1293.39	1400.38	1388.44	1363.18	1246.91	1321.99
Gm14172|ENSMUSG00000083498	6.45617	2.89335	11.1596	6.16821	1.95441	3.01824
4930405A21Rik|ENSMUSG00000086638	24.7487	24.1113	27.899	20.5607	17.5897	17.1034
Slc28a2|ENSMUSG00000027219	1189.01	1184.35	1138.28	1249.06	1146.26	1205.28
Slc28a2b|ENSMUSG00000079071	51.6494	39.5425	36.2688	39.0654	42.0198	40.2432
Sla2|ENSMUSG00000027636	417.499	457.15	417.556	463.644	401.631	488.955
Gm14278|ENSMUSG00000080880	874.812	982.776	884.4	927.288	896.096	860.198
Gm14248|ENSMUSG00000083831	2.15206	4.82226	2.7899	13.3645	8.79484	4.02432
Chn1|ENSMUSG00000056486	18.2925	10.609	16.7394	10.2804	14.6581	20.1216
Gm13771|ENSMUSG00000083832	5.38015	1.9289	7.43975	5.14018	7.81763	2.01216
Zfp408|ENSMUSG00000075040	93.6145	111.876	83.6971	77.1027	80.1307	62.3769
Sqor|ENSMUSG00000005803	504.658	493.799	434.295	459.532	457.332	465.815
Myt1|ENSMUSG00000010505	22.5966	13.5023	17.6694	14.3925	20.5213	18.1094
Arhgap21|ENSMUSG00000036591	539.091	610.498	688.177	571.588	642.023	597.611
Enkur|ENSMUSG00000026679	45.1932	55.9382	49.2883	25.7009	48.8602	51.3101
Dsn1|ENSMUSG00000027635	15.0644	12.5379	17.6694	25.7009	12.7037	6.03648
Pcmtd2|ENSMUSG00000027589	378.762	470.652	424.996	383.457	436.81	452.736
Soga1|ENSMUSG00000055485	2194.02	2055.25	1978.04	2085.88	2057.99	1869.3
Tldc2|ENSMUSG00000074628	5.38015	9.64451	15.8095	11.3084	8.79484	12.073
Polr3k|ENSMUSG00000038628	472.377	346.238	367.337	455.42	418.243	443.681
Gm5466|ENSMUSG00000083397	5.38015	8.68006	9.29968	7.19625	1.95441	9.05472
Thnsl1|ENSMUSG00000048550	20.4446	27.0046	31.6189	41.1214	25.4073	48.2918
Gm14496|ENSMUSG00000098505	1763.61	1807.38	1739.04	1782.61	1746.26	1759.63
Arhgap1|ENSMUSG00000027247	358.318	327.913	276.201	332.056	318.569	357.158
Apbb1ip|ENSMUSG00000026786	4.30412	11.5734	9.29968	19.5327	21.4985	20.1216
Atg13|ENSMUSG00000027244	984.567	898.869	865.8	956.073	926.39	903.46
Harbi1|ENSMUSG00000027243	251.791	279.691	299.45	290.934	319.546	293.775
Samhd1|ENSMUSG00000027639	664.986	666.436	691.896	700.092	738.766	702.244
Pdss1|ENSMUSG00000026784	650.998	798.566	647.258	685.7	736.812	695.201
Rbl1|ENSMUSG00000027641	981.339	1045.47	979.257	815.232	985.999	987.97
Gm14277|ENSMUSG00000084113	91.4625	202.535	147.865	95.6073	120.196	149.906
Mroh8|ENSMUSG00000074627	1851.85	1681.04	1714.86	1777.47	1603.59	1665.06
Rpn2|ENSMUSG00000027642	40.8891	44.3648	49.2883	72.9905	58.6323	53.3222
Ghrh|ENSMUSG00000027643	68.8659	65.5827	71.6076	80.1868	78.1763	103.626
Ambra1|ENSMUSG00000040506	471.301	415.678	497.533	469.812	493.488	476.882
Hoxd11|ENSMUSG00000042499	206.598	196.748	258.531	227.196	234.529	234.417
Hoxd10|ENSMUSG00000050368	50.5734	50.1515	58.588	49.3457	42.0198	56.3405
Hoxd9|ENSMUSG00000043342	125.895	170.708	178.554	163.458	150.489	124.754
Hoxd3os1|ENSMUSG00000052371	3.22809	7.71561	4.64984	10.2804	10.7492	10.0608
Hoxd8|ENSMUSG00000027102	298.06	242.077	263.181	276.542	272.64	217.313
Src|ENSMUSG00000027646	4058.78	3908.92	4125.34	3980.55	4156.05	3985.08
Gm14287|ENSMUSG00000082329	1.07603	10.609	4.64984	16.4486	16.6125	15.0912
Hoxd4|ENSMUSG00000101174	1.07603	0.964451	16.7394	7.19625	4.88602	8.04864
Haglr|ENSMUSG00000075277	65.6378	48.2226	47.4284	54.4859	56.6778	39.2371
Blcap|ENSMUSG00000067787	55.9535	39.5425	51.1483	52.4298	40.0654	35.2128
Nnat|ENSMUSG00000067786	31.2048	37.6136	28.829	26.7289	35.1794	39.2371
Gm25407|ENSMUSG00000077290	6.45617	7.71561	7.43975	6.16821	8.79484	7.04256
Gm23463|ENSMUSG00000084417	6.45617	5.78671	4.64984	4.11214	11.7265	14.0851
9330198N18Rik|ENSMUSG00000086405	29.0528	0	3.71987	6.16821	3.90882	5.0304
Gm14486|ENSMUSG00000087268	6.45617	13.5023	11.1596	27.757	5.86323	16.0973
Tti1|ENSMUSG00000027650	1.07603	3.85781	1.85994	15.4205	6.84043	5.0304
Gm13669|ENSMUSG00000081833	627.325	530.448	460.334	576.728	581.436	583.526
Gm13670|ENSMUSG00000082187	6.45617	5.78671	3.71987	4.11214	5.86323	8.04864
Rprd1b|ENSMUSG00000027651	13.9884	14.4668	8.36971	14.3925	12.7037	16.0973
Tgm2|ENSMUSG00000037820	8.60823	16.3957	9.29968	11.3084	1.95441	7.04256
Asb6|ENSMUSG00000039483	13.9884	20.2535	13.9495	9.25232	10.7492	35.2128
Agps|ENSMUSG00000042410	1474.16	1399.42	1479.58	1504.02	1494.15	1440.71
Ttc30b|ENSMUSG00000075273	8.60823	15.4312	4.64984	12.3364	6.84043	16.0973
Ptges|ENSMUSG00000050737	257.171	269.082	229.702	257.009	265.8	252.526
Ttc30a2|ENSMUSG00000075272	104.375	114.77	161.814	123.364	150.489	137.833
Ttc30a1|ENSMUSG00000075271	272.235	315.376	256.671	250.841	263.845	221.338
D630003M21Rik|ENSMUSG00000037813	239.954	316.34	305.96	268.317	284.366	276.672
1700060C20Rik|ENSMUSG00000078957	142.036	124.414	151.585	136.729	129.968	146.888
Pde11a|ENSMUSG00000075270	125.895	148.525	134.845	151.121	149.512	135.821
Rbm45|ENSMUSG00000042369	21.5206	16.3957	5.57981	10.2804	9.77204	8.04864
Dgkz|ENSMUSG00000040479	1054.51	1010.74	948.568	908.784	947.888	988.976
Abi1|ENSMUSG00000058835	35.509	16.3957	18.5994	22.6168	29.3161	34.2067
Bpi|ENSMUSG00000052922	24.7487	27.9691	20.4593	47.2896	21.4985	18.1094
2900072N19Rik|ENSMUSG00000087018	340.025	300.909	417.556	343.364	343.976	302.83
Osbpl6|ENSMUSG00000042359	1264.33	1439.93	1344.73	1220.28	1286	1162.02
Usp20|ENSMUSG00000026854	88.2344	81.9784	92.0669	84.2989	124.105	80.4864
Slc12a1|ENSMUSG00000027202	98.9947	108.983	107.876	192.243	165.148	155.942
Dut|ENSMUSG00000027203	1223.45	1187.24	1106.66	1048.6	1042.68	1069.46
A530010F05Rik|ENSMUSG00000085797	575.676	554.559	649.118	686.728	622.479	572.459
Fbn1|ENSMUSG00000027204	11.8363	7.71561	3.71987	9.25232	14.6581	9.05472
Fam83d|ENSMUSG00000027654	395.979	416.643	405.466	395.794	388.927	429.596
Shc4|ENSMUSG00000035109	18.2925	8.68006	3.71987	19.5327	10.7492	23.1398
Acbd5|ENSMUSG00000026781	1404.22	1630.89	1573.51	1459.81	1402.29	1459.82
Phf21a|ENSMUSG00000058318	26.9007	21.2179	20.4593	27.757	34.2021	23.1398
Mastl|ENSMUSG00000026779	29.0528	51.1159	34.4088	24.6729	43.9742	51.3101
Secisbp2l|ENSMUSG00000035093	245.335	172.637	225.982	199.439	196.418	230.392
Yme1l1|ENSMUSG00000026775	533.71	527.555	560.771	532.523	422.152	515.113
Gm13423|ENSMUSG00000081648	9.68426	9.64451	7.43975	11.3084	11.7265	10.0608
Dhx35|ENSMUSG00000027655	157.1	162.028	167.394	170.654	166.125	149.906
Potegl|ENSMUSG00000026774	809.174	738.77	654.698	686.728	746.584	704.256
Cops2|ENSMUSG00000027206	6607.89	6399.13	5860.66	6596.91	5611.11	5539.47
Galk2|ENSMUSG00000027207	932.917	907.549	933.688	989.998	914.663	977.909
Plcg1|ENSMUSG00000016933	174.317	169.743	143.215	180.934	141.695	156.948
Zhx3|ENSMUSG00000035877	87.1584	107.054	101.367	99.7195	86.9712	107.651
Gm16751|ENSMUSG00000085303	414.271	512.124	526.362	506.822	480.784	487.949
Gm11447|ENSMUSG00000081854	887.724	915.264	905.789	868.69	861.894	870.259
Fam227b|ENSMUSG00000027209	486.365	473.546	424.996	432.803	478.83	410.481
Large2|ENSMUSG00000040434	3.22809	16.3957	20.4593	25.7009	17.5897	8.04864
Fgf7|ENSMUSG00000027208	982.415	873.793	840.691	891.307	810.102	869.253
Pex16|ENSMUSG00000027222	9.68426	3.85781	6.50978	7.19625	10.7492	14.0851
Lpin3|ENSMUSG00000027412	649.922	707.907	703.986	627.102	635.183	700.231
Emilin3|ENSMUSG00000050700	785.501	789.886	646.328	715.513	679.157	807.882
Gm14228|ENSMUSG00000087147	146.34	143.703	122.756	130.561	143.649	152.924
Mapk8ip1|ENSMUSG00000027223	229.194	185.175	174.834	185.046	203.258	193.167
Chd6|ENSMUSG00000057133	59.1816	59.796	57.658	65.7943	52.769	57.3465
Gm45447|ENSMUSG00000109780	180.773	174.566	161.814	193.271	157.33	202.222
Gm14243|ENSMUSG00000067745	82.8542	116.699	120.896	126.448	131.923	134.815
Atp8b4|ENSMUSG00000060131	1254.65	1229.68	1262.9	1288.13	1245.94	1214.34
Gm13415|ENSMUSG00000085057	36.585	55.9382	49.2883	51.4018	32.2477	50.304
Fnbp1|ENSMUSG00000075415	1072.8	1122.62	1158.74	1033.18	1072.97	1125.8
Slc27a2|ENSMUSG00000027359	23.6726	51.1159	26.9691	56.542	20.5213	47.2857
Cry2|ENSMUSG00000068742	6.45617	0	4.64984	9.25232	5.86323	7.04256
Hdc|ENSMUSG00000027360	925.385	1032.93	982.047	1012.62	1007.5	1006.08
Gm13817|ENSMUSG00000085293	267.931	278.726	257.601	250.841	287.298	281.702
Gpr107|ENSMUSG00000000194	2588.93	2460.32	2451.4	2650.28	2653.11	2704.34
Gm22516|ENSMUSG00000088891	15.0644	13.5023	11.1596	18.5046	20.5213	17.1034
Ncs1|ENSMUSG00000062661	1071.72	1149.63	1079.69	1076.35	1145.28	1153.97
Hmcn2|ENSMUSG00000055632	53.8015	39.5425	32.5489	32.8971	56.6778	66.4013
Ttn|ENSMUSG00000051747	2432.9	2475.75	2484.88	2642.05	2451.81	2360.26
Gabpb1|ENSMUSG00000027361	1236.36	1319.37	1193.15	1204.86	1141.37	1180.13
Fubp3|ENSMUSG00000026843	1808.8	1697.43	1646.04	1762.05	1953.43	1876.34
|ENSMUSG00002076785	1521.51	1743.73	1655.34	1378.6	1438.44	1263.64
Tox2|ENSMUSG00000074607	68.8659	54.0093	52.0782	84.2989	54.7234	67.4073
Oser1|ENSMUSG00000035399	62.4097	42.4359	41.8486	61.6821	32.2477	44.2675
2310001K24Rik|ENSMUSG00000053353	9.68426	5.78671	3.71987	12.3364	6.84043	2.01216
Abl1|ENSMUSG00000026842	1023.3	908.513	901.139	750.466	879.484	894.405
Qrfp|ENSMUSG00000043102	8.60823	13.5023	4.64984	14.3925	15.6353	10.0608
Zfp385b|ENSMUSG00000027016	478.833	458.114	438.015	412.242	402.608	429.596
Fibcd1|ENSMUSG00000026841	9.68426	8.68006	12.0896	6.16821	3.90882	14.0851
Hnf4a|ENSMUSG00000017950	193.685	180.352	225.982	181.962	222.803	183.107
Cacna1b|ENSMUSG00000004113	192.609	164.921	153.445	174.766	138.763	161.979
Ttpal|ENSMUSG00000017679	118.363	146.597	124.616	147.009	128.991	139.845
Lamc3|ENSMUSG00000026840	378.762	372.278	344.088	375.233	415.312	406.456
Serinc3|ENSMUSG00000017707	484.213	424.359	447.315	455.42	465.149	386.335
Pkig|ENSMUSG00000035268	4.30412	8.68006	14.8795	9.25232	10.7492	15.0912
Ada|ENSMUSG00000017697	33.3569	53.0448	58.588	58.598	57.655	46.2797
Trpm7|ENSMUSG00000027365	1418.21	1436.07	1482.37	1438.22	1427.7	1445.74
Ccn5|ENSMUSG00000027656	8.60823	4.82226	2.7899	12.3364	6.84043	5.0304
Rims4|ENSMUSG00000035226	333.569	281.62	344.088	277.57	269.708	253.532
Sppl2a|ENSMUSG00000027366	3046.24	3038.99	3161.89	3123.17	3197.41	3047.42
Fam78a|ENSMUSG00000050592	149.568	143.703	145.075	185.046	129.968	136.827
Plpp7|ENSMUSG00000051373	22.5966	7.71561	5.57981	9.25232	10.7492	4.02432
Gm37004|ENSMUSG00000102286	10.7603	6.75116	1.85994	10.2804	11.7265	25.152
Stk4|ENSMUSG00000018209	1008.24	1091.76	923.459	936.541	965.478	897.423
Kcns1|ENSMUSG00000040164	20.4446	8.68006	18.5994	22.6168	35.1794	27.1642
Wfdc5|ENSMUSG00000040154	1226.67	1287.54	1327.06	1182.24	1264.5	1165.04
Ap4e1|ENSMUSG00000001998	866.203	836.179	883.47	1002.33	843.327	851.143
Wfdc15b|ENSMUSG00000018211	41.9651	48.2226	40.9186	57.57	36.1566	22.1338
Svs2|ENSMUSG00000040132	299.136	210.25	262.251	253.925	257.982	281.702
Hsd17b12|ENSMUSG00000027195	4.30412	6.75116	6.50978	13.3645	8.79484	8.04864
Svs3b|ENSMUSG00000050383	433.64	488.012	475.214	464.672	424.107	456.76
Svs4|ENSMUSG00000016998	492.821	512.124	547.751	540.747	541.371	546.301
Itga4|ENSMUSG00000027009	2.15206	7.71561	0	2.05607	5.86323	13.079
Blvra|ENSMUSG00000001999	261.475	179.388	221.332	224.112	218.894	218.319
Neurod1|ENSMUSG00000034701	207.674	162.992	183.204	199.439	185.669	211.277
Ttc17|ENSMUSG00000027194	7.5322	14.4668	13.0196	13.3645	14.6581	9.05472
1810024B03Rik|ENSMUSG00000044145	178.621	244.971	256.671	271.401	267.754	268.623
Gm13788|ENSMUSG00000083204	1134.13	1131.3	1233.14	1056.82	1148.21	1197.23
Snrnp200|ENSMUSG00000003660	1734.56	1687.79	1632.09	1799.06	1710.11	1708.32
Ciao1|ENSMUSG00000003662	2305.93	2562.55	2215.18	2372.71	2274.93	2099.69
Tmem127|ENSMUSG00000034850	60.2576	20.2535	36.2688	48.3177	30.2933	31.1885
Ppp1r1c|ENSMUSG00000034683	1027.61	981.811	996.926	982.802	858.962	910.502
Stard7|ENSMUSG00000027367	773.665	824.606	750.484	792.616	845.282	854.162
Prrc2b|ENSMUSG00000039262	216.282	234.362	217.613	180.934	234.529	235.423
Wfdc6a|ENSMUSG00000074595	1199.77	1227.75	885.33	1097.94	926.39	931.63
Eppin|ENSMUSG00000017733	1010.39	991.456	802.563	1004.39	843.327	867.241
Astl|ENSMUSG00000050468	0	3.85781	5.57981	11.3084	9.77204	6.03648
Adra2b|ENSMUSG00000058620	2117.63	2053.32	2199.38	2193.83	2278.84	2200.3
Wfdc16|ENSMUSG00000070530	7.5322	2.89335	6.50978	11.3084	3.90882	6.03648
Wfdc9|ENSMUSG00000074594	9.68426	6.75116	22.3192	4.11214	5.86323	4.02432
Wfdc10|ENSMUSG00000070529	468.073	558.417	531.942	422.523	570.687	541.271
Wfdc11|ENSMUSG00000078940	1288.01	1384.95	1469.35	1424.86	1344.63	1416.56
Gpat2|ENSMUSG00000046338	145.264	88.7295	87.417	100.748	87.9484	98.5958
Fahd2a|ENSMUSG00000027371	8.60823	11.5734	10.2297	16.4486	1.95441	19.1155
Gm13905|ENSMUSG00000087465	19.3685	12.5379	21.3893	11.3084	10.7492	21.1277
Commd9|ENSMUSG00000027163	26.9007	37.6136	26.0391	26.7289	24.4301	33.2006
Ehmt1|ENSMUSG00000036893	92.5385	72.3338	69.7476	58.598	63.5183	69.4195
Kcnip3|ENSMUSG00000079056	931.841	919.122	859.291	830.653	962.546	1007.09
Ldlrad3|ENSMUSG00000048058	3.22809	6.75116	4.64984	6.16821	9.77204	7.04256
Gm13920|ENSMUSG00000085110	2.15206	9.64451	5.57981	5.14018	10.7492	1.00608
Swi5|ENSMUSG00000044627	10.7603	11.5734	21.3893	6.16821	10.7492	12.073
Pde1a|ENSMUSG00000059173	27.9768	31.8269	15.8095	37.0093	35.1794	45.2736
Arrdc1|ENSMUSG00000026972	170.013	217.002	220.402	169.626	208.144	171.034
Zmynd19|ENSMUSG00000026974	30.1288	35.6847	43.7085	27.757	32.2477	40.2432
Zfp661|ENSMUSG00000034800	18.2925	17.3601	7.43975	26.7289	19.5441	13.079
Dph7|ENSMUSG00000026975	201.217	200.606	193.433	201.495	212.053	200.21
Mrps5|ENSMUSG00000027374	425.031	339.487	364.548	387.569	509.123	422.553
Mal|ENSMUSG00000027375	3.22809	3.85781	6.50978	8.22429	3.90882	7.04256
Nckap1|ENSMUSG00000027002	1087.87	1186.28	1154.09	1089.72	1103.26	1111.72
Acoxl|ENSMUSG00000027380	7.5322	5.78671	3.71987	8.22429	5.86323	18.1094
Zfp335|ENSMUSG00000039834	192.609	221.824	212.963	195.327	210.099	227.374
Golga2|ENSMUSG00000002546	2049.84	2011.85	1982.69	2006.73	1924.12	2143.96
Pnpla7|ENSMUSG00000036833	85.0063	96.4451	99.5066	113.084	102.606	88.535
Mmp9|ENSMUSG00000017737	1059.89	1198.81	1005.3	1199.72	1052.45	1159
Gm13369|ENSMUSG00000083796	178.621	185.175	170.184	152.149	166.125	169.021
Gm29010|ENSMUSG00000114963	12.9123	11.5734	16.7394	15.4205	20.5213	22.1338
Gm14006|ENSMUSG00000082671	2.15206	0.964451	0	3.08411	7.81763	16.0973
Anapc1|ENSMUSG00000014355	23.6726	19.289	26.0391	37.0093	23.4529	31.1885
Mertk|ENSMUSG00000014361	234.574	217.966	255.741	302.243	266.777	289.751
|ENSMUSG00002074943	330.341	316.34	345.018	333.084	346.907	334.018
Slc12a5|ENSMUSG00000017740	76945.8	85579.6	80512.9	77717.4	84447.1	83123.3
Gm13693|ENSMUSG00000094336	243.183	226.646	231.562	341.308	242.347	274.66
Ncoa5|ENSMUSG00000039804	61.3337	115.734	97.6467	88.4111	91.8572	105.638
Gm13695|ENSMUSG00000096729	0	7.71561	7.43975	2.05607	3.90882	9.05472
Tmem87b|ENSMUSG00000014353	1434.35	1319.37	1389.37	1496.82	1415.97	1316.96
Fbln7|ENSMUSG00000027386	304.516	320.198	371.987	333.084	371.338	320.939
|ENSMUSG00002075190	9.68426	1.9289	8.36971	4.11214	3.90882	6.03648
Gm13696|ENSMUSG00000096484	958.742	925.873	989.486	1110.28	943.002	922.575
Zc3h8|ENSMUSG00000027387	231.346	258.473	246.442	296.074	226.711	262.587
4933427J07Rik|ENSMUSG00000087267	4.30412	12.5379	5.57981	11.3084	12.7037	19.1155
Zc3h6|ENSMUSG00000042851	844.683	842.93	844.411	891.307	833.555	862.21
Cd40|ENSMUSG00000017652	302.364	283.549	318.049	308.411	265.8	288.745
Ttl|ENSMUSG00000027394	409.967	461.008	527.292	395.794	418.243	404.444
Cdh22|ENSMUSG00000053166	550.927	645.218	663.997	628.13	598.049	546.301
Gm14397|ENSMUSG00000086630	187.229	154.312	169.254	135.701	154.398	142.863
Polr1b|ENSMUSG00000027395	188.305	166.85	154.375	142.897	117.265	125.76
Chchd5|ENSMUSG00000037938	12.9123	4.82226	7.43975	15.4205	9.77204	6.03648
Gm14026|ENSMUSG00000082274	108.679	69.4405	78.1173	119.252	115.31	122.742
Pdhx|ENSMUSG00000010914	6.45617	26.0402	25.1091	18.5046	19.5441	11.0669
9830144P21Rik|ENSMUSG00000087528	186.153	148.525	164.604	169.626	157.33	153.93
Gm14024|ENSMUSG00000085485	2.15206	8.68006	6.50978	6.16821	7.81763	8.04864
Ckap2l|ENSMUSG00000048327	730.624	667.4	703.056	716.541	751.47	626.788
Gm13869|ENSMUSG00000086957	16.1404	14.4668	16.7394	30.8411	36.1566	9.05472
Gm14039|ENSMUSG00000082097	130.2	124.414	165.534	144.953	138.763	159.967
Il1b|ENSMUSG00000027398	3399.18	3562.68	4105.81	3461.4	3584.38	3203.36
F830045P16Rik|ENSMUSG00000043727	373.382	364.563	396.166	552.055	866.78	723.371
Ehf|ENSMUSG00000012350	6.45617	11.5734	5.57981	7.19625	9.77204	12.073
Nsmf|ENSMUSG00000006476	387.37	430.145	395.237	313.551	464.172	432.614
Sirpa|ENSMUSG00000037902	612.261	600.853	637.958	638.41	591.209	620.751
Pdyn|ENSMUSG00000027400	2.15206	1.9289	11.1596	4.11214	5.86323	5.0304
Gm14046|ENSMUSG00000084328	12.9123	14.4668	8.36971	24.6729	11.7265	13.079
Entpd8|ENSMUSG00000036813	941.525	937.447	917.879	1010.56	1065.15	983.946
Noxa1|ENSMUSG00000036805	2302.7	2196.06	2267.26	2275.04	2378.51	2281.79
Gm53031|ENSMUSG00000118563	2169.27	2274.18	2235.64	2083.83	2201.64	2137.92
Gm13387|ENSMUSG00000087028	65.6378	56.9026	52.0782	68.8784	51.7918	68.4134
Dnm1|ENSMUSG00000026825	2712.67	2732.29	2745.27	2817.85	3035.2	3017.23
Caprin1|ENSMUSG00000027184	5.38015	4.82226	1.85994	6.16821	15.6353	12.073
Ciz1|ENSMUSG00000039205	834.999	857.397	847.201	749.438	762.219	911.508
Bbln|ENSMUSG00000039195	4.30412	12.5379	10.2297	5.14018	12.7037	14.0851
Tprn|ENSMUSG00000048707	7.5322	3.85781	16.7394	9.25232	8.79484	13.079
Ptges2|ENSMUSG00000026820	3763.95	3874.2	3690.11	3661.86	3547.25	3572.59
Gm13413|ENSMUSG00000083004	34.4329	27.9691	18.5994	48.3177	30.2933	40.2432
Slc13a3|ENSMUSG00000018459	392.751	377.1	343.158	425.607	313.683	354.14
Gm14437|ENSMUSG00000085358	114.059	118.628	139.495	129.532	83.0624	128.778
D430041D05Rik|ENSMUSG00000068373	11016.4	10892.5	9847.43	10937.3	8955.1	9784.12
Platr29|ENSMUSG00000084816	164.632	192.89	198.083	143.925	148.535	137.833
Gm11464|ENSMUSG00000087351	634.857	615.32	583.09	571.588	624.433	657.976
Cstf3|ENSMUSG00000027176	630.553	625.929	722.585	654.859	548.212	556.362
Qser1|ENSMUSG00000074994	35.509	31.8269	45.5684	28.785	44.9514	40.2432
Ncoa3|ENSMUSG00000027678	33.3569	27.9691	28.829	30.8411	37.1338	43.2614
Gm13886|ENSMUSG00000083856	41.9651	61.7249	57.658	56.542	75.2447	62.3769
Prrg4|ENSMUSG00000027171	216.282	180.352	274.341	278.598	211.076	209.265
Ddrgk1|ENSMUSG00000068290	1487.07	1541.19	1489.81	1784.67	1437.47	1580.55
Itpa|ENSMUSG00000074797	1515.05	1588.45	1493.53	1825.79	1500.01	1578.54
Ccdc73|ENSMUSG00000045106	286.224	281.62	304.1	316.635	310.751	332.006
Sulf2|ENSMUSG00000006800	229.194	198.677	157.165	263.177	179.806	159.967
Gm11467|ENSMUSG00000085046	18.2925	19.289	13.9495	18.5046	15.6353	19.1155
Slc4a11|ENSMUSG00000074796	1489.22	1679.11	1489.81	1785.7	1548.87	1621.8
|ENSMUSG00002075903	18.2925	11.5734	15.8095	17.4766	11.7265	24.1459
Eif3m|ENSMUSG00000027170	568.143	529.484	575.65	564.392	579.482	555.356
Prex1|ENSMUSG00000039621	87.1584	96.4451	109.736	143.925	169.056	173.046
Grin1|ENSMUSG00000026959	3039.78	3120.96	2948	2942.24	3018.58	3141.99
Dnaaf9|ENSMUSG00000027309	3922.13	3694.81	3435.3	3801.68	3538.46	3612.83
Trp53rkb|ENSMUSG00000042854	269.007	357.811	283.64	284.766	299.024	286.733
Wt1|ENSMUSG00000016458	1631.26	1726.37	1697.19	1704.48	1756.04	1584.58
A730017L22Rik|ENSMUSG00000085566	216.282	155.277	190.644	209.719	221.825	173.046
Arfgef2|ENSMUSG00000074582	103.299	96.4451	87.417	107.944	75.2447	81.4925
Man1b1|ENSMUSG00000036646	2068.13	2300.22	1994.78	2015.98	2100.01	1853.2
Dpp7|ENSMUSG00000026958	587.512	585.422	730.025	576.728	623.456	643.891
Atrn|ENSMUSG00000027312	252.867	289.335	295.73	296.074	266.777	302.83
Uap1l1|ENSMUSG00000026956	965.198	905.62	901.139	829.625	785.672	794.803
Gfra4|ENSMUSG00000027316	73.17	60.7604	81.8372	80.1868	53.7462	90.5472
Sapcd2|ENSMUSG00000026955	180.773	170.708	159.955	196.355	171.011	201.216
Entpd2|ENSMUSG00000015085	6.45617	6.75116	4.64984	8.22429	6.84043	10.0608
Stau1|ENSMUSG00000039536	44.1172	34.7202	38.1287	44.2055	40.0654	42.2553
Npdc1|ENSMUSG00000015094	43.0412	81.0139	37.1987	107.944	31.2705	33.2006
Ddx27|ENSMUSG00000017999	1947.61	1899.97	1817.16	1809.34	1798.06	1973.93
Niban2|ENSMUSG00000026796	903.864	906.584	931.828	1021.87	957.66	969.861
Znfx1|ENSMUSG00000039501	1602.21	1722.51	1789.26	1694.2	1659.29	1691.22
Adam33|ENSMUSG00000027318	9.68426	26.0402	21.3893	27.757	37.1338	25.152
Abca2|ENSMUSG00000026944	1830.33	1956.87	1713.93	1667.47	1888.94	1879.36
Kcnb1|ENSMUSG00000050556	2905.28	2692.75	2948	2644.11	3080.15	2777.79
Ptgis|ENSMUSG00000017969	1460.17	1318.4	1174.55	1310.75	1407.17	1337.08
Paxx|ENSMUSG00000047617	3298.03	3665.88	3565.5	3497.38	3732.92	3752.68
Gm14291|ENSMUSG00000086098	159.252	163.957	132.055	150.093	165.148	180.088
Siglec1|ENSMUSG00000027322	3.22809	12.5379	9.29968	9.25232	8.79484	16.0973
Lrsam1|ENSMUSG00000026792	19.3685	11.5734	15.8095	17.4766	22.4757	23.1398
Rpl12|ENSMUSG00000038900	11.8363	31.8269	40.9186	18.5046	37.1338	37.2249
Hspa12b|ENSMUSG00000074793	321.733	283.549	341.298	316.635	290.23	331
Clic3|ENSMUSG00000015093	918.929	783.134	766.294	745.326	888.279	831.022
Ptgds|ENSMUSG00000015090	61.3337	43.4003	31.6189	24.6729	36.1566	29.1763
Spef1|ENSMUSG00000027329	52.7254	48.2226	50.2183	37.0093	40.0654	58.3526
Cenpb|ENSMUSG00000068267	65.6378	89.694	91.1369	89.4391	83.0624	112.681
Elp4|ENSMUSG00000027167	4.30412	4.82226	4.64984	9.25232	5.86323	7.04256
Immp1l|ENSMUSG00000042670	93.6145	80.0495	109.736	104.86	89.9028	81.4925
Cdc25b|ENSMUSG00000027330	200.141	212.179	187.854	186.074	201.304	171.034
Garnl3|ENSMUSG00000038860	5063.79	5193.57	4628.45	4600.46	3880.48	4220.5
Gm38299|ENSMUSG00000104277	5.38015	3.85781	4.64984	11.3084	9.77204	6.03648
Traf2|ENSMUSG00000026942	44.1172	54.9737	28.829	71.9625	53.7462	65.3952
Gm13433|ENSMUSG00000083043	39.8131	33.7558	45.5684	33.9252	36.1566	23.1398
Gm13432|ENSMUSG00000083528	131.276	104.161	106.946	134.673	117.265	156.948
Ptpn1|ENSMUSG00000027540	76.3981	53.0448	34.4088	65.7943	41.0426	75.456
Kif18a|ENSMUSG00000027115	26.9007	32.7913	46.4984	25.7009	28.3389	27.1642
Edf1|ENSMUSG00000015092	165.708	233.397	205.523	141.869	253.096	225.362
Mamdc4|ENSMUSG00000026941	237.802	226.646	210.173	210.747	237.461	220.331
Ralgps1|ENSMUSG00000038831	61.3337	49.187	38.1287	41.1214	36.1566	54.3283
Dpm1|ENSMUSG00000078919	32.2809	21.2179	21.3893	21.5888	22.4757	11.0669
Mocs3|ENSMUSG00000074576	37.661	23.1468	40.9186	33.9252	35.1794	37.2249
Ajm1|ENSMUSG00000029419	6.45617	0	3.71987	18.5046	7.81763	4.02432
Angptl2|ENSMUSG00000004105	265.779	253.651	244.582	262.149	282.412	224.356
Zbtb34|ENSMUSG00000068966	0	1.9289	5.57981	4.11214	12.7037	8.04864
Zbtb43|ENSMUSG00000026788	22.5966	27.9691	22.3192	32.8971	32.2477	21.1277
Fcnaos|ENSMUSG00000052403	104.375	120.556	135.775	125.42	132.9	129.784
Lmx1b|ENSMUSG00000038765	1976.67	2014.74	1994.78	1851.49	2165.48	1885.39
Ccdc183|ENSMUSG00000026940	856.519	802.423	787.683	913.924	936.162	971.873
Mvb12b|ENSMUSG00000038740	213.054	234.362	218.543	251.869	310.751	217.313
Gm13403|ENSMUSG00000085987	289.452	281.62	269.691	266.261	304.888	270.635
C230014O12Rik|ENSMUSG00000087461	6.45617	14.4668	3.71987	18.5046	7.81763	18.1094
Fcna|ENSMUSG00000026938	31.2048	44.3648	52.0782	40.0934	62.5411	27.1642
Lcn8|ENSMUSG00000036449	21.5206	22.1824	15.8095	29.813	54.7234	38.231
Lcn6|ENSMUSG00000045684	17.2165	25.0757	39.0587	12.3364	19.5441	29.1763
Lcn10|ENSMUSG00000047356	758.6	652.934	782.103	842.989	790.558	714.317
Obp2a|ENSMUSG00000062061	58.1056	33.7558	54.8681	54.4859	43.9742	53.3222
A230005M16Rik|ENSMUSG00000087612	609.032	585.422	593.32	558.223	649.841	575.478
Obp2b|ENSMUSG00000079539	398.131	374.207	331.999	269.345	312.705	382.31
Slc23a2|ENSMUSG00000027340	414.271	405.07	347.808	334.112	382.087	302.83
Gm14051|ENSMUSG00000086756	497.125	481.261	471.494	418.411	389.904	476.882
Tmem230|ENSMUSG00000027341	346.481	419.536	380.357	390.654	365.474	362.189
Pcna|ENSMUSG00000027342	357.242	430.145	362.688	409.158	379.155	382.31
Cds2|ENSMUSG00000058793	7.5322	1.9289	4.64984	4.11214	10.7492	5.0304
Atp9a|ENSMUSG00000027546	368.002	277.762	321.769	389.626	337.135	320.939
Prokr2|ENSMUSG00000050558	54.8775	28.9335	30.689	46.2616	37.1338	39.2371
4921508D12Rik|ENSMUSG00000027345	983.491	944.198	942.058	913.924	1007.5	845.107
Sall4|ENSMUSG00000027547	60.2576	48.2226	39.0587	46.2616	47.883	58.3526
Gm14258|ENSMUSG00000086238	355.09	288.371	339.438	312.523	323.455	325.97
Gapvd1|ENSMUSG00000026867	810.25	855.468	810.932	667.195	770.037	784.742
Gm14270|ENSMUSG00000084013	5.38015	11.5734	15.8095	6.16821	2.93161	6.03648
Katnbl1|ENSMUSG00000027132	530.482	495.728	472.424	556.167	576.55	633.83
Aven|ENSMUSG00000003604	1777.6	1822.81	1874.82	1636.63	1700.34	1681.16
Rabepk|ENSMUSG00000070953	53.8015	33.7558	28.829	56.542	41.0426	49.2979
Lrrc55os|ENSMUSG00000085135	96.8426	124.414	117.176	133.645	152.444	142.863
Lrrc55|ENSMUSG00000075224	247.487	283.549	279.92	302.243	261.891	314.903
Gm13716|ENSMUSG00000086905	10.7603	23.1468	12.0896	16.4486	13.6809	8.04864
Gm13715|ENSMUSG00000085025	68.8659	81.0139	59.518	64.7663	66.4499	56.3405
Fbxw2|ENSMUSG00000035949	1426.81	1466.93	1484.23	1383.74	1495.12	1481.96
Gm34653|ENSMUSG00000107167	1054.51	935.518	996.926	1119.53	1043.65	1146.93
Psmd5|ENSMUSG00000026869	19.3685	14.4668	11.1596	16.4486	13.6809	48.2918
Shld1|ENSMUSG00000044991	448.704	413.75	465.914	472.896	545.28	505.052
Gm14097|ENSMUSG00000084839	271.159	250.757	252.021	324.859	343.976	371.243
Gm22245|ENSMUSG00000064413	12.9123	22.1824	28.829	27.757	30.2933	24.1459
Chgb|ENSMUSG00000027350	6.45617	1.9289	8.36971	16.4486	9.77204	22.1338
Cutal|ENSMUSG00000026870	11827.7	11796.2	13537.5	9906.15	11490	10440.1
Cass4|ENSMUSG00000074570	53.8015	59.796	48.3584	45.2336	69.3815	80.4864
Phf19|ENSMUSG00000026873	458.388	432.074	477.074	509.906	535.508	432.614
Gm13448|ENSMUSG00000086001	644.541	634.609	663.997	557.195	657.658	659.988
Gm24905|ENSMUSG00000088754	2.15206	4.82226	5.57981	3.08411	7.81763	7.04256
Trmt6|ENSMUSG00000037376	17.2165	18.3246	31.6189	25.7009	25.4073	27.1642
Gm14303|ENSMUSG00000081344	229.194	252.686	217.613	246.729	242.347	233.41
Traf1|ENSMUSG00000026875	38.737	28.9335	30.689	50.3738	30.2933	44.2675
Mcm8|ENSMUSG00000027353	2.15206	3.85781	4.64984	6.16821	5.86323	10.0608
Tfap2c|ENSMUSG00000028640	35.509	50.1515	48.3584	40.0934	54.7234	30.1824
Hc|ENSMUSG00000026874	13.9884	9.64451	1.85994	9.25232	12.7037	4.02432
Crls1|ENSMUSG00000027357	12.9123	22.1824	10.2297	6.16821	11.7265	16.0973
Lrrn4|ENSMUSG00000043110	9.68426	16.3957	25.1091	21.5888	32.2477	12.073
AI182371|ENSMUSG00000035875	1.07603	4.82226	6.50978	10.2804	3.90882	4.02432
Pck1|ENSMUSG00000027513	366.926	292.229	336.649	378.317	296.093	271.642
Zbp1|ENSMUSG00000027514	60.2576	43.4003	45.5684	65.7943	55.7006	63.383
Nacc2|ENSMUSG00000026932	43.0412	30.8624	28.829	23.6448	33.2249	34.2067
Ryr3|ENSMUSG00000057378	388.446	318.269	365.478	321.775	320.523	309.873
Lhx3|ENSMUSG00000026934	210.902	209.286	197.153	244.673	186.646	182.1
|ENSMUSG00002075371	4.30412	4.82226	4.64984	10.2804	12.7037	15.0912
Pak5|ENSMUSG00000039913	1.07603	5.78671	10.2297	6.16821	2.93161	4.02432
Gm14218|ENSMUSG00000085383	1.07603	0.964451	4.64984	2.05607	12.7037	8.04864
Ccdc187|ENSMUSG00000048038	2690.07	2557.72	2682.03	2363.45	2760.6	2573.55
Rab14|ENSMUSG00000026878	3.22809	10.609	4.64984	3.08411	6.84043	14.0851
Gm13605|ENSMUSG00000084768	39.8131	41.4714	66.0277	48.3177	31.2705	53.3222
Gpsm1|ENSMUSG00000026930	428.26	376.136	385.007	409.158	436.81	372.249
Fmn1|ENSMUSG00000044042	20.4446	15.4312	26.0391	24.6729	17.5897	24.1459
Gm13964|ENSMUSG00000087106	9.68426	4.82226	7.43975	6.16821	7.81763	13.079
4930533B01Rik|ENSMUSG00000084798	375.534	487.048	464.054	437.943	414.335	446.699
Gsn|ENSMUSG00000026879	2577.09	2364.83	2588.1	2625.6	2431.28	2437.73
Gm43128|ENSMUSG00000106961	512.19	466.794	476.144	587.008	483.716	480.906
Arhgap11a|ENSMUSG00000041219	10.7603	3.85781	7.43975	9.25232	3.90882	5.0304
Gjd2|ENSMUSG00000068615	349.709	331.771	403.606	399.906	338.113	355.146
4930402F06Rik|ENSMUSG00000079421	18.2925	25.0757	16.7394	26.7289	11.7265	27.1642
A530058N18Rik|ENSMUSG00000087694	660.682	634.609	606.339	710.373	686.975	591.575
Ggta1|ENSMUSG00000035778	19441.7	20164.7	15198.5	19772.2	15720.3	17409.2
Gm43761|ENSMUSG00000106856	1727.03	1865.25	1767.87	1731.21	1778.51	1828.05
Ndufaf5|ENSMUSG00000027384	27.9768	7.71561	26.0391	28.785	15.6353	13.079
Gm29234|ENSMUSG00000101266	11.8363	2.89335	8.36971	0	1.95441	7.04256
Gm13972|ENSMUSG00000084785	17.2165	27.0046	36.2688	43.1775	25.4073	35.2128
Kif16b|ENSMUSG00000038844	120.515	127.308	118.106	130.561	156.353	119.723
Sec16a|ENSMUSG00000026924	11.8363	6.75116	21.3893	23.6448	16.6125	12.073
Rrbp1|ENSMUSG00000027422	5.38015	7.71561	0	7.19625	6.84043	6.03648
Gm13568|ENSMUSG00000085543	36.585	44.3648	34.4088	39.0654	39.0882	54.3283
Gm5535|ENSMUSG00000074758	800.566	784.099	706.776	848.129	708.473	671.055
Gm11687|ENSMUSG00000082480	22.5966	21.2179	24.1792	23.6448	32.2477	25.152
Notch1|ENSMUSG00000026923	9198.97	9042.7	8870.04	8514.19	8467.47	8201.56
Mir6996|ENSMUSG00000098548	6.45617	2.89335	7.43975	10.2804	4.88602	10.0608
Dab2ip|ENSMUSG00000026883	6.45617	10.609	6.50978	19.5327	17.5897	30.1824
Kat14|ENSMUSG00000027425	9.68426	1.9289	7.43975	9.25232	0	3.01824
Ttll11|ENSMUSG00000026885	152.796	192.89	150.655	161.402	149.512	178.076
9030204H09Rik|ENSMUSG00000086449	233.498	210.25	185.064	229.252	215.962	244.477
Dzank1|ENSMUSG00000037259	115.135	164.921	115.316	128.504	180.783	141.857
Polr3f|ENSMUSG00000027427	262.551	219.895	215.753	240.56	251.141	228.38
Rasgrp1|ENSMUSG00000027347	27.9768	35.6847	11.1596	35.9813	21.4985	29.1763
Rbbp9|ENSMUSG00000027428	8.60823	2.89335	10.2297	6.16821	4.88602	5.0304
Sec23b|ENSMUSG00000027429	356.166	296.087	312.469	296.074	319.546	320.939
Dtd1|ENSMUSG00000027430	3.22809	1.9289	11.1596	9.25232	9.77204	9.05472
Gm11743|ENSMUSG00000084306	65.6378	54.0093	82.7672	90.4671	103.584	89.5411
Mrrf|ENSMUSG00000026887	19.3685	17.3601	9.29968	9.25232	5.86323	8.04864
Ptgs1|ENSMUSG00000047250	696.191	742.627	665.857	570.56	605.867	607.672
Olfr335-ps|ENSMUSG00000113163	31.2048	33.7558	38.1287	19.5327	35.1794	47.2857
Egfl7|ENSMUSG00000026921	21.5206	20.2535	11.1596	16.4486	16.6125	24.1459
Cfap61|ENSMUSG00000037143	1010.39	894.046	892.77	925.232	939.093	885.35
Eif2ak4|ENSMUSG00000005102	462.692	424.359	384.077	488.317	381.11	402.432
Srp14|ENSMUSG00000009549	64.5617	37.6136	58.588	68.8784	57.655	57.3465
Gm14016|ENSMUSG00000080747	10.7603	4.82226	16.7394	9.25232	21.4985	20.1216
Ralgapa2|ENSMUSG00000037110	316.353	352.989	371.057	458.504	455.377	469.839
4933406D12Rik|ENSMUSG00000085796	190.457	216.037	193.433	291.962	226.711	258.562
Bub1b|ENSMUSG00000040084	1297.69	1260.54	1227.56	1228.5	1376.88	1311.93
Pak6|ENSMUSG00000074923	4.30412	13.5023	4.64984	8.22429	6.84043	16.0973
Ankrd63|ENSMUSG00000078137	1147.05	1199.78	935.548	1207.94	1182.42	1068.46
Xrn2|ENSMUSG00000027433	401.359	368.42	356.178	425.607	398.699	371.243
Nkx2-2|ENSMUSG00000027434	1191.16	1147.7	1288.01	1225.42	1290.89	1133.85
6430503K07Rik|ENSMUSG00000053545	737.08	799.53	803.493	772.055	862.871	774.681
Rabgap1|ENSMUSG00000035437	1293.39	1285.61	1356.82	1248.04	1409.13	1387.38
Cst9|ENSMUSG00000027445	9.68426	7.71561	16.7394	18.5046	16.6125	8.04864
Cstdc2|ENSMUSG00000027446	296.984	271.975	250.161	296.074	253.096	305.848
Strbp|ENSMUSG00000026915	1281.55	1185.31	1237.79	1064.02	982.09	1191.2
Gm17893|ENSMUSG00000107491	46.2692	66.5471	68.8177	47.2896	61.5639	70.4256
Gpr21|ENSMUSG00000053164	208.75	235.326	238.072	202.523	244.301	223.35
Gm44063|ENSMUSG00000108226	7.5322	7.71561	3.71987	4.11214	1.95441	6.03648
Gm13543|ENSMUSG00000083745	2.15206	8.68006	6.50978	2.05607	5.86323	12.073
Bahd1|ENSMUSG00000040007	1226.67	1250.89	1247.09	1053.74	1207.82	1231.44
Chst14|ENSMUSG00000074916	227.042	252.686	200.873	202.523	295.116	212.283
Gm14089|ENSMUSG00000084802	4.30412	1.9289	2.7899	11.3084	6.84043	4.02432
Gm44443|ENSMUSG00000108155	2.15206	7.71561	9.29968	7.19625	8.79484	4.02432
Gm44291|ENSMUSG00000107529	13.9884	1.9289	14.8795	10.2804	14.6581	6.03648
Rpusd2|ENSMUSG00000027324	458.388	332.736	308.749	408.13	394.79	415.511
Lhx2|ENSMUSG00000000247	211.978	155.277	200.873	194.299	117.265	167.009
Knl1|ENSMUSG00000027326	1449.41	1509.37	1342.87	1537.94	1427.7	1450.77
Nek6|ENSMUSG00000026749	6.45617	7.71561	0	5.14018	0.977204	16.0973
Psmb7|ENSMUSG00000026750	10.7603	6.75116	2.7899	12.3364	12.7037	3.01824
Adgrd2-ps|ENSMUSG00000083722	916.777	840.037	747.695	1047.57	864.826	926.599
Gm14138|ENSMUSG00000081572	472.377	464.866	548.681	531.494	397.722	378.286
Nr5a1|ENSMUSG00000026751	132.352	104.161	127.406	157.289	170.034	138.839
Zfyve19|ENSMUSG00000068580	269.007	280.655	292.94	283.738	298.047	278.684
Spint1|ENSMUSG00000027315	104.375	90.6584	109.736	95.6073	132.9	87.5289
Rhov|ENSMUSG00000034226	27.9768	16.3957	26.0391	53.4579	30.2933	33.2006
Vps18|ENSMUSG00000034216	77.4741	94.5162	89.277	114.112	80.1307	69.4195
Nr6a1|ENSMUSG00000063972	2261.81	2119.86	2276.56	2129.06	2318.91	2037.31
Dll4|ENSMUSG00000027314	101.147	99.3385	98.5766	103.832	120.196	96.5836
Nr6a1os|ENSMUSG00000085201	13.9884	10.609	19.5293	16.4486	14.6581	10.0608
Chac1|ENSMUSG00000027313	329.265	311.518	326.419	288.878	363.52	283.714
Mir181a-2|ENSMUSG00000065423	22.5966	37.6136	36.2688	26.7289	42.997	29.1763
Ino80|ENSMUSG00000034154	686.507	753.236	764.434	646.634	689.906	737.456
Arpc5l|ENSMUSG00000026755	2.15206	0	9.29968	6.16821	3.90882	8.04864
Exd1|ENSMUSG00000048647	300.212	325.985	319.909	264.205	300.002	316.915
Rad21l|ENSMUSG00000074704	1815.26	1737.94	1705.56	1661.31	1848.87	1619.79
Chp1|ENSMUSG00000014077	168.937	142.739	180.414	176.822	153.421	195.179
Gm14159|ENSMUSG00000081777	40.8891	53.0448	46.4984	72.9905	69.3815	55.3344
Tmem74b|ENSMUSG00000044364	142.036	146.597	192.503	195.327	193.486	193.167
Psmf1|ENSMUSG00000032869	8747.04	8908.64	8525.02	7995.03	8348.26	8044.61
4930556L07Rik|ENSMUSG00000086800	5.38015	0	1.85994	9.25232	11.7265	3.01824
Nusap1|ENSMUSG00000027306	86.0823	104.161	125.546	108.972	90.88	60.3648
Golga1|ENSMUSG00000026754	0	1.9289	7.43975	6.16821	3.90882	11.0669
Scai|ENSMUSG00000035236	2880.53	2744.83	2898.71	2671.86	2671.68	2663.09
Gm16523|ENSMUSG00000082315	351.862	438.825	424.066	392.71	358.634	426.578
Gm44027|ENSMUSG00000107955	279.768	268.117	308.749	342.336	308.797	310.879
Ppp6c|ENSMUSG00000026753	2.15206	3.85781	9.29968	4.11214	7.81763	9.05472
Gm13511|ENSMUSG00000083157	61.3337	44.3648	43.7085	34.9532	53.7462	65.3952
Gtdc1|ENSMUSG00000036890	31.2048	39.5425	37.1987	18.5046	30.2933	47.2857
Zeb2|ENSMUSG00000026872	7241.68	8124.54	8435.74	7497.46	8175.29	8022.48
Zeb2os|ENSMUSG00000052248	557.383	508.266	595.18	600.373	568.733	621.757
Mbd5|ENSMUSG00000036792	831.77	747.45	783.033	777.195	791.535	873.277
Gm48908|ENSMUSG00000115545	19.3685	40.507	20.4593	28.785	29.3161	11.0669
Tnfaip6|ENSMUSG00000053475	5.38015	13.5023	10.2297	8.22429	6.84043	21.1277
Rif1|ENSMUSG00000036202	2.15206	4.82226	6.50978	17.4766	14.6581	18.1094
Neb|ENSMUSG00000026950	1657.08	1377.24	1576.3	1653.08	1685.68	1755.61
Arl6ip6|ENSMUSG00000026960	597.196	646.182	548.681	641.494	516.941	538.253
Acvr1c|ENSMUSG00000026834	1253.57	1156.38	794.193	963.269	592.186	655.964
Gm13544|ENSMUSG00000086995	7.5322	9.64451	3.71987	8.22429	11.7265	6.03648
Tanc1|ENSMUSG00000035168	15.0644	4.82226	0.929968	10.2804	11.7265	5.0304
Baz2b|ENSMUSG00000026987	1459.1	1572.06	1437.73	1568.78	1282.09	1357.2
Marchf7|ENSMUSG00000026977	52.7254	78.1206	82.7672	69.9064	63.5183	63.383
Gm13580|ENSMUSG00000087283	65.6378	86.8006	65.0978	102.804	66.4499	88.535
Pla2r1|ENSMUSG00000054580	1612.97	1374.34	1546.54	1628.41	1540.07	1541.31
Psmd14|ENSMUSG00000026914	305.592	283.549	316.189	260.093	270.686	250.514
Tbr1|ENSMUSG00000035033	530.482	505.372	555.191	506.822	538.44	511.088
Gatm|ENSMUSG00000027199	22.5966	20.2535	10.2297	8.22429	18.5669	22.1338
Gm32514|ENSMUSG00000118479	207.674	246.9	239.932	162.43	165.148	218.319
Ndufs3|ENSMUSG00000005510	301.288	257.508	331.999	267.289	304.888	306.854
Kbtbd4|ENSMUSG00000005505	886.648	851.61	891.84	789.531	910.754	812.912
Ptpmt1|ENSMUSG00000063235	35.509	40.507	55.7981	38.0373	40.0654	44.2675
Celf1|ENSMUSG00000005506	2423.22	2396.66	2405.83	2336.73	2352.13	2241.55
Gm13777|ENSMUSG00000082108	2069.2	1914.44	2164.04	1976.91	2060.92	2020.21
Rapsn|ENSMUSG00000002104	749.992	701.156	731.885	596.261	683.066	632.824
Ap5s1|ENSMUSG00000068264	12.9123	19.289	5.57981	11.3084	12.7037	14.0851
Mavs|ENSMUSG00000037523	2634.12	2861.53	2889.41	2788.03	3318.59	3417.65
Rnf24|ENSMUSG00000048911	902.788	915.264	838.831	832.709	948.865	878.308
Raly|ENSMUSG00000027593	6374.4	6573.7	6305.19	5974.94	6273.65	5914.74
Plcb2|ENSMUSG00000040061	135.58	171.672	87.417	145.981	114.333	126.766
Ccdc9b|ENSMUSG00000045838	3.22809	7.71561	9.29968	2.05607	7.81763	8.04864
Disp2|ENSMUSG00000040035	1038.37	894.046	902.069	1081.49	1097.4	1075.5
Ivd|ENSMUSG00000027332	5511.42	5794.42	4957.66	5653.17	5738.14	5885.57
Nphp1|ENSMUSG00000027378	543.395	526.59	600.76	569.532	576.55	660.994
Gm14304|ENSMUSG00000083671	380.914	374.207	322.699	333.084	338.113	364.201
Ralgapb|ENSMUSG00000027652	63.4857	41.4714	39.0587	50.3738	60.5867	54.3283
Slc32a1|ENSMUSG00000037771	385.218	366.491	396.166	378.317	411.403	401.426
Actr5|ENSMUSG00000037761	745.688	816.89	991.346	782.335	915.64	907.484
Arhgap40|ENSMUSG00000074625	121.591	140.81	125.546	120.28	126.059	140.851
Fam83c|ENSMUSG00000074647	227.042	240.148	235.282	231.308	252.119	215.301
Uqcc1|ENSMUSG00000005882	1574.23	1972.3	1496.32	1638.69	2303.27	2119.81
Cep250|ENSMUSG00000038241	1966.98	2009.92	2108.24	1924.48	2095.13	1950.79
6430550D23Rik|ENSMUSG00000074646	2302.7	2301.18	2095.22	1866.91	2310.11	2084.6
Ergic3|ENSMUSG00000005881	20.4446	29.898	15.8095	19.5327	20.5213	28.1702
Fer1l4|ENSMUSG00000013338	21.5206	49.187	39.0587	41.1214	51.7918	42.2553
Spag4|ENSMUSG00000038180	997.479	958.665	949.498	926.26	982.09	926.599
Nfs1|ENSMUSG00000027618	853.291	863.184	773.734	855.326	792.513	820.961
Romo1|ENSMUSG00000067847	55.9535	54.0093	69.7476	58.598	52.769	68.4134
Atp5c1|ENSMUSG00000025781	51.6494	57.8671	77.1874	90.4671	100.652	58.3526
Gm23608|ENSMUSG00000077733	108.679	90.6584	105.086	112.056	115.31	107.651
Kin|ENSMUSG00000037262	20.4446	7.71561	11.1596	5.14018	13.6809	19.1155
Gm14461|ENSMUSG00000054510	25.8247	23.1468	42.7785	56.542	50.8146	36.2189
Kynu|ENSMUSG00000026866	18.2925	13.5023	10.2297	15.4205	21.4985	13.079
Gm14488|ENSMUSG00000075416	11.8363	27.9691	21.3893	18.5046	22.4757	11.0669
|ENSMUSG00000120540	20.4446	2.89335	10.2297	9.25232	9.77204	8.04864
|ENSMUSG00000120441	33.3569	37.6136	39.9886	42.1495	42.997	34.2067
|ENSMUSG00000120621	12.9123	6.75116	19.5293	12.3364	11.7265	21.1277
Gm13373|ENSMUSG00000087196	11.8363	21.2179	13.0196	13.3645	4.88602	15.0912
|ENSMUSG00000120739	21.5206	53.0448	44.6385	24.6729	45.9286	34.2067
Stamos|ENSMUSG00000086657	275.463	248.828	273.411	241.588	323.455	273.654
Zfp133-ps|ENSMUSG00000083674	16.1404	15.4312	12.0896	19.5327	12.7037	25.152
|ENSMUSG00000120768	20.4446	29.898	34.4088	38.0373	19.5441	24.1459
2810002D19Rik|ENSMUSG00000045464	39.8131	15.4312	28.829	23.6448	32.2477	24.1459
1110018N20Rik|ENSMUSG00000085151	1165.34	1068.61	1238.72	1084.58	1166.78	1170.07
Gm13814|ENSMUSG00000085261	205.522	196.748	187.854	230.28	212.053	220.331
AI847159|ENSMUSG00000084826	8.60823	0	7.43975	8.22429	2.93161	18.1094
Dcdc5|ENSMUSG00000074981	6.45617	5.78671	8.36971	8.22429	1.95441	5.0304
|ENSMUSG00000119943	279.768	323.091	304.1	355.7	512.055	380.298
Norad|ENSMUSG00000102869	12.9123	9.64451	21.3893	18.5046	8.79484	10.0608
Gm13270|ENSMUSG00000086358	24.7487	26.0402	38.1287	39.0654	28.3389	25.152
A730036I17Rik|ENSMUSG00000056738	10.7603	7.71561	8.36971	8.22429	4.88602	5.0304
Gm13657|ENSMUSG00000086813	10.7603	5.78671	12.0896	4.11214	5.86323	7.04256
AV039307|ENSMUSG00000087519	443.324	378.065	364.548	419.439	380.132	426.578
|ENSMUSG00000120577	129.123	106.09	110.666	135.701	130.945	138.839
|ENSMUSG00000120676	5.38015	9.64451	13.9495	18.5046	9.77204	23.1398
5031425F14Rik|ENSMUSG00000085129	19.3685	28.9335	32.5489	28.785	16.6125	28.1702
|ENSMUSG00000120226	1262.18	1072.47	1142.93	1291.21	951.797	1003.06
0610009E02Rik|ENSMUSG00000086714	26.9007	39.5425	28.829	45.2336	57.655	42.2553
Gm14207|ENSMUSG00000074912	9.68426	3.85781	7.43975	11.3084	0	20.1216
D330023K18Rik|ENSMUSG00000087269	1367.63	1404.24	1277.78	1408.41	1474.6	1420.58
Gm13391|ENSMUSG00000086109	627.325	606.64	554.261	663.083	471.012	647.915
Morrbid|ENSMUSG00000074813	2113.32	2036.92	1961.3	1930.65	1705.22	1736.49
Gm13710|ENSMUSG00000087362	7.5322	5.78671	9.29968	1.02804	9.77204	7.04256
|ENSMUSG00000120507	143.112	162.028	151.585	134.673	154.398	123.748
|ENSMUSG00000120298	220.586	210.25	205.523	224.112	232.575	246.49
|ENSMUSG00000121194	149.568	111.876	125.546	125.42	81.1079	124.754
|ENSMUSG00000120315	4.30412	7.71561	0.929968	4.11214	10.7492	12.073
|ENSMUSG00000121225	25.8247	24.1113	14.8795	10.2804	15.6353	12.073
AV099323|ENSMUSG00000087377	41.9651	26.0402	25.1091	21.5888	22.4757	31.1885
Zfp335os|ENSMUSG00000085436	21.5206	17.3601	30.689	29.813	18.5669	28.1702
|ENSMUSG00000120059	915.701	977.954	943.918	791.588	849.19	893.399
|ENSMUSG00000121236	22.5966	59.796	43.7085	43.1775	38.111	43.2614
Gm13919|ENSMUSG00000085417	321.733	336.593	290.15	261.121	257.982	336.031
5430405H02Rik|ENSMUSG00000085741	12.9123	13.5023	17.6694	12.3364	12.7037	19.1155
|ENSMUSG00000121260	64.5617	62.6893	73.4675	64.7663	50.8146	85.5168
Platr27|ENSMUSG00000087547	98.9947	100.303	109.736	101.776	95.766	91.5533
5730471H19Rik|ENSMUSG00000087179	23.6726	55.9382	31.6189	24.6729	43.9742	33.2006
Dlx1as|ENSMUSG00000084946	120.515	140.81	97.6467	104.86	131.923	119.723
|ENSMUSG00000120340	378.762	361.669	293.87	285.794	301.956	326.976
|ENSMUSG00000121263	121.591	155.277	165.534	143.925	160.261	163.991
Mir670hg|ENSMUSG00000075020	988.871	922.015	1037.84	982.802	971.341	1020.16
Oip5os1|ENSMUSG00000085438	513.266	529.484	561.701	573.644	519.873	490.967
Gm14204|ENSMUSG00000086496	1154.58	1182.42	1449.82	1213.08	1235.19	1236.47
|ENSMUSG00000120882	16.1404	8.68006	9.29968	5.14018	11.7265	13.079
Zfas1|ENSMUSG00000074578	437.944	359.74	353.388	318.691	395.768	414.505
Accsl|ENSMUSG00000075023	629.477	693.44	703.986	640.466	682.089	696.207
Alkbh3os1|ENSMUSG00000027196	821.01	796.637	773.734	738.13	791.535	772.669
Alkbh3|ENSMUSG00000040174	224.89	241.113	263.181	233.364	227.689	224.356
Cables2|ENSMUSG00000038990	6.45617	13.5023	9.29968	17.4766	6.84043	6.03648
|ENSMUSG00000120040	11.8363	9.64451	6.50978	15.4205	13.6809	17.1034
Rbbp8nl|ENSMUSG00000038980	463.769	416.643	434.295	424.579	414.335	432.614
Gata5os|ENSMUSG00000056061	12.9123	8.68006	13.0196	8.22429	13.6809	6.03648
B230312C02Rik|ENSMUSG00000084843	9.68426	10.609	13.9495	8.22429	8.79484	8.04864
Mir1a-1|ENSMUSG00000070144	6.45617	9.64451	6.50978	10.2804	6.84043	6.03648
Mir133a-2|ENSMUSG00000065460	11.8363	8.68006	13.9495	19.5327	20.5213	23.1398
Vapb|ENSMUSG00000054455	18.2925	9.64451	2.7899	14.3925	7.81763	3.01824
Gm18917|ENSMUSG00000118399	59.1816	44.3648	71.6076	88.4111	62.5411	56.3405
Gm14336|ENSMUSG00000082543	1398.84	1373.38	1313.12	1374.48	1285.02	1373.3
Slc9a8|ENSMUSG00000039463	896.332	949.02	930.898	845.045	876.552	908.49
Spata2|ENSMUSG00000047030	9.68426	10.609	29.759	47.2896	40.0654	31.1885
Rnf114|ENSMUSG00000006418	55.9535	63.6538	52.0782	58.598	43.9742	64.3891
Gm11474|ENSMUSG00000082687	6.45617	10.609	2.7899	19.5327	5.86323	3.01824
Snai1|ENSMUSG00000042821	38.737	66.5471	66.9577	70.9345	94.7888	90.5472
Gm11476|ENSMUSG00000085596	89.3104	90.6584	93.9268	97.6634	117.265	113.687
Ube2v1|ENSMUSG00000078923	53.8015	59.796	64.1678	63.7382	59.6095	66.4013
|ENSMUSG00000120653	314.2	297.051	374.777	270.373	285.344	379.292
Tmem189|ENSMUSG00000090213	802.718	785.063	790.473	716.541	837.464	692.183
Gm14320|ENSMUSG00000085914	62.4097	34.7202	66.0277	48.3177	53.7462	40.2432
A530013C23Rik|ENSMUSG00000006462	82.8542	81.0139	75.3274	54.4859	74.2675	68.4134
Gm14321|ENSMUSG00000084797	8.60823	8.68006	11.1596	18.5046	10.7492	23.1398
9230111E07Rik|ENSMUSG00000087624	10.7603	7.71561	5.57981	12.3364	7.81763	5.0304
1200007C13Rik|ENSMUSG00000087684	64.5617	88.7295	83.6971	86.355	75.2447	57.3465
|ENSMUSG00000121034	1681.83	1714.79	1468.42	1756.91	1513.69	1459.82
|ENSMUSG00000120508	5.38015	0.964451	11.1596	4.11214	1.95441	31.1885
Plagl2|ENSMUSG00000051413	10.7603	9.64451	1.85994	0	10.7492	10.0608
Kif3b|ENSMUSG00000027475	3.22809	8.68006	12.0896	7.19625	11.7265	8.04864
2500004C02Rik|ENSMUSG00000073236	845.759	964.451	871.38	829.625	879.484	975.897
Asxl1|ENSMUSG00000042548	490.669	531.413	591.46	537.663	651.795	643.891
Nol4l|ENSMUSG00000061411	444.4	387.709	457.544	394.766	454.4	432.614
Gm14472|ENSMUSG00000082283	8.60823	7.71561	7.43975	14.3925	6.84043	3.01824
Commd7|ENSMUSG00000056941	11.8363	8.68006	10.2297	17.4766	3.90882	12.073
Dnmt3b|ENSMUSG00000027478	65.6378	59.796	55.7981	80.1868	64.4955	78.4742
Slc25a25|ENSMUSG00000026819	2897.75	2957.97	2768.52	2797.29	2920.86	3048.42
Naif1|ENSMUSG00000039164	38.737	39.5425	20.4593	43.1775	35.1794	27.1642
Gm37169|ENSMUSG00000103175	1916.41	1830.53	1904.58	1877.19	2210.44	2048.38
Gm13412|ENSMUSG00000085017	406.739	425.323	331.999	427.663	403.585	375.268
Fam102a|ENSMUSG00000039157	378.762	395.425	374.777	298.13	375.246	386.335
Pip5kl1|ENSMUSG00000046854	13.9884	13.5023	0.929968	5.14018	7.81763	2.01216
Eng|ENSMUSG00000026814	3246.38	3595.47	2982.41	3120.09	2938.45	2741.57
Fpgs|ENSMUSG00000009566	1332.12	1472.72	1547.47	1122.62	1430.63	1282.75
Cdk9|ENSMUSG00000009555	2340.36	2161.34	2230.06	2290.46	2400.99	2270.72
Sh2d3c|ENSMUSG00000059013	320.657	431.11	378.497	342.336	382.087	430.602
Stxbp1|ENSMUSG00000026797	1334.28	1379.17	1403.32	1332.33	1287.96	1350.16
Gm13524|ENSMUSG00000085397	16.1404	9.64451	7.43975	12.3364	6.84043	18.1094
Gata3|ENSMUSG00000015619	172.165	258.473	191.573	168.598	183.714	162.985
Gm13256|ENSMUSG00000086618	17.2165	20.2535	23.2492	15.4205	12.7037	14.0851
Gm13262|ENSMUSG00000075534	81.7782	68.476	79.0473	66.8223	75.2447	71.4317
Taf3|ENSMUSG00000025782	250.715	220.859	235.282	196.355	214.008	248.502
C630004M23Rik|ENSMUSG00000103570	6.45617	5.78671	6.50978	4.11214	0	10.0608
4930412O13Rik|ENSMUSG00000025783	87.1584	64.6182	95.7867	96.6354	99.6748	81.4925
Skida1|ENSMUSG00000054074	9.68426	12.5379	14.8795	7.19625	0	9.05472
Mllt10|ENSMUSG00000026743	814.554	869.935	917.879	786.447	918.572	901.447
Tmx2|ENSMUSG00000050043	22.5966	36.6491	26.9691	31.8691	24.4301	28.1702
Serping1|ENSMUSG00000023224	1239.59	1519.01	1434.94	1315.89	1344.63	1387.38
|ENSMUSG00000121173	6.45617	5.78671	8.36971	6.16821	3.90882	0
Slc43a1|ENSMUSG00000027075	3482.03	3773.9	3770.09	3598.13	3846.28	3451.86
Rtn4rl2|ENSMUSG00000050896	1402.07	1441.85	1338.22	1366.26	1320.2	1382.35
P2rx3|ENSMUSG00000027071	648.846	612.427	633.308	509.906	595.117	519.137
Tbc1d13|ENSMUSG00000039678	3408.86	3671.67	3360.91	3135.51	3223.8	3250.64
Endog|ENSMUSG00000015337	666.062	586.386	610.059	654.859	693.815	584.532
Spout1|ENSMUSG00000039660	4041.57	3958.11	4156.03	4044.29	4083.74	3846.24
Kyat1|ENSMUSG00000039648	126.971	92.5873	79.9773	114.112	104.561	123.748
Dolk|ENSMUSG00000075419	553.079	501.515	478.004	498.597	565.801	452.736
Sh3glb2|ENSMUSG00000026860	217.358	181.317	133.915	126.448	119.219	108.657
Miga2|ENSMUSG00000026858	579.98	512.124	561.701	573.644	557.984	667.031
Dolpp1|ENSMUSG00000026856	515.418	456.185	451.965	414.298	504.237	505.052
Crat|ENSMUSG00000026853	238.878	258.473	268.761	277.57	257.005	232.404
Gm16323|ENSMUSG00000087435	6.45617	12.5379	19.5293	13.3645	13.6809	9.05472
Ptpa|ENSMUSG00000039515	2261.81	2030.17	2193.8	2259.62	2160.6	2280.78
Ier5l|ENSMUSG00000089762	4.30412	6.75116	5.57981	8.22429	6.84043	13.079
Gm14487|ENSMUSG00000085275	1065.27	1007.85	1115.96	975.606	984.045	1008.09
Nup188|ENSMUSG00000052533	323.885	346.238	297.59	359.813	324.432	310.879
Vps16|ENSMUSG00000027411	19425.6	19025.7	18367.8	18597.2	18797.5	18587.3
Ptpra|ENSMUSG00000027303	22.5966	21.2179	21.3893	19.5327	8.79484	19.1155
4930473A02Rik|ENSMUSG00000060029	16.1404	9.64451	5.57981	5.14018	4.88602	6.03648
Mrps26|ENSMUSG00000037740	9.68426	8.68006	11.1596	17.4766	10.7492	21.1277
Oxt|ENSMUSG00000027301	341.101	316.34	371.987	286.822	340.067	254.538
Avp|ENSMUSG00000037727	674.67	633.644	592.39	680.56	584.368	689.165
Ubox5|ENSMUSG00000027300	1997.11	2077.43	1909.22	2108.5	2101.97	2137.92
Lzts3|ENSMUSG00000037703	4.30412	17.3601	11.1596	11.3084	9.77204	10.0608
|ENSMUSG00000120246	300.212	352.989	373.847	323.831	379.155	377.28
Gm13881|ENSMUSG00000084756	611.185	586.386	558.911	568.504	571.664	609.684
Lmo2|ENSMUSG00000032698	13.9884	5.78671	12.0896	22.6168	23.4529	16.0973
Cd59b|ENSMUSG00000068686	15.0644	31.8269	16.7394	23.6448	16.6125	11.0669
Gm22501|ENSMUSG00000089606	0	2.89335	11.1596	13.3645	16.6125	10.0608
4931422A03Rik|ENSMUSG00000046085	401.359	298.98	314.329	385.513	302.933	288.745
Rapgef1|ENSMUSG00000039844	10.7603	13.5023	10.2297	22.6168	25.4073	19.1155
Gm13420|ENSMUSG00000079497	12.9123	5.78671	5.57981	11.3084	3.90882	6.03648
Trub2|ENSMUSG00000039826	12.9123	3.85781	2.7899	9.25232	5.86323	9.05472
Coq4|ENSMUSG00000026798	2.15206	11.5734	0.929968	9.25232	9.77204	17.1034
Slc27a4|ENSMUSG00000059316	2498.54	2799.8	2249.59	2733.55	2278.84	2622.85
Gm14122|ENSMUSG00000083964	13.9884	19.289	26.0391	33.9252	35.1794	44.2675
Gm4631|ENSMUSG00000078899	13.9884	21.2179	2.7899	23.6448	5.86323	11.0669
Zfp969|ENSMUSG00000095545	96.8426	67.5116	72.5375	63.7382	76.2219	80.4864
Gm16356|ENSMUSG00000085288	11.8363	14.4668	9.29968	16.4486	14.6581	8.04864
Gm14127|ENSMUSG00000082740	23.6726	23.1468	39.9886	22.6168	39.0882	30.1824
Zfp345|ENSMUSG00000074731	48.4213	64.6182	64.1678	65.7943	64.4955	73.4438
Gm14121|ENSMUSG00000083325	101.147	156.241	124.616	132.617	170.034	176.064
Gm14123|ENSMUSG00000086407	13.9884	7.71561	9.29968	14.3925	6.84043	9.05472
Entpd6|ENSMUSG00000033068	16.1404	6.75116	5.57981	4.11214	7.81763	8.04864
|ENSMUSG00000120109	344.329	407.963	391.517	396.822	356.68	329.994
a|ENSMUSG00000027596	4899.16	5099.05	4521.51	4474.01	5111.76	5093.78
Gm14226|ENSMUSG00000084897	2662.1	2411.13	2428.15	2237.01	2332.59	2257.64
Gins1|ENSMUSG00000027454	12.9123	9.64451	2.7899	6.16821	7.81763	14.0851
Ninl|ENSMUSG00000068115	465.921	414.714	457.544	420.467	443.651	419.535
Gm14141|ENSMUSG00000082375	1533.34	1655.96	1497.25	1497.85	1570.37	1555.4
Gm14151|ENSMUSG00000079006	119.439	71.3694	120.896	114.112	94.7888	111.675
Gm14147|ENSMUSG00000079005	4.30412	25.0757	21.3893	25.7009	27.3617	32.1945
Magea4|ENSMUSG00000033343	2.15206	1.9289	2.7899	5.14018	4.88602	13.079
Gm47265|ENSMUSG00000114356	10.7603	3.85781	5.57981	8.22429	5.86323	5.0304
Gabre|ENSMUSG00000031340	2305.93	2195.09	2434.66	2329.53	2328.68	2242.55
Mir224|ENSMUSG00000065542	7.5322	2.89335	7.43975	7.19625	2.93161	5.0304
Magea10|ENSMUSG00000043453	15.0644	11.5734	8.36971	15.4205	14.6581	9.05472
Zdhhc15|ENSMUSG00000033906	32.2809	13.5023	40.9186	40.0934	26.3845	13.079
Atrx|ENSMUSG00000031229	3.22809	12.5379	8.36971	10.2804	4.88602	11.0669
Magt1|ENSMUSG00000031232	13.9884	4.82226	3.71987	5.14018	6.84043	7.04256
Atp7a|ENSMUSG00000033792	5.38015	2.89335	5.57981	1.02804	5.86323	15.0912
Rpl39|ENSMUSG00000079641	167.861	152.383	167.394	231.308	149.512	203.228
Snora69|ENSMUSG00000065642	16.1404	26.0402	27.899	44.2055	30.2933	31.1885
Upf3b|ENSMUSG00000036572	9371.14	9919.38	10324.5	9245.13	8710.8	8721.7
Gm14882|ENSMUSG00000083063	192.609	191.926	211.103	157.289	176.874	180.088
Gm14881|ENSMUSG00000082939	286.224	275.833	264.111	231.308	293.161	270.635
Gm14880|ENSMUSG00000080841	34.4329	16.3957	13.0196	17.4766	12.7037	19.1155
Rtl3|ENSMUSG00000047686	20.4446	7.71561	11.1596	22.6168	20.5213	13.079
Rhox2b|ENSMUSG00000079638	569.219	653.898	573.79	555.139	644.955	624.775
Lpar4|ENSMUSG00000049929	615.489	448.47	552.401	528.41	478.83	471.851
Rhox4b|ENSMUSG00000071771	25.8247	19.289	36.2688	9.25232	43.9742	30.1824
P2ry10|ENSMUSG00000050921	414.271	453.292	361.758	434.859	396.745	460.784
Rhox4e|ENSMUSG00000071770	101.147	85.8362	111.596	102.804	117.265	88.535
Rhox2f|ENSMUSG00000095741	93.6145	67.5116	84.6271	94.5793	85.0168	98.5958
Rhox3f|ENSMUSG00000095510	11.8363	17.3601	24.1792	17.4766	9.77204	13.079
Rhox2g|ENSMUSG00000079629	6.45617	5.78671	12.0896	6.16821	2.93161	6.03648
Rhox4g|ENSMUSG00000079628	12.9123	6.75116	16.7394	7.19625	16.6125	23.1398
Rhox3h|ENSMUSG00000071769	391.675	358.776	360.828	352.616	392.836	408.468
Gm24147|ENSMUSG00000064697	216.282	191.926	225.052	175.794	219.871	207.252
Rhox2h|ENSMUSG00000079627	1374.09	1442.82	1288.01	1363.18	1378.84	1412.54
Rhox7-ps2|ENSMUSG00000106388	11.8363	6.75116	20.4593	10.2804	10.7492	28.1702
Brwd3|ENSMUSG00000063663	1296.62	1421.6	1241.51	1460.84	1278.18	1280.74
Phf8|ENSMUSG00000041229	60.2576	62.6893	69.7476	67.8504	74.2675	78.4742
L1cam|ENSMUSG00000031391	178.621	136.952	151.585	200.467	165.148	135.821
Gm14906|ENSMUSG00000081124	8.60823	11.5734	26.0391	7.19625	13.6809	20.1216
Huwe1|ENSMUSG00000025261	142.036	133.094	146.935	148.037	142.672	132.803
Gm7790|ENSMUSG00000083999	69.9419	67.5116	89.277	87.383	73.2903	75.456
Arhgap4|ENSMUSG00000031389	217.358	212.179	209.243	156.261	190.555	199.204
Tenm1|ENSMUSG00000016150	477.757	408.927	418.486	456.448	401.631	423.56
Gm4750|ENSMUSG00000087235	2600.76	2623.31	2755.5	2315.14	2894.48	2871.35
Gm26960|ENSMUSG00000098118	373.382	324.056	351.528	384.485	337.135	318.927
Foxr2|ENSMUSG00000071665	2400.62	2532.65	2802.92	2545.42	2568.09	2647
Rragb|ENSMUSG00000041658	441.172	522.733	518.922	536.635	454.4	503.04
Gm15153|ENSMUSG00000082733	1303.07	1227.75	1201.52	1230.56	1231.28	1330.04
Klf8|ENSMUSG00000041649	108.679	102.232	89.277	113.084	118.242	95.5776
Magea3|ENSMUSG00000094196	25.8247	26.0402	14.8795	48.3177	29.3161	21.1277
Gm15162|ENSMUSG00000084246	100.071	70.4049	122.756	84.2989	84.0396	84.5107
Fsip2l|ENSMUSG00000079606	38.737	50.1515	70.6776	64.7663	42.997	47.2857
Enox2|ENSMUSG00000031109	494.973	560.346	589.6	534.579	592.186	513.101
Gm14696|ENSMUSG00000087369	49.4973	42.4359	53.9382	40.0934	46.9058	42.2553
Gm14697|ENSMUSG00000086948	5.38015	5.78671	5.57981	6.16821	5.86323	2.01216
Arhgap36|ENSMUSG00000036198	80.7022	69.4405	84.6271	74.0186	83.0624	65.3952
Hs6st2|ENSMUSG00000062184	5.38015	4.82226	9.29968	6.16821	2.93161	2.01216
Nxf3|ENSMUSG00000057000	30.1288	21.2179	43.7085	43.1775	19.5441	40.2432
Gpkow|ENSMUSG00000031148	33.3569	30.8624	38.1287	35.9813	35.1794	25.152
Gm14598|ENSMUSG00000096308	48.4213	42.4359	37.1987	49.3457	49.8374	56.3405
Gm14596|ENSMUSG00000094698	9.68426	3.85781	10.2297	9.25232	6.84043	13.079
Plp1|ENSMUSG00000031425	36.585	17.3601	23.2492	20.5607	18.5669	39.2371
Atp6ap1|ENSMUSG00000019087	44.1172	58.8315	50.2183	71.9625	91.8572	62.3769
Il1rapl2|ENSMUSG00000059203	31.2048	19.289	33.4789	22.6168	26.3845	28.1702
Gdi1|ENSMUSG00000015291	533.71	512.124	541.242	575.7	659.613	602.642
Fam50a|ENSMUSG00000001962	228.118	205.428	201.803	200.467	241.369	230.392
Wdr45|ENSMUSG00000039382	357.242	349.131	267.831	268.317	312.705	275.666
Praf2|ENSMUSG00000031149	322.809	390.603	396.166	355.7	345.93	415.511
Adgrg2|ENSMUSG00000031298	9.68426	15.4312	14.8795	30.8411	5.86323	22.1338
Ccdc120|ENSMUSG00000031150	1001.78	1084.04	1022.04	921.12	1029.97	861.204
G6pdx|ENSMUSG00000031400	171.089	113.805	130.196	153.177	146.581	119.723
Gm15364|ENSMUSG00000082447	12.9123	14.4668	38.1287	19.5327	18.5669	25.152
Pwwp4c|ENSMUSG00000079534	10.7603	9.64451	8.36971	7.19625	7.81763	9.05472
Xlr5d-ps|ENSMUSG00000081804	6.45617	8.68006	6.50978	10.2804	26.3845	12.073
Spin2-ps2|ENSMUSG00000080072	324.961	327.913	225.982	310.467	265.8	325.97
Xlr4d-ps|ENSMUSG00000084066	47.3453	42.4359	34.4088	43.1775	39.0882	36.2189
Ctag2l2|ENSMUSG00000079532	8.60823	11.5734	9.29968	10.2804	21.4985	15.0912
Phka2|ENSMUSG00000031295	809.174	729.125	816.512	742.242	799.353	687.152
Xlr3e-ps|ENSMUSG00000081940	332.493	310.553	282.71	248.785	297.07	301.824
Rs1|ENSMUSG00000031293	23.6726	23.1468	34.4088	35.9813	32.2477	29.1763
Frmpd3|ENSMUSG00000042425	154.948	206.393	189.714	140.841	215.962	189.143
Gab3|ENSMUSG00000032750	189.381	155.277	264.111	222.056	189.578	252.526
|ENSMUSG00002076100	143.112	161.063	212.963	195.327	202.281	198.198
Tfe3|ENSMUSG00000000134	1044.82	1165.06	1016.46	937.569	1040.72	864.222
Mid2|ENSMUSG00000000266	2556.65	2598.23	2596.47	2269.9	2615.98	2570.53
Cdkl5|ENSMUSG00000031292	271.159	250.757	258.531	295.046	291.207	280.696
Col4a6|ENSMUSG00000031273	10.7603	16.3957	25.1091	33.9252	16.6125	26.1581
F8|ENSMUSG00000031196	4956.19	5035.4	5041.36	4749.53	5061.92	5285.94
Gm6039|ENSMUSG00000083736	1331.05	1482.36	1354.03	1213.08	1249.84	1219.37
Gm8522|ENSMUSG00000081633	2606.14	3037.06	2491.39	2687.29	2633.57	2429.68
Fundc2|ENSMUSG00000031198	641.313	629.787	694.686	619.906	724.108	694.195
Cmc4|ENSMUSG00000090110	321.733	344.309	366.408	389.626	358.634	327.982
Gripap1|ENSMUSG00000031153	2385.56	2634.88	2430.01	2327.47	2171.35	2249.59
Mtcp1|ENSMUSG00000031200	49.4973	48.2226	41.8486	45.2336	33.2249	58.3526
Kcnd1|ENSMUSG00000009731	616.565	565.168	537.522	519.158	522.804	547.307
Brcc3|ENSMUSG00000031201	52.7254	44.3648	37.1987	28.785	52.769	38.231
Otud5|ENSMUSG00000031154	983.491	1058.97	989.486	940.653	1153.1	1085.56
Col4a5|ENSMUSG00000031274	908.169	824.606	823.952	900.559	823.783	849.131
Rpl7l1-ps1|ENSMUSG00000081323	19.3685	22.1824	19.5293	14.3925	14.6581	13.079
Gm6382|ENSMUSG00000082675	131.276	131.165	131.126	162.43	122.151	129.784
Fam47c|ENSMUSG00000078315	493.897	530.448	557.051	562.336	543.326	490.967
Cfap47|ENSMUSG00000073077	6.45617	10.609	6.50978	4.11214	3.90882	13.079
Car5b|ENSMUSG00000031373	4453.68	4204.04	4236.94	4162.52	4356.38	3978.04
Siah1b|ENSMUSG00000040749	449.78	535.27	486.373	434.859	487.625	437.645
Cltrn|ENSMUSG00000015401	328.189	252.686	280.85	284.766	237.461	225.362
Suv39h1|ENSMUSG00000039231	239.954	242.077	228.772	246.729	261.891	261.581
Was|ENSMUSG00000031165	213.054	188.068	145.075	162.43	193.486	163.991
Ace2|ENSMUSG00000015405	414.271	395.425	393.377	371.121	424.107	382.31
Bmx|ENSMUSG00000031377	208.75	244.971	202.733	191.215	206.19	218.319
Tbc1d25|ENSMUSG00000039201	13.9884	17.3601	13.0196	18.5046	16.6125	6.03648
Il1rapl1|ENSMUSG00000052372	26.9007	27.0046	37.1987	41.1214	29.3161	38.231
Mtm1|ENSMUSG00000031337	307.744	305.731	309.679	298.13	274.594	317.921
Gemin8|ENSMUSG00000040621	1.07603	9.64451	4.64984	9.25232	4.88602	10.0608
Mtmr1|ENSMUSG00000015214	1068.5	1053.18	1041.56	976.634	946.911	1053.37
Porcn|ENSMUSG00000031169	60.2576	88.7295	106.016	112.056	103.584	99.6019
Cd99l2|ENSMUSG00000035776	135.58	166.85	164.604	145.981	184.692	171.034
Ftsj1|ENSMUSG00000031171	20.4446	17.3601	18.5994	14.3925	26.3845	17.1034
Klhl15|ENSMUSG00000043929	40.8891	15.4312	25.1091	46.2616	32.2477	29.1763
Slc38a5|ENSMUSG00000031170	8126.17	8261.49	7639.69	6983.45	7343.69	7040.55
Ssxb9|ENSMUSG00000068218	10.7603	11.5734	14.8795	10.2804	3.90882	9.05472
Gm14827|ENSMUSG00000084904	172.165	126.343	119.966	135.701	141.695	162.985
Maged1|ENSMUSG00000025151	89.3104	111.876	87.417	117.196	131.923	105.638
Gm9431|ENSMUSG00000083468	25.8247	28.9335	13.9495	28.785	20.5213	28.1702
Zxdb|ENSMUSG00000073062	260.399	244.006	292.01	284.766	274.594	246.49
Gm39526|ENSMUSG00000109459	231.346	226.646	251.091	294.018	255.05	234.417
H2al1o|ENSMUSG00000061065	915.701	1221	959.727	1378.6	1757.99	1785.79
Gm52997|ENSMUSG00000118573	640.237	813.997	654.698	878.971	1245.94	1250.56
Arhgef9|ENSMUSG00000025656	4824.91	4409.47	4410.84	4208.78	4396.44	4222.52
Gm6092|ENSMUSG00000083789	31.2048	47.2581	64.1678	56.542	63.5183	55.3344
Otc|ENSMUSG00000031173	48.4213	54.9737	58.588	82.2429	78.1763	67.4073
Asb12|ENSMUSG00000031204	1478.46	1743.73	1542.82	1632.52	1519.55	1457.81
Mid1ip1|ENSMUSG00000008035	47.3453	66.5471	60.4479	60.6541	80.1307	66.4013
Zc3h12b|ENSMUSG00000035045	9.68426	5.78671	4.64984	6.16821	1.95441	2.01216
Gm15068|ENSMUSG00000094276	2.15206	9.64451	6.50978	10.2804	1.95441	13.079
Gm14635|ENSMUSG00000087591	5.38015	9.64451	3.71987	0	10.7492	7.04256
1810030O07Rik|ENSMUSG00000044148	10.7603	8.68006	7.43975	19.5327	16.6125	14.0851
Med14|ENSMUSG00000064127	76.3981	72.3338	90.2069	52.4298	76.2219	110.669
Gm14634|ENSMUSG00000085891	173.241	134.059	163.674	181.962	142.672	143.869
Usp9x|ENSMUSG00000031010	15.0644	9.64451	12.0896	22.6168	1.95441	10.0608
2010308F09Rik|ENSMUSG00000100714	197.989	170.708	193.433	201.495	180.783	201.216
Gm16481|ENSMUSG00000082090	416.423	413.75	427.785	475.981	425.084	425.572
Ddx3x|ENSMUSG00000000787	3394.87	3191.37	3424.14	3473.73	3319.56	3325.09
Gm5380|ENSMUSG00000081255	300.212	394.461	287.36	313.551	317.591	412.493
Stard8|ENSMUSG00000031216	2.15206	7.71561	2.7899	11.3084	5.86323	8.04864
Tmem28|ENSMUSG00000071719	234.574	264.26	267.831	257.009	242.347	182.1
Awat2|ENSMUSG00000031220	182.925	187.104	139.495	165.514	148.535	130.79
Cask|ENSMUSG00000031012	110.831	124.414	138.565	141.869	152.444	135.821
|ENSMUSG00002075284	3.22809	5.78671	16.7394	6.16821	4.88602	7.04256
Gpr82|ENSMUSG00000047678	221.662	238.219	258.531	206.635	268.731	244.477
Maob|ENSMUSG00000040147	3.22809	3.85781	3.71987	6.16821	8.79484	9.05472
Gm39500|ENSMUSG00000118509	598.272	567.097	604.479	503.738	518.895	632.824
Araf|ENSMUSG00000001127	17.2165	3.85781	16.7394	5.14018	16.6125	8.04864
Zfp182|ENSMUSG00000054737	4836.75	6048.07	5384.52	4449.34	5314.04	4806.04
Spaca5|ENSMUSG00000037167	256.095	281.62	306.89	299.158	276.549	287.739
Zfp300|ENSMUSG00000031079	119.439	115.734	139.495	112.056	135.831	109.663
Gm21876|ENSMUSG00000095316	12.9123	5.78671	3.71987	11.3084	9.77204	3.01824
Slc6a14|ENSMUSG00000031089	7.5322	20.2535	13.9495	1.02804	7.81763	9.05472
Taf1|ENSMUSG00000031314	8.60823	13.5023	6.50978	1.02804	12.7037	11.0669
Ogt|ENSMUSG00000034160	216.282	221.824	218.543	233.364	257.982	249.508
Cxcr3|ENSMUSG00000050232	17.2165	30.8624	27.899	23.6448	17.5897	23.1398
Nhsl2|ENSMUSG00000079481	2.15206	3.85781	17.6694	3.08411	7.81763	11.0669
Ercc6l|ENSMUSG00000051220	34.4329	37.6136	44.6385	59.6261	40.0654	33.2006
Gm9103|ENSMUSG00000084142	338.949	504.408	405.466	416.354	437.787	417.523
Cited1|ENSMUSG00000051159	772.589	653.898	815.582	698.036	754.402	825.991
Gm14858|ENSMUSG00000085568	630.553	723.338	644.468	684.672	749.516	745.505
Hdac8|ENSMUSG00000067567	1649.55	1669.47	1599.55	1496.82	1644.63	1683.17
Phka1|ENSMUSG00000034055	957.666	843.895	912.299	883.083	925.412	1058.4
Gm9115|ENSMUSG00000080845	203.369	202.535	181.344	191.215	214.985	184.113
Gm3928|ENSMUSG00000084341	810.25	762.881	783.033	679.532	748.538	731.42
Gm14838|ENSMUSG00000081567	6.45617	9.64451	4.64984	10.2804	6.84043	5.0304
4930519F16Rik|ENSMUSG00000031325	4.30412	7.71561	9.29968	2.05607	7.81763	13.079
Tsix|ENSMUSG00000085715	35.509	16.3957	29.759	22.6168	42.997	41.2493
Xist|ENSMUSG00000086503	301.288	294.158	309.679	312.523	278.503	303.836
Gm14861|ENSMUSG00000083502	12.9123	18.3246	2.7899	5.14018	4.88602	15.0912
Gm38020|ENSMUSG00000103697	10.7603	14.4668	8.36971	8.22429	15.6353	14.0851
Rhox6|ENSMUSG00000006200	562.763	583.493	596.11	584.952	613.684	615.721
Rhox7a|ENSMUSG00000071767	482.061	456.185	450.105	503.738	450.491	507.064
Rhox8|ENSMUSG00000064137	179.697	189.997	177.624	208.691	177.851	213.289
Rhox9|ENSMUSG00000068048	115.135	133.094	113.456	116.168	115.31	96.5836
Rhox5|ENSMUSG00000095180	37.661	41.4714	38.1287	30.8411	35.1794	31.1885
Tex13b|ENSMUSG00000042386	33.3569	25.0757	18.5994	20.5607	28.3389	36.2189
Atg4a|ENSMUSG00000079418	277.615	211.215	273.411	191.215	296.093	254.538
Gpr143|ENSMUSG00000025333	192.609	207.357	205.523	201.495	172.965	189.143
9530051G07Rik|ENSMUSG00000085982	637.009	481.261	677.017	657.943	619.547	666.025
Shroom2|ENSMUSG00000045180	6.45617	0	8.36971	6.16821	2.93161	8.04864
Slc25a5|ENSMUSG00000016319	499.277	594.102	505.903	575.7	482.739	480.906
Ube2a|ENSMUSG00000016308	6.45617	14.4668	1.85994	14.3925	11.7265	11.0669
Steep1|ENSMUSG00000006423	359.394	342.38	296.66	292.99	323.455	337.037
Nkrf|ENSMUSG00000044149	767.209	863.184	671.437	783.363	825.738	708.28
Gm24809|ENSMUSG00000093059	53.8015	50.1515	89.277	80.1868	45.9286	49.2979
Kdm5c|ENSMUSG00000025332	13.9884	0	3.71987	2.05607	3.90882	11.0669
Cdr1os|ENSMUSG00000071753	685.431	702.121	762.574	716.541	637.137	664.013
Jpx|ENSMUSG00000097571	151.72	141.774	142.285	197.383	157.33	141.857
Gm14820|ENSMUSG00000087193	132.352	98.374	129.266	122.336	118.242	132.803
A230072C01Rik|ENSMUSG00000086877	1931.47	1877.79	2079.41	1902.89	1965.16	1907.53
Ftx|ENSMUSG00000086370	74.246	39.5425	59.518	50.3738	53.7462	56.3405
Rab9b|ENSMUSG00000043463	205.522	171.672	192.503	204.579	202.281	254.538
Btg1b|ENSMUSG00000068173	35.509	35.6847	36.2688	41.1214	21.4985	38.231
Btg1c|ENSMUSG00000098348	236.726	223.753	243.652	237.476	282.412	244.477
Gm14707|ENSMUSG00000086104	15.0644	8.68006	1.85994	3.08411	0	15.0912
Magea7-ps|ENSMUSG00000083333	1383.77	1327.08	1220.12	1375.51	1439.42	1519.18
Cldn34b4|ENSMUSG00000073085	12.9123	17.3601	16.7394	19.5327	15.6353	30.1824
Cypt3|ENSMUSG00000048573	668.214	743.592	707.706	654.859	674.271	660.994
Cypt15|ENSMUSG00000079619	2525.44	2946.4	2747.13	2608.13	2926.73	2856.26
Gm6228|ENSMUSG00000096119	9.68426	6.75116	8.36971	1.02804	7.81763	3.01824
Tcp11x2|ENSMUSG00000058252	493.897	474.51	472.424	489.345	498.374	434.626
Gm7903|ENSMUSG00000096508	16.1404	12.5379	10.2297	22.6168	14.6581	26.1581
Gm15023|ENSMUSG00000079432	388.446	376.136	421.276	334.112	397.722	387.341
Rbm10|ENSMUSG00000031060	160.328	136.952	199.943	184.018	158.307	132.803
Usp11|ENSMUSG00000031066	220.586	163.957	141.355	154.205	121.173	110.669
Jade3|ENSMUSG00000037315	425.031	315.376	389.657	422.523	322.477	360.177
Tm9sf5|ENSMUSG00000079584	118.363	115.734	108.806	91.4952	91.8572	129.784
Scml2|ENSMUSG00000000037	745.688	716.587	641.678	726.821	668.408	659.988
Gm15262|ENSMUSG00000108981	1391.31	1289.47	1311.26	1362.15	1291.86	1273.7
Rai2|ENSMUSG00000043518	86.0823	92.5873	102.297	153.177	58.6323	126.766
Scml1|ENSMUSG00000086540	2.15206	20.2535	0.929968	4.11214	8.79484	6.03648
Smc1a|ENSMUSG00000041133	2898.82	3181.72	3092.14	2762.33	2946.27	2805.96
Iqsec2|ENSMUSG00000041115	916.777	867.042	921.599	819.344	899.028	927.605
Cybb|ENSMUSG00000015340	158.176	188.068	172.044	175.794	111.401	122.742
Itgb1bp2|ENSMUSG00000031312	714.483	786.992	686.317	726.821	728.017	688.159
Slc35a2|ENSMUSG00000031156	17.2165	16.3957	20.4593	19.5327	33.2249	14.0851
Pqbp1|ENSMUSG00000031157	78.5501	64.6182	74.3975	47.2896	51.7918	46.2797
Pcsk1n|ENSMUSG00000039278	231.346	241.113	226.912	253.925	269.708	240.453
Eras|ENSMUSG00000031160	68.8659	78.1206	75.3274	89.4391	74.2675	85.5168
Hdac6|ENSMUSG00000031161	1128.75	1184.35	1118.75	1124.67	1274.27	1245.53
Glod5|ENSMUSG00000031163	536.939	524.661	497.533	519.158	524.759	570.447
Gm9429|ENSMUSG00000083518	248.563	199.641	220.402	211.775	165.148	146.888
Timm17b|ENSMUSG00000031158	3964.09	4200.19	3952.37	3817.1	3819.89	3785.88
Ift80|ENSMUSG00000027778	175.393	111.876	140.425	161.402	107.492	161.979
Vcam1|ENSMUSG00000027962	59.1816	66.5471	74.3975	78.1307	41.0426	62.3769
Gm43109|ENSMUSG00000104653	386.294	281.62	315.259	266.261	315.637	270.635
5330425B07Rik|ENSMUSG00000105729	180.773	161.063	243.652	209.719	237.461	219.325
Gm26544|ENSMUSG00000097362	258.247	339.487	291.08	282.71	304.888	290.757
Smc4|ENSMUSG00000034349	77.4741	69.4405	84.6271	89.4391	85.0168	102.62
Kpna4|ENSMUSG00000027782	432.564	420.501	445.455	418.411	428.993	385.329
Gm22009|ENSMUSG00000089417	6.45617	21.2179	13.0196	16.4486	23.4529	25.152
Gm37558|ENSMUSG00000103094	754.296	706.943	747.695	797.756	867.757	838.064
Rtca|ENSMUSG00000000339	57.0295	77.1561	71.6076	74.0186	54.7234	59.3587
Dbt|ENSMUSG00000000340	71.0179	79.085	74.3975	88.4111	98.6976	74.4499
Gm4596|ENSMUSG00000082394	23.6726	28.9335	27.899	26.7289	33.2249	24.1459
Lrrc39|ENSMUSG00000027961	3.22809	7.71561	1.85994	16.4486	9.77204	3.01824
Sptssb|ENSMUSG00000043461	18.2925	12.5379	22.3192	16.4486	11.7265	18.1094
Gm43666|ENSMUSG00000104588	13.9884	10.609	11.1596	5.14018	10.7492	17.1034
Snx27|ENSMUSG00000028136	233.498	202.535	227.842	200.467	221.825	173.046
Gm43774|ENSMUSG00000104631	1247.12	1175.67	1221.98	1166.82	1152.12	1201.26
Gm43768|ENSMUSG00000105412	10.7603	12.5379	22.3192	9.25232	6.84043	9.05472
Sass6|ENSMUSG00000027959	27.9768	17.3601	20.4593	16.4486	17.5897	27.1642
Tuft1|ENSMUSG00000005968	395.979	374.207	371.057	406.074	410.426	395.389
Slc35a3|ENSMUSG00000027957	704.799	660.649	722.585	646.634	695.769	679.104
Selenbp2|ENSMUSG00000068877	103.299	75.2272	87.417	105.888	88.9256	50.304
Gm15264|ENSMUSG00000081355	4.30412	7.71561	8.36971	8.22429	9.77204	8.04864
Agl|ENSMUSG00000033400	1479.54	1423.53	1328.92	1432.05	1392.52	1432.66
Cgn|ENSMUSG00000068876	545.547	658.72	424.066	800.84	854.076	1010.1
Frrs1|ENSMUSG00000033386	252.867	276.798	266.901	268.317	207.167	209.265
Palmd|ENSMUSG00000033377	319.581	308.624	302.24	316.635	327.363	297.8
4930455H04Rik|ENSMUSG00000080907	1.07603	13.5023	5.57981	2.05607	26.3845	9.05472
1700061I17Rik|ENSMUSG00000028009	23.6726	18.3246	30.689	23.6448	16.6125	63.383
Gm18430|ENSMUSG00000106343	15.0644	17.3601	20.4593	25.7009	17.5897	27.1642
Gm43077|ENSMUSG00000105535	4.30412	0.964451	13.0196	8.22429	4.88602	7.04256
Rapgef2|ENSMUSG00000062232	253.943	318.269	294.8	286.822	273.617	292.769
6430573P05Rik|ENSMUSG00000102545	34.4329	35.6847	34.4088	25.7009	36.1566	27.1642
Fnip2|ENSMUSG00000061175	6.45617	7.71561	14.8795	14.3925	20.5213	14.0851
Gm3513|ENSMUSG00000089746	2240.29	2258.74	2225.41	2512.52	2769.4	2621.84
4930589L23Rik|ENSMUSG00000068957	617.641	596.031	684.457	709.345	813.034	776.694
Ppid|ENSMUSG00000027804	421.803	458.114	464.984	461.588	516.941	606.666
Rfx5|ENSMUSG00000005774	388.446	486.083	433.365	453.364	389.904	471.851
Etfdh|ENSMUSG00000027809	472.377	497.657	505.903	566.448	597.072	648.921
Gm37973|ENSMUSG00000102370	450.856	438.825	516.132	507.85	557.984	570.447
Rxfp1|ENSMUSG00000034009	465.921	524.661	455.684	519.158	573.619	611.696
Sox2|ENSMUSG00000074637	17.2165	19.289	6.50978	6.16821	10.7492	15.0912
Gm25696|ENSMUSG00000119567	204.446	186.139	165.534	181.962	191.532	164.997
Gask1b|ENSMUSG00000027955	10.7603	13.5023	9.29968	15.4205	9.77204	10.0608
Alg14|ENSMUSG00000039887	125.895	75.2272	79.9773	95.6073	107.492	95.5776
Pi4kb|ENSMUSG00000038861	54.8775	25.0757	40.9186	43.1775	31.2705	42.2553
A730011C13Rik|ENSMUSG00000084846	6.45617	10.609	2.7899	9.25232	3.90882	16.0973
Atp11b|ENSMUSG00000037400	585.36	509.23	639.818	595.233	568.733	587.551
Gm7741|ENSMUSG00000097713	149.568	139.845	192.503	162.43	170.034	171.034
Psmd4|ENSMUSG00000005625	2075.66	2440.06	1509.34	2916.54	2040.4	2310.97
Dcun1d1|ENSMUSG00000027708	370.154	326.949	306.89	270.373	312.705	257.556
Mccc1os|ENSMUSG00000086392	150.644	179.388	157.165	166.542	182.737	185.119
Ccdc144b|ENSMUSG00000047696	231.346	161.063	197.153	177.85	168.079	204.234
Pip5k1a|ENSMUSG00000028126	398.131	404.105	414.766	369.065	359.611	396.395
Gm17835|ENSMUSG00000105281	2735.27	3038.02	2720.16	2534.11	2553.43	2523.25
Gm17887|ENSMUSG00000105792	11.8363	5.78671	8.36971	10.2804	0.977204	16.0973
Gucy1b1|ENSMUSG00000028005	347.557	369.385	362.688	350.56	365.474	387.341
Gm11548|ENSMUSG00000085320	394.903	339.487	341.298	312.523	363.52	380.298
Smim43|ENSMUSG00000085007	230.27	271.975	263.181	278.598	345.93	266.611
[truncated: 10,064 more rows]

## Sheet: DEX-LPSvsCTL
	baseMean	log2FoldChange	lfcSE	stat	pvalue	padj
Frmpd1|ENSMUSG00000035615	76.1628	-1.29482	0.295912	-4.3757	1.21e-05	0.00303929
Serpinb1a|ENSMUSG00000044734	400.413	-0.553172	0.121569	-4.55027	5.36e-06	0.00168158
Spag1|ENSMUSG00000037617	332.922	-0.533561	0.11994	-4.44855	8.65e-06	0.00237415
Gm42814|ENSMUSG00000106568	187.301	-0.531231	0.155889	-3.40776	0.000654991	0.0479672
Gm40477|ENSMUSG00000113940	393.931	-0.488546	0.13037	-3.74739	0.000178683	0.0218382
Atg16l2|ENSMUSG00000047767	286.848	-0.48083	0.137232	-3.50376	0.00045873	0.0403132
Gm44717|ENSMUSG00000109029	219.771	-0.477586	0.143437	-3.32959	0.000869727	0.0601824
Dnah7c|ENSMUSG00000101337	995.169	-0.474646	0.0924317	-5.13511	2.82e-07	0.000275341
Mei1|ENSMUSG00000068117	956.642	-0.441951	0.109698	-4.0288	5.61e-05	0.010264
Cd72|ENSMUSG00000028459	1788.36	-0.440483	0.0944039	-4.66594	3.07e-06	0.00109309
Gm16128|ENSMUSG00000080971	692.945	-0.434009	0.0897972	-4.83321	1.34e-06	0.000787117
Slc25a16|ENSMUSG00000071253	2628.05	-0.411872	0.058639	-7.02387	2.16e-12	1.37e-08
Gm5244|ENSMUSG00000091014	1635.83	-0.400387	0.0813364	-4.9226	8.54e-07	0.000625422
2010310C07Rik|ENSMUSG00000101268	2895.43	-0.399509	0.0699343	-5.71263	1.11e-08	1.63e-05
Atp6v1e2|ENSMUSG00000053375	969.19	-0.378249	0.0902252	-4.19228	2.76e-05	0.00564412
Wdfy4|ENSMUSG00000051506	583.609	-0.365827	0.10532	-3.47348	0.000513751	0.043412
Pip4k2a|ENSMUSG00000026737	842.863	-0.349378	0.0795938	-4.38951	1.14e-05	0.00293644
Olfr923|ENSMUSG00000044798	1536.21	-0.340964	0.0698849	-4.87893	1.07e-06	0.000669538
E130307A14Rik|ENSMUSG00000087177	3945.44	-0.336091	0.0721044	-4.66117	3.14e-06	0.00109309
Ppp2r3a|ENSMUSG00000043154	570.533	-0.332443	0.0947029	-3.51038	0.000447472	0.0401263
2900078I11Rik|ENSMUSG00000111358	1654.18	-0.33061	0.0778303	-4.24783	2.16e-05	0.00463339
Zfp872|ENSMUSG00000074472	571.457	-0.328003	0.0985991	-3.32663	0.00087903	0.0603509
Olfr922|ENSMUSG00000043911	1805.19	-0.317484	0.0803338	-3.95205	7.75e-05	0.0138964
Mrc1|ENSMUSG00000026712	8300.94	-0.302002	0.0685474	-4.40575	1.05e-05	0.00280738
Otulin|ENSMUSG00000046034	3229.38	-0.295549	0.0615496	-4.8018	1.57e-06	0.000812864
Rln1|ENSMUSG00000039097	697.945	-0.292299	0.0904083	-3.2331	0.00122454	0.0767782
Gm40123|ENSMUSG00000105961	1290.19	-0.275809	0.0770683	-3.57877	0.000345221	0.0337089
Nudt3|ENSMUSG00000024213	1129.39	-0.274298	0.0808281	-3.3936	0.000689815	0.0496893
Klf4|ENSMUSG00000003032	3302.17	-0.273047	0.0607247	-4.49647	6.91e-06	0.00202388
|ENSMUSG00002076785	1500.21	-0.2705	0.0759664	-3.56079	0.000369742	0.0353184
Arhgap12|ENSMUSG00000041225	6382.25	-0.269281	0.0570192	-4.72265	2.33e-06	0.000984996
Rnf207|ENSMUSG00000058498	1595.41	-0.265976	0.0682839	-3.89515	9.81e-05	0.0163082
H2-M9|ENSMUSG00000067201	1352.67	-0.264662	0.0746803	-3.54394	0.000394196	0.0368532
Camk2b|ENSMUSG00000057897	1376.36	-0.259923	0.0684889	-3.79511	0.000147579	0.0196503
Fam178b|ENSMUSG00000046337	1475.56	-0.259668	0.0702793	-3.6948	0.000220056	0.0254455
Eml6|ENSMUSG00000044072	2953.49	-0.25779	0.0577625	-4.46293	8.08e-06	0.0022919
Tesk1|ENSMUSG00000028458	1196.05	-0.250415	0.0726881	-3.44506	0.000570931	0.0460306
Creb3|ENSMUSG00000028466	1708.84	-0.246057	0.0756096	-3.25431	0.00113669	0.0718649
Slc4a8|ENSMUSG00000023032	9800.27	-0.245694	0.0642995	-3.82109	0.000132865	0.0188325
Mpst|ENSMUSG00000071711	3228.78	-0.240218	0.0692519	-3.46875	0.000522889	0.0434328
Vwa7|ENSMUSG00000007030	2659.45	-0.236792	0.0631941	-3.74706	0.00017892	0.0218382
Tradd|ENSMUSG00000031887	1617.97	-0.229968	0.0691755	-3.32441	0.000886053	0.0603615
Garnl3|ENSMUSG00000038860	4597.88	-0.228957	0.0671007	-3.41215	0.000644536	0.0475982
Dnaja1|ENSMUSG00000028410	6617.37	-0.226556	0.0474058	-4.77907	1.76e-06	0.000859803
Cutal|ENSMUSG00000026870	11499.6	-0.223187	0.0652679	-3.41954	0.000627262	0.0475205
Nkpd1|ENSMUSG00000060621	4256.06	-0.222639	0.0576344	-3.86296	0.000112021	0.0172326
BC037032|ENSMUSG00000087221	4841.78	-0.22213	0.0602498	-3.68682	0.000227072	0.0255835
Fbxl18|ENSMUSG00000066640	2533.87	-0.221177	0.0640971	-3.45066	0.000559219	0.0455039
Gm44827|ENSMUSG00000109091	2445.34	-0.22057	0.0633017	-3.48442	0.000493207	0.0429139
Slc43a2|ENSMUSG00000038178	2923.61	-0.215718	0.0566945	-3.80492	0.000141851	0.0194981
S1pr2|ENSMUSG00000043895	2553.87	-0.212891	0.0653246	-3.25897	0.00111817	0.0712063
|ENSMUSG00000120654	2441.64	-0.212201	0.0633968	-3.34718	0.000816382	0.0569394
Bmt2|ENSMUSG00000042742	3621.58	-0.210332	0.058269	-3.60967	0.000306587	0.0309688
Dcaf6|ENSMUSG00000026571	2778.13	-0.20976	0.0604801	-3.46824	0.000523883	0.0434328
Muc21|ENSMUSG00000090588	2215.03	-0.207977	0.0607302	-3.42461	0.000615691	0.0472837
Thoc1|ENSMUSG00000024287	2301.52	-0.207893	0.0606115	-3.42993	0.000603743	0.046953
Ywhaz|ENSMUSG00000022285	27556.1	-0.205547	0.0437161	-4.70187	2.58e-06	0.000984996
Rgs14|ENSMUSG00000052087	2889.07	-0.203898	0.0548073	-3.72028	0.000199006	0.0236679
Kcnj10|ENSMUSG00000044708	10849.2	-0.203519	0.0539362	-3.77333	0.000161085	0.0207179
Id3|ENSMUSG00000007872	5021.91	-0.199633	0.0617793	-3.2314	0.00123187	0.0767782
Thpo|ENSMUSG00000022847	2643.79	-0.197853	0.056466	-3.50393	0.000458453	0.0403132
Gm3924|ENSMUSG00000116287	15105.9	-0.192501	0.0494012	-3.89669	9.75e-05	0.0163082
Colec12|ENSMUSG00000036103	34505	-0.190813	0.0534692	-3.56866	0.000358818	0.0346516
Rgs20|ENSMUSG00000002459	2691.98	-0.190163	0.0590533	-3.22019	0.00128105	0.0787266
Cdc14b|ENSMUSG00000033102	17873.4	-0.187365	0.0483184	-3.87772	0.000105441	0.0166711
Cd244a|ENSMUSG00000004709	4627.51	-0.178912	0.0507499	-3.52536	0.0004229	0.0387129
Cdc42bpg|ENSMUSG00000024769	8068.52	-0.17688	0.0470878	-3.75638	0.000172387	0.021642
Zfhx3|ENSMUSG00000038872	2819.01	-0.175938	0.0555512	-3.16713	0.00153951	0.0920358
Igf2bp3|ENSMUSG00000029814	6362.09	-0.175008	0.0512704	-3.41344	0.000641495	0.0475982
Cnbd2|ENSMUSG00000038085	6790.1	-0.172784	0.049003	-3.52598	0.000421921	0.0387129
1700013F07Rik|ENSMUSG00000027886	12981.7	-0.172287	0.0477146	-3.61077	0.000305287	0.0309688
Flnc|ENSMUSG00000068699	27416.5	-0.169416	0.0437102	-3.87589	0.000106234	0.0166711
Slc38a5|ENSMUSG00000031170	7565.84	-0.169093	0.0504931	-3.34883	0.000811543	0.0569394
Crhr2|ENSMUSG00000003476	8100.33	-0.160189	0.0467942	-3.42326	0.000618756	0.0472837
Tpm3|ENSMUSG00000027940	10359.8	-0.152646	0.0482576	-3.16315	0.00156071	0.0926722
Prorsd1|ENSMUSG00000032673	1773.69	0.201361	0.0628616	3.20325	0.00135886	0.0823562
Ern1|ENSMUSG00000020715	1389.12	0.210659	0.066454	3.16999	0.00152442	0.0917576
Gm266|ENSMUSG00000010529	10301.4	0.210889	0.056692	3.71991	0.000199297	0.0236679
Cltc|ENSMUSG00000047126	2588.2	0.222288	0.0613547	3.62299	0.000291214	0.0304743
Man1a2|ENSMUSG00000008763	4947.57	0.224429	0.05178	4.33429	1.46e-05	0.0034732
Gm3513|ENSMUSG00000089746	2438.04	0.233316	0.059963	3.891	9.98e-05	0.0163082
Gnai3|ENSMUSG00000000001	12244.5	0.23373	0.0658786	3.54789	0.00038833	0.0366951
Heatr6|ENSMUSG00000000976	4803.51	0.234062	0.0709765	3.29774	0.000974653	0.0648883
Dyrk3|ENSMUSG00000016526	8259.13	0.242439	0.0494806	4.89968	9.6e-07	0.000648922
A930007I19Rik|ENSMUSG00000097855	949.49	0.256296	0.0785546	3.26264	0.00110378	0.0708032
Pcdhga3|ENSMUSG00000104346	943.192	0.258783	0.0788966	3.28002	0.001038	0.0674291
Vps13c|ENSMUSG00000035284	3605.44	0.260332	0.062348	4.17547	2.97e-05	0.00593942
Vps13b|ENSMUSG00000037646	7372.95	0.27056	0.0574492	4.70956	2.48e-06	0.000984996
Mrpl4|ENSMUSG00000003299	1474.73	0.27827	0.0737354	3.77389	0.000160719	0.0207179
Dst|ENSMUSG00000026131	10079.6	0.294777	0.0592064	4.97881	6.4e-07	0.000562229
Fam20c|ENSMUSG00000025854	1833.28	0.296547	0.0807358	3.67305	0.000239668	0.0266608
Slc25a22|ENSMUSG00000019082	1247.73	0.296907	0.0854633	3.47409	0.000512596	0.043412
Nptx1|ENSMUSG00000025582	893.434	0.297195	0.0895253	3.31968	0.000901214	0.0609221
Birc3|ENSMUSG00000032000	1488.24	0.30362	0.0798021	3.80466	0.000141998	0.0194981
Tmc7|ENSMUSG00000042246	2332.24	0.307944	0.0661482	4.65537	3.23e-06	0.00109309
4932438A13Rik|ENSMUSG00000037270	952.489	0.313436	0.0930163	3.36969	0.000752523	0.053332
Angptl4|ENSMUSG00000002289	18532	0.326988	0.0717451	4.55764	5.17e-06	0.00168158
Ddr1|ENSMUSG00000003534	662.039	0.332725	0.0968956	3.43385	0.000595064	0.046953
Gm37677|ENSMUSG00000103976	533.373	0.352094	0.106333	3.31125	0.000928796	0.0623073
4930526F13Rik|ENSMUSG00000087335	748.902	0.361882	0.0927432	3.90198	9.54e-05	0.0163082
Zan|ENSMUSG00000079173	2410.55	0.364361	0.0659943	5.5211	3.37e-08	4.23e-05
Tmem72|ENSMUSG00000048108	572.743	0.367015	0.100355	3.65718	0.000255009	0.0276669
Col15a1|ENSMUSG00000028339	812.989	0.374969	0.096391	3.89008	0.000100209	0.0163082
Gm26788|ENSMUSG00000096992	462.972	0.395591	0.104907	3.77089	0.000162669	0.0207179
Ralgapa2|ENSMUSG00000037110	404.02	0.409572	0.111019	3.68919	0.000224969	0.0255835
Tmem38b|ENSMUSG00000028420	3346.64	0.4119	0.0590803	6.97186	3.13e-12	1.37e-08
|ENSMUSG00000121503	357.651	0.414534	0.125828	3.29445	0.00098616	0.0651607
Styx|ENSMUSG00000053205	966.514	0.415218	0.0978805	4.2421	2.21e-05	0.00463339
Gm14097|ENSMUSG00000084839	302.336	0.427564	0.125247	3.41376	0.000640741	0.0475982
Gm2245|ENSMUSG00000089647	1186.47	0.45565	0.0946131	4.81593	1.47e-06	0.000804719
|ENSMUSG00000119943	359.169	0.460485	0.140455	3.27853	0.00104351	0.0674291
Sh2d7|ENSMUSG00000046460	460.064	0.466262	0.106976	4.35857	1.31e-05	0.0031958
Cfap73|ENSMUSG00000094282	512.628	0.470293	0.137044	3.4317	0.000599816	0.046953
Ddx54|ENSMUSG00000029599	1444.78	0.484494	0.102937	4.70668	2.52e-06	0.000984996
Slc7a11|ENSMUSG00000027737	699.741	0.490193	0.121228	4.04355	5.26e-05	0.00984402
Aqp3|ENSMUSG00000028435	443.321	0.490624	0.134444	3.64927	0.000262982	0.028184
Gm4922|ENSMUSG00000044624	250.507	0.503105	0.145516	3.45738	0.000545446	0.044798
Mllt1|ENSMUSG00000024212	4534.12	0.519406	0.0801675	6.479	9.23e-11	2.03e-07
Fyb|ENSMUSG00000022148	316.432	0.525952	0.121571	4.32631	1.52e-05	0.00350654
Git2|ENSMUSG00000041890	565.358	0.545795	0.115846	4.7114	2.46e-06	0.000984996
Fbxl22|ENSMUSG00000050503	247.669	0.555169	0.146171	3.79808	0.000145819	0.0196503
Dmxl2|ENSMUSG00000041268	311.708	0.576757	0.141278	4.08241	4.46e-05	0.00851496
Tfcp2|ENSMUSG00000009733	1652.63	0.596632	0.0989436	6.03003	1.64e-09	2.88e-06
D030025E07Rik|ENSMUSG00000105816	122.657	0.622175	0.194071	3.20591	0.00134634	0.0821642
9930017N22Rik|ENSMUSG00000115276	179.965	0.63647	0.187249	3.39906	0.000676185	0.04911
Rbfox3|ENSMUSG00000025576	253.123	0.658954	0.146373	4.50189	6.74e-06	0.00202388
Gm38262|ENSMUSG00000102733	157.899	0.665488	0.181485	3.66691	0.000245504	0.0269686
Arfgef3|ENSMUSG00000019852	242.703	0.667578	0.157197	4.24677	2.17e-05	0.00463339
H2al1o|ENSMUSG00000061065	1336.47	0.668615	0.174701	3.82719	0.000129615	0.018673
Gm52997|ENSMUSG00000118573	914.066	0.678509	0.192757	3.52002	0.000431506	0.0390936
Iqcd|ENSMUSG00000029601	127.519	0.684264	0.202178	3.38447	0.00071316	0.0509533
Slc12a1|ENSMUSG00000027202	138.198	0.698845	0.181782	3.84442	0.000120838	0.0179987
Cgn|ENSMUSG00000068876	715.559	0.711007	0.204428	3.47803	0.000505119	0.043412
Prex1|ENSMUSG00000039621	129.894	0.726068	0.189478	3.83194	0.000127137	0.0186214
Denr|ENSMUSG00000023106	103.47	0.761875	0.211318	3.60535	0.000311732	0.0311307
4930515G01Rik|ENSMUSG00000092183	157.28	0.773384	0.188367	4.10574	4.03e-05	0.00787061
Pif1|ENSMUSG00000041064	150.67	0.77462	0.225549	3.43437	0.000593937	0.046953
Bend6|ENSMUSG00000042182	240.415	0.783562	0.159147	4.92351	8.5e-07	0.000625422
F830045P16Rik|ENSMUSG00000043727	546.053	0.917865	0.132967	6.90295	5.09e-12	1.49e-08
Abt1|ENSMUSG00000036376	59.7202	0.920164	0.285556	3.22236	0.00127138	0.0786821
Gm34589|ENSMUSG00000115816	1877.23	0.923418	0.239274	3.85925	0.000113733	0.0172326
Csrnp2|ENSMUSG00000044636	181.09	0.934175	0.174934	5.34016	9.29e-08	0.000102012
Npl|ENSMUSG00000042684	71.3453	0.937419	0.2593	3.6152	0.00030012	0.0309688
Vmn2r19|ENSMUSG00000091260	81.784	0.941689	0.261494	3.60119	0.00031676	0.0312774
Olfr484|ENSMUSG00000110171	46.5788	1.18008	0.325727	3.62293	0.000291288	0.0304743
Clec4e|ENSMUSG00000030142	62.2813	1.34806	0.316458	4.25983	2.05e-05	0.00460993
Adap1|ENSMUSG00000056413	29.9406	1.35059	0.410792	3.28778	0.00100982	0.0662261
LOC102637012|ENSMUSG00000111473	4231.36	1.93072	0.519986	3.71301	0.000204806	0.0239978
Ccdc71|ENSMUSG00000049305	1070.91	-0.305926	0.0974966	-3.13782	0.00170212	0.100391
Sox30|ENSMUSG00000040489	1264.4	-0.234804	0.075021	-3.12984	0.00174902	0.101121
Mpp7|ENSMUSG00000057440	386.728	0.35476	0.113293	3.13134	0.0017401	0.101121
Mirt1|ENSMUSG00000097636	94.6471	0.693798	0.221401	3.13367	0.00172636	0.101121
She|ENSMUSG00000046280	1452.22	0.227592	0.0728642	3.12352	0.00178705	0.101765
Traf3ip2|ENSMUSG00000019842	1333.79	-0.269146	0.0862033	-3.12223	0.0017949	0.101765
Cdca4|ENSMUSG00000047832	6064.19	0.152696	0.0489006	3.12257	0.00179279	0.101765
Smyd2|ENSMUSG00000026603	71.2876	0.796408	0.256232	3.10816	0.00188257	0.103873
Aco1|ENSMUSG00000028405	3906.4	-0.162285	0.0522433	-3.10633	0.00189424	0.103873
Gm19253|ENSMUSG00000107758	1290.54	0.270187	0.0870012	3.10555	0.00189924	0.103873
Tfec|ENSMUSG00000029553	1582.6	-0.220384	0.0708452	-3.11079	0.0018659	0.103873
Mylk4|ENSMUSG00000044951	745.831	-0.279857	0.0899836	-3.11009	0.0018703	0.103873
Skiv2l|ENSMUSG00000040356	3052.94	-0.199004	0.064113	-3.10396	0.00190951	0.103873
Pcnx3|ENSMUSG00000054874	6007.55	-0.155991	0.0502687	-3.10314	0.00191482	0.103873
Scn4a|ENSMUSG00000001027	2604.48	-0.177646	0.0573973	-3.09503	0.00196793	0.106099
Tst|ENSMUSG00000044986	4945.11	-0.239895	0.0777717	-3.0846	0.00203825	0.10922
Zfp651|ENSMUSG00000013419	4052.67	-0.163088	0.0529358	-3.08086	0.00206406	0.109933
Fermt3|ENSMUSG00000024965	4069.59	-0.176457	0.0573627	-3.07617	0.0020968	0.111004
Fam53c|ENSMUSG00000034300	9314.26	-0.143551	0.0467852	-3.06831	0.00215276	0.113284
Gm50482|ENSMUSG00000118435	71.9397	-1.00566	0.328748	-3.05907	0.00222026	0.116141
Atp5j2|ENSMUSG00000038690	17232.9	-0.153115	0.0501667	-3.05213	0.0022722	0.118154
4930444F02Rik|ENSMUSG00000110737	203.611	0.462814	0.151977	3.04529	0.00232459	0.120168
Ankrd36|ENSMUSG00000020481	1953.65	-0.195153	0.0643099	-3.03457	0.00240881	0.123793
Trpm1|ENSMUSG00000030523	1890.06	-0.200562	0.0661793	-3.03058	0.00244083	0.124412
Gdpd3|ENSMUSG00000030703	866.754	-0.2731	0.0901661	-3.02885	0.00245483	0.124412
Socs1|ENSMUSG00000038037	39.7054	0.991361	0.327418	3.02781	0.00246332	0.124412
Fah|ENSMUSG00000030630	284.181	0.402306	0.132961	3.02573	0.00248032	0.124554
Osgin2|ENSMUSG00000041153	2541.26	-0.180331	0.0597178	-3.01971	0.00253013	0.126334
Etfdh|ENSMUSG00000027809	548.063	0.295692	0.0985811	2.99948	0.00270441	0.13345
Ints6|ENSMUSG00000035161	1357.39	-0.31018	0.103582	-2.99454	0.00274856	0.13345
Iah1|ENSMUSG00000062054	655.558	0.269269	0.0898744	2.99606	0.00273491	0.13345
Pnpla1|ENSMUSG00000043286	8663.95	-0.151304	0.0505068	-2.99571	0.00273804	0.13345
|ENSMUSG00000120973	9500.13	0.226637	0.0755847	2.99845	0.00271359	0.13345
Tut1|ENSMUSG00000071645	2600.87	-0.16469	0.0550699	-2.99057	0.00278461	0.134457
Bag3|ENSMUSG00000030847	7178.14	0.164929	0.0552023	2.98773	0.00281061	0.134971
Lsm2|ENSMUSG00000007050	316.332	0.429453	0.143913	2.98412	0.00284398	0.135831
Asns|ENSMUSG00000029752	12504.4	-0.132908	0.0446133	-2.97911	0.00289086	0.137324
Ahdc1|ENSMUSG00000037692	815.987	0.27412	0.0921172	2.97577	0.00292251	0.138081
Sh3glb2|ENSMUSG00000026860	147.819	-0.584712	0.196935	-2.96906	0.00298717	0.140381
Zdhhc4|ENSMUSG00000001844	1155.41	-0.214199	0.0722571	-2.96439	0.00303281	0.141018
Asah2|ENSMUSG00000024887	428.251	0.362008	0.122096	2.96493	0.00302747	0.141018
Col19a1|ENSMUSG00000026141	1145.81	-0.244794	0.0830577	-2.94728	0.00320585	0.145222
Faah|ENSMUSG00000034171	2892.05	-0.16919	0.0573719	-2.949	0.00318805	0.145222
Casp4|ENSMUSG00000033538	1721.38	0.242113	0.0820511	2.95076	0.00316995	0.145222
Mtif2|ENSMUSG00000020459	566.973	0.289722	0.0982505	2.94881	0.00319	0.145222
Ifnar2|ENSMUSG00000022971	99.2948	0.620947	0.210294	2.95275	0.00314957	0.145222
4930589L23Rik|ENSMUSG00000068957	699.533	0.276172	0.0939749	2.93879	0.00329499	0.146244
4933431E20Rik|ENSMUSG00000086968	43.3055	0.976551	0.331936	2.94199	0.00326115	0.146244
Izumo1r|ENSMUSG00000031933	686.925	0.258342	0.0878972	2.93914	0.00329125	0.146244
Gm36635|ENSMUSG00000112991	1193.41	-0.310321	0.105592	-2.93888	0.003294	0.146244
Rnasek|ENSMUSG00000093989	495.264	-0.961791	0.327491	-2.93685	0.00331567	0.146423
1010001B22Rik|ENSMUSG00000097863	229.012	-0.429053	0.146204	-2.93462	0.00333958	0.146741
Slc1a7|ENSMUSG00000008932	111.819	0.658851	0.224657	2.93269	0.00336035	0.146871
Ceacam19|ENSMUSG00000049848	342.285	0.368823	0.125824	2.93125	0.00337596	0.146871
Csgalnact1|ENSMUSG00000036356	388.326	-0.330362	0.113053	-2.92219	0.00347581	0.15047
Sp100|ENSMUSG00000026222	1570.1	0.203393	0.0698224	2.91301	0.00357962	0.154204
Bach2os|ENSMUSG00000086150	453.467	-0.315965	0.10865	-2.90811	0.00363624	0.154514
Pxylp1|ENSMUSG00000043587	112.81	0.645177	0.221876	2.90782	0.00363955	0.154514
Gnpda1|ENSMUSG00000052102	1180.25	-0.205601	0.0706427	-2.91044	0.00360916	0.154514
Gm32816|ENSMUSG00000108668	1796.73	0.200019	0.0688579	2.90481	0.00367471	0.155256
Upf3b|ENSMUSG00000036572	9382.11	-0.150921	0.0520099	-2.90177	0.00371064	0.156005
Crbn|ENSMUSG00000005362	800.045	-0.249164	0.0859094	-2.90031	0.00372793	0.156005
Zscan2|ENSMUSG00000038797	236.331	0.428305	0.148065	2.89268	0.00381971	0.158338
Acat1|ENSMUSG00000032047	193.473	0.479267	0.165661	2.89306	0.00381505	0.158338
Ackr2|ENSMUSG00000044534	292.24	0.400655	0.138753	2.88755	0.00388257	0.160188
Epha2|ENSMUSG00000006445	77.9292	0.696849	0.241511	2.88537	0.00390951	0.160546
Nt5c3b|ENSMUSG00000017176	7949.05	-0.129625	0.0449713	-2.88239	0.00394671	0.16132
Rbm4b|ENSMUSG00000033760	370.79	-0.340238	0.118215	-2.87812	0.00400051	0.162762
Herc1|ENSMUSG00000038664	713.977	0.26221	0.0911946	2.87528	0.00403666	0.163475
Gm35507|ENSMUSG00000105102	1554.12	-0.224067	0.0780343	-2.87139	0.00408673	0.164744
Plec|ENSMUSG00000022565	7022.5	-0.132888	0.0463079	-2.86965	0.00410923	0.164895
Gpr152|ENSMUSG00000044724	21591.4	-0.125536	0.0438476	-2.86301	0.00419643	0.167628
Nid1|ENSMUSG00000005397	860.704	0.254545	0.089073	2.85771	0.00426709	0.16968
Zfp933|ENSMUSG00000059423	3355.28	-0.181545	0.0635945	-2.85473	0.00430735	0.170509
Gm13171|ENSMUSG00000082429	500.046	0.304878	0.106928	2.85123	0.00435499	0.171622
U2af2|ENSMUSG00000030435	1734.76	-0.183899	0.0645925	-2.84707	0.00441238	0.173107
Rictor|ENSMUSG00000050310	1117.39	0.228153	0.0802935	2.84149	0.00449039	0.175385
Atp6v1f|ENSMUSG00000004285	8422.34	-0.129459	0.0456308	-2.83709	0.00455275	0.177033
Wdr25|ENSMUSG00000040877	7181.79	-0.174838	0.0616829	-2.83446	0.00459026	0.177706
Ptpn12|ENSMUSG00000028771	158.951	0.50051	0.177075	2.82654	0.00470538	0.179786
Mrps17|ENSMUSG00000034211	3438.11	-0.1544	0.0545821	-2.82877	0.00467278	0.179786
Rsph3a|ENSMUSG00000073471	118.169	0.544497	0.192613	2.8269	0.00470012	0.179786
Polr2f|ENSMUSG00000033020	4509.44	0.142675	0.0505423	2.82288	0.0047594	0.181063
Snx30|ENSMUSG00000028385	4803.57	-0.142007	0.0504697	-2.81372	0.00489723	0.181309
Srrt|ENSMUSG00000037364	1774.21	-0.196696	0.0697752	-2.81899	0.00481744	0.181309
Capza2|ENSMUSG00000015733	9374.24	-0.133763	0.0475232	-2.81469	0.0048825	0.181309
Cope|ENSMUSG00000055681	6077.62	-0.131634	0.0468191	-2.81154	0.00493049	0.181309
Plekho2|ENSMUSG00000050721	2762.4	-0.163721	0.0581289	-2.81652	0.0048547	0.181309
Purb|ENSMUSG00000094483	38902.6	-0.136497	0.0485492	-2.81151	0.00493091	0.181309
Gm48837|ENSMUSG00000114536	2668.52	-0.181871	0.0646164	-2.81463	0.00488333	0.181309
Tmprss6|ENSMUSG00000016942	6779.82	-0.193293	0.0687207	-2.81273	0.00491232	0.181309
Rarg|ENSMUSG00000001288	1866.25	-0.190156	0.0676944	-2.80904	0.00496895	0.181946
Nfkbil1|ENSMUSG00000042419	141.828	0.615401	0.21935	2.80557	0.00502279	0.183155
Chrna4|ENSMUSG00000027577	358.857	-0.327643	0.117036	-2.79951	0.00511799	0.183282
Pdp1|ENSMUSG00000049225	1248.79	-0.198727	0.0708805	-2.80369	0.00505214	0.183282
Zfp60|ENSMUSG00000037640	721.291	0.250866	0.0895305	2.80201	0.00507848	0.183282
Icam1|ENSMUSG00000037405	485.445	0.310709	0.111009	2.79894	0.00512704	0.183282
Abcb5|ENSMUSG00000072791	154.16	-0.554576	0.198153	-2.79872	0.00513055	0.183282
Jrkl|ENSMUSG00000079083	704.938	-0.257966	0.0922232	-2.79719	0.00515493	0.183407
Ncln|ENSMUSG00000020238	1782.33	-0.18992	0.0679796	-2.79377	0.00520971	0.183885
Cfap44|ENSMUSG00000071550	244.25	0.399784	0.1431	2.79374	0.00521021	0.183885
Grin2d|ENSMUSG00000002771	365.379	0.322332	0.115569	2.78909	0.0052857	0.185803
Alg2|ENSMUSG00000039740	1898.33	-0.18363	0.0659653	-2.78373	0.0053738	0.188147
Fam118a|ENSMUSG00000022434	3770.8	-0.158551	0.0570345	-2.77991	0.00543738	0.189618
Rfxank|ENSMUSG00000036120	550.323	0.2679	0.0964365	2.77799	0.00546966	0.18999
Ssx2ip|ENSMUSG00000036825	8419	-0.13288	0.0478754	-2.77554	0.00551107	0.190674
Speg|ENSMUSG00000026207	4535.68	-0.149478	0.0539613	-2.7701	0.00560394	0.193127
Casc1|ENSMUSG00000043541	717.866	-0.267721	0.0969685	-2.76091	0.00576404	0.196459
Zfa-ps|ENSMUSG00000049576	25.0404	1.15555	0.418954	2.75818	0.0058124	0.196459
Pip5k1c|ENSMUSG00000034902	3822.82	-0.140833	0.0510465	-2.75893	0.00579917	0.196459
Mob3a|ENSMUSG00000003348	121.757	0.530498	0.192009	2.76288	0.00572942	0.196459
Grk6|ENSMUSG00000074886	3252.83	-0.149826	0.0543037	-2.75904	0.00579708	0.196459
Echdc3|ENSMUSG00000039063	140.412	0.586098	0.212917	2.7527	0.00591052	0.197497
Nup210l|ENSMUSG00000027939	11059.1	-0.139809	0.0507774	-2.75337	0.00589859	0.197497
Kif3c|ENSMUSG00000020668	286.212	0.362651	0.131706	2.75349	0.00589632	0.197497
Cant1|ENSMUSG00000025575	1817.58	-0.185339	0.0674537	-2.74765	0.00600245	0.199055
Smchd1|ENSMUSG00000024054	2291.19	-0.183807	0.0668751	-2.7485	0.00598677	0.199055
Rad18|ENSMUSG00000030254	47.4865	0.887308	0.323507	2.74278	0.00609216	0.200462
Tubgcp2|ENSMUSG00000025474	1156.14	-0.220146	0.0802971	-2.74164	0.00611331	0.200462
Sipa1|ENSMUSG00000056917	2079.15	-0.177893	0.0648707	-2.74227	0.00610162	0.200462
Msh5|ENSMUSG00000007035	30086.2	0.166861	0.0608925	2.74026	0.00613909	0.200559
Ccnb2|ENSMUSG00000032218	739.417	-0.264834	0.0967798	-2.73646	0.00621035	0.200649
Lamb1|ENSMUSG00000002900	2782.42	-0.154994	0.0565908	-2.73886	0.0061653	0.200649
Sidt1|ENSMUSG00000022696	12842.7	-0.11866	0.0433473	-2.73743	0.00619207	0.200649
Tmem245|ENSMUSG00000055296	3175.39	0.180615	0.06613	2.73122	0.00631011	0.202406
Gm12088|ENSMUSG00000086707	27239.8	-0.152102	0.055691	-2.73118	0.0063108	0.202406
Morrbid|ENSMUSG00000074813	1913.99	-0.185838	0.0683386	-2.71937	0.00654056	0.20388
Spata2|ENSMUSG00000047030	28.0993	1.23079	0.45238	2.7207	0.00651442	0.20388
4933404O12Rik|ENSMUSG00000097908	2829.36	-0.166071	0.0610796	-2.71892	0.00654957	0.20388
Olfr748|ENSMUSG00000060084	1293.87	-0.242243	0.088874	-2.72569	0.00641681	0.20388
Tecta|ENSMUSG00000037705	676.749	-0.253159	0.0929391	-2.72392	0.00645114	0.20388
Mmp12|ENSMUSG00000049723	1345.56	-0.267294	0.0981362	-2.72371	0.00645539	0.20388
|ENSMUSG00000121029	1399.27	-0.225511	0.0829662	-2.71811	0.00656555	0.20388
Plscr3|ENSMUSG00000019461	2766.9	-0.166364	0.0610359	-2.72567	0.00641714	0.20388
Rad17|ENSMUSG00000021635	1118.28	0.202445	0.0744369	2.71968	0.00653455	0.20388
Actl9|ENSMUSG00000092519	2226.66	-0.216991	0.0798958	-2.71593	0.006609	0.204507
Gm31036|ENSMUSG00000110475	4486.78	-0.144651	0.053435	-2.70704	0.00678867	0.208989
Ube4a|ENSMUSG00000059890	451.918	0.330057	0.121954	2.70641	0.00680141	0.208989
Gm10847|ENSMUSG00000115002	61.4114	0.72995	0.270206	2.70146	0.00690367	0.209929
Sel1l|ENSMUSG00000020964	1889.34	-0.171203	0.063351	-2.70246	0.00688286	0.209929
Vps13a|ENSMUSG00000046230	825.545	0.220828	0.0817351	2.70175	0.00689759	0.209929
Mau2|ENSMUSG00000031858	106.103	0.582641	0.215953	2.698	0.00697566	0.211386
Ubxn8|ENSMUSG00000052906	507.861	-0.320856	0.119118	-2.69359	0.00706877	0.213472
Cnot9|ENSMUSG00000026174	559.019	-0.297888	0.110713	-2.69064	0.00713144	0.213534
Tmem61|ENSMUSG00000085933	871.017	0.259993	0.0966289	2.69064	0.0071315	0.213534
Ankrd33b|ENSMUSG00000022237	964.448	-0.235599	0.0875809	-2.69007	0.00714372	0.213534
Foxl3|ENSMUSG00000094504	1492.69	0.227101	0.0847467	2.67976	0.00736747	0.219327
Ldah|ENSMUSG00000037669	106.106	0.610571	0.227922	2.67886	0.00738742	0.219327
Haus4|ENSMUSG00000022177	1275.53	-0.272528	0.101793	-2.67728	0.0074223	0.21962
Sema4a|ENSMUSG00000028064	1153.5	-0.202845	0.0760222	-2.66823	0.00762517	0.220785
Gm22642|ENSMUSG00000093093	187.42	-0.414496	0.155174	-2.67118	0.00755857	0.220785
Zfp292|ENSMUSG00000039967	3119.71	0.180809	0.0677658	2.66814	0.0076272	0.220785
Slc30a3|ENSMUSG00000029151	2512.07	-0.154532	0.0578022	-2.67346	0.00750723	0.220785
Th|ENSMUSG00000000214	4395.73	-0.151017	0.0565365	-2.67114	0.00755933	0.220785
Myo1d|ENSMUSG00000035441	1028.65	0.205666	0.077074	2.66842	0.00762088	0.220785
Epc1|ENSMUSG00000024240	1298.28	-0.211285	0.0792015	-2.66769	0.00763754	0.220785
Tars|ENSMUSG00000022241	13372.4	-0.11413	0.0428837	-2.66138	0.00778213	0.224227
Gm13003|ENSMUSG00000085833	480.872	-0.296213	0.111387	-2.65932	0.00782984	0.224452
AA388235|ENSMUSG00000118084	512.365	0.278677	0.104811	2.65884	0.00784099	0.224452
Il15ra|ENSMUSG00000023206	242.538	0.375076	0.14124	2.65559	0.00791689	0.225888
Rnf111|ENSMUSG00000032217	1544.65	-0.188722	0.0711094	-2.65396	0.00795528	0.226249
Ccny|ENSMUSG00000024286	11809.5	-0.119036	0.0449059	-2.6508	0.00803019	0.227643
Duox1|ENSMUSG00000033268	830.365	0.226799	0.0856793	2.64707	0.00811932	0.2278
Lcn8|ENSMUSG00000036449	30.38	1.04967	0.396822	2.64519	0.00816439	0.2278
Fam160a1|ENSMUSG00000051000	32.4689	1.00543	0.380006	2.64582	0.00814934	0.2278
Bid|ENSMUSG00000004446	839.895	-0.255992	0.0967778	-2.64516	0.00816535	0.2278
Ltbp3|ENSMUSG00000024940	51021.7	0.387989	0.146656	2.64558	0.0081552	0.2278
Raph1|ENSMUSG00000026014	765.879	-0.248275	0.0939047	-2.6439	0.00819561	0.227921
Erlec1|ENSMUSG00000020311	133.316	0.470018	0.177976	2.6409	0.00826861	0.229226
Sema3c|ENSMUSG00000028780	623.266	-0.259734	0.0983967	-2.63966	0.00829888	0.229341
Slc16a12|ENSMUSG00000009378	38.1208	1.03153	0.391065	2.63774	0.00834603	0.229921
1110019D14Rik|ENSMUSG00000097616	379.273	-0.303376	0.115129	-2.6351	0.00841129	0.230995
Nae1|ENSMUSG00000031878	1028.63	-0.202135	0.0768156	-2.63144	0.0085025	0.232773
2810029C07Rik|ENSMUSG00000096995	10926.2	-0.136756	0.0520787	-2.62596	0.00864054	0.235817
Cops7b|ENSMUSG00000026240	17358.4	0.131647	0.050177	2.62366	0.00869907	0.236501
|ENSMUSG00000120390	608.766	-0.242435	0.0924388	-2.62265	0.00872479	0.236501
Dtx4|ENSMUSG00000039982	2653.49	0.384772	0.146758	2.62181	0.00874635	0.236501
Ksr1|ENSMUSG00000018334	238.048	0.954102	0.36432	2.61886	0.00882244	0.237827
Vsir|ENSMUSG00000020101	118.159	-0.568609	0.217321	-2.61645	0.00888491	0.238779
Spa17|ENSMUSG00000001948	123.621	-0.501234	0.191782	-2.61356	0.00896034	0.240072
Vav2|ENSMUSG00000009621	93.5564	-0.569721	0.2185	-2.60742	0.00912269	0.240186
Ptgs1|ENSMUSG00000047250	648.129	-0.238103	0.091274	-2.60866	0.00908966	0.240186
Zfp697|ENSMUSG00000050064	20496.3	-0.117356	0.0450124	-2.6072	0.00912861	0.240186
Trmt10a|ENSMUSG00000004127	6357.72	-0.153538	0.058879	-2.60769	0.00911544	0.240186
Cenpt|ENSMUSG00000036672	589.011	-0.286509	0.10981	-2.60913	0.0090773	0.240186
Pi4k2a|ENSMUSG00000025178	695.342	-0.231485	0.0886974	-2.60983	0.00905864	0.240186
Card11|ENSMUSG00000036526	618.928	0.235218	0.0904428	2.60074	0.00930243	0.243303
n-R5s146|ENSMUSG00000119014	418.44	-0.28554	0.109772	-2.60121	0.00928945	0.243303
Ssr2|ENSMUSG00000041355	3012.21	-0.180034	0.0694488	-2.59233	0.00953275	0.248505
Cacna1i|ENSMUSG00000022416	17612.3	-0.11321	0.0436863	-2.59143	0.00955787	0.248505
D6Ertd474e|ENSMUSG00000072679	119.456	0.51093	0.197404	2.58825	0.00964658	0.250071
Dock10|ENSMUSG00000038608	1196.92	0.18228	0.0705043	2.58537	0.00972748	0.251047
Gm43707|ENSMUSG00000104903	716.675	0.240424	0.0930379	2.58415	0.00976197	0.251047
Smc1b|ENSMUSG00000022432	3079.98	-0.163839	0.0634085	-2.58387	0.00976993	0.251047
Gm17835|ENSMUSG00000105281	2684.04	-0.158439	0.0613788	-2.58133	0.00984198	0.252008
Dnah8|ENSMUSG00000033826	1561.34	-0.165889	0.0642847	-2.58054	0.00986466	0.252008
Wac|ENSMUSG00000024283	5176.09	-0.132668	0.0514389	-2.57913	0.00990492	0.252303
Slc7a1|ENSMUSG00000041313	10041.5	-0.117211	0.0454671	-2.57793	0.00993948	0.252451
Tbc1d2|ENSMUSG00000039813	929.61	0.208501	0.0809432	2.5759	0.00999804	0.252479
Tigd5|ENSMUSG00000103906	258.881	-0.408497	0.158534	-2.57671	0.00997454	0.252479
Socs4|ENSMUSG00000048379	1331.2	-0.195734	0.0760291	-2.57446	0.0100396	0.252678
Dubr|ENSMUSG00000022639	374.492	0.318072	0.123588	2.57364	0.0100634	0.252678
Ccdc183|ENSMUSG00000026940	878.097	0.206793	0.0805064	2.56865	0.0102095	0.254169
Cdsn|ENSMUSG00000039518	3057.01	-0.14803	0.0576294	-2.56865	0.0102096	0.254169
Gm47283|ENSMUSG00000096768	73.7252	0.729874	0.284037	2.56964	0.0101803	0.254169
Nif3l1|ENSMUSG00000026036	1375.98	-0.229117	0.0893707	-2.56368	0.010357	0.256902
Dock2|ENSMUSG00000020143	1838.02	-0.16723	0.0652483	-2.56298	0.0103778	0.256902
Cyb561d1|ENSMUSG00000048796	1926.8	-0.179919	0.070346	-2.55763	0.0105389	0.259428
Myo10|ENSMUSG00000022272	12520.3	0.153572	0.0600287	2.55831	0.0105182	0.259428
Atp2b4|ENSMUSG00000026463	2946.91	0.171758	0.0672916	2.55245	0.0106968	0.261861
Gm37342|ENSMUSG00000102732	1138.79	0.216194	0.0847013	2.55243	0.0106973	0.261861
Clca4b|ENSMUSG00000074195	43.535	0.831505	0.326845	2.54403	0.0109581	0.267107
Trip6|ENSMUSG00000023348	192.73	-0.447977	0.176526	-2.53774	0.0111571	0.267107
Brdt|ENSMUSG00000029279	242.951	0.404845	0.15928	2.54172	0.0110308	0.267107
Mypn|ENSMUSG00000020067	404.601	0.275144	0.108458	2.53686	0.0111852	0.267107
Gm47322|ENSMUSG00000113789	162.406	-0.425262	0.167346	-2.54122	0.0110467	0.267107
Dnmt3a|ENSMUSG00000020661	2020.32	-0.176046	0.0693481	-2.53859	0.0111301	0.267107
Klhl24|ENSMUSG00000062901	384.657	0.349335	0.137484	2.54092	0.0110563	0.267107
Vmn1r-ps148|ENSMUSG00000093648	104.22	-0.616128	0.242735	-2.53828	0.0111399	0.267107
Erlin1|ENSMUSG00000025198	981.166	-0.20611	0.0811813	-2.53888	0.0111207	0.267107
4930445E18Rik|ENSMUSG00000115355	120.373	0.540596	0.213217	2.53543	0.0112309	0.267471
Cnot11|ENSMUSG00000003135	72.6095	0.645334	0.254923	2.53149	0.011358	0.268349
Ccdc82|ENSMUSG00000079084	1058.13	0.18584	0.0733717	2.53285	0.0113138	0.268349
Gm12318|ENSMUSG00000082983	815.089	-0.202378	0.0799455	-2.53145	0.0113593	0.268349
Gm15643|ENSMUSG00000085970	34.017	-0.905055	0.357856	-2.5291	0.0114355	0.269423
Nptn|ENSMUSG00000032336	409.843	-0.316739	0.125403	-2.52577	0.0115447	0.271268
Wdr5b|ENSMUSG00000034379	80.4603	0.647451	0.256868	2.52056	0.0117167	0.274578
Tdrkh|ENSMUSG00000041912	176.264	-0.497664	0.19778	-2.51625	0.011861	0.27722
Naip6|ENSMUSG00000078942	25.0308	1.0621	0.422355	2.51472	0.0119128	0.277692
4933406D12Rik|ENSMUSG00000085796	229.527	0.372197	0.148478	2.50674	0.012185	0.283286
Kdm3b|ENSMUSG00000038773	23916.3	-0.115493	0.0461019	-2.50518	0.012239	0.283789
Uap1l1|ENSMUSG00000026956	863.676	-0.201324	0.0803936	-2.50423	0.0122718	0.283801
Aasdhppt|ENSMUSG00000025894	1092.03	-0.206339	0.0824426	-2.50282	0.012321	0.284191
Gm7289|ENSMUSG00000092056	1949.72	-0.175275	0.0700929	-2.50061	0.0123981	0.285222
5830437K03Rik|ENSMUSG00000104579	1826.06	-0.171721	0.0688117	-2.49552	0.0125772	0.286357
Adam8|ENSMUSG00000025473	471.062	-0.311391	0.124665	-2.49783	0.0124958	0.286357
n-R5s143|ENSMUSG00000119038	467.255	-0.266575	0.106767	-2.4968	0.0125319	0.286357
Ccdc88a|ENSMUSG00000032740	433.554	0.304893	0.122177	2.4955	0.0125778	0.286357
Bcat2|ENSMUSG00000030826	4975.65	-0.135609	0.0544019	-2.49273	0.0126764	0.286375
Gm10773|ENSMUSG00000112084	57.4837	0.702753	0.281771	2.49406	0.0126292	0.286375
Tmem161a|ENSMUSG00000002342	3591.03	0.187816	0.0753273	2.49333	0.0126553	0.286375
Wdr19|ENSMUSG00000037890	9745.73	-0.155789	0.062551	-2.49059	0.0127532	0.286637
Slc4a1|ENSMUSG00000006574	109.097	0.554019	0.222401	2.49108	0.0127356	0.286637
Lmna|ENSMUSG00000028063	1070.56	-0.18357	0.0737957	-2.48755	0.0128627	0.28836
Slc6a5|ENSMUSG00000039728	328.441	0.33439	0.134534	2.48555	0.0129351	0.288512
Kif27|ENSMUSG00000060176	112.994	-0.503513	0.202546	-2.48591	0.012922	0.288512
Gm6039|ENSMUSG00000083736	1308.29	-0.178826	0.0720026	-2.48361	0.0130059	0.288673
2700062C07Rik|ENSMUSG00000024273	391.38	0.285633	0.11501	2.48355	0.013008	0.288673
Vps52|ENSMUSG00000024319	455.865	0.264343	0.106547	2.481	0.0131014	0.290013
Fcsk|ENSMUSG00000033703	1930.48	0.215313	0.0869329	2.47677	0.0132576	0.291999
Gkap1|ENSMUSG00000021552	2008.22	-0.158912	0.0641518	-2.47712	0.0132448	0.291999
Nemf|ENSMUSG00000020982	932.396	-0.217677	0.0879737	-2.47434	0.0133483	0.293261
Vps50|ENSMUSG00000001376	4988.65	-0.132464	0.0535707	-2.47269	0.0134101	0.293884
Mavs|ENSMUSG00000037523	2984.89	0.183615	0.0743339	2.47014	0.013506	0.295251
Disp2|ENSMUSG00000040035	1014.81	0.20066	0.0813038	2.46803	0.013586	0.295529
Hpca|ENSMUSG00000028785	36.0758	0.946899	0.383652	2.46812	0.0135825	0.295529
Galc|ENSMUSG00000021003	1932.15	-0.153893	0.0624311	-2.465	0.0137013	0.297301
Plod1|ENSMUSG00000019055	401.595	-0.270686	0.109961	-2.46165	0.01383	0.29862
Rfx7|ENSMUSG00000037674	35.1469	0.916856	0.37237	2.46222	0.0138081	0.29862
C1qtnf6|ENSMUSG00000022440	2323.69	0.160241	0.0651436	2.45981	0.0139009	0.299414
Nme7|ENSMUSG00000026575	254.733	-0.355671	0.144686	-2.45823	0.0139625	0.299572
Gm20342|ENSMUSG00000101599	5631.57	-0.13008	0.0530227	-2.4533	0.0141554	0.299572
Icmt|ENSMUSG00000039662	906.434	-0.199958	0.0815848	-2.45092	0.0142491	0.299572
Rad54b|ENSMUSG00000078773	96.4809	0.579682	0.23618	2.4544	0.0141118	0.299572
Ppp1r37|ENSMUSG00000051403	1181.72	-0.182038	0.0742123	-2.45294	0.0141694	0.299572
Aars|ENSMUSG00000031960	616.228	-0.220181	0.089823	-2.45127	0.0142353	0.299572
Inpp5j|ENSMUSG00000034570	223.812	-0.373524	0.152066	-2.45634	0.0140362	0.299572
Nadk2|ENSMUSG00000022253	2867.37	0.141898	0.0578781	2.45167	0.0142195	0.299572
Dpy30|ENSMUSG00000024067	309.661	0.302507	0.123285	2.45373	0.0141384	0.299572
Socs6|ENSMUSG00000056153	2380.66	-0.150535	0.0612943	-2.45594	0.0140515	0.299572
Cox14|ENSMUSG00000023020	348.477	0.292392	0.119358	2.4497	0.0142976	0.299874
Rab44|ENSMUSG00000064147	1272.78	-0.178033	0.0727471	-2.44729	0.0143934	0.301164
Tmed7|ENSMUSG00000033184	32.8808	-0.953985	0.390079	-2.44562	0.0144604	0.301197
Zfyve27|ENSMUSG00000018820	349.514	-0.283316	0.11585	-2.44554	0.0144635	0.301197
Gm49931|ENSMUSG00000117312	692.834	0.21675	0.0887927	2.44107	0.0146436	0.304227
Gm26728|ENSMUSG00000101162	8803.79	-0.123808	0.0507613	-2.43903	0.0147268	0.305235
Pex10|ENSMUSG00000029047	1394.3	-0.16857	0.069242	-2.43451	0.0149122	0.30767
Gm42462|ENSMUSG00000104728	212.4	0.391705	0.160901	2.43445	0.0149144	0.30767
Ret|ENSMUSG00000030110	752.043	-0.206627	0.0850338	-2.42994	0.0151013	0.310127
Aldh18a1|ENSMUSG00000025007	2472.22	-0.155284	0.063906	-2.42987	0.015104	0.310127
Gm19085|ENSMUSG00000101958	92.6186	0.570794	0.235038	2.42852	0.0151605	0.310561
B4galnt1|ENSMUSG00000006731	55.5214	-0.813154	0.335187	-2.42597	0.0152675	0.311867
Npat|ENSMUSG00000033054	300.516	0.300084	0.12383	2.42337	0.0153774	0.311867
Iqch|ENSMUSG00000037801	25.4198	1.1086	0.457314	2.42416	0.0153437	0.311867
Mir3079|ENSMUSG00000093169	618.07	-0.236338	0.0975477	-2.42279	0.0154017	0.311867
Gm49588|ENSMUSG00000116842	1009.84	-0.206799	0.085271	-2.42519	0.0153002	0.311867
Manba|ENSMUSG00000028164	595.576	0.225358	0.0930518	2.42185	0.0154415	0.311955
Clcn6|ENSMUSG00000029016	91.874	-0.532955	0.220307	-2.41914	0.0155571	0.313568
Gm20559|ENSMUSG00000106734	435.706	0.309726	0.128167	2.41658	0.0156672	0.314345
Alg12|ENSMUSG00000035845	677.317	-0.212983	0.088127	-2.41677	0.0156588	0.314345
Slc17a9|ENSMUSG00000023393	70.3603	0.62885	0.261299	2.40663	0.0161005	0.321881
Ampd2|ENSMUSG00000027889	6920.03	0.323834	0.134625	2.40545	0.0161527	0.321881
Kpna6|ENSMUSG00000003731	219.025	-0.366992	0.152539	-2.40588	0.0161335	0.321881
Ensa|ENSMUSG00000038619	13628.5	0.109944	0.0457604	2.4026	0.0162791	0.322936
Rars2|ENSMUSG00000028292	2130.98	-0.151433	0.0630124	-2.40323	0.016251	0.322936
Uhrf1|ENSMUSG00000001228	8826.08	-0.106726	0.0444817	-2.39933	0.016425	0.325097
P4ha2|ENSMUSG00000018906	32.913	0.907204	0.378441	2.39721	0.0165203	0.326249
1110051M20Rik|ENSMUSG00000040591	4090.89	-0.143032	0.0598356	-2.39041	0.0168296	0.331283
Galnt18|ENSMUSG00000038296	1066.9	-0.193908	0.0811349	-2.38995	0.0168506	0.331283
Dlgap2|ENSMUSG00000047495	5016.62	-0.117545	0.0492213	-2.38809	0.016936	0.332219
Mlec|ENSMUSG00000048578	1276.71	-0.17436	0.0730633	-2.38642	0.0170134	0.332992
Bbs2|ENSMUSG00000031755	331.377	-0.324644	0.136087	-2.38556	0.0170534	0.333033
Smarcd3|ENSMUSG00000028949	1017.87	-0.197909	0.0830179	-2.38393	0.0171288	0.333764
Sgpl1|ENSMUSG00000020097	603.307	0.234279	0.0983378	2.38239	0.0172006	0.334422
Arhgap33|ENSMUSG00000036882	836.005	-0.190334	0.0800108	-2.37885	0.0173667	0.336907
Micall2|ENSMUSG00000036718	123.954	0.461923	0.194248	2.37801	0.0174063	0.336931
Katnbl1|ENSMUSG00000027132	544.197	0.23849	0.100331	2.37703	0.0174526	0.337085
Fam3d|ENSMUSG00000021749	1441.28	-0.177267	0.0746135	-2.37581	0.0175107	0.337464
St6gal1|ENSMUSG00000022885	1248.47	0.172657	0.0727185	2.37432	0.0175813	0.338084
Dync2h1|ENSMUSG00000047193	754.893	0.225283	0.0949614	2.37237	0.0176745	0.339116
Fancc|ENSMUSG00000021461	312	0.304355	0.128334	2.37158	0.0177121	0.339116
Cpt1b|ENSMUSG00000078937	123.44	-0.4441	0.187328	-2.37071	0.017754	0.339178
Gm12996|ENSMUSG00000086417	10427.3	0.147864	0.0624249	2.36867	0.0178522	0.340314
Gm8130|ENSMUSG00000116637	832.412	-0.201594	0.085149	-2.36755	0.0179064	0.340609
Gm11762|ENSMUSG00000087675	414.387	0.262924	0.111181	2.36482	0.0180388	0.342388
Gm43554|ENSMUSG00000105995	93.977	0.550776	0.233095	2.36288	0.0181334	0.34344
Adora2b|ENSMUSG00000018500	129.782	0.456676	0.19344	2.36081	0.0182349	0.344619
Strbp|ENSMUSG00000026915	1156.99	-0.19442	0.082419	-2.35893	0.018328	0.344895
Shc3|ENSMUSG00000021448	1168.71	0.174403	0.0739271	2.35912	0.0183185	0.344895
Ddx50|ENSMUSG00000020076	3337.71	-0.124248	0.0527307	-2.35628	0.0184589	0.346617
Tm6sf2|ENSMUSG00000036151	5344.79	-0.12552	0.0533192	-2.35414	0.0185659	0.347882
Gm5981|ENSMUSG00000106562	811.707	-0.232426	0.0988588	-2.3511	0.0187182	0.349198
Atad3a|ENSMUSG00000029036	599.265	-0.215049	0.0914876	-2.35058	0.0187444	0.349198
4930590J08Rik|ENSMUSG00000034063	287.003	-0.335823	0.142881	-2.35036	0.0187553	0.349198
|ENSMUSG00000121088	67.3655	0.616946	0.263537	2.34102	0.0192309	0.353232
Nphs1|ENSMUSG00000006649	749.383	-0.20331	0.0866977	-2.34505	0.0190247	0.353232
Pias1|ENSMUSG00000032405	772.922	-0.203459	0.0869012	-2.34127	0.0192183	0.353232
Camta2|ENSMUSG00000040712	362.148	0.336894	0.143824	2.34241	0.0191599	0.353232
Gm48143|ENSMUSG00000112989	151.72	0.395854	0.169126	2.34059	0.0192533	0.353232
Syne2|ENSMUSG00000063450	196.209	0.354984	0.151599	2.34159	0.0192016	0.353232
Asxl2|ENSMUSG00000037486	2484.45	0.173822	0.0741629	2.34379	0.019089	0.353232
Notch1|ENSMUSG00000026923	8715.82	-0.106361	0.0454783	-2.33871	0.0193502	0.353534
Mdfic|ENSMUSG00000041390	6663.87	-0.11219	0.0479626	-2.33911	0.0193296	0.353534
Orai3|ENSMUSG00000043964	290.095	-0.293615	0.125616	-2.33741	0.019418	0.354035
Gm14122|ENSMUSG00000083964	28.7814	0.926283	0.397198	2.33205	0.0196983	0.356925
Slfn2|ENSMUSG00000072620	236.078	0.385507	0.165269	2.33261	0.0196688	0.356925
Pou4f3|ENSMUSG00000024497	26.6932	-1.00695	0.431599	-2.33306	0.0196449	0.356925
Myo5c|ENSMUSG00000033590	5332.8	0.125769	0.0539957	2.32924	0.0198462	0.358865
Rapgef5|ENSMUSG00000041992	193.387	0.368185	0.158157	2.32798	0.0199134	0.359341
Tyro3|ENSMUSG00000027298	451.581	0.2969	0.127639	2.3261	0.0200133	0.360404
Ifi211|ENSMUSG00000026536	1873.14	-0.200217	0.0862271	-2.32197	0.0202348	0.361016
Ampd1|ENSMUSG00000070385	1849.45	-0.161633	0.0696155	-2.3218	0.0202437	0.361016
Pik3ca|ENSMUSG00000027665	992.911	-0.183253	0.0790103	-2.31935	0.0203759	0.361016
C1s1|ENSMUSG00000038521	158.192	0.406359	0.175172	2.31977	0.0203534	0.361016
Kif5a|ENSMUSG00000074657	11475.3	-0.10253	0.0441744	-2.32104	0.0202848	0.361016
Gm47014|ENSMUSG00000114730	30.051	1.03284	0.444678	2.32266	0.0201976	0.361016
A4galt|ENSMUSG00000047878	310.847	0.290463	0.125138	2.32114	0.0202791	0.361016
Pdgfb|ENSMUSG00000000489	279.151	0.307461	0.132503	2.3204	0.0203192	0.361016
Tspyl1|ENSMUSG00000047514	718.278	-0.273409	0.118047	-2.3161	0.020553	0.36342
Gm30346|ENSMUSG00000112021	1210.6	-0.168208	0.0727156	-2.31324	0.0207096	0.365453
Rbm25|ENSMUSG00000010608	2301.3	-0.134706	0.0582596	-2.31217	0.0207684	0.365756
Cdc123|ENSMUSG00000039128	127.732	0.429024	0.185634	2.31112	0.020826	0.366038
Gm45608|ENSMUSG00000109653	1521	-0.155074	0.0671427	-2.30962	0.020909	0.366294
4930588K23Rik|ENSMUSG00000075335	874.571	-0.185168	0.0801815	-2.30935	0.0209239	0.366294
Atf7|ENSMUSG00000099083	2015.81	-0.147285	0.0638296	-2.30747	0.0210287	0.366838
Olfr286|ENSMUSG00000059460	1593.23	0.190952	0.0827601	2.30729	0.0210385	0.366838
Celf5|ENSMUSG00000034818	1423.61	-0.155856	0.0675831	-2.30614	0.0211028	0.367231
Rnf150|ENSMUSG00000047747	1746.07	-0.149729	0.0649618	-2.30488	0.0211734	0.367731
Atxn7l2|ENSMUSG00000048997	5155.01	-0.120656	0.0523828	-2.30335	0.0212591	0.368491
Itga10|ENSMUSG00000090210	7389.07	0.128429	0.0557764	2.30256	0.0213035	0.368533
Acap2|ENSMUSG00000049076	51.7627	0.752456	0.327037	2.30083	0.0214013	0.369498
Acer2|ENSMUSG00000038007	1294.79	-0.157113	0.0683974	-2.29706	0.0216152	0.370281
Alpk3|ENSMUSG00000038763	8789.83	-0.121505	0.0528876	-2.29741	0.0215952	0.370281
Gm5591|ENSMUSG00000060565	416.232	-0.285282	0.12409	-2.29899	0.0215054	0.370281
Trpv3|ENSMUSG00000043029	1904.71	-0.145956	0.0635219	-2.29773	0.0215773	0.370281
Cwc25|ENSMUSG00000018541	210.196	0.389664	0.169712	2.29603	0.0216742	0.37057
Gm43197|ENSMUSG00000107215	59.6015	0.625429	0.272773	2.29286	0.0218563	0.372727
Gm15760|ENSMUSG00000080797	192.191	0.352984	0.153983	2.29235	0.0218852	0.372727
Tmem42|ENSMUSG00000066233	950.999	0.183474	0.0801687	2.2886	0.0221028	0.375705
Mdk-ps1|ENSMUSG00000081677	11287.9	-0.111269	0.0486718	-2.2861	0.0222484	0.377449
Gm44419|ENSMUSG00000107968	35.5799	0.827851	0.362726	2.28231	0.0224713	0.378161
Olfr551|ENSMUSG00000073974	3618.32	0.13252	0.0580787	2.28173	0.0225055	0.378161
Plekha2|ENSMUSG00000031557	1337.82	-0.170773	0.0747961	-2.28319	0.0224195	0.378161
Cdrt4os2|ENSMUSG00000087039	65.4005	-0.608549	0.266577	-2.28282	0.0224409	0.378161
Dbn1|ENSMUSG00000034675	398.503	-0.258432	0.113211	-2.28274	0.0224457	0.378161
Ecel1|ENSMUSG00000026247	420.932	0.258349	0.113313	2.27997	0.0226097	0.378296
Gripap1|ENSMUSG00000031153	2366.48	-0.143157	0.0628677	-2.27711	0.0227796	0.378296
Gm42467|ENSMUSG00000106751	427.88	-0.244933	0.107491	-2.27864	0.0226882	0.378296
Gpr142|ENSMUSG00000034677	1157.05	-0.167045	0.0733561	-2.27718	0.0227753	0.378296
Cpsf3|ENSMUSG00000054309	762.287	0.200984	0.0882032	2.27864	0.0226884	0.378296
Kif5b|ENSMUSG00000006740	9097.21	-0.112238	0.0493022	-2.27652	0.0228148	0.378296
Ovol1|ENSMUSG00000024922	872.608	-0.189155	0.0830827	-2.2767	0.0228039	0.378296
Tmem168|ENSMUSG00000029569	2854.65	-0.131537	0.0578892	-2.27221	0.0230738	0.38187
Ubr1|ENSMUSG00000027272	1559.27	0.156501	0.068905	2.27126	0.0231315	0.382104
P2rx3|ENSMUSG00000027071	586.457	-0.221329	0.0976397	-2.26679	0.023403	0.385265
Hamp2|ENSMUSG00000056978	3757.79	-0.149854	0.066133	-2.26595	0.0234544	0.385265
Kif15|ENSMUSG00000036768	142.058	0.423782	0.187	2.26621	0.0234385	0.385265
Polr1b|ENSMUSG00000027395	149.242	-0.399654	0.176495	-2.2644	0.0235497	0.386109
Gm48682|ENSMUSG00000113380	408.063	0.259472	0.114693	2.26232	0.0236778	0.387248
Elob|ENSMUSG00000055839	133.668	-0.419101	0.185292	-2.26184	0.0237073	0.387248
Dock6|ENSMUSG00000032198	1016.56	0.191884	0.0849107	2.25984	0.0238313	0.388552
Odad1|ENSMUSG00000040189	48.8327	-0.714481	0.316346	-2.25854	0.0239119	0.388944
Rhobtb3|ENSMUSG00000021589	858.38	-0.17935	0.0794276	-2.25803	0.0239439	0.388944
Gmppa|ENSMUSG00000033021	698.319	-0.206056	0.0913092	-2.25668	0.0240278	0.389587
Adam17|ENSMUSG00000052593	1955.51	-0.137589	0.0610075	-2.25528	0.0241159	0.390295
Rxfp1|ENSMUSG00000034009	525.123	0.237011	0.10524	2.25211	0.0243156	0.392804
Klrg2|ENSMUSG00000071537	2509.74	-0.126596	0.0563561	-2.24636	0.0246809	0.395795
Natd1|ENSMUSG00000018931	201.513	0.344111	0.15307	2.24806	0.0245724	0.395795
|ENSMUSG00002075924	55.1538	-0.638716	0.284326	-2.24642	0.0246771	0.395795
Zdhhc24|ENSMUSG00000006463	95.0651	0.486672	0.216642	2.24643	0.0246765	0.395795
Tmem116|ENSMUSG00000029452	138.644	0.450874	0.20103	2.24282	0.0249083	0.398646
Kifc3|ENSMUSG00000031788	9136.78	-0.10994	0.0490325	-2.24218	0.0249494	0.398646
Gm45725|ENSMUSG00000110549	235.236	0.30693	0.13695	2.24119	0.0250137	0.398947
Gm42501|ENSMUSG00000105609	360.743	-0.251679	0.112372	-2.2397	0.0251104	0.399764
Mroh3|ENSMUSG00000087230	47.6842	0.71523	0.320107	2.23435	0.0254602	0.400498
Platr29|ENSMUSG00000084816	164.316	-0.370589	0.165614	-2.23767	0.0252423	0.400498
Gstm6|ENSMUSG00000068762	106.031	0.509903	0.228282	2.23366	0.0255056	0.400498
Tmem35b|ENSMUSG00000070737	1344.48	-0.182153	0.0815891	-2.23256	0.0255777	0.400498
Nucb1|ENSMUSG00000030824	1964.82	-0.157316	0.0705219	-2.23074	0.0256982	0.400498
Prkcb|ENSMUSG00000052889	404.025	-0.245207	0.109629	-2.23669	0.0253064	0.400498
Gm48752|ENSMUSG00000112841	1226.89	0.199815	0.0895763	2.23067	0.0257033	0.400498
Gm20745|ENSMUSG00000111841	1088.41	0.196185	0.0879435	2.23081	0.025694	0.400498
Mmp13|ENSMUSG00000050578	34.0566	-0.992626	0.444085	-2.23522	0.025403	0.400498
Parvb|ENSMUSG00000022438	2129.69	-0.143206	0.0640136	-2.23712	0.0252787	0.400498
Cyp2d67-ps|ENSMUSG00000116157	227.817	-0.316479	0.141738	-2.23285	0.0255588	0.400498
Incenp|ENSMUSG00000024660	656.239	0.211056	0.0945253	2.2328	0.025562	0.400498
Grin3b|ENSMUSG00000035745	72.4139	0.600028	0.2694	2.22727	0.0259289	0.401168
Hpf1|ENSMUSG00000038005	241.1	-0.312597	0.140259	-2.22871	0.0258332	0.401168
Obi1|ENSMUSG00000022120	2750.05	-0.176046	0.0790318	-2.22753	0.0259117	0.401168
Ank|ENSMUSG00000022265	6478.88	-0.132859	0.0596206	-2.22841	0.0258534	0.401168
Ggnbp1|ENSMUSG00000048731	321.35	0.297753	0.133891	2.22384	0.0261594	0.404022
Col9a3|ENSMUSG00000027570	17062.6	-0.143385	0.0646127	-2.21915	0.0264764	0.40611
Irf5|ENSMUSG00000029771	5275.73	-0.133346	0.0600788	-2.21951	0.026452	0.40611
Timeless|ENSMUSG00000039994	67548.9	-0.0886538	0.0399493	-2.21916	0.0264759	0.40611
Clmn|ENSMUSG00000021097	276.704	0.302039	0.136108	2.21911	0.0264794	0.40611
Gm14026|ENSMUSG00000082274	102.257	0.484701	0.218878	2.21448	0.0267956	0.40669
Usp11|ENSMUSG00000031066	151.991	-0.443267	0.200274	-2.2133	0.0268769	0.40669
Tax1bp1|ENSMUSG00000004535	6723.01	-0.120802	0.0546004	-2.21248	0.0269337	0.40669
St7|ENSMUSG00000029534	617.896	-0.220981	0.0997439	-2.21548	0.026727	0.40669
Lgr5|ENSMUSG00000020140	2014.33	-0.131438	0.0594053	-2.21256	0.026928	0.40669
A630010A05Rik|ENSMUSG00000075395	564.387	0.215037	0.0971674	2.21306	0.0268938	0.40669
Socs5|ENSMUSG00000037104	3197.17	-0.127102	0.0573122	-2.21771	0.0265747	0.40669
Olfr97|ENSMUSG00000058802	84.5889	0.625485	0.282421	2.21473	0.0267789	0.40669
Gpr137|ENSMUSG00000024958	292.915	-0.337097	0.152186	-2.21504	0.0267576	0.40669
Lipe|ENSMUSG00000003123	476.848	0.244597	0.110602	2.21151	0.0270007	0.407002
Tnfrsf19|ENSMUSG00000060548	710.012	0.21041	0.0951978	2.21024	0.0270885	0.407626
Gm47652|ENSMUSG00000111481	680.671	-0.21113	0.0955987	-2.2085	0.0272095	0.408049
Eno3|ENSMUSG00000060600	414.572	-0.250974	0.113613	-2.20902	0.0271733	0.408049
Vmn1r91|ENSMUSG00000095201	63.0898	0.626174	0.283686	2.20728	0.0272945	0.408626
Nrde2|ENSMUSG00000021179	736.135	-0.193291	0.0876247	-2.20589	0.0273914	0.40938
5930420M18Rik|ENSMUSG00000107201	175.956	0.366697	0.16631	2.2049	0.0274608	0.40961
Gm15764|ENSMUSG00000087556	1115.12	-0.211179	0.0958013	-2.20435	0.0275	0.40961
Hba-ps4|ENSMUSG00000084893	312.345	-0.348975	0.158399	-2.20314	0.0275846	0.410176
Psmf1|ENSMUSG00000032869	8428.1	-0.102257	0.0464948	-2.19932	0.0278551	0.413497
Cep85|ENSMUSG00000037443	889.275	-0.179674	0.0817984	-2.19654	0.0280531	0.415375
Dusp1|ENSMUSG00000024190	140.986	-0.418544	0.190575	-2.19622	0.0280761	0.415375
Eng|ENSMUSG00000026814	3104.06	-0.158802	0.072461	-2.19156	0.0284115	0.416245
Gdi1|ENSMUSG00000015291	570.838	0.21217	0.0968169	2.19145	0.0284191	0.416245
Pqbp1|ENSMUSG00000031157	60.4878	-0.580186	0.26461	-2.19261	0.0283356	0.416245
Dlgap3|ENSMUSG00000042388	972.232	0.177597	0.080985	2.19296	0.0283101	0.416245
Tmc5|ENSMUSG00000030650	37.7801	0.823624	0.37546	2.19364	0.0282614	0.416245
Ddx17|ENSMUSG00000055065	1589.69	0.153343	0.0698904	2.19406	0.0282314	0.416245
Muc20|ENSMUSG00000035638	7837.2	-0.104604	0.0477646	-2.18998	0.0285258	0.417112
Cdca3|ENSMUSG00000023505	1624.49	-0.142237	0.0649918	-2.18854	0.0286303	0.417945
Zc3h14|ENSMUSG00000021012	89.9157	0.507073	0.231887	2.18673	0.0287625	0.419179
Cdh1|ENSMUSG00000000303	196.852	0.341783	0.156543	2.18331	0.0290129	0.421539
Pgf|ENSMUSG00000004791	878.348	-0.205037	0.0939153	-2.18321	0.0290204	0.421539
Gm14226|ENSMUSG00000084897	2388.1	-0.135199	0.0620049	-2.18045	0.029224	0.423477
Gm8801|ENSMUSG00000092284	101.56	0.444023	0.203671	2.1801	0.0292502	0.423477
Prkab2|ENSMUSG00000038205	379.416	0.277621	0.127619	2.1754	0.0296002	0.425163
Bag1|ENSMUSG00000028416	4738.83	-0.111234	0.0511354	-2.17529	0.0296085	0.425163
Cldn12|ENSMUSG00000046798	232.937	0.311663	0.14326	2.1755	0.0295927	0.425163
Aloxe3|ENSMUSG00000020892	584.343	0.205395	0.0943801	2.17625	0.0295365	0.425163
Gm9316|ENSMUSG00000117262	35.3299	0.803727	0.36908	2.17765	0.0294321	0.425163
Arl4c|ENSMUSG00000049866	33.3591	-2.14665	0.987403	-2.17404	0.0297024	0.425815
Nup205|ENSMUSG00000038759	1290.11	0.157003	0.0723541	2.16992	0.0300129	0.426808
4932413F04Rik|ENSMUSG00000099616	151.672	0.387399	0.178477	2.17059	0.0299623	0.426808
Dgke|ENSMUSG00000000276	6298.14	-0.10557	0.0486606	-2.16951	0.0300443	0.426808
Gm4756|ENSMUSG00000109482	696.908	-0.195102	0.0899395	-2.16926	0.0300631	0.426808
Tulp4|ENSMUSG00000034377	805.691	0.206456	0.0951725	2.16928	0.0300611	0.426808
Acy3|ENSMUSG00000024866	4758.1	0.132517	0.0610462	2.17076	0.0299489	0.426808
Kctd18|ENSMUSG00000054770	47.6248	0.680137	0.315299	2.15712	0.0309963	0.432429
Slc30a10|ENSMUSG00000026614	39.476	0.737856	0.342464	2.15455	0.0311971	0.432429
Olfr427|ENSMUSG00000059371	100.057	0.487931	0.226346	2.15568	0.0311084	0.432429
Lemd1|ENSMUSG00000079330	360.324	-0.279371	0.129341	-2.15995	0.0307765	0.432429
Gm32514|ENSMUSG00000118479	206.734	-0.348845	0.161396	-2.16142	0.0306631	0.432429
Gm37558|ENSMUSG00000103094	785.419	0.181157	0.0838703	2.15996	0.0307757	0.432429
Nfkb1|ENSMUSG00000028163	46.2738	-0.680891	0.31593	-2.15519	0.0311468	0.432429
Wwp1|ENSMUSG00000041058	6302.15	0.115849	0.0537693	2.15456	0.031196	0.432429
Zfp638|ENSMUSG00000030016	793.658	-0.191393	0.0887221	-2.15722	0.0309887	0.432429
Rassf4|ENSMUSG00000042129	330.749	0.277172	0.128137	2.16309	0.0305345	0.432429
Clcn4|ENSMUSG00000000605	591.528	-0.228347	0.105963	-2.15497	0.0311639	0.432429
R3hdm2|ENSMUSG00000025404	5451.28	-0.147106	0.0681464	-2.15867	0.0308754	0.432429
Ldb3|ENSMUSG00000021798	117.524	0.422064	0.195349	2.16056	0.0307294	0.432429
Zmynd15|ENSMUSG00000040829	44.334	-0.724464	0.335667	-2.15828	0.030906	0.432429
Cyp2d32-ps|ENSMUSG00000116265	1741.37	-0.174603	0.0808756	-2.15891	0.0308574	0.432429
9830004L10Rik|ENSMUSG00000099552	27.3933	0.926278	0.431881	2.14475	0.0319726	0.434946
Scand1|ENSMUSG00000046229	138.791	-0.385028	0.179422	-2.14593	0.0318785	0.434946
Slc44a5|ENSMUSG00000028360	868.355	0.169261	0.0787977	2.14804	0.0317105	0.434946
Fbxw7|ENSMUSG00000028086	243.785	-0.291607	0.13586	-2.14638	0.0318424	0.434946
Il17re|ENSMUSG00000043088	1198.4	-0.159896	0.0745096	-2.14597	0.031875	0.434946
Ercc1|ENSMUSG00000003549	384.212	0.257544	0.119804	2.14972	0.0315774	0.434946
Gm7669|ENSMUSG00000109617	693.004	-0.183512	0.0854034	-2.14876	0.031653	0.434946
Naa16|ENSMUSG00000022020	2436.49	-0.128628	0.0598307	-2.14987	0.0315655	0.434946
Gm5627|ENSMUSG00000093812	66.7784	-0.581393	0.270225	-2.15152	0.0314354	0.434946
Ccr3|ENSMUSG00000035448	643.966	0.197611	0.0921193	2.14517	0.0319395	0.434946
Fbxo39|ENSMUSG00000070388	2078.4	-0.126408	0.0587964	-2.14992	0.0315616	0.434946
Cacul1|ENSMUSG00000033417	1193.94	-0.167103	0.0778047	-2.14772	0.0317359	0.434946
Ptpn6|ENSMUSG00000004266	4981.29	-0.117034	0.0546251	-2.14249	0.0321537	0.436734
Zfp655|ENSMUSG00000007812	4338.59	-0.119321	0.0557118	-2.14176	0.0322127	0.43686
Zfp78|ENSMUSG00000055150	77.1013	0.513063	0.240053	2.13729	0.0325741	0.440329
Hacd3|ENSMUSG00000033629	444.961	0.255304	0.119483	2.13674	0.0326188	0.440329
Cchcr1|ENSMUSG00000040312	25806.2	0.133466	0.0624279	2.13792	0.0325236	0.440329
Kif1a|ENSMUSG00000014602	1140.92	-0.177395	0.0831334	-2.13386	0.0328545	0.441477
|ENSMUSG00000121347	71.866	0.535296	0.250728	2.13497	0.0327634	0.441477
Cpne9|ENSMUSG00000030270	1267.72	0.148938	0.06979	2.13409	0.0328355	0.441477
4930403D09Rik|ENSMUSG00000087122	769.561	-0.197491	0.0926083	-2.13254	0.0329621	0.442246
Slc35e4|ENSMUSG00000048807	94.9819	-0.485196	0.227836	-2.12959	0.0332056	0.444547
|ENSMUSG00000120486	65.5051	0.555725	0.260998	2.12924	0.0332348	0.444547
Itk|ENSMUSG00000020395	1184.61	0.169377	0.0796766	2.1258	0.0335197	0.445791
Sec24a|ENSMUSG00000036391	10574.1	-0.10348	0.0486596	-2.1266	0.0334535	0.445791
Gm47850|ENSMUSG00000114286	380.241	-0.249297	0.117279	-2.12567	0.0335307	0.445791
Olfr753-ps1|ENSMUSG00000090556	81.4262	0.672723	0.316215	2.12742	0.033385	0.445791
Bag2|ENSMUSG00000042215	57.5843	-0.621647	0.292943	-2.12207	0.0338317	0.447227
Arhgap45|ENSMUSG00000035697	9115.4	-0.117232	0.0552475	-2.12195	0.0338423	0.447227
Alox12|ENSMUSG00000000320	766.742	-1.01605	0.478629	-2.12284	0.0337671	0.447227
Naa12|ENSMUSG00000024571	264.017	-0.294132	0.138512	-2.12352	0.0337103	0.447227
Gmfb|ENSMUSG00000062014	115.792	0.411478	0.193978	2.12126	0.0339001	0.447318
Nkain4|ENSMUSG00000027574	1202.42	-0.166021	0.078325	-2.11964	0.0340367	0.448447
Mir146b|ENSMUSG00000070127	1467.08	-0.143896	0.0679683	-2.11711	0.0342505	0.450589
Ankrd35|ENSMUSG00000038354	190.488	0.390593	0.184556	2.11639	0.0343118	0.450721
Snai1|ENSMUSG00000042821	71.4187	0.567702	0.268504	2.11432	0.0344883	0.451146
Sap30bp|ENSMUSG00000020755	125.104	-0.414153	0.19588	-2.11432	0.0344878	0.451146
Zmiz2|ENSMUSG00000041164	5765.65	0.117971	0.0557994	2.1142	0.0344982	0.451146
Tbc1d13|ENSMUSG00000039678	3341.9	-0.119742	0.0566772	-2.1127	0.0346262	0.452148
Gm37625|ENSMUSG00000102782	407.904	0.239177	0.113854	2.10075	0.0356633	0.455064
Gm17234|ENSMUSG00000091283	142.8	0.386676	0.183323	2.10926	0.034922	0.455064
Trpm8|ENSMUSG00000036251	334.498	0.247373	0.117801	2.09993	0.0357354	0.455064
Gm14343|ENSMUSG00000087550	85.8773	0.475267	0.226412	2.09912	0.0358063	0.455064
Rapsn|ENSMUSG00000002104	682.531	-0.190343	0.090734	-2.09781	0.0359218	0.455064
Mrpl37|ENSMUSG00000028622	562.132	-0.233551	0.111319	-2.09803	0.0359025	0.455064
Slc5a6|ENSMUSG00000006641	3842.03	-0.115525	0.0548137	-2.1076	0.0350653	0.455064
Gm43604|ENSMUSG00000105349	515.552	-0.215783	0.102405	-2.10715	0.0351044	0.455064
Nod1|ENSMUSG00000038058	38.2004	0.706191	0.336518	2.09852	0.0358591	0.455064
Pon2|ENSMUSG00000032667	2716.25	-0.122198	0.0582373	-2.09828	0.0358805	0.455064
Kcnj14|ENSMUSG00000058743	5804.96	-0.103569	0.0493673	-2.09793	0.0359117	0.455064
Tle7|ENSMUSG00000095941	882.114	0.166879	0.0793778	2.10234	0.0355236	0.455064
E530011L22Rik|ENSMUSG00000097820	29.9322	0.829096	0.394938	2.0993	0.03579	0.455064
Gm39465|ENSMUSG00000111389	1054.55	-0.156942	0.0746687	-2.10184	0.0355671	0.455064
Usp19|ENSMUSG00000006676	3002.22	-0.115599	0.0550187	-2.10108	0.035634	0.455064
A930036K24Rik|ENSMUSG00000102375	290.735	-0.268156	0.127256	-2.10722	0.0350985	0.455064
|ENSMUSG00000120673	28.4097	0.859704	0.40837	2.10521	0.0352732	0.455064
Tmbim6|ENSMUSG00000023010	1034.41	0.165108	0.0785735	2.10132	0.0356131	0.455064
Slc22a2|ENSMUSG00000040966	63.4881	0.613299	0.292376	2.09764	0.035937	0.455064
Med20|ENSMUSG00000092558	39.3116	0.685595	0.32628	2.10125	0.0356193	0.455064
Trub1|ENSMUSG00000025086	36.438	0.763021	0.362937	2.10235	0.0355225	0.455064
Rufy1|ENSMUSG00000020375	4298.75	-0.115012	0.054925	-2.09397	0.0362623	0.458523
Xpnpep1|ENSMUSG00000025027	1950.67	-0.130323	0.0622594	-2.09323	0.0363283	0.458697
Ago3|ENSMUSG00000028842	5488.46	-0.101738	0.0486482	-2.0913	0.0365016	0.459565
A430033K04Rik|ENSMUSG00000056014	125.099	0.395531	0.189123	2.09139	0.036493	0.459565
Tmem241|ENSMUSG00000049411	3621.61	-0.114191	0.0546414	-2.08983	0.0366329	0.460558
Gm9429|ENSMUSG00000083518	198.736	-0.351497	0.168414	-2.0871	0.0368793	0.461641
Spocd1|ENSMUSG00000028784	8244.56	0.10872	0.0522352	2.08135	0.0374019	0.461641
Gm24234|ENSMUSG00000077504	10934.1	-0.0952851	0.0457728	-2.0817	0.0373699	0.461641
Col8a2|ENSMUSG00000056174	975.48	-0.156002	0.07493	-2.08197	0.0373452	0.461641
Anks6|ENSMUSG00000066191	750.111	-0.190192	0.0912527	-2.08423	0.0371393	0.461641
Tbc1d17|ENSMUSG00000038520	1787.23	-0.130143	0.0624908	-2.08259	0.0372884	0.461641
Fchsd2|ENSMUSG00000030691	1089.39	0.174736	0.0837683	2.08595	0.0369835	0.461641
Dhrs7b|ENSMUSG00000042569	832.09	-0.173997	0.0835625	-2.08224	0.0373203	0.461641
Abca8a|ENSMUSG00000041828	181.831	0.381436	0.182804	2.08659	0.0369256	0.461641
Gm11432|ENSMUSG00000081449	793.8	-0.183475	0.0879427	-2.0863	0.0369511	0.461641
Sub1|ENSMUSG00000022205	7192.54	-0.111829	0.0536488	-2.08446	0.0371182	0.461641
Gm4152|ENSMUSG00000092512	1154.55	0.157936	0.0758206	2.08302	0.0372494	0.461641
|ENSMUSG00000119947	512.064	-0.217883	0.104612	-2.08277	0.0372725	0.461641
Tmprss5|ENSMUSG00000032268	294.388	0.265841	0.127849	2.07934	0.0375863	0.463265
Tmem54|ENSMUSG00000028786	1434.77	-0.211584	0.101911	-2.07616	0.0378789	0.464955
Plag1|ENSMUSG00000003282	29.3657	0.897691	0.432356	2.07628	0.0378681	0.464955
Wnk2|ENSMUSG00000037989	2736.83	0.166576	0.080234	2.07613	0.0378821	0.464955
Lad1|ENSMUSG00000041782	725.754	-0.17703	0.0853094	-2.07516	0.037972	0.465409
Gm44207|ENSMUSG00000107570	2721.58	0.185524	0.0896276	2.06994	0.0384582	0.46693
Gm37514|ENSMUSG00000104370	1844.1	-0.132511	0.0640119	-2.0701	0.0384434	0.46693
Zfp622|ENSMUSG00000052253	8401.77	-0.106954	0.0516242	-2.07177	0.0382866	0.46693
Zbtb22|ENSMUSG00000051390	43.0713	-0.675348	0.325827	-2.07272	0.0381986	0.46693
Gm50312|ENSMUSG00000118136	217.058	-0.313186	0.15131	-2.06983	0.038468	0.46693
Jak2|ENSMUSG00000024789	363.617	-0.268452	0.129612	-2.07121	0.0383396	0.46693
Macrod1|ENSMUSG00000036278	1026.6	-0.168024	0.0811476	-2.07059	0.0383969	0.46693
Atp6ap1|ENSMUSG00000019087	63.2273	0.561017	0.271319	2.06774	0.0386646	0.468023
Gm37973|ENSMUSG00000102370	507.016	0.218286	0.10554	2.06826	0.0386152	0.468023
Tfe3|ENSMUSG00000000134	1011.48	-0.182554	0.0884229	-2.06456	0.0389649	0.469669
Ppid|ENSMUSG00000027804	488.349	0.236497	0.114592	2.06381	0.0390355	0.469669
Gm15635|ENSMUSG00000085095	517.672	-0.225617	0.109224	-2.06562	0.0388639	0.469669
Olfr767|ENSMUSG00000059762	37048	-0.0936344	0.0453557	-2.06444	0.0389757	0.469669
Gm11726|ENSMUSG00000082562	552.367	-0.210986	0.102248	-2.06347	0.0390678	0.469669
Dut|ENSMUSG00000027203	1113.01	-0.153546	0.0744753	-2.0617	0.0392366	0.470447
Rnf40|ENSMUSG00000030816	1017.89	-0.156966	0.0761354	-2.06167	0.0392396	0.470447
Zfp182|ENSMUSG00000054737	5139.79	-0.159351	0.0774688	-2.05697	0.0396896	0.472618
Fxyd1|ENSMUSG00000036570	1442.1	-0.164001	0.0796864	-2.05809	0.039582	0.472618
Tnfsf11|ENSMUSG00000022015	160.087	0.354409	0.172284	2.05711	0.0396754	0.472618
Gm6852|ENSMUSG00000115125	1152.17	0.16306	0.0792716	2.05698	0.0396878	0.472618
Gm49284|ENSMUSG00000114995	216.673	0.320403	0.155645	2.05855	0.0395372	0.472618
Gm16618|ENSMUSG00000086837	179.627	0.322652	0.156937	2.05593	0.0397895	0.473167
Mrpl15|ENSMUSG00000033845	2630.52	-0.137321	0.0668558	-2.05399	0.0399763	0.474745
Fpgs|ENSMUSG00000009566	1364.72	-0.182448	0.0888949	-2.05241	0.0401302	0.47593
Prox1|ENSMUSG00000010175	45.82	0.634157	0.309288	2.05038	0.0403277	0.476344
Gusb|ENSMUSG00000025534	877.885	-0.17356	0.0846313	-2.05078	0.0402882	0.476344
Spast|ENSMUSG00000024068	763.11	0.171505	0.083638	2.05057	0.0403091	0.476344
Mertk|ENSMUSG00000014361	261.175	0.27698	0.135151	2.04941	0.0404217	0.476814
Atg9b|ENSMUSG00000038295	1123.59	0.166705	0.0814024	2.04791	0.0405688	0.477907
Ttc34|ENSMUSG00000046637	47.8536	0.645491	0.315406	2.04654	0.040703	0.478039
Mgat5b|ENSMUSG00000043857	1858.6	-0.126539	0.0618493	-2.04593	0.040763	0.478039
Alyref|ENSMUSG00000025134	3993.58	-0.113688	0.0555774	-2.04558	0.0407976	0.478039
Gm16196|ENSMUSG00000086154	390.975	-0.252373	0.123317	-2.04654	0.0407034	0.478039
Per1|ENSMUSG00000020893	800.731	0.195356	0.0955947	2.04359	0.0409945	0.479069
Zfr|ENSMUSG00000022201	12061.8	-0.095912	0.0469233	-2.04402	0.0409519	0.479069
Fn3k|ENSMUSG00000025175	982.946	-0.171009	0.0837653	-2.04153	0.0411984	0.479538
Filip1l|ENSMUSG00000043336	8599.2	-0.13788	0.0675338	-2.04165	0.0411861	0.479538
Tmem216|ENSMUSG00000024667	563.243	-0.209124	0.102406	-2.0421	0.0411412	0.479538
Cnst|ENSMUSG00000038949	166.162	0.357405	0.175564	2.03576	0.0417746	0.48041
Prrc2c|ENSMUSG00000040225	521.208	0.201732	0.0990938	2.03577	0.0417739	0.48041
Hsd11b1|ENSMUSG00000016194	33.6548	0.754575	0.370625	2.03595	0.0417549	0.48041
Tmem59|ENSMUSG00000028618	1107.46	-0.157209	0.0772617	-2.03476	0.0418746	0.48041
Cabp1|ENSMUSG00000029544	1349.26	-0.147494	0.0723597	-2.03835	0.041515	0.48041
Gnb2|ENSMUSG00000029713	13558.8	-0.100155	0.0491808	-2.03647	0.0417036	0.48041
Gm12116|ENSMUSG00000087501	9037.62	-0.139542	0.0684687	-2.03803	0.0415466	0.48041
Tmem104|ENSMUSG00000045980	85.218	-0.462895	0.22733	-2.03622	0.0417279	0.48041
Cfl2|ENSMUSG00000062929	25.3561	0.892302	0.437781	2.03824	0.041526	0.48041
Sp1|ENSMUSG00000001280	3289.39	0.115054	0.0565426	2.03481	0.0418695	0.48041
Gm49958|ENSMUSG00000117061	47.4459	0.642536	0.315347	2.03755	0.0415946	0.48041
Dnm1|ENSMUSG00000026825	2843.42	0.115134	0.0566672	2.03176	0.0421777	0.482374
|ENSMUSG00000121098	50377.5	0.1291	0.0635528	2.03138	0.042216	0.482374
Zfp628|ENSMUSG00000074406	138.79	-0.382121	0.188154	-2.0309	0.0422654	0.482374
Anln|ENSMUSG00000036777	40.6221	0.67791	0.333694	2.03153	0.0422012	0.482374
Uxs1|ENSMUSG00000057363	29.1359	-0.792062	0.39084	-2.02656	0.0427072	0.483304
Usf1|ENSMUSG00000026641	3275.11	-0.114062	0.0563312	-2.02485	0.0428831	0.483304
Bhlhe23|ENSMUSG00000045493	135.103	0.511145	0.252346	2.02557	0.0428085	0.483304
Megf9|ENSMUSG00000039270	318.938	0.25705	0.126736	2.02823	0.042537	0.483304
Gm43657|ENSMUSG00000105106	100.337	-0.420244	0.207448	-2.02578	0.0427876	0.483304
Vopp1|ENSMUSG00000037788	1157.93	-0.145324	0.0716238	-2.02898	0.0424599	0.483304
Lhfpl4|ENSMUSG00000042873	1900.82	0.13055	0.0644047	2.02703	0.0426596	0.483304
Zfp629|ENSMUSG00000045639	989.153	-0.179355	0.0884312	-2.02819	0.0425406	0.483304
Gm11684|ENSMUSG00000085734	1208.01	-0.142907	0.0705813	-2.02471	0.0428968	0.483304
Map4k3|ENSMUSG00000024242	37.0875	0.721033	0.355587	2.02773	0.0425882	0.483304
Gm49878|ENSMUSG00000117118	478.318	-0.210573	0.104154	-2.02174	0.0432031	0.486131
Zfp850|ENSMUSG00000096916	44.4095	-0.684153	0.338673	-2.0201	0.0433732	0.4868
Jcad|ENSMUSG00000033960	1161.42	-0.16516	0.0817433	-2.02047	0.0433349	0.4868
Gm44663|ENSMUSG00000108317	1244.18	-0.145439	0.0720174	-2.0195	0.0434358	0.48688
Gm11743|ENSMUSG00000084306	81.001	0.485191	0.240668	2.01602	0.0437981	0.488449
1700018B08Rik|ENSMUSG00000031809	115.721	0.404778	0.200773	2.0161	0.04379	0.488449
|ENSMUSG00002075148	701.959	-0.19066	0.0945459	-2.01659	0.0437383	0.488449
Arsg|ENSMUSG00000020604	450.344	0.211952	0.105061	2.01741	0.0436529	0.488449
Adamts4|ENSMUSG00000006403	24.8585	0.831632	0.413261	2.01237	0.0441813	0.490853
Mrpl51|ENSMUSG00000030335	420.502	0.229779	0.114182	2.0124	0.044178	0.490853
Gm48888|ENSMUSG00000113355	1151.8	-0.153547	0.0762802	-2.01293	0.0441218	0.490853
Gm49877|ENSMUSG00000117228	664.697	-0.178639	0.0888705	-2.01011	0.0444196	0.492257
Prrc2a|ENSMUSG00000024393	1669.68	0.151223	0.0752119	2.01063	0.044365	0.492257
Aven|ENSMUSG00000003604	1748.89	-0.126034	0.0627445	-2.00868	0.0445713	0.492376
Qars|ENSMUSG00000032604	2965.88	-0.112756	0.0561124	-2.00947	0.0444876	0.492376
Mgl2|ENSMUSG00000040950	123.918	0.41185	0.205061	2.00842	0.0445985	0.492376
Cntnap1|ENSMUSG00000017167	3170.12	0.106271	0.0529614	2.00657	0.0447953	0.493928
Vps33a|ENSMUSG00000029434	195.915	0.322456	0.160852	2.00467	0.044998	0.495541
Nf1|ENSMUSG00000020716	521.197	0.225348	0.112484	2.00338	0.0451361	0.496441
Polr2g|ENSMUSG00000071662	670.779	-0.187438	0.0936157	-2.00221	0.0452622	0.497205
Gm10623|ENSMUSG00000108846	38.2753	0.813656	0.406558	2.00133	0.0453568	0.497622
Mrpl50|ENSMUSG00000044018	1978.8	-0.123779	0.061885	-2.00014	0.0454849	0.497785
Dclre1a|ENSMUSG00000025077	170.39	0.329933	0.164947	2.00023	0.0454751	0.497785
Cacnb2|ENSMUSG00000057914	59.1525	0.599103	0.299859	1.99795	0.0457219	0.498516
Abca6|ENSMUSG00000044749	606.04	-0.198576	0.0993419	-1.99892	0.0456173	0.498516
Zhx1|ENSMUSG00000022361	283.407	0.257639	0.128931	1.99826	0.0456883	0.498516
Gm38049|ENSMUSG00000102434	513.922	-0.214196	0.107324	-1.9958	0.0459559	0.499075
Kdsr|ENSMUSG00000009905	290.221	-0.290378	0.145562	-1.99487	0.0460571	0.499075
|ENSMUSG00000120059	895.291	-0.16333	0.0818738	-1.9949	0.0460542	0.499075
Psme4|ENSMUSG00000040850	413.797	0.226884	0.113697	1.99552	0.0459863	0.499075
Gm11738|ENSMUSG00000085511	296.627	-0.264511	0.132463	-1.99687	0.0458393	0.499075
|ENSMUSG00000120196	1194.1	-0.154484	0.0774724	-1.99406	0.0461459	0.499421
Pcdhga6|ENSMUSG00000103793	1769.07	0.134635	0.0676247	1.99091	0.0464902	0.502529
Rhog|ENSMUSG00000073982	552.448	-0.231204	0.116185	-1.98996	0.0465952	0.503045
Clk2|ENSMUSG00000068917	897.744	0.16655	0.0837414	1.98886	0.0467163	0.503116
Ctu2|ENSMUSG00000049482	2834.86	-0.113862	0.057247	-1.98897	0.0467049	0.503116
Rims4|ENSMUSG00000035226	293.348	-0.26031	0.130985	-1.98733	0.0468857	0.504322
Dlat|ENSMUSG00000000168	70.1033	0.513259	0.258425	1.9861	0.0470222	0.505172
Sdk2|ENSMUSG00000041592	658.966	-0.198068	0.0997785	-1.98508	0.0471355	0.505717
Nagpa|ENSMUSG00000023143	1898.34	-0.129663	0.0653342	-1.98461	0.047188	0.505717
Gm15721|ENSMUSG00000085565	161.622	-0.329815	0.166455	-1.9814	0.047546	0.507696
Megf8|ENSMUSG00000045039	38.2021	0.668635	0.337428	1.98156	0.047528	0.507696
Lrfn4|ENSMUSG00000045045	79.269	0.51005	0.257354	1.9819	0.04749	0.507696
Lipa|ENSMUSG00000024781	1408.99	0.140546	0.0709511	1.98088	0.0476043	0.507702
Pcsk4|ENSMUSG00000020131	969.793	-0.155511	0.0785531	-1.9797	0.0477377	0.508024
Msantd4|ENSMUSG00000041124	1817.14	-0.132826	0.0671153	-1.97907	0.0478079	0.508024
Gm15964|ENSMUSG00000085337	1389.44	-0.136136	0.0687734	-1.97949	0.0477608	0.508024
Sclt1|ENSMUSG00000059834	228.986	-0.274259	0.138756	-1.97656	0.0480915	0.509191
Lrrc8e|ENSMUSG00000046589	186.81	0.333346	0.168647	1.97659	0.0480879	0.509191
Clba1|ENSMUSG00000037594	9201.44	0.101589	0.0513866	1.97695	0.0480475	0.509191
Ankib1|ENSMUSG00000040351	179.853	-0.317464	0.160671	-1.97586	0.0481706	0.509415
Gm38386|ENSMUSG00000102599	167.074	0.349448	0.17705	1.97373	0.0484124	0.509727
Gm13693|ENSMUSG00000094336	259.951	0.290947	0.147575	1.97152	0.0486642	0.509727
Gm12606|ENSMUSG00000087659	526.204	-0.203566	0.103233	-1.9719	0.0486207	0.509727
Vkorc1l1|ENSMUSG00000066735	1305.08	-0.140358	0.0711504	-1.9727	0.0485299	0.509727
Podnl1|ENSMUSG00000012889	429.603	-0.272206	0.138052	-1.97177	0.0486364	0.509727
Gm34643|ENSMUSG00000115855	120.239	0.399991	0.202684	1.97347	0.0484421	0.509727
Cyp2ab1|ENSMUSG00000022818	892.852	0.167417	0.0848442	1.97322	0.0484701	0.509727
Pcx|ENSMUSG00000024892	93.2038	0.455251	0.230533	1.97478	0.0482937	0.509727
Tmem68|ENSMUSG00000028232	1239.68	0.157815	0.0800969	1.9703	0.0488038	0.510581
Gm28556|ENSMUSG00000099459	99.147	0.417476	0.212434	1.96521	0.0493904	0.51366
Phkg1|ENSMUSG00000025537	190.295	0.330266	0.168025	1.96558	0.049347	0.51366
Cilp2|ENSMUSG00000044006	2006.13	-0.133708	0.0680058	-1.96612	0.0492844	0.51366
Pdp2|ENSMUSG00000048371	57.7739	0.540915	0.275181	1.96567	0.0493368	0.51366
Anks3|ENSMUSG00000022515	3011.96	-0.109686	0.0558085	-1.9654	0.0493678	0.51366
|ENSMUSG00000118364	931.772	-0.165225	0.0841217	-1.96412	0.0495157	0.514355
Srp19|ENSMUSG00000014504	128.942	-0.364265	0.185702	-1.96156	0.049814	0.516842
Rbm5|ENSMUSG00000032580	4795.44	-0.134089	0.0684061	-1.96019	0.049974	0.517281
Oxld1|ENSMUSG00000039670	12937.9	-0.268741	0.137091	-1.96031	0.0499591	0.517281
Ttbk1|ENSMUSG00000015599	2577.98	-0.115372	0.0588839	-1.95932	0.0500754	0.517721
Iffo2|ENSMUSG00000041025	727.756	-0.177618	0.0906945	-1.95842	0.0501812	0.518205
Corin|ENSMUSG00000005220	585.368	-0.231593	0.118407	-1.95591	0.0504762	0.520457
Tsc22d4|ENSMUSG00000029723	5019.6	-0.110314	0.0565522	-1.95066	0.0510977	0.520457
Vasp|ENSMUSG00000030403	401.611	-0.22217	0.113832	-1.95174	0.0509692	0.520457
Trpm4|ENSMUSG00000038260	1776.57	-0.124624	0.0637909	-1.95364	0.0507444	0.520457
Ovol3|ENSMUSG00000100512	183.241	-0.300492	0.153842	-1.95325	0.0507896	0.520457
Arid3b|ENSMUSG00000004661	401.035	-0.250931	0.128419	-1.954	0.0507016	0.520457
Dcun1d5|ENSMUSG00000032002	2392.94	-0.117557	0.0602259	-1.95194	0.0509453	0.520457
Ikzf3|ENSMUSG00000018168	544.228	-0.190937	0.0978265	-1.95179	0.0509628	0.520457
Myo1g|ENSMUSG00000020437	1380.4	-0.135735	0.0694116	-1.95551	0.0505228	0.520457
Gm8702|ENSMUSG00000115916	1347.48	-0.163543	0.0838443	-1.95056	0.05111	0.520457
Fam91a1|ENSMUSG00000037119	334.263	0.234853	0.120391	1.95075	0.0510867	0.520457
1100001I12Rik|ENSMUSG00000115547	50.0561	0.597676	0.306296	1.9513	0.0510212	0.520457
Dcaf1|ENSMUSG00000040325	59.3701	-0.517922	0.265603	-1.94998	0.0511782	0.520548
Mob4|ENSMUSG00000025979	41.3549	0.664849	0.341224	1.94842	0.0513645	0.521237
Gm34885|ENSMUSG00000111748	2095.59	-0.14797	0.0759303	-1.94876	0.051324	0.521237
Nr5a1|ENSMUSG00000026751	138.347	0.358821	0.184422	1.94565	0.0516963	0.523396
Gm47540|ENSMUSG00000111936	27.1074	-0.896328	0.460655	-1.94577	0.0516827	0.523396
Pfn4|ENSMUSG00000020639	2001.6	-0.128615	0.0661545	-1.94417	0.0518754	0.524001
Polq|ENSMUSG00000034206	2673.41	0.129347	0.0665225	1.94441	0.0518465	0.524001
Ncbp3|ENSMUSG00000020783	185.804	-0.299904	0.154457	-1.94167	0.0521772	0.526089
|ENSMUSG00000121032	80.3425	0.452809	0.233231	1.94147	0.0522018	0.526089
Lpxn|ENSMUSG00000024696	1026.32	-0.149388	0.0769839	-1.94051	0.0523175	0.526651
Mthfsd|ENSMUSG00000031816	1725.36	0.125974	0.0649612	1.93921	0.0524753	0.52717
Wnt3|ENSMUSG00000000125	28.733	-0.782136	0.40335	-1.9391	0.052489	0.52717
Haus2|ENSMUSG00000027285	26.1213	-0.794042	0.409833	-1.93748	0.0526867	0.527949
Gm15915|ENSMUSG00000085723	122.562	0.392203	0.202408	1.93768	0.0526619	0.527949
Pck2|ENSMUSG00000040618	831.303	-0.163262	0.0843033	-1.9366	0.0527944	0.528425
Abitram|ENSMUSG00000038827	1918.61	-0.130823	0.0676054	-1.93509	0.052979	0.529669
Sirt5|ENSMUSG00000054021	1290.84	-0.160579	0.0830359	-1.93385	0.0531311	0.530587
Gm17976|ENSMUSG00000099008	6233.49	0.124101	0.0642312	1.9321	0.0533474	0.53083
Celf3|ENSMUSG00000028137	33.559	0.768279	0.397863	1.93101	0.0534815	0.53083
Gm26553|ENSMUSG00000097807	49.4187	0.578861	0.299849	1.93051	0.0535439	0.53083
Plppr3|ENSMUSG00000035835	1876.48	0.1408	0.0728975	1.93148	0.0534239	0.53083
Gm2517|ENSMUSG00000111823	61.7842	0.503473	0.26045	1.93309	0.0532251	0.53083
Peli1|ENSMUSG00000020134	107.577	0.425767	0.220442	1.93142	0.0534309	0.53083
Wdr74|ENSMUSG00000042729	3457.76	-0.10941	0.0566822	-1.93023	0.0535783	0.53083
Dcun1d1|ENSMUSG00000027708	307.438	-0.253927	0.131857	-1.92577	0.0541331	0.534466
Tnfrsf1b|ENSMUSG00000028599	44.0178	0.602958	0.313456	1.92358	0.0544071	0.534466
Tnfrsf9|ENSMUSG00000028965	73.2431	0.552987	0.287382	1.92422	0.0543265	0.534466
Fam71f2|ENSMUSG00000079652	31.602	0.710263	0.369371	1.9229	0.0544926	0.534466
Fbxo31|ENSMUSG00000052934	62.555	0.526057	0.27354	1.92314	0.0544619	0.534466
Cc2d1a|ENSMUSG00000036686	1938.81	-0.133268	0.0692023	-1.92578	0.0541319	0.534466
Erh|ENSMUSG00000021131	800.421	-0.155284	0.0806145	-1.92625	0.0540732	0.534466
Gart|ENSMUSG00000022962	3296.57	-0.117302	0.0609764	-1.92373	0.0543891	0.534466
Tjp2|ENSMUSG00000024812	1448.31	-0.138783	0.0721101	-1.9246	0.054279	0.534466
Lrrc28|ENSMUSG00000030556	50.0935	0.612638	0.318838	1.92147	0.0546721	0.535628
Ganab|ENSMUSG00000071650	3151.97	-0.123633	0.0643763	-1.92047	0.054798	0.536264
Ms4a2|ENSMUSG00000024680	164.8	-0.322374	0.16791	-1.91993	0.0548671	0.536343
Gm38410|ENSMUSG00000117570	638.435	-0.185103	0.0964691	-1.91878	0.0550117	0.537159
Akr1b7|ENSMUSG00000052131	226.539	-0.271037	0.141429	-1.91641	0.0553123	0.537555
Gm48453|ENSMUSG00000114289	47.9285	0.627918	0.327714	1.91605	0.0553581	0.537555
Plekhh3|ENSMUSG00000035172	2536.3	-0.117407	0.0612316	-1.91742	0.0551847	0.537555
Myg1|ENSMUSG00000001285	252.081	0.31044	0.161948	1.91691	0.0552489	0.537555
Cd274|ENSMUSG00000016496	1073.62	0.15046	0.0784769	1.91725	0.0552063	0.537555
Calhm1|ENSMUSG00000079258	1223.9	-0.137741	0.0719087	-1.9155	0.0554285	0.537644
Epb41l5|ENSMUSG00000026383	1915.97	-0.127743	0.0669109	-1.90915	0.0562422	0.538063
Fcgr3|ENSMUSG00000059498	149.706	0.336216	0.176052	1.90975	0.0561653	0.538063
Neb|ENSMUSG00000026950	1617.5	0.144552	0.0757229	1.90896	0.0562676	0.538063
Thrap3|ENSMUSG00000043962	472.344	-0.219758	0.114878	-1.91297	0.0557516	0.538063
Suds3|ENSMUSG00000066900	742.835	-0.183365	0.0958625	-1.91279	0.0557753	0.538063
Sec61a1|ENSMUSG00000030082	409.941	-0.257794	0.134875	-1.91135	0.055959	0.538063
Setd5|ENSMUSG00000034269	1793.54	0.130225	0.0681971	1.90954	0.0561922	0.538063
Iqsec3|ENSMUSG00000040797	1379.7	0.164681	0.0862634	1.90905	0.0562558	0.538063
Ano4|ENSMUSG00000035189	66.1245	0.498844	0.260976	1.91146	0.0559456	0.538063
Ptpn20|ENSMUSG00000021940	32.5836	0.721432	0.377079	1.91321	0.055721	0.538063
Amotl1|ENSMUSG00000013076	2382.99	-0.116304	0.0608923	-1.90999	0.0561349	0.538063
Olfr857|ENSMUSG00000094678	47.2389	0.570871	0.298731	1.91098	0.0560066	0.538063
Gm48771|ENSMUSG00000113159	229.576	0.269906	0.141239	1.91099	0.0560064	0.538063
Gm9991|ENSMUSG00000056128	545.11	-0.188818	0.0993755	-1.90004	0.0574278	0.538111
Ncstn|ENSMUSG00000003458	884.988	0.165899	0.0872729	1.90092	0.057312	0.538111
Tubgcp4|ENSMUSG00000027263	1082.92	0.148714	0.0781913	1.90193	0.0571801	0.538111
B2m|ENSMUSG00000060802	98.3831	0.39333	0.206388	1.90578	0.056679	0.538111
Traf2|ENSMUSG00000026942	53.1706	0.580672	0.305487	1.90081	0.0573272	0.538111
Otc|ENSMUSG00000031173	64.9683	0.489419	0.256495	1.9081	0.0563777	0.538111
Magea7-ps|ENSMUSG00000083333	1377.52	0.141712	0.0744559	1.90331	0.0570005	0.538111
Pmvk|ENSMUSG00000027952	29.7167	0.747971	0.392398	1.90615	0.0566303	0.538111
Gm12739|ENSMUSG00000083783	43.8302	-0.612098	0.321131	-1.90607	0.0566409	0.538111
Coro2a|ENSMUSG00000028337	3995.13	-0.111666	0.0587373	-1.90111	0.0572881	0.538111
Slc8b1|ENSMUSG00000032754	249.112	-0.27149	0.142883	-1.90008	0.0574223	0.538111
Brap|ENSMUSG00000029458	742.525	0.165731	0.0872278	1.89998	0.057436	0.538111
Fis1|ENSMUSG00000019054	4884.97	-0.11739	0.0616609	-1.9038	0.0569358	0.538111
Gm7457|ENSMUSG00000072683	52.9385	-0.62894	0.330801	-1.90126	0.0572674	0.538111
Relb|ENSMUSG00000002983	358.753	-0.233559	0.122591	-1.90518	0.0567562	0.538111
Gprc6a|ENSMUSG00000019905	16881	0.0869389	0.0456592	1.90408	0.0568996	0.538111
Mrps7|ENSMUSG00000046756	1623.4	-0.12824	0.0672935	-1.90568	0.0566922	0.538111
2610024D14Rik|ENSMUSG00000084362	34.7557	0.674198	0.353701	1.90612	0.056634	0.538111
Pcdhga8|ENSMUSG00000103897	431.889	-0.209976	0.110435	-1.90135	0.057256	0.538111
Gm4654|ENSMUSG00000098111	476.566	0.22427	0.118103	1.89894	0.0575726	0.538166
Gm16252|ENSMUSG00000085168	97.2115	-0.464337	0.244541	-1.89881	0.0575894	0.538166
Tpsb2|ENSMUSG00000033825	256.751	-0.270918	0.142698	-1.89853	0.0576257	0.538166
Gm37737|ENSMUSG00000104502	64.4213	-0.561266	0.295809	-1.8974	0.0577756	0.538362
Rspo4|ENSMUSG00000032852	31.7731	-0.682341	0.360577	-1.89236	0.058443	0.538362
Tmem214|ENSMUSG00000038828	59.8721	0.5547	0.292933	1.89361	0.0582773	0.538362
Gm33370|ENSMUSG00000105283	73.9852	-0.474812	0.250649	-1.89433	0.0581812	0.538362
Foxj2|ENSMUSG00000003154	255.151	-0.251952	0.132818	-1.89697	0.0578317	0.538362
Arf5|ENSMUSG00000020440	2954.88	-0.116347	0.0614619	-1.89299	0.0583586	0.538362
Rnf41|ENSMUSG00000025373	422.661	0.238434	0.125756	1.896	0.0579599	0.538362
Gpd1l|ENSMUSG00000050627	278.327	-0.250571	0.132096	-1.89688	0.0578437	0.538362
Arel1|ENSMUSG00000042350	1434.8	-0.132002	0.0696509	-1.8952	0.0580664	0.538362
Brpf3|ENSMUSG00000063952	1776.31	-0.121993	0.064458	-1.8926	0.0584108	0.538362
Myo1f|ENSMUSG00000024300	30146.6	-0.101645	0.0536977	-1.8929	0.0583708	0.538362
Metrn|ENSMUSG00000002274	142.876	0.376449	0.19888	1.89284	0.0583791	0.538362
Gm21992|ENSMUSG00000096370	223.328	-0.272742	0.143861	-1.89587	0.0579768	0.538362
Gnb3|ENSMUSG00000023439	45522.3	-0.118332	0.0625741	-1.89107	0.0586155	0.539386
Gm12943|ENSMUSG00000082220	185.508	-0.337474	0.178513	-1.89047	0.058695	0.539552
1110065P20Rik|ENSMUSG00000078570	64.219	0.489289	0.258934	1.88963	0.0588076	0.539844
Gm11942|ENSMUSG00000094344	138.647	-0.370158	0.195922	-1.88932	0.0588496	0.539844
Saxo2|ENSMUSG00000038570	45.9924	-0.607572	0.321883	-1.88755	0.0590858	0.541446
Adgrd2-ps|ENSMUSG00000083722	890.584	0.181719	0.096351	1.88601	0.059294	0.542221
Acvr1c|ENSMUSG00000026834	902.594	-0.534885	0.284157	-1.88236	0.0597874	0.542221
Gm42559|ENSMUSG00000107227	980.193	-0.156076	0.0828511	-1.88382	0.0595897	0.542221
C1ra|ENSMUSG00000055172	27.203	0.793713	0.421613	1.88256	0.0597598	0.542221
Dna2|ENSMUSG00000036875	278.194	-0.257563	0.136713	-1.88397	0.0595684	0.542221
Glra3|ENSMUSG00000038257	32.7184	0.762036	0.404643	1.88323	0.0596694	0.542221
Gcsh|ENSMUSG00000034424	87.4349	0.441551	0.23407	1.88641	0.0592403	0.542221
Nbeal2|ENSMUSG00000056724	39.3241	-0.632733	0.336009	-1.88308	0.059689	0.542221
Got1|ENSMUSG00000025190	97.2656	0.402498	0.21369	1.88356	0.0596242	0.542221
Tm7sf2|ENSMUSG00000024799	330.357	-0.222786	0.118304	-1.88316	0.0596791	0.542221
Frmd4a|ENSMUSG00000026657	234.316	0.270491	0.143752	1.88165	0.0598833	0.542531
Tmprss9|ENSMUSG00000059406	1885.61	-0.127979	0.0680715	-1.88007	0.0600983	0.543918
Sspn|ENSMUSG00000030255	72.7928	0.459931	0.244725	1.87938	0.0601923	0.544208
Osbpl6|ENSMUSG00000042359	1286.22	-0.142898	0.0760869	-1.87809	0.0603686	0.544681
Mrps10|ENSMUSG00000034729	2923.19	-0.104071	0.0554122	-1.87813	0.060363	0.544681
Lrrc8d|ENSMUSG00000046079	112.886	-0.400415	0.213397	-1.87639	0.0606023	0.545904
Lmbr1|ENSMUSG00000010721	1534.69	-0.129562	0.069057	-1.87617	0.0606322	0.545904
Gm11958|ENSMUSG00000085512	123.259	-0.401744	0.214179	-1.87574	0.0606905	0.545904
Gm34653|ENSMUSG00000107167	1049.51	0.148707	0.0793231	1.8747	0.0608345	0.546551
Spock2|ENSMUSG00000058297	566.747	-0.229757	0.122582	-1.87432	0.0608868	0.546551
Rdh13|ENSMUSG00000008435	630.986	-0.184919	0.0986849	-1.87383	0.0609534	0.54659
Arfgap2|ENSMUSG00000027255	1937.93	-0.126662	0.0677772	-1.86881	0.0616499	0.547527
Rad9b|ENSMUSG00000038569	2978.23	-0.120033	0.0640999	-1.8726	0.0611239	0.547527
Gm5106|ENSMUSG00000097279	106.399	-0.376732	0.201297	-1.87152	0.0612726	0.547527
Man2b2|ENSMUSG00000029119	459.199	-0.211421	0.113088	-1.86953	0.0615497	0.547527
Gckr|ENSMUSG00000059434	219.791	0.298956	0.159991	1.86858	0.0616809	0.547527
Rpl13a|ENSMUSG00000074129	123.94	0.35231	0.188396	1.87005	0.0614774	0.547527
Pafah1b3|ENSMUSG00000005447	1913.97	0.145763	0.077897	1.87123	0.061313	0.547527
Ankfy1|ENSMUSG00000020790	27.9155	0.722662	0.386735	1.86862	0.061675	0.547527
Rai14|ENSMUSG00000022246	1943.06	0.128985	0.0689938	1.86952	0.0615502	0.547527
Proc|ENSMUSG00000024386	54.6673	-0.531599	0.284315	-1.86975	0.0615186	0.547527
Gm38569|ENSMUSG00000108553	2892.32	-0.116649	0.0624486	-1.86792	0.0617728	0.54779
Shld1|ENSMUSG00000044991	475.266	0.197861	0.105979	1.86698	0.0619037	0.548136
Gatad2b|ENSMUSG00000042390	4724.12	-0.0942446	0.0505032	-1.86611	0.0620256	0.548136
Me1|ENSMUSG00000032418	240.47	-0.27465	0.147159	-1.86635	0.0619921	0.548136
Nlrp3|ENSMUSG00000032691	171.597	0.313764	0.168161	1.86586	0.0620613	0.548136
Scnn1a|ENSMUSG00000030340	559.642	-0.192906	0.103413	-1.86538	0.0621277	0.548171
Erfe|ENSMUSG00000047443	453.929	0.210466	0.112888	1.86438	0.062269	0.548317
Gm32141|ENSMUSG00000112344	29517.5	0.220548	0.118284	1.86456	0.0622436	0.548317
Tgfbr1|ENSMUSG00000007613	3116.05	-0.102771	0.0551777	-1.86254	0.0625272	0.548949
Pldi|ENSMUSG00000037247	172.727	-0.333192	0.178819	-1.86329	0.062421	0.548949
Xylt2|ENSMUSG00000020868	500.279	0.201659	0.108271	1.86253	0.0625282	0.548949
Slc66a1|ENSMUSG00000028744	168.664	-0.308827	0.165908	-1.86144	0.0626824	0.549753
|ENSMUSG00002075875	1760.04	0.132713	0.0713562	1.85987	0.0629038	0.551145
Rhov|ENSMUSG00000034226	31.2272	0.733212	0.394718	1.85756	0.0632318	0.551225
Gpr26|ENSMUSG00000040125	882.13	-0.157072	0.0845922	-1.85682	0.063337	0.551225
Cbfa2t3|ENSMUSG00000006362	481.953	-0.189189	0.101884	-1.8569	0.0633249	0.551225
Cxcl16|ENSMUSG00000018920	162.758	-0.358447	0.192833	-1.85885	0.0630489	0.551225
Slf1|ENSMUSG00000021597	29.3681	-0.702502	0.378358	-1.85671	0.063352	0.551225
Gm4833|ENSMUSG00000117428	151.433	-0.314181	0.169077	-1.85822	0.063138	0.551225
Sema4g|ENSMUSG00000025207	1460.1	0.138153	0.074396	1.85699	0.0633129	0.551225
Trim46|ENSMUSG00000042766	158.547	-0.319782	0.172315	-1.8558	0.0634827	0.551357
Fam102b|ENSMUSG00000040339	1053.17	-0.139901	0.0754172	-1.85503	0.0635914	0.551357
Gm15787|ENSMUSG00000086247	81.5417	0.447274	0.241236	1.8541	0.0637254	0.551357
Sugp1|ENSMUSG00000011306	32384.8	-0.0941603	0.050786	-1.85406	0.0637304	0.551357
Aldoc|ENSMUSG00000017390	552.87	0.179128	0.0966184	1.85397	0.0637436	0.551357
Gm21860|ENSMUSG00000095366	65.0886	-0.474458	0.255729	-1.85532	0.063551	0.551357
Pcdhgb2|ENSMUSG00000102748	85.3009	0.430583	0.232332	1.85331	0.0638385	0.551635
Eif1a|ENSMUSG00000057561	1377.55	0.127567	0.0688495	1.85283	0.0639062	0.551678
|ENSMUSG00000121455	54.4142	-0.599281	0.323535	-1.85229	0.0639838	0.551805
Gm26520|ENSMUSG00000097429	79.8763	0.429608	0.232018	1.85161	0.0640815	0.552106
Gm50299|ENSMUSG00000117685	139.656	0.339228	0.183277	1.8509	0.0641835	0.552443
Emid1|ENSMUSG00000034164	2152.87	-0.115568	0.0624559	-1.8504	0.0642562	0.552528
Pigk|ENSMUSG00000039047	644.873	-0.171391	0.0926559	-1.84976	0.0643477	0.552774
Nagk|ENSMUSG00000034744	475.198	-0.200217	0.108326	-1.84828	0.0645621	0.553636
Glra1|ENSMUSG00000000263	1529.62	-0.137548	0.0744579	-1.84732	0.0647001	0.553636
Fam177a2|ENSMUSG00000094103	512.206	-0.195494	0.105801	-1.84775	0.0646388	0.553636
Gm50131|ENSMUSG00000118305	516.235	-0.180505	0.0976821	-1.84788	0.0646196	0.553636
Bex6|ENSMUSG00000075269	38.5302	0.671916	0.363955	1.84615	0.0648706	0.554556
Col20a1|ENSMUSG00000016356	728.227	-0.174514	0.0945563	-1.84561	0.0649482	0.554679
Senp8|ENSMUSG00000051705	227.397	0.262963	0.142804	1.84143	0.0655589	0.559351
Grk5|ENSMUSG00000003228	296.476	-0.235184	0.127754	-1.84091	0.0656341	0.55945
Dnmt3aos|ENSMUSG00000073242	4265.94	-0.0915009	0.0497236	-1.84019	0.0657404	0.559813
Gm3764|ENSMUSG00000097156	1128.73	0.140822	0.0766008	1.83839	0.0660044	0.559891
Arhgap29|ENSMUSG00000039831	775.229	-0.165767	0.0901296	-1.83921	0.0658839	0.559891
Stk11|ENSMUSG00000003068	1258.6	0.127237	0.0691954	1.83881	0.065943	0.559891
Slc34a1|ENSMUSG00000021490	138.76	0.369252	0.20077	1.83918	0.0658893	0.559891
BC055324|ENSMUSG00000041406	295.396	-0.238079	0.129605	-1.83696	0.0662152	0.560057
Srrm3|ENSMUSG00000039860	43.425	0.597278	0.325014	1.8377	0.0661065	0.560057
Tbx6|ENSMUSG00000030699	156.241	0.310527	0.169029	1.83712	0.066192	0.560057
Adipor1|ENSMUSG00000026457	2249.29	-0.107518	0.0585811	-1.83537	0.0664514	0.560975
Adgrl1|ENSMUSG00000013033	484.327	-0.201302	0.109674	-1.83546	0.0664381	0.560975
Kdelr1|ENSMUSG00000002778	2253.44	-0.14623	0.0797319	-1.83402	0.0666513	0.562123
Cfap70|ENSMUSG00000039543	1435.55	-0.121113	0.0660764	-1.83292	0.0668148	0.562961
Slc16a8|ENSMUSG00000032988	1023.93	-0.154466	0.0843198	-1.83191	0.0669647	0.563144
Pdcd11|ENSMUSG00000025047	2237.24	-0.10944	0.0597363	-1.83205	0.0669446	0.563144
Plekhf2|ENSMUSG00000049969	3447.43	-0.117958	0.0644166	-1.83117	0.0670748	0.563531
Gm11527|ENSMUSG00000085578	132.325	0.346873	0.189492	1.83054	0.0671689	0.563783
Hipk2|ENSMUSG00000061436	639.67	-0.181956	0.0994434	-1.82974	0.0672882	0.564245
Myh7b|ENSMUSG00000074652	39.7294	0.610523	0.333952	1.82817	0.0675235	0.564602
Igfbp4|ENSMUSG00000017493	25.5089	-0.7765	0.424685	-1.82841	0.0674874	0.564602
Cpne5|ENSMUSG00000024008	530.475	-0.207085	0.113236	-1.82879	0.0674315	0.564602
Melk|ENSMUSG00000035683	283.552	0.250876	0.13759	1.82336	0.068249	0.566892
Exosc3|ENSMUSG00000028322	1636.6	-0.139372	0.0763735	-1.82487	0.0680203	0.566892
Klk4|ENSMUSG00000006948	711.736	0.168109	0.0920922	1.82544	0.067935	0.566892
Cdhr5|ENSMUSG00000025497	429.766	-0.209785	0.115049	-1.82343	0.068238	0.566892
Ywhae|ENSMUSG00000020849	241.878	0.275161	0.150856	1.824	0.0681514	0.566892
Trmt5|ENSMUSG00000034442	104.011	0.402537	0.220724	1.82371	0.0681959	0.566892
Vmn1r229|ENSMUSG00000117148	195.637	-0.277667	0.152261	-1.82362	0.06821	0.566892
Pias4|ENSMUSG00000004934	40.9611	0.597482	0.328347	1.81967	0.0688098	0.569935
Otulinl|ENSMUSG00000056069	2966.43	-0.11566	0.063549	-1.82002	0.0687564	0.569935
BC037704|ENSMUSG00000117698	815.352	-0.16552	0.0909264	-1.82037	0.0687022	0.569935
Smc1a|ENSMUSG00000041133	2947.88	-0.107685	0.0592426	-1.81769	0.0691108	0.570814
Syna|ENSMUSG00000085957	366.505	0.204822	0.112653	1.81816	0.069039	0.570814
Gm12735|ENSMUSG00000086049	41.306	0.580207	0.319158	1.81793	0.0690748	0.570814
Rnf168|ENSMUSG00000014074	158.897	0.324728	0.178704	1.81713	0.0691979	0.570996
0610009E02Rik|ENSMUSG00000086714	40.0694	0.605913	0.333845	1.81495	0.069531	0.572717
Csnk1e|ENSMUSG00000022433	489.117	0.197665	0.108912	1.81492	0.0695368	0.572717
Vwf|ENSMUSG00000001930	2760.68	-0.0986867	0.0544041	-1.81396	0.0696842	0.57326
Fgfr1|ENSMUSG00000031565	382.699	0.234633	0.129399	1.81326	0.0697921	0.57326
Ctdp1|ENSMUSG00000033323	102.126	-0.37429	0.206423	-1.81322	0.0697984	0.57326
Abl1|ENSMUSG00000026842	892.885	-0.165115	0.0912003	-1.81047	0.0702233	0.574633
Lias|ENSMUSG00000029199	497.793	-0.178224	0.0983834	-1.81152	0.0700596	0.574633
Gskip|ENSMUSG00000044715	199.789	0.277204	0.153046	1.81125	0.0701023	0.574633
Gm48230|ENSMUSG00000112391	319.9	0.247081	0.136475	1.81044	0.0702271	0.574633
Gm48718|ENSMUSG00000112736	293.861	0.228177	0.126091	1.80963	0.0703539	0.575135
Trhr2|ENSMUSG00000039079	215.973	-0.29903	0.165391	-1.80801	0.0706043	0.576646
Lrrc55os|ENSMUSG00000085135	127.897	0.339688	0.188153	1.80539	0.0710142	0.576868
Rnf220|ENSMUSG00000028677	419.08	0.217908	0.120786	1.80408	0.0712182	0.576868
Dusp16|ENSMUSG00000030203	759.423	-0.158572	0.0877916	-1.80623	0.0708828	0.576868
Isy1|ENSMUSG00000030056	901.422	-0.146026	0.0809074	-1.80485	0.0710987	0.576868
Ube2m|ENSMUSG00000005575	84.7663	-0.40639	0.225421	-1.8028	0.0714193	0.576868
Gk5|ENSMUSG00000041440	783.792	0.150845	0.0836687	1.80289	0.0714063	0.576868
Cenpx|ENSMUSG00000025144	86.3987	0.408585	0.226333	1.80524	0.0710366	0.576868
Gm11944|ENSMUSG00000084941	566.499	-0.186583	0.103435	-1.80388	0.0712505	0.576868
Gm18313|ENSMUSG00000114171	1109.3	-0.137707	0.076274	-1.80543	0.071008	0.576868
Map4k5|ENSMUSG00000034761	182.594	-0.306668	0.170043	-1.80347	0.0713137	0.576868
Slc30a6|ENSMUSG00000024069	73.7644	-0.428969	0.237395	-1.80699	0.0707646	0.576868
Eef1g|ENSMUSG00000071644	5037.96	-0.0927179	0.0513056	-1.80717	0.0707356	0.576868
Gm14461|ENSMUSG00000054510	39.2209	0.640738	0.355614	1.80178	0.0715802	0.577637
Bpifb3|ENSMUSG00000068008	2197.2	-0.108132	0.0600521	-1.80064	0.0717593	0.578201
Gm50395|ENSMUSG00000118042	388.769	-0.199047	0.110551	-1.8005	0.0717817	0.578201
Per2|ENSMUSG00000055866	1206.99	-0.143723	0.0799414	-1.79786	0.0721999	0.580792
Zfyve21|ENSMUSG00000021286	681.19	0.156893	0.0872776	1.79763	0.0722355	0.580792
A930016O22Rik|ENSMUSG00000040705	2899.66	-0.13298	0.0739965	-1.79712	0.0723169	0.580915
Scarf1|ENSMUSG00000038188	223.145	-0.279094	0.155356	-1.79648	0.0724176	0.581193
Smu1|ENSMUSG00000028409	4231.87	-0.0961432	0.0536214	-1.793	0.0729728	0.585114
Armc5|ENSMUSG00000042178	1321.27	-0.132545	0.0739577	-1.79217	0.0731058	0.585646
Tgfb1i1|ENSMUSG00000030782	2414.87	-0.112135	0.0625978	-1.79136	0.073235	0.586147
Zkscan5|ENSMUSG00000055991	2787.89	-0.107284	0.0599817	-1.78862	0.0736759	0.586845
Dnmt3l|ENSMUSG00000000730	96.1022	-0.378849	0.211717	-1.78941	0.0735485	0.586845
Gm41168|ENSMUSG00000115627	1435.12	-0.123755	0.0692314	-1.78756	0.0738478	0.586845
Foxred1|ENSMUSG00000039048	173.956	0.288156	0.161088	1.78882	0.0736445	0.586845
Polr2k|ENSMUSG00000045996	312.156	-0.240158	0.13429	-1.78835	0.073719	0.586845
Cdx1|ENSMUSG00000024619	221.904	-0.259449	0.14509	-1.78819	0.0737447	0.586845
Rax|ENSMUSG00000024518	778.065	0.176843	0.0989333	1.7875	0.0738565	0.586845
|ENSMUSG00002075984	195.697	0.295347	0.165124	1.78864	0.0736728	0.586845
|ENSMUSG00000105141	32.8875	-0.660524	0.369645	-1.78692	0.073951	0.587065
|ENSMUSG00000120086	501.122	-0.186718	0.104563	-1.78569	0.0741489	0.587072
B230206H07Rik|ENSMUSG00000086844	121.189	-0.361591	0.202482	-1.78579	0.0741326	0.587072
Gm46411|ENSMUSG00000114370	2662.64	-0.111684	0.0625462	-1.78562	0.0741612	0.587072
Pcdhga11|ENSMUSG00000102742	1063.05	-0.148304	0.0830712	-1.78526	0.0742191	0.587072
Cct5|ENSMUSG00000022234	31960.1	-0.0788035	0.0441535	-1.78476	0.0743001	0.587185
Ddx23|ENSMUSG00000003360	2924.45	0.116665	0.0654011	1.78383	0.0744506	0.587845
Nfu1|ENSMUSG00000029993	528.518	0.184716	0.103575	1.7834	0.0745214	0.587876
Epb41l1|ENSMUSG00000027624	304.833	0.235465	0.132102	1.78245	0.0746754	0.588035
Gm12320|ENSMUSG00000085502	1317.7	-0.130549	0.0732263	-1.78281	0.0746166	0.588035
Rgs5|ENSMUSG00000026678	141.839	0.336346	0.18899	1.77971	0.0751237	0.588411
Gm37566|ENSMUSG00000104044	108.787	0.363149	0.20418	1.77858	0.075309	0.588411
Cybb|ENSMUSG00000015340	154.704	-0.340846	0.191586	-1.77907	0.0752283	0.588411
Mob1a|ENSMUSG00000043131	3030.22	-0.0967908	0.0544295	-1.77828	0.0753579	0.588411
Asf1b|ENSMUSG00000005470	145.344	0.313139	0.176003	1.77917	0.0752115	0.588411
Esyt2|ENSMUSG00000021171	356.712	0.234909	0.131863	1.78145	0.0748383	0.588411
2310015A10Rik|ENSMUSG00000097729	2056.23	-0.117265	0.0658399	-1.78106	0.074903	0.588411
Dnajc21|ENSMUSG00000044224	3828.06	-0.0918095	0.0516082	-1.77897	0.0752447	0.588411
Ppl|ENSMUSG00000039457	1366.94	-0.123395	0.0693293	-1.77984	0.0751013	0.588411
Gm10505|ENSMUSG00000073430	24944.5	0.1002	0.0563531	1.77807	0.0753927	0.588411
Tdrd7|ENSMUSG00000035517	1939.2	-0.115618	0.0651862	-1.77366	0.0761191	0.593027
Synpo2l|ENSMUSG00000039376	2570.68	-0.11823	0.0666566	-1.77371	0.0761108	0.593027
Cdnf|ENSMUSG00000039496	151.882	-0.300938	0.170071	-1.76948	0.0768137	0.595272
Mrps5|ENSMUSG00000027374	408.052	0.226893	0.128086	1.77141	0.0764924	0.595272
Fxr2|ENSMUSG00000018765	57.4593	-0.647735	0.365777	-1.77085	0.0765864	0.595272
Tbce|ENSMUSG00000039233	66.2336	-0.458134	0.258889	-1.76962	0.0767912	0.595272
Serpinb6c|ENSMUSG00000052180	641.207	-0.172881	0.0976475	-1.77046	0.0766503	0.595272
Zfp516|ENSMUSG00000058881	166.109	-0.308019	0.174065	-1.76956	0.0768011	0.595272
Fcho2|ENSMUSG00000041685	2189.01	-0.106025	0.0600269	-1.76629	0.0773467	0.598875
Ankrd44|ENSMUSG00000052331	58.9482	0.471295	0.267134	1.76426	0.0776879	0.59993
Gm12596|ENSMUSG00000086952	60.2101	0.487302	0.27615	1.76463	0.0776256	0.59993
Gm16239|ENSMUSG00000089994	2677.33	0.12716	0.0720754	1.76427	0.077687	0.59993
Gm14159|ENSMUSG00000081777	56.3565	0.491014	0.278747	1.7615	0.0781533	0.600359
Rtraf-ps|ENSMUSG00000074479	1915.56	-0.13044	0.0739759	-1.76328	0.0778535	0.600359
Gm21451|ENSMUSG00000094526	498.028	-0.186597	0.105922	-1.76165	0.0781291	0.600359
Cgnl1|ENSMUSG00000032232	597.189	0.175332	0.0995118	1.76192	0.078083	0.600359
Acly|ENSMUSG00000020917	105.76	0.397369	0.225387	1.76305	0.0778922	0.600359
Ubr5|ENSMUSG00000037487	9413.39	0.0980995	0.0556752	1.762	0.0780697	0.600359
Ffar3|ENSMUSG00000019429	265.282	0.244002	0.13865	1.75985	0.0784333	0.601985
Tmem106b|ENSMUSG00000029571	7804.97	0.0886056	0.0503928	1.7583	0.0786964	0.60295
Npas4|ENSMUSG00000045903	423.322	0.192566	0.109509	1.75845	0.078671	0.60295
Ric1|ENSMUSG00000038658	2892.94	0.102617	0.058385	1.75759	0.0788165	0.603345
Zbtb8b|ENSMUSG00000048485	3377.02	-0.0923981	0.0526104	-1.75627	0.0790421	0.604545
Gm15356|ENSMUSG00000085109	25.8547	-0.742091	0.422647	-1.75582	0.0791192	0.604608
Atp13a2|ENSMUSG00000036622	5373.19	-0.0974625	0.0555434	-1.75471	0.0793091	0.605533
Zfp322a|ENSMUSG00000046351	37.7896	0.606701	0.345859	1.75419	0.0793985	0.605689
4933406C10Rik|ENSMUSG00000097494	1432.89	-0.122558	0.0698919	-1.75354	0.0795089	0.606006
Gapvd1|ENSMUSG00000026867	783.104	-0.156324	0.089236	-1.75181	0.0798071	0.606175
Ddx58|ENSMUSG00000040296	310.619	0.223438	0.12753	1.75204	0.0797675	0.606175
Sem1|ENSMUSG00000042541	7143.19	-0.0944262	0.0538938	-1.75208	0.0797602	0.606175
Gm41361|ENSMUSG00000116125	131.005	0.315304	0.179915	1.75251	0.0796855	0.606175
Ndrg2|ENSMUSG00000004558	98.1896	0.395233	0.225823	1.75019	0.0800862	0.606547
4921509A06Rik|ENSMUSG00000091147	1369.07	-0.124693	0.0712564	-1.74992	0.0801322	0.606547
Gnat1|ENSMUSG00000034837	63.7813	-0.477925	0.272997	-1.75066	0.0800044	0.606547
Zbtb4|ENSMUSG00000018750	54061	-0.0733991	0.0419388	-1.75015	0.0800928	0.606547
Trmt10b|ENSMUSG00000035601	578.95	-0.162703	0.0929991	-1.74951	0.0802026	0.606558
Ccm2|ENSMUSG00000000378	617.781	-0.177558	0.101543	-1.7486	0.0803604	0.607132
Dock8|ENSMUSG00000052085	497.188	0.179142	0.102468	1.74827	0.0804167	0.607132
Maco1|ENSMUSG00000028826	2411.17	-0.101666	0.0581943	-1.74701	0.0806363	0.608268
Fubp3|ENSMUSG00000026843	1790.68	0.118919	0.0680951	1.74636	0.0807483	0.60859
Klf11|ENSMUSG00000020653	186.627	0.280014	0.160395	1.74578	0.08085	0.608835
Setd1a|ENSMUSG00000042308	60.8295	0.472174	0.27059	1.74498	0.0809885	0.609156
Slc28a1|ENSMUSG00000025726	2774.1	-0.118126	0.0677353	-1.74394	0.08117	0.609156
Chmp2a|ENSMUSG00000033916	27.6337	-0.69559	0.39882	-1.74412	0.0811379	0.609156
Gm10873|ENSMUSG00000114345	150.279	-0.314019	0.180062	-1.74396	0.0811669	0.609156
Gm37500|ENSMUSG00000103900	579.243	-0.205268	0.117797	-1.74256	0.0814112	0.609713
Tmem86a|ENSMUSG00000010307	125.564	0.348479	0.200008	1.74232	0.0814523	0.609713
|ENSMUSG00000120843	72.3446	-0.439584	0.252194	-1.74304	0.0813268	0.609713
Clcn3|ENSMUSG00000004319	1228.03	-0.132077	0.0759304	-1.73945	0.0819551	0.612433
Ccdc69|ENSMUSG00000049588	141.699	0.344697	0.198136	1.7397	0.0819111	0.612433
Ttl|ENSMUSG00000027394	436.125	-0.200341	0.115232	-1.73859	0.0821064	0.612508
Kif7|ENSMUSG00000050382	474.004	0.178607	0.102713	1.73889	0.0820534	0.612508
Atp7b|ENSMUSG00000006567	95.4577	0.394477	0.226945	1.73821	0.0821742	0.612508
Gm20628|ENSMUSG00000093656	2645.65	-0.122165	0.0703743	-1.73593	0.0825765	0.612821
Gm8508|ENSMUSG00000049477	207.139	0.258878	0.149081	1.73649	0.0824772	0.612821
Gm15785|ENSMUSG00000082072	176.87	-0.272343	0.156782	-1.73708	0.0823724	0.612821
Gm4651|ENSMUSG00000097011	71.2874	0.436443	0.251465	1.7356	0.0826345	0.612821
Kdm1b|ENSMUSG00000038080	661.756	-0.160229	0.0922547	-1.73681	0.0824199	0.612821
Chuk|ENSMUSG00000025199	1181.01	-0.132546	0.076353	-1.73597	0.08257	0.612821
Grpel1|ENSMUSG00000029198	68.8413	0.430344	0.248018	1.73513	0.0827177	0.61292
Als2|ENSMUSG00000026024	289.078	0.223288	0.128733	1.73451	0.082828	0.61322
Ttll1|ENSMUSG00000022442	913.551	-0.142131	0.0820191	-1.7329	0.0831136	0.614816
Scx|ENSMUSG00000034161	617.561	-0.183437	0.105881	-1.73249	0.0831863	0.614837
Rnf181|ENSMUSG00000055850	365.026	0.218082	0.125922	1.73188	0.0832952	0.615125
|ENSMUSG00000120395	184.232	0.269716	0.15589	1.73016	0.0836009	0.616495
Gm17111|ENSMUSG00000090327	499.391	-0.186018	0.107522	-1.73005	0.0836211	0.616495
Fmo5|ENSMUSG00000028088	157.719	0.303482	0.175518	1.72906	0.0837986	0.616913
Gm42864|ENSMUSG00000105152	27.0875	-0.696164	0.402743	-1.72856	0.0838883	0.616913
Rad1|ENSMUSG00000022248	863.257	0.139898	0.0809281	1.72867	0.0838684	0.616913
Kdm5b|ENSMUSG00000042207	139.477	-0.329217	0.19051	-1.72809	0.0839727	0.617017
1700006J14Rik|ENSMUSG00000034764	98.6924	0.397314	0.230303	1.72518	0.0844958	0.618791
|ENSMUSG00000121476	1608.91	-0.110724	0.0641601	-1.72574	0.0843943	0.618791
BC053393|ENSMUSG00000046974	610.615	-0.181534	0.105223	-1.72523	0.0844868	0.618791
Ptgr2|ENSMUSG00000072946	161.043	-0.304981	0.176729	-1.7257	0.0844022	0.618791
P2rx1|ENSMUSG00000020787	59.6711	0.475462	0.275672	1.72474	0.0845746	0.618846
Skor2|ENSMUSG00000091519	37.5689	-0.588038	0.341019	-1.72435	0.0846442	0.618846
Edem2|ENSMUSG00000038312	48.3574	0.608645	0.353129	1.72358	0.0847837	0.619351
Gm37982|ENSMUSG00000103139	431.596	0.193294	0.112274	1.72162	0.0851378	0.619877
Dock4|ENSMUSG00000035954	1375.66	-0.143994	0.083618	-1.72205	0.0850603	0.619877
Olfr19|ENSMUSG00000048101	137.648	-0.311366	0.180762	-1.72252	0.0849753	0.619877
Mslnl|ENSMUSG00000041062	575.255	0.170932	0.0992664	1.72195	0.0850786	0.619877
Dhx8|ENSMUSG00000034931	45.5472	-0.558611	0.324756	-1.72009	0.0854158	0.620925
BC024139|ENSMUSG00000044361	431.118	-0.183166	0.106489	-1.72005	0.0854232	0.620925
Tmigd1|ENSMUSG00000020839	531.715	0.182609	0.106338	1.71725	0.0859332	0.624116
Syde1|ENSMUSG00000032714	5812.04	-0.0978988	0.05703	-1.71662	0.0860486	0.624438
Gm42881|ENSMUSG00000105973	106.058	0.345835	0.201715	1.71447	0.0864417	0.626596
Gnpnat1|ENSMUSG00000037722	127.314	0.331107	0.193153	1.71422	0.0864886	0.626596
Tmem130|ENSMUSG00000043388	110.066	0.349633	0.204048	1.71348	0.0866241	0.626977
Mlxipl|ENSMUSG00000005373	418.869	0.202483	0.118243	1.71244	0.0868161	0.626977
Ptcd3|ENSMUSG00000063884	2315.9	-0.097791	0.0570889	-1.71296	0.0867201	0.626977
Slc17a5|ENSMUSG00000049624	47.3738	0.524717	0.306495	1.71199	0.0868977	0.626977
Scube1|ENSMUSG00000016763	361.571	-0.196836	0.114973	-1.71202	0.0868925	0.626977
Lair1|ENSMUSG00000055541	1574.12	-0.170551	0.0996797	-1.71099	0.0870831	0.627284
Tkfc|ENSMUSG00000034371	529.71	0.177668	0.10382	1.71131	0.0870232	0.627284
Nipal3|ENSMUSG00000028803	4691.08	-0.109069	0.0637619	-1.71057	0.0871611	0.627332
Rdh16|ENSMUSG00000069456	1869.95	-0.110382	0.0645898	-1.70897	0.0874562	0.628941
Pnkd|ENSMUSG00000026179	1073.56	0.145041	0.0849772	1.70683	0.0878542	0.629228
Nopchap1|ENSMUSG00000020255	4775.79	-0.0957466	0.0560503	-1.70823	0.0875942	0.629228
Slfn1|ENSMUSG00000078763	34.8144	0.633122	0.370837	1.70728	0.0877702	0.629228
Usp36|ENSMUSG00000033909	320.328	-0.205616	0.120405	-1.70771	0.08769	0.629228
Rubcn|ENSMUSG00000035629	330.587	-0.207995	0.121855	-1.70691	0.0878388	0.629228
Raly|ENSMUSG00000027593	6236.1	-0.0840206	0.0492431	-1.70624	0.0879634	0.629497
Gng7|ENSMUSG00000048240	2409.21	-0.10437	0.0612198	-1.70483	0.0882255	0.629834
|ENSMUSG00000120840	287.303	0.236708	0.13882	1.70515	0.088167	0.629834
Dicer1|ENSMUSG00000041415	1541.55	0.110721	0.0649188	1.70552	0.0880967	0.629834
Zfp408|ENSMUSG00000075040	84.7997	-0.396606	0.232798	-1.70365	0.0884463	0.630469
Gm37199|ENSMUSG00000104068	164.321	0.27392	0.16079	1.70359	0.088458	0.630469
Gm37169|ENSMUSG00000103175	1964.59	0.119051	0.0699443	1.70208	0.0887408	0.631972
Ces2e|ENSMUSG00000031886	55.1731	0.517531	0.304387	1.70024	0.0890858	0.633403
Fosl1|ENSMUSG00000024912	202.114	0.250867	0.147525	1.70051	0.0890358	0.633403
Entpd8|ENSMUSG00000036813	976.085	0.129933	0.076524	1.69793	0.0895204	0.633505
Asxl1|ENSMUSG00000042548	574.482	0.183298	0.107871	1.69924	0.0892738	0.633505
Ccdc120|ENSMUSG00000031150	986.693	-0.144142	0.0848703	-1.69838	0.0894355	0.633505
Gm8798|ENSMUSG00000110597	371.514	-0.190204	0.11205	-1.69749	0.0896048	0.633505
Dab2|ENSMUSG00000022150	2999	-0.249837	0.146983	-1.69977	0.0891742	0.633505
Pla2g6|ENSMUSG00000042632	42.9292	0.530807	0.312539	1.69837	0.0894382	0.633505
Gm50269|ENSMUSG00000118232	1744.9	-0.109961	0.064771	-1.69769	0.0895659	0.633505
Ccdc18|ENSMUSG00000056531	136.886	0.306978	0.18097	1.69629	0.0898317	0.634599
Ndufa4|ENSMUSG00000029632	3771.5	-0.106696	0.062933	-1.69539	0.0900013	0.635286
Mir6407|ENSMUSG00000098730	1037.02	-0.140251	0.0828221	-1.6934	0.0903784	0.637436
Cdh3|ENSMUSG00000061048	77.3192	-0.407933	0.241119	-1.69183	0.090678	0.639001
A930040O22Rik|ENSMUSG00000113102	86.5363	0.387487	0.229113	1.69125	0.0907897	0.639001
Gm15564|ENSMUSG00000086324	175.749	-0.285088	0.168582	-1.6911	0.0908185	0.639001
9330154J02Rik|ENSMUSG00000056031	406.481	-0.190292	0.112579	-1.6903	0.0909715	0.639294
Gm7441|ENSMUSG00000113493	33.5924	-0.623691	0.369022	-1.69012	0.0910055	0.639294
Catsperz|ENSMUSG00000050623	43.1723	0.563154	0.333328	1.68949	0.0911254	0.639625
Zranb3|ENSMUSG00000036086	528.358	0.176182	0.104395	1.68765	0.0914785	0.639641
Brca2|ENSMUSG00000041147	250.814	0.226652	0.134426	1.68607	0.0917828	0.639641
Cmklr1|ENSMUSG00000042190	257.445	-0.239379	0.141956	-1.68629	0.0917401	0.639641
Opa3|ENSMUSG00000052214	31.2358	-0.641683	0.379897	-1.6891	0.0912009	0.639641
Irgm1|ENSMUSG00000046879	240.666	-0.249798	0.148121	-1.68645	0.0917091	0.639641
Morc2a|ENSMUSG00000034543	504.955	-0.177253	0.105099	-1.68654	0.0916924	0.639641
Zfp994|ENSMUSG00000096433	73.1242	-0.408438	0.241964	-1.68801	0.0914094	0.639641
Esrra|ENSMUSG00000024955	880.894	0.152247	0.0902731	1.68651	0.0916967	0.639641
Gm50340|ENSMUSG00000118100	443.94	0.184826	0.10959	1.68653	0.0916939	0.639641
|ENSMUSG00000120081	38.3872	0.56187	0.333536	1.68458	0.0920691	0.641128
Gm14216|ENSMUSG00000085691	285.853	0.224509	0.133368	1.68338	0.0923006	0.642231
Dazap2|ENSMUSG00000000346	202.398	-0.324111	0.192596	-1.68285	0.0924037	0.642439
Pde1a|ENSMUSG00000059173	32.1792	0.639626	0.380226	1.68222	0.0925255	0.642778
Rit1|ENSMUSG00000028057	3324.23	-0.11056	0.0657677	-1.68107	0.0927493	0.643824
St7l|ENSMUSG00000045576	4651.39	0.0885229	0.052685	1.68023	0.0929125	0.64395
Arhgdia|ENSMUSG00000025132	628.752	-0.151654	0.0902582	-1.68022	0.0929141	0.64395
9230105E05Rik|ENSMUSG00000090191	4080.05	-0.115966	0.0690381	-1.67974	0.0930078	0.644092
Mtrfr|ENSMUSG00000047635	7284.43	0.105647	0.0629552	1.67813	0.0933213	0.644739
Gm17597|ENSMUSG00000097613	144.58	-0.292277	0.174143	-1.67837	0.0932746	0.644739
Gm27209|ENSMUSG00000098620	33.0205	0.640107	0.381356	1.6785	0.0932488	0.644739
Tcof1|ENSMUSG00000024613	40.638	0.603443	0.359788	1.67722	0.0934993	0.645461
Gm44831|ENSMUSG00000109575	30.6502	0.678792	0.405151	1.67541	0.0938547	0.646898
Hbegf|ENSMUSG00000024486	2717.6	0.0940655	0.0561366	1.67565	0.0938062	0.646898
Gpr107|ENSMUSG00000000194	2584.73	0.0947602	0.0565796	1.67481	0.0939708	0.647191
Fbxo2|ENSMUSG00000041556	72.9955	0.462693	0.276366	1.6742	0.0940905	0.647508
Rbm47|ENSMUSG00000070780	74.7756	0.428131	0.255838	1.67345	0.0942394	0.647519
Yy1|ENSMUSG00000021264	53.6896	0.485974	0.290357	1.67371	0.0941867	0.647519
Galnt15|ENSMUSG00000021903	272.483	0.234731	0.140315	1.67289	0.0943499	0.647771
Tfip11|ENSMUSG00000029345	61.4435	0.471326	0.282051	1.67107	0.0947083	0.648621
Hmces|ENSMUSG00000030060	800.252	-0.156345	0.0935563	-1.67114	0.0946946	0.648621
Hmbox1|ENSMUSG00000021972	155.842	0.305337	0.182753	1.67076	0.094769	0.648621
Abcc2|ENSMUSG00000025194	87.7852	0.369413	0.221036	1.67128	0.0946657	0.648621
Naip2|ENSMUSG00000078945	303.761	0.235106	0.140846	1.66924	0.0950699	0.650175
Ncoa6|ENSMUSG00000038369	3979.12	-0.0989337	0.0596848	-1.6576	0.0973977	0.650259
Cstf3|ENSMUSG00000027176	623.083	-0.170979	0.102767	-1.66376	0.096161	0.650259
Psmd14|ENSMUSG00000026914	281.104	-0.212443	0.127758	-1.66286	0.0963407	0.650259
Oxt|ENSMUSG00000027301	318.476	-0.223701	0.134871	-1.65863	0.0971896	0.650259
Efna4|ENSMUSG00000028040	73.3821	-0.407234	0.245502	-1.65878	0.0971601	0.650259
Pgd|ENSMUSG00000028961	363.16	-0.195577	0.117714	-1.66146	0.0966217	0.650259
Rer1|ENSMUSG00000029048	592.498	-0.153674	0.0921667	-1.66735	0.0954451	0.650259
Hspe1-ps4|ENSMUSG00000083238	682.122	-0.158761	0.0952768	-1.66632	0.0956505	0.650259
Gm11808|ENSMUSG00000068240	9243.3	-0.0817717	0.0490257	-1.66794	0.0953283	0.650259
Rab2a|ENSMUSG00000047187	3379.32	-0.0975803	0.0588653	-1.65769	0.0973807	0.650259
Virma|ENSMUSG00000040720	3903.37	0.0872309	0.0524114	1.66435	0.0960429	0.650259
Tex10|ENSMUSG00000028345	2527.59	-0.0988686	0.0594598	-1.66278	0.0963564	0.650259
Gm27199|ENSMUSG00000098649	975.915	-0.132785	0.0800833	-1.65809	0.0972998	0.650259
Ankrd26|ENSMUSG00000007827	186.895	0.292477	0.175966	1.66213	0.0964871	0.650259
Rpl30-ps1|ENSMUSG00000057696	1117.59	-0.136551	0.0819897	-1.66547	0.095819	0.650259
Acrbp|ENSMUSG00000072770	503.477	-0.168443	0.101361	-1.66181	0.096551	0.650259
Gm21269|ENSMUSG00000108448	793.228	-0.143223	0.0864173	-1.65734	0.0974501	0.650259
Slc5a2|ENSMUSG00000030781	404.718	-0.197447	0.118493	-1.66632	0.0956501	0.650259
|ENSMUSG00000121302	44.9178	0.525877	0.316879	1.65955	0.097005	0.650259
Armc6|ENSMUSG00000002343	3137.58	-0.11175	0.0672965	-1.66056	0.0968025	0.650259
Fbxw13|ENSMUSG00000049314	225.752	-0.244621	0.146902	-1.6652	0.095872	0.650259
Tmem108|ENSMUSG00000042757	67.239	0.479243	0.288945	1.6586	0.0971973	0.650259
Tnfsfm13|ENSMUSG00000018752	758.04	-0.144112	0.0866522	-1.6631	0.0962917	0.650259
Mgat4b|ENSMUSG00000036620	242.435	0.225463	0.135538	1.66347	0.0962185	0.650259
Fam222b|ENSMUSG00000037750	56.8915	-0.449442	0.269755	-1.66611	0.0956914	0.650259
Olfr466|ENSMUSG00000049806	1107.65	0.139773	0.0837797	1.66834	0.0952481	0.650259
Gm48898|ENSMUSG00000112441	4326	-0.0987082	0.0594881	-1.65929	0.0970568	0.650259
Snu13|ENSMUSG00000063480	524.491	-0.175728	0.105404	-1.66719	0.0954763	0.650259
Slc22a7|ENSMUSG00000067144	447.563	-0.182143	0.109878	-1.65768	0.0973829	0.650259
Olfr96|ENSMUSG00000064121	730.683	0.176588	0.105943	1.66682	0.0955506	0.650259
Gm41821|ENSMUSG00000117837	383.506	-0.186826	0.112322	-1.66331	0.0962499	0.650259
Kif11|ENSMUSG00000012443	398.483	0.211074	0.127231	1.65899	0.0971183	0.650259
Cep350|ENSMUSG00000033671	2260.73	0.108679	0.065635	1.65581	0.0977605	0.650355
Ints14|ENSMUSG00000034263	664.046	0.168057	0.101476	1.65612	0.0976969	0.650355
Trim37|ENSMUSG00000018548	948.7	0.148662	0.0897729	1.65598	0.0977261	0.650355
Gm16248|ENSMUSG00000086137	100.942	0.371807	0.224505	1.65612	0.0976978	0.650355
Cflar|ENSMUSG00000026031	3851.85	0.0966854	0.0584176	1.65507	0.0979097	0.650363
Gm7067|ENSMUSG00000109435	147.542	-0.290863	0.17572	-1.65527	0.0978704	0.650363
Tatdn2|ENSMUSG00000056952	92.0279	0.374467	0.226384	1.65412	0.0981028	0.651154
Patl2|ENSMUSG00000027233	137.362	-0.316212	0.191402	-1.65208	0.0985187	0.651197
Anp32e|ENSMUSG00000015749	773.856	-0.14023	0.0849139	-1.65143	0.09865	0.651197
Ptpn11|ENSMUSG00000043733	194.525	0.246638	0.149171	1.65339	0.0982517	0.651197
2610001J05Rik|ENSMUSG00000052419	1491.19	-0.119183	0.0721361	-1.6522	0.0984935	0.651197
Sirt6|ENSMUSG00000034748	58.0071	0.493755	0.298964	1.65155	0.0986259	0.651197
Gm9979|ENSMUSG00000055732	30.3766	0.658716	0.398831	1.65161	0.0986131	0.651197
Gm41043|ENSMUSG00000114652	658.955	-0.14668	0.0888332	-1.65118	0.0987021	0.651197
Nlrc4|ENSMUSG00000039193	216.645	-0.244993	0.148183	-1.65331	0.098268	0.651197
Gm19439|ENSMUSG00000105843	1726.67	-0.11292	0.0684194	-1.65041	0.098859	0.651279
Scn8a|ENSMUSG00000023033	82.3216	-0.382121	0.231533	-1.65039	0.0988628	0.651279
Fam189a1|ENSMUSG00000030518	66.3005	0.446439	0.270716	1.64911	0.099126	0.651716
Gm19345|ENSMUSG00000092216	28.9998	0.649708	0.394179	1.64826	0.0992999	0.651716
Lrrc45|ENSMUSG00000025145	1680.98	-0.119345	0.0723936	-1.64856	0.0992386	0.651716
Spice1|ENSMUSG00000043065	54.3015	0.483709	0.293303	1.64918	0.0991111	0.651716
Nthl1|ENSMUSG00000041429	842.412	-0.140931	0.0855019	-1.64828	0.099295	0.651716
Nomo1|ENSMUSG00000030835	17110.6	-0.0822798	0.0499397	-1.64758	0.0994385	0.652139
Themis2|ENSMUSG00000037731	1224.12	-0.128819	0.0782212	-1.64685	0.0995884	0.652148
Fam81a|ENSMUSG00000032224	2318.3	-0.10079	0.0611977	-1.64696	0.0995672	0.652148
Gm41715|ENSMUSG00000117902	132.256	0.344723	0.209372	1.64647	0.0996677	0.652181
Ripk2|ENSMUSG00000041135	1254.43	0.147991	0.0899304	1.64562	0.0998415	0.652833
Cog5|ENSMUSG00000035933	842.274	0.134461	0.0817449	1.64489	0.0999933	0.653339
A530040E14Rik|ENSMUSG00000072109	26.2075	0.6734	0.409584	1.64411	0.100154	0.653905
Ptgds|ENSMUSG00000015090	37.7264	-0.591704	0.360053	-1.64338	0.100305	0.653976
Rpa2|ENSMUSG00000028884	1307.24	-0.117218	0.0713292	-1.64333	0.100314	0.653976
Myoz3|ENSMUSG00000049173	1050.69	0.12765	0.0777115	1.64261	0.100463	0.654462
Epha1|ENSMUSG00000029859	149.55	-0.293457	0.17875	-1.64172	0.100649	0.655185
Ap1ar|ENSMUSG00000074238	119.565	0.333297	0.203117	1.64092	0.100815	0.655781
Stat4|ENSMUSG00000062939	156.608	0.287561	0.17578	1.63591	0.101858	0.656253
Tgfbrap1|ENSMUSG00000070939	781.737	0.143769	0.0877073	1.63919	0.101174	0.656253
Gm22165|ENSMUSG00000089039	27.0191	0.689368	0.421209	1.63664	0.101705	0.656253
Ndufaf4|ENSMUSG00000028261	1329.74	-0.126609	0.0772781	-1.63836	0.101347	0.656253
Gm45867|ENSMUSG00000109243	66.028	0.47136	0.288095	1.63613	0.101813	0.656253
Calhm6|ENSMUSG00000046031	1021.11	0.148349	0.0905714	1.63792	0.101438	0.656253
Btd|ENSMUSG00000021900	83.1219	0.36825	0.224999	1.63667	0.101699	0.656253
Gm48859|ENSMUSG00000114510	2105.06	-0.097647	0.0595849	-1.63879	0.101257	0.656253
Cd109|ENSMUSG00000046186	1484.05	-0.127097	0.0774995	-1.63997	0.101011	0.656253
|ENSMUSG00002076769	191.46	-0.264318	0.161224	-1.63945	0.101121	0.656253
Qrich2|ENSMUSG00000070331	1660.63	0.117927	0.072085	1.63594	0.101852	0.656253
Heatr1|ENSMUSG00000050244	2791.58	-0.110517	0.0675033	-1.63721	0.101586	0.656253
Gm8741|ENSMUSG00000091655	92.3235	-0.365037	0.223011	-1.63685	0.101661	0.656253
Gm14121|ENSMUSG00000083325	143.453	0.323352	0.197841	1.63441	0.102173	0.656357
Asap3|ENSMUSG00000036995	2982.95	-0.093296	0.0570781	-1.63453	0.102147	0.656357
Wdr31|ENSMUSG00000028391	1170.91	0.1269	0.0776136	1.63503	0.102043	0.656357
Cd300a|ENSMUSG00000034652	521.644	-0.165038	0.100954	-1.63479	0.102093	0.656357
Scaf8|ENSMUSG00000046201	37.6763	0.555224	0.339789	1.63403	0.102253	0.656391
Plekhg4|ENSMUSG00000014782	1313.11	0.128076	0.0784002	1.63362	0.102339	0.656464
Slit2|ENSMUSG00000031558	105.01	-0.334495	0.204981	-1.63184	0.102713	0.657158
|ENSMUSG00002075124	39.6854	-0.557343	0.341364	-1.63269	0.102533	0.657158
Tdrd9|ENSMUSG00000054003	2900.75	-0.11045	0.067668	-1.63223	0.102631	0.657158
Gm50308|ENSMUSG00000118371	340.792	-0.193421	0.118541	-1.63168	0.102746	0.657158
Timm17b|ENSMUSG00000031158	3923.25	-0.0851421	0.05223	-1.63014	0.103072	0.658764
Scai|ENSMUSG00000035236	2755.12	-0.0902832	0.0554719	-1.62755	0.103621	0.658865
Tmem131l|ENSMUSG00000033767	365.616	0.190028	0.116723	1.62802	0.103521	0.658865
Gm43375|ENSMUSG00000106262	540.49	-0.191864	0.117852	-1.62801	0.103523	0.658865
Ccdc91|ENSMUSG00000030301	215.291	-0.25702	0.157866	-1.62809	0.103506	0.658865
Dot1l|ENSMUSG00000061589	79.9125	0.372832	0.229091	1.62744	0.103644	0.658865
|ENSMUSG00000120050	2709.32	-0.0898941	0.0552452	-1.62719	0.103698	0.658865
Olfr1396|ENSMUSG00000047511	26.7496	0.682928	0.419169	1.62924	0.103262	0.658865
Gm15746|ENSMUSG00000081988	269.759	-0.236717	0.145504	-1.62688	0.103763	0.658865
Gm16066|ENSMUSG00000082848	35.6565	-0.574051	0.352546	-1.6283	0.103461	0.658865
1810024B03Rik|ENSMUSG00000044145	248.007	0.244282	0.150542	1.62269	0.104657	0.658968
Tmem74b|ENSMUSG00000044364	177.186	0.271664	0.167411	1.62274	0.104645	0.658968
Gm43060|ENSMUSG00000104976	43.2306	-0.518935	0.320044	-1.62145	0.104921	0.658968
Rpl6|ENSMUSG00000029614	111.174	0.329106	0.202814	1.6227	0.104653	0.658968
Clec4a4|ENSMUSG00000059639	32.104	-0.637479	0.392586	-1.62379	0.10442	0.658968
Gpr162|ENSMUSG00000038390	197.772	-0.271921	0.167884	-1.6197	0.105297	0.658968
Exoc3l2|ENSMUSG00000011263	456.531	0.174355	0.107509	1.62177	0.104852	0.658968
Lypd4|ENSMUSG00000062732	184.797	0.249149	0.153674	1.62128	0.104957	0.658968
Ifitm10|ENSMUSG00000045777	1647.72	-0.107638	0.0663795	-1.62155	0.104899	0.658968
Gm5779|ENSMUSG00000112471	87.5491	-0.374578	0.231106	-1.62081	0.105059	0.658968
Gm10097|ENSMUSG00000096553	2859.04	0.091329	0.0561758	1.62577	0.103998	0.658968
9130214F15Rik|ENSMUSG00000109237	921.051	-0.137625	0.0849305	-1.62045	0.105136	0.658968
Gm45708|ENSMUSG00000110534	677.206	-0.152325	0.0940609	-1.61943	0.105354	0.658968
9530085P06Rik|ENSMUSG00000098109	40.9074	0.562846	0.347437	1.61999	0.105234	0.658968
Fam170b|ENSMUSG00000078127	217.978	0.272761	0.168097	1.62264	0.104666	0.658968
Gm10709|ENSMUSG00000074516	2325.2	-0.116473	0.0716382	-1.62584	0.103983	0.658968
Zbtb38|ENSMUSG00000040433	273.17	-0.24358	0.149859	-1.6254	0.104077	0.658968
Polr2a|ENSMUSG00000005198	735.812	0.13579	0.0838268	1.61989	0.105257	0.658968
Zfp740|ENSMUSG00000046897	1634.25	-0.10901	0.0671381	-1.62367	0.104446	0.658968
Gm49312|ENSMUSG00000115771	24.8717	0.816499	0.502375	1.62528	0.104104	0.658968
Snhg4|ENSMUSG00000117869	249.879	0.235205	0.144996	1.62214	0.104772	0.658968
Trappc3|ENSMUSG00000028847	1281.02	-0.124188	0.0767081	-1.61897	0.105455	0.659114
4933400C23Rik|ENSMUSG00000101734	282.703	0.228791	0.141349	1.61863	0.105527	0.659114
Ddi2|ENSMUSG00000078515	40.4698	-0.592788	0.366646	-1.61679	0.105924	0.660929
Avl9|ENSMUSG00000029787	646.695	-0.15456	0.0956503	-1.61589	0.106119	0.660929
Arhgef25|ENSMUSG00000019467	435.653	-0.189671	0.117342	-1.61639	0.106009	0.660929
Rin1|ENSMUSG00000024883	4126.16	-0.100555	0.0622231	-1.61604	0.106085	0.660929
Gm45908|ENSMUSG00000110510	59.7023	0.435638	0.26973	1.61509	0.106291	0.661536
Gcc1|ENSMUSG00000029708	1406.26	-0.122099	0.0756808	-1.61335	0.106669	0.662949
Olfr746|ENSMUSG00000058188	257.601	0.23918	0.148239	1.61348	0.106641	0.662949
Gm5027|ENSMUSG00000108457	254.947	0.229235	0.142235	1.61166	0.107036	0.664289
BC004004|ENSMUSG00000052712	801.485	0.133949	0.0831109	1.61169	0.10703	0.664289
Mcf2l|ENSMUSG00000031442	9174.49	0.111857	0.0694306	1.61107	0.107165	0.664622
Rpl13|ENSMUSG00000000740	93.3699	-0.366985	0.227909	-1.61022	0.107349	0.66529
Stat6|ENSMUSG00000002147	1426.85	0.118879	0.0739305	1.60798	0.107839	0.667334
|ENSMUSG00000121492	261.178	0.228949	0.142374	1.60808	0.107819	0.667334
Gm50019|ENSMUSG00000117371	352.35	-0.18829	0.117119	-1.60767	0.107906	0.667334
H2bc21|ENSMUSG00000068854	101.731	0.383066	0.23854	1.60588	0.1083	0.668827
Gm26581|ENSMUSG00000097108	535.832	0.194486	0.121097	1.60603	0.108268	0.668827
Gm44418|ENSMUSG00000108006	316.282	0.207191	0.129092	1.60498	0.108498	0.669108
Basp1|ENSMUSG00000045763	43940.2	-0.107474	0.0669595	-1.60506	0.108481	0.669108
Zfp229|ENSMUSG00000061544	30.6854	-0.605102	0.377223	-1.6041	0.108693	0.669842
Nenf|ENSMUSG00000037499	32.4852	0.659473	0.411296	1.6034	0.108846	0.670312
2610034O05Rik|ENSMUSG00000104429	960.859	-0.12548	0.0782901	-1.60275	0.108989	0.670726
Ndufa10|ENSMUSG00000026260	101.898	0.345107	0.215436	1.6019	0.109179	0.671422
Gm17173|ENSMUSG00000090709	65.6443	0.421237	0.263159	1.6007	0.109444	0.671646
Fdxr|ENSMUSG00000018861	64.845	-0.46509	0.290483	-1.60109	0.109357	0.671646
Gm26658|ENSMUSG00000096934	470.951	-0.175622	0.109708	-1.60081	0.10942	0.671646
Airn|ENSMUSG00000078247	801.534	0.138546	0.0865796	1.60021	0.109551	0.671832
Apon|ENSMUSG00000051716	11033.5	-0.0705981	0.0441306	-1.59976	0.109653	0.671987
Gm14252|ENSMUSG00000085546	6004.51	-0.0834663	0.0522005	-1.59895	0.109831	0.672371
Rps19bp1|ENSMUSG00000051518	74.2095	-0.426262	0.266617	-1.59878	0.109869	0.672371
Arhgef9|ENSMUSG00000025656	4412.16	-0.0886986	0.0555199	-1.5976	0.110132	0.672634
Ctbs|ENSMUSG00000028189	167.199	0.300013	0.187747	1.59796	0.110051	0.672634
Gm7452|ENSMUSG00000107310	39.5251	0.528927	0.331105	1.59746	0.110163	0.672634
Gm41555|ENSMUSG00000118147	716.009	-0.165312	0.1035	-1.59722	0.110218	0.672634
Rpn2|ENSMUSG00000027642	53.2479	0.455999	0.285666	1.59627	0.110429	0.673456
Ica1l|ENSMUSG00000026018	878.179	-0.163379	0.102434	-1.59497	0.110719	0.67382
Lgals8|ENSMUSG00000057554	815.272	-0.135928	0.085197	-1.59546	0.110609	0.67382
Foxred2|ENSMUSG00000016552	25.0444	-0.657866	0.412384	-1.59528	0.11065	0.67382
A430035B10Rik|ENSMUSG00000087305	29.7392	-0.594185	0.372711	-1.59422	0.110886	0.673849
Gm40773|ENSMUSG00000112458	32.7525	0.598108	0.375263	1.59384	0.110973	0.673849
1700125H03Rik|ENSMUSG00000085197	58.4888	-0.432624	0.271407	-1.594	0.110935	0.673849
Polr3d|ENSMUSG00000000776	306.711	-0.20404	0.128066	-1.59324	0.111107	0.673849
Memo1|ENSMUSG00000058704	218.445	0.250052	0.156912	1.59358	0.11103	0.673849
Zfp444|ENSMUSG00000044876	27.4651	0.684579	0.429869	1.59253	0.111266	0.674166
Drc7|ENSMUSG00000031786	681.105	-0.146855	0.0922267	-1.59232	0.111313	0.674166
Gm14051|ENSMUSG00000086756	455.846	-0.173743	0.109182	-1.59131	0.11154	0.674431
Canx|ENSMUSG00000020368	13335.2	-0.112045	0.0704197	-1.5911	0.111587	0.674431
Gm31126|ENSMUSG00000114035	52.3162	0.473982	0.297871	1.59123	0.111557	0.674431
|ENSMUSG00000121210	652.3	-0.152569	0.0959718	-1.58973	0.111895	0.675832
D630014O11Rik|ENSMUSG00000090168	680.264	-0.155644	0.0979964	-1.58826	0.112227	0.677371
Nceh1|ENSMUSG00000027698	614.079	-0.161418	0.101717	-1.58693	0.112528	0.678254
Larp4|ENSMUSG00000023025	104.773	0.333218	0.209943	1.58718	0.112471	0.678254
Tlr4|ENSMUSG00000039005	258.601	-0.233555	0.147279	-1.58581	0.112783	0.679329
|ENSMUSG00000120830	192.473	-0.258801	0.163309	-1.58473	0.113027	0.679397
Ttll3|ENSMUSG00000030276	2254.93	-0.0930726	0.0587151	-1.58516	0.112931	0.679397
Adgrg3|ENSMUSG00000060470	2937.61	0.0856693	0.0540586	1.58475	0.113023	0.679397
Cercam|ENSMUSG00000039787	140.43	0.294607	0.186054	1.58344	0.11332	0.680231
Ppp1r1c|ENSMUSG00000034683	959.769	-0.127458	0.080479	-1.58374	0.113252	0.680231
Vstm4|ENSMUSG00000050666	68.6024	0.392444	0.248116	1.5817	0.113719	0.682158
Gm43622|ENSMUSG00000104988	2332.59	-0.0989849	0.0625959	-1.58133	0.113802	0.682193
B230311B06Rik|ENSMUSG00000109284	155.406	0.341519	0.216151	1.58	0.114106	0.682258
Dnah1|ENSMUSG00000019027	5390.93	-0.0839985	0.0531661	-1.57993	0.114124	0.682258
Gm37568|ENSMUSG00000102554	627.164	-0.154264	0.0976333	-1.58003	0.1141	0.682258
Fut4-ps1|ENSMUSG00000117146	2173.6	0.118209	0.074774	1.58088	0.113906	0.682258
Hectd2os|ENSMUSG00000087579	1787.3	-0.147813	0.0935778	-1.57957	0.114205	0.682278
Mmp24|ENSMUSG00000027612	4291.74	-0.0841945	0.0533776	-1.57734	0.114718	0.682725
Gata3|ENSMUSG00000015619	189.585	-0.273446	0.173524	-1.57584	0.115063	0.682725
Capzb|ENSMUSG00000028745	487.791	0.179984	0.114222	1.57573	0.115087	0.682725
Ecpas|ENSMUSG00000050812	12694.7	0.0769051	0.0487461	1.57767	0.114642	0.682725
Anxa2|ENSMUSG00000032231	160.368	0.267333	0.169667	1.57563	0.115111	0.682725
4930563M21Rik|ENSMUSG00000050702	77.3794	0.375867	0.238412	1.57655	0.1149	0.682725
9930111J21Rik1|ENSMUSG00000069893	38.6714	-0.543356	0.344873	-1.57553	0.115135	0.682725
Riok1|ENSMUSG00000021428	237.663	0.220399	0.139733	1.57728	0.11473	0.682725
Dok3|ENSMUSG00000035711	682.007	0.138037	0.0876318	1.57519	0.115212	0.682725
Wnt7b|ENSMUSG00000022382	66.4334	0.472726	0.299858	1.5765	0.114911	0.682725
Birc6|ENSMUSG00000024073	162.51	-0.264569	0.167871	-1.57603	0.11502	0.682725
Cul2|ENSMUSG00000024231	4679.04	-0.0965981	0.0612616	-1.57681	0.114839	0.682725
Gm16867|ENSMUSG00000093954	149.275	0.289585	0.183882	1.57484	0.115294	0.682751
Son|ENSMUSG00000022961	35.8856	0.579934	0.368335	1.57447	0.115378	0.682788
Tafa3|ENSMUSG00000055865	69.4798	0.434275	0.276007	1.57342	0.115621	0.683766
A630001G21Rik|ENSMUSG00000052760	316.372	0.215906	0.137357	1.57186	0.115983	0.684261
Kcnh1|ENSMUSG00000058248	308.826	-0.202606	0.128907	-1.57172	0.116016	0.684261
Gm13746|ENSMUSG00000087345	129.955	-0.352943	0.224498	-1.57215	0.115917	0.684261
Samd8|ENSMUSG00000021770	10141	-0.0829021	0.0527355	-1.57204	0.115942	0.684261
Pax7|ENSMUSG00000028736	2394.49	0.0932067	0.0593541	1.57035	0.116334	0.684981
Gm43915|ENSMUSG00000108171	131.154	-0.292181	0.186081	-1.57019	0.116372	0.684981
Letm2|ENSMUSG00000037363	482.375	0.163656	0.104205	1.57052	0.116295	0.684981
Ssu72|ENSMUSG00000029038	33.9931	0.549527	0.350268	1.56888	0.116677	0.68587
Ndufb1|ENSMUSG00000113902	551.128	0.152094	0.0969449	1.56887	0.116679	0.68587
Tex44|ENSMUSG00000036574	4411.36	-0.0868402	0.055386	-1.56791	0.116902	0.685961
Srgap2|ENSMUSG00000026425	232.717	0.227662	0.145174	1.5682	0.116834	0.685961
Gm47697|ENSMUSG00000112350	3652.59	-0.0831585	0.0530782	-1.56672	0.117181	0.685961
Serpinf1|ENSMUSG00000000753	1237.17	-0.118512	0.0756862	-1.56584	0.117387	0.685961
B4galt4|ENSMUSG00000022793	291.322	-0.219204	0.139896	-1.5669	0.117137	0.685961
Kifc5b|ENSMUSG00000024301	32.0695	0.65531	0.418359	1.56638	0.11726	0.685961
Gm15972|ENSMUSG00000086287	346.929	-0.188126	0.120085	-1.56661	0.117206	0.685961
Cndp1|ENSMUSG00000056162	2478.65	-0.0970635	0.0619399	-1.56706	0.117101	0.685961
Gm50323|ENSMUSG00000117900	44.0225	0.576232	0.368013	1.56579	0.117397	0.685961
Gm25546|ENSMUSG00000119001	531.335	-0.171903	0.109836	-1.56509	0.117562	0.686351
Slc25a46|ENSMUSG00000024259	362.591	0.207252	0.132443	1.56484	0.11762	0.686351
Gna11|ENSMUSG00000034781	16180.1	-0.0708751	0.0453026	-1.56448	0.117704	0.686388
Slc39a8|ENSMUSG00000053897	1800.45	-0.100247	0.0642019	-1.56143	0.118422	0.687277
Cops6|ENSMUSG00000019494	4171.87	-0.0823795	0.0527566	-1.5615	0.118405	0.687277
Coq2|ENSMUSG00000029319	1153.52	0.114089	0.0730666	1.56144	0.11842	0.687277
Gm7554|ENSMUSG00000106936	1010.6	0.125333	0.0802097	1.56257	0.118154	0.687277
Mbd6|ENSMUSG00000025409	1347.98	-0.108544	0.0695269	-1.56117	0.118483	0.687277
Gm49184|ENSMUSG00000115054	30.5027	-0.619373	0.396478	-1.56219	0.118244	0.687277
Robo4|ENSMUSG00000032125	25.5259	0.696478	0.445787	1.56236	0.118204	0.687277
Dnajc18|ENSMUSG00000024350	3089.05	-0.0979069	0.0626412	-1.56298	0.118057	0.687277
Gm13287|ENSMUSG00000094648	610.005	-0.148139	0.0950319	-1.55883	0.119036	0.687324
Cyp2j12|ENSMUSG00000081225	147.503	-0.268718	0.17238	-1.55888	0.119026	0.687324
Shisa3|ENSMUSG00000050010	157.913	0.280555	0.179857	1.55988	0.118788	0.687324
Actg2|ENSMUSG00000059430	134.728	0.296326	0.19009	1.55887	0.119026	0.687324
Hrc|ENSMUSG00000038239	288.63	-0.198259	0.127097	-1.5599	0.118783	0.687324
Cacna1g|ENSMUSG00000020866	1964.77	-0.0964105	0.0618483	-1.55882	0.119038	0.687324
Ahnak|ENSMUSG00000069833	15636.1	-0.0703973	0.0451367	-1.55965	0.118843	0.687324
Malsu1|ENSMUSG00000029815	111555	0.0993566	0.06377	1.55805	0.119222	0.687935
Gm48486|ENSMUSG00000111183	110.241	-0.337959	0.217177	-1.55614	0.119674	0.688967
Grk1|ENSMUSG00000031450	4925.52	-0.084948	0.0545845	-1.55627	0.119645	0.688967
Gm2774|ENSMUSG00000111148	58.1776	0.480295	0.308543	1.55665	0.119553	0.688967
Shoc2|ENSMUSG00000024976	37.1467	0.544988	0.350255	1.55597	0.119715	0.688967
Cd1d1|ENSMUSG00000028076	184.557	0.260401	0.167428	1.55531	0.119873	0.689428
Il1b|ENSMUSG00000027398	3552.8	-0.111253	0.071586	-1.55412	0.120155	0.689707
Gm36210|ENSMUSG00000110221	40.8555	0.572502	0.368237	1.55471	0.120016	0.689707
Rasl10a|ENSMUSG00000034209	398.745	0.190402	0.122515	1.55411	0.120157	0.689707
1700020N18Rik|ENSMUSG00000100253	37.4203	0.539456	0.347236	1.55357	0.120286	0.689998
Arhgef11|ENSMUSG00000041977	976.841	-0.122454	0.078901	-1.552	0.120662	0.69112
Gm43482|ENSMUSG00000106757	5367.82	-0.0795955	0.0512778	-1.55224	0.120605	0.69112
Pdzd2|ENSMUSG00000022197	194.286	0.273611	0.176322	1.55177	0.120718	0.69112
Esco1|ENSMUSG00000024293	2465.73	-0.0900836	0.0580808	-1.551	0.120901	0.691716
Ap1s1|ENSMUSG00000004849	34.5268	0.588316	0.379557	1.55001	0.121139	0.692196
Cdkn1c|ENSMUSG00000037664	93.5844	0.364797	0.235353	1.55	0.121142	0.692196
Cfhr1|ENSMUSG00000057037	33.073	0.604542	0.390171	1.54943	0.121279	0.692526
Usp10|ENSMUSG00000031826	22814.2	-0.0679008	0.0438461	-1.54862	0.121474	0.693189
Tgfb1|ENSMUSG00000002603	173.272	-0.247509	0.159896	-1.54794	0.121638	0.693673
Gm21984|ENSMUSG00000095334	388.111	-0.173825	0.112322	-1.54756	0.121728	0.693737
Pfkp|ENSMUSG00000021196	614.49	-0.178957	0.115672	-1.54711	0.121837	0.693911
|ENSMUSG00002075095	103.499	0.344891	0.223019	1.54647	0.121992	0.694343
Fam20b|ENSMUSG00000033557	31.0737	0.596947	0.388255	1.53751	0.124168	0.694513
Slc23a2|ENSMUSG00000027340	364.363	-0.194114	0.126017	-1.54038	0.123468	0.694513
Smim43|ENSMUSG00000085007	276.094	0.218575	0.141804	1.54139	0.123222	0.694513
Mllt11|ENSMUSG00000053192	120.023	-0.298297	0.194078	-1.53699	0.124295	0.694513
Gm22581|ENSMUSG00000065669	915.965	-0.14297	0.0931113	-1.53548	0.124667	0.694513
Gm43429|ENSMUSG00000106290	741.812	-0.137434	0.0889228	-1.54554	0.122214	0.694513
Atp8b2|ENSMUSG00000060671	619.828	-0.166784	0.108022	-1.54399	0.122591	0.694513
Ttc39a|ENSMUSG00000028555	269.59	-0.242952	0.157939	-1.53826	0.123984	0.694513
Map7d1|ENSMUSG00000028849	113.653	-0.297764	0.193489	-1.53892	0.123824	0.694513
Tmed5|ENSMUSG00000063406	1716.97	-0.0970049	0.0630309	-1.53901	0.123803	0.694513
Sowahb|ENSMUSG00000045314	1238.56	0.139265	0.090532	1.5383	0.123975	0.694513
Dtx1|ENSMUSG00000029603	25.0441	0.683517	0.444317	1.53836	0.123962	0.694513
Gm16020|ENSMUSG00000072576	125.69	-0.323935	0.210676	-1.5376	0.124148	0.694513
Rbm48|ENSMUSG00000040302	751.063	-0.134431	0.0871763	-1.54206	0.123059	0.694513
Eogt|ENSMUSG00000035245	121.352	-0.306593	0.199775	-1.53469	0.124859	0.694513
Myo7a|ENSMUSG00000030761	2220.72	-0.0892405	0.0581499	-1.53466	0.124867	0.694513
Gucy2d|ENSMUSG00000074003	284.876	0.195009	0.126933	1.53631	0.124462	0.694513
Gm29585|ENSMUSG00000100548	837.653	0.12965	0.0841294	1.54108	0.123298	0.694513
Frs2|ENSMUSG00000020170	671.343	0.138113	0.0895644	1.54205	0.12306	0.694513
5430421F17Rik|ENSMUSG00000110140	374.097	-0.196652	0.127382	-1.54379	0.122638	0.694513
Opn4|ENSMUSG00000021799	1091.44	-0.128362	0.0834734	-1.53776	0.124107	0.694513
Samd4|ENSMUSG00000021838	430.194	-0.175111	0.113681	-1.54037	0.123469	0.694513
Btf3-ps2|ENSMUSG00000087239	203.882	-0.230303	0.149335	-1.54219	0.123028	0.694513
Gm6607|ENSMUSG00000110759	102.146	-0.323969	0.210697	-1.53761	0.124145	0.694513
Pth1r|ENSMUSG00000032492	664.177	0.1533	0.0998041	1.53601	0.124537	0.694513
Ezh1|ENSMUSG00000006920	5567.38	0.0766272	0.049641	1.54363	0.122679	0.694513
Becn1|ENSMUSG00000035086	772.547	0.133036	0.0864886	1.53819	0.124002	0.694513
Wrnip1|ENSMUSG00000021400	148.335	-0.272684	0.176802	-1.54231	0.122997	0.694513
Gtsf1|ENSMUSG00000022487	1155.83	-0.119613	0.0776164	-1.54108	0.123297	0.694513
Dap|ENSMUSG00000039168	6543.34	0.0990897	0.0642798	1.54154	0.123186	0.694513
Fgd4|ENSMUSG00000022788	835.346	-0.130613	0.0850834	-1.53512	0.124754	0.694513
Gm15537|ENSMUSG00000085048	64.3502	-0.421486	0.273456	-1.54133	0.123237	0.694513
Cdkn1a|ENSMUSG00000023067	72.5464	-0.394442	0.2565	-1.53778	0.124101	0.694513
Impa2|ENSMUSG00000024525	34.9337	0.598335	0.388399	1.54052	0.123434	0.694513
Cyp2c52-ps|ENSMUSG00000114610	87.1644	-0.356931	0.232303	-1.53649	0.124419	0.694513
Prune2|ENSMUSG00000039126	72.3912	-0.397054	0.258627	-1.53524	0.124725	0.694513
Rngtt|ENSMUSG00000028274	1200.26	-0.124966	0.0814869	-1.53357	0.125134	0.69469
Sez6l2|ENSMUSG00000030683	14810.3	-0.0686443	0.0447612	-1.53357	0.125136	0.69469
Usp54|ENSMUSG00000034235	106.77	0.336342	0.219291	1.53377	0.125086	0.69469
Gm23645|ENSMUSG00000065162	130.701	-0.29115	0.189948	-1.53279	0.125328	0.694949
Gm10501|ENSMUSG00000073415	141.753	0.334328	0.218125	1.53274	0.125341	0.694949
Gm14403|ENSMUSG00000094786	92.369	0.362143	0.236362	1.53215	0.125485	0.695311
Map1a|ENSMUSG00000027254	2038.94	-0.109728	0.071808	-1.52807	0.126494	0.696295
Phf20|ENSMUSG00000038116	4855.53	-0.0750065	0.0490185	-1.53017	0.125975	0.696295
Fkbp6|ENSMUSG00000040013	362.685	-0.179665	0.117546	-1.52846	0.1264	0.696295
Grip2|ENSMUSG00000030098	6678.33	-0.0772984	0.050559	-1.52888	0.126295	0.696295
Ect2l|ENSMUSG00000071392	838.965	-0.145823	0.0953587	-1.5292	0.126214	0.696295
Piwil2|ENSMUSG00000033644	65.0909	0.390489	0.25557	1.52791	0.126534	0.696295
Cmtm7|ENSMUSG00000032436	214.209	0.246019	0.160786	1.53011	0.12599	0.696295
Noxred1|ENSMUSG00000072919	2499.39	-0.104937	0.0686745	-1.52803	0.126505	0.696295
Copz1|ENSMUSG00000060992	701.37	0.143531	0.0937675	1.53071	0.12584	0.696295
Eif4g1|ENSMUSG00000045983	2614.04	-0.0873712	0.0570861	-1.53052	0.125889	0.696295
Rpl7l1|ENSMUSG00000063888	178.447	0.243208	0.159082	1.52882	0.126308	0.696295
Pikfyve|ENSMUSG00000025949	1227.31	0.114101	0.0748017	1.52537	0.127166	0.696537
Atp5c1|ENSMUSG00000025781	72.6959	0.414816	0.272083	1.52459	0.127361	0.696537
Gm43712|ENSMUSG00000104649	1954.3	-0.0996179	0.0653155	-1.52518	0.127214	0.696537
Gm45090|ENSMUSG00000108845	407.89	-0.172998	0.113409	-1.52543	0.127153	0.696537
Dpy19l3|ENSMUSG00000043671	174.158	0.283336	0.185848	1.52455	0.127371	0.696537
Slc26a10|ENSMUSG00000040441	119.793	-0.747782	0.489679	-1.52709	0.12674	0.696537
Crebbp|ENSMUSG00000022521	2734.3	0.0881967	0.0577863	1.52626	0.126946	0.696537
Mapk14|ENSMUSG00000053436	1449.09	-0.104283	0.0683905	-1.52482	0.127303	0.696537
Cpt1a|ENSMUSG00000024900	235.2	-0.213654	0.139906	-1.52712	0.126731	0.696537
Ms4a10|ENSMUSG00000024731	1043.88	-0.11357	0.0744418	-1.52563	0.127103	0.696537
Trappc12|ENSMUSG00000020628	660.273	-0.137343	0.0901116	-1.52414	0.127473	0.696663
Nes|ENSMUSG00000004891	999.165	-0.122896	0.0806955	-1.52296	0.127769	0.696719
Susd1|ENSMUSG00000038578	815.022	0.137771	0.0904705	1.52283	0.127801	0.696719
Rita1|ENSMUSG00000029600	104.061	0.360117	0.236473	1.52287	0.127792	0.696719
Cuedc1|ENSMUSG00000018378	1238.72	-0.119315	0.0783127	-1.52358	0.127614	0.696719
Eno2|ENSMUSG00000004267	3740.01	-0.091419	0.0600466	-1.52247	0.127892	0.696784
Stimate|ENSMUSG00000006526	1015.86	-0.118568	0.0779328	-1.52142	0.128155	0.697356
Gm47072|ENSMUSG00000114229	237.366	0.232871	0.153035	1.52169	0.128088	0.697356
Fkbp9|ENSMUSG00000029781	260.758	-0.229093	0.1507	-1.52019	0.128462	0.698161
Kcnc3|ENSMUSG00000062785	2022.21	-0.0902169	0.0593435	-1.52025	0.128448	0.698161
Usp14|ENSMUSG00000047879	6981.5	-0.0834909	0.0549353	-1.51981	0.12856	0.69826
Pitpnm2|ENSMUSG00000029406	562.782	0.146709	0.0966904	1.51731	0.129189	0.698726
Gm44086|ENSMUSG00000107801	156.713	0.263857	0.173738	1.51871	0.128836	0.698726
Dkkl1|ENSMUSG00000030792	1584.23	-0.105267	0.069331	-1.51832	0.128933	0.698726
Gm19810|ENSMUSG00000111897	31.0511	-0.555357	0.366167	-1.51668	0.129348	0.698726
Gm15889|ENSMUSG00000089712	226.414	-0.21724	0.14301	-1.51906	0.128748	0.698726
Ptpn9|ENSMUSG00000032290	319.032	-0.193317	0.127464	-1.51663	0.129359	0.698726
Stat5b|ENSMUSG00000020919	86.2996	0.352681	0.232362	1.51781	0.129063	0.698726
Tha1|ENSMUSG00000017713	503.778	-0.186506	0.123013	-1.51615	0.129482	0.698726
Sh3bgr|ENSMUSG00000040666	108.989	-0.302689	0.199664	-1.516	0.12952	0.698726
Gm50374|ENSMUSG00000118096	63.7489	-0.416495	0.274564	-1.51694	0.129283	0.698726
Plcb3|ENSMUSG00000024960	1374.24	-0.106892	0.0704905	-1.51641	0.129417	0.698726
Frrs1|ENSMUSG00000033386	246.886	-0.219762	0.145144	-1.5141	0.13	0.699049
Padi3|ENSMUSG00000025328	276.898	-0.198947	0.131351	-1.51462	0.12987	0.699049
Plb1|ENSMUSG00000029134	1674.94	-0.101358	0.0668983	-1.51511	0.129745	0.699049
Zfp113|ENSMUSG00000037007	552.618	0.153714	0.101484	1.51466	0.129858	0.699049
Gm15921|ENSMUSG00000094092	267.182	0.209587	0.138466	1.51363	0.130119	0.699049
Cog2|ENSMUSG00000031979	32.5064	-0.595997	0.393852	-1.51325	0.130217	0.699049
Gm15340|ENSMUSG00000085903	99.2757	0.366691	0.242305	1.51335	0.130192	0.699049
Crem|ENSMUSG00000063889	384.491	-0.178709	0.11806	-1.51372	0.130098	0.699049
Zcchc14|ENSMUSG00000061410	197.757	0.269929	0.178525	1.51199	0.130535	0.700333
Flad1|ENSMUSG00000042642	303.626	0.192078	0.127203	1.51001	0.131041	0.700822
Gm16069|ENSMUSG00000086718	28.5427	-0.586869	0.388573	-1.51032	0.130962	0.700822
Wdr66|ENSMUSG00000029442	156.565	0.257133	0.170259	1.51025	0.13098	0.700822
Klf16|ENSMUSG00000035397	1863.29	-0.123191	0.0815805	-1.51006	0.131028	0.700822
Pllp|ENSMUSG00000031775	211.186	0.219854	0.145503	1.51099	0.13079	0.700822
Olfr745|ENSMUSG00000050028	300.256	0.199035	0.131832	1.50976	0.131105	0.700822
B3gnt9|ENSMUSG00000069920	29.6213	-0.609632	0.403985	-1.50905	0.131287	0.701368
Prss57|ENSMUSG00000020323	330.023	-0.191189	0.126737	-1.50855	0.131413	0.701585
Lamb2|ENSMUSG00000052911	1983.52	-0.0917172	0.0608098	-1.50826	0.131487	0.701585
Pde5a|ENSMUSG00000053965	1169.22	-0.13226	0.087879	-1.50502	0.132319	0.702563
Gpr157|ENSMUSG00000047875	25.1517	-0.711931	0.473307	-1.50416	0.13254	0.702563
Sdhb|ENSMUSG00000009863	554.433	-0.151939	0.101133	-1.50237	0.133002	0.702563
Usp5|ENSMUSG00000038429	87.5418	0.338942	0.225294	1.50444	0.132468	0.702563
Kdm7a|ENSMUSG00000042599	777.679	0.134173	0.0892924	1.50262	0.132937	0.702563
Mybpc1|ENSMUSG00000020061	177.58	0.250054	0.166336	1.50331	0.13276	0.702563
Dtx3|ENSMUSG00000040415	698.139	-0.13161	0.0876081	-1.50226	0.13303	0.702563
Bst2|ENSMUSG00000046718	126.632	-0.292496	0.194428	-1.50439	0.13248	0.702563
Mapk8|ENSMUSG00000021936	1039.3	-0.116391	0.0772901	-1.50589	0.132095	0.702563
Gm47818|ENSMUSG00000111250	117.258	0.288151	0.191523	1.50453	0.132445	0.702563
Clhc1|ENSMUSG00000020461	721.04	0.13232	0.0878223	1.50668	0.131893	0.702563
Alkbh5|ENSMUSG00000042650	452.3	-0.180783	0.120101	-1.50525	0.132259	0.702563
Ccdc57|ENSMUSG00000048445	1753.78	-0.105515	0.0701917	-1.50324	0.132778	0.702563
Hid1|ENSMUSG00000034586	2508.36	-0.0944903	0.0628078	-1.50444	0.132469	0.702563
Cacnb3|ENSMUSG00000003352	4087.34	-0.0808253	0.0537499	-1.50373	0.132651	0.702563
Prph|ENSMUSG00000023484	400.034	-0.185632	0.123371	-1.50467	0.13241	0.702563
Hectd2|ENSMUSG00000041180	24.9236	0.675852	0.4497	1.5029	0.132866	0.702563
Gm8865|ENSMUSG00000086420	27.478	0.692244	0.461004	1.5016	0.133201	0.702771
Unc13d|ENSMUSG00000057948	1132.18	-0.123783	0.0824403	-1.50149	0.133229	0.702771
Gm12397|ENSMUSG00000081309	34.3547	0.548354	0.365586	1.49993	0.133633	0.703212
Flt1|ENSMUSG00000029648	3528.1	-0.107885	0.0718986	-1.50051	0.133482	0.703212
Gm10033|ENSMUSG00000110444	2050.69	-0.0910725	0.0607166	-1.49996	0.133625	0.703212
Tpbg|ENSMUSG00000035274	490.409	-0.155146	0.103388	-1.50062	0.133454	0.703212
Cdk5r1|ENSMUSG00000048895	190.697	0.229081	0.152799	1.49923	0.133813	0.703741
Gm12946|ENSMUSG00000086961	54.7415	-0.420458	0.280569	-1.49859	0.13398	0.704195
Rela|ENSMUSG00000024927	1660.85	-0.0940912	0.0628007	-1.49825	0.134068	0.704239
Adamtsl4|ENSMUSG00000015850	1256.62	0.124313	0.0830504	1.49684	0.134434	0.705319
Apobec3|ENSMUSG00000009585	748.583	-0.130908	0.0874426	-1.49707	0.134375	0.705319
Mmp8|ENSMUSG00000005800	91.4946	0.40316	0.269444	1.49627	0.134584	0.705681
Ccdc153|ENSMUSG00000070306	308.619	0.189819	0.126896	1.49586	0.13469	0.705816
Nop14|ENSMUSG00000036693	343.334	0.220285	0.147393	1.49454	0.135034	0.7072
Clpb|ENSMUSG00000001829	378.048	-0.176424	0.118081	-1.49409	0.135153	0.7074
Gm44053|ENSMUSG00000108137	909.779	-0.116669	0.078115	-1.49356	0.135291	0.7077
Wfdc6a|ENSMUSG00000074595	1044.8	-0.163848	0.109742	-1.49303	0.135429	0.708003
Gstm2|ENSMUSG00000040562	226.777	0.239776	0.16067	1.49235	0.135609	0.708158
2300002M23Rik|ENSMUSG00000039269	43.1747	0.594197	0.398175	1.4923	0.13562	0.708158
Sh3bp5|ENSMUSG00000021892	27.124	0.626364	0.41985	1.49188	0.135732	0.708319
Ppp3cb|ENSMUSG00000021816	193.079	0.255086	0.17102	1.49156	0.135815	0.708331
Mvb12b|ENSMUSG00000038740	240.982	0.228139	0.153026	1.49085	0.136001	0.708463
Atl2|ENSMUSG00000059811	1664.63	-0.103469	0.069393	-1.49106	0.135946	0.708463
Tmem88b|ENSMUSG00000073680	507.855	-0.149205	0.100169	-1.48953	0.136347	0.708874
Tnrc6c|ENSMUSG00000025571	103.448	-0.354144	0.237777	-1.48939	0.136383	0.708874
6030458C11Rik|ENSMUSG00000022195	3522.24	0.0842815	0.0565905	1.48932	0.136403	0.708874
Slc29a2|ENSMUSG00000024891	2389.68	-0.101829	0.068363	-1.48954	0.136346	0.708874
Cldn18|ENSMUSG00000032473	60.7637	0.397731	0.267229	1.48835	0.136659	0.709785
4933406B15Rik|ENSMUSG00000112421	420.618	-0.183658	0.12345	-1.48772	0.136826	0.709915
Serac1|ENSMUSG00000015659	355.766	-0.180182	0.121119	-1.48764	0.136845	0.709915
Gm13413|ENSMUSG00000083004	33.3093	0.558551	0.376272	1.48443	0.137694	0.710125
Snora69|ENSMUSG00000065642	29.2945	0.584467	0.393559	1.48508	0.137522	0.710125
Orai2|ENSMUSG00000039747	207.332	0.244016	0.16438	1.48446	0.137686	0.710125
Gfy|ENSMUSG00000095276	674.934	0.141093	0.0949351	1.4862	0.137225	0.710125
Cacna1a|ENSMUSG00000034656	2455.62	-0.0914501	0.061495	-1.48711	0.136985	0.710125
Pcnx|ENSMUSG00000021140	439.905	0.177772	0.119623	1.48611	0.137251	0.710125
1110002L01Rik|ENSMUSG00000071456	369.539	0.178228	0.12005	1.48461	0.137647	0.710125
Gm15983|ENSMUSG00000087168	628.952	-0.133101	0.0895798	-1.48584	0.137322	0.710125
Etv5|ENSMUSG00000013089	809.212	-0.128961	0.0868381	-1.48508	0.137524	0.710125
Stn1|ENSMUSG00000042694	328.893	0.187145	0.125983	1.48547	0.137418	0.710125
Cep55|ENSMUSG00000024989	137.149	0.276521	0.186331	1.48403	0.1378	0.710255
Gm44822|ENSMUSG00000109154	219.115	0.216925	0.146235	1.4834	0.137969	0.710295
Gucy1b2|ENSMUSG00000021933	335.487	-0.180358	0.121576	-1.4835	0.137942	0.710295
Gm44093|ENSMUSG00000107576	37.6515	0.535134	0.360938	1.48262	0.138176	0.710448
Grwd1|ENSMUSG00000053801	525.531	0.170477	0.115003	1.48236	0.138244	0.710448
Tep1|ENSMUSG00000006281	2127.81	-0.250862	0.169334	-1.48146	0.138484	0.710448
Gm11755|ENSMUSG00000086547	95.2787	0.336679	0.227081	1.48264	0.138171	0.710448
Sgsm2|ENSMUSG00000038351	114.044	-0.291941	0.197033	-1.48169	0.138424	0.710448
Gm23210|ENSMUSG00000089293	235.557	-0.218078	0.147186	-1.48165	0.138433	0.710448
Kdm3a|ENSMUSG00000053470	5270.83	-0.0712881	0.0481671	-1.48002	0.138869	0.710765
Pzp|ENSMUSG00000030359	56.4888	-0.439162	0.296596	-1.48068	0.138693	0.710765
Gm10856|ENSMUSG00000115971	642.128	-0.158691	0.107181	-1.48059	0.138716	0.710765
Arf3|ENSMUSG00000051853	70.5292	-0.364854	0.246518	-1.48003	0.138866	0.710765
Ces2b|ENSMUSG00000050097	3058.92	-0.0817821	0.0552879	-1.47921	0.139085	0.711457
Fbxo10|ENSMUSG00000048232	720.339	-0.133005	0.0899462	-1.47872	0.139215	0.711704
Styxl1|ENSMUSG00000019178	3620.67	-0.0914781	0.0618832	-1.47824	0.139344	0.711949
Gm47202|ENSMUSG00000114680	85.8549	0.346356	0.234464	1.47723	0.139615	0.712919
Map1s|ENSMUSG00000019261	7194.7	-0.0726912	0.0492346	-1.47642	0.13983	0.71319
4930478L05Rik|ENSMUSG00000116628	339.673	0.174501	0.118186	1.4765	0.13981	0.71319
Tmem248|ENSMUSG00000053094	658.183	-0.140773	0.0954476	-1.47488	0.140246	0.714895
|ENSMUSG00002075203	117.955	-0.278593	0.189029	-1.47381	0.140534	0.715118
Mrpl52|ENSMUSG00000010406	1238.81	-0.128971	0.0875087	-1.47381	0.140533	0.715118
Prdm9|ENSMUSG00000051977	311.689	0.196554	0.133324	1.47426	0.140412	0.715118
Gm15834|ENSMUSG00000085054	27.8201	0.584255	0.397504	1.46981	0.141614	0.715414
Exosc9|ENSMUSG00000027714	174.221	-0.242059	0.164463	-1.47182	0.14107	0.715414
S100a4|ENSMUSG00000001020	1047.84	0.122054	0.0830219	1.47015	0.141522	0.715414
Trmo|ENSMUSG00000028331	603.703	-0.145687	0.0991222	-1.46977	0.141625	0.715414
Aldoa|ENSMUSG00000030695	27.5164	0.619348	0.421487	1.46944	0.141714	0.715414
Polr3b|ENSMUSG00000034453	355.593	0.18156	0.123524	1.46984	0.141605	0.715414
Zswim4|ENSMUSG00000035671	159.167	-0.264455	0.179548	-1.47289	0.14078	0.715414
Arrdc2|ENSMUSG00000002910	275.771	-0.219722	0.149534	-1.46937	0.141732	0.715414
Skp1|ENSMUSG00000036309	201.832	-0.23518	0.159878	-1.47099	0.141293	0.715414
Slfn8|ENSMUSG00000035208	801.761	-0.118828	0.0808203	-1.47028	0.141486	0.715414
Ankrd55|ENSMUSG00000049985	1612.17	-0.119062	0.0808901	-1.4719	0.141049	0.715414
Ap2m1|ENSMUSG00000022841	95.7508	0.312004	0.212003	1.4717	0.141102	0.715414
Rbp4|ENSMUSG00000024990	29.8098	0.547752	0.371971	1.47257	0.140868	0.715414
Rtn3|ENSMUSG00000024758	2946.84	-0.0788072	0.0535941	-1.47045	0.141441	0.715414
Gm9967|ENSMUSG00000055323	896.935	-0.124218	0.0845789	-1.46867	0.141922	0.715555
Ptk2|ENSMUSG00000022607	3223.24	0.0887116	0.0603914	1.46894	0.141848	0.715555
Slc17a8|ENSMUSG00000019935	1885.96	-0.0943846	0.064333	-1.46713	0.142342	0.715791
Olfr1357|ENSMUSG00000071185	835.777	-0.11908	0.0811666	-1.46711	0.142347	0.715791
Gm2694|ENSMUSG00000097248	658.12	0.134771	0.0918687	1.467	0.142376	0.715791
Ugp2|ENSMUSG00000001891	142.005	0.272925	0.185929	1.4679	0.142132	0.715791
Kcnk7|ENSMUSG00000024936	25.628	0.610348	0.415905	1.46752	0.142235	0.715791
Tmem52|ENSMUSG00000023153	3215.11	-0.0789159	0.0538082	-1.46661	0.142481	0.715909
Carmil3|ENSMUSG00000022211	1191.13	0.12912	0.0880969	1.46566	0.14274	0.716772
|ENSMUSG00002075649	208.876	-0.226217	0.154374	-1.46538	0.142816	0.716772
Gm16159|ENSMUSG00000086134	27.5704	0.626792	0.427946	1.46465	0.143016	0.716956
Fgfr4|ENSMUSG00000005320	750.251	0.136738	0.0933558	1.4647	0.143002	0.716956
Gm3928|ENSMUSG00000084341	752.609	-0.125029	0.0854881	-1.46253	0.143595	0.717813
Rbsn|ENSMUSG00000014550	2259.62	-0.0869514	0.0594283	-1.46313	0.143431	0.717813
Sbf2|ENSMUSG00000038371	8206.92	-0.0663653	0.0453529	-1.46331	0.143383	0.717813
|ENSMUSG00000120478	309.265	0.205411	0.140439	1.46264	0.143567	0.717813
Brix1|ENSMUSG00000022247	4010.47	-0.0993519	0.067907	-1.46306	0.143452	0.717813
Mrpl19|ENSMUSG00000030045	99.4712	0.307526	0.210438	1.46136	0.143916	0.718598
5730521K06Rik|ENSMUSG00000116145	321.559	-0.180015	0.123164	-1.46159	0.143855	0.718598
Gm48817|ENSMUSG00000114037	523.585	-0.147602	0.101029	-1.46099	0.144018	0.7187
Rpl39|ENSMUSG00000079641	178.614	0.259397	0.17763	1.46033	0.144201	0.718795
Gm31600|ENSMUSG00000114800	2266.06	-0.0853543	0.0584403	-1.46054	0.144142	0.718795
Gm5038|ENSMUSG00000118428	436.229	0.162994	0.111685	1.45941	0.144452	0.719638
Arhgap4|ENSMUSG00000031389	197.467	-0.22531	0.154513	-1.45819	0.144788	0.719684
Aup1|ENSMUSG00000068328	718.029	-0.148495	0.101791	-1.45883	0.144613	0.719684
Hivep2|ENSMUSG00000015501	29.8189	0.610113	0.418405	1.45819	0.144788	0.719684
Xrcc3|ENSMUSG00000021287	1364.55	-0.105309	0.0721951	-1.45867	0.144655	0.719684
E330034L11Rik|ENSMUSG00000106383	13272.5	0.073787	0.050656	1.45663	0.145219	0.720642
Cdc42se2|ENSMUSG00000052298	89.5145	0.334019	0.229314	1.4566	0.145227	0.720642
|ENSMUSG00000120294	81.8685	0.330863	0.227123	1.45675	0.145185	0.720642
Ghrh|ENSMUSG00000027643	78.0076	0.346091	0.237861	1.45501	0.145666	0.721383
Ivd|ENSMUSG00000027332	5590.06	0.0873781	0.0600411	1.45531	0.145585	0.721383
Rpl22|ENSMUSG00000028936	296.459	-0.188176	0.129342	-1.45487	0.145705	0.721383
Gm33055|ENSMUSG00000117426	1128.1	-0.129496	0.0889644	-1.4556	0.145504	0.721383
8030456M14Rik|ENSMUSG00000117768	916.912	-0.116154	0.079865	-1.45438	0.145842	0.721655
Dmrtc2|ENSMUSG00000011349	324.019	0.187936	0.129263	1.45391	0.145972	0.721894
Mepce|ENSMUSG00000029726	1278.36	-0.111894	0.0770757	-1.45175	0.146572	0.724451
Rho|ENSMUSG00000030324	116.962	-0.313298	0.215857	-1.45141	0.146665	0.724485
Gm27045|ENSMUSG00000098211	76.2174	0.366516	0.252573	1.45113	0.146744	0.724485
Cp|ENSMUSG00000003617	183.304	-0.234437	0.161628	-1.45047	0.146927	0.724984
Gm20707|ENSMUSG00000093594	128.469	0.266069	0.183602	1.44917	0.147291	0.725152
Herc2|ENSMUSG00000030451	862.11	-0.115866	0.079941	-1.4494	0.147227	0.725152
1600002D24Rik|ENSMUSG00000117232	393.331	0.15986	0.110246	1.45003	0.147051	0.725152
Rsph1|ENSMUSG00000024033	143.629	-0.252919	0.174463	-1.4497	0.147142	0.725152
Ccdc162|ENSMUSG00000075225	1988.29	-0.0914838	0.0631474	-1.44874	0.147412	0.725337
Zer1|ENSMUSG00000039686	6084.84	-0.0766647	0.0529978	-1.44656	0.148019	0.726293
Gm14243|ENSMUSG00000067745	118.939	0.290861	0.200988	1.44716	0.147852	0.726293
Trafd1|ENSMUSG00000042726	44.0474	0.471506	0.325794	1.44725	0.147826	0.726293
Oscar|ENSMUSG00000054594	83.2674	0.347328	0.240095	1.44662	0.148003	0.726293
Ssc5d|ENSMUSG00000035279	220.131	-0.227996	0.157575	-1.4469	0.147924	0.726293
Junos|ENSMUSG00000087366	652.231	-0.134232	0.0928284	-1.44603	0.14817	0.726627
Sct|ENSMUSG00000038580	787.802	-0.13737	0.0950482	-1.44527	0.148383	0.727268
9830132P13Rik|ENSMUSG00000104763	104.202	0.302279	0.209278	1.44439	0.14863	0.727516
Prss43|ENSMUSG00000058398	188.928	-0.243743	0.168773	-1.4442	0.148682	0.727516
Rhot1|ENSMUSG00000017686	443.12	-0.165483	0.114541	-1.44475	0.148529	0.727516
Nemp2|ENSMUSG00000043015	79.4816	-0.339386	0.235607	-1.44047	0.149734	0.729517
D430041D05Rik|ENSMUSG00000068373	10238.8	-0.0977023	0.0678522	-1.43993	0.149887	0.729517
Gm43109|ENSMUSG00000104653	305.951	-0.20296	0.140977	-1.43966	0.149963	0.729517
Yars|ENSMUSG00000028811	1200.64	-0.270228	0.18773	-1.43945	0.150024	0.729517
Gm11914|ENSMUSG00000082674	60.0424	0.406592	0.282504	1.43924	0.150082	0.729517
Gm11841|ENSMUSG00000081593	33.3959	-0.568427	0.394193	-1.442	0.149302	0.729517
A530072M11Rik|ENSMUSG00000085112	82.2215	0.349164	0.242525	1.43971	0.149951	0.729517
|ENSMUSG00000120897	346.852	0.191684	0.132961	1.44166	0.149399	0.729517
Scn5a|ENSMUSG00000032511	1177.12	-0.103561	0.0719563	-1.43922	0.150087	0.729517
Rpl23|ENSMUSG00000071415	94.9116	-0.30728	0.21343	-1.43972	0.149945	0.729517
Gm15965|ENSMUSG00000085279	87.8716	-0.331991	0.23051	-1.44024	0.149799	0.729517
Lama3|ENSMUSG00000024421	33.4142	-0.522301	0.362347	-1.44144	0.14946	0.729517
Yes1|ENSMUSG00000014932	180.807	0.246616	0.171416	1.43869	0.150237	0.729842
Gm14138|ENSMUSG00000081572	465.571	-0.185934	0.129313	-1.43786	0.150473	0.730181
Gtsf2|ENSMUSG00000053508	1972.2	0.091514	0.0636447	1.43789	0.150466	0.730181
Ccdc80|ENSMUSG00000022665	220.803	0.20247	0.140894	1.43704	0.150707	0.730665
Scd3|ENSMUSG00000025202	89.7738	0.309277	0.215235	1.43693	0.150739	0.730665
Nmur1|ENSMUSG00000026237	920.225	-0.114534	0.0797274	-1.43657	0.15084	0.730751
Bbx|ENSMUSG00000022641	159.741	-0.238131	0.1659	-1.43539	0.151176	0.731973
Maged1|ENSMUSG00000025151	107.227	0.297501	0.207547	1.43342	0.151738	0.732134
Rgs3|ENSMUSG00000059810	1698.52	0.104653	0.0729454	1.43468	0.151379	0.732134
1700069L16Rik|ENSMUSG00000042184	102.729	-0.32576	0.227113	-1.43435	0.151472	0.732134
B3gnt3|ENSMUSG00000031803	1901.03	-0.120361	0.0839687	-1.4334	0.151744	0.732134
Sharpin|ENSMUSG00000022552	435.429	0.161137	0.11241	1.43349	0.151719	0.732134
Hunk|ENSMUSG00000053414	1047.94	-0.108305	0.0754915	-1.43466	0.151383	0.732134
Poglut1|ENSMUSG00000034064	2079.91	-0.10394	0.0725215	-1.43323	0.151792	0.732134
Mettl7a3|ENSMUSG00000058057	510.812	-0.144913	0.101222	-1.43163	0.152249	0.733657
Myof|ENSMUSG00000048612	9130.09	0.0671805	0.0469288	1.43154	0.152275	0.733657
Bclaf1|ENSMUSG00000037608	52.0576	-0.427543	0.298864	-1.43056	0.152556	0.734094
Lactb|ENSMUSG00000032370	502.072	-0.147156	0.102881	-1.43035	0.152616	0.734094
Alox8|ENSMUSG00000020891	184.351	0.303743	0.2123	1.43073	0.152508	0.734094
Coa7|ENSMUSG00000048351	51.3548	0.413521	0.289276	1.4295	0.15286	0.734466
Plekha8|ENSMUSG00000005225	371.375	0.177447	0.124128	1.42954	0.152848	0.734466
Rad23b|ENSMUSG00000028426	12389	-0.0704789	0.0493169	-1.4291	0.152975	0.734614
Lmbr1l|ENSMUSG00000022999	1750	-0.0946742	0.0662625	-1.42878	0.153069	0.734663
Rab3d|ENSMUSG00000019066	165.168	0.23249	0.162854	1.4276	0.153408	0.73589
Esyt1|ENSMUSG00000025366	5229.7	-0.0729845	0.0511369	-1.42724	0.153511	0.735983
Gm16351|ENSMUSG00000084954	169.378	0.244192	0.171195	1.42639	0.153755	0.736346
Fez1|ENSMUSG00000032118	1535.15	-0.096621	0.0677301	-1.42656	0.153707	0.736346
Sapcd1|ENSMUSG00000036185	89.0962	-0.319438	0.223994	-1.4261	0.153838	0.736346
Gm15862|ENSMUSG00000085739	32.3433	0.527438	0.369949	1.42571	0.153953	0.736495
Gm11650|ENSMUSG00000087184	247.135	0.196092	0.137604	1.42505	0.154142	0.736779
Atp6v1c1|ENSMUSG00000022295	33618.7	-0.0740236	0.0519493	-1.42492	0.15418	0.736779
Prim2|ENSMUSG00000026134	139.564	0.27311	0.191726	1.42448	0.154308	0.736987
Ulk4|ENSMUSG00000040936	4822.15	0.0835259	0.0586596	1.42391	0.154473	0.737374
Strc|ENSMUSG00000033498	2894.45	0.0858962	0.0603594	1.42308	0.154713	0.738119
Prss8|ENSMUSG00000030800	555.339	-0.137191	0.0964391	-1.42256	0.154863	0.738436
Parp1|ENSMUSG00000026496	601.367	0.128741	0.090761	1.41846	0.156057	0.738917
Cpsf4|ENSMUSG00000029625	4121.35	-0.0764139	0.0537409	-1.42189	0.155057	0.738917
Ypel3|ENSMUSG00000042675	1597.38	-0.101744	0.0716117	-1.42077	0.155384	0.738917
Gm15880|ENSMUSG00000084821	142.961	0.251524	0.177047	1.42066	0.155415	0.738917
Dhdh|ENSMUSG00000011382	29521.3	-0.0651336	0.0459081	-1.41878	0.155963	0.738917
Gm38947|ENSMUSG00000110365	14438.2	-0.0709075	0.0499261	-1.42025	0.155535	0.738917
Tle5|ENSMUSG00000054452	3489.82	-0.09152	0.0644157	-1.42077	0.155383	0.738917
Ttc13|ENSMUSG00000037300	190.78	0.235772	0.166132	1.41918	0.155847	0.738917
Olfr160|ENSMUSG00000061165	269.328	-0.182361	0.128557	-1.41852	0.156039	0.738917
Gm10658|ENSMUSG00000074284	124.882	0.270529	0.190759	1.41817	0.156141	0.738917
Rps27a|ENSMUSG00000020460	163.399	0.240199	0.169251	1.41918	0.155845	0.738917
Gm46355|ENSMUSG00000113584	772.739	-0.135547	0.0954489	-1.4201	0.155579	0.738917
Gm17266|ENSMUSG00000117781	25.9666	0.57868	0.407794	1.41905	0.155885	0.738917
Dpf2|ENSMUSG00000024826	717.387	-0.13206	0.0931202	-1.41817	0.156141	0.738917
Rhoa|ENSMUSG00000007815	494.81	-0.143058	0.100925	-1.41747	0.156347	0.739093
Pkd2l1|ENSMUSG00000037578	889.305	-0.1114	0.0785815	-1.41763	0.156298	0.739093
Rftn2|ENSMUSG00000025978	219.87	0.202655	0.143072	1.41645	0.156643	0.740098
Ttc30a1|ENSMUSG00000075271	263.384	-0.197802	0.139795	-1.41494	0.157086	0.741085
Gm10461|ENSMUSG00000107277	172.691	-0.228914	0.16184	-1.41444	0.157233	0.741085
Ewsr1|ENSMUSG00000009079	799.754	-0.118568	0.0838249	-1.41447	0.157223	0.741085
Gtf2a1|ENSMUSG00000020962	704.669	-0.126111	0.0891175	-1.4151	0.157038	0.741085
Gm15868|ENSMUSG00000085612	85.5842	0.342729	0.242331	1.4143	0.157274	0.741085
Phtf1|ENSMUSG00000058388	384.721	-0.168308	0.119069	-1.41353	0.157501	0.741165
Kpna3|ENSMUSG00000021929	407.92	0.156376	0.110601	1.41387	0.157399	0.741165
Uqcrh-ps1|ENSMUSG00000037438	30.7874	-0.547053	0.387131	-1.4131	0.157627	0.741165
Gm49412|ENSMUSG00000116283	64.1857	0.370418	0.262133	1.41309	0.157628	0.741165
Chit1|ENSMUSG00000026450	635.476	-0.151056	0.106925	-1.41273	0.157736	0.741274
Mgat5|ENSMUSG00000036155	266.712	-0.1946	0.139919	-1.3908	0.164287	0.742591
Trp53bp2|ENSMUSG00000026510	2498.61	-0.0844831	0.0603348	-1.40024	0.161442	0.742591
Nsl1|ENSMUSG00000062510	62.2338	0.401207	0.288455	1.39088	0.164261	0.742591
Slc4a3|ENSMUSG00000006576	5224.79	-0.0706319	0.0506521	-1.39445	0.163181	0.742591
|ENSMUSG00000120372	26.9442	0.70208	0.505742	1.38822	0.165071	0.742591
Gm37368|ENSMUSG00000102509	447.875	0.187983	0.135478	1.38756	0.165272	0.742591
Gfi1b|ENSMUSG00000026815	245.059	0.219933	0.156463	1.40565	0.159827	0.742591
Chmp4b|ENSMUSG00000038467	193.226	0.248371	0.176255	1.40916	0.158788	0.742591
Thnsl1|ENSMUSG00000048550	32.3148	0.531636	0.3832	1.38736	0.165332	0.742591
Gm14397|ENSMUSG00000086630	157.293	-0.236419	0.169502	-1.39479	0.16308	0.742591
Obp2b|ENSMUSG00000079539	344.783	-0.194029	0.137683	-1.40925	0.158761	0.742591
Ryr3|ENSMUSG00000057378	337.394	-0.170159	0.122132	-1.39323	0.16355	0.742591
Uqcc1|ENSMUSG00000005882	1850.77	0.265539	0.18879	1.40653	0.159567	0.742591
Ubox5|ENSMUSG00000027300	2055.36	0.0854726	0.0613105	1.39409	0.163289	0.742591
Cltrn|ENSMUSG00000015401	268.219	-0.203699	0.145706	-1.39802	0.162107	0.742591
Abhd18|ENSMUSG00000037818	71.9066	0.344214	0.248329	1.38612	0.165709	0.742591
Scamp3|ENSMUSG00000028049	204.719	0.214112	0.152125	1.40747	0.159288	0.742591
Car6|ENSMUSG00000028972	26.4154	-0.592838	0.422147	-1.40434	0.160217	0.742591
Dnajc11|ENSMUSG00000039768	1526.78	-0.0993501	0.0712108	-1.39516	0.162969	0.742591
Tle1|ENSMUSG00000008305	28.1234	-0.564201	0.404041	-1.39639	0.162596	0.742591
Cfap74|ENSMUSG00000078490	2059.25	-0.0952054	0.0684708	-1.39045	0.164391	0.742591
Plaa|ENSMUSG00000028577	95.2535	-0.323495	0.231418	-1.39789	0.162147	0.742591
|ENSMUSG00000121154	198.597	-0.220321	0.157	-1.40332	0.160521	0.742591
1700045H11Rik|ENSMUSG00000078492	1305.04	0.243675	0.173806	1.40199	0.160918	0.742591
Ankrd13a|ENSMUSG00000041870	710.648	0.141112	0.100875	1.39888	0.161849	0.742591
4930563H07Rik|ENSMUSG00000107656	151.868	-0.240346	0.172958	-1.38961	0.164646	0.742591
Klra2|ENSMUSG00000030187	29.1123	0.534044	0.379804	1.4061	0.159693	0.742591
Klhdc10|ENSMUSG00000029775	3355.19	0.0876237	0.063079	1.38911	0.1648	0.742591
Gm6593|ENSMUSG00000109821	72.3504	-0.335661	0.2415	-1.3899	0.164559	0.742591
Gm45225|ENSMUSG00000108589	4934.34	-0.0824627	0.0590172	-1.39727	0.162334	0.742591
Fan1|ENSMUSG00000033458	165.245	0.23233	0.167643	1.38586	0.16579	0.742591
Zfand6|ENSMUSG00000030629	167.688	0.2291	0.164368	1.39382	0.163372	0.742591
Ckm|ENSMUSG00000030399	139.345	-0.250923	0.179331	-1.39922	0.161747	0.742591
Rcn3|ENSMUSG00000019539	85.2312	0.357749	0.257336	1.3902	0.164468	0.742591
Gm45206|ENSMUSG00000108389	50.6015	0.412247	0.294682	1.39896	0.161826	0.742591
Gm36776|ENSMUSG00000108430	243.632	-0.194391	0.138955	-1.39895	0.161827	0.742591
Gm44914|ENSMUSG00000108850	76.2249	0.343259	0.244722	1.40265	0.160722	0.742591
Gpr139|ENSMUSG00000066197	673.043	-0.129882	0.0920944	-1.41031	0.158447	0.742591
Fxyd5|ENSMUSG00000009687	133.234	-0.286803	0.203305	-1.4107	0.158333	0.742591
Cfap46|ENSMUSG00000049571	844.58	0.122755	0.0884971	1.38711	0.165408	0.742591
Gm10603|ENSMUSG00000099137	331.807	0.164188	0.118451	1.38612	0.165709	0.742591
Rnf169|ENSMUSG00000058761	560.249	-0.166929	0.118666	-1.40671	0.159513	0.742591
Atp4a|ENSMUSG00000005553	8664.01	-0.0671712	0.0484601	-1.38612	0.165712	0.742591
Dram1|ENSMUSG00000020057	194.63	0.209821	0.15132	1.38661	0.165562	0.742591
|ENSMUSG00000120244	107.721	0.280345	0.200073	1.40122	0.161149	0.742591
|ENSMUSG00000120201	39.3505	0.458204	0.325337	1.4084	0.159013	0.742591
Med16|ENSMUSG00000013833	695.18	-0.125652	0.0901649	-1.39358	0.163445	0.742591
Lmnb2|ENSMUSG00000062075	447.848	-0.198102	0.141094	-1.40404	0.160306	0.742591
Mtss2|ENSMUSG00000033763	295.344	0.184878	0.132766	1.39252	0.163766	0.742591
Hook2|ENSMUSG00000052566	693.295	-0.124657	0.0885438	-1.40785	0.159175	0.742591
Adgrg1|ENSMUSG00000031785	3545.87	0.0781002	0.0558749	1.39777	0.162182	0.742591
Gm42047|ENSMUSG00000110631	303.153	-0.177178	0.125703	-1.40949	0.158689	0.742591
Clu|ENSMUSG00000022037	310.436	0.197221	0.141141	1.39734	0.162313	0.742591
Egr3|ENSMUSG00000033730	396.961	-0.157571	0.111932	-1.40774	0.159209	0.742591
Gm49747|ENSMUSG00000115222	29.8868	0.595297	0.429165	1.3871	0.16541	0.742591
Gm16322|ENSMUSG00000087456	221.286	0.214431	0.152915	1.40229	0.160829	0.742591
Gm10686|ENSMUSG00000111685	168.432	0.240978	0.172261	1.39891	0.16184	0.742591
Atp5l|ENSMUSG00000038717	460.893	0.148584	0.105851	1.40371	0.160406	0.742591
Gm37200|ENSMUSG00000103062	36.7919	0.469532	0.338017	1.38908	0.164808	0.742591
Gm5921|ENSMUSG00000074034	299.339	0.17435	0.124529	1.40008	0.161489	0.742591
Mir3109|ENSMUSG00000093042	55.1223	0.414975	0.296406	1.40002	0.161507	0.742591
BC043934|ENSMUSG00000056418	470.727	0.151222	0.10812	1.39865	0.161917	0.742591
Gm27211|ENSMUSG00000098875	649.776	-0.132569	0.0954191	-1.38933	0.164733	0.742591
Psmd3|ENSMUSG00000017221	770.867	-0.123973	0.088243	-1.4049	0.16005	0.742591
Nxn|ENSMUSG00000020844	126.331	0.266847	0.190356	1.40183	0.160965	0.742591
Mmgt2|ENSMUSG00000048497	32152	-0.0838788	0.060193	-1.3935	0.16347	0.742591
Spata20|ENSMUSG00000020867	196.975	-0.215439	0.155284	-1.38739	0.165323	0.742591
Lhx1os|ENSMUSG00000087211	26.4939	0.594617	0.424979	1.39917	0.161762	0.742591
Alox15|ENSMUSG00000018924	3021.03	-0.0892488	0.0639314	-1.39601	0.162712	0.742591
Nploc4|ENSMUSG00000039703	92.4313	0.316709	0.228522	1.3859	0.165776	0.742591
Bdp1|ENSMUSG00000049658	1948.23	0.0981651	0.0707599	1.3873	0.165351	0.742591
Gm11395|ENSMUSG00000097054	3452.63	-0.0778571	0.0557319	-1.39699	0.162416	0.742591
Coa8|ENSMUSG00000037787	35.5274	0.564161	0.405154	1.39246	0.163783	0.742591
Ttc7b|ENSMUSG00000033530	638.397	-0.149786	0.106346	-1.40849	0.158987	0.742591
Pals1|ENSMUSG00000021112	4276.73	-0.075133	0.0536995	-1.39914	0.161772	0.742591
Shank3|ENSMUSG00000022623	439.524	-0.146554	0.10387	-1.41093	0.158265	0.742591
Bcdin3d|ENSMUSG00000037525	126.043	0.261224	0.187327	1.39448	0.163173	0.742591
Mroh6|ENSMUSG00000098678	178.061	0.25267	0.18019	1.40224	0.160843	0.742591
Maf1|ENSMUSG00000022553	34.487	0.569457	0.404705	1.40709	0.1594	0.742591
Parl|ENSMUSG00000033918	777.805	0.144178	0.102389	1.40814	0.159089	0.742591
Zfp119a|ENSMUSG00000057835	41.7039	0.465235	0.331908	1.4017	0.161005	0.742591
Arrdc5|ENSMUSG00000073380	927.169	-0.114297	0.0821494	-1.39133	0.164126	0.742591
Gm4566|ENSMUSG00000117199	958.8	-0.112222	0.0797556	-1.40708	0.159404	0.742591
Gm7740|ENSMUSG00000100191	140.313	-0.295713	0.209801	-1.40949	0.15869	0.742591
Pcdhga12|ENSMUSG00000102428	851.251	-0.112786	0.0812549	-1.38805	0.165121	0.742591
Rnf14|ENSMUSG00000060450	900.491	-0.119558	0.0854815	-1.39864	0.161921	0.742591
Shtn1|ENSMUSG00000041362	149.204	0.250681	0.178555	1.40394	0.160336	0.742591
|ENSMUSG00002075125	4096.61	-0.0842958	0.0606419	-1.39006	0.164511	0.742591
Nolc1|ENSMUSG00000015176	1141.31	-0.10749	0.07644	-1.4062	0.159666	0.742591
Smc3|ENSMUSG00000024974	1109.9	-0.100173	0.0720561	-1.39021	0.164465	0.742591
Pola2|ENSMUSG00000024833	3157.24	-0.0921842	0.0663264	-1.38986	0.164573	0.742591
Bscl2|ENSMUSG00000071657	7199.18	-0.0699332	0.0502052	-1.39295	0.163635	0.742591
Stra8|ENSMUSG00000029848	1231.86	-0.113142	0.0816742	-1.38528	0.165966	0.742624
Nat14|ENSMUSG00000035285	172.083	-0.243163	0.175512	-1.38545	0.165915	0.742624
Med18|ENSMUSG00000066042	674.523	-0.124373	0.089838	-1.38441	0.166233	0.74286
Ghrl|ENSMUSG00000064177	592.21	0.135947	0.0982162	1.38416	0.16631	0.74286
Gm7842|ENSMUSG00000112017	582.665	-0.14576	0.105313	-1.38407	0.166338	0.74286
|ENSMUSG00000121144	249.301	-0.204009	0.147405	-1.384	0.166357	0.74286
Gm45350|ENSMUSG00000109964	1801.49	-0.0917892	0.0663427	-1.38356	0.166493	0.743086
Cln5|ENSMUSG00000022125	198.011	0.238088	0.172129	1.3832	0.166604	0.743206
Gpnmb|ENSMUSG00000029816	160276	0.0819379	0.0592535	1.38284	0.166715	0.743323
Gm20069|ENSMUSG00000095174	163.673	-0.260149	0.188247	-1.38195	0.166987	0.743533
Cdc42bpb|ENSMUSG00000021279	2143.69	0.0878668	0.0635645	1.38233	0.166872	0.743533
Rabl2|ENSMUSG00000022621	654.714	-0.150855	0.10919	-1.38158	0.1671	0.743533
Alcam|ENSMUSG00000022636	2105.57	-0.0893644	0.0646737	-1.38177	0.167041	0.743533
Loxl1|ENSMUSG00000032334	459.88	0.160006	0.115859	1.38105	0.167264	0.743885
Nucks1|ENSMUSG00000026434	54.9504	0.391953	0.284765	1.37641	0.168695	0.743917
Npas2|ENSMUSG00000026077	28444	-0.07041	0.0510982	-1.37793	0.168223	0.743917
Rab9b|ENSMUSG00000043463	205.183	0.216417	0.157008	1.37838	0.168086	0.743917
Efcab7|ENSMUSG00000073791	223.647	0.200509	0.145357	1.37942	0.167766	0.743917
Lnx2|ENSMUSG00000016520	2180.16	-0.0813646	0.0591109	-1.37647	0.168675	0.743917
Smim14|ENSMUSG00000037822	2616.23	-0.0774672	0.0562669	-1.37678	0.16858	0.743917
Mblac1|ENSMUSG00000049285	358.595	0.166236	0.1206	1.37841	0.168077	0.743917
Cops4|ENSMUSG00000035297	457.752	0.140362	0.102002	1.37607	0.168799	0.743917
Zcwpw1|ENSMUSG00000037108	1134.89	0.105178	0.0763547	1.3775	0.168359	0.743917
Gm44546|ENSMUSG00000109014	229.668	0.192884	0.139806	1.37966	0.167692	0.743917
Izumo4|ENSMUSG00000055862	45.3864	0.465931	0.338973	1.37454	0.169275	0.743917
Ces1g|ENSMUSG00000057074	717.109	-0.123228	0.0896014	-1.37529	0.169043	0.743917
Prrxl1|ENSMUSG00000041730	402.291	-0.166884	0.12106	-1.37852	0.168043	0.743917
Gm17749|ENSMUSG00000111818	253.936	-0.19738	0.143607	-1.37445	0.169303	0.743917
Snhg5|ENSMUSG00000097195	451.251	0.146689	0.106674	1.37512	0.169094	0.743917
Olfr51|ENSMUSG00000060918	95.3642	-0.32707	0.237611	-1.3765	0.168668	0.743917
Rps12-ps26|ENSMUSG00000081103	147.196	-0.247785	0.180191	-1.37512	0.169093	0.743917
Rab11fip4os2|ENSMUSG00000086569	204.95	0.209564	0.15223	1.37662	0.168628	0.743917
Gm47550|ENSMUSG00000114612	660.471	-0.123118	0.0892821	-1.37898	0.167902	0.743917
Eprn|ENSMUSG00000113346	139.45	-0.258906	0.188155	-1.37603	0.168813	0.743917
Ism2|ENSMUSG00000050671	31.3596	0.508087	0.368922	1.37722	0.168444	0.743917
Mnat1|ENSMUSG00000021103	526.2	0.145742	0.10557	1.38053	0.167424	0.743917
Ptprs|ENSMUSG00000013236	3148.3	-0.0765561	0.0555388	-1.37842	0.168073	0.743917
[truncated: 10,064 more rows]

## Sheet: GSEA -LPSvsCTL
Down_LPS-BioMarkers.txt	BioMarkers	Gene-Set Name	Number Changed	Number Measured	Number in Gene-Set	Percent Changed	Percent Present	Z Score	FisherExactP	AdjustedP	redundant with terms	inverse redundant	gene symbols
Down_LPS-BioMarkers.txt	BioMarkers	Adult Brain Macrophage (PMID29545511 markers - CellMarkerDB)	3	32	48	9.375	66.6667	6.11562	0.00115764	0.730473			Colec12|Mrc1|Wdfy4
Down_LPS-BioMarkers.txt	BioMarkers	Embryonic Pdgfra positive glia (PMC6434952 markers)	3	93	388	3.22581	23.9691	3.08447	0.0229036	1			Atg16l2|E130307A14Rik|Kcnj10
Down_LPS-BioMarkers.txt	BioMarkers	Adult Oligodendrocyte (PMC6642641 markers)	3	122	253	2.45902	48.2213	2.48304	0.0456942	1			Kcnj10|Pip4k2a|Serpinb1a
Down_LPS-Biotypes.txt	Biotypes	Gene-Set Name	Number Changed	Number Measured	Number in Gene-Set	Percent Changed	Percent Present	Z Score	FisherExactP	AdjustedP
Down_LPS-CTDOntology.txt	Ontology Type	Ontology Name(Ontology-ID)	Number Changed	Number Measured	Number in Ontology	Percent Changed	Percent Present	Z Score	FisherExactP	AdjustedP
Down_LPS-GOSlim.txt	Ontology Type	Ontology Name(Ontology-ID)	Number Changed	Number Measured	Number in Ontology	Percent Changed	Percent Present	Z Score	FisherExactP	AdjustedP	redundant with terms	inverse redundant	gene symbols
Down_LPS-GOSlim.txt	biological_process	reproduction(GO:0000003)	9	440	1333	2.04545	33.0083	3.43272	0.00351497	0.145871			Camk2b|Creb3|Dnaja1|Mei1|Rgs14|Rln1|Spag1|Tesk1|Thoc1
Down_LPS-GOSlim.txt	molecular_function	enzyme regulator activity(GO:0030234)	7	427	899	1.63934	47.4972	2.35113	0.0304187	0.420792			Arhgap12|Cdc42bpg|Garnl3|Klf4|Rgs14|Rgs20|Serpinb1a
Down_LPS-GO.txt	Ontology Type	Ontology Name(Ontology-ID)	Number Changed	Number Measured	Number in Ontology	Percent Changed	Percent Present	Z Score	FisherExactP	AdjustedP	redundant with terms	inverse redundant	gene symbols
Down_LPS-GO.txt	molecular_function	hormone activity(GO:0005179)	3	30	121	10	24.7934	6.07265	0.00120045	1			Crhr2|Rln1|Thpo
Down_LPS-GO.txt	biological_process	amine transport(GO:0015837)	4	64	125	6.25	51.2	5.30092	0.00105426	1			Kcnj10|Slc38a5|Slc43a2|Ywhaz
Down_LPS-GO.txt	biological_process	regulation of synaptic plasticity(GO:0048167)	3	42	91	7.14286	46.1538	4.97929	0.00319622	1			Camk2b|Kcnj10|Rgs14
Down_LPS-GO.txt	biological_process	G-protein coupled receptor protein signaling pathway(GO:0007186)	6	219	1401	2.73973	15.6317	3.629	0.00435589	1			Crhr2|Olfr922|Olfr923|Rgs14|Rgs20|Rln1
Down_LPS-GO.txt	molecular_function	GTPase activator activity(GO:0005096)	4	115	208	3.47826	55.2885	3.56242	0.00878549	1			Arhgap12|Garnl3|Rgs14|Rgs20
Down_LPS-GO.txt	biological_process	transmembrane transport(GO:0055085)	4	147	298	2.72109	49.3289	2.93217	0.0200934	1			Atp6v1e2|Kcnj10|Slc25a16|Slc38a5
Down_LPS-GO.txt	biological_process	monovalent inorganic cation transport(GO:0015672)	3	95	194	3.15789	48.9691	2.85951	0.0296147	1			Atp6v1e2|Kcnj10|Slc4a8
Down_LPS-GO.txt	biological_process	regulation of hydrolase activity(GO:0051336)	6	290	650	2.06897	44.6154	2.80918	0.0162624	1			Creb3|Klf4|Rgs14|Rgs20|Serpinb1a|Tpm3
Down_LPS-GO.txt	biological_process	reproductive process(GO:0022414)	7	376	1190	1.8617	31.5966	2.72641	0.0163393	1			Creb3|Dnaja1|Mei1|Rln1|Spag1|Tesk1|Thoc1
Down_LPS-GO.txt	biological_process	regulation of cell motility(GO:2000145)	4	168	397	2.38095	42.3174	2.60807	0.0309098	1			Creb3|Klf4|Ppp2r3a|Tpm3
Down_LPS-GO.txt	molecular_function	active transmembrane transporter activity(GO:0022804)	4	169	320	2.36686	52.8125	2.59393	0.0314961	1			Atp6v1e2|Slc38a5|Slc43a2|Slc4a8
Down_LPS-GO.txt	biological_process	regulation of catabolic process(GO:0009894)	5	246	501	2.03252	49.1018	2.51068	0.0297152	1			Ppp2r3a|Rgs14|Rgs20|Serpinb1a|Tpm3
Down_LPS-GO.txt	biological_process	negative regulation of molecular function(GO:0044092)	5	253	588	1.97628	43.0272	2.43902	0.0329825	1			Creb3|Id3|Klf4|Rgs14|Serpinb1a
Down_LPS-GO.txt	biological_process	cell development(GO:0048468)	4	182	459	2.1978	39.6514	2.41926	0.0397195	1			Flnc|Kcnj10|Mei1|Pip4k2a
Down_LPS-GO.txt	biological_process	regulation of multicellular organismal development(GO:2000026)	7	472	1118	1.48305	42.2182	2.06383	0.0481314	1			Camk2b|Crhr2|Klf4|Ppp2r3a|Rgs14|Tradd|Zfhx3
Down_LPS-KEGG.txt	KEGG	Gene-Set Name	Number Changed	Number Measured	Number in Gene-Set	Percent Changed	Percent Present	Z Score	FisherExactP	AdjustedP	redundant with terms	inverse redundant	gene symbols
Down_LPS-KEGG.txt	KEGG	Phagosome:KEGG-mmu04145	4	76	165	5.26316	46.0606	3.7567	0.00643603	1			Atp6v1e2|Colec12|H2-M9|Mrc1
Down_LPS-KEGG.txt	KEGG	Tuberculosis:KEGG-mmu05152	3	77	178	3.8961	43.2584	2.5655	0.0410589	1			Camk2b|Mrc1|Tradd
Down_LPS-KEGG.txt	KEGG	Olfactory transduction:KEGG-mmu04740	3	83	991	3.61446	8.37538	2.40637	0.0495613	1			Camk2b|Olfr922|Olfr923
Down_LPS-MPhenoOntology.txt	Ontology Type	Ontology Name(Ontology-ID)	Number Changed	Number Measured	Number in Ontology	Percent Changed	Percent Present	Z Score	FisherExactP	AdjustedP	redundant with terms	inverse redundant	gene symbols
Down_LPS-MPhenoOntology.txt	mammalian phenotype	reproductive system phenotype(MP:0005389)	9	685	1488	1.31387	46.0349	2.29617	0.0324402	0.852231			Cdc14b|Dnaja1|Klf4|Mei1|Mpst|Mrc1|Rln1|S1pr2|Zfhx3
Down_LPS-MergedTFTargets.txt	MergedTFTargets	Gene-Set Name	Number Changed	Number Measured	Number in Gene-Set	Percent Changed	Percent Present	Z Score	FisherExactP	AdjustedP
Down_LPS-MouseImmuneCells.txt	MouseImmuneCells	Gene-Set Name	Number Changed	Number Measured	Number in Gene-Set	Percent Changed	Percent Present	Z Score	FisherExactP	AdjustedP
Down_LPS-PathwayCommons.txt	PathwayCommons	Gene-Set Name	Number Changed	Number Measured	Number in Gene-Set	Percent Changed	Percent Present	Z Score	FisherExactP	AdjustedP
Down_LPS-RVista_TFsites.txt	RVista_TFsites	Gene-Set Name	Number Changed	Number Measured	Number in Gene-Set	Percent Changed	Percent Present	Z Score	FisherExactP	AdjustedP	redundant with terms	inverse redundant	gene symbols
Down_LPS-RVista_TFsites.txt	RVista_TFsites	E12	23	1624	7453	1.41626	21.7899	3.97499	0.00020367	0.111204	AP-1|FKLF|GKLF|PU.1|SMAD4|ZNF515|myogenin	HTF4|MATH1	Arhgap12|Atp6v1e2|Camk2b|Cd72|Cdc42bpg|Creb3|Dcaf6|Eml6|Fam178b|Flnc|Frmpd1|Id3|Igf2bp3|Klf4|Mpst|Slc38a5|Slc4a8|Tesk1|Thpo|Tpm3|Wdfy4|Ywhaz|Zfhx3
Down_LPS-RVista_TFsites.txt	RVista_TFsites	ATF	10	469	2080	2.1322	22.5481	3.83562	0.001275	0.179797	AP-1|PU.1|SMAD4|ZNF515	ATF2	Atg16l2|Cdc14b|Flnc|Id3|Igf2bp3|Klf4|Rgs20|S1pr2|Thoc1|Thpo
Down_LPS-RVista_TFsites.txt	RVista_TFsites	PTF1-beta	10	471	2192	2.12314	21.4872	3.82005	0.00131719	0.179797	AP-1|FKLF|FRA1|GKLF|GSH2|PDEF|PU.1|PXR|SMAD4|SZF1-1|ZNF515|Zfp281		Crhr2|Eml6|Id3|Klf4|Slc38a5|Slc4a8|Thpo|Tradd|Ywhaz|Zfhx3
Down_LPS-RVista_TFsites.txt	RVista_TFsites	Gfi1b	16	1051	5477	1.52236	19.1893	3.46628	0.00171934	0.187752	AP-1|FRA1|Hoxd9|PXR		Creb3|Eml6|Flnc|Frmpd1|Garnl3|Id3|Igf2bp3|Klf4|Nudt3|Pip4k2a|Rgs20|Slc4a8|Spag1|Thpo|Tpm3|Zfhx3
Down_LPS-RVista_TFsites.txt	RVista_TFsites	ZBP89	31	2793	11873	1.10992	23.524	3.43148	0.00068882	0.179797	AP-1|PU.1|ZNF515	MATH1	Arhgap12|Atg16l2|Camk2b|Cd72|Cdc42bpg|Colec12|Creb3|Dcaf6|Eml6|Fam178b|Flnc|Frmpd1|Id3|Igf2bp3|Kcnj10|Klf4|Mpst|Mrc1|Pip4k2a|Ppp2r3a|Rgs20|Rnf207|S1pr2|Slc43a2|Slc4a8|Tesk1|Thpo|Tpm3|Tradd|Wdfy4|Zfhx3
Down_LPS-RVista_TFsites.txt	RVista_TFsites	ATF2:c-Jun	12	735	3543	1.63265	20.7451	3.19438	0.00389034	0.236014	AP-1|GSH2|PU.1|SMAD4|ZNF515		Arhgap12|Atp6v1e2|Cdc14b|Id3|Igf2bp3|Klf4|Nkpd1|Rgs20|S1pr2|Thoc1|Thpo|Zfhx3
Down_LPS-RVista_TFsites.txt	RVista_TFsites	E47	23	1903	8754	1.20862	21.7386	3.14152	0.00274136	0.229172	AP-1|FKLF|GKLF|PU.1|SMAD4|SZF1-1|ZNF515|myogenin	HTF4|MATH1	Arhgap12|Atp6v1e2|Camk2b|Cd72|Cdc42bpg|Creb3|Dcaf6|Eml6|Fam178b|Flnc|Frmpd1|Id3|Igf2bp3|Klf4|Mpst|S1pr2|Slc38a5|Slc4a8|Tesk1|Thpo|Tpm3|Ywhaz|Zfhx3
Down_LPS-RVista_TFsites.txt	RVista_TFsites	SP4	28	2527	10660	1.10803	23.7054	3.12996	0.0029381	0.229172	AP-1|FKLF|GKLF|PU.1|ZNF515		Arhgap12|Atg16l2|Camk2b|Cd72|Cdc42bpg|Colec12|Creb3|Dcaf6|Eml6|Fam178b|Flnc|Frmpd1|Id3|Igf2bp3|Kcnj10|Klf4|Mpst|Nkpd1|Pip4k2a|Ppp2r3a|Rgs20|S1pr2|Slc43a2|Spag1|Tesk1|Thpo|Tradd|Zfhx3
Down_LPS-RVista_TFsites.txt	RVista_TFsites	E2	14	976	4386	1.43443	22.2526	2.95916	0.00611451	0.302084	AP-1|FRA1|GKLF|PU.1|ZNF515		Cd72|Cdc14b|Eml6|Fam178b|Flnc|Frmpd1|Igf2bp3|Klf4|Slc4a8|Spag1|Thpo|Tradd|Ywhaz|Zfhx3
Down_LPS-RVista_TFsites.txt	RVista_TFsites	ARP-1	28	2602	12256	1.0761	21.2304	2.95379	0.00512571	0.279864	PU.1		Atg16l2|Atp6v1e2|Camk2b|Cd72|Cdc14b|Creb3|Crhr2|Dcaf6|Eml6|Flnc|Frmpd1|Garnl3|Id3|Igf2bp3|Kcnj10|Klf4|Mpst|Mrc1|Nkpd1|Rgs14|S1pr2|Slc38a5|Slc43a2|Slc4a8|Tesk1|Thpo|Tpm3|Zfhx3
Down_LPS-RVista_TFsites.txt	RVista_TFsites	FKLF	38	4085	17332	0.930233	23.5691	2.91554	0.00358078	0.236014	PU.1|ZNF515	CKROX|E12|E47|HTF4|MATH1|MAZR|PTF1-beta|SP4|SPI-B|Zfp281|myogenin	Arhgap12|Atg16l2|Atp6v1e2|Camk2b|Cd72|Cdc42bpg|Colec12|Creb3|Crhr2|Dcaf6|Eml6|Fam178b|Fbxl18|Flnc|Frmpd1|Id3|Igf2bp3|Kcnj10|Klf4|Mpst|Mrc1|Nkpd1|Pip4k2a|Ppp2r3a|Rgs20|S1pr2|Slc38a5|Slc43a2|Slc4a8|Spag1|Tesk1|Thoc1|Thpo|Tpm3|Tradd|Wdfy4|Ywhaz|Zfhx3
Down_LPS-RVista_TFsites.txt	RVista_TFsites	CKROX	26	2390	10134	1.08787	23.584	2.83921	0.00738799	0.310296	AP-1|FKLF|GKLF|PU.1|SZF1-1|ZNF515		Arhgap12|Atp6v1e2|Camk2b|Cd72|Cdc42bpg|Colec12|Creb3|Crhr2|Dcaf6|Eml6|Fam178b|Flnc|Frmpd1|Id3|Igf2bp3|Kcnj10|Klf4|Mpst|Nkpd1|Pip4k2a|Ppp2r3a|S1pr2|Slc43a2|Tesk1|Thpo|Zfhx3
Down_LPS-RVista_TFsites.txt	RVista_TFsites	POU2F3	22	1914	9668	1.14943	19.7973	2.78306	0.00801424	0.312555			Arhgap12|Atp6v1e2|Camk2b|Cd72|Cdc14b|Eml6|Fbxl18|Frmpd1|Garnl3|Id3|Igf2bp3|Klf4|Mpst|Nudt3|Pip4k2a|Rgs20|S1pr2|Spag1|Thpo|Tpm3|Ywhaz|Zfhx3
Down_LPS-RVista_TFsites.txt	RVista_TFsites	MATH1	17	1349	6151	1.26019	21.9314	2.74601	0.00946263	0.322912	AP-1|AREB6|E12|E47|FKLF|GKLF|HTF4|PU.1|SMAD4|SZF1-1|ZBP89|ZNF515|Zfp281|myogenin		Arhgap12|Camk2b|Cd72|Cdc42bpg|Creb3|Dcaf6|Fam178b|Flnc|Frmpd1|Id3|Igf2bp3|Klf4|Mpst|Slc4a8|Thpo|Tpm3|Zfhx3
Down_LPS-RVista_TFsites.txt	RVista_TFsites	SZF1-1	38	4221	18931	0.900261	22.2968	2.65287	0.00868349	0.316079		AREB6|CKROX|E2F-4|E47|HTF4|MATH1|PTF1-beta|XFD-1	Arhgap12|Atg16l2|Atp6v1e2|Camk2b|Cd72|Cdc14b|Cdc42bpg|Colec12|Creb3|Crhr2|Dcaf6|Eml6|Fam178b|Fbxl18|Flnc|Frmpd1|Garnl3|Id3|Igf2bp3|Kcnj10|Klf4|Mpst|Nkpd1|Nudt3|Pip4k2a|Ppp2r3a|Rgs14|Rgs20|S1pr2|Slc38a5|Slc43a2|Slc4a8|Tesk1|Thpo|Tpm3|Tradd|Ywhaz|Zfhx3
Down_LPS-RVista_TFsites.txt	RVista_TFsites	AP-1	41	4782	22065	0.857382	21.6723	2.59122	0.00663921	0.302084		AREB6|ATF|ATF2|ATF2:c-Jun|CKROX|Cphx|E12|E2|E2F-4|E47|FRA1|Gfi1b|HTF4|MATH1|MAZR|MYF|PKNOX2|PREP1|PTF1-beta|SP4|SPI-B|SPI1|STAT1:STAT1|TGIF1|TGIF2|XFD-1|ZBP89|Zfp281|c-Myb|myogenin	Arhgap12|Atg16l2|Atp6v1e2|Camk2b|Cd72|Cdc14b|Cdc42bpg|Colec12|Creb3|Crhr2|Dcaf6|Eml6|Fam178b|Flnc|Frmpd1|Garnl3|Id3|Igf2bp3|Kcnj10|Klf4|Mpst|Mrc1|Nkpd1|Nudt3|Pip4k2a|Ppp2r3a|Rgs20|Rnf207|S1pr2|Slc38a5|Slc43a2|Slc4a8|Spag1|Tesk1|Thoc1|Thpo|Tpm3|Tradd|Wdfy4|Ywhaz|Zfhx3
Down_LPS-RVista_TFsites.txt	RVista_TFsites	SPI1	28	2792	12982	1.00287	21.5067	2.52112	0.014309	0.415374	AP-1|PU.1|SMAD4	SPI-B|XFD-1	Arhgap12|Atp6v1e2|Cd72|Cdc14b|Cdc42bpg|Creb3|Crhr2|Fam178b|Flnc|Frmpd1|Garnl3|Id3|Igf2bp3|Kcnj10|Klf4|Mpst|Mrc1|Nkpd1|Pip4k2a|Rgs20|S1pr2|Slc38a5|Slc4a8|Thpo|Tpm3|Tradd|Ywhaz|Zfhx3
Down_LPS-RVista_TFsites.txt	RVista_TFsites	GKLF	37	4140	18241	0.89372	22.6961	2.48918	0.0151214	0.415374	PU.1|ZNF515	CKROX|E12|E2|E47|HTF4|MATH1|PTF1-beta|SP4|myogenin	Arhgap12|Atg16l2|Atp6v1e2|Camk2b|Cd72|Cdc14b|Cdc42bpg|Colec12|Creb3|Crhr2|Dcaf6|Eml6|Fam178b|Flnc|Frmpd1|Id3|Igf2bp3|Kcnj10|Klf4|Mpst|Nkpd1|Pip4k2a|Ppp2r3a|Rgs14|Rgs20|S1pr2|Slc38a5|Slc43a2|Slc4a8|Spag1|Tesk1|Thpo|Tpm3|Tradd|Wdfy4|Ywhaz|Zfhx3
Down_LPS-RVista_TFsites.txt	RVista_TFsites	AREB6	25	2423	11065	1.03178	21.8979	2.44937	0.0190309	0.472312	AP-1|PU.1|SMAD4|SZF1-1	HTF4|MATH1	Arhgap12|Camk2b|Cd72|Cdc14b|Cdc42bpg|Creb3|Dcaf6|Eml6|Fam178b|Flnc|Frmpd1|Garnl3|Id3|Igf2bp3|Klf4|Mpst|Nkpd1|Slc38a5|Slc4a8|Tesk1|Thpo|Tpm3|Tradd|Ywhaz|Zfhx3
Down_LPS-RVista_TFsites.txt	RVista_TFsites	GSH2	37	4178	19737	0.885591	21.1684	2.41431	0.0152152	0.415374	PU.1	ATF2:c-Jun|Cphx|MYF|PKNOX2|PREP1|PTF1-beta|SPI-B|STAT1:STAT1|TGIF1|TGIF2|XFD-1	Arhgap12|Atp6v1e2|Camk2b|Cd72|Cdc14b|Cdc42bpg|Creb3|Crhr2|Dcaf6|Eml6|Fbxl18|Flnc|Frmpd1|Garnl3|Id3|Igf2bp3|Kcnj10|Klf4|Mpst|Mrc1|Nkpd1|Pip4k2a|Ppp2r3a|Rgs20|S1pr2|Slc38a5|Slc43a2|Slc4a8|Spag1|Tesk1|Thoc1|Thpo|Tpm3|Tradd|Wdfy4|Ywhaz|Zfhx3
Down_LPS-RVista_TFsites.txt	RVista_TFsites	STAT1:STAT1	16	1350	6789	1.18519	19.8851	2.37545	0.0258239	0.487448	AP-1|FRA1|GSH2|Hoxd9|PU.1|PXR		Arhgap12|Creb3|Eml6|Frmpd1|Garnl3|Id3|Igf2bp3|Kcnj10|Klf4|Ppp2r3a|Rgs20|Slc38a5|Slc4a8|Thpo|Wdfy4|Zfhx3
Down_LPS-RVista_TFsites.txt	RVista_TFsites	HTF4	21	1946	8773	1.07914	22.1817	2.37017	0.0219433	0.479243	AP-1|AREB6|E12|E47|FKLF|GKLF|PU.1|SMAD4|SZF1-1|ZNF515|Zfp281|myogenin	MATH1	Arhgap12|Camk2b|Cd72|Cdc42bpg|Creb3|Dcaf6|Eml6|Fam178b|Flnc|Frmpd1|Id3|Igf2bp3|Klf4|Mpst|Slc38a5|Slc4a8|Tesk1|Thpo|Tpm3|Ywhaz|Zfhx3
Down_LPS-RVista_TFsites.txt	RVista_TFsites	SPI-B	19	1704	8165	1.11502	20.8696	2.36537	0.0259237	0.487448	AP-1|FKLF|GSH2|PU.1|PXR|SMAD4|SPI1|ZNF515		Arhgap12|Atp6v1e2|Cd72|Creb3|Crhr2|Flnc|Frmpd1|Id3|Igf2bp3|Klf4|Mpst|Mrc1|Nkpd1|Pip4k2a|Rgs20|S1pr2|Thpo|Ywhaz|Zfhx3
Down_LPS-RVista_TFsites.txt	RVista_TFsites	PKNOX2	17	1470	7036	1.15646	20.8926	2.35937	0.0303678	0.487448	AP-1|GSH2|PU.1|PXR|SMAD4		Camk2b|Cd72|Cdc42bpg|Eml6|Flnc|Frmpd1|Garnl3|Id3|Igf2bp3|Kcnj10|Mpst|Mrc1|Rgs20|Slc38a5|Thpo|Ywhaz|Zfhx3
Down_LPS-RVista_TFsites.txt	RVista_TFsites	ZNF515	42	5097	22482	0.824014	22.6715	2.35709	0.0167357	0.435128		ATF|ATF2|ATF2:c-Jun|CKROX|E12|E2|E2F-4|E47|FKLF|GKLF|HTF4|Irx2|MATH1|MAZR|N-Myc|PTF1-beta|SP4|SPI-B|ZBP89|Zfp281|myogenin	Arhgap12|Atg16l2|Atp6v1e2|Camk2b|Cd72|Cdc14b|Cdc42bpg|Colec12|Creb3|Crhr2|Dcaf6|Eml6|Fam178b|Fbxl18|Flnc|Frmpd1|Id3|Igf2bp3|Kcnj10|Klf4|Mpst|Mrc1|Nkpd1|Nudt3|Pip4k2a|Ppp2r3a|Rgs14|Rgs20|Rnf207|S1pr2|Slc38a5|Slc43a2|Slc4a8|Spag1|Tesk1|Thoc1|Thpo|Tpm3|Tradd|Wdfy4|Ywhaz|Zfhx3
Down_LPS-RVista_TFsites.txt	RVista_TFsites	XFD-1	13	1024	5157	1.26953	19.8565	2.35565	0.0245687	0.487448	AP-1|GSH2|Hoxd9|PDEF|PU.1|PXR|SMAD4|SPI1|SZF1-1		Arhgap12|Cdc14b|Cdc42bpg|Creb3|Crhr2|Garnl3|Id3|Igf2bp3|S1pr2|Slc4a8|Tpm3|Tradd|Zfhx3
Down_LPS-RVista_TFsites.txt	RVista_TFsites	N-Myc	27	2732	12403	0.988287	22.0269	2.35099	0.0218099	0.479243	PU.1|ZNF515		Arhgap12|Camk2b|Cdc42bpg|Creb3|Dcaf6|Eml6|Fam178b|Flnc|Frmpd1|Id3|Igf2bp3|Klf4|Mpst|Mrc1|Rgs14|Rgs20|Rnf207|S1pr2|Slc38a5|Slc4a8|Tesk1|Thpo|Tpm3|Tradd|Wdfy4|Ywhaz|Zfhx3
Down_LPS-RVista_TFsites.txt	RVista_TFsites	Cphx	21	1967	9820	1.06762	20.0305	2.31502	0.0327721	0.487448	AP-1|FRA1|GSH2|PU.1|PXR		Atp6v1e2|Cd72|Cdc14b|Crhr2|Frmpd1|Garnl3|Id3|Igf2bp3|Klf4|Pip4k2a|Ppp2r3a|Rgs20|Slc38a5|Slc43a2|Slc4a8|Spag1|Tesk1|Thpo|Tpm3|Tradd|Zfhx3
Down_LPS-RVista_TFsites.txt	RVista_TFsites	MYF	16	1369	6214	1.16874	22.0309	2.3145	0.0273913	0.487448	AP-1|GSH2|Hoxd9|PU.1|PXR|SMAD4		Arhgap12|Camk2b|Cd72|Creb3|Dcaf6|Eml6|Flnc|Frmpd1|Garnl3|Id3|Klf4|Thpo|Tpm3|Tradd|Wdfy4|Zfhx3
Down_LPS-RVista_TFsites.txt	RVista_TFsites	Hoxd9	33	3617	17340	0.912358	20.8593	2.28768	0.0217848	0.479243		Gfi1b|MYF|STAT1:STAT1|XFD-1	Arhgap12|Atp6v1e2|Camk2b|Cd72|Cdc14b|Cdc42bpg|Creb3|Crhr2|Dcaf6|Eml6|Fbxl18|Flnc|Frmpd1|Garnl3|Id3|Igf2bp3|Kcnj10|Klf4|Nudt3|Pip4k2a|Ppp2r3a|Rgs20|S1pr2|Slc38a5|Slc43a2|Slc4a8|Spag1|Thoc1|Thpo|Tpm3|Tradd|Wdfy4|Zfhx3
Down_LPS-RVista_TFsites.txt	RVista_TFsites	TGIF1	20	1854	8973	1.07875	20.662	2.28665	0.0302111	0.487448	AP-1|GSH2|PU.1|PXR|SMAD4	TGIF2	Arhgap12|Camk2b|Cd72|Cdc42bpg|Creb3|Crhr2|Dcaf6|Eml6|Flnc|Frmpd1|Garnl3|Id3|Igf2bp3|Kcnj10|Klf4|Mrc1|Slc38a5|Thpo|Ywhaz|Zfhx3
Down_LPS-RVista_TFsites.txt	RVista_TFsites	TGIF2	16	1381	6669	1.15858	20.7078	2.27641	0.0285642	0.487448	AP-1|GSH2|PREP1|PU.1|PXR|SMAD4|TGIF1		Arhgap12|Cd72|Cdc42bpg|Creb3|Eml6|Flnc|Frmpd1|Garnl3|Id3|Igf2bp3|Kcnj10|Mrc1|Slc38a5|Thpo|Ywhaz|Zfhx3
Down_LPS-RVista_TFsites.txt	RVista_TFsites	myogenin	28	2926	13550	0.956938	21.5941	2.22535	0.0328934	0.487448	AP-1|FKLF|GKLF|PU.1|ZNF515	E12|E47|HTF4|MATH1	Arhgap12|Atp6v1e2|Camk2b|Cd72|Cdc42bpg|Colec12|Creb3|Dcaf6|Eml6|Fam178b|Flnc|Frmpd1|Id3|Igf2bp3|Klf4|Mpst|Nkpd1|Pip4k2a|S1pr2|Slc38a5|Slc4a8|Spag1|Tesk1|Thpo|Tpm3|Wdfy4|Ywhaz|Zfhx3
Down_LPS-RVista_TFsites.txt	RVista_TFsites	ATF2	7	452	2132	1.54867	21.2008	2.22153	0.0372524	0.505212	AP-1|ATF|PU.1|SMAD4|ZNF515		Atg16l2|Cdc14b|Id3|Klf4|Rgs20|S1pr2|Thoc1
Down_LPS-RVista_TFsites.txt	RVista_TFsites	c-Myb	29	3080	14315	0.941558	21.5159	2.19495	0.0334852	0.487448	AP-1|PU.1		Arhgap12|Atp6v1e2|Camk2b|Cd72|Cdc14b|Cdc42bpg|Creb3|Crhr2|Dcaf6|Fam178b|Flnc|Frmpd1|Garnl3|Id3|Igf2bp3|Klf4|Mrc1|Nkpd1|Pip4k2a|Ppp2r3a|Rgs20|S1pr2|Slc38a5|Slc43a2|Slc4a8|Tesk1|Thpo|Tpm3|Zfhx3
Down_LPS-RVista_TFsites.txt	RVista_TFsites	PREP1	18	1644	7918	1.09489	20.7628	2.19449	0.0379372	0.505212	AP-1|GSH2|PU.1|PXR|SMAD4	TGIF2	Arhgap12|Cd72|Cdc42bpg|Creb3|Dcaf6|Eml6|Flnc|Frmpd1|Garnl3|Id3|Igf2bp3|Kcnj10|Mrc1|Rgs20|Slc38a5|Thpo|Ywhaz|Zfhx3
Down_LPS-RVista_TFsites.txt	RVista_TFsites	PU.1	42	5200	23889	0.807692	21.7673	2.15136	0.0252351	0.487448		AREB6|ARP-1|ATF|ATF2|ATF2:c-Jun|CKROX|Cphx|E12|E2|E47|FKLF|GKLF|GSH2|HTF4|Irx2|MATH1|MAZR|MYF|N-Myc|PDEF|PKNOX2|PREP1|PTF1-beta|SP4|SPI-B|SPI1|STAT1:STAT1|TGIF1|TGIF2|XFD-1|ZBP89|Zfp281|c-Myb|myogenin	Arhgap12|Atg16l2|Atp6v1e2|Camk2b|Cd72|Cdc14b|Cdc42bpg|Colec12|Creb3|Crhr2|Dcaf6|Eml6|Fam178b|Fbxl18|Flnc|Frmpd1|Garnl3|Id3|Igf2bp3|Kcnj10|Klf4|Mpst|Mrc1|Nkpd1|Pip4k2a|Ppp2r3a|Rgs14|Rgs20|Rnf207|S1pr2|Slc38a5|Slc43a2|Slc4a8|Spag1|Tesk1|Thoc1|Thpo|Tpm3|Tradd|Wdfy4|Ywhaz|Zfhx3
Down_LPS-RVista_TFsites.txt	RVista_TFsites	Zfp281	33	3688	15983	0.894794	23.0745	2.14266	0.0318797	0.487448	AP-1|FKLF|PU.1|ZNF515	HTF4|MATH1|PTF1-beta	Arhgap12|Atg16l2|Camk2b|Cd72|Cdc42bpg|Colec12|Creb3|Crhr2|Dcaf6|Eml6|Fam178b|Flnc|Frmpd1|Id3|Igf2bp3|Kcnj10|Klf4|Mpst|Mrc1|Pip4k2a|Ppp2r3a|Rgs20|S1pr2|Slc38a5|Slc43a2|Slc4a8|Tesk1|Thpo|Tpm3|Tradd|Wdfy4|Ywhaz|Zfhx3
Down_LPS-RVista_TFsites.txt	RVista_TFsites	MAZR	27	2826	12076	0.955414	23.4018	2.14157	0.0340681	0.487448	AP-1|FKLF|PU.1|ZNF515		Arhgap12|Atg16l2|Camk2b|Cd72|Cdc42bpg|Colec12|Creb3|Dcaf6|Eml6|Fam178b|Flnc|Frmpd1|Id3|Igf2bp3|Kcnj10|Klf4|Mpst|Mrc1|Nkpd1|Ppp2r3a|S1pr2|Slc38a5|Slc43a2|Tesk1|Thpo|Tradd|Zfhx3
Down_LPS-RVista_TFsites.txt	RVista_TFsites	Irx2	24	2439	11659	0.98401	20.9195	2.10149	0.0432394	0.536561	PU.1|ZNF515		Arhgap12|Atp6v1e2|Cdc14b|Crhr2|Dcaf6|Eml6|Fam178b|Fbxl18|Flnc|Frmpd1|Id3|Igf2bp3|Klf4|Mpst|Mrc1|Nkpd1|Rgs14|Rgs20|Slc38a5|Slc43a2|Slc4a8|Thpo|Tpm3|Zfhx3
Down_LPS-RVista_TFsites.txt	RVista_TFsites	PXR	40	4849	22517	0.824912	21.5348	2.09858	0.0429856	0.536561		Cphx|Gfi1b|MYF|PKNOX2|PREP1|PTF1-beta|SPI-B|STAT1:STAT1|TGIF1|TGIF2|XFD-1	Arhgap12|Atp6v1e2|Camk2b|Cd72|Cdc14b|Cdc42bpg|Colec12|Creb3|Crhr2|Dcaf6|Eml6|Flnc|Frmpd1|Garnl3|Id3|Igf2bp3|Kcnj10|Klf4|Mpst|Mrc1|Nkpd1|Nudt3|Pip4k2a|Ppp2r3a|Rgs14|Rgs20|Rnf207|S1pr2|Slc25a16|Slc38a5|Slc43a2|Slc4a8|Spag1|Tesk1|Thpo|Tpm3|Tradd|Wdfy4|Ywhaz|Zfhx3
Down_LPS-RVista_TFsites.txt	RVista_TFsites	SP2	28	2985	12471	0.938023	23.9355	2.09703	0.0478413	0.556597			Arhgap12|Atg16l2|Atp6v1e2|Camk2b|Cdc42bpg|Colec12|Creb3|Eml6|Fam178b|Flnc|Frmpd1|Id3|Igf2bp3|Kcnj10|Klf4|Nkpd1|Pip4k2a|Ppp2r3a|Rgs20|S1pr2|Slc25a16|Slc43a2|Slc4a8|Tesk1|Thpo|Tpm3|Tradd|Zfhx3
Down_LPS-RVista_TFsites.txt	RVista_TFsites	PDEF	34	3881	17525	0.876063	22.1455	2.05956	0.0423696	0.536561	PU.1	PTF1-beta|XFD-1	Arhgap12|Atg16l2|Camk2b|Cdc14b|Cdc42bpg|Creb3|Crhr2|Dcaf6|Eml6|Fam178b|Fbxl18|Flnc|Frmpd1|Garnl3|Id3|Igf2bp3|Klf4|Mpst|Mrc1|Nkpd1|Pip4k2a|Ppp2r3a|Rgs20|Rnf207|S1pr2|Slc38a5|Slc43a2|Slc4a8|Thpo|Tpm3|Tradd|Wdfy4|Ywhaz|Zfhx3
Down_LPS-RVista_TFsites.txt	RVista_TFsites	E2F-4	27	2867	12029	0.941751	23.8341	2.05125	0.0479122	0.556597	AP-1|SZF1-1|ZNF515		Arhgap12|Atg16l2|Camk2b|Cdc14b|Cdc42bpg|Creb3|Eml6|Flnc|Frmpd1|Id3|Igf2bp3|Kcnj10|Klf4|Mpst|Nkpd1|Nudt3|Pip4k2a|Ppp2r3a|Rgs20|S1pr2|Slc43a2|Slc4a8|Tesk1|Thpo|Tpm3|Tradd|Zfhx3
Down_LPS-RVista_TFsites.txt	RVista_TFsites	FRA1	37	4388	20452	0.843209	21.4551	1.99496	0.0470621	0.556597	AP-1	Cphx|E2|Gfi1b|PTF1-beta|STAT1:STAT1	Arhgap12|Atg16l2|Atp6v1e2|Cd72|Cdc14b|Colec12|Creb3|Crhr2|Dcaf6|Eml6|Fam178b|Flnc|Frmpd1|Garnl3|Id3|Igf2bp3|Kcnj10|Klf4|Mpst|Nkpd1|Nudt3|Pip4k2a|Ppp2r3a|Rgs20|Rnf207|S1pr2|Slc38a5|Slc43a2|Slc4a8|Spag1|Tesk1|Thpo|Tpm3|Tradd|Wdfy4|Ywhaz|Zfhx3
Down_LPS-RVista_TFsites.txt	RVista_TFsites	SMAD4	41	5090	22853	0.805501	22.2728	1.97976	0.0494807	0.562843		AREB6|ATF|ATF2|ATF2:c-Jun|E12|E47|HTF4|MATH1|MYF|PKNOX2|PREP1|PTF1-beta|SPI-B|SPI1|TGIF1|TGIF2|XFD-1	Arhgap12|Atg16l2|Atp6v1e2|Camk2b|Cd72|Cdc14b|Cdc42bpg|Colec12|Creb3|Crhr2|Dcaf6|Eml6|Fam178b|Fbxl18|Flnc|Frmpd1|Garnl3|Id3|Igf2bp3|Kcnj10|Klf4|Mpst|Mrc1|Nkpd1|Nudt3|Pip4k2a|Rgs20|Rnf207|S1pr2|Slc25a16|Slc38a5|Slc43a2|Slc4a8|Tesk1|Thoc1|Thpo|Tpm3|Tradd|Wdfy4|Ywhaz|Zfhx3
Down_LPS-TFTargets.txt	TFTargets	Gene-Set Name	Number Changed	Number Measured	Number in Gene-Set	Percent Changed	Percent Present	Z Score	FisherExactP	AdjustedP
Down_LPS-local.txt	WikiPathways	Gene-Set Name	Number Changed	Number Measured	Number in Gene-Set	Percent Changed	Percent Present	Z Score	FisherExactP	AdjustedP
Down_LPS-microRNATargets.txt	microRNATargets	Gene-Set Name	Number Changed	Number Measured	Number in Gene-Set	Percent Changed	Percent Present	Z Score	FisherExactP	AdjustedP	redundant with terms	inverse redundant	gene symbols
Down_LPS-microRNATargets.txt	microRNATargets	mmu-miR-409	7	210	407	3.33333	51.5971	4.66596	0.00051822	0.216098			Dcaf6|Mrc1|Rnf207|Thoc1|Tpm3|Wdfy4|Ywhaz
Down_LPS-microRNATargets.txt	microRNATargets	mmu-miR-193b	3	53	115	5.66038	46.087	4.34449	0.00584279	1			Dnaja1|Slc43a2|Ywhaz
Down_LPS-microRNATargets.txt	microRNATargets	mmu-miR-146b	7	419	804	1.67064	52.1144	2.48189	0.0239521	1			Fbxl18|Garnl3|Klf4|Rnf207|Tpm3|Wdfy4|Ywhaz
Down_LPS-microRNATargets.txt	microRNATargets	mmu-miR-146	7	441	875	1.5873	50.4	2.33281	0.0307292	1			Fbxl18|Flnc|Garnl3|Klf4|Rnf207|Tpm3|Wdfy4
Down_LPS-microRNATargets.txt	microRNATargets	mmu-miR-494	5	273	610	1.8315	44.7541	2.2986	0.0400058	1			Arhgap12|Klf4|Ppp2r3a|Thoc1|Zfhx3
Up_LPS-BioMarkers.txt	BioMarkers	Gene-Set Name	Number Changed	Number Measured	Number in Gene-Set	Percent Changed	Percent Present	Z Score	FisherExactP	AdjustedP	redundant with terms	inverse redundant	gene symbols
Up_LPS-BioMarkers.txt	BioMarkers	Adult Colon Brush cell of epithelium proper of large intestine (PMC6642641 top 100)	4	35	98	11.4286	35.7143	7.72931	8.7e-05	0.0548984			Col15a1|Dmxl2|Fyb|Sh2d7
Up_LPS-BioMarkers.txt	BioMarkers	Adult Kidney kidney collecting duct epithelial cell (PMC6642641 top 100)	3	47	99	6.38298	47.4747	4.75457	0.00395725	0.826104			Dst|Slc12a1|Tmem72
Up_LPS-BioMarkers.txt	BioMarkers	Adult Marrow Niche-vecad-Endothelial-Cdkn1a-high (BioRxiv ChwA5asorU top 100)	3	51	100	5.88235	51	4.5189	0.00498581	0.826104			Angptl4|Cltc|Ralgapa2
Up_LPS-BioMarkers.txt	BioMarkers	Adult Brain Type I spiral ganglion neuron (PMID30078709 markers - CellMarkerDB)	9	498	1020	1.80723	48.8235	3.14743	0.00602173	0.826104			Abt1|Adap1|Bend6|Denr|Ern1|Fam20c|Mrpl4|Rbfox3|Sh2d7
Up_LPS-Biotypes.txt	Biotypes	Gene-Set Name	Number Changed	Number Measured	Number in Gene-Set	Percent Changed	Percent Present	Z Score	FisherExactP	AdjustedP
Up_LPS-CTDOntology.txt	Ontology Type	Ontology Name(Ontology-ID)	Number Changed	Number Measured	Number in Ontology	Percent Changed	Percent Present	Z Score	FisherExactP	AdjustedP
Up_LPS-GOSlim.txt	Ontology Type	Ontology Name(Ontology-ID)	Number Changed	Number Measured	Number in Ontology	Percent Changed	Percent Present	Z Score	FisherExactP	AdjustedP
Up_LPS-GO.txt	Ontology Type	Ontology Name(Ontology-ID)	Number Changed	Number Measured	Number in Ontology	Percent Changed	Percent Present	Z Score	FisherExactP	AdjustedP	redundant with terms	inverse redundant	gene symbols
Up_LPS-GO.txt	biological_process	regulation of Ras GTPase activity(GO:0032318)	3	81	154	3.7037	52.5974	3.35772	0.0168972	1	GTPase activator activity|small GTPase regulator activity	GTPase activator activity	Adap1|Git2|Ralgapa2
Up_LPS-GO.txt	molecular_function	small GTPase regulator activity(GO:0005083)	5	192	304	2.60417	63.1579	3.31849	0.00902875	1		GTPase activator activity|regulation of Ras GTPase activity	Adap1|Dmxl2|Git2|Prex1|Ralgapa2
Up_LPS-GO.txt	biological_process	negative regulation of catalytic activity(GO:0043086)	5	194	445	2.57732	43.5955	3.28981	0.00941885	1			Angptl4|Csrnp2|Gnai3|Mllt1|Pif1
Up_LPS-GO.txt	molecular_function	magnesium ion binding(GO:0000287)	3	102	174	2.94118	58.6207	2.82411	0.0308307	1			Dyrk3|Ern1|Pif1
Up_LPS-GO.txt	molecular_function	GTPase activator activity(GO:0005096)	3	115	208	2.6087	55.2885	2.5615	0.0417371	1	regulation of Ras GTPase activity|small GTPase regulator activity	regulation of Ras GTPase activity	Adap1|Git2|Ralgapa2
Up_LPS-GO.txt	cellular_component	cytoplasmic membrane-bounded vesicle(GO:0016023)	5	272	574	1.83824	47.3868	2.39675	0.0350396	1			Cltc|Dmxl2|Dst|Gnai3|Nptx1
Up_LPS-KEGG.txt	KEGG	Gene-Set Name	Number Changed	Number Measured	Number in Gene-Set	Percent Changed	Percent Present	Z Score	FisherExactP	AdjustedP
Up_LPS-MPhenoOntology.txt	Ontology Type	Ontology Name(Ontology-ID)	Number Changed	Number Measured	Number in Ontology	Percent Changed	Percent Present	Z Score	FisherExactP	AdjustedP
Up_LPS-MergedTFTargets.txt	MergedTFTargets	Gene-Set Name	Number Changed	Number Measured	Number in Gene-Set	Percent Changed	Percent Present	Z Score	FisherExactP	AdjustedP
Up_LPS-MouseImmuneCells.txt	MouseImmuneCells	Gene-Set Name	Number Changed	Number Measured	Number in Gene-Set	Percent Changed	Percent Present	Z Score	FisherExactP	AdjustedP
Up_LPS-PathwayCommons.txt	PathwayCommons	Gene-Set Name	Number Changed	Number Measured	Number in Gene-Set	Percent Changed	Percent Present	Z Score	FisherExactP	AdjustedP
Up_LPS-RVista_TFsites.txt	RVista_TFsites	Gene-Set Name	Number Changed	Number Measured	Number in Gene-Set	Percent Changed	Percent Present	Z Score	FisherExactP	AdjustedP	redundant with terms	inverse redundant	gene symbols
Up_LPS-RVista_TFsites.txt	RVista_TFsites	AhR	7	365	1584	1.91781	23.0429	2.99329	0.0101646	1	Dobox5|NF-kappaB		Ddr1|Dmxl2|Man1a2|Ralgapa2|Styx|Tmem38b|Vps13c
Up_LPS-RVista_TFsites.txt	RVista_TFsites	Dobox5	28	2903	13064	0.964519	22.2214	2.61798	0.01213	1	NF-kappaB	AhR	Angptl4|Aqp3|Clec4e|Cltc|Col15a1|Csrnp2|Ddr1|Denr|Dmxl2|Dst|Dyrk3|Ern1|Fbxl22|Git2|Gnai3|Iqcd|Man1a2|Mllt1|Mrpl4|Nptx1|Prex1|Ralgapa2|Slc12a1|Styx|Tmem38b|Tmem72|Vps13c|Zan
Up_LPS-RVista_TFsites.txt	RVista_TFsites	Pitx3	19	1802	7818	1.05438	23.0494	2.341	0.0254707	1	NF-kappaB		Angptl4|Aqp3|Clec4e|Cltc|Csrnp2|Ddr1|Denr|Dyrk3|Ern1|Fbxl22|Gnai3|Mllt1|Mrpl4|Prex1|Slc12a1|Slc25a22|Styx|Vps13c|Zan
Up_LPS-RVista_TFsites.txt	RVista_TFsites	NF-kappaB	42	5666	26459	0.741264	21.4143	2.05508	0.0296079	1		AhR|Dobox5|Pitx3	Adap1|Angptl4|Aqp3|Bend6|Cgn|Clec4e|Cltc|Col15a1|Csrnp2|Ddr1|Ddx54|Denr|Dmxl2|Dst|Dyrk3|Ern1|Fam20c|Fbxl22|Fyb|Git2|Gnai3|Heatr6|Iqcd|Man1a2|Mllt1|Mrpl4|Npl|Nptx1|Pif1|Prex1|Ralgapa2|Rbfox3|Slc12a1|Slc25a22|Slc7a11|Styx|Tmc7|Tmem38b|Tmem72|Vps13b|Vps13c|Zan
Up_LPS-TFTargets.txt	TFTargets	Gene-Set Name	Number Changed	Number Measured	Number in Gene-Set	Percent Changed	Percent Present	Z Score	FisherExactP	AdjustedP
Up_LPS-local.txt	WikiPathways	Gene-Set Name	Number Changed	Number Measured	Number in Gene-Set	Percent Changed	Percent Present	Z Score	FisherExactP	AdjustedP
Up_LPS-microRNATargets.txt	microRNATargets	Gene-Set Name	Number Changed	Number Measured	Number in Gene-Set	Percent Changed	Percent Present	Z Score	FisherExactP	AdjustedP	redundant with terms	inverse redundant	gene symbols
Up_LPS-microRNATargets.txt	microRNATargets	mmu-miR-202-3p	5	141	298	3.5461	47.3154	4.1936	0.00240489	1			Cgn|Col15a1|Dst|Styx|Tmc7
Up_LPS-microRNATargets.txt	microRNATargets	mmu-miR-499	4	160	345	2.5	46.3768	2.84136	0.0223272	1			4932438A13Rik|Dst|Heatr6|Slc12a1
Up_LPS-microRNATargets.txt	microRNATargets	mmu-miR-221	8	505	1046	1.58416	48.2792	2.60282	0.0175507	1			Dst|Gnai3|Heatr6|Man1a2|Prex1|Slc12a1|Styx|Vps13c

## Sheet: FET analysis
	midnightblue	red	lightyellow	magenta	green	turquoise	yellow	salmon	greenyellow	pink	black	purple	blue	grey60	lightcyan	lightgreen	cyan	brown	tan
	FET pValue	FET pValue	FET pValue	FET pValue	FET pValue	FET pValue	FET pValue	FET pValue	FET pValue	FET pValue	FET pValue	FET pValue	FET pValue	FET pValue	FET pValue	FET pValue	FET pValue	FET pValue	FET pValue
CTL_VS_LPS_UP	0.0439949	0.00913548	1	0.208179	0.875923	0.973015	0.248494	0.627246	0.668737	0.828414	0.533773	0.774243	0.849792	0.404448	0.43816	1	1	0.395588	0.635393
CTL_VS_LPS_DOWN	0.332284	0.511141	1	0.917561	0.604844	0.696448	0.255207	0.459989	0.0621136	0.652849	0.481618	0.174229	0.637236	1	0.774045	0.732411	0.407767	0.626196	0.925948
	FDR corrected	FDR corrected	FDR corrected	FDR corrected	FDR corrected	FDR corrected	FDR corrected	FDR corrected	FDR corrected	FDR corrected	FDR corrected	FDR corrected	FDR corrected	FDR corrected	FDR corrected	FDR corrected	FDR corrected	FDR corrected	FDR corrected
CTL_VS_LPS_UP	0.786773	0.347148	1	1	1	1	1	1	1	1	1	1	1	1	1	1	1	1	1
CTL_VS_LPS_DOWN	1	1	1	1	1	1	1	1	0.786773	1	1	1	1	1	1	1	1	1	1
	Overlap	Overlap	Overlap	Overlap	Overlap	Overlap	Overlap	Overlap	Overlap	Overlap	Overlap	Overlap	Overlap	Overlap	Overlap	Overlap	Overlap	Overlap	Overlap
CTL_VS_LPS_UP	3	6	0	3	1	2	5	1	1	1	2	1	3	1	1	0	0	5	1
CTL_VS_LPS_DOWN	3	5	0	2	5	12	11	3	6	4	5	6	11	0	1	1	3	10	1
	CategoryHitsInDataSet(ADJ)	CategoryHitsInDataSet(ADJ)	CategoryHitsInDataSet(ADJ)	CategoryHitsInDataSet(ADJ)	CategoryHitsInDataSet(ADJ)	CategoryHitsInDataSet(ADJ)	CategoryHitsInDataSet(ADJ)	CategoryHitsInDataSet(ADJ)	CategoryHitsInDataSet(ADJ)	CategoryHitsInDataSet(ADJ)	CategoryHitsInDataSet(ADJ)	CategoryHitsInDataSet(ADJ)	CategoryHitsInDataSet(ADJ)	CategoryHitsInDataSet(ADJ)	CategoryHitsInDataSet(ADJ)	CategoryHitsInDataSet(ADJ)	CategoryHitsInDataSet(ADJ)	CategoryHitsInDataSet(ADJ)	CategoryHitsInDataSet(ADJ)
CTL_VS_LPS_UP	40	40	40	40	40	40	40	40	40	40	40	40	40	40	40	40	40	40	40
CTL_VS_LPS_DOWN	103	103	103	103	103	103	103	103	103	103	103	103	103	103	103	103	103	103	103
	CategoryHitsInDataSet(Unadj)	CategoryHitsInDataSet(Unadj)	CategoryHitsInDataSet(Unadj)	CategoryHitsInDataSet(Unadj)	CategoryHitsInDataSet(Unadj)	CategoryHitsInDataSet(Unadj)	CategoryHitsInDataSet(Unadj)	CategoryHitsInDataSet(Unadj)	CategoryHitsInDataSet(Unadj)	CategoryHitsInDataSet(Unadj)	CategoryHitsInDataSet(Unadj)	CategoryHitsInDataSet(Unadj)	CategoryHitsInDataSet(Unadj)	CategoryHitsInDataSet(Unadj)	CategoryHitsInDataSet(Unadj)	CategoryHitsInDataSet(Unadj)	CategoryHitsInDataSet(Unadj)	CategoryHitsInDataSet(Unadj)	CategoryHitsInDataSet(Unadj)
	40	40	40	40	40	40	40	40	40	40	40	40	40	40	40	40	40	40	40
	103	103	103	103	103	103	103	103	103	103	103	103	103	103	103	103	103	103	103
	OverlappedGeneLists	OverlappedGeneLists	OverlappedGeneLists	OverlappedGeneLists	OverlappedGeneLists	OverlappedGeneLists	OverlappedGeneLists	OverlappedGeneLists	OverlappedGeneLists	OverlappedGeneLists	OverlappedGeneLists	OverlappedGeneLists	OverlappedGeneLists	OverlappedGeneLists	OverlappedGeneLists	OverlappedGeneLists	OverlappedGeneLists	OverlappedGeneLists	OverlappedGeneLists
CTL_VS_LPS_UP	Birc3;Casp4;Cdca4	4932438A13Rik;Dst;Gnai3;Heatr6;Rictor;Slc25a22		Angptl4;Slc7a11;Sp100	Ddx54	Gm266;Zan	Cgn;Fam20c;Iah1;Tmem38b;Vps13c	Ddr1	Polr2f	Mrpl4	Bag3;Herc1	Tmc7	Ahdc1;Cltc;Man1a2	Col15a1	Dyrk3			Ern1;Mllt1;Rad17;Vps13b;Zfp60	Styx
CTL_VS_LPS_DOWN	Fam53c;Osgin2;Traf3ip2	Crbn;Eml6;Nup210l;Smchd1;Tesk1		Cd72;Id3	Ankrd36;Fam178b;Gpr152;Nkpd1;Tecta	Actl9;Atp6v1e2;Crhr2;H2-M9;Mei1;Mylk4;Pnpla1;Rnf207;Scn4a;Sidt1;Tmprss6;Tradd	Cant1;Ccnb2;Cdc42bpg;Colec12;Mmp12;Mpst;Nudt3;Slc38a5;Speg;Ssx2ip;Trpm1	Casc1;Gdpd3;Rln1	Alg2;Atp5j2;Atp6v1f;Cope;Mrps17;Tst	1700013F07Rik;Faah;Olfr748;Rarg	Creb3;Dnaja1;Rgs14;S1pr2;Tpm3	Capza2;Garnl3;Klf4;Plscr3;U2af2;Ywhaz	Aco1;Ccdc71;Fbxl18;Fermt3;Gnpda1;Grk6;Mrc1;Pip4k2a;Sipa1;Slc43a2;Zfhx3		Rgs20	Thoc1	Cdc14b;Pip5k1c;Purb	Arhgap12;Dcaf6;Fam118a;Pdp1;Slc25a16;Snx30;Tubgcp2;Upf3b;Zdhhc4;Zfp651	Kcnj10
